# Supplementary material for: NRV: An open framework for in silico evaluation of peripheral nerve electrical stimulation strategies
Source: PLoS Comput Biol. 2024 Jul 12;20(7):e1011826. doi: 10.1371/journal.pcbi.1011826 (PMC11268605; doi:10.1371/journal.pcbi.1011826)
Supplement: S2 File — Python script to visualize myelinated axon structural parameters. (PY) [file pcbi.1011826.s006.py]

import nrv
import matplotlib.pyplot as plt
import numpy as np

font = {'family' : 'Arial',
    'weight' : 'medium',
    'size'   : 10,
    'style'  : 'normal'}
import matplotlib as mpl

legend_ftsize = 8
mpl.rcParams['mathtext.fontset'] = 'custom'
mpl.rcParams['mathtext.rm'] = 'Arial'
mpl.rcParams['mathtext.it'] = 'Arial'
mpl.rc('font', **font)
mpl.rc('text', usetex=False)

'''to plot : 
		 paranode length 
		juxtaparanode length
	axon diameter '''

fiberD  = np.asarray([5.7, 7.3, 8.7, 10.0, 11.5, 12.8, 14.0, 15.0, 16.0])
fiberP  = np.asarray([1, 2])

MRG_g = np.asarray([0.605, 0.630, 0.661, 0.690, 0.700, 0.719, 0.739, 0.767, 0.791])
MRG_axonD = np.asarray([3.4, 4.6, 5.8, 6.9, 8.1, 9.2, 10.4, 11.5, 12.7])
MRG_nodeD = np.asarray([1.9, 2.4, 2.8, 3.3, 3.7, 4.2, 4.7, 5.0, 5.5])
MRG_paraD1 = np.asarray([ 1.9, 2.4, 2.8, 3.3, 3.7, 4.2, 4.7, 5.0, 5.5])
MRG_paraD2 = np.asarray([ 3.4, 4.6, 5.8, 6.9, 8.1, 9.2, 10.4, 11.5, 12.7])
MRG_deltax = np.asarray([ 500, 750, 1000, 1150, 1250, 1350, 1400, 1450, 1500])
MRG_paralength2 = np.asarray([35, 38, 40, 46, 50, 54, 56, 58, 60])
MRG_nl = np.asarray([ 80, 100, 110, 120, 130, 135, 140, 145, 150])

P_g = np.asarray([0.565, 0.585])
P_axonD = np.asarray([0.8, 1.6])
P_nodeD = np.asarray([0.7, 1.4])
P_paraD1 = np.asarray([0.7, 1.4])
P_paraD2 = np.asarray([0.8, 1.6])
P_deltax = np.asarray([100, 200])
P_paralength2 = np.asarray([5, 10])
P_nl = np.asarray([15, 20])

paralength1 = 3
nodelength = 1

interlength_MRG = ((MRG_deltax-nodelength-(2*paralength1)-(2*MRG_paralength2))/6)
interlength_P = ((P_deltax-nodelength-(2*paralength1)-(2*P_paralength2))/6)


# test interpolation
diameters = np.linspace(1,20)
g_interp = []
axonD_interp = []
nodeD_interp = []
paraD1_interp = []
paraD2_interp = []
deltax_interp = []
paralength2_interp = []
nl_interp = []
interlength_interp = []

for diam in diameters:
	g, axonD, nodeD, paraD1, paraD2, deltax, paralength2, nl = nrv.get_MRG_parameters(diam)
	interlength_interp.append((deltax-nodelength-(2*paralength1)-(2*paralength2))/6)
	g_interp.append(g)
	axonD_interp.append(axonD)
	nodeD_interp.append(nodeD)
	paraD1_interp.append(paraD1)
	paraD2_interp.append(paraD2)
	deltax_interp.append(deltax)
	paralength2_interp.append(paralength2)
	nl_interp.append(nl)


stin = 'internodal segment'
mysa = "paranodal myelin attachment segments"
flut = "paranodal main segment"

fig3, axs3 = plt.subplots(3, 2, figsize=(5, 5*1.33))
axs3[0,0].scatter(fiberD,MRG_nodeD,color='darkblue')
axs3[0,0].scatter(fiberP,P_nodeD,color='deepskyblue')
axs3[0,0].plot(diameters,nodeD_interp,color='r')
axs3[0,0].set_ylabel('Node diameter $(\mu m)$')
axs3[0,0].text(2.5,0.6,"Pelot 2017",color='deepskyblue')
axs3[0,0].text(9.5,2.5,"MRG 2002",color='darkblue')

axs3[0,1].scatter(fiberD,MRG_paraD2,color='darkblue')
axs3[0,1].scatter(fiberP,P_paraD2,color='deepskyblue')
axs3[0,1].plot(diameters,paraD2_interp,color='r')
axs3[0,1].set_ylabel('Paranodal diameter (µm)')

axs3[1,0].scatter(fiberD,MRG_paralength2,color='darkblue')
axs3[1,0].scatter(fiberP,P_paralength2,color='deepskyblue')
axs3[1,0].plot(diameters,paralength2_interp,color='r')
axs3[1,0].set_ylabel('FLUT Length (µm)')

axs3[1,1].scatter(fiberD,interlength_MRG,color='darkblue')
axs3[1,1].scatter(fiberP,interlength_P,color='deepskyblue')
axs3[1,1].plot(diameters,interlength_interp,color='r')
axs3[1,1].set_ylabel('STIN Length (µm)')

axs3[2,0].scatter(fiberD,MRG_nl,color='darkblue')
axs3[2,0].scatter(fiberP,P_nl,color='deepskyblue')
axs3[2,0].plot(diameters,nl_interp,color='r')
axs3[2,0].set_xlabel('Axon diameter (µm)')
axs3[2,0].set_ylabel('Number of lamella')

axs3[2,1].scatter(fiberD,MRG_deltax/1000,color='darkblue')
axs3[2,1].scatter(fiberP,P_deltax/1000,color='deepskyblue')
axs3[2,1].plot(diameters,np.array(deltax_interp)/1000,color='r')
axs3[2,1].set_xlabel('Axon diameter (µm)')
axs3[2,1].set_ylabel('Internodal Length (mm)')

fig3.tight_layout()
#plt.savefig("./figures/MRG_fit.pdf", dpi = 600)
plt.show()
