# Supplementary material for: NRV: An open framework for in silico evaluation of peripheral nerve electrical stimulation strategies
Source: PLoS Comput Biol. 2024 Jul 12;20(7):e1011826. doi: 10.1371/journal.pcbi.1011826 (PMC11268605; doi:10.1371/journal.pcbi.1011826)
Supplement: S3 File — Python script to visualize axon diameter distributions available in NRV. (PY) [file pcbi.1011826.s007.py]

import nrv
import numpy as np
import matplotlib.pyplot as plt
font = {'family' : 'Arial',
    'weight' : 'medium',
    'style'  : 'normal'}

myelinated_stats = [
    "Schellens_1",
    "Schellens_2",
    "Ochoa_M",
    "Jacobs_9_A",
    "Jacobs_9_B",
    "Fugleholm",
]


unmyelinated_stats = [
    "Ochoa_U",
    "Jacobs_11_A",
    "Jacobs_11_B",
    "Jacobs_11_C",
    "Jacobs_11_D",
    "Jacobs_11_D",
]

N = 10000
fig_idxs= [(0,0),(0,1),(1,0),(1,1),(2,0),(2,1)]
xspace1 = np.linspace(1,20,num=500)

fig1, axs1 = plt.subplots(3, 2, figsize=(5, 5*1.33))
for k in range(len(myelinated_stats)):

    m_stat = myelinated_stats[k]
    u_stat = unmyelinated_stats[0]
    axons_diameters, axons_type, M_diam_list, U_diam_list = nrv.create_axon_population(N,M_stat=m_stat,U_stat=u_stat)

    y_M, x, _ = axs1[fig_idxs[k]].hist(M_diam_list,bins = 50,color = 'blue',alpha = 0.2)
    

    gen, popt1, pcov1 = nrv.create_generator_from_stat(m_stat)
    diam, pres = nrv.load_stat(m_stat)
    
    if (len(popt1)>4):
        data = (nrv.two_Gamma(xspace1, *popt1))
    else:
        data = (nrv.one_Gamma(xspace1, *popt1))
    scale_factor= np.max(y_M)
    data = data*scale_factor/np.max(data)
    pres = pres*scale_factor/np.max(pres)
    axs1[fig_idxs[k]].plot(xspace1,data,linewidth = 2,color ="darkslateblue")
    axs1[fig_idxs[k]].step(diam,pres,linewidth = 2,color ="seagreen",where="mid")

    axs1[fig_idxs[k]].set_title(m_stat)
    axs1[fig_idxs[k]].set_ylabel("Axons")

axs1[fig_idxs[-1]].set_xlabel("Axon diameter (µm)")
axs1[fig_idxs[-2]].set_xlabel("Axon diameter (µm)")
fig1.tight_layout()
#fig1.savefig("./figures/myelinated_distrib.pdf")


fig1, axs1 = plt.subplots(3, 2, figsize=(5, 5*1.33))

xspace1 = np.linspace(0.1,4,num=500)
for k in range(len(unmyelinated_stats)):

    m_stat = myelinated_stats[0]
    u_stat = unmyelinated_stats[k]
    axons_diameters, axons_type, M_diam_list, U_diam_list = nrv.create_axon_population(N,M_stat=m_stat,U_stat=u_stat)

    y_U, x, _ = axs1[fig_idxs[k]].hist(U_diam_list,bins = 50,color = 'red',alpha = 0.2)

    gen, popt1, pcov1 = nrv.create_generator_from_stat(u_stat)#,dmin = 0.1,dmax=3)
    diam, pres = nrv.load_stat(u_stat)
    
    data = (nrv.one_Gamma(xspace1, *popt1))
    scale_factor= np.max(y_U)
    data = data*scale_factor/np.max(data)
    pres = pres*scale_factor/np.max(pres)
    axs1[fig_idxs[k]].plot(xspace1,data,linewidth = 2,color ="firebrick")
    axs1[fig_idxs[k]].step(diam,pres,linewidth = 2,color ="slategray",where="mid")

    axs1[fig_idxs[k]].set_title(u_stat)
    axs1[fig_idxs[k]].set_ylabel("Axons")


axs1[fig_idxs[-1]].set_xlabel("Axon diameter (µm)")
axs1[fig_idxs[-2]].set_xlabel("Axon diameter (µm)")
fig1.tight_layout()
#fig1.savefig("./figures/unmyelinated_distrib.pdf")

plt.show()
