# Supplementary material for: NRV: An open framework for in silico evaluation of peripheral nerve electrical stimulation strategies
Source: PLoS Comput Biol. 2024 Jul 12;20(7):e1011826. doi: 10.1371/journal.pcbi.1011826 (PMC11268605; doi:10.1371/journal.pcbi.1011826)
Supplement: S4 File — The iPython Notebook provides a didactic replication of the in silico study. (IPYNB) [file pcbi.1011826.s008.ipynb]

# %% [markdown]
# NRV: Replicating the in-silico study from Bhadra et al.
---
In this example, we use NRV to replicate some results from the in-silico study from Bhadra et al. published in 2006. 

# %% [markdown]
First the NRV package is imported as well as matplolib for plotting the simulation results

# %% [code]
import nrv
import matplotlib.pyplot as plt

# %% [markdown]
## Axon and simulation parameters
We define the simulated axon: (y,z) coordinates, diamater d and length L. Its length is defined by a number of Node-of-Ranvier using the NRV's built-in function ```get_length_from_nodes```.

# %% [code]
# Axon def
y = 0                                                       # Axon y position, in [um]
z = 0                                                       # Axon z position, in [um]
d = 10                                                      # Axon diameter, in [um]
L = nrv.get_length_from_nodes(d,51)                         # get length to have exactly 51 nodes

# %% [markdown]
Simulation parameter are then defined: ```dt``` specifies the temporal step for the solver and ```t_tim``` the simulation duration. We then create a ```myelinated``` axon object.

# %% [code]
dt = 0.001                                                  #time step in ms
t_sim = 25                                                  #simulation  duration
axon1 = nrv.myelinated(y,z,d,L,T=37,rec='nodes',dt=dt)      #Creation of an myelinated axon object 

# %% [markdown]
A intracellular test pulse is attached to the node 0 of ```axon1``` object using the ```insert_I_Clamp``` method. 

# %% [code]
# first test pulse
t_start = 0.5                                               #test pulse start in ms
duration = 0.1                                              #test pulse duration in ms
amplitude = 10                                              #test pulse amplitude in nA
axon1.insert_I_Clamp(0, t_start, duration, amplitude)       #attach the test pulse to the axon

# %% [markdown]
## Extracellular context definition
The extracelluar block electrode is created with a ```point_source_electrode``` object as in the original study. The electrode is located 1000 away from the axon and aligned with it's 25th node-of-Ranvier. 

# %% [code]
# Block electrode
x_elec = axon1.x_nodes[25]                                  #x-elect PSA is aligned with the 25th axon's NoR
y_elec = 1000                                               #axon-to-PSA distance is 1000um
z_elec = 0                                                  #z-elec position in um
E = nrv.point_source_electrode(x_elec,y_elec,z_elec)        #creation of a PSA object

# %% [markdown]
The high-frequency sinewave is created with a ```stimulus``` object and the ```sine``` method. 

# %% [code]
#creation of a sinus stimulus object
stim = nrv.stimulus() 
#stimulus Block
block_start=3                                               #KES block start in ms
block_amp=700                                               #KES block amplitude in uA
block_freq=20                                               #KES block frequency in kHz
block_duration=20                                           #KES duration                                     
stim.sinus(block_start, block_duration, block_amp, block_freq,dt=dt)

# %% [markdown]
We define a extracellar context made of an homongeneous isotropic medium and we add the create block electrode ```E``` and the high-frequency ```stim``` stimulus to the extra-cellular context.

# %% [code]
### define nrv extra-cellular stimulation
epineurium = nrv.load_material('endoneurium_bhadra')        #set the epineurium conductivity
extra_stim = nrv.stimulation(epineurium)
extra_stim.add_electrode(E, stim)

# %% [markdown]
## Axon Simulation 
The extracellular context is attached to the myelinated axon ```axon1``` and is simulated. Results are stored in the dictionnary ```results```.

# %% [code]
axon1.attach_extracellular_stimulation(extra_stim) #the extracellular context is attached the axon 
results = axon1.simulate(t_sim=t_sim, record_particles=True,record_I_ions=True)  #axon is simulated accordingly - results are saved as a dict

# %% [markdown]
## Simulation Post-processing and Plot

# %% [markdown]
The axon's membrane voltage is filtered with notch filer to remove the high-frequency stimulation noise and faciliate data interpretation. 

# %% [code]
nrv.filter_freq(results,'V_mem',block_freq)

# %% [markdown]
Last, we plot the data with matplotlib. 

# %% [code]
color_1 = "#1B148A"
color_2 = "#C60A00"
color_3 = "#009913"
color_4 = "#E2AD00"

fig, axs = plt.subplots(2)
fig.set_size_inches(8.8, 5)
axs[0].plot(results['t'],results['V_mem'][25],label='Node 25',color = color_1,alpha = 0.7)
axs[0].plot(results['t'],results['V_mem'][23],label='Node 23',color = color_2)
axs[0].plot(results['t'],results['V_mem'][21],label='Node 21',color = color_3)
axs[0].set_ylabel('Vm (mV)')
axs[0].legend(loc='lower center',ncol = 3,frameon=False)
axs[0].set_xlim(0,25)
axs[0].set_ylim(-200,100)

axs[1].plot(results['t'],results['m'][25],label='m',color = color_1,alpha = 0.7)
axs[1].plot(results['t'],results['s'][25],label='s',color = color_2)
axs[1].plot(results['t'],results['h'][25],label='h',color = color_3)
axs[1].plot(results['t'],results['mp'][25],label='mp',color = color_4)
axs[1].set_xlabel('Time (ms)')
axs[1].set_ylabel('State \n (Node 25)')
axs[1].legend(loc='lower center',ncol = 4,frameon=False)
axs[1].set_xlim(0,25)
axs[1].set_ylim(0,1.1)

plt.show()
