# Supplementary material for: NRV: An open framework for in silico evaluation of peripheral nerve electrical stimulation strategies
Source: PLoS Comput Biol. 2024 Jul 12;20(7):e1011826. doi: 10.1371/journal.pcbi.1011826 (PMC11268605; doi:10.1371/journal.pcbi.1011826)
Supplement: S1 Archive — Python scripts and data files to generate and plot the comparison of the two FEM solvers. The compared data are the electrode footprint (LIFE and cuff) and the resulting activation thresholds. (ZIP) [file pcbi.1011826.s010.zip]

Archive with 76 entries (68 files):
- S1_Archive/
- S1_Archive/electrode_footprints/
- S1_Archive/.DS_Store
- __MACOSX/S1_Archive/._.DS_Store
- S1_Archive/electrode_thresholds/
- S1_Archive/electrode_footprints/plot.py
- __MACOSX/S1_Archive/electrode_footprints/._plot.py
- S1_Archive/electrode_footprints/ComxFen_LIFE.py
- __MACOSX/S1_Archive/electrode_footprints/._ComxFen_LIFE.py
- S1_Archive/electrode_footprints/ComxFen_CUFF.py
- __MACOSX/S1_Archive/electrode_footprints/._ComxFen_CUFF.py
- S1_Archive/electrode_footprints/figures/
- S1_Archive/electrode_footprints/data/
- S1_Archive/electrode_thresholds/MergeCSV.py
- __MACOSX/S1_Archive/electrode_thresholds/._MergeCSV.py
- S1_Archive/electrode_thresholds/plot.py
- __MACOSX/S1_Archive/electrode_thresholds/._plot.py
- S1_Archive/electrode_thresholds/thresholds_CUFF.py
- __MACOSX/S1_Archive/electrode_thresholds/._thresholds_CUFF.py
- S1_Archive/electrode_thresholds/datasets.py
- __MACOSX/S1_Archive/electrode_thresholds/._datasets.py
- S1_Archive/electrode_thresholds/parallel_laucher_LIFE.py
- __MACOSX/S1_Archive/electrode_thresholds/._parallel_laucher_LIFE.py
- S1_Archive/electrode_thresholds/parallel_laucher_cuff.py
- __MACOSX/S1_Archive/electrode_thresholds/._parallel_laucher_cuff.py
- S1_Archive/electrode_thresholds/thresholds_LIFE.py
- __MACOSX/S1_Archive/electrode_thresholds/._thresholds_LIFE.py
- S1_Archive/electrode_thresholds/figures/
- S1_Archive/electrode_thresholds/data/
- S1_Archive/electrode_footprints/figures/2_CUFFfenxcom.png
- __MACOSX/S1_Archive/electrode_footprints/figures/._2_CUFFfenxcom.png
- S1_Archive/electrode_footprints/figures/2d2_LIFEfenxcom.png
- __MACOSX/S1_Archive/electrode_footprints/figures/._2d2_LIFEfenxcom.png
- S1_Archive/electrode_footprints/figures/2d2_CUFFfenxcom.png
- __MACOSX/S1_Archive/electrode_footprints/figures/._2d2_CUFFfenxcom.png
- S1_Archive/electrode_footprints/figures/2_LIFEfenxcom.png
- __MACOSX/S1_Archive/electrode_footprints/figures/._2_LIFEfenxcom.png
- S1_Archive/electrode_footprints/data/Cuff_com.json
- __MACOSX/S1_Archive/electrode_footprints/data/._Cuff_com.json
- S1_Archive/electrode_footprints/data/LIFE_fen.json
- __MACOSX/S1_Archive/electrode_footprints/data/._LIFE_fen.json
- S1_Archive/electrode_footprints/data/LIFE_com.json
- __MACOSX/S1_Archive/electrode_footprints/data/._LIFE_com.json
- S1_Archive/electrode_footprints/data/Cuff_fen.json
- __MACOSX/S1_Archive/electrode_footprints/data/._Cuff_fen.json
- S1_Archive/electrode_thresholds/figures/3_LIFE_thresholds.png
- __MACOSX/S1_Archive/electrode_thresholds/figures/._3_LIFE_thresholds.png
- S1_Archive/electrode_thresholds/figures/3_CUFF_thresholds.png
- __MACOSX/S1_Archive/electrode_thresholds/figures/._3_CUFF_thresholds.png
- S1_Archive/electrode_thresholds/data/Thresholds_ComxFen.csv
- __MACOSX/S1_Archive/electrode_thresholds/data/._Thresholds_ComxFen.csv
- S1_Archive/electrode_thresholds/data/ComxFen/
- S1_Archive/electrode_thresholds/data/ComxFen/LIFE_100_us_MRG_fenicxs.csv
- __MACOSX/S1_Archive/electrode_thresholds/data/ComxFen/._LIFE_100_us_MRG_fenicxs.csv
- S1_Archive/electrode_thresholds/data/ComxFen/CUFF_100_us_MRG_fenicxs.csv
- __MACOSX/S1_Archive/electrode_thresholds/data/ComxFen/._CUFF_100_us_MRG_fenicxs.csv
- S1_Archive/electrode_thresholds/data/ComxFen/LIFE_10_us_MRG_fenicxs.csv
- __MACOSX/S1_Archive/electrode_thresholds/data/ComxFen/._LIFE_10_us_MRG_fenicxs.csv
- S1_Archive/electrode_thresholds/data/ComxFen/CUFF_100_us_MRG_comsol.csv
- __MACOSX/S1_Archive/electrode_thresholds/data/ComxFen/._CUFF_100_us_MRG_comsol.csv
- S1_Archive/electrode_thresholds/data/ComxFen/LIFE_50_us_MRG_fenicxs.csv
- __MACOSX/S1_Archive/electrode_thresholds/data/ComxFen/._LIFE_50_us_MRG_fenicxs.csv
- S1_Archive/electrode_thresholds/data/ComxFen/LIFE_10_us_MRG_comsol.csv
- __MACOSX/S1_Archive/electrode_thresholds/data/ComxFen/._LIFE_10_us_MRG_comsol.csv
- S1_Archive/electrode_thresholds/data/ComxFen/CUFF_10_us_MRG_comsol.csv
- __MACOSX/S1_Archive/electrode_thresholds/data/ComxFen/._CUFF_10_us_MRG_comsol.csv
- S1_Archive/electrode_thresholds/data/ComxFen/LIFE_100_us_MRG_comsol.csv
- __MACOSX/S1_Archive/electrode_thresholds/data/ComxFen/._LIFE_100_us_MRG_comsol.csv
- S1_Archive/electrode_thresholds/data/ComxFen/CUFF_10_us_MRG_fenicxs.csv
- __MACOSX/S1_Archive/electrode_thresholds/data/ComxFen/._CUFF_10_us_MRG_fenicxs.csv
- S1_Archive/electrode_thresholds/data/ComxFen/CUFF_50_us_MRG_fenicxs.csv
- __MACOSX/S1_Archive/electrode_thresholds/data/ComxFen/._CUFF_50_us_MRG_fenicxs.csv
- S1_Archive/electrode_thresholds/data/ComxFen/CUFF_50_us_MRG_comsol.csv
- __MACOSX/S1_Archive/electrode_thresholds/data/ComxFen/._CUFF_50_us_MRG_comsol.csv
- S1_Archive/electrode_thresholds/data/ComxFen/LIFE_50_us_MRG_comsol.csv
- __MACOSX/S1_Archive/electrode_thresholds/data/ComxFen/._LIFE_50_us_MRG_comsol.csv
