# Supplementary material for: NRV: An open framework for in silico evaluation of peripheral nerve electrical stimulation strategies
Source: PLoS Comput Biol. 2024 Jul 12;20(7):e1011826. doi: 10.1371/journal.pcbi.1011826 (PMC11268605; doi:10.1371/journal.pcbi.1011826)
Supplement: S1 Archive — Python scripts and data files to generate and plot the comparison of the two FEM solvers. The compared data are the electrode footprint (LIFE and cuff) and the resulting activation thresholds. (ZIP) [file pcbi.1011826.s010.zip › S1_Archive/electrode_footprints/plot.py]

import numpy as np
import matplotlib.pyplot as plt
import nrv
import scipy as sp
import matplotlib as mpl

box_color = "k"
width_box = 3
mpl.rcParams['axes.linewidth'] = width_box
mpl.rcParams['axes.edgecolor'] = box_color


from matplotlib.font_manager import FontProperties
font = {'family' : 'Arial',
    'weight' : 'medium',
    'size'   : 35,
    'style'  : 'normal'}

mpl.rcParams['mathtext.fontset'] = 'custom'
mpl.rcParams['mathtext.rm'] = 'Arial'
mpl.rcParams['mathtext.it'] = 'Arial'
mpl.rc('font', **font)
mpl.rc('text', usetex=False)

#mpl.rcParams['font.sans-serif'] = 'Lato'

#print(mpl.rcParams['font.sans-serif'])

###########################
### param and functions ###
###########################
res_dir = "./data/"

filename_CUFF_com1 = res_dir+"Cuff_com.json"
filename_CUFF_fen1 = res_dir+"Cuff_fen.json"

filename_LIFE_com1 = res_dir+"LIFE_com.json"
filename_LIFE_fen1 = res_dir+"LIFE_fen.json"


FEniCS_color = "orange"
COMSOL_color = "darkcyan"
fen_kwargplots = {'linestyle':'-',"linewidth":6, "color":FEniCS_color}
com_kwargplots = {'linestyle':'--',"linewidth":5, "color":COMSOL_color}
err_kwargplots = {'linestyle':':',"linewidth":5, "color":'darkred'}


L = 10000
y_lim = np.array([-0.05, 2.5])
y_ax = np.array([0, 0.500, 1.000, 1.500, 2, 2.5])

def error(A, B):
    return abs(A - B)

def error_n(A, B):
    return 100* abs(A - B)/max(abs(A))

def move_mean(A, N):
    A = sp.signal.savgol_filter(A, N, 3)
    #A = np.convolve(A, np.ones(N)/N, mode='valid')
    return A

def derivate(A, n_order, N=99):
    for _ in range(n_order):
        A = np.diff(A)
        A = move_mean(A, N)
    return A


###########################
######### CUFF ############
###########################

CUFFcom = nrv.CUFF_electrode()
CUFFcom.load(filename_CUFF_com1)
CUFFfen = nrv.CUFF_electrode()
CUFFfen.load(filename_CUFF_fen1)


## Footprint
CUFF_com_ftp = CUFFcom.footprint/1000 #V
CUFF_fen_ftp = CUFFfen.footprint/1000 #V
line = np.linspace(0,L, len(CUFF_fen_ftp))


err_1 =error_n(CUFF_com_ftp, CUFF_fen_ftp)

fig1, ax1 = plt.subplots(figsize=(69/5,22/5))
ax2 = ax1.twinx()

ax2.plot(line, err_1, **err_kwargplots)
ax2.set_ylabel('Difference $(\%)$',color = box_color)

ax1.plot(line, CUFF_fen_ftp, label='FEniCS', **fen_kwargplots)
ax1.plot(line, CUFF_com_ftp, label='COMSOL', **com_kwargplots)
ax1.plot([0], [0], label='Difference', **err_kwargplots)
ax1.set_ylabel('Potential (V)',color = box_color)

ax1.set_xlim([0,L])
ax1.set_xticklabels([])
ax1.set_ylim(y_lim/2.5)
ax1.set_yticks([0.0,0.5,1.0])
ax2.set_ylim(2*y_lim)
ax2.set_yticks([0,2.5,5])
#ax1.set_xlabel('x-position $(\mu m)$')
#ax1.legend()
#ax1.grid()
ax1.xaxis.set_tick_params(width=width_box,length = 10,color = box_color)
ax1.yaxis.set_tick_params(width=width_box,length = 10,color = box_color)
ax2.xaxis.set_tick_params(width=width_box,length = 10,color = box_color)
ax2.yaxis.set_tick_params(width=width_box,length = 10,color = box_color)

#ax1.spines['bottom'].set_color('red')
#ax1.spines['top'].set_color('red')
ax1.tick_params(axis='y', colors=box_color)
ax2.tick_params(axis='y', colors=box_color)


fig1.tight_layout()
fig1.savefig("figures/2_CUFFfenxcom.png", dpi=600, transparent=True)


## Footprints' 2nd derivtive
d2_com = derivate(CUFF_com_ftp, 2)
d2_fen = derivate(CUFF_fen_ftp, 2)
max_d2 = -max(abs(d2_com))

d2_com /= max_d2
d2_fen /= max_d2
err_2 =error_n(d2_com, d2_fen)

fig2, ax1 = plt.subplots(figsize=(69/5,22/5))
ax2 = ax1.twinx()

ax2.plot(line[1:-1], err_2, **err_kwargplots)
ax2.set_ylabel('Difference $(\%)$',color = box_color)

ax1.plot(line[1:-1], d2_fen, label='FEniCS', **fen_kwargplots)
ax1.plot(line[1:-1], d2_com, label='COMSOL', **com_kwargplots)
ax1.plot([0], [0], label='Difference', **err_kwargplots)
ax1.set_ylabel('$\partial^{2}_xV$ (norm.)')

ax1.xaxis.set_tick_params(width=width_box,length = 10,color = box_color)
ax1.yaxis.set_tick_params(width=width_box,length = 10,color = box_color)
ax2.xaxis.set_tick_params(width=width_box,length = 10,color = box_color)
ax2.yaxis.set_tick_params(width=width_box,length = 10,color = box_color)

ax1.set_ylim(y_lim*1.5/2.5-0.4)
#ax1.set_yticks(y_ax*1.5/2.5-0.5)
ax2.set_ylim(2*y_lim)
ax2.set_yticks(2*y_ax)

ax1.set_yticks([-0.5,0.0,0.5,1.0])
ax2.set_ylim(2*y_lim)
ax2.set_yticks([0,2.5,5])
ax1.set_xlim([0,L])
ax1.set_xticklabels([])
ax1.set_xlabel('x-position (µm)')
#ax1.legend()
#ax1.grid()
fig2.tight_layout()
fig2.savefig("figures/2d2_CUFFfenxcom.png", dpi=600,transparent=True)


###########################
######### LIFE ############
###########################

LIFEcom = nrv.LIFE_electrode()
LIFEcom.load(filename_LIFE_com1)
LIFEfen = nrv.LIFE_electrode()
LIFEfen.load(filename_LIFE_fen1)


## Footprints
LIFE_com_ftp = LIFEcom.footprint/1000 #V
LIFE_fen_ftp = LIFEfen.footprint/1000 #V
line = np.linspace(0,L, len(LIFE_fen_ftp))

err_1 =error_n(LIFE_com_ftp, LIFE_fen_ftp)


fig3, ax1 = plt.subplots(figsize=(69/5,22/5))
ax2 = ax1.twinx()

ax2.plot(line, err_1, ':', linewidth=3,color='darkred')
ax2.set_ylabel('Difference $(\%)$')

ax1.plot(line, LIFE_fen_ftp, label='FEniCS', **fen_kwargplots)
ax1.plot(line, LIFE_com_ftp, label='COMSOL', **com_kwargplots)
ax1.plot([0], [0], label='Difference', **err_kwargplots)
ax1.set_ylabel('Potential (V)')
#ax1.set_xlabel('x-position $(\mu m)$')

ax1.xaxis.set_tick_params(width=width_box,length = 10,color = box_color)
ax1.yaxis.set_tick_params(width=width_box,length = 10,color = box_color)
ax2.xaxis.set_tick_params(width=width_box,length = 10,color = box_color)
ax2.yaxis.set_tick_params(width=width_box,length = 10,color = box_color)

ax1.set_xlim([0,L])
ax1.set_xticklabels([])
ax1.set_ylim(y_lim/2.5)
ax1.set_yticks([0.0,1.8,3.6])
ax2.set_ylim(2*y_lim)
ax2.set_yticks([0,2.5,5])
#ax1.legend()
#ax1.grid()
fig3.tight_layout()

fig3.savefig("figures/2_LIFEfenxcom.png", dpi=600, transparent=True)


## Footprints' 2nd derivtive
d2_com = derivate(LIFE_com_ftp, 2)
d2_fen = derivate(LIFE_fen_ftp, 2)
max_d2 = -max(abs(d2_com))

d2_com /= max_d2
d2_fen /= max_d2

err_2 =error_n(d2_com, d2_fen)


fig4, ax1 = plt.subplots(figsize=(69/5,22/5))
ax2 = ax1.twinx()

ax2.plot(line[1:-1], err_2, **err_kwargplots)
ax2.set_ylabel('Difference $(\%)$')

ax1.plot(line[1:-1], d2_fen, label='FEniCS', **fen_kwargplots)
ax1.plot(line[1:-1], d2_com, label='COMSOL', **com_kwargplots)
ax1.plot([0], [0], label='Difference', **err_kwargplots)
ax1.set_ylabel('$\partial^{2}_xV$ (norm.)')

'''ax1.set_xlim([0,L])
ax1.set_xticklabels([])
ax1.set_ylim(y_lim*1.5/2.5-0.5)
ax1.set_yticks(y_ax*1.5/2.5-0.5)
ax2.set_ylim(2*y_lim)
ax2.set_yticks(2*y_ax)'''

ax1.set_yticks([-0.5,0.0,0.5,1.0])
ax2.set_ylim(2*y_lim)
ax2.set_yticks([0,2.5,5])
ax1.set_xlim([0,L])
ax1.set_xticklabels([])

ax1.xaxis.set_tick_params(width=width_box,length = 10,color = box_color)
ax1.yaxis.set_tick_params(width=width_box,length = 10,color = box_color)
ax2.xaxis.set_tick_params(width=width_box,length = 10,color = box_color)
ax2.yaxis.set_tick_params(width=width_box,length = 10,color = box_color)

ax1.set_xlabel('x-position (µm)')
#ax1.legend()
#ax1.grid()
fig4.tight_layout()
fig4.savefig("figures/2d2_LIFEfenxcom.png", dpi=600, transparent=True)

plt.show()
