# Supplementary material for: NRV: An open framework for in silico evaluation of peripheral nerve electrical stimulation strategies
Source: PLoS Comput Biol. 2024 Jul 12;20(7):e1011826. doi: 10.1371/journal.pcbi.1011826 (PMC11268605; doi:10.1371/journal.pcbi.1011826)
Supplement: S1 Archive — Python scripts and data files to generate and plot the comparison of the two FEM solvers. The compared data are the electrode footprint (LIFE and cuff) and the resulting activation thresholds. (ZIP) [file pcbi.1011826.s010.zip › S1_Archive/electrode_footprints/ComxFen_CUFF.py]

import nrv
import numpy as np
import matplotlib.pyplot as plt
import os

my_model = os.environ['NRVPATH']+ "/_misc/comsol_templates/Nerve_1_Fascicle_1_CUFF.mph"
##### extracellular context
test_stim1 = nrv.FEM_stimulation()
test_stim1.model.elem=('Lagrange', 2)
test_stim2 = nrv.FEM_stimulation(my_model)

### Simulation box size
Outer_D = 6
test_stim1.reshape_outerBox(Outer_D)
test_stim2.reshape_outerBox(Outer_D)

#### Nerve and fascicle geometry
L = 10000
Nerve_D = 1000
Fascicle_D = 800
test_stim1.reshape_nerve(Nerve_D, L)
test_stim2.reshape_nerve(Nerve_D, L)
test_stim1.reshape_fascicle(Fascicle_D, Perineurium_thickness=25)
test_stim2.reshape_fascicle(Fascicle_D, Perineurium_thickness=25)


##### electrodes and stimuli definition
contact_length=500
contact_thickness=100
insulator_length=1000
insulator_thickness=500
x_center = L/2

fen_elec_1 = nrv.CUFF_electrode('CUFF_1', contact_length=contact_length,\
    contact_thickness=contact_thickness, insulator_length=insulator_length,\
    insulator_thickness=insulator_thickness, x_center=x_center)
com_elec_1 = nrv.CUFF_electrode('CUFF_1', contact_length=contact_length,\
    contact_thickness=contact_thickness, insulator_length=insulator_length,\
    insulator_thickness=insulator_thickness, x_center=x_center)
# stimulus def
start = 1
I_cathod = 500
I_anod = I_cathod/5
T_cathod = 60e-3
T_inter = 40e-3
stim1 = nrv.stimulus()
stim1.biphasic_pulse(start, I_cathod, T_cathod, I_anod, T_inter)
test_stim1.add_electrode(fen_elec_1, stim1)
test_stim2.add_electrode(com_elec_1, stim1)

##### compute footprints
x = np.linspace(0,L,num=1000)
y = 0
z = 100


print(test_stim1.comsol)
test_stim1.compute_electrodes_footprints(x, y, z, ID=0)
print(test_stim2.comsol)
test_stim2.compute_electrodes_footprints(x, y, z, ID=0)

fen_elec_1.save(save=True, fname="./data/Cuff_fen.json")
com_elec_1.save(save=True, fname="./data/Cuff_com.json")
