# Supplementary material for: NRV: An open framework for in silico evaluation of peripheral nerve electrical stimulation strategies
Source: PLoS Comput Biol. 2024 Jul 12;20(7):e1011826. doi: 10.1371/journal.pcbi.1011826 (PMC11268605; doi:10.1371/journal.pcbi.1011826)
Supplement: S1 Archive — Python scripts and data files to generate and plot the comparison of the two FEM solvers. The compared data are the electrode footprint (LIFE and cuff) and the resulting activation thresholds. (ZIP) [file pcbi.1011826.s010.zip › S1_Archive/electrode_thresholds/MergeCSV.py]

import os
import csv
import pandas as pd


def merge(input_dir,output_file):
	file_extension = '.csv'
	all_filenames = [x for x in os.listdir(input_dir) if x.endswith(".csv")]
	for k in range(len(all_filenames)):
		all_filenames[k] = input_dir +'/'+all_filenames[k]

	combined_csv_data = pd.concat([pd.read_csv(f, delimiter=',',index_col=False) for f in all_filenames])
	combined_csv_data.to_csv(output_file)
