# Supplementary material for: NRV: An open framework for in silico evaluation of peripheral nerve electrical stimulation strategies
Source: PLoS Comput Biol. 2024 Jul 12;20(7):e1011826. doi: 10.1371/journal.pcbi.1011826 (PMC11268605; doi:10.1371/journal.pcbi.1011826)
Supplement: S1 Archive — Python scripts and data files to generate and plot the comparison of the two FEM solvers. The compared data are the electrode footprint (LIFE and cuff) and the resulting activation thresholds. (ZIP) [file pcbi.1011826.s010.zip › S1_Archive/electrode_thresholds/plot.py]

import matplotlib.pyplot as plt
import numpy as np
import MergeCSV 
import pandas as pd
from datasets import *

import matplotlib as mpl

box_color = "k"
width_box = 3
mpl.rcParams['axes.linewidth'] = width_box
mpl.rcParams['axes.edgecolor'] = box_color


from matplotlib.font_manager import FontProperties
font = {'family' : 'Arial',
    'weight' : 'medium',
    'size'   : 35,
    'style'  : 'normal'}

mpl.rcParams['mathtext.fontset'] = 'custom'
mpl.rcParams['mathtext.rm'] = 'Arial'
mpl.rcParams['mathtext.it'] = 'Arial'
mpl.rc('font', **font)
mpl.rc('text', usetex=False)

def error_n(A, B):
    return 100* abs(A - B)/max(abs(A))

#plt.rcParams["font.family"] = "Times New Roman"

PW_list = [0.01,0.05,0.1]
PW_label_list = ['10 $\mu s$',"50 $\mu s$","100 $\mu s$"]

#MergeCSV.merge('data/ComxFen/','data/Thresholds_ComxFen.csv')
df = pd.read_csv('data/Thresholds_ComxFen.csv', index_col=0)


FEniCS_color = "orange"
COMSOL_color = "darkcyan"
fen_kwargplots = {'linestyle':'-',"linewidth":6, "color":FEniCS_color}
com_kwargplots = {'linestyle':'--',"linewidth":5, "color":COMSOL_color}
err_kwargplots = {'linestyle':':',"linewidth":5, "color":'darkred'}


###########################
######### CUFF ############
###########################
fig1, ax1 = plt.subplots(figsize=(69/5,2*22/5))
for k in range(len(PW_list)):
    pw = PW_list[k]

    diam, thr_fenicsx = get_all_model_values(df, 'MRG', 'diameter', 'spiking_threshold',
        filter_key=['cath_time','solver','electrode'], filter_value=[pw,'fenicxs','CUFF'])
    ax1.semilogy(diam,thr_fenicsx, **fen_kwargplots)
    
    diam, thr_comsol = get_all_model_values(df, 'MRG', 'diameter', 'spiking_threshold',
        filter_key=['cath_time','solver','electrode'], filter_value=[pw,'comsol','CUFF'])
    ax1.semilogy(diam,thr_comsol, **com_kwargplots)

    error = error_n(thr_comsol,thr_fenicsx)
    print(np.mean(error))
    print(np.max(error))

ax1.semilogy(10,100,label='COMSOL', **com_kwargplots)
ax1.semilogy(10,100, label='FEniCS', **fen_kwargplots)
ax1.text(19.5,72,'10$\mu s$', va='center', ha='right')
ax1.text(19.5,32,'50$\mu s$', va='center', ha='right')
ax1.text(19.5,19.5,'100$\mu s$', va='center', ha='right')

ax1.xaxis.set_tick_params(width=width_box,length = 10,color = box_color)
ax1.yaxis.set_tick_params(width=width_box,length = 10,color = box_color)

ax1.set_xlim(1,20)
ax1.set_xlabel('Axon Diameter ($\mu m$)')
ax1.set_ylabel('Threshold ($\mu A$)')

fig1.tight_layout()
fig1.savefig('figures/3_CUFF_thresholds.png', dpi=600,  transparent=True)

###########################
######### LIFE ############
###########################
fig1, ax1 = plt.subplots(figsize=(69/5,2*22/5))

for k in range(len(PW_list)):
    pw = PW_list[k]

    diam, thr_fenicsx = get_all_model_values(df, 'MRG', 'diameter', 'spiking_threshold',
        filter_key=['cath_time','solver','electrode'], filter_value=[pw,'fenicxs','LIFE'])
    ax1.semilogy(diam,thr_fenicsx, **fen_kwargplots)
    
    diam, thr_comsol = get_all_model_values(df, 'MRG', 'diameter', 'spiking_threshold',
        filter_key=['cath_time','solver','electrode'], filter_value=[pw,'comsol','LIFE'])
    ax1.semilogy(diam,thr_comsol, **com_kwargplots)

    error = error_n(thr_comsol,thr_fenicsx)
    print(np.mean(error))
    print(np.max(error))

ax1.semilogy(10,100,label='COMSOL', **com_kwargplots)
ax1.semilogy(10,100, label='FEniCS', **fen_kwargplots)
ax1.text(19.5,35,'10$\mu s$', va='center', ha='right')
ax1.text(19.5,15.0,'50$\mu s$', va='center', ha='right')
ax1.text(19.5,9.3,'100$\mu s$', va='center', ha='right')


ax1.xaxis.set_tick_params(width=width_box,length = 10,color = box_color)
ax1.yaxis.set_tick_params(width=width_box,length = 10,color = box_color)
ax1.set_xlim(1,20)
#plt.ylim(20,np.max(thr_list))
ax1.set_xlabel('Axon Diameter ($\mu m$)')
ax1.set_ylabel('Threshold ($\mu A$)')
#plt.grid()
#plt.legend()
fig1.tight_layout()
fig1.savefig('figures/3_LIFE_thresholds.png', dpi=600, transparent=True)
plt.show()
