# Supplementary material for: NRV: An open framework for in silico evaluation of peripheral nerve electrical stimulation strategies
Source: PLoS Comput Biol. 2024 Jul 12;20(7):e1011826. doi: 10.1371/journal.pcbi.1011826 (PMC11268605; doi:10.1371/journal.pcbi.1011826)
Supplement: S1 Archive — Python scripts and data files to generate and plot the comparison of the two FEM solvers. The compared data are the electrode footprint (LIFE and cuff) and the resulting activation thresholds. (ZIP) [file pcbi.1011826.s010.zip › S1_Archive/electrode_thresholds/thresholds_CUFF.py]

import nrv
import numpy as np
import csv
import sys

#Stimulus definition 
t_inter = 0
cath_an_ratio = 0
anod_first = False


amp_max_list = [2000,310,310]    #Max amplitude for binary search
amp_tol = 0.1                   #binary search tolerance

#Axon  
d_min = 1
d_max = 20
n_diam = 20
diam_list = np.linspace(d_min,d_max,num=n_diam)
model= 'MRG'
# axon location
z_axon = 0	  # axon z position, in [um]
y_axon = 100  # axon z position, in [um]
nseg = 1

if (len(sys.argv) < 3):
    print("Please specify FEM solver and PW")
    exit()
available_FEM_solver = ["comsol","fenicxs"]
solver = sys.argv[1]
if (solver) not in available_FEM_solver:
    print("Specified FEM solver not recognized")
    exit()

pw = int(sys.argv[2])

pw_list = [10,50,100]
if (pw) not in pw_list:
    print("Specified PW not in range")
    exit()
idx_amp = pw_list.index(pw)
amp_max = amp_max_list[idx_amp]

pw = pw*1e-3

dt = 0.005 #will be recomputed later

n_node = 20
output_dir =  './data/ComxFen/'
FEM_model = 'Nerve_1_Fascicle_1_CUFF'       #FOR COMSOL ONLY!!

##### electrodes definition
contact_width=500
contact_thickness=100
insulator_width=1000
insulator_thickness=500

### Simulation box size
Outer_D = 6     # in in [mm]

#### Nerve and fascicle geometry
Nerve_D = 1000      # in [um]
Fascicle_D = 800    # in [um]
perineurium_thickeness = 25 # in [um]
L_min = 10000 

minimal_L_over_y_axon = 10
minimal_L_over_CUFF_length = 10


thr_cuff =  []
for diam in diam_list:

    L=nrv.get_length_from_nodes(diam,n_node)
    if (L<L_min):
        while (L<L_min):
            n_node+=1
            L=nrv.get_length_from_nodes(diam,n_node)
        print('Axon length changed to L = ' + str(L) + 'um - ' + str(n_node) + ' Nodes of Ranvier.')   
    if (L/contact_width<minimal_L_over_CUFF_length):
        while (L/contact_width<minimal_L_over_CUFF_length):
            n_node+=1
            L=nrv.get_length_from_nodes(diam,n_node)
        print('Axon length changed to L = ' + str(L) + 'um - ' + str(n_node) + ' Nodes of Ranvier.') 

    print(f"Simulation with {solver} - CUFF - PW = {int(pw*1e3)}us - D_axon {diam}um")
    if ("comsol" in solver):
        extra_stim = nrv.FEM_stimulation(FEM_model, endo_mat='endoneurium_bhadra')
    else:
        extra_stim = nrv.FEM_stimulation(endo_mat='endoneurium_bhadra')

    extra_stim.reshape_outerBox(Outer_D)
    extra_stim.reshape_nerve(Nerve_D, L)
    extra_stim.reshape_fascicle(Fascicle_D,Perineurium_thickness=perineurium_thickeness)
    axon1 = nrv.myelinated(y_axon,z_axon,diam,L,rec='nodes',dt=dt,Nseg_per_sec=nseg,model=model) 

    n_node = len(axon1.x_nodes)
    x_elec = axon1.x_nodes[np.int32(n_node/2)]	# electrode x position, in [um]

    elec_1 = nrv.CUFF_electrode('CUFF_1', contact_length=contact_width,\
        contact_thickness=contact_thickness, insulator_length=insulator_width,\
        insulator_thickness=insulator_thickness, x_center=x_elec)

    #dummy useless stimulus
    start = 1
    I_cathod = 10
    I_anod = 0
    T_cathod = pw
    T_inter = t_inter
    stim1 = nrv.stimulus()
    stim1.biphasic_pulse(start, I_cathod, T_cathod, I_anod, T_inter)

    # extracellular stimulation setup
    y_axon = np.int32(y_axon)
    extra_stim.add_electrode(elec_1, stim1)
    axon1.attach_extracellular_stimulation(extra_stim)
    footprints = axon1.get_electrodes_footprints_on_axon()

    amp_min = 0
    new_thr = nrv.firing_threshold_from_axon(axon1,cath_time= pw,amp_max=amp_max,amp_tol=amp_tol,verbose=True,amp_min=amp_min,t_inter = t_inter,
                                                cath_an_ratio = cath_an_ratio,anod_first = anod_first)
    print("Threshold:" + str(new_thr))
    thr_cuff.append(new_thr)
    del extra_stim,axon1
    
filename = f"{output_dir}CUFF_{int(pw*1e3)}_us_{model}_{solver}.csv"
header = ['y_axon','spiking_threshold','model','diameter','cath_time','electrode','solver']
f = open(filename,"w")
writer = csv.writer(f)
writer.writerow(header)
for k in range(len(diam_list)):
    row = [y_axon,thr_cuff[k],model,diam_list[k],pw,'CUFF',solver]
    writer.writerow(row)
f.close()
