# Supplementary material for: NRV: An open framework for in silico evaluation of peripheral nerve electrical stimulation strategies
Source: PLoS Comput Biol. 2024 Jul 12;20(7):e1011826. doi: 10.1371/journal.pcbi.1011826 (PMC11268605; doi:10.1371/journal.pcbi.1011826)
Supplement: S1 Archive — Python scripts and data files to generate and plot the comparison of the two FEM solvers. The compared data are the electrode footprint (LIFE and cuff) and the resulting activation thresholds. (ZIP) [file pcbi.1011826.s010.zip › S1_Archive/electrode_thresholds/datasets.py]

import pandas as pd
import numpy as np

##############
## Datasets ##
##############
#df_spiking_vs_ndiam_myelinated = pd.read_csv('point_source_myelinated_spiking_vs_diam.csv', index_col=False)

#######################
## Usefull constants ##
#######################
all_models = ['MRG', 'Gaines_motor', 'Gaines_sensory', 'extended_Gaines', 'RGK', 'Rattay_Aberham', 'Sundt', 'Tigerholm', 'Schild_94', 'Schild_97']
all_tested_models = ['MRG', 'Gaines_motor', 'Gaines_sensory', 'Rattay_Aberham', 'Sundt', 'Tigerholm']
simple_models = ['MRG','Sundt']
myelinated_models = ['MRG', 'Gaines_motor', 'Gaines_sensory']
unmyelinated_models = ['Rattay_Aberham', 'Sundt', 'Tigerholm', 'Schild_94', 'Schild_97']
used_unmyelinated_models = ['Rattay_Aberham', 'Sundt', 'Tigerholm']
thin_myelinated_models = ['extended_Gaines', 'RGK']

model_labels = {'MRG': 'MRG',\
                'Gaines_motor':'Gaines motor',\
                'Gaines_sensory':'Gaines sensory',\
                'extended_Gaines': 'extended Gaines',\
                'RGK': 'RGK',\
                'Rattay_Aberham': 'Rattay Aberham',\
                'Sundt': 'Sundt',\
                'Tigerholm': 'Tigerholm',\
                'Schild_94': 'Schild 94',\
                'Schild_97': 'Schild 97'}

models_max_diameter = {'MRG': 20,\
                'Gaines_motor': 20,\
                'Gaines_sensory': 20,\
                'extended_Gaines': 6,\
                'RGK': 6,\
                'Rattay_Aberham': 3,\
                'Sundt': 3,\
                'Tigerholm': 2,\
                'Schild_94': 2.5,\
                'Schild_97': 2.5}

models_min_diameter = {'MRG': 1,\
                'Gaines_motor':1,\
                'Gaines_sensory':1,\
                'extended_Gaines': 2,\
                'RGK': 2,\
                'Rattay_Aberham': 0.1,\
                'Sundt': 0.1,\
                'Tigerholm': 0.2,\
                'Schild_94': 0.5,\
                'Schild_97': 1}

#######################
## Usefull functions ##
#######################
# filters
def get_all_model_values(df, models, x_key, y_key, x_min=None, x_max=None, filter_key=None, filter_value=None):
    '''
    Get values for a variation on all models in a specified dataset.

    Parameters:
    -----------
    df          :
    models      :
    x_key       :
    y_key       :
    x_min       :
    x_max       :
    filter_key  :
    filter_value:

    Returns:
    --------
    '''
    x, y = [], []
    if type(models) == str:
        # get all values
        if filter_key is None:
            x_temp = df[x_key][df['model']==models].to_numpy(dtype=np.float64)
            y_temp = df[y_key][df['model']==models].to_numpy(dtype=np.float64)
        else:
            if type(filter_key) == str:
                x_temp = df[x_key][df['model']==models & df[filter_key]==filter_value].to_numpy(dtype=np.float64)
                y_temp = df[y_key][df['model']==models & df[filter_key]==filter_value].to_numpy(dtype=np.float64)
            else:
                reduced_df = df
                for j in range(len(filter_key)):
                    reduced_df = reduced_df[reduced_df[filter_key[j]]==filter_value[j]]
            x_temp = reduced_df[x_key][reduced_df['model']==models].to_numpy(dtype=np.float64)
            y_temp = reduced_df[y_key][reduced_df['model']==models].to_numpy(dtype=np.float64)
        # drop out of bound values
        if x_min is not None and x_max is not None:
            mask = np.where(x_temp>=x_min and x_temp<=x_max)
        elif x_min is not None:
            mask = np.where(x_temp>=x_min)
        elif x_max is not None:
            mask = np.where(x_temp<=x_max)
        else:
            mask = np.arange(len(x_temp))
        x_temp = x_temp[mask]
        y_temp = y_temp[mask]
        # sort and save values
        sort_mask = np.argsort(x_temp)
        x = x_temp[sort_mask]
        y = y_temp[sort_mask]
    else:
        for k, model in enumerate(models):
            # get all values
            if filter_key is None:
                x_temp = df[x_key][df['model']==model].to_numpy(dtype=np.float64)
                y_temp = df[y_key][df['model']==model].to_numpy(dtype=np.float64)
            else:
                if type(filter_key) == str:
                    x_temp = df[x_key][df['model']==model & df[filter_key]==filter_value].to_numpy(dtype=np.float64)
                    y_temp = df[y_key][df['model']==model & df[filter_key]==filter_value].to_numpy(dtype=np.float64)
                else:
                    reduced_df = df
                    for j in range(len(filter_key)):
                        reduced_df = reduced_df[reduced_df[filter_key[j]]==filter_value[j]]
                    x_temp = reduced_df[x_key][reduced_df['model']==model].to_numpy(dtype=np.float64)
                    y_temp = reduced_df[y_key][reduced_df['model']==model].to_numpy(dtype=np.float64)
            # drop out of bound values
            if x_min is not None and x_max is not None:
                print(x_min[k],x_max[k],x_temp)
                mask = np.where((x_min[k]<=x_temp) & (x_temp<=x_max[k]))
            elif x_min is not None:
                mask = np.where(x_temp>=x_min[k])
            elif x_max is not None:
                mask = np.where(x_temp<=x_max[k])
            else:
                mask = np.arange(len(x_temp))
            x_temp = x_temp[mask]
            y_temp = y_temp[mask]
            # sort and save values
            sort_mask = np.argsort(x_temp)
            x.append(x_temp[sort_mask])
            y.append(y_temp[sort_mask])
    return x, y

def get_sweep_values(df, model, x_key, y_key, sweep_key, x_min=None, x_max=None, filter_key=None, filter_value=None, sweep_min=None, sweep_max=None):
    x, y, sweep_values = [], [], []
    # get all sweeping values, remove duplicates and sort
    sweep_values = np.sort(np.unique(df[sweep_key][df['model']==model].to_numpy(dtype=np.float64)))
    if sweep_min is not None and sweep_max is not None:
        mask = np.where((sweep_min<=sweep_values) & (sweep_values<=sweep_max))
    elif sweep_min is not None:
        mask = np.where(sweep_values>=sweep_min)
    elif sweep_max is not None:
        mask = np.where(sweep_values<=sweep_max)
    else:
        mask = np.arange(len(sweep_values))
    sweep_values = sweep_values[mask]
    # get all values, with increasing sweep value
    for value in sweep_values:
        reduced_df = df[df[sweep_key]==value]
        if filter_key is None:
            x_temp = reduced_df[x_key][reduced_df['model']==model].to_numpy(dtype=np.float64)
            y_temp = reduced_df[y_key][reduced_df['model']==model].to_numpy(dtype=np.float64)
        else:
            if type(filter_key) == str:
                x_temp = df[x_key][df['model']==model & df[filter_key]==filter_value & df[sweep_key]==value].to_numpy()
                y_temp = df[y_key][df['model']==model & df[filter_key]==filter_value & df[sweep_key]==value].to_numpy()
            else:
                reduced_df = df
                for j in range(len(filter_key)):
                    reduced_df = reduced_df[reduced_df[filter_key[j]]==filter_value[j]]
                    x_temp = reduced_df[x_key][reduced_df['model']==model].to_numpy()
                    y_temp = reduced_df[y_key][reduced_df['model']==model].to_numpy()
        # drop out of bound values
        if x_min is not None and x_max is not None:
            mask = np.where((x_min<=x_temp) & (x_temp<=x_max))
        elif x_min is not None:
            mask = np.where(x_temp>=x_min)
        elif x_max is not None:
            mask = np.where(x_temp<=x_max)
        else:
            mask = np.arange(len(x_temp))
        x_temp = x_temp[mask]
        y_temp = y_temp[mask]
        # sort and save values
        sort_mask = np.argsort(x_temp)
        x.append(x_temp[sort_mask])
        y.append(y_temp[sort_mask])
    return x, y, sweep_values
