# Supplementary material for: NRV: An open framework for in silico evaluation of peripheral nerve electrical stimulation strategies
Source: PLoS Comput Biol. 2024 Jul 12;20(7):e1011826. doi: 10.1371/journal.pcbi.1011826 (PMC11268605; doi:10.1371/journal.pcbi.1011826)
Supplement: S1 Archive — Python scripts and data files to generate and plot the comparison of the two FEM solvers. The compared data are the electrode footprint (LIFE and cuff) and the resulting activation thresholds. (ZIP) [file pcbi.1011826.s010.zip › S1_Archive/electrode_thresholds/parallel_laucher_LIFE.py]

import multiprocessing 
import os

# Creating the tuple of all the processes
all_processes = ('thresholds_LIFE.py comsol 10', 'thresholds_LIFE.py comsol 50', 'thresholds_LIFE.py comsol 100',
                 'thresholds_LIFE.py fenicxs 10', 'thresholds_LIFE.py fenicxs 50', 'thresholds_LIFE.py fenicxs 100')   


# This block of code enables us to call the script from command line.                                                                                
def execute(process):                                                             
    os.system(f'python3 {process}')                                       
                                                                                
                                                                                
process_pool = multiprocessing.Pool(processes = len(all_processes))                                                        
process_pool.map(execute, all_processes)
