# Supplementary material for: NRV: An open framework for in silico evaluation of peripheral nerve electrical stimulation strategies
Source: PLoS Comput Biol. 2024 Jul 12;20(7):e1011826. doi: 10.1371/journal.pcbi.1011826 (PMC11268605; doi:10.1371/journal.pcbi.1011826)
Supplement: S1 Archive — Python scripts and data files to generate and plot the comparison of the two FEM solvers. The compared data are the electrode footprint (LIFE and cuff) and the resulting activation thresholds. (ZIP) [file pcbi.1011826.s010.zip › S1_Archive/electrode_footprints/data/Cuff_com.json]

{"__NRVObject__": true, "nrv_type": "CUFF_electrode", "ID": 0, "footprint": [78.60741142620525, 78.60922449514632, 78.61502604238369, 78.62481606791728, 78.63859457174713, 78.65636155387321, 78.67811701429552, 78.70386095301413, 78.73359337002893, 78.76731426534, 78.80502363894733, 78.84672149085084, 78.89240782105064, 78.94208262954668, 78.99574591633898, 79.05339768142751, 79.11503792481231, 79.1806666464933, 79.25028384647057, 79.32388952474408, 79.40148368131388, 79.48306631617986, 79.5686374293421, 79.65793438132069, 79.7511691943107, 79.84974888595066, 79.9513507359804, 80.05698658639463, 80.16665939804744, 80.28036917093891, 80.39811590506899, 80.51989960043758, 80.64572025704493, 80.77557787489081, 80.90947245397538, 81.04740399429846, 81.18937249586023, 81.33537795866063, 81.48542038269957, 81.63949976797721, 81.79761611449341, 81.95976942224824, 82.12595969124166, 82.29618692147372, 82.47045111294443, 82.6487522656537, 82.83109037960163, 83.01798469659235, 83.20909883051536, 83.40433979582944, 83.60370759253466, 83.807202220631, 84.01482368011843, 84.22657197099704, 84.4424470932667, 84.66244904692752, 84.88657783197944, 85.11483344842249, 85.34750127730054, 85.5861886406826, 85.82906570231289, 86.07613246219145, 86.3273889203183, 86.58283507669334, 86.84192481613803, 87.10497084736596, 87.372350111444, 87.64406260837217, 87.92010833815047, 88.20048730077889, 88.48519949625742, 88.77424492458609, 89.06826979164228, 89.36740984276271, 89.67110499854986, 89.97815221387282, 90.28984799030651, 90.60635101388202, 90.92766128459937, 91.25377880245856, 91.58458396036251, 91.92009676686371, 92.26047898165952, 92.60573060475006, 92.95585163613529, 93.31084207581517, 93.67070192378978, 94.03510318372713, 94.40390719946876, 94.77744639400807, 95.15572076734496, 95.53900235963386, 95.92728821287797, 96.32046692253365, 96.71853848860097, 97.12107459909397, 97.52806269718216, 97.9401767514523, 98.35741676190446, 98.7797827285385, 99.2072746513546, 99.63982203705791, 100.07727215225302, 100.51972394271895, 100.96717740845578, 101.4196325494635, 101.87708936574211, 102.34028877686991, 102.80883123036514, 103.28256197518303, 103.76148101132341, 104.24558833878643, 104.73461872301966, 105.22908628572688, 105.72900826127204, 106.23438464965513, 106.74521545087612, 107.26150066493508, 107.78324029183193, 108.30997889711116, 108.84194374428147, 109.37915231858939, 109.92160462003487, 110.46930064861796, 111.02224040433869, 111.58042388719707, 112.14385109719298, 112.71265059750698, 113.28943672596819, 113.87185513954418, 114.45990583823482, 115.05358882204031, 115.65290409096053, 116.25785164499553, 116.86868910577765, 117.48579363278229, 118.10852030597385, 118.73686912535241, 119.37084009091785, 120.00927682758505, 120.65384570656566, 121.30489173370457, 121.9624149090018, 122.62641523245733, 123.29689270407124, 123.97384732384342, 124.65727909177387, 125.34718800786271, 126.04357407210986, 126.74643728451535, 127.45724680908116, 128.17594264642634, 128.90098150264205, 129.63286859626868, 130.37186503290283, 131.11716746614584, 131.86877589599783, 132.62546602696978, 133.3891144510563, 134.15976794449452, 134.93742650728467, 135.72152813924225, 136.50870869271438, 137.3030637781233, 138.1045933954689, 138.91329754475143, 139.7291762259706, 140.5522294391267, 141.3824571842195, 142.21985946124911, 143.0644362702156, 143.91618761111872, 144.77511348395873, 145.6445894043027, 146.52343534472573, 147.4094499469687, 148.30263321103143, 149.20037594615454, 150.10082938369524, 151.00986906691386, 151.92774353019755, 152.8542218433281, 153.7893005420058, 154.73297962623064, 155.6852590960028, 156.64613895132214, 157.61561919218866, 158.5936998186025, 159.58038083056354, 160.57566222807176, 161.57954401112718, 162.59202617972986, 163.61310873387976, 164.65055676389068, 165.68967170482426, 166.73336733657308, 167.78629600125015, 168.84746642687264, 169.91687861344045, 170.99453256095344, 172.08042826941195, 173.17456573881577, 174.2769449691648, 175.3875659604592, 176.506428712699, 177.63353322588407, 178.76887950001446, 179.91246753509012, 181.06429733111122, 182.22506281424972, 183.401736089107, 184.58834900347748, 185.78490155736097, 186.99104911421318, 188.2052266904948, 189.42800876457324, 190.65939533644888, 191.8993864061215, 193.14316830999078, 194.39663950584654, 195.6611568895456, 196.9367204610879, 198.22333022047334, 199.52098616770186, 200.82968830277363, 202.14943662568857, 203.4803763177549, 204.82385074415782, 206.17762816673857, 207.5417085854971, 208.91609200043374, 210.30077841154798, 211.69576781884015, 213.10389506418198, 214.5227501031836, 215.95232700413737, 217.39262576704354, 218.84364639190176, 220.30715568019184, 221.78282690034996, 223.2701757124356, 224.76728827625118, 226.27293742497042, 227.78978959607838, 229.3178447895752, 230.85675509763612, 232.40698277362162, 233.9685870813682, 235.54156802087581, 237.12592559214448, 238.7216597951743, 240.328770629965, 241.9464115393402, 243.5772804741005, 245.22144784373057, 246.8789136482304, 248.54967788759978, 250.233740561839, 251.9310660352399, 253.63919505114214, 255.3594265287722, 257.0917604681302, 258.84363946047193, 260.6109647503382, 262.3912133983289, 264.1843854044441, 265.99048076868365, 267.8094994910477, 269.64021733800206, 271.4840265614941, 273.3417691237986, 275.21344502491564, 277.0990542648454, 278.9985968435874, 280.90843007717376, 282.83191377980387, 284.7703738452713, 286.7238102735764, 288.692223064719, 290.67561221869914, 292.67397773551687, 294.6873196151722, 296.7151063114062, 298.7574587229375, 300.815139492782, 302.88814862094006, 304.9764861074119, 307.0801519521972, 309.19914615529603, 311.3334687167086, 313.48311963643454, 315.648098914474, 317.8284065508274, 320.0240425454942, 322.23500689847447, 324.46255763771984, 326.70646633666155, 328.96720108913064, 331.24476189512706, 333.53914875465097, 335.85036166770243, 338.17840063428105, 340.5232656543873, 342.884956728021, 345.2634738551818, 347.6588170358703, 350.07098627008617, 352.49998155782947, 354.94542331160176, 357.40696718085695, 359.88595351767054, 362.38238232204264, 364.8962535939729, 367.4275673334613, 369.9763235405084, 372.54252221511337, 375.1261633572768, 377.7266330705127, 380.34587072584134, 382.98430922019264, 385.64194855356675, 388.31878872596354, 391.014829737383, 393.73007158782485, 396.4645142772896, 399.2197216941464, 401.99915284637825, 404.7971326006643, 407.61366095700384, 410.4487379153973, 413.3023634758443, 416.17453763834544, 419.06526040290004, 421.974531769509, 424.9023517381714, 427.84872030888755, 430.81363748165774, 433.79643189348116, 436.7966509459995, 439.81750090407417, 442.85920730027993, 445.9214882916371, 449.00426623895333, 452.10754114222794, 455.2313130014612, 458.3755818166538, 461.54034758780466, 464.7256103149148, 467.931369997983, 471.1576266370106, 474.40438023199687, 477.6751222533579, 480.9730636169948, 484.29050952735844, 487.62745998444825, 490.9839149882644, 494.3598745388074, 497.75533863607654, 501.1700446061241, 504.6015606479445, 508.0533855709738, 511.5255193752123, 515.0179620606593, 518.5307136273152, 522.0637740751804, 525.6171434042543, 529.1908216145372, 532.7848087060293, 536.401634172452, 540.0336930940451, 543.6917260040013, 547.371514595553, 551.0730588687007, 554.7963588234445, 558.5414144597844, 562.3082257777203, 566.0967927772521, 569.90711545838, 573.7271077923024, 577.5489126013647, 581.3888411490071, 585.2468934352296, 589.1230694600323, 593.0173692234154, 596.9297927253787, 600.8762065126986, 604.8384802422958, 608.829133512411, 612.8522978504768, 616.890095329196, 620.9425259485679, 625.0095897085927, 629.0912866092704, 633.1487435885084, 637.222702224758, 641.3151614802185, 645.4261213548906, 649.5529998221365, 653.6404493551969, 657.7491892151073, 661.879219401866, 666.049188407222, 670.2853005034962, 674.5259118391766, 678.7710224142629, 683.0206322287561, 687.2747412826548, 691.5333495759601, 695.7964571086719, 700.0640638807895, 704.3361698923134, 708.6127751432435, 712.8938796335798, 717.1707551040477, 721.445689737789, 725.7296800192026, 730.0227259482888, 734.3248275250463, 738.6359847494759, 742.9458583315879, 747.2492902625529, 751.5648707502207, 755.8860575309218, 760.1847256143211, 764.4713150032655, 768.745825697755, 773.0400777249158, 777.3990744009873, 781.7323767783009, 786.0399848568561, 790.3218986366535, 794.5781181176928, 798.8086432999748, 803.0134741834989, 807.192610768265, 811.3460530542734, 815.4738010415234, 819.575854730016, 823.652214119751, 827.7028792107272, 831.7422245970826, 835.6825664144211, 839.5788740464093, 843.4311474930475, 847.239386754337, 850.9737006913334, 854.8411983311415, 858.6968087868046, 862.540532058323, 866.3723681456977, 870.1845026411439, 873.9410131901017, 877.6384837004347, 881.2769141721432, 884.7415705114473, 888.1513990669041, 891.5194805842034, 894.8458150633451, 898.2040239928078, 901.5498686457737, 904.8230205758613, 908.0234797830692, 911.1512462673983, 914.2063200288487, 917.1887010674199, 920.0983893831121, 922.9353849759264, 925.6269361547805, 928.2638789241912, 930.9611874183214, 933.5934126124617, 936.160554506613, 938.6626131007755, 941.0995883949479, 943.4714803891309, 945.7806522729063, 948.0077803113953, 950.143286078128, 952.1871695731035, 954.1394307963237, 956.0000697477869, 957.7690864274946, 959.4464808354456, 961.0322529716403, 962.5264028360791, 963.9289304287614, 965.2398357496876, 966.4591187988572, 967.5867795762707, 968.6228180819281, 969.5672343158292, 970.4200282779742, 971.181199968363, 971.8677179043236, 972.4535916172446, 972.9675908955525, 973.3098774412064, 973.5153307434663, 973.6279288788033, 973.7413298890889, 973.7823555647607, 973.730972216735, 973.5871798450116, 973.2956053466156, 972.8776412599442, 972.3646597751048, 971.7566608920976, 971.0536446109229, 970.2556109315807, 969.3625598540704, 968.3744913783926, 967.2914055045469, 966.1493416148421, 964.9527769371019, 963.6799928314158, 962.3309892977842, 960.9057663362073, 959.3689026463769, 957.7077829324568, 955.9638355275233, 954.1370604315767, 952.2274576446171, 950.2350271666435, 948.1543263569323, 945.971695012468, 943.7225723150887, 941.3041211426765, 938.8290074304145, 936.2972311783027, 933.7087923863414, 931.06369105453, 928.3619271828692, 925.6035007713585, 922.7884118199973, 919.9166603287871, 916.9882462977268, 914.0031697268169, 910.9614306160572, 907.8630289654475, 904.6853361829542, 901.4181411699981, 898.0780906929995, 894.6651847519587, 891.1794233468747, 887.6208064777478, 883.9893341445791, 880.5462861060054, 877.0648000445358, 873.5329447161218, 869.9507201207631, 866.2913340393922, 862.5670668180427, 858.816719037059, 855.0402906964399, 851.2377817961863, 847.4091923362978, 843.531786782403, 839.6118432589243, 835.6615465697511, 831.6808967148821, 827.6698936943187, 823.6285375080603, 819.5525415710614, 815.3975166993764, 811.1971292991811, 806.9542598977677, 802.8310740953473, 798.6986977507813, 794.542507391585, 790.3625030177585, 786.1586846293019, 781.9310522262152, 777.6796890711522, 773.4153462818497, 769.1454008977812, 764.8698529189465, 760.588702345346, 756.3019491769786, 752.0095934138454, 747.7101262260462, 743.3952187539643, 739.0649485648285, 734.7313956689405, 730.412046839967, 726.0867886528584, 721.7556211076153, 717.4185442042373, 713.075557942724, 708.7266623230757, 704.4188213416617, 700.1437093312576, 695.8653412614891, 691.5837171323574, 687.2964853541671, 683.0214690355448, 678.7616305011215, 674.5169697508968, 670.2831951133542, 666.0643590274747, 661.8617726990739, 657.6754361281515, 653.505349314708, 649.3515122587438, 645.2139249602575, 641.0925874192503, 636.9874996357215, 632.898661609672, 628.8260733411009, 624.7697348300088, 620.7419332193492, 616.7412308898766, 612.7024415734423, 608.6855622360124, 604.7146532176184, 600.7726910947351, 596.8535965370277, 592.9573695444956, 589.0840101171405, 585.2286031306382, 581.34845614472, 577.4877978937902, 573.6466283778498, 569.8249475968977, 566.0227555509351, 562.2400522399613, 558.4865914698046, 554.7518728021532, 551.0334039663869, 547.3311849625054, 543.64521579051, 539.9754964503995, 536.3305167885005, 532.710330642217, 529.112503473176, 525.5370352813782, 521.9839260668233, 518.4531758295117, 514.9447845694427, 511.4584202783006, 507.9920195982904, 504.5452783393024, 501.11819650133515, 497.71077408439004, 494.3230110884664, 490.9549075135638, 487.60681890467635, 484.2800884716156, 480.97476613677105, 477.6908519001432, 474.4283457617316, 471.18724772153587, 467.9675577795566, 464.76927593579376, 461.59240219024696, 458.42818367449144, 455.2767376030018, 452.1447874808104, 449.03233330791625, 445.9393750843196, 442.86591281002063, 439.8119464850193, 436.7774761093152, 433.7625016829092, 430.76702320580074, 427.8017787604778, 424.85744433579515, 421.93218526721625, 419.0262662368988, 416.1396872448426, 413.2724482910479, 410.4245493755142, 407.5959904982417, 404.7867716592301, 401.9968928584804, 399.2263540959918, 396.4751553717644, 393.74329668579844, 391.02450928217445, 388.32397456016344, 385.64907556410935, 382.9924968369972, 380.35423837882695, 377.73430018959834, 375.1326822693114, 372.5493846179661, 369.98440723556286, 367.4377501221014, 364.90941327758173, 362.39198944867655, 359.885910398031, 357.40580376919394, 354.9441621340689, 352.49874514078346, 350.0695527893383, 347.6565850797323, 345.25984201196644, 342.87932358604024, 340.5150298019539, 338.1669606597075, 335.8351161593009, 333.51949630073386, 331.22010108400696, 328.9369305091196, 326.67127201777413, 324.4285328936728, 322.20274467959894, 319.99390737555194, 317.8020209815326, 315.62708549754046, 313.46910092357564, 311.32806725963803, 309.2024264750299, 307.09045122550395, 304.9921999592626, 302.9076726763061, 300.83686937663384, 298.77979006024634, 296.73643472714355, 294.705815863791, 292.6903731057473, 290.6892347650608, 288.70240084173093, 286.7298713357576, 284.7716462471415, 282.8277255758822, 280.8981093219797, 278.98279748543393, 277.0817900662452, 275.1950870644129, 273.32268847993777, 271.4645943128194, 269.61551322236704, 267.779514617787, 265.96202786903945, 264.15981721971167, 262.372882669804, 260.6012242193166, 258.8448418682489, 257.10290393644624, 255.37078537504937, 253.6507200772945, 251.9427080431819, 250.24674927271118, 248.56284376588255, 246.89099152269594, 245.22748173200767, 243.57273309623633, 241.9369525057489, 240.3128658044868, 238.70047299244996, 237.09977406963839, 235.51076903605218, 233.93345789169123, 232.36784063655543, 230.81391727064488, 229.27168779395987, 227.74115220649978, 226.22231050826517, 224.71547238594928, 223.21954273067163, 221.73522989139207, 220.26305709600018, 218.80302434449598, 217.3551316368796, 215.91937897315088, 214.4957663533097, 213.08429377735644, 211.68496124529062, 210.29776875711275, 208.92154042994022, 207.55442009782234, 206.1965725478629, 204.8479977800614, 203.50869579441868, 202.17866659093426, 200.85791016960812, 199.5458134635555, 198.24284358142054, 196.94970413660022, 195.66639512909467, 194.39291655890383, 193.12926842602766, 191.87545073046618, 190.6314634722194, 189.39730665128738, 188.17298026767003, 186.95848432136714, 185.7538188123791, 184.55898374070583, 183.37397910634726, 182.19772591001987, 181.03046069786802, 179.87353084787426, 178.72693636003916, 177.59067723436237, 176.46475347084396, 175.3491650694839, 174.24376984157138, 173.14664866577868, 172.05727876433875, 170.97566013725145, 169.90179278451683, 168.8356767061349, 167.7773119021055, 166.72615892156932, 165.68245060236623, 164.64695602078405, 163.6196751768228, 162.60060807048245, 161.5897547017629, 160.5871150706643, 159.5926891771867, 158.60647702133, 157.62847860309424, 156.6586939224793, 155.69712297948521, 154.74376577411212, 153.79862230636002, 152.86113140072118, 151.9313009174569, 151.00980967359348, 150.09665766913125, 149.19184490406997, 148.29537137840967, 147.4072370921504, 146.5274420452921, 145.65526784667546, 144.78972669043216, 143.9309769929162, 143.0790187541276, 142.2338519740663, 141.39547665273219, 140.5638927901256, 139.73576039550596, 138.91468184501826, 138.1009777882075, 137.2946482250738, 136.49569315561715, 135.70411257983753, 134.91990649773496, 134.1430749093094, 133.3736178145609, 132.6115352134893, 131.85682710609467, 131.10968559418168, 130.37097653574, 129.63819117184687, 128.9113295025023, 128.1903915277063, 127.4753772474589, 126.76628666176009, 126.0631197706098, 125.36587657400815, 124.67369096798448, 123.98761557049176, 123.30797208786834, 122.63476052011397, 121.96850594004232, 121.30917908037311, 120.6560363681836, 120.00907780347363, 119.36830338624333, 118.73373776371888, 118.10567247300415, 117.48299451929518, 116.86584458339443, 116.25429322497212, 115.64850773795797, 115.04865409732749, 114.45468207175796, 113.8665916612493, 113.28438286580152, 112.70805568541464, 112.13761012008854, 111.57304616982336, 111.01436383461902, 110.46156311447547, 109.91284598691044, 109.36956244089157, 108.83181849449491, 108.29961414772048, 107.77294940056812, 107.25182425303807, 106.73603916194413, 106.22426300432744, 105.71792874955531, 105.21897731030292, 104.72513901151977, 104.23471650600366, 103.74960605361156, 103.2724821267856, 102.80031339780889, 102.33302348690731, 101.87061239408071, 101.41308011932935, 100.9605018264743, 100.51385519164968, 100.07223846938463, 99.63565165967901, 99.20409476253292, 98.7775677779463, 98.35607070591921, 97.93960354645162, 97.52816629954349, 97.12175896519489, 96.72038154340576, 96.32403403417605, 95.93271643750587, 95.54473606434492, 95.16052904638657, 94.78129697937028, 94.4065877658942, 94.03689707213155, 93.67365008912317, 93.31492126749878, 92.96071060725838, 92.61101810840196, 92.2658437709296, 91.92518759484116, 91.58839746420641, 91.25604267486787, 90.9282703858203, 90.60520998483454, 90.28748294120122, 89.9743142417422, 89.66570388645755, 89.36165187534723, 89.06215820841126, 88.76722288564967, 88.47684590706241, 88.19102727264949, 87.9097669824108, 87.63306503634661, 87.3609214344567, 87.09333617674115, 86.8303092632, 86.57184069383314, 86.31793046864064, 86.06830761765039, 85.82206908642667, 85.58004199983614, 85.34222635787894, 85.10867646987047, 84.87945172625263, 84.65451791982188, 84.43387505057822, 84.21752311852154, 84.00546212365194, 83.79769206596931, 83.59450228980776, 83.39573398446569, 83.20103500426859, 83.01040534921643, 82.82384501930916, 82.64135401454683, 82.46293233492946, 82.28857998045699, 82.11829695112948, 81.95208324694687, 81.78993886790926, 81.63186381401655, 81.47785808526875, 81.3279216816659, 81.182054603208, 81.04025684989496, 80.902350794557, 80.76806584372652, 80.63732234230618, 80.51026791405054, 80.38731124702707, 80.27000958451856, 80.15662621260378, 80.04728567286098, 79.94198812857748, 79.84072444046551, 79.74349460852511, 79.65029863275626, 79.561136513159, 79.4760082497333, 79.39491384247916, 79.31785329139657, 79.24482659648554, 79.17583375774608, 79.11087477517819, 79.04994964878186, 78.9930583785571, 78.93991717826782, 78.8905670175839, 78.84517222567078, 78.8037328025283, 78.76624874815657, 78.73272006255557, 78.70321801440015, 78.67765087948527, 78.65592678187441, 78.63814629376223, 78.62435335492533, 78.61454796536376, 78.60873012507744, 78.6068998340664], "type": "CUFF", "is_multipolar": false, "x": 5000.0, "y": null, "z": null, "label": "CUFF_1", "is_volume": false, "contact_length": 500, "contact_thickness": 100, "insulator": true, "insulator_length": 1000, "insulator_thickness": 500, "insulator_offset": 0}
