# Supplementary material for: NRV: An open framework for in silico evaluation of peripheral nerve electrical stimulation strategies
Source: PLoS Comput Biol. 2024 Jul 12;20(7):e1011826. doi: 10.1371/journal.pcbi.1011826 (PMC11268605; doi:10.1371/journal.pcbi.1011826)
Supplement: S1 Archive — Python scripts and data files to generate and plot the comparison of the two FEM solvers. The compared data are the electrode footprint (LIFE and cuff) and the resulting activation thresholds. (ZIP) [file pcbi.1011826.s010.zip › S1_Archive/electrode_footprints/data/LIFE_fen.json]

{"__NRVObject__": true, "nrv_type": "LIFE_electrode", "ID": 0, "footprint": [153.50496928346897, 153.50863461605934, 153.5195125223165, 153.5376030022405, 153.5629060558313, 153.59540115801948, 153.63505157836366, 153.68190569584803, 153.73596351047254, 153.79722502223737, 153.86569023114234, 153.94135913718753, 154.02423677945322, 154.11443938864272, 154.21178081016993, 154.31626104403492, 154.4278800902376, 154.54663794877808, 154.6724822365293, 154.80543601267087, 154.94587315874352, 155.09379367474733, 155.24919756068226, 155.41205176013224, 155.58209228497662, 155.75954349235016, 155.9444053822527, 156.1366779546845, 156.3363612096453, 156.5429561343997, 156.75660852969233, 156.97995687807753, 157.21138797043568, 157.45087272390234, 157.69760887392752, 157.9515781392119, 158.21136938225337, 158.4779588286792, 158.7518600418295, 159.0330730217044, 159.3215977683039, 159.6174342816279, 159.9205825616765, 160.23104260844966, 160.5488144219473, 160.8738980021695, 161.2062933491163, 161.5469214304315, 161.89825244758768, 162.25760947297584, 162.625253508643, 162.9999936656123, 163.38185331497573, 163.77155988040664, 164.1691133619051, 164.57451375947102, 164.98665545842556, 165.4020344044294, 165.82559758091625, 166.25734498788603, 166.69727662533873, 167.14539249327441, 167.6016925916931, 168.06617692059473, 168.53884547997933, 169.01969826984688, 169.5087352901974, 170.0059565410309, 170.51136202234733, 171.02495173414673, 171.54672567642908, 172.07668384919438, 172.61482625244264, 173.16115288617394, 173.7156637503881, 174.2783588450853, 174.84923817026547, 175.42830172592852, 176.01833328886383, 176.61762770796025, 177.22584809811525, 177.8429944593288, 178.4690885950586, 179.10436245244216, 179.7483272294849, 180.39974035900084, 181.0565568995657, 181.72235088524303, 182.3968731043365, 183.0794991590144, 183.77022904927662, 184.46906277512332, 185.1760003365543, 185.8917844628422, 186.6260031724649, 187.36942528016135, 188.1220507859315, 188.87705397780098, 189.63932971421787, 190.41144567191233, 191.19340185088453, 191.98519825113436, 192.78683487266187, 193.59831171546705, 194.4196287795499, 195.2507860649104, 196.09101527533392, 196.93880357335087, 197.7955419795932, 198.66123049406076, 199.53586911675373, 200.41945784767205, 201.31199668681566, 202.2134856341845, 203.12396722843167, 204.0468316116766, 204.98080539138672, 205.92588856756217, 206.88208114020279, 207.84938310930872, 208.8277944748799, 209.82022857846565, 210.82243135014153, 211.8329612273755, 212.85167208979476, 213.88151635816243, 214.92249403247868, 215.9746771978855, 217.03706880891153, 218.10898409116834, 219.18924122381125, 220.28161821683412, 221.38489164788726, 222.4992510501444, 223.62493209229714, 224.76193477434546, 225.91025909628937, 227.06990505812882, 228.24087265986375, 229.42316190149432, 230.61677278302042, 231.82170530444208, 233.03795946575926, 234.26553526697214, 235.5044327080804, 236.75465178908433, 238.01619250998385, 239.28905487077884, 240.57323887146944, 241.86874451205554, 243.1775549564161, 244.49777113977422, 245.83842234233663, 247.1947748043709, 248.55710986178116, 249.9315077498204, 251.3179684684888, 252.71649201778635, 254.12707839771286, 255.5497276082686, 256.9844396494534, 258.42966715833916, 259.88517665897683, 261.3532770600139, 262.8339683614504, 264.3272505632864, 265.8331236655217, 267.35158766815647, 268.88264257119073, 270.4271130376178, 271.98115980067735, 273.5514300465191, 275.13721789877394, 276.7385197604582, 278.35546586676094, 279.98805621768213, 281.63629081322165, 283.30016965337967, 284.97969273815625, 286.67486006755115, 288.3923368642825, 290.1241724662824, 291.8692854261667, 293.62767574393536, 295.39210373807435, 297.1695415152708, 298.98147482564593, 300.8152784616668, 302.66457280152, 304.52714119895194, 306.3800736938022, 308.2491941045741, 310.1345024312677, 312.035998673883, 313.95015451819575, 315.87866041281154, 317.82368958665137, 319.78524203971506, 321.7633177720027, 323.75791678351436, 325.78596950434684, 327.83338599897644, 329.89705588106995, 331.97697915062724, 334.0731558076484, 336.18558585213344, 338.3142692840823, 340.4592061034949, 342.6203963103716, 344.7946186245864, 346.9814716836096, 349.1857086489911, 351.4085503244671, 353.6499967100374, 355.91004780570233, 358.1887036114615, 360.48596412731507, 362.8018293532632, 365.13629928930555, 367.48937393544253, 369.8718225746811, 372.3033122834143, 374.75142839353936, 377.21982435739733, 379.6893860176792, 382.1817702824339, 384.69726818039817, 387.2358797115722, 389.77218276257395, 392.32057658256224, 394.8930586071447, 397.4896288363211, 400.1033716634726, 402.7316573076631, 405.38089720227003, 408.0510913472936, 410.7422397427339, 413.4543423885905, 416.18739928486383, 418.9414104315538, 421.71637582866003, 424.512295476183, 427.35351966325277, 430.2365938709345, 433.1410561864013, 436.06690660965285, 439.0075329695946, 441.9732242746393, 444.96490074708316, 447.98256238692636, 451.017274684439, 454.0719475653667, 457.14980140856545, 460.2553839853126, 463.3946195017703, 466.5581008974582, 469.74582817237564, 472.9578013265231, 476.19402035990055, 479.45448527250767, 482.7391960643448, 486.04815273541175, 489.3813552857085, 492.73586475264705, 496.1124643417831, 499.49243736585606, 502.9027402420792, 506.34337297045215, 509.814335550975, 513.3156279836475, 516.8472502684698, 520.4092024054423, 524.0014843945644, 527.6240962358363, 531.2770379292583, 534.96030947483, 538.6739108725513, 542.4178421224228, 546.1921032244442, 549.9966941786153, 553.8552142833287, 557.7813117581467, 561.7433053625178, 565.7402819471924, 569.7324167204158, 573.7455144955003, 577.7963826221986, 581.8756995664027, 585.9795481567687, 590.1145174059059, 594.2806073138142, 598.4778178804937, 602.7061491059444, 606.9656009901663, 611.2561735331592, 615.5778667349233, 619.9306805954589, 624.3146151147653, 628.7296702928431, 633.1758461296921, 637.6531426253123, 642.1504713038086, 646.6966838933556, 651.2813159778381, 655.9125762034507, 660.5917832832506, 665.3189372172378, 670.094038005412, 674.9170856477737, 679.7880801443225, 684.7070214950586, 689.6805278324, 694.7461199977438, 699.8524638800767, 704.9945081298453, 710.1748936179594, 715.3623013494202, 720.5612300998048, 725.7839618251119, 731.0724436555154, 736.4266755910149, 741.8303550790155, 747.2754834912877, 752.765422468224, 758.3001720098243, 763.8797321160886, 769.5041027870169, 775.1732840226091, 780.8872758228655, 786.6460781877856, 792.44969111737, 798.2981146116182, 804.19134867053, 810.1313577771261, 816.1289510252753, 822.1857762051021, 828.3018333166068, 834.4771223597882, 840.7116433346469, 847.0053962411837, 853.3583810793973, 859.7705978492885, 866.2420465508571, 872.7727271841028, 879.5254090358459, 886.3982207555057, 893.3312474824593, 900.266644724878, 907.1525826881152, 914.1429991423508, 921.2308964722378, 928.3671556063157, 935.6001930290222, 942.9300087403562, 950.3351201612597, 957.7457684456914, 965.2166165992479, 972.7476646219302, 980.3389125137376, 987.99036027467, 995.7020079047278, 1003.4738554039113, 1011.3059027722193, 1019.1981500096527, 1027.1505971162119, 1035.1632440918959, 1043.2360909367055, 1051.3691376506404, 1059.7004801167975, 1068.4492230529981, 1077.2831233196844, 1086.202180916855, 1095.206395844511, 1104.32202183287, 1113.5637121992027, 1122.895611575004, 1132.3177199602756, 1141.7581386999998, 1150.9013071118147, 1160.2381689372185, 1169.768724176211, 1179.492972828791, 1189.4109148949597, 1199.522550374717, 1209.827879268062, 1220.3269015749954, 1230.6950089312284, 1240.9181535651458, 1251.2231687596627, 1261.61005451478, 1272.078810830497, 1282.6294377068139, 1293.2619351437309, 1303.9763031412472, 1315.115983078165, 1326.7215453585604, 1338.5646121340094, 1351.4077568298785, 1365.200493960186, 1377.5420825168226, 1390.2943555237937, 1403.6009448020893, 1417.4618503517095, 1430.9475109429618, 1444.5800855677928, 1458.4267516250475, 1472.4875091147253, 1486.762358036827, 1501.2512983913525, 1516.93467810099, 1533.5041782220942, 1549.6661782841245, 1565.5453860285397, 1581.4644737381316, 1598.177075381417, 1615.5892371715872, 1633.2161074483674, 1651.0996308473707, 1669.4189094245826, 1688.193961864638, 1707.4247881675376, 1727.1113883332807, 1747.2537623618698, 1767.8519102533005, 1788.489402412067, 1808.7366439739749, 1829.2563957519258, 1850.0486577459183, 1871.1134299559556, 1892.5996634582968, 1915.6438598797822, 1940.2166170276391, 1964.8217413311907, 1989.6727654955519, 2013.4827372497264, 2039.0495710604935, 2066.3731248798413, 2094.462085650605, 2122.39032354513, 2150.157838563415, 2177.764630705462, 2205.3521451834285, 2232.6783142517743, 2261.1401059789728, 2289.2267683219325, 2317.2814295634294, 2345.571524788538, 2374.09705399726, 2402.8580171895906, 2431.8474602095216, 2460.975525325977, 2490.0943807977283, 2518.651169313509, 2546.6458908733202, 2574.236555982048, 2602.6492054138384, 2630.3928526380937, 2655.3553839516057, 2680.2952338318764, 2705.7534558834573, 2730.637547935606, 2754.8303419622835, 2778.808679474104, 2804.991806924903, 2824.989595202956, 2848.1240411847034, 2870.6677952894147, 2890.2061552884447, 2907.4843216920553, 2925.4531651940424, 2944.479133373426, 2965.979667951495, 2985.7908497263256, 3004.0258018225945, 3021.0348276453806, 3034.634112299382, 3046.355417436275, 3061.445592263971, 3076.904577893314, 3089.046078189769, 3100.3553618207493, 3109.169907005948, 3117.4022965496943, 3126.753150518271, 3136.0499303732613, 3145.1486272657157, 3153.9762006821375, 3162.4655691737366, 3171.324651585495, 3178.539648198191, 3185.317787584331, 3188.5800497361274, 3191.6481677036163, 3194.6379333727846, 3196.951179555016, 3198.183363920432, 3198.799560255078, 3200.3554057788842, 3202.044540237076, 3203.722658093749, 3204.972584347935, 3205.5889095941184, 3205.06509056828, 3204.153767374661, 3202.8108525533116, 3199.543146072676, 3193.7752090559047, 3188.6139512841823, 3184.41168633198, 3178.886650792703, 3173.9386478764095, 3168.999767336884, 3161.9439486780625, 3154.213060720677, 3146.7900499407533, 3137.883361794583, 3127.333818897287, 3116.174495359334, 3106.6980847967634, 3096.0661123159484, 3084.0178774303854, 3070.8298522581144, 3057.5565724266944, 3043.2489662154544, 3027.6386581215725, 3012.413508686469, 2997.1499642924773, 2981.0268087489685, 2965.08911767887, 2948.8116809186845, 2926.8340902312098, 2904.993848660154, 2884.2463032579412, 2863.588502582144, 2841.6194334584484, 2819.2141411438074, 2797.532199924753, 2777.030065337301, 2755.122660491088, 2730.225949573334, 2703.970382465721, 2676.5036378194554, 2648.2027522017916, 2622.746673176835, 2600.2586566720297, 2570.9495606041874, 2541.689837992523, 2513.4693627633374, 2484.802679497367, 2455.6680107823154, 2425.8780847911553, 2394.348033713811, 2369.0028420952776, 2339.9204682384975, 2308.812223804024, 2280.819572115285, 2252.6199767862563, 2224.880095329011, 2197.1760576405622, 2169.5078637209085, 2141.875513570054, 2117.706833015802, 2096.404941988981, 2074.190010552982, 2047.2932182718969, 2020.9528701185611, 1994.6078209027503, 1969.0169963685385, 1944.2680305599401, 1920.3609234769556, 1897.2956751195854, 1875.0722854878297, 1853.690754581685, 1831.7402574805046, 1807.2788854288467, 1786.2020709939745, 1765.572288327477, 1745.3895374293536, 1725.6538182996023, 1706.3651309382274, 1687.5234753452262, 1669.128851520599, 1651.1812594643463, 1633.680699176468, 1616.6271706569614, 1600.0206739058312, 1583.8612089230746, 1568.148775708693, 1552.8833742626841, 1538.0650045850505, 1522.1832202808432, 1506.1492719279552, 1490.1298917942254, 1474.2384248287497, 1461.2365273885075, 1448.1231231553745, 1433.4020719477282, 1418.9335254479915, 1404.7687191284672, 1390.9076529891536, 1377.3503270300516, 1364.09674125116, 1351.1468956524802, 1338.5007902340094, 1326.1584249957514, 1314.1197999377048, 1302.3849150598685, 1290.9537703622439, 1279.7970047301687, 1268.7126288234438, 1257.675382111825, 1246.6852645953104, 1235.742276273901, 1224.8464171475966, 1214.763010680709, 1204.7640105071507, 1194.9240491008843, 1185.229550277814, 1175.621052927592, 1166.098557050219, 1156.662062645694, 1147.3115697140174, 1137.893275276182, 1128.5112155969662, 1119.3418895497634, 1110.3852971345734, 1101.6414383513963, 1093.1103132002324, 1084.7919216810803, 1076.09243674773, 1067.217801429582, 1058.4461711703877, 1049.7794480292823, 1041.526944367725, 1033.226732251111, 1024.981053267182, 1016.7899074159375, 1008.6532946973779, 1000.9907415273323, 993.4017287540573, 985.8711485080569, 978.3990007893303, 970.985285597879, 963.6300029337021, 956.3331527967997, 949.094735187172, 941.9147501048186, 934.7931975497396, 927.7300775219352, 920.7253900214055, 913.7791350481504, 906.8913126021698, 900.0619226834638, 893.2909652920316, 886.5784404278747, 879.9182604697486, 873.2768338703764, 866.6078452034205, 859.899316946911, 853.4229761133553, 847.0568536173804, 840.7647463677255, 834.4993082088114, 828.2608207465158, 822.0842623600839, 815.9696330495157, 809.916932814812, 803.9261616559725, 797.9973195729968, 792.1304065658852, 786.32898204731, 780.5937098979412, 774.9225057405416, 769.3317734632576, 763.7023065665829, 758.124803475053, 752.6009929670721, 747.1308750426409, 741.7144497017583, 736.3517169444259, 731.0426767706429, 725.7873291804091, 720.5856741737248, 715.4377117505896, 710.3186485298817, 705.2290222134717, 700.1791758416763, 695.1691094144954, 690.1842626975475, 685.2165540252347, 680.2894781932683, 675.4030352016498, 670.5572250503785, 665.7520477394544, 660.9875032688774, 656.2635916386478, 651.5707654631442, 646.871964695982, 642.2128832859945, 637.6807154744475, 633.1731505984814, 628.6972545936248, 624.2580052188443, 619.8554024741394, 615.4881391945869, 611.1416213949523, 606.8342160289708, 602.5659230966425, 598.3367425979674, 594.1466745329451, 589.9957189015765, 585.8838757038609, 581.80151420244, 577.6874966725632, 573.6085059058582, 569.5893624114917, 565.6366937150057, 561.714490015163, 557.8227513119637, 553.9614776054075, 550.1306688954944, 546.3303251822247, 542.5604464655978, 538.8210327456144, 535.1120840222743, 531.4336002955774, 527.7855815655237, 524.1680278321132, 520.5784474282223, 517.0009100397464, 513.4472824741964, 509.91476643964927, 506.4106006809587, 502.9347851981244, 499.4873199911461, 496.06130077118263, 492.64217363287196, 489.2594276325579, 485.92818403670867, 482.62159667535894, 479.3396655485085, 476.08239065615794, 472.8497719983072, 469.64180957495597, 466.4585033861044, 463.2998534317524, 460.1694155916982, 457.06503610724224, 453.985763950166, 450.93159912046946, 447.90254161815244, 444.89859144321497, 441.9197485956571, 438.96601307547866, 436.0373848826798, 433.1338640172607, 430.25545047922117, 427.3937378916698, 424.5301478341324, 421.69931687766126, 418.91383886797087, 416.148934180373, 413.4046028148676, 410.6808447714546, 407.9776600501343, 405.29504865090615, 402.6330105737708, 399.98800893605835, 397.36339065259625, 394.7599852216179, 392.17779264312327, 389.61837786936474, 387.0806072749122, 384.56423279055997, 382.0692544163079, 379.59567215215594, 377.1434859981041, 374.71269595415254, 372.28659236646234, 369.8651880096969, 367.4613253176502, 365.07500429032234, 362.72502220043657, 360.4200394004501, 358.13127570992646, 355.85873112886634, 353.6024056572692, 351.3622992951353, 349.1384120424646, 346.93074389925704, 344.73929486551236, 342.56606509981094, 340.415298224712, 338.2797272437694, 336.15402324295104, 334.04681030451945, 331.95808842847464, 329.8878576148165, 327.83611786354527, 325.80286917466094, 323.7881115481634, 321.7952494501528, 319.81211711849653, 317.83630916815997, 315.877617590814, 313.9360423864584, 312.0115835550934, 310.10424109671874, 308.2140150113346, 306.34090529894064, 304.48491195953727, 302.6460349931243, 300.8249797308114, 299.0206573159407, 297.23284325352995, 295.45594734100206, 293.69187797818466, 291.9409855895122, 290.2032701749847, 288.47873173460204, 286.7673702683644, 285.07039376401764, 283.38842079072964, 281.72099830484296, 280.06812630635767, 278.43114707005935, 276.80688753395964, 275.195118108975, 273.59579588265296, 272.0091421286537, 270.436616330642, 268.87821848861756, 267.3339573105032, 265.8040832044216, 264.28870908254044, 262.78783494485975, 261.30146079137944, 259.8295866220996, 258.37221243702015, 256.9293382361411, 255.50096401946254, 254.08708978698442, 252.68715708668287, 251.2975697573171, 249.91914483167517, 248.55188230975682, 247.19578219156227, 245.84938190060495, 244.5144365696094, 243.19163309499842, 241.88097147677206, 240.5824517149302, 239.29607380947303, 238.02183776040047, 236.75974356771243, 235.50979123140905, 234.26825286874086, 233.03799776828674, 231.81833541806256, 230.60926581806825, 229.41078896830385, 228.22290486876938, 227.04561351946475, 225.88573353664327, 224.73772104295085, 223.60034102939952, 222.47445435577922, 221.36051486083448, 220.25852254456518, 219.16847740697148, 218.09037944805348, 217.02422866781095, 215.97002506624398, 214.9277686433525, 213.8974593991366, 212.8785247687924, 211.86477916832098, 210.86044226837947, 209.86551406896785, 208.8799945700862, 207.9038837717344, 206.93718167391248, 205.97988827662058, 205.03200357985858, 204.094418939161, 203.16709192989387, 202.2494380935762, 201.3414574302079, 200.44314993978904, 199.55451562231963, 198.6745946920545, 197.80530242806844, 196.94681098757655, 196.09824939921208, 195.25961766297516, 194.43091577886574, 193.6121437468838, 192.8033015670293, 192.0043588361685, 191.21268385046403, 190.43078553812913, 189.65866389916377, 188.89631893356795, 188.14374382619326, 187.39994561267412, 186.66498167071407, 185.93885200031315, 185.2215566014716, 184.51309547418919, 183.813468618466, 183.12267603430197, 182.44071772169713, 181.7675936806515, 181.10330391116503, 180.44678854604916, 179.79791882825342, 179.15747984367923, 178.52547159232674, 177.90189407419572, 177.28674728928644, 176.68003123759883, 176.08174591913283, 175.49189133388847, 174.91036945427317, 174.33824152973784, 173.77556958982007, 173.2191380002186, 172.67101366941702, 172.13119659741534, 171.59968678421347, 171.0764842298114, 170.56158893420923, 170.05485087506273, 169.5560175495883, 169.06538128623845, 168.582942085013, 168.10869994591218, 167.64248173494653, 167.18327739678531, 166.7343257373474, 166.29404045730453, 165.8614571129334, 165.436575704234, 165.01939623120617, 164.6099186938502, 164.20814309216593, 163.8140694261533, 163.42769769581247, 163.0490279011433, 162.6780600421459, 162.31479411882017, 161.95923013116618, 161.61136807918385, 161.2712079628733, 160.93874978223442, 160.61399353726725, 160.29147902423014, 159.97551386929138, 159.66734858904871, 159.36971434838355, 159.08049210303892, 158.7998837182785, 158.5272173072309, 158.26320366901155, 158.00659402912575, 157.75726081498516, 157.51520402658977, 157.28042366393967, 157.05291972703478, 156.83269221587508, 156.61974113046068, 156.41336900626507, 156.21408901905403, 156.02225553058216, 155.83786854084946, 155.66092804985593, 155.49143405760154, 155.32938656408638, 155.17478556931036, 155.02763107327348, 154.8840304392076, 154.7466173136914, 154.6174101548732, 154.49871566235223, 154.38707017324094, 154.28286357750397, 154.18584179688168, 154.09596647598107, 154.01262438351577, 153.93655889299012, 153.8677700044041, 153.80611393463062, 153.75144426925542, 153.7040967869517, 153.66407148771955, 153.63136837155875, 153.60598743846953, 153.58792868845177, 153.57719212150556, 153.5737777376308], "type": "LIFE", "is_multipolar": false, "x": 4500.0, "y": 100, "z": 0, "label": "LIFE_1", "is_volume": false, "D": 25, "length": 1000}
