# Supplementary material for: NRV: An open framework for in silico evaluation of peripheral nerve electrical stimulation strategies
Source: PLoS Comput Biol. 2024 Jul 12;20(7):e1011826. doi: 10.1371/journal.pcbi.1011826 (PMC11268605; doi:10.1371/journal.pcbi.1011826)
Supplement: S1 Archive — Python scripts and data files to generate and plot the comparison of the two FEM solvers. The compared data are the electrode footprint (LIFE and cuff) and the resulting activation thresholds. (ZIP) [file pcbi.1011826.s010.zip › S1_Archive/electrode_footprints/data/LIFE_com.json]

{"__NRVObject__": true, "nrv_type": "LIFE_electrode", "ID": 0, "footprint": [145.68453995511882, 145.68825596084127, 145.6995078604591, 145.71829565397235, 145.74461934138083, 145.77847892268494, 145.81987439788432, 145.8688057669791, 145.9252730299693, 145.9892761868549, 146.06081523763584, 146.1398901823122, 146.22650102088403, 146.3206477533511, 146.42233037971363, 146.53156259827685, 146.64788095123583, 146.77154958015197, 146.90269369438855, 147.04131329394536, 147.18740837882254, 147.34097894901993, 147.5020613421168, 147.67100046710877, 147.847768829123, 148.03236642815952, 148.2247932642184, 148.4250493372994, 148.63313464740287, 148.84904919452853, 149.07279297867652, 149.3043659998468, 149.54376825803928, 149.79099975325423, 150.04606048549132, 150.30895045475063, 150.5796696610323, 150.85821810433632, 151.14459578466258, 151.4388027020112, 151.740838856382, 152.05037511505543, 152.36687941395294, 152.6902534568105, 153.02145748126293, 153.36049148731033, 153.70735547495255, 154.0620494441898, 154.42457339502184, 154.79492732744887, 155.17311124147076, 155.55912513708762, 155.95296901429936, 156.354642873106, 156.76414671350747, 157.18148053550397, 157.6066443390954, 158.04019996688962, 158.48255330215636, 158.93341270835313, 159.39277818547976, 159.86064973353643, 160.33702735252305, 160.82191104243972, 161.31530080328636, 161.8171966350629, 162.32759853776957, 162.84650651140612, 163.37392055597275, 163.90984067146923, 164.45426685789565, 165.00719911525223, 165.5686374435388, 166.13858184275526, 166.71836401458873, 167.30288814230747, 167.8962347946809, 168.49875562190905, 169.1104506239918, 169.73131980092913, 170.36136315272117, 171.00058067936783, 171.6489723808691, 172.30653825722501, 172.9732783084355, 173.6491925345008, 174.3342809354206, 175.0285435111951, 175.73196532529596, 176.44455044181436, 177.16630345213582, 177.89722435626044, 178.63731315418832, 179.38656984591944, 180.14499443145363, 180.9125869107912, 181.6893472839316, 182.47527555087544, 183.27037171162263, 184.07463576617272, 184.8880677145262, 185.71066755668272, 186.5424352926424, 187.38337092240548, 188.23347444597155, 189.0927458633409, 189.96118517451347, 190.84545921837585, 191.73588152910372, 192.63645869020715, 193.54771479711385, 194.46927636120316, 195.40089825905343, 196.34258049066474, 197.2943230560372, 198.2561259551706, 199.22798918806524, 200.2099127547208, 201.20189665513755, 202.2039408893151, 203.21604545725393, 204.23821035895372, 205.28017335153197, 206.3404402878842, 207.41071842290705, 208.4914035369993, 209.56652317132549, 210.6526347553797, 211.7503266241836, 212.85959877773763, 213.98045121604113, 215.11288393909464, 216.25689694689788, 217.41249023945082, 218.57966381675362, 219.75841767880627, 220.94894398928076, 222.1505227042737, 223.3631339466129, 224.58677771629831, 225.82145401333003, 227.0671628377079, 228.32390418943208, 229.5916780685025, 230.87048447491904, 232.16032340868182, 233.46935756890787, 234.8022852283804, 236.15375588461103, 237.51768122505175, 238.87352838683583, 240.242082077791, 241.62347409781404, 243.0177044469047, 244.42477312506304, 245.84468013228891, 247.27742546858258, 248.72300913394386, 250.18143112837282, 251.6526914518694, 253.13679010443386, 254.63372708606573, 256.1435023967654, 257.6661160365327, 259.2015680053677, 260.7498583032701, 262.31098693024063, 263.9044155368485, 265.51930366314195, 267.148298287659, 268.7846420922884, 270.4221454638437, 272.07379806951286, 273.7395999092957, 275.41955098319215, 277.1136512912023, 278.8140180100102, 280.5272754022942, 282.2565620023319, 284.0018778101231, 285.763222825668, 287.5405970489664, 289.3340004800185, 291.1434331188241, 292.9688949653833, 294.8103860196962, 296.66790628176267, 298.5414557515827, 300.43103442915634, 302.3366423144836, 304.25827940756454, 306.195945708399, 308.149641216987, 310.11936593332865, 312.10511985742374, 314.1069029892727, 316.1247153288753, 318.15855687623133, 320.2084276313411, 322.2743275942043, 324.3625648869909, 326.4727847735032, 328.60065719864446, 330.74618216241504, 332.90935966481413, 335.0901897058423, 337.28867228549916, 339.5048074037849, 341.7385950606997, 343.9900352562432, 346.2591279904155, 348.5458732632168, 350.8502710746469, 353.17232142470596, 355.5120243133941, 357.86937974071066, 360.2443877066563, 362.637048211231, 365.0473612544343, 367.47532683626656, 369.9209449567279, 372.38919836126536, 374.89067047517784, 377.4116097609237, 379.9544600189262, 382.50771221567135, 385.07933565153326, 387.6730064553979, 390.2887246272661, 392.9264901671368, 395.58630307501113, 398.26816335088824, 400.97207099476833, 403.6980260066519, 406.4460283865383, 409.21607813442796, 412.00817525032056, 414.82231973421636, 417.65851158611537, 420.51675080601757, 423.3970373939224, 426.2993713498308, 429.2237526737419, 432.1701813656567, 435.1386574255741, 438.1288207641362, 441.1443174584401, 444.1920296468551, 447.26209863053055, 450.3541257016897, 453.46811086033324, 456.60405410646035, 459.7619554400716, 462.9418148611668, 466.1436323697459, 469.3674079658089, 472.6131416493558, 475.8808334203868, 479.17048327890154, 482.4965488219698, 485.8608653539721, 489.2551061271476, 492.67927114149586, 496.13336039701716, 499.61737389371154, 503.13131163157885, 506.6751736106192, 510.2489598308325, 513.8526702922187, 517.486304994778, 521.1498639385105, 524.8433471234155, 528.5654150122735, 532.3170967813105, 536.0984306144782, 539.9094165117763, 543.7540861473158, 547.6116333040535, 551.4991621481348, 555.4166726795598, 559.3646265836123, 563.3425997853906, 567.3502468909064, 571.3875679001604, 575.4545628131518, 579.5512316298807, 583.6775743503476, 587.8335909745518, 592.0192815024935, 596.2346459341734, 600.4796842695906, 604.7543965087456, 609.0587826516384, 613.3928426982683, 617.7566595211649, 622.1685549463698, 626.6226644553283, 631.1189880480404, 635.6575257245053, 640.2382774847238, 644.8612433286957, 649.5264232564207, 654.229661721349, 658.9707360221183, 663.7527551297651, 668.5757190442904, 673.4322260626834, 678.3283247819563, 683.2690221310311, 688.2543181099062, 693.2842127185828, 698.3587059570607, 703.4777978253395, 708.6414883234193, 713.8497774513007, 719.1026652089826, 724.400151596466, 729.7422366137507, 735.1289202608361, 740.5593927833371, 746.0327010922437, 751.5502179419518, 757.1119433324602, 762.7178772637698, 768.368019735881, 774.0623707487925, 779.800930302505, 785.5957791784239, 791.4238578158827, 797.2850969394711, 803.2033989665571, 809.1787638971407, 815.2111917312202, 821.3006824687976, 827.447236109872, 833.650852654443, 839.911532102512, 846.2292744540773, 852.6040797091399, 859.0351727035444, 865.519874961325, 872.0610878716795, 878.6588114346079, 885.313045650109, 892.0237905181835, 898.791046038832, 905.6148122120543, 912.4950890378492, 919.4318765162177, 926.5214043474094, 933.5355923876923, 940.6368634694513, 947.8276353217543, 955.1079079446012, 962.4776813379914, 969.9369555019246, 977.4857304364024, 985.1240061414236, 992.8517826169892, 1000.669059863097, 1008.5758378797498, 1016.5721166669459, 1024.6578962246858, 1032.8331765529683, 1041.0979576517955, 1049.4522395211663, 1057.896022161081, 1066.4293055715395, 1075.052089752541, 1083.7643747040856, 1092.5661604261752, 1101.4574469188083, 1110.4382341819842, 1119.5085222157045, 1128.6683110199685, 1137.917600594777, 1147.256390940127, 1156.684682056023, 1166.4418358712912, 1175.9569232149984, 1185.6504120164095, 1195.522302275523, 1205.5725939923402, 1215.8012871668595, 1226.2083817990829, 1236.793877889007, 1247.5577754366361, 1258.5000744419658, 1269.620774904998, 1280.9198768257347, 1292.3973802041733, 1304.053285040314, 1315.8875913341578, 1327.900299085705, 1340.091408294954, 1352.460918961905, 1365.0088310865613, 1377.735144668918, 1390.6398597089785, 1403.7229762067416, 1416.984494162207, 1430.424413575375, 1444.0427344462469, 1457.8394567748205, 1471.8145805610964, 1485.9681058050767, 1500.8892881890204, 1515.0515263547832, 1529.542180132391, 1544.2919048108363, 1559.291066467459, 1574.5396651022547, 1590.0377007152256, 1605.785173306373, 1621.7820828756953, 1638.0284294231935, 1654.5242129488697, 1671.2694334527182, 1688.3806794245602, 1706.29281994074, 1724.8431481063922, 1744.031663921519, 1763.8583673861185, 1784.3232585001892, 1805.4263372637317, 1827.1676036767467, 1849.3480335250317, 1870.5475858825528, 1891.9405360551013, 1914.6149680760973, 1938.6916038525876, 1962.644610134475, 1987.0843107596675, 2012.010705728167, 2037.423795039973, 2062.973045781661, 2088.8413498615114, 2115.139923612858, 2141.7458546530747, 2168.9770886041365, 2196.825129493874, 2225.254803979042, 2254.266112059634, 2283.686649755984, 2312.584526876487, 2340.8619466246137, 2372.518998094103, 2403.271504808925, 2433.08378428897, 2462.8293932415895, 2491.745816700788, 2518.713685807125, 2549.208290796904, 2579.402942484865, 2609.573826005738, 2638.6511843756875, 2666.898538042518, 2694.84141364357, 2722.6990888175646, 2750.5475315798285, 2778.073701886085, 2803.0836656364118, 2824.5761490259247, 2846.0841023314074, 2859.79756339939, 2876.800763820749, 2908.5489253322203, 2923.5280480412002, 2942.250095406223, 2960.954977913398, 2979.33136857259, 2995.868232768684, 3009.361997016456, 3027.458512937521, 3045.8800314129485, 3063.989062030607, 3080.253363569388, 3095.1047244096153, 3109.326936019922, 3122.1370797095306, 3131.5153408515744, 3148.7395487183044, 3155.0213492811727, 3164.5009895173052, 3172.1883531953026, 3179.350170363562, 3193.651241593703, 3209.3496903728696, 3217.0342942112275, 3224.2398192775154, 3222.3004022619893, 3228.754155065245, 3233.198114888087, 3239.057993012102, 3239.9600433624933, 3241.6898417413145, 3240.3671187560626, 3239.0197176609795, 3240.906872854269, 3242.8521914694697, 3240.459528895953, 3239.33247815215, 3236.716740149017, 3231.3249456827093, 3228.1266500799884, 3229.4158813160498, 3230.695553785468, 3225.86899423242, 3220.532463292351, 3214.7742011330447, 3211.34925381905, 3209.6606459187847, 3206.8385327583683, 3199.202783213698, 3191.5832137501698, 3183.9798243677806, 3172.942289578537, 3161.4309517701995, 3151.824359529997, 3136.2090994985138, 3119.7510424613038, 3106.978636519882, 3094.9987988052176, 3083.8933650437566, 3067.5075718560506, 3050.5668333642, 3024.158630501587, 3015.563288326327, 2998.8601343735772, 2980.1532889054793, 2959.7261515349724, 2942.3115018507974, 2923.265204441985, 2902.608108587951, 2880.3402142886957, 2857.040387512962, 2834.920944813733, 2811.426686548846, 2786.2398488733884, 2761.0814809962662, 2735.7392141289306, 2709.3964767816233, 2682.9518637318743, 2655.766118929246, 2627.3308836849737, 2598.3152086729774, 2568.810481412632, 2541.4045839476476, 2515.786568823788, 2491.116037065624, 2465.226305326403, 2437.7601769688504, 2408.8194298117774, 2379.3560218451703, 2348.494431873144, 2317.318018193436, 2287.06140242295, 2257.984633819307, 2230.592950915138, 2203.4321336289495, 2176.120809560275, 2148.879131244377, 2121.5482301441725, 2094.12810625966, 2066.4365881102344, 2039.9814859263147, 2015.0253156640083, 1991.543577005248, 1967.3701369944877, 1943.4950829639822, 1919.8868694020566, 1896.602909857676, 1873.6725579215279, 1851.0958135936196, 1828.9660522433187, 1807.8944497667615, 1787.9259505311513, 1769.0269889893157, 1750.39085415777, 1731.9922902408043, 1713.8312972384167, 1695.9078751506079, 1678.2220239773778, 1660.7737437187252, 1643.56303437465, 1626.5898959451563, 1609.8543284302398, 1593.356331829904, 1577.0959061441445, 1561.0730513729625, 1545.2877675163609, 1529.7167110081436, 1514.308217342999, 1499.7447977955414, 1485.2852648731157, 1470.9569771603512, 1456.8295027094528, 1442.8934989881748, 1429.1425894302884, 1415.5951710454342, 1402.2512438336125, 1389.1108077948231, 1376.1738629290674, 1363.440409236342, 1350.9104467166512, 1338.5839753699913, 1326.460995196365, 1314.5415061957724, 1302.8255083682106, 1291.3130017136812, 1280.003986232186, 1268.8984619237212, 1257.99642878829, 1247.2978868258913, 1236.7529888150414, 1225.9747018639553, 1215.2857294543628, 1205.2126914877308, 1195.2402069367345, 1185.3682758013763, 1175.596898081656, 1165.9260737775726, 1156.3558028891246, 1146.8860854163163, 1137.5169213591444, 1128.2483107176101, 1119.0802534917134, 1110.0127496814546, 1101.0457992868312, 1092.1794023078467, 1083.4135587445, 1074.7482685967905, 1066.1835318647181, 1057.7167922676065, 1049.3719147446639, 1041.0207042752807, 1032.837933314924, 1024.732956531242, 1016.7057739242344, 1008.7563854939003, 1000.8847912402416, 993.090991163257, 985.3749852629471, 977.7367735393127, 970.1763559923511, 962.6937326220651, 955.2889034284534, 947.961868411516, 940.712627571254, 933.5411809076659, 926.2195031875364, 918.816766765209, 911.6015371948043, 904.7667297822499, 897.9846087877141, 891.2551742111945, 884.5784260526948, 877.9543643122123, 871.3829889897467, 864.8643000852998, 858.3982975988711, 851.9849815304597, 845.6243518800662, 839.3164086476911, 833.0611518333334, 826.8585814369936, 820.7086974586713, 814.6114998983676, 808.5669887560817, 802.5751640318138, 796.6360257255631, 790.7495738373311, 784.915808367116, 779.1347293149192, 773.4063366807405, 767.7306304645795, 762.1076106664366, 756.5484098046153, 750.9860843540904, 745.4727787589864, 740.0082503906978, 734.5924992492245, 729.2255253345671, 723.9073286467246, 718.6379091856977, 713.4172669514867, 708.2454019440911, 703.122314163511, 698.0480036097468, 693.0224702827973, 688.0457141826636, 683.1225924243163, 678.2502507361569, 673.4102716508321, 668.6026551683417, 663.8274012886873, 659.0845100118676, 654.3739813378826, 649.6958152667326, 645.0500117984182, 640.4365709329381, 635.8554926702934, 631.3067770104834, 626.7904239535086, 622.306433499369, 617.854805648064, 613.4355403995943, 609.0486377539595, 604.6940977111593, 600.3719202711944, 596.082105434065, 591.8217682104532, 587.5888223738966, 583.3925594749963, 579.2329795137525, 575.1100824901649, 571.0238684042339, 566.9743372559589, 562.9614890453408, 558.9853237723792, 555.0458414370736, 551.1430420394247, 547.2769255794318, 543.4474920570955, 539.6712713491046, 535.9232745864479, 532.2001030899654, 528.5017568596571, 524.8282358955222, 521.1795401975622, 517.5556697657764, 513.9566246001647, 510.382404700727, 506.83301006746365, 503.30844070037375, 499.8086965994586, 496.33377776471787, 492.883684196151, 489.4584158937586, 486.0579728575395, 482.6823550874952, 479.331562583625, 476.0055953459293, 472.70445337440725, 469.42813666905965, 466.17663650326756, 462.96128872685733, 459.7703245625876, 456.6037440104592, 453.4615470704717, 450.3437337426246, 447.25030402691874, 444.18125792335377, 441.1365954319294, 438.11631655264625, 435.1204212855037, 432.1489096305021, 429.20178158764134, 426.27903715692173, 423.3806763383425, 420.50669913190444, 417.65710553760687, 414.83189555545056, 412.0310691854354, 409.25462642756077, 406.50256728182677, 403.774891748234, 401.0450975169306, 398.3212116640365, 395.61649073517896, 392.9327640757596, 390.26680560466616, 387.63241073250015, 385.0535999812342, 382.49322474580975, 379.9512850262267, 377.4277808224849, 374.9227121345843, 372.43607896252473, 369.96788130630694, 367.5181191659304, 365.08679254139497, 362.6739014327009, 360.27944583984856, 357.90342576283734, 355.54584120166726, 353.2066921563383, 350.88597862685094, 348.58370061320517, 346.2998581154005, 344.0344511334372, 341.78747966731515, 339.5608705575404, 337.3532079894534, 335.1620532405299, 332.9874063107703, 330.8292672001743, 328.6876359087418, 326.5625124364737, 324.4538967833687, 322.3617594780307, 320.2860504075101, 318.22687409111506, 316.18423052884566, 314.15811972070236, 312.1485416666846, 310.15549636679293, 308.1789838210268, 306.2190040293866, 304.2755569918718, 302.348642708483, 300.4382611792201, 298.5444124040829, 296.66709638307157, 294.80631311618595, 292.96206260342575, 291.1343448447918, 289.3231598402834, 287.52850758990087, 285.7503880936441, 283.9809319642929, 282.2202503383559, 280.4744897174028, 278.743760215767, 277.0280618334488, 275.3273945704478, 273.6417584267642, 271.9711534023982, 270.3155794973497, 268.67503671161836, 267.0495250452045, 265.4390444981076, 263.84359507032855, 262.26317676186693, 260.6977895727228, 259.1474335028961, 257.6121085523867, 256.09181472119474, 254.58663382273755, 253.095253660156, 251.61632768786617, 250.1498559058684, 248.69583831416216, 247.2542749127477, 245.82516570162525, 244.4085106807948, 243.0043098502561, 241.61256321000923, 240.23254613695443, 238.8626247161316, 237.5045233650855, 236.15824208381613, 234.82378087232362, 233.50113973060758, 232.19031865866864, 230.8913176565064, 229.60413672412074, 228.32877586151207, 227.0652350686802, 225.81351434562504, 224.5736136923468, 223.34553310884527, 222.12927259512048, 220.92483215117252, 219.7322117770012, 218.55141147260673, 217.3824312379891, 216.22527107314815, 215.07861759197777, 213.9469320803045, 212.82582302009632, 211.71529041135335, 210.6153342540755, 209.52595454826266, 208.44715129391497, 207.3789244910323, 206.32127413961467, 205.2742002396623, 204.23770279117494, 203.2117817941528, 202.1964372485958, 201.19166915450364, 200.19747751187683, 199.2138623207151, 198.24082358101842, 197.27836129278697, 196.32651146566184, 195.38525863356043, 194.45334779526812, 193.5304451779917, 192.6176670146567, 191.71501330526306, 190.82248404981078, 189.94007924829972, 189.06779890073022, 188.20564300710208, 187.35361156741538, 186.5117045816701, 185.67992204986604, 184.85826397200344, 184.04673034808226, 183.24532117810256, 182.45403646206412, 181.67287619996722, 180.89884862997434, 180.12992631774966, 179.37000124282397, 178.6236270034816, 177.88939485155, 177.16380861928542, 176.44686830668815, 175.73857391375788, 175.03892544049495, 174.34792288689897, 173.66556625297022, 172.99185553870856, 172.32679074411413, 171.67037186918674, 171.0225989139265, 170.38347187833352, 169.75299076240734, 169.13112577018353, 168.51760832292842, 167.91300963221528, 167.31732969804452, 166.73056852041583, 166.15272609932933, 165.58380243478516, 165.02008167762023, 164.46686489757406, 163.92101263931573, 163.3835940535141, 162.85460914016943, 162.3327550658407, 161.81854431503447, 161.31577727719826, 160.82159648293776, 160.3358758425473, 159.85861535602672, 159.38981502337606, 158.92947484459535, 158.4775948196846, 158.03521530768194, 157.6024007961717, 157.17735215831215, 156.76006939410314, 156.35055250354463, 155.9488014866367, 155.55481634337937, 155.16859707377256, 154.79014367781625, 154.41945615551057, 154.0565345068554, 153.70137873185075, 153.35398883049652, 153.01436480279307, 152.68255030065916, 152.35856946928087, 152.0397259361011, 151.73106156346594, 151.42900403989626, 151.13481817115027, 150.8485039572282, 150.57006139812964, 150.29949049385493, 150.0367912444039, 149.78196364977666, 149.53500770997326, 149.2959234249935, 149.06471079483748, 148.84136981950533, 148.6259004989969, 148.4183028333122, 148.21857682245124, 148.02672246641401, 147.84273976520063, 147.6666287188109, 147.498389327245, 147.33802159050273, 147.18489934739964, 147.03892167853937, 146.90042855751938, 146.76941998433963, 146.6458959590001, 146.52985648150084, 146.42130155184185, 146.32023117002313, 146.22664533604464, 146.14054404990645, 146.06192731160837, 145.9907951211507, 145.92714747853321, 145.87098438375602, 145.82230583681914, 145.78111183772236, 145.74727697207092, 145.72084321987893, 145.70167314384338, 145.68992537896614, 145.6855999252471], "type": "LIFE", "is_multipolar": false, "x": 4500.0, "y": 100, "z": 0, "label": "LIFE_1", "is_volume": false, "D": 25, "length": 1000}
