# Supplementary material for: NRV: An open framework for in silico evaluation of peripheral nerve electrical stimulation strategies
Source: PLoS Comput Biol. 2024 Jul 12;20(7):e1011826. doi: 10.1371/journal.pcbi.1011826 (PMC11268605; doi:10.1371/journal.pcbi.1011826)
Supplement: S1 Archive — Python scripts and data files to generate and plot the comparison of the two FEM solvers. The compared data are the electrode footprint (LIFE and cuff) and the resulting activation thresholds. (ZIP) [file pcbi.1011826.s010.zip › S1_Archive/electrode_footprints/data/Cuff_fen.json]

{"__NRVObject__": true, "nrv_type": "CUFF_electrode", "ID": 0, "footprint": [81.15460252409282, 81.15660368507737, 81.162411444192, 81.17202580143663, 81.18544675681132, 81.202674310316, 81.22370846195071, 81.24854921171544, 81.2771965596102, 81.30965050563499, 81.3459110497898, 81.38591285488035, 81.42942254330379, 81.47667551911607, 81.52767178231714, 81.58247894201004, 81.64108233485574, 81.70340842844406, 81.76965960493978, 81.8399011062633, 81.91303969010418, 81.9900497444591, 82.07093126932799, 82.1556842647109, 82.24406621834693, 82.33603131394898, 82.4318557919545, 82.53153965236345, 82.63508289517586, 82.74248552039174, 82.85374752801106, 82.96886891803382, 83.08784969046006, 83.21061748150592, 83.33711366115269, 83.46754493479516, 83.60191130243344, 83.74021844749282, 83.88250309174755, 84.02866213560911, 84.17869557907758, 84.33260342215293, 84.49038566483515, 84.65204230712426, 84.81757334902021, 84.98734945976538, 85.16125535376848, 85.33917963467607, 85.52063305528824, 85.70595914196122, 85.89548218285682, 86.08877122869806, 86.2858556161144, 86.48705113275983, 86.69235777863443, 86.90177555373813, 87.11530445807102, 87.33294449163303, 87.55469565442417, 87.78055794644446, 88.01053136769391, 88.24465888724502, 88.48298425885883, 88.7257207409755, 88.97274840389206, 89.22406724760849, 89.47967727212483, 89.73957847744106, 90.00366758262568, 90.27022544725746, 90.54120599789516, 90.81660923453877, 91.0964351571883, 91.38068376584374, 91.6693550605051, 91.96244904117238, 92.26000551902258, 92.56241730670881, 92.8692661935362, 93.1805521795047, 93.49627526461435, 93.81643544886519, 94.14103273225716, 94.47006711479031, 94.8035385964646, 95.1414790241589, 95.48498453836822, 95.83282033896417, 96.1849864259468, 96.54148279931606, 96.90230945907196, 97.2669737688976, 97.63458202251209, 98.00709765187038, 98.38452065697254, 98.76685103781855, 99.1543872808943, 99.54716550128063, 99.94483212850186, 100.34738716255795, 100.75483060344891, 101.16716245117472, 101.58438270573544, 102.00649136713102, 102.43348843536144, 102.86537391042673, 103.30214779232692, 103.74381008106198, 104.1903607766319, 104.64179987903671, 105.09703386803739, 105.5558009109345, 106.02181381152685, 106.49387447713268, 106.96946513935673, 107.45021672156375, 107.93612922375377, 108.42720264592673, 108.92343698808274, 109.42483225022166, 109.93138843234357, 110.44310553444845, 110.9599835565363, 111.48202249860714, 112.00922236066094, 112.543580271546, 113.08468039003871, 113.63109125711205, 114.18257644821634, 114.73583542213206, 115.29531440461827, 115.86101339567499, 116.43293239530222, 117.0112737223056, 117.59562551923753, 118.1857959540731, 118.78178502681237, 119.38359273745533, 119.99121908600193, 120.60466407245222, 121.22160208169261, 121.84334710562666, 122.4709885400791, 123.1045263850499, 123.74396064053903, 124.38929130654654, 125.04051838307242, 125.69764187011661, 126.3606617676792, 127.02957807576013, 127.7068480670898, 128.3934238677642, 129.08640189769295, 129.785782156876, 130.49156464531345, 131.20374936300516, 131.92233630995128, 132.64487303887768, 133.37103475456007, 134.1045506663535, 134.84486932001792, 135.59199071555335, 136.34591485295985, 137.1066417322373, 137.87417135338583, 138.64850371640534, 139.42963882129595, 140.21757666805755, 141.01231725669015, 141.8138605871938, 142.6222066595685, 143.43735547381414, 144.25930702993088, 145.08806132791864, 145.92221111248597, 146.7666663583097, 147.618594510585, 148.47799556931176, 149.3448695344901, 150.21930833664132, 151.10542827596277, 151.99928269740658, 152.9008716009727, 153.80734443575162, 154.7144203282, 155.62981020250598, 156.55351405866958, 157.48553189669084, 158.4258637165697, 159.37450951830624, 160.3314693019004, 161.2964660251837, 162.26948689234106, 163.25073608972068, 164.24021361732255, 165.23791947514675, 166.24385366319328, 167.25801618146204, 168.2804070299531, 169.31102620866645, 170.35504468491672, 171.41013431699275, 172.47409704117933, 173.54066798359474, 174.6158884663937, 175.69975848957614, 176.7922780531422, 177.89344715709177, 179.0032658014249, 180.12173398614158, 181.2488517112418, 182.38445263976573, 183.52715422053558, 184.67683368015324, 185.8369417873037, 187.00778948975793, 188.18968428545787, 189.38211012742767, 190.58464951224224, 191.7973024399015, 193.02006891040563, 194.25294892375462, 195.49838270206024, 196.75826502778253, 198.0274472632748, 199.30592940853685, 200.5877515400715, 201.87543434174714, 203.17372411793062, 204.4827171768704, 205.8024135185666, 207.13281314301895, 208.47391605022773, 209.82572224019276, 211.18823171291407, 212.5614444683917, 213.94536050662566, 215.33997982761588, 216.74530243136243, 218.1613283178653, 219.58805748712442, 221.0221960831998, 222.46433903370652, 223.9160022197787, 225.37718564141625, 226.84788929861924, 228.33754446769984, 229.84414316785558, 231.3596700326997, 232.8854513966795, 234.42322020700334, 235.97297646367122, 237.53548578186036, 239.111476918849, 240.70079708490954, 242.3034462800421, 243.91942450424656, 245.54873175752292, 247.1888378482329, 248.83876686812752, 250.50048708214888, 252.1739984902971, 253.8600236812192, 255.56349067250162, 257.27900475888754, 259.00656594037684, 260.7461742169697, 262.4978295886659, 264.26153205546564, 266.03832599636144, 267.8323185306547, 269.63988295670623, 271.4610192745157, 273.2957274840834, 275.14492574152666, 277.00772539806917, 278.8836997802384, 280.77284888803405, 282.67517272145636, 284.5906712805051, 286.5193445651806, 288.4611925754825, 290.4128794647801, 292.37837793272524, 294.3605598337191, 296.3594251677617, 298.3749739348533, 300.4072061349934, 302.45612176818236, 304.5217208344202, 306.6040033337068, 308.70471352271977, 310.82820176898946, 312.9684250450086, 315.1253833507772, 317.3005048250713, 319.4951075796827, 321.704663738615, 323.92915055561735, 326.1623359991138, 328.4035276518711, 330.6604214030102, 332.93791366803526, 335.2311781819909, 337.54021494487733, 339.86502395669453, 342.2056052174425, 344.5619587271211, 346.9340844857306, 349.32198249327087, 351.72565274974164, 354.14509525514336, 356.5803100094758, 359.0349134004124, 361.5098090922641, 364.0030372224644, 366.51459779101356, 369.0444907979117, 371.5927162431586, 374.15927412675416, 376.7441644486987, 379.3473872089921, 381.9700356254813, 384.61338625109573, 387.27601889981423, 389.95793357163666, 392.65913026656284, 395.3785334712496, 398.11575281030144, 400.8726646420838, 403.64926896659716, 406.4455657838412, 409.2615550938158, 412.0972368965214, 414.9526111919577, 417.82767798012463, 420.7263902314419, 423.64736902516876, 426.5829084874228, 429.5329879748862, 432.5046234894337, 435.4978150310651, 438.5125625997807, 441.5488661955804, 444.60672581846393, 447.6861414684318, 450.78711314548354, 453.9096408496192, 457.0499596788773, 460.21158743632924, 463.3934127709562, 466.5953703638578, 469.8174602150343, 473.0596823244855, 476.3220366922112, 479.60452331821205, 482.90714220248736, 486.22989334503717, 489.57400572306756, 492.9395223512421, 496.32484642207953, 499.72997793557977, 503.15491689174274, 506.60387009128704, 510.0784569332257, 513.5737524012931, 517.0897564954895, 520.6325141197785, 524.196048133566, 527.7624278583886, 531.3477869113265, 534.9574689786484, 538.5914740603544, 542.2498021564446, 545.9324532669192, 549.6210447726671, 553.3167869339641, 557.0706309086748, 560.8471083190775, 564.6378381532313, 568.4428204111358, 572.262055092791, 576.1011140257876, 579.9667883318373, 583.8527468311213, 587.7228081958585, 591.6062103480594, 595.5171888829314, 599.4557438004739, 603.4218751006874, 607.4155827835715, 611.4368668491265, 615.4857272973525, 619.562164128249, 623.6508967558195, 627.7342355120636, 631.8290924905068, 635.9354676911496, 640.0533611139919, 644.1827727590335, 648.3237026262743, 652.4761507157147, 656.6747482502151, 660.9700323113066, 665.2514445543958, 669.5068298085033, 673.7361880736285, 677.9395193497716, 682.1168236369327, 686.268100935112, 690.3933512443097, 694.492574564525, 698.5657708957582, 702.6129402380095, 706.6340825912788, 710.7245922450267, 714.9991215992212, 719.2924692650075, 723.5914353869557, 727.8959611077722, 732.2060464274573, 736.5216913460108, 740.8428958634332, 745.1696599797236, 749.5019836948826, 753.8398670089101, 758.1833099218061, 762.5323124335706, 766.8868745442035, 771.2262871078393, 775.3761619252558, 779.5149938359884, 783.7061964755192, 787.9489258760293, 792.1390137221957, 796.2764600140179, 800.3612647514959, 804.3934279346302, 808.3729495634204, 812.2998296378668, 816.1827092249729, 820.0922388114747, 823.9815353819981, 827.8505989365441, 831.6994294751125, 835.5280269977037, 839.2597804680178, 842.9710201752073, 846.6819337643734, 850.3925212355161, 854.102782588636, 857.8127178237322, 861.5223269408054, 865.2316099398556, 868.9405668208824, 872.3584487717395, 875.7223721741453, 879.0593345014179, 882.3693357535567, 885.6704215252407, 888.9500783965221, 892.1814499117502, 895.3645360709252, 898.4993368740464, 901.5858523211149, 904.6240824121303, 907.6783067960221, 910.6405394589244, 913.505316594432, 916.2726382025448, 918.9425042832626, 921.5149148365855, 923.9898698625136, 926.3673693610467, 928.5344845759888, 930.5868254799527, 932.535626060548, 934.6852347059763, 936.7751353952544, 938.7458268033247, 940.5973089301873, 942.3295817758426, 943.9437349630966, 945.4603882900001, 946.8991762951147, 948.2595812780019, 949.5416032386626, 950.7452421770962, 951.8704980933028, 952.9173709872825, 953.8858608590353, 954.7759677085617, 955.587691535861, 956.3210323409329, 956.9759901237784, 957.5525648843968, 957.933870140193, 958.1173004100905, 958.1880409269836, 958.1884836204695, 958.1186284905483, 957.97847553722, 957.7680247604844, 957.4872761603417, 957.1362297367917, 956.7148854898346, 956.2232434194704, 955.661303525699, 955.0290658085203, 954.3265302679348, 953.5536969039413, 952.7105657165414, 951.797136705734, 950.8134098715193, 949.6798355695909, 948.3656437347626, 946.9670400988991, 945.6297644819559, 944.1654573141567, 942.550414966126, 940.6889674325522, 938.7842704507399, 936.8359475597873, 934.8169810600501, 932.7081868858245, 930.5123851254704, 928.202933623834, 925.7437258046525, 923.1954074248972, 920.5579784845686, 917.8314389836664, 915.0157889221907, 912.1110283001416, 909.1171571175186, 906.0341753743219, 902.862083070552, 899.6008802062086, 896.4213226347575, 893.3077847103372, 890.1374449647482, 886.9067922864413, 883.6117528640914, 880.2622184430094, 876.8581890231941, 873.3996646046464, 869.8404537954924, 866.1954587180109, 862.5335180961453, 858.8546319298964, 855.1588002192636, 851.4460229642475, 847.7163001648473, 843.8835266905786, 840.0274273884625, 836.1579441890769, 832.2750770924216, 828.378826098497, 824.462725756147, 820.5086415669157, 816.5154951771269, 812.4832865867816, 808.412015795879, 804.3016828044198, 800.1522876124033, 795.9638302198296, 791.7363106266988, 787.4697288330108, 783.3103147833612, 779.1446749754654, 774.9645234155361, 770.7698601035737, 766.5606850395777, 762.2843091730682, 757.9760096577128, 753.6710526628801, 749.3694381885707, 745.0711662347842, 740.7762368015207, 736.4846498887798, 732.1964054965622, 728.0007873386323, 723.8284518969513, 719.6535237396687, 715.3928450074717, 711.1253462251811, 706.8539640256795, 702.578698408966, 698.2995493750407, 694.016516923904, 689.7146465438922, 685.426896715635, 681.1669212836991, 676.9347202480853, 672.7302936087932, 668.5536413658225, 664.4039221949955, 660.2659599184165, 656.1371504518509, 652.0174937953002, 647.9069899487635, 643.8056389122413, 639.7074942092634, 635.6148438791133, 631.5296093910598, 627.4517907451043, 623.3700275903102, 619.2874926909373, 615.2256412598474, 611.1844732970401, 607.163988802515, 603.164187776273, 599.1850702183137, 595.2266361286371, 591.2888855072431, 587.3723015494858, 583.488337622839, 579.6218297857388, 575.7727780381854, 571.941182380179, 568.1270428117192, 564.3303593328062, 560.5511319434399, 556.7983712051105, 553.0681091988242, 549.3557790299662, 545.6661699979486, 541.998820741916, 538.3511856205615, 534.7232646338848, 531.1150577818868, 527.5265650645666, 523.9577864819246, 520.4087220339608, 516.8793717206751, 513.369735542067, 509.87981349813737, 506.4096055888858, 502.9591118143126, 499.5283321744173, 496.1172666692001, 492.7257876198867, 489.35334404758987, 486.00037337854934, 482.66951272650925, 479.3789053214015, 476.08491561585276, 472.83201199043214, 469.59990631337917, 466.387658608407, 463.1952688755152, 460.022737114704, 456.8700633259731, 453.73724750932274, 450.6242896647525, 447.5311897922631, 444.45794789185425, 441.4045639635257, 438.37103800727766, 435.35737002311004, 432.3623839421926, 429.3781101723494, 426.41696216866023, 423.4861824390724, 420.5786580483086, 417.6902991698756, 414.8228856377262, 411.98013751126456, 409.1566896540507, 406.3525420660845, 403.5676947473659, 400.80214769789524, 398.05590091767226, 395.3289544066967, 392.6213081649691, 389.9329621924893, 387.2635106529791, 384.60926840618555, 381.9709689567189, 379.34861230457875, 376.7421984497656, 374.15172739227944, 371.57719913212014, 369.0184812049242, 366.47739990673733, 363.95908347003274, 361.4604016454154, 358.9813544328856, 356.5219418324428, 354.0821638440872, 351.6634946237278, 349.26178903750395, 346.87511797536683, 344.50348143731617, 342.1468794233519, 339.805311933474, 337.4787789676825, 335.16726172146446, 332.8688782122673, 330.5892280042229, 328.328502619828, 326.0867020590824, 323.8638263219862, 321.6607540759858, 319.475362667699, 317.3054213181291, 315.15093002727576, 313.0118887951392, 310.8882976217193, 308.7801565070159, 306.68746545102914, 304.61022445375914, 302.54843351520583, 300.5020926353691, 298.47120181424907, 296.4557610518456, 294.4557703481588, 292.47122970318856, 290.50213911693515, 288.5484985893984, 286.59733616443987, 284.65786457343097, 282.7326312114293, 280.8223572794339, 278.9276024908876, 277.0467244920455, 275.1797232829075, 273.3265988634737, 271.48735123374405, 269.6619803937184, 267.8471085762933, 266.04541842754986, 264.2573963839923, 262.4830424456204, 260.7223566124344, 258.9753388844339, 257.243433373436, 255.52718861159119, 253.82582368618867, 252.13933859722854, 250.46500904401492, 248.8023782558316, 247.15257392039308, 245.51559603769948, 243.89018627991453, 242.27606268312348, 240.67521948139805, 239.08765667473827, 237.51337426314413, 235.95237224661568, 234.4050932355043, 232.86941466335696, 231.34511216970532, 229.83218575454927, 228.33063541788877, 226.84046115972401, 225.3616629800548, 223.89424087888128, 222.4350664329972, 220.98565826159373, 219.5476494163534, 218.12129934748958, 216.70660805500202, 215.30357553889093, 213.9122017991561, 212.53988997077937, 211.17858921726165, 209.82613012877297, 208.48251270531304, 207.147736946882, 205.82180285347977, 204.5047104251064, 203.19645966176185, 201.89705056344604, 200.6064831301592, 199.32529459951942, 198.05437502129982, 196.79370959776327, 195.54329832890963, 194.29961967798744, 193.0606946095918, 191.83027100558863, 190.60944196958332, 189.39820750157583, 188.19656760156613, 187.00452226955417, 185.82376073083245, 184.6538691462304, 183.49476051928136, 182.3464348499854, 181.2088921383425, 180.0821323843526, 178.96615558801588, 177.86096174933223, 176.7646273406938, 175.67452829533923, 174.59201806170339, 173.51709663978627, 172.4497640295879, 171.39002023110837, 170.34235707890548, 169.3036855966465, 168.27340707748, 167.25152152140603, 166.23802892842448, 165.23292929853557, 164.23622263173908, 163.24790892803517, 162.26798818742375, 161.29638509751834, 160.33237629955235, 159.37906697135966, 158.43354839310186, 157.49523028332578, 156.56411264203163, 155.64019546921932, 154.7234787648888, 153.81396252904017, 152.91164676167344, 152.0165314627885, 151.1286166323854, 150.2479022704642, 149.37438837702481, 148.50807495206732, 147.6489619955917, 146.7970495075979, 145.95233748808596, 145.11482593705585, 144.28349576832179, 143.45953786963952, 142.64295942987428, 141.83376044902602, 141.0319409270947, 140.23628875876526, 139.446971987187, 138.66069922069465, 137.88095043313453, 137.10874046240713, 136.3435769987353, 135.58546004211897, 134.83438959255815, 134.09036565005286, 133.35338821460311, 132.6234572862088, 131.90074014169593, 131.18541846629827, 130.47749064718545, 129.7769566843575, 129.08381657781436, 128.39807032755613, 127.7120178561477, 127.0327544996605, 126.36031359016108, 125.69553495773192, 125.03729775059792, 124.38498890947382, 123.7386084343598, 123.09815632525564, 122.46363258216164, 121.83503720507761, 121.21237019400361, 120.59510749995643, 119.98332859541766, 119.37719052036783, 118.77681301419943, 118.18219607691249, 117.59333970850696, 117.01024390898289, 116.43290867834025, 115.86133401657894, 115.29551992369919, 114.73546639970085, 114.181173444584, 113.6324286688102, 113.0872641445228, 112.54906961299216, 112.01653072511306, 111.48916252908764, 110.96696502491587, 110.44993821259774, 109.93808209213337, 109.43139666352263, 108.9298819267655, 108.43345818164046, 107.94185802664238, 107.4553735534976, 106.97400476220606, 106.49774608159883, 106.02644820155614, 105.5600449160511, 105.09853622508376, 104.64434021514182, 104.19591622702046, 103.75212386176331, 103.31296311937028, 102.87843399984156, 102.44853650317707, 102.02327062937674, 101.60263637844065, 101.18663375036881, 100.77526274516111, 100.36852336281768, 99.96641560333842, 99.56893946672339, 99.1758151188942, 98.78574428126748, 98.40013956378216, 98.01934198007967, 97.64335153016019, 97.2721682140236, 96.90579203166995, 96.54422298309923, 96.18746106831138, 95.83550628730643, 95.48835864008441, 95.14601812664532, 94.8084847469891, 94.47575850111582, 94.14783938902544, 93.82472741071791, 93.50642256619338, 93.19247946958062, 92.88014759473907, 92.5745434267182, 92.27472350290789, 91.97890767987617, 91.68709595762304, 91.39928833614846, 91.1154848154525, 90.83563673168139, 90.5593726819665, 90.28708203679311, 90.01893968081527, 89.75520503246375, 89.49587809173846, 89.24095885863949, 88.99044733316674, 88.74434351532024, 88.50264740509999, 88.26535900250603, 88.03247830753833, 87.80400532019688, 87.57948093407484, 87.35768716790868, 87.13989017325656, 86.92608995011858, 86.7162864984947, 86.5104798183849, 86.30866990978916, 86.1108567727075, 85.91704040713996, 85.72722081308645, 85.54127579099519, 85.35893925280439, 85.18054500750593, 85.00628492667605, 84.83625592563293, 84.67015589726253, 84.50798484156496, 84.34974275854016, 84.19542964818812, 84.04521966396939, 83.8992000664816, 83.75691183258363, 83.61835496227549, 83.48329217231968, 83.35198635477715, 83.22457352980545, 83.10105369740458, 82.98142685757452, 82.86569301031535, 82.75385215562696, 82.64590429350942, 82.54184942396269, 82.44168754698678, 82.34541866258172, 82.25304277074747, 82.16455987148407, 82.07996996479149, 81.99927305066974, 81.92246912911882, 81.84955820013874, 81.78054026372946, 81.71480200691745, 81.65263250411299, 81.59422491048761, 81.53957922604134, 81.48869545077413, 81.44157358468604, 81.39821362777704, 81.3586155800471, 81.32277944149627, 81.29070521212454, 81.26239289193188, 81.2378424809183, 81.217054991201, 81.20015958776098, 81.18705657987374, 81.17774596753924, 81.17222775075751, 81.17050192952856], "type": "CUFF", "is_multipolar": false, "x": 5000.0, "y": null, "z": null, "label": "CUFF_1", "is_volume": false, "contact_length": 500, "contact_thickness": 100, "insulator": true, "insulator_length": 1000, "insulator_thickness": 500, "insulator_offset": 0}
