# Supplementary material for: NRV: An open framework for in silico evaluation of peripheral nerve electrical stimulation strategies
Source: PLoS Comput Biol. 2024 Jul 12;20(7):e1011826. doi: 10.1371/journal.pcbi.1011826 (PMC11268605; doi:10.1371/journal.pcbi.1011826)
Supplement: S1 Archive — Python scripts and data files to generate and plot the comparison of the two FEM solvers. The compared data are the electrode footprint (LIFE and cuff) and the resulting activation thresholds. (ZIP) [file pcbi.1011826.s010.zip › S1_Archive/electrode_thresholds/data/Thresholds_ComxFen.csv]

	y_axon	spiking_threshold	model	diameter	cath_time	electrode	solver
0	100	79.50439453125	MRG	1.0	0.1	LIFE	fenicxs
1	100	30.6243896484375	MRG	2.0	0.1	LIFE	fenicxs
2	100	23.3001708984375	MRG	3.0	0.1	LIFE	fenicxs
3	100	16.65802001953125	MRG	4.0	0.1	LIFE	fenicxs
4	100	13.88397216796875	MRG	5.0	0.1	LIFE	fenicxs
5	100	11.78741455078125	MRG	6.0	0.1	LIFE	fenicxs
6	100	10.52398681640625	MRG	7.0	0.1	LIFE	fenicxs
7	100	9.74578857421875	MRG	8.0	0.1	LIFE	fenicxs
8	100	9.26971435546875	MRG	9.0	0.1	LIFE	fenicxs
9	100	8.864593505859375	MRG	10.0	0.1	LIFE	fenicxs
10	100	8.695220947265625	MRG	11.0	0.1	LIFE	fenicxs
11	100	8.507537841796875	MRG	12.0	0.1	LIFE	fenicxs
12	100	8.406829833984375	MRG	13.0	0.1	LIFE	fenicxs
13	100	8.306121826171875	MRG	14.0	0.1	LIFE	fenicxs
14	100	8.214569091796875	MRG	15.0	0.1	LIFE	fenicxs
15	100	8.155059814453125	MRG	16.0	0.1	LIFE	fenicxs
16	100	8.090972900390625	MRG	17.0	0.1	LIFE	fenicxs
17	100	8.022308349609375	MRG	18.0	0.1	LIFE	fenicxs
18	100	7.967376708984375	MRG	19.0	0.1	LIFE	fenicxs
19	100	7.898712158203125	MRG	20.0	0.1	LIFE	fenicxs
0	100	172.79052734375	MRG	1.0	0.1	CUFF	fenicxs
1	100	69.549560546875	MRG	2.0	0.1	CUFF	fenicxs
2	100	53.0548095703125	MRG	3.0	0.1	CUFF	fenicxs
3	100	37.7655029296875	MRG	4.0	0.1	CUFF	fenicxs
4	100	29.99114990234375	MRG	5.0	0.1	CUFF	fenicxs
5	100	25.45928955078125	MRG	6.0	0.1	CUFF	fenicxs
6	100	22.60589599609375	MRG	7.0	0.1	CUFF	fenicxs
7	100	20.77484130859375	MRG	8.0	0.1	CUFF	fenicxs
8	100	19.56939697265625	MRG	9.0	0.1	CUFF	fenicxs
9	100	18.56231689453125	MRG	10.0	0.1	CUFF	fenicxs
10	100	18.13507080078125	MRG	11.0	0.1	CUFF	fenicxs
11	100	17.70782470703125	MRG	12.0	0.1	CUFF	fenicxs
12	100	17.38739013671875	MRG	13.0	0.1	CUFF	fenicxs
13	100	17.17376708984375	MRG	14.0	0.1	CUFF	fenicxs
14	100	16.99066162109375	MRG	15.0	0.1	CUFF	fenicxs
15	100	16.80755615234375	MRG	16.0	0.1	CUFF	fenicxs
16	100	16.63970947265625	MRG	17.0	0.1	CUFF	fenicxs
17	100	16.48712158203125	MRG	18.0	0.1	CUFF	fenicxs
18	100	16.33453369140625	MRG	19.0	0.1	CUFF	fenicxs
19	100	16.15142822265625	MRG	20.0	0.1	CUFF	fenicxs
0	100	545.654296875	MRG	1.0	0.01	LIFE	fenicxs
1	100	193.7255859375	MRG	2.0	0.01	LIFE	fenicxs
2	100	138.09814453125	MRG	3.0	0.01	LIFE	fenicxs
3	100	88.80615234375	MRG	4.0	0.01	LIFE	fenicxs
4	100	67.657470703125	MRG	5.0	0.01	LIFE	fenicxs
5	100	51.214599609375	MRG	6.0	0.01	LIFE	fenicxs
6	100	43.450927734375	MRG	7.0	0.01	LIFE	fenicxs
7	100	39.129638671875	MRG	8.0	0.01	LIFE	fenicxs
8	100	36.2091064453125	MRG	9.0	0.01	LIFE	fenicxs
9	100	33.7921142578125	MRG	10.0	0.01	LIFE	fenicxs
10	100	32.5286865234375	MRG	11.0	0.01	LIFE	fenicxs
11	100	31.2652587890625	MRG	12.0	0.01	LIFE	fenicxs
12	100	30.3131103515625	MRG	13.0	0.01	LIFE	fenicxs
13	100	29.18701171875	MRG	14.0	0.01	LIFE	fenicxs
14	100	28.33740234375	MRG	15.0	0.01	LIFE	fenicxs
15	100	27.61962890625	MRG	16.0	0.01	LIFE	fenicxs
16	100	27.13623046875	MRG	17.0	0.01	LIFE	fenicxs
17	100	26.65283203125	MRG	18.0	0.01	LIFE	fenicxs
18	100	26.27197265625	MRG	19.0	0.01	LIFE	fenicxs
19	100	25.87646484375	MRG	20.0	0.01	LIFE	fenicxs
0	100	171.93603515625	MRG	1.0	0.1	CUFF	comsol
1	100	68.939208984375	MRG	2.0	0.1	CUFF	comsol
2	100	52.5360107421875	MRG	3.0	0.1	CUFF	comsol
3	100	37.2772216796875	MRG	4.0	0.1	CUFF	comsol
4	100	29.64019775390625	MRG	5.0	0.1	CUFF	comsol
5	100	25.21514892578125	MRG	6.0	0.1	CUFF	comsol
6	100	22.52960205078125	MRG	7.0	0.1	CUFF	comsol
7	100	20.79010009765625	MRG	8.0	0.1	CUFF	comsol
8	100	19.63043212890625	MRG	9.0	0.1	CUFF	comsol
9	100	18.57757568359375	MRG	10.0	0.1	CUFF	comsol
10	100	18.11981201171875	MRG	11.0	0.1	CUFF	comsol
11	100	17.66204833984375	MRG	12.0	0.1	CUFF	comsol
12	100	17.35687255859375	MRG	13.0	0.1	CUFF	comsol
13	100	17.14324951171875	MRG	14.0	0.1	CUFF	comsol
14	100	16.97540283203125	MRG	15.0	0.1	CUFF	comsol
15	100	16.76177978515625	MRG	16.0	0.1	CUFF	comsol
16	100	16.59393310546875	MRG	17.0	0.1	CUFF	comsol
17	100	16.47186279296875	MRG	18.0	0.1	CUFF	comsol
18	100	16.30401611328125	MRG	19.0	0.1	CUFF	comsol
19	100	16.13616943359375	MRG	20.0	0.1	CUFF	comsol
0	100	141.61376953125	MRG	1.0	0.05	LIFE	fenicxs
1	100	52.789306640625	MRG	2.0	0.05	LIFE	fenicxs
2	100	39.569091796875	MRG	3.0	0.05	LIFE	fenicxs
3	100	27.4566650390625	MRG	4.0	0.05	LIFE	fenicxs
4	100	22.3297119140625	MRG	5.0	0.05	LIFE	fenicxs
5	100	18.3380126953125	MRG	6.0	0.05	LIFE	fenicxs
6	100	16.08123779296875	MRG	7.0	0.05	LIFE	fenicxs
7	100	14.79034423828125	MRG	8.0	0.05	LIFE	fenicxs
8	100	13.94805908203125	MRG	9.0	0.05	LIFE	fenicxs
9	100	13.24310302734375	MRG	10.0	0.05	LIFE	fenicxs
10	100	12.93182373046875	MRG	11.0	0.05	LIFE	fenicxs
11	100	12.59307861328125	MRG	12.0	0.05	LIFE	fenicxs
12	100	12.37335205078125	MRG	13.0	0.05	LIFE	fenicxs
13	100	12.19940185546875	MRG	14.0	0.05	LIFE	fenicxs
14	100	12.01629638671875	MRG	15.0	0.05	LIFE	fenicxs
15	100	11.86981201171875	MRG	16.0	0.05	LIFE	fenicxs
16	100	11.73248291015625	MRG	17.0	0.05	LIFE	fenicxs
17	100	11.63177490234375	MRG	18.0	0.05	LIFE	fenicxs
18	100	11.50360107421875	MRG	19.0	0.05	LIFE	fenicxs
19	100	11.39373779296875	MRG	20.0	0.05	LIFE	fenicxs
0	100	535.400390625	MRG	1.0	0.01	LIFE	comsol
1	100	191.2353515625	MRG	2.0	0.01	LIFE	comsol
2	100	135.16845703125	MRG	3.0	0.01	LIFE	comsol
3	100	87.63427734375	MRG	4.0	0.01	LIFE	comsol
4	100	65.753173828125	MRG	5.0	0.01	LIFE	comsol
5	100	50.592041015625	MRG	6.0	0.01	LIFE	comsol
6	100	42.791748046875	MRG	7.0	0.01	LIFE	comsol
7	100	39.056396484375	MRG	8.0	0.01	LIFE	comsol
8	100	35.8245849609375	MRG	9.0	0.01	LIFE	comsol
9	100	32.7484130859375	MRG	10.0	0.01	LIFE	comsol
10	100	32.0159912109375	MRG	11.0	0.01	LIFE	comsol
11	100	30.4229736328125	MRG	12.0	0.01	LIFE	comsol
12	100	29.8681640625	MRG	13.0	0.01	LIFE	comsol
13	100	28.58642578125	MRG	14.0	0.01	LIFE	comsol
14	100	28.05908203125	MRG	15.0	0.01	LIFE	comsol
15	100	27.48779296875	MRG	16.0	0.01	LIFE	comsol
16	100	26.52099609375	MRG	17.0	0.01	LIFE	comsol
17	100	26.81396484375	MRG	18.0	0.01	LIFE	comsol
18	100	26.22802734375	MRG	19.0	0.01	LIFE	comsol
19	100	25.62744140625	MRG	20.0	0.01	LIFE	comsol
0	100	1175.29296875	MRG	1.0	0.01	CUFF	comsol
1	100	423.2177734375	MRG	2.0	0.01	CUFF	comsol
2	100	305.5419921875	MRG	3.0	0.01	CUFF	comsol
3	100	197.57080078125	MRG	4.0	0.01	CUFF	comsol
4	100	143.49365234375	MRG	5.0	0.01	CUFF	comsol
5	100	113.739013671875	MRG	6.0	0.01	CUFF	comsol
6	100	96.649169921875	MRG	7.0	0.01	CUFF	comsol
7	100	85.845947265625	MRG	8.0	0.01	CUFF	comsol
8	100	78.643798828125	MRG	9.0	0.01	CUFF	comsol
9	100	72.357177734375	MRG	10.0	0.01	CUFF	comsol
10	100	69.122314453125	MRG	11.0	0.01	CUFF	comsol
11	100	66.009521484375	MRG	12.0	0.01	CUFF	comsol
12	100	63.690185546875	MRG	13.0	0.01	CUFF	comsol
13	100	61.981201171875	MRG	14.0	0.01	CUFF	comsol
14	100	60.0738525390625	MRG	15.0	0.01	CUFF	comsol
15	100	58.3953857421875	MRG	16.0	0.01	CUFF	comsol
16	100	57.1728515625	MRG	17.0	0.01	CUFF	comsol
17	100	56.0595703125	MRG	18.0	0.01	CUFF	comsol
18	100	55.0341796875	MRG	19.0	0.01	CUFF	comsol
19	100	54.2138671875	MRG	20.0	0.01	CUFF	comsol
0	100	78.25927734375	MRG	1.0	0.1	LIFE	comsol
1	100	30.1849365234375	MRG	2.0	0.1	LIFE	comsol
2	100	22.8057861328125	MRG	3.0	0.1	LIFE	comsol
3	100	16.40167236328125	MRG	4.0	0.1	LIFE	comsol
4	100	13.55438232421875	MRG	5.0	0.1	LIFE	comsol
5	100	11.61346435546875	MRG	6.0	0.1	LIFE	comsol
6	100	10.32257080078125	MRG	7.0	0.1	LIFE	comsol
7	100	9.70001220703125	MRG	8.0	0.1	LIFE	comsol
8	100	9.139251708984377	MRG	9.0	0.1	LIFE	comsol
9	100	8.580780029296875	MRG	10.0	0.1	LIFE	comsol
10	100	8.535003662109375	MRG	11.0	0.1	LIFE	comsol
11	100	8.278656005859375	MRG	12.0	0.1	LIFE	comsol
12	100	8.104705810546875	MRG	13.0	0.1	LIFE	comsol
13	100	8.177947998046875	MRG	14.0	0.1	LIFE	comsol
14	100	7.944488525390625	MRG	15.0	0.1	LIFE	comsol
15	100	7.921600341796875	MRG	16.0	0.1	LIFE	comsol
16	100	7.949066162109375	MRG	17.0	0.1	LIFE	comsol
17	100	7.830047607421875	MRG	18.0	0.1	LIFE	comsol
18	100	7.779693603515625	MRG	19.0	0.1	LIFE	comsol
19	100	7.605743408203125	MRG	20.0	0.1	LIFE	comsol
0	100	1178.22265625	MRG	1.0	0.01	CUFF	fenicxs
1	100	425.4150390625	MRG	2.0	0.01	CUFF	fenicxs
2	100	306.7626953125	MRG	3.0	0.01	CUFF	fenicxs
3	100	199.52392578125	MRG	4.0	0.01	CUFF	fenicxs
4	100	144.59228515625	MRG	5.0	0.01	CUFF	fenicxs
5	100	114.288330078125	MRG	6.0	0.01	CUFF	fenicxs
6	100	96.588134765625	MRG	7.0	0.01	CUFF	fenicxs
7	100	85.540771484375	MRG	8.0	0.01	CUFF	fenicxs
8	100	78.216552734375	MRG	9.0	0.01	CUFF	fenicxs
9	100	72.113037109375	MRG	10.0	0.01	CUFF	fenicxs
10	100	69.061279296875	MRG	11.0	0.01	CUFF	fenicxs
11	100	66.009521484375	MRG	12.0	0.01	CUFF	fenicxs
12	100	63.629150390625	MRG	13.0	0.01	CUFF	fenicxs
13	100	62.042236328125	MRG	14.0	0.01	CUFF	fenicxs
14	100	60.0738525390625	MRG	15.0	0.01	CUFF	fenicxs
15	100	58.3953857421875	MRG	16.0	0.01	CUFF	fenicxs
16	100	57.0837626737635	MRG	17.0	0.01	CUFF	fenicxs
17	100	55.5907389738945	MRG	18.0	0.01	CUFF	fenicxs
18	100	54.6786287635875	MRG	19.0	0.01	CUFF	fenicxs
19	100	53.9987863276385	MRG	20.0	0.01	CUFF	fenicxs
0	100	305.3076171875	MRG	1.0	0.05	CUFF	fenicxs
1	100	118.785400390625	MRG	2.0	0.05	CUFF	fenicxs
2	100	89.495849609375	MRG	3.0	0.05	CUFF	fenicxs
3	100	62.1929931640625	MRG	4.0	0.05	CUFF	fenicxs
4	100	48.1158447265625	MRG	5.0	0.05	CUFF	fenicxs
5	100	39.9420166015625	MRG	6.0	0.05	CUFF	fenicxs
6	100	34.93743896484375	MRG	7.0	0.05	CUFF	fenicxs
7	100	31.73980712890625	MRG	8.0	0.05	CUFF	fenicxs
8	100	29.63958740234375	MRG	9.0	0.05	CUFF	fenicxs
9	100	27.89886474609375	MRG	10.0	0.05	CUFF	fenicxs
10	100	27.10418701171875	MRG	11.0	0.05	CUFF	fenicxs
11	100	26.32843017578125	MRG	12.0	0.05	CUFF	fenicxs
12	100	25.70404052734375	MRG	13.0	0.05	CUFF	fenicxs
13	100	25.32562255859375	MRG	14.0	0.05	CUFF	fenicxs
14	100	24.90936279296875	MRG	15.0	0.05	CUFF	fenicxs
15	100	24.51202392578125	MRG	16.0	0.05	CUFF	fenicxs
16	100	24.22821044921875	MRG	17.0	0.05	CUFF	fenicxs
17	100	23.96331787109375	MRG	18.0	0.05	CUFF	fenicxs
18	100	23.67950439453125	MRG	19.0	0.05	CUFF	fenicxs
19	100	23.33892822265625	MRG	20.0	0.05	CUFF	fenicxs
0	100	304.3994140625	MRG	1.0	0.05	CUFF	comsol
1	100	117.952880859375	MRG	2.0	0.05	CUFF	comsol
2	100	88.814697265625	MRG	3.0	0.05	CUFF	comsol
3	100	61.4739990234375	MRG	4.0	0.05	CUFF	comsol
4	100	47.6239013671875	MRG	5.0	0.05	CUFF	comsol
5	100	39.6392822265625	MRG	6.0	0.05	CUFF	comsol
6	100	34.86175537109375	MRG	7.0	0.05	CUFF	comsol
7	100	31.79656982421875	MRG	8.0	0.05	CUFF	comsol
8	100	29.75311279296875	MRG	9.0	0.05	CUFF	comsol
9	100	27.93670654296875	MRG	10.0	0.05	CUFF	comsol
10	100	27.10418701171875	MRG	11.0	0.05	CUFF	comsol
11	100	26.27166748046875	MRG	12.0	0.05	CUFF	comsol
12	100	25.68511962890625	MRG	13.0	0.05	CUFF	comsol
13	100	25.26885986328125	MRG	14.0	0.05	CUFF	comsol
14	100	24.89044189453125	MRG	15.0	0.05	CUFF	comsol
15	100	24.47418212890625	MRG	16.0	0.05	CUFF	comsol
16	100	24.15252685546875	MRG	17.0	0.05	CUFF	comsol
17	100	23.92547607421875	MRG	18.0	0.05	CUFF	comsol
18	100	23.62274169921875	MRG	19.0	0.05	CUFF	comsol
19	100	23.33892822265625	MRG	20.0	0.05	CUFF	comsol
0	100	139.48974609375	MRG	1.0	0.05	LIFE	comsol
1	100	51.983642578125	MRG	2.0	0.05	LIFE	comsol
2	100	38.690185546875	MRG	3.0	0.05	LIFE	comsol
3	100	27.0538330078125	MRG	4.0	0.05	LIFE	comsol
4	100	21.7803955078125	MRG	5.0	0.05	LIFE	comsol
5	100	18.04962158203125	MRG	6.0	0.05	LIFE	comsol
6	100	15.79742431640625	MRG	7.0	0.05	LIFE	comsol
7	100	14.72625732421875	MRG	8.0	0.05	LIFE	comsol
8	100	13.76495361328125	MRG	9.0	0.05	LIFE	comsol
9	100	12.84027099609375	MRG	10.0	0.05	LIFE	comsol
10	100	12.70294189453125	MRG	11.0	0.05	LIFE	comsol
11	100	12.26348876953125	MRG	12.0	0.05	LIFE	comsol
12	100	11.95220947265625	MRG	13.0	0.05	LIFE	comsol
13	100	12.01629638671875	MRG	14.0	0.05	LIFE	comsol
14	100	11.60430908203125	MRG	15.0	0.05	LIFE	comsol
15	100	11.53106689453125	MRG	16.0	0.05	LIFE	comsol
16	100	11.54937744140625	MRG	17.0	0.05	LIFE	comsol
17	100	11.33880615234375	MRG	18.0	0.05	LIFE	comsol
18	100	11.23809814453125	MRG	19.0	0.05	LIFE	comsol
19	100	10.97259521484375	MRG	20.0	0.05	LIFE	comsol
