# Supplementary material for: NRV: An open framework for in silico evaluation of peripheral nerve electrical stimulation strategies
Source: PLoS Comput Biol. 2024 Jul 12;20(7):e1011826. doi: 10.1371/journal.pcbi.1011826 (PMC11268605; doi:10.1371/journal.pcbi.1011826)
Supplement: S1 Archive — Python scripts and data files to generate and plot the comparison of the two FEM solvers. The compared data are the electrode footprint (LIFE and cuff) and the resulting activation thresholds. (ZIP) [file pcbi.1011826.s010.zip › S1_Archive/electrode_thresholds/data/ComxFen/LIFE_100_us_MRG_fenicxs.csv]

y_axon	spiking_threshold	model	diameter	cath_time	electrode	solver
100	79.50439453125	MRG	1.0	0.1	LIFE	fenicxs
100	30.6243896484375	MRG	2.0	0.1	LIFE	fenicxs
100	23.3001708984375	MRG	3.0	0.1	LIFE	fenicxs
100	16.65802001953125	MRG	4.0	0.1	LIFE	fenicxs
100	13.88397216796875	MRG	5.0	0.1	LIFE	fenicxs
100	11.78741455078125	MRG	6.0	0.1	LIFE	fenicxs
100	10.52398681640625	MRG	7.0	0.1	LIFE	fenicxs
100	9.74578857421875	MRG	8.0	0.1	LIFE	fenicxs
100	9.26971435546875	MRG	9.0	0.1	LIFE	fenicxs
100	8.864593505859375	MRG	10.0	0.1	LIFE	fenicxs
100	8.695220947265625	MRG	11.0	0.1	LIFE	fenicxs
100	8.507537841796875	MRG	12.0	0.1	LIFE	fenicxs
100	8.406829833984375	MRG	13.0	0.1	LIFE	fenicxs
100	8.306121826171875	MRG	14.0	0.1	LIFE	fenicxs
100	8.214569091796875	MRG	15.0	0.1	LIFE	fenicxs
100	8.155059814453125	MRG	16.0	0.1	LIFE	fenicxs
100	8.090972900390625	MRG	17.0	0.1	LIFE	fenicxs
100	8.022308349609375	MRG	18.0	0.1	LIFE	fenicxs
100	7.967376708984375	MRG	19.0	0.1	LIFE	fenicxs
100	7.898712158203125	MRG	20.0	0.1	LIFE	fenicxs
