# Supplementary material for: NRV: An open framework for in silico evaluation of peripheral nerve electrical stimulation strategies
Source: PLoS Comput Biol. 2024 Jul 12;20(7):e1011826. doi: 10.1371/journal.pcbi.1011826 (PMC11268605; doi:10.1371/journal.pcbi.1011826)
Supplement: S1 Archive — Python scripts and data files to generate and plot the comparison of the two FEM solvers. The compared data are the electrode footprint (LIFE and cuff) and the resulting activation thresholds. (ZIP) [file pcbi.1011826.s010.zip › S1_Archive/electrode_thresholds/data/ComxFen/CUFF_100_us_MRG_fenicxs.csv]

y_axon	spiking_threshold	model	diameter	cath_time	electrode	solver
100	172.79052734375	MRG	1.0	0.1	CUFF	fenicxs
100	69.549560546875	MRG	2.0	0.1	CUFF	fenicxs
100	53.0548095703125	MRG	3.0	0.1	CUFF	fenicxs
100	37.7655029296875	MRG	4.0	0.1	CUFF	fenicxs
100	29.99114990234375	MRG	5.0	0.1	CUFF	fenicxs
100	25.45928955078125	MRG	6.0	0.1	CUFF	fenicxs
100	22.60589599609375	MRG	7.0	0.1	CUFF	fenicxs
100	20.77484130859375	MRG	8.0	0.1	CUFF	fenicxs
100	19.56939697265625	MRG	9.0	0.1	CUFF	fenicxs
100	18.56231689453125	MRG	10.0	0.1	CUFF	fenicxs
100	18.13507080078125	MRG	11.0	0.1	CUFF	fenicxs
100	17.70782470703125	MRG	12.0	0.1	CUFF	fenicxs
100	17.38739013671875	MRG	13.0	0.1	CUFF	fenicxs
100	17.17376708984375	MRG	14.0	0.1	CUFF	fenicxs
100	16.99066162109375	MRG	15.0	0.1	CUFF	fenicxs
100	16.80755615234375	MRG	16.0	0.1	CUFF	fenicxs
100	16.63970947265625	MRG	17.0	0.1	CUFF	fenicxs
100	16.48712158203125	MRG	18.0	0.1	CUFF	fenicxs
100	16.33453369140625	MRG	19.0	0.1	CUFF	fenicxs
100	16.15142822265625	MRG	20.0	0.1	CUFF	fenicxs
