# Supplementary material for: NRV: An open framework for in silico evaluation of peripheral nerve electrical stimulation strategies
Source: PLoS Comput Biol. 2024 Jul 12;20(7):e1011826. doi: 10.1371/journal.pcbi.1011826 (PMC11268605; doi:10.1371/journal.pcbi.1011826)
Supplement: S1 Archive — Python scripts and data files to generate and plot the comparison of the two FEM solvers. The compared data are the electrode footprint (LIFE and cuff) and the resulting activation thresholds. (ZIP) [file pcbi.1011826.s010.zip › S1_Archive/electrode_thresholds/data/ComxFen/LIFE_10_us_MRG_fenicxs.csv]

y_axon	spiking_threshold	model	diameter	cath_time	electrode	solver
100	545.654296875	MRG	1.0	0.01	LIFE	fenicxs
100	193.7255859375	MRG	2.0	0.01	LIFE	fenicxs
100	138.09814453125	MRG	3.0	0.01	LIFE	fenicxs
100	88.80615234375	MRG	4.0	0.01	LIFE	fenicxs
100	67.657470703125	MRG	5.0	0.01	LIFE	fenicxs
100	51.214599609375	MRG	6.0	0.01	LIFE	fenicxs
100	43.450927734375	MRG	7.0	0.01	LIFE	fenicxs
100	39.129638671875	MRG	8.0	0.01	LIFE	fenicxs
100	36.2091064453125	MRG	9.0	0.01	LIFE	fenicxs
100	33.7921142578125	MRG	10.0	0.01	LIFE	fenicxs
100	32.5286865234375	MRG	11.0	0.01	LIFE	fenicxs
100	31.2652587890625	MRG	12.0	0.01	LIFE	fenicxs
100	30.3131103515625	MRG	13.0	0.01	LIFE	fenicxs
100	29.18701171875	MRG	14.0	0.01	LIFE	fenicxs
100	28.33740234375	MRG	15.0	0.01	LIFE	fenicxs
100	27.61962890625	MRG	16.0	0.01	LIFE	fenicxs
100	27.13623046875	MRG	17.0	0.01	LIFE	fenicxs
100	26.65283203125	MRG	18.0	0.01	LIFE	fenicxs
100	26.27197265625	MRG	19.0	0.01	LIFE	fenicxs
100	25.87646484375	MRG	20.0	0.01	LIFE	fenicxs
