# Supplementary material for: NRV: An open framework for in silico evaluation of peripheral nerve electrical stimulation strategies
Source: PLoS Comput Biol. 2024 Jul 12;20(7):e1011826. doi: 10.1371/journal.pcbi.1011826 (PMC11268605; doi:10.1371/journal.pcbi.1011826)
Supplement: S1 Archive — Python scripts and data files to generate and plot the comparison of the two FEM solvers. The compared data are the electrode footprint (LIFE and cuff) and the resulting activation thresholds. (ZIP) [file pcbi.1011826.s010.zip › S1_Archive/electrode_thresholds/data/ComxFen/CUFF_100_us_MRG_comsol.csv]

y_axon	spiking_threshold	model	diameter	cath_time	electrode	solver
100	171.93603515625	MRG	1.0	0.1	CUFF	comsol
100	68.939208984375	MRG	2.0	0.1	CUFF	comsol
100	52.5360107421875	MRG	3.0	0.1	CUFF	comsol
100	37.2772216796875	MRG	4.0	0.1	CUFF	comsol
100	29.64019775390625	MRG	5.0	0.1	CUFF	comsol
100	25.21514892578125	MRG	6.0	0.1	CUFF	comsol
100	22.52960205078125	MRG	7.0	0.1	CUFF	comsol
100	20.79010009765625	MRG	8.0	0.1	CUFF	comsol
100	19.63043212890625	MRG	9.0	0.1	CUFF	comsol
100	18.57757568359375	MRG	10.0	0.1	CUFF	comsol
100	18.11981201171875	MRG	11.0	0.1	CUFF	comsol
100	17.66204833984375	MRG	12.0	0.1	CUFF	comsol
100	17.35687255859375	MRG	13.0	0.1	CUFF	comsol
100	17.14324951171875	MRG	14.0	0.1	CUFF	comsol
100	16.97540283203125	MRG	15.0	0.1	CUFF	comsol
100	16.76177978515625	MRG	16.0	0.1	CUFF	comsol
100	16.59393310546875	MRG	17.0	0.1	CUFF	comsol
100	16.47186279296875	MRG	18.0	0.1	CUFF	comsol
100	16.30401611328125	MRG	19.0	0.1	CUFF	comsol
100	16.13616943359375	MRG	20.0	0.1	CUFF	comsol
