# Supplementary material for: NRV: An open framework for in silico evaluation of peripheral nerve electrical stimulation strategies
Source: PLoS Comput Biol. 2024 Jul 12;20(7):e1011826. doi: 10.1371/journal.pcbi.1011826 (PMC11268605; doi:10.1371/journal.pcbi.1011826)
Supplement: S1 Archive — Python scripts and data files to generate and plot the comparison of the two FEM solvers. The compared data are the electrode footprint (LIFE and cuff) and the resulting activation thresholds. (ZIP) [file pcbi.1011826.s010.zip › S1_Archive/electrode_thresholds/data/ComxFen/LIFE_50_us_MRG_fenicxs.csv]

y_axon	spiking_threshold	model	diameter	cath_time	electrode	solver
100	141.61376953125	MRG	1.0	0.05	LIFE	fenicxs
100	52.789306640625	MRG	2.0	0.05	LIFE	fenicxs
100	39.569091796875	MRG	3.0	0.05	LIFE	fenicxs
100	27.4566650390625	MRG	4.0	0.05	LIFE	fenicxs
100	22.3297119140625	MRG	5.0	0.05	LIFE	fenicxs
100	18.3380126953125	MRG	6.0	0.05	LIFE	fenicxs
100	16.08123779296875	MRG	7.0	0.05	LIFE	fenicxs
100	14.79034423828125	MRG	8.0	0.05	LIFE	fenicxs
100	13.94805908203125	MRG	9.0	0.05	LIFE	fenicxs
100	13.24310302734375	MRG	10.0	0.05	LIFE	fenicxs
100	12.93182373046875	MRG	11.0	0.05	LIFE	fenicxs
100	12.59307861328125	MRG	12.0	0.05	LIFE	fenicxs
100	12.37335205078125	MRG	13.0	0.05	LIFE	fenicxs
100	12.19940185546875	MRG	14.0	0.05	LIFE	fenicxs
100	12.01629638671875	MRG	15.0	0.05	LIFE	fenicxs
100	11.86981201171875	MRG	16.0	0.05	LIFE	fenicxs
100	11.73248291015625	MRG	17.0	0.05	LIFE	fenicxs
100	11.63177490234375	MRG	18.0	0.05	LIFE	fenicxs
100	11.50360107421875	MRG	19.0	0.05	LIFE	fenicxs
100	11.39373779296875	MRG	20.0	0.05	LIFE	fenicxs
