# Supplementary material for: NRV: An open framework for in silico evaluation of peripheral nerve electrical stimulation strategies
Source: PLoS Comput Biol. 2024 Jul 12;20(7):e1011826. doi: 10.1371/journal.pcbi.1011826 (PMC11268605; doi:10.1371/journal.pcbi.1011826)
Supplement: S1 Archive — Python scripts and data files to generate and plot the comparison of the two FEM solvers. The compared data are the electrode footprint (LIFE and cuff) and the resulting activation thresholds. (ZIP) [file pcbi.1011826.s010.zip › S1_Archive/electrode_thresholds/data/ComxFen/LIFE_10_us_MRG_comsol.csv]

y_axon	spiking_threshold	model	diameter	cath_time	electrode	solver
100	535.400390625	MRG	1.0	0.01	LIFE	comsol
100	191.2353515625	MRG	2.0	0.01	LIFE	comsol
100	135.16845703125	MRG	3.0	0.01	LIFE	comsol
100	87.63427734375	MRG	4.0	0.01	LIFE	comsol
100	65.753173828125	MRG	5.0	0.01	LIFE	comsol
100	50.592041015625	MRG	6.0	0.01	LIFE	comsol
100	42.791748046875	MRG	7.0	0.01	LIFE	comsol
100	39.056396484375	MRG	8.0	0.01	LIFE	comsol
100	35.8245849609375	MRG	9.0	0.01	LIFE	comsol
100	32.7484130859375	MRG	10.0	0.01	LIFE	comsol
100	32.0159912109375	MRG	11.0	0.01	LIFE	comsol
100	30.4229736328125	MRG	12.0	0.01	LIFE	comsol
100	29.8681640625	MRG	13.0	0.01	LIFE	comsol
100	28.58642578125	MRG	14.0	0.01	LIFE	comsol
100	28.05908203125	MRG	15.0	0.01	LIFE	comsol
100	27.48779296875	MRG	16.0	0.01	LIFE	comsol
100	26.52099609375	MRG	17.0	0.01	LIFE	comsol
100	26.81396484375	MRG	18.0	0.01	LIFE	comsol
100	26.22802734375	MRG	19.0	0.01	LIFE	comsol
100	25.62744140625	MRG	20.0	0.01	LIFE	comsol
