# Supplementary material for: NRV: An open framework for in silico evaluation of peripheral nerve electrical stimulation strategies
Source: PLoS Comput Biol. 2024 Jul 12;20(7):e1011826. doi: 10.1371/journal.pcbi.1011826 (PMC11268605; doi:10.1371/journal.pcbi.1011826)
Supplement: S1 Archive — Python scripts and data files to generate and plot the comparison of the two FEM solvers. The compared data are the electrode footprint (LIFE and cuff) and the resulting activation thresholds. (ZIP) [file pcbi.1011826.s010.zip › S1_Archive/electrode_thresholds/data/ComxFen/CUFF_10_us_MRG_comsol.csv]

y_axon	spiking_threshold	model	diameter	cath_time	electrode	solver
100	1175.29296875	MRG	1.0	0.01	CUFF	comsol
100	423.2177734375	MRG	2.0	0.01	CUFF	comsol
100	305.5419921875	MRG	3.0	0.01	CUFF	comsol
100	197.57080078125	MRG	4.0	0.01	CUFF	comsol
100	143.49365234375	MRG	5.0	0.01	CUFF	comsol
100	113.739013671875	MRG	6.0	0.01	CUFF	comsol
100	96.649169921875	MRG	7.0	0.01	CUFF	comsol
100	85.845947265625	MRG	8.0	0.01	CUFF	comsol
100	78.643798828125	MRG	9.0	0.01	CUFF	comsol
100	72.357177734375	MRG	10.0	0.01	CUFF	comsol
100	69.122314453125	MRG	11.0	0.01	CUFF	comsol
100	66.009521484375	MRG	12.0	0.01	CUFF	comsol
100	63.690185546875	MRG	13.0	0.01	CUFF	comsol
100	61.981201171875	MRG	14.0	0.01	CUFF	comsol
100	60.0738525390625	MRG	15.0	0.01	CUFF	comsol
100	58.3953857421875	MRG	16.0	0.01	CUFF	comsol
100	57.1728515625	MRG	17.0	0.01	CUFF	comsol
100	56.0595703125	MRG	18.0	0.01	CUFF	comsol
100	55.0341796875	MRG	19.0	0.01	CUFF	comsol
100	54.2138671875	MRG	20.0	0.01	CUFF	comsol
