# Supplementary material for: NRV: An open framework for in silico evaluation of peripheral nerve electrical stimulation strategies
Source: PLoS Comput Biol. 2024 Jul 12;20(7):e1011826. doi: 10.1371/journal.pcbi.1011826 (PMC11268605; doi:10.1371/journal.pcbi.1011826)
Supplement: S1 Archive — Python scripts and data files to generate and plot the comparison of the two FEM solvers. The compared data are the electrode footprint (LIFE and cuff) and the resulting activation thresholds. (ZIP) [file pcbi.1011826.s010.zip › S1_Archive/electrode_thresholds/data/ComxFen/LIFE_100_us_MRG_comsol.csv]

y_axon	spiking_threshold	model	diameter	cath_time	electrode	solver
100	78.25927734375	MRG	1.0	0.1	LIFE	comsol
100	30.1849365234375	MRG	2.0	0.1	LIFE	comsol
100	22.8057861328125	MRG	3.0	0.1	LIFE	comsol
100	16.40167236328125	MRG	4.0	0.1	LIFE	comsol
100	13.55438232421875	MRG	5.0	0.1	LIFE	comsol
100	11.61346435546875	MRG	6.0	0.1	LIFE	comsol
100	10.32257080078125	MRG	7.0	0.1	LIFE	comsol
100	9.70001220703125	MRG	8.0	0.1	LIFE	comsol
100	9.139251708984375	MRG	9.0	0.1	LIFE	comsol
100	8.580780029296875	MRG	10.0	0.1	LIFE	comsol
100	8.535003662109375	MRG	11.0	0.1	LIFE	comsol
100	8.278656005859375	MRG	12.0	0.1	LIFE	comsol
100	8.104705810546875	MRG	13.0	0.1	LIFE	comsol
100	8.177947998046875	MRG	14.0	0.1	LIFE	comsol
100	7.944488525390625	MRG	15.0	0.1	LIFE	comsol
100	7.921600341796875	MRG	16.0	0.1	LIFE	comsol
100	7.949066162109375	MRG	17.0	0.1	LIFE	comsol
100	7.830047607421875	MRG	18.0	0.1	LIFE	comsol
100	7.779693603515625	MRG	19.0	0.1	LIFE	comsol
100	7.605743408203125	MRG	20.0	0.1	LIFE	comsol
