# Supplementary material for: NRV: An open framework for in silico evaluation of peripheral nerve electrical stimulation strategies
Source: PLoS Comput Biol. 2024 Jul 12;20(7):e1011826. doi: 10.1371/journal.pcbi.1011826 (PMC11268605; doi:10.1371/journal.pcbi.1011826)
Supplement: S1 Archive — Python scripts and data files to generate and plot the comparison of the two FEM solvers. The compared data are the electrode footprint (LIFE and cuff) and the resulting activation thresholds. (ZIP) [file pcbi.1011826.s010.zip › S1_Archive/electrode_thresholds/data/ComxFen/CUFF_10_us_MRG_fenicxs.csv]

y_axon	spiking_threshold	model	diameter	cath_time	electrode	solver
100	1178.22265625	MRG	1.0	0.01	CUFF	fenicxs
100	425.4150390625	MRG	2.0	0.01	CUFF	fenicxs
100	306.7626953125	MRG	3.0	0.01	CUFF	fenicxs
100	199.52392578125	MRG	4.0	0.01	CUFF	fenicxs
100	144.59228515625	MRG	5.0	0.01	CUFF	fenicxs
100	114.288330078125	MRG	6.0	0.01	CUFF	fenicxs
100	96.588134765625	MRG	7.0	0.01	CUFF	fenicxs
100	85.540771484375	MRG	8.0	0.01	CUFF	fenicxs
100	78.216552734375	MRG	9.0	0.01	CUFF	fenicxs
100	72.113037109375	MRG	10.0	0.01	CUFF	fenicxs
100	69.061279296875	MRG	11.0	0.01	CUFF	fenicxs
100	66.009521484375	MRG	12.0	0.01	CUFF	fenicxs
100	63.629150390625	MRG	13.0	0.01	CUFF	fenicxs
100	62.042236328125	MRG	14.0	0.01	CUFF	fenicxs
100	60.0738525390625	MRG	15.0	0.01	CUFF	fenicxs
100	58.3953857421875	MRG	16.0	0.01	CUFF	fenicxs
100	57.0837626737635	MRG	17.0	0.01	CUFF	fenicxs
100	55.5907389738945	MRG	18.0	0.01	CUFF	fenicxs
100	54.6786287635875	MRG	19.0	0.01	CUFF	fenicxs
100	53.9987863276385	MRG	20.0	0.01	CUFF	fenicxs
