# Supplementary material for: NRV: An open framework for in silico evaluation of peripheral nerve electrical stimulation strategies
Source: PLoS Comput Biol. 2024 Jul 12;20(7):e1011826. doi: 10.1371/journal.pcbi.1011826 (PMC11268605; doi:10.1371/journal.pcbi.1011826)
Supplement: S1 Archive — Python scripts and data files to generate and plot the comparison of the two FEM solvers. The compared data are the electrode footprint (LIFE and cuff) and the resulting activation thresholds. (ZIP) [file pcbi.1011826.s010.zip › S1_Archive/electrode_thresholds/data/ComxFen/CUFF_50_us_MRG_fenicxs.csv]

y_axon	spiking_threshold	model	diameter	cath_time	electrode	solver
100	305.3076171875	MRG	1.0	0.05	CUFF	fenicxs
100	118.785400390625	MRG	2.0	0.05	CUFF	fenicxs
100	89.495849609375	MRG	3.0	0.05	CUFF	fenicxs
100	62.1929931640625	MRG	4.0	0.05	CUFF	fenicxs
100	48.1158447265625	MRG	5.0	0.05	CUFF	fenicxs
100	39.9420166015625	MRG	6.0	0.05	CUFF	fenicxs
100	34.93743896484375	MRG	7.0	0.05	CUFF	fenicxs
100	31.73980712890625	MRG	8.0	0.05	CUFF	fenicxs
100	29.63958740234375	MRG	9.0	0.05	CUFF	fenicxs
100	27.89886474609375	MRG	10.0	0.05	CUFF	fenicxs
100	27.10418701171875	MRG	11.0	0.05	CUFF	fenicxs
100	26.32843017578125	MRG	12.0	0.05	CUFF	fenicxs
100	25.70404052734375	MRG	13.0	0.05	CUFF	fenicxs
100	25.32562255859375	MRG	14.0	0.05	CUFF	fenicxs
100	24.90936279296875	MRG	15.0	0.05	CUFF	fenicxs
100	24.51202392578125	MRG	16.0	0.05	CUFF	fenicxs
100	24.22821044921875	MRG	17.0	0.05	CUFF	fenicxs
100	23.96331787109375	MRG	18.0	0.05	CUFF	fenicxs
100	23.67950439453125	MRG	19.0	0.05	CUFF	fenicxs
100	23.33892822265625	MRG	20.0	0.05	CUFF	fenicxs
