# Supplementary material for: NRV: An open framework for in silico evaluation of peripheral nerve electrical stimulation strategies
Source: PLoS Comput Biol. 2024 Jul 12;20(7):e1011826. doi: 10.1371/journal.pcbi.1011826 (PMC11268605; doi:10.1371/journal.pcbi.1011826)
Supplement: S1 Archive — Python scripts and data files to generate and plot the comparison of the two FEM solvers. The compared data are the electrode footprint (LIFE and cuff) and the resulting activation thresholds. (ZIP) [file pcbi.1011826.s010.zip › S1_Archive/electrode_thresholds/data/ComxFen/CUFF_50_us_MRG_comsol.csv]

y_axon	spiking_threshold	model	diameter	cath_time	electrode	solver
100	304.3994140625	MRG	1.0	0.05	CUFF	comsol
100	117.952880859375	MRG	2.0	0.05	CUFF	comsol
100	88.814697265625	MRG	3.0	0.05	CUFF	comsol
100	61.4739990234375	MRG	4.0	0.05	CUFF	comsol
100	47.6239013671875	MRG	5.0	0.05	CUFF	comsol
100	39.6392822265625	MRG	6.0	0.05	CUFF	comsol
100	34.86175537109375	MRG	7.0	0.05	CUFF	comsol
100	31.79656982421875	MRG	8.0	0.05	CUFF	comsol
100	29.75311279296875	MRG	9.0	0.05	CUFF	comsol
100	27.93670654296875	MRG	10.0	0.05	CUFF	comsol
100	27.10418701171875	MRG	11.0	0.05	CUFF	comsol
100	26.27166748046875	MRG	12.0	0.05	CUFF	comsol
100	25.68511962890625	MRG	13.0	0.05	CUFF	comsol
100	25.26885986328125	MRG	14.0	0.05	CUFF	comsol
100	24.89044189453125	MRG	15.0	0.05	CUFF	comsol
100	24.47418212890625	MRG	16.0	0.05	CUFF	comsol
100	24.15252685546875	MRG	17.0	0.05	CUFF	comsol
100	23.92547607421875	MRG	18.0	0.05	CUFF	comsol
100	23.62274169921875	MRG	19.0	0.05	CUFF	comsol
100	23.33892822265625	MRG	20.0	0.05	CUFF	comsol
