# Supplementary material for: NRV: An open framework for in silico evaluation of peripheral nerve electrical stimulation strategies
Source: PLoS Comput Biol. 2024 Jul 12;20(7):e1011826. doi: 10.1371/journal.pcbi.1011826 (PMC11268605; doi:10.1371/journal.pcbi.1011826)
Supplement: S1 Archive — Python scripts and data files to generate and plot the comparison of the two FEM solvers. The compared data are the electrode footprint (LIFE and cuff) and the resulting activation thresholds. (ZIP) [file pcbi.1011826.s010.zip › S1_Archive/electrode_thresholds/data/ComxFen/LIFE_50_us_MRG_comsol.csv]

y_axon	spiking_threshold	model	diameter	cath_time	electrode	solver
100	139.48974609375	MRG	1.0	0.05	LIFE	comsol
100	51.983642578125	MRG	2.0	0.05	LIFE	comsol
100	38.690185546875	MRG	3.0	0.05	LIFE	comsol
100	27.0538330078125	MRG	4.0	0.05	LIFE	comsol
100	21.7803955078125	MRG	5.0	0.05	LIFE	comsol
100	18.04962158203125	MRG	6.0	0.05	LIFE	comsol
100	15.79742431640625	MRG	7.0	0.05	LIFE	comsol
100	14.72625732421875	MRG	8.0	0.05	LIFE	comsol
100	13.76495361328125	MRG	9.0	0.05	LIFE	comsol
100	12.84027099609375	MRG	10.0	0.05	LIFE	comsol
100	12.70294189453125	MRG	11.0	0.05	LIFE	comsol
100	12.26348876953125	MRG	12.0	0.05	LIFE	comsol
100	11.95220947265625	MRG	13.0	0.05	LIFE	comsol
100	12.01629638671875	MRG	14.0	0.05	LIFE	comsol
100	11.60430908203125	MRG	15.0	0.05	LIFE	comsol
100	11.53106689453125	MRG	16.0	0.05	LIFE	comsol
100	11.54937744140625	MRG	17.0	0.05	LIFE	comsol
100	11.33880615234375	MRG	18.0	0.05	LIFE	comsol
100	11.23809814453125	MRG	19.0	0.05	LIFE	comsol
100	10.97259521484375	MRG	20.0	0.05	LIFE	comsol
