# Supplementary material for: NRV: An open framework for in silico evaluation of peripheral nerve electrical stimulation strategies
Source: PLoS Comput Biol. 2024 Jul 12;20(7):e1011826. doi: 10.1371/journal.pcbi.1011826 (PMC11268605; doi:10.1371/journal.pcbi.1011826)
Supplement: S2 Archive — Python scripts and data files to generate and plot the in silico study replication. (ZIP) [file pcbi.1011826.s011.zip]

Archive with 60 entries (55 files):
- S2_Archive/
- __MACOSX/._S2_Archive
- S2_Archive/MergeCSV.py
- __MACOSX/S2_Archive/._MergeCSV.py
- S2_Archive/Bhadra_particles.py
- __MACOSX/S2_Archive/._Bhadra_particles.py
- S2_Archive/.DS_Store
- __MACOSX/S2_Archive/._.DS_Store
- S2_Archive/block_thres_vs_freq.py
- __MACOSX/S2_Archive/._block_thres_vs_freq.py
- S2_Archive/datasets.py
- __MACOSX/S2_Archive/._datasets.py
- S2_Archive/plot_block_vs_freq.py
- __MACOSX/S2_Archive/._plot_block_vs_freq.py
- S2_Archive/figures/
- __MACOSX/S2_Archive/._figures
- S2_Archive/block_thres_vs_d_elect.py
- __MACOSX/S2_Archive/._block_thres_vs_d_elect.py
- S2_Archive/plot_bhadra_particles.py
- __MACOSX/S2_Archive/._plot_bhadra_particles.py
- S2_Archive/data/
- __MACOSX/S2_Archive/._data
- S2_Archive/plot_block_vs_d_elec.py
- __MACOSX/S2_Archive/._plot_block_vs_d_elec.py
- S2_Archive/figures/.DS_Store
- __MACOSX/S2_Archive/figures/._.DS_Store
- S2_Archive/data/.DS_Store
- __MACOSX/S2_Archive/data/._.DS_Store
- S2_Archive/data/block_vs_freq/
- __MACOSX/S2_Archive/data/._block_vs_freq
- S2_Archive/data/block_vs_d_elect/
- __MACOSX/S2_Archive/data/._block_vs_d_elect
- S2_Archive/data/block_vs_freq/block_threshold_8_7um.csv
- __MACOSX/S2_Archive/data/block_vs_freq/._block_threshold_8_7um.csv
- S2_Archive/data/block_vs_freq/block_threshold_12_8um.csv
- __MACOSX/S2_Archive/data/block_vs_freq/._block_threshold_12_8um.csv
- S2_Archive/data/block_vs_freq/block_threshold_7_3um.csv
- __MACOSX/S2_Archive/data/block_vs_freq/._block_threshold_7_3um.csv
- S2_Archive/data/block_vs_freq/block_threshold_15um.csv
- __MACOSX/S2_Archive/data/block_vs_freq/._block_threshold_15um.csv
- S2_Archive/data/block_vs_freq/block_threshold_16um.csv
- __MACOSX/S2_Archive/data/block_vs_freq/._block_threshold_16um.csv
- S2_Archive/data/block_vs_freq/block_threshold_11_5um.csv
- __MACOSX/S2_Archive/data/block_vs_freq/._block_threshold_11_5um.csv
- S2_Archive/data/block_vs_freq/block_threshold_14um.csv
- __MACOSX/S2_Archive/data/block_vs_freq/._block_threshold_14um.csv
- S2_Archive/data/block_vs_freq/block_threshold_10um.csv
- __MACOSX/S2_Archive/data/block_vs_freq/._block_threshold_10um.csv
- S2_Archive/data/block_vs_d_elect/block_threshold_d_axon16um_freq_4_kHz.csv
- __MACOSX/S2_Archive/data/block_vs_d_elect/._block_threshold_d_axon16um_freq_4_kHz.csv
- S2_Archive/data/block_vs_d_elect/block_threshold_d_axon10um_freq_40_kHz.csv
- __MACOSX/S2_Archive/data/block_vs_d_elect/._block_threshold_d_axon10um_freq_40_kHz.csv
- S2_Archive/data/block_vs_d_elect/block_threshold_d_axon7_3um_freq_40_kHz.csv
- __MACOSX/S2_Archive/data/block_vs_d_elect/._block_threshold_d_axon7_3um_freq_40_kHz.csv
- S2_Archive/data/block_vs_d_elect/block_threshold_d_axon16um_freq_40_kHz.csv
- __MACOSX/S2_Archive/data/block_vs_d_elect/._block_threshold_d_axon16um_freq_40_kHz.csv
- S2_Archive/data/block_vs_d_elect/block_threshold_d_axon7_3um_freq_4_kHz.csv
- __MACOSX/S2_Archive/data/block_vs_d_elect/._block_threshold_d_axon7_3um_freq_4_kHz.csv
- S2_Archive/data/block_vs_d_elect/block_threshold_d_axon10um_freq_4_kHz.csv
- __MACOSX/S2_Archive/data/block_vs_d_elect/._block_threshold_d_axon10um_freq_4_kHz.csv
