# Supplementary material for: NRV: An open framework for in silico evaluation of peripheral nerve electrical stimulation strategies
Source: PLoS Comput Biol. 2024 Jul 12;20(7):e1011826. doi: 10.1371/journal.pcbi.1011826 (PMC11268605; doi:10.1371/journal.pcbi.1011826)
Supplement: S2 Archive — Python scripts and data files to generate and plot the in silico study replication. (ZIP) [file pcbi.1011826.s011.zip › S2_Archive/MergeCSV.py]

import os
import csv
import pandas as pd


def merge(input_dir,output_file):
	file_extension = '.csv'
	all_filenames = [x for x in os.listdir(input_dir) if x.endswith(".csv")]
	for k in range(len(all_filenames)):
		all_filenames[k] = input_dir +'/'+all_filenames[k]

	combined_csv_data = pd.concat([pd.read_csv(f, delimiter=',') for f in all_filenames])
	combined_csv_data.to_csv(output_file)
