# Supplementary material for: NRV: An open framework for in silico evaluation of peripheral nerve electrical stimulation strategies
Source: PLoS Comput Biol. 2024 Jul 12;20(7):e1011826. doi: 10.1371/journal.pcbi.1011826 (PMC11268605; doi:10.1371/journal.pcbi.1011826)
Supplement: S2 Archive — Python scripts and data files to generate and plot the in silico study replication. (ZIP) [file pcbi.1011826.s011.zip › S2_Archive/Bhadra_particles.py]

import nrv

# nrvon def
y = 0									# nrvon y position, in [um]
z = 0									# nrvon z position, in [um]
d = 10									# nrvon diameter, in [um]
L = nrv.get_length_from_nodes(d,51)		# get length to have exactly 51 nodes

dt = 0.001
t_sim = 25
block_duration=20 #ms

axon1 = nrv.myelinated(y,z,d,L,T=37,rec='nodes',dt=dt,Nseg_per_sec = 1)

# load material properties
epineurium = nrv.load_material('endoneurium_bhadra')

# first test pulse
t_start = 0.5
duration = 0.1
amplitude = 10
axon1.insert_I_Clamp(0, t_start, duration, amplitude)

# first test pulse
t_start = 0.5
duration = 0.1
amplitude = 10
axon1.insert_I_Clamp(0, t_start, duration, amplitude)

#stimulus Block
block_start=3 #ms
block_amp=700 #µA
block_freq=20 #kHz

# Block electrode
x_elec = axon1.x_nodes[25]
y_elec = 1000
z_elec = 0
E = nrv.point_source_electrode(x_elec,y_elec,z_elec)
stim = nrv.stimulus()
stim.sinus(block_start, block_duration, block_amp, block_freq,dt=dt)

### define nrv cellular stimulation
extra_stim = nrv.stimulation(epineurium)
extra_stim.add_electrode(E, stim)
extra_stim.synchronise_stimuli()
axon1.attach_extracellular_stimulation(extra_stim)

results = axon1.simulate(t_sim=t_sim, record_particles=True,record_I_ions=True)
del axon1
print('Simulation performed in '+str(results['sim_time'])+' s')

nrv.filter_freq(results,'V_mem',block_freq)
nrv.save_axon_results_as_json(results,'./data/bhadra_particles.json')
