# Supplementary material for: NRV: An open framework for in silico evaluation of peripheral nerve electrical stimulation strategies
Source: PLoS Comput Biol. 2024 Jul 12;20(7):e1011826. doi: 10.1371/journal.pcbi.1011826 (PMC11268605; doi:10.1371/journal.pcbi.1011826)
Supplement: S2 Archive — Python scripts and data files to generate and plot the in silico study replication. (ZIP) [file pcbi.1011826.s011.zip › S2_Archive/block_thres_vs_freq.py]

import nrv
import numpy as np
import csv

t_sim = 50                  		#Simulation Duration [ms]

# axon def
y = 0								# axon y position, in [um]
z = 0								# axon z position, in [um]
N_node = 51                 		# 51 nodes of Ranvier 
model = 'MRG'						#Myelinated Axon model
material =  'endoneurium_bhadra'    #material for the endoneurium

dt = 0.005                 			#time step [ms]

# test pulse
t_start = 40   						# Test pulse start, in [ms]
duration = 0.1						# Test pulse duration, in [ms]
amplitude = 10						# Test pulse amplitude, in [nA]

d_axon_list = [7.3,8.7,10,11.5,12.8,14,15,16]		#Axon diameter list, in [um]
d_elect = 1000										#Electrode distance, in [mm]
block_freq_list = np.arange(2,42,2)					#HFS frequency list, in [kHz]
amp =2000							#Max HFS amplitude for the Binary search
amp_tol = 1									#Amplitude tolerance for the search, in %

for diam in d_axon_list:
	print ("Axon Diameter: " + str(int(diam)) +"um.")
	threshold_list= []
	for block_freq in block_freq_list:
		print ("HFS Frequency: " + str(int(block_freq)) +"kHz.")
		L = nrv.get_length_from_nodes(diam,N_node)	#Return L of myelinated axon for a given number of NoR, in [um]
		threshold = nrv.blocking_threshold_point_source(diam,block_freq = block_freq,L = L,dist_elec = d_elect,model=model,amp_max = amp,\
																amp_tol= amp_tol,material = material,dt = dt , nseg = 1,t_sim=t_sim,t_start=t_start)
		print ("Block Threshold is: " + str(int(threshold)) +"uA.")
		threshold_list.append(threshold)
	#Write data in a CSV file
	filename = 'block_vs_diam/block_threshold_'+ str (diam) + "um"
	filename = filename.replace(".", "_")
	filename += ".csv"
	header = ['block_freq','block_threshold','model','diameter','dist_elec']
	f = open(filename,"w")
	writer = csv.writer(f)
	writer.writerow(header)
	for k in range(len(block_freq_list)):
		row = [block_freq_list[k],threshold_list[k],model,diam,d_elect]
		writer.writerow(row)
	f.close()
