# Supplementary material for: NRV: An open framework for in silico evaluation of peripheral nerve electrical stimulation strategies
Source: PLoS Comput Biol. 2024 Jul 12;20(7):e1011826. doi: 10.1371/journal.pcbi.1011826 (PMC11268605; doi:10.1371/journal.pcbi.1011826)
Supplement: S2 Archive — Python scripts and data files to generate and plot the in silico study replication. (ZIP) [file pcbi.1011826.s011.zip › S2_Archive/datasets.py]

import pandas as pd
import numpy as np

##############
## Datasets ##
##############
#df_spiking_vs_ndiam_myelinated = pd.read_csv('point_source_myelinated_spiking_vs_diam.csv', index_col=False)

#######################
## Usefull constants ##
#######################
all_models = ['MRG', 'Gaines_motor', 'Gaines_sensory', 'extended_Gaines', 'RGK', 'Rattay_Aberham', 'Sundt', 'Tigerholm', 'Schild_94', 'Schild_97']
myelinated_models = ['MRG', 'Gaines_motor', 'Gaines_sensory']
unmyelinated_models = ['Rattay_Aberham', 'Sundt', 'Tigerholm', 'Schild_94', 'Schild_97']
used_unmyelinated_models = ['Rattay_Aberham', 'Sundt', 'Tigerholm']
thin_myelinated_models = ['extended_Gaines', 'RGK']

model_labels = {'MRG': 'MRG',\
                'Gaines_motor':'Gaines motor',\
                'Gaines_sensory':'Gaines sensory',\
                'extended_Gaines': 'extended Gaines',\
                'RGK': 'RGK',\
                'Rattay_Aberham': 'Rattay Aberham',\
                'Sundt': 'Sundt',\
                'Tigerholm': 'Tigerholm',\
                'Schild_94': 'Schild 94',\
                'Schild_97': 'Schild 97'}

models_max_diameter = {'MRG': 20,\
                'Gaines_motor': 20,\
                'Gaines_sensory': 20,\
                'extended_Gaines': 6,\
                'RGK': 6,\
                'Rattay_Aberham': 3,\
                'Sundt': 3,\
                'Tigerholm': 2,\
                'Schild_94': 2.5,\
                'Schild_97': 2.5}

models_min_diameter = {'MRG': 1,\
                'Gaines_motor':1,\
                'Gaines_sensory':1,\
                'extended_Gaines': 2,\
                'RGK': 2,\
                'Rattay_Aberham': 0.1,\
                'Sundt': 0.1,\
                'Tigerholm': 0.2,\
                'Schild_94': 0.5,\
                'Schild_97': 1}

#######################
## Usefull functions ##
#######################
# filters
def get_all_model_values(df, models, x_key, y_key, x_min=None, x_max=None, filter_key=None, filter_value=None):
    '''
    Get values for a variation on all models in a specified dataset.

    Parameters:
    -----------
    df          :
    models      :
    x_key       :
    y_key       :
    x_min       :
    x_max       :
    filter_key  :
    filter_value:

    Returns:
    --------
    '''
    x, y = [], []
    if type(models) == str:
        # get all values
        if filter_key is None:
            x_temp = df[x_key][df['model']==models].to_numpy(dtype=np.float64)
            y_temp = df[y_key][df['model']==models].to_numpy(dtype=np.float64)
        else:
            if type(filter_key) == str:
                x_temp = df[x_key][df['model']==models & df[filter_key]==filter_value].to_numpy(dtype=np.float64)
                y_temp = df[y_key][df['model']==models & df[filter_key]==filter_value].to_numpy(dtype=np.float64)
            else:
                reduced_df = df
                for j in range(len(filter_key)):
                    reduced_df = reduced_df[reduced_df[filter_key[j]]==filter_value[j]]
            x_temp = reduced_df[x_key][reduced_df['model']==models].to_numpy(dtype=np.float64)
            y_temp = reduced_df[y_key][reduced_df['model']==models].to_numpy(dtype=np.float64)
        # drop out of bound values
        if x_min is not None and x_max is not None:
            mask = np.where(x_temp>=x_min and x_temp<=x_max)
        elif x_min is not None:
            mask = np.where(x_temp>=x_min)
        elif x_max is not None:
            mask = np.where(x_temp<=x_max)
        else:
            mask = np.arange(len(x_temp))
        x_temp = x_temp[mask]
        y_temp = y_temp[mask]
        # sort and save values
        sort_mask = np.argsort(x_temp)
        x = x_temp[sort_mask]
        y = y_temp[sort_mask]
    else:
        for k, model in enumerate(models):
            # get all values
            if filter_key is None:
                x_temp = df[x_key][df['model']==model].to_numpy(dtype=np.float64)
                y_temp = df[y_key][df['model']==model].to_numpy(dtype=np.float64)
            else:
                if type(filter_key) == str:
                    x_temp = df[x_key][df['model']==model & df[filter_key]==filter_value].to_numpy(dtype=np.float64)
                    y_temp = df[y_key][df['model']==model & df[filter_key]==filter_value].to_numpy(dtype=np.float64)
                else:
                    reduced_df = df
                    for j in range(len(filter_key)):
                        reduced_df = reduced_df[reduced_df[filter_key[j]]==filter_value[j]]
                    x_temp = reduced_df[x_key][reduced_df['model']==model].to_numpy(dtype=np.float64)
                    y_temp = reduced_df[y_key][reduced_df['model']==model].to_numpy(dtype=np.float64)
            # drop out of bound values
            if x_min is not None and x_max is not None:
                print(x_min[k],x_max[k],x_temp)
                mask = np.where((x_min[k]<=x_temp) & (x_temp<=x_max[k]))
            elif x_min is not None:
                mask = np.where(x_temp>=x_min[k])
            elif x_max is not None:
                mask = np.where(x_temp<=x_max[k])
            else:
                mask = np.arange(len(x_temp))
            x_temp = x_temp[mask]
            y_temp = y_temp[mask]
            # sort and save values
            sort_mask = np.argsort(x_temp)
            x.append(x_temp[sort_mask])
            y.append(y_temp[sort_mask])
    return x, y

def get_sweep_values(df, model, x_key, y_key, sweep_key, x_min=None, x_max=None, filter_key=None, filter_value=None, sweep_min=None, sweep_max=None):
    x, y, sweep_values = [], [], []
    # get all sweeping values, remove duplicates and sort
    sweep_values = np.sort(np.unique(df[sweep_key][df['model']==model].to_numpy(dtype=np.float64)))
    if sweep_min is not None and sweep_max is not None:
        mask = np.where((sweep_min<=sweep_values) & (sweep_values<=sweep_max))
    elif sweep_min is not None:
        mask = np.where(sweep_values>=sweep_min)
    elif sweep_max is not None:
        mask = np.where(sweep_values<=sweep_max)
    else:
        mask = np.arange(len(sweep_values))
    sweep_values = sweep_values[mask]
    # get all values, with increasing sweep value
    for value in sweep_values:
        reduced_df = df[df[sweep_key]==value]
        if filter_key is None:
            x_temp = reduced_df[x_key][reduced_df['model']==model].to_numpy(dtype=np.float64)
            y_temp = reduced_df[y_key][reduced_df['model']==model].to_numpy(dtype=np.float64)
        else:
            if type(filter_key) == str:
                x_temp = df[x_key][df['model']==model & df[filter_key]==filter_value & df[sweep_key]==value].to_numpy()
                y_temp = df[y_key][df['model']==model & df[filter_key]==filter_value & df[sweep_key]==value].to_numpy()
            else:
                reduced_df = df
                for j in range(len(filter_key)):
                    reduced_df = reduced_df[reduced_df[filter_key[j]]==filter_value[j]]
                    x_temp = reduced_df[x_key][reduced_df['model']==model].to_numpy()
                    y_temp = reduced_df[y_key][reduced_df['model']==model].to_numpy()
        # drop out of bound values
        if x_min is not None and x_max is not None:
            mask = np.where((x_min<=x_temp) & (x_temp<=x_max))
        elif x_min is not None:
            mask = np.where(x_temp>=x_min)
        elif x_max is not None:
            mask = np.where(x_temp<=x_max)
        else:
            mask = np.arange(len(x_temp))
        x_temp = x_temp[mask]
        y_temp = y_temp[mask]
        # sort and save values
        sort_mask = np.argsort(x_temp)
        x.append(x_temp[sort_mask])
        y.append(y_temp[sort_mask])
    return x, y, sweep_values
