# Supplementary material for: NRV: An open framework for in silico evaluation of peripheral nerve electrical stimulation strategies
Source: PLoS Comput Biol. 2024 Jul 12;20(7):e1011826. doi: 10.1371/journal.pcbi.1011826 (PMC11268605; doi:10.1371/journal.pcbi.1011826)
Supplement: S2 Archive — Python scripts and data files to generate and plot the in silico study replication. (ZIP) [file pcbi.1011826.s011.zip › S2_Archive/block_thres_vs_d_elect.py]

import nrv
import csv

t_sim = 50                  		#Simulation Duration [ms]

# axon def
y = 0								# axon y position, in [um]
z = 0								# axon z position, in [um]
N_node = 51                 		# 51 nodes of Ranvier 
model = 'MRG'						#Myelinated Axon model
material =  'endoneurium_bhadra'    #material for the endoneurium

dt = 0.005                 			#time step [ms]

# test pulse
t_start = 40   						# Test pulse start, in [ms]
duration = 0.1						# Test pulse duration, in [ms]
amplitude = 10						# Test pulse amplitude, in [nA]

d_axon_list = [7.3,10,16]			#Axon diameter list, in [um]

d_elect_list = [100,500,1000,1500,2000]				#Electrode Distance list, in [um]
amp_list =  [200,800,1500,2500,5000]				#Max HFS amplitude for the Binary search


block_freq_list = [4,40]					#HFS block frequency list, in [kHz]			
amp_tol = 1									#Amplitude tolerance for the search, in %

for block_freq in block_freq_list:
	print ("HFS Frequency: " + str(int(block_freq)) +"kHz.")
	for diam in d_axon_list:
		print ("Axon Diameter: " + str(int(diam)) +"um.")
		threshold_list= []
		for i in range(len(d_elect_list)):
			d_elect = d_elect_list[i]
			amp = amp_list[i]
			print ("Distance Electrode: " + str(int(d_elect)) +"um.")
			L = nrv.get_length_from_nodes(diam,N_node)	#Return L of myelinated axon for a given number of NoR, in [um]
			threshold = nrv.blocking_threshold_point_source(diam,block_freq = block_freq,L = L,dist_elec = d_elect,model=model,amp_max = amp,\
																	amp_tol= amp_tol,material = material,dt = dt , nseg = 1,t_sim=t_sim,t_start=t_start)
			print ("Block Threshold is: " + str(int(threshold)) +"uA.")
			threshold_list.append(threshold)
		#Write data in a CSV file
		filename = 'block_vs_d_elect/block_threshold_d_axon_'+ str (diam) + "um_freq_"+str(block_freq)+"_kHz"
		filename = filename.replace(".", "_")
		filename += ".csv"
		header = ['block_freq','block_threshold','model','diameter','dist_elec']
		f = open(filename,"w")
		writer = csv.writer(f)
		writer.writerow(header)
		for k in range(len(d_elect_list)):
			row = [block_freq,threshold_list[k],model,diam,d_elect_list[k]]
			writer.writerow(row)
		f.close()
