# Supplementary material for: NRV: An open framework for in silico evaluation of peripheral nerve electrical stimulation strategies
Source: PLoS Comput Biol. 2024 Jul 12;20(7):e1011826. doi: 10.1371/journal.pcbi.1011826 (PMC11268605; doi:10.1371/journal.pcbi.1011826)
Supplement: S2 Archive — Python scripts and data files to generate and plot the in silico study replication. (ZIP) [file pcbi.1011826.s011.zip › S2_Archive/plot_bhadra_particles.py]

import nrv
import matplotlib.pyplot as plt
import matplotlib as mpl

box_color = "k"
width_box = 1
mpl.rcParams['axes.linewidth'] = width_box
mpl.rcParams['axes.edgecolor'] = box_color


font = {'family' : 'Arial',
    'weight' : 'medium',
    'size'   : 12,
    'style'  : 'normal'}

mpl.rcParams['mathtext.fontset'] = 'custom'
mpl.rcParams['mathtext.rm'] = 'Arial'
mpl.rcParams['mathtext.it'] = 'Arial'
mpl.rc('font', **font)
mpl.rc('text', usetex=False)


results = nrv.load_simulation_from_json('data/bhadra_particles.json')

color_1 = "#1B148A"
color_2 = "#C60A00"
color_3 = "#009913"
color_4 = "#E2AD00"

fig, axs = plt.subplots(2)
fig.set_size_inches(8.8, 5)
axs[0].plot(results['t'],results['V_mem'][25],label='Node 25',color = color_1,alpha = 0.7)
axs[0].plot(results['t'],results['V_mem'][23],label='Node 23',color = color_2)
axs[0].plot(results['t'],results['V_mem'][21],label='Node 21',color = color_3)
#axs[0].set_xlabel('time (ms)')
axs[0].set_ylabel('Vm (mV)')
axs[0].legend(loc='lower center',ncol = 3,frameon=False)
axs[0].set_xlim(0,25)
axs[0].set_ylim(-200,100)

axs[0].xaxis.set_tick_params(width=width_box,length = 10,color = box_color)
axs[0].yaxis.set_tick_params(width=width_box,length = 10,color = box_color)

axs[1].plot(results['t'],results['m'][25],label='m',color = color_1,alpha = 0.7)
axs[1].plot(results['t'],results['s'][25],label='s',color = color_2)
axs[1].plot(results['t'],results['h'][25],label='h',color = color_3)
axs[1].plot(results['t'],results['mp'][25],label='mp',color = color_4)
axs[1].set_xlabel('Time (ms)')
axs[1].set_ylabel('State \n (Node 25)')
axs[1].legend(loc='lower center',ncol = 4,frameon=False)
axs[1].set_xlim(0,25)
axs[1].set_ylim(0,1.1)
axs[1].xaxis.set_tick_params(width=width_box,length = 10,color = box_color)
axs[1].yaxis.set_tick_params(width=width_box,length = 10,color = box_color)

fig.savefig('figures/particles.png', dpi=600,transparent = True)
