# Supplementary material for: NRV: An open framework for in silico evaluation of peripheral nerve electrical stimulation strategies
Source: PLoS Comput Biol. 2024 Jul 12;20(7):e1011826. doi: 10.1371/journal.pcbi.1011826 (PMC11268605; doi:10.1371/journal.pcbi.1011826)
Supplement: S2 Archive — Python scripts and data files to generate and plot the in silico study replication. (ZIP) [file pcbi.1011826.s011.zip › S2_Archive/plot_block_vs_d_elec.py]

import matplotlib.pyplot as plt
import numpy as np
import MergeCSV 
import pandas as pd
from datasets import *
import matplotlib as mpl

box_color = "k"
width_box = 1.5
mpl.rcParams['axes.linewidth'] = width_box
mpl.rcParams['axes.edgecolor'] = box_color


from matplotlib.font_manager import FontProperties
font = {'family' : 'Arial',
    'weight' : 'medium',
    'size'   : 18,
    'style'  : 'normal'}

mpl.rcParams['mathtext.fontset'] = 'custom'
mpl.rcParams['mathtext.rm'] = 'Arial'
mpl.rcParams['mathtext.it'] = 'Arial'
mpl.rc('font', **font)
mpl.rc('text', usetex=False)


color_1 = "#1B148A"
color_2 = "#C60A00"

MergeCSV.merge('data/block_vs_d_elect/','data/block_vs_d_elect.csv')
df = pd.read_csv('data/block_vs_d_elect.csv', index_col=False)

freq_list = [4,40]
diam_list = [7.3,10,16]
diam_label = ["7.3um","10um","16um"]
alpha_list =[0.6,0.8,1]

k = freq_list[-1]
d_elec_list = []
thr_list = []
for j in diam_list: 
        d_elec, thr = get_all_model_values(df, 'MRG', 'dist_elec', 'block_threshold',
            filter_key=['diameter','block_freq'], filter_value=[j, k])
        d_elec_list.append(d_elec)
        thr_list.append(thr)

thr_list = (np.array(thr_list)*2)/1000 
d_elec_list = (np.array(d_elec_list))/1000 

marker_list = ['*','v',"X","p"]
fig1, ax1 = plt.subplots()
for k in range(len(thr_list)):
    ax1.plot(d_elec_list[k],thr_list[k],color = color_1,marker =marker_list[k] )


ax1.text(2.02,8.7,'7.3 $\mu m$')
ax1.text(2.02,5.7,'10 $\mu m$')
ax1.text(2.02,3.65,'16 $\mu m$')

ax1.text(2.02,3.00,'7.3 $\mu m$')
ax1.text(2.02,2.1,'10 $\mu m$')
ax1.text(2.02,1.5,'16 $\mu m$')

k = freq_list[0]
d_elec_list = []
thr_list = []
for j in diam_list: 
        d_elec, thr = get_all_model_values(df, 'MRG', 'dist_elec', 'block_threshold',
            filter_key=['diameter','block_freq'], filter_value=[j, k])
        d_elec_list.append(d_elec)
        thr_list.append(thr)

thr_list = (np.array(thr_list)*2)/1000 
d_elec_list = (np.array(d_elec_list))/1000 

for k in range(len(thr_list)):
    ax1.plot(d_elec_list[k],thr_list[k],color = color_2,marker =marker_list[k] )

ax1.plot(-2,-2,color = color_1,label = "40kHz")
ax1.plot(-2,-2,color = color_2,label = "4kHz")
ax1.set_xlim(0,2.4)
ax1.set_ylim(0,9.4)

ax1.set_xlabel ("Electrode-to-axon distance (mm)")
ax1.set_ylabel ("Block Threshold ($mA_{pp}$)")
ax1.legend()

ax1.xaxis.set_tick_params(width=width_box,length = 10,color = box_color)
ax1.yaxis.set_tick_params(width=width_box,length = 10,color = box_color)
fig1.tight_layout()
fig1.savefig("figures/block_d_elect.png",dpi = 600,transparent = True)
plt.show()
