# Supplementary material for: NRV: An open framework for in silico evaluation of peripheral nerve electrical stimulation strategies
Source: PLoS Comput Biol. 2024 Jul 12;20(7):e1011826. doi: 10.1371/journal.pcbi.1011826 (PMC11268605; doi:10.1371/journal.pcbi.1011826)
Supplement: S2 Archive — Python scripts and data files to generate and plot the in silico study replication. (ZIP) [file pcbi.1011826.s011.zip › S2_Archive/data/block_vs_freq/block_threshold_8_7um.csv]

block_freq	block_threshold	model	diameter	dist_elec
2	331.953125	MRG	8.7	1000
4	412.109375	MRG	8.7	1000
6	505.859375	MRG	8.7	1000
8	548.828125	MRG	8.7	1000
10	576.171875	MRG	8.7	1000
12	603.515625	MRG	8.7	1000
14	623.046875	MRG	8.7	1000
16	642.578125	MRG	8.7	1000
18	662.109375	MRG	8.7	1000
20	673.828125	MRG	8.7	1000
22	689.453125	MRG	8.7	1000
24	705.078125	MRG	8.7	1000
26	720.703125	MRG	8.7	1000
28	732.421875	MRG	8.7	1000
30	748.046875	MRG	8.7	1000
32	759.765625	MRG	8.7	1000
34	775.390625	MRG	8.7	1000
36	792.96875	MRG	8.7	1000
38	805.25045	MRG	8.7	1000
40	816.40625	MRG	8.7	1000
