# Supplementary material for: NRV: An open framework for in silico evaluation of peripheral nerve electrical stimulation strategies
Source: PLoS Comput Biol. 2024 Jul 12;20(7):e1011826. doi: 10.1371/journal.pcbi.1011826 (PMC11268605; doi:10.1371/journal.pcbi.1011826)
Supplement: S2 Archive — Python scripts and data files to generate and plot the in silico study replication. (ZIP) [file pcbi.1011826.s011.zip › S2_Archive/data/block_vs_freq/block_threshold_12_8um.csv]

block_freq	block_threshold	model	diameter	dist_elec
2	315.234375	MRG	12.8	1000
4	395.296875	MRG	12.8	1000
6	431.640625	MRG	12.8	1000
8	451.171875	MRG	12.8	1000
10	462.890625	MRG	12.8	1000
12	474.609375	MRG	12.8	1000
14	482.421875	MRG	12.8	1000
16	490.234375	MRG	12.8	1000
18	501.953125	MRG	12.8	1000
20	509.765625	MRG	12.8	1000
22	517.578125	MRG	12.8	1000
24	525.390625	MRG	12.8	1000
26	533.203125	MRG	12.8	1000
28	541.015625	MRG	12.8	1000
30	548.828125	MRG	12.8	1000
32	556.640625	MRG	12.8	1000
34	568.359375	MRG	12.8	1000
36	576.171875	MRG	12.8	1000
38	583.984375	MRG	12.8	1000
40	591.796875	MRG	12.8	1000
