# Supplementary material for: NRV: An open framework for in silico evaluation of peripheral nerve electrical stimulation strategies
Source: PLoS Comput Biol. 2024 Jul 12;20(7):e1011826. doi: 10.1371/journal.pcbi.1011826 (PMC11268605; doi:10.1371/journal.pcbi.1011826)
Supplement: S2 Archive — Python scripts and data files to generate and plot the in silico study replication. (ZIP) [file pcbi.1011826.s011.zip › S2_Archive/data/block_vs_freq/block_threshold_7_3um.csv]

block_freq	block_threshold	model	diameter	dist_elec
2	351.953125	MRG	7.3	1000
4	486.328125	MRG	7.3	1000
6	587.890625	MRG	7.3	1000
8	654.296875	MRG	7.3	1000
10	705.078125	MRG	7.3	1000
12	740.234375	MRG	7.3	1000
14	775.390625	MRG	7.3	1000
16	808.59375	MRG	7.3	1000
18	832.03125	MRG	7.3	1000
20	855.46875	MRG	7.3	1000
22	878.90625	MRG	7.3	1000
24	902.34375	MRG	7.3	1000
26	925.78125	MRG	7.3	1000
28	949.21875	MRG	7.3	1000
30	964.84375	MRG	7.3	1000
32	988.28125	MRG	7.3	1000
34	1011.71875	MRG	7.3	1000
36	1035.15625	MRG	7.3	1000
38	1056.40625	MRG	7.3	1000
40	1074.21875	MRG	7.3	1000
