# Supplementary material for: NRV: An open framework for in silico evaluation of peripheral nerve electrical stimulation strategies
Source: PLoS Comput Biol. 2024 Jul 12;20(7):e1011826. doi: 10.1371/journal.pcbi.1011826 (PMC11268605; doi:10.1371/journal.pcbi.1011826)
Supplement: S2 Archive — Python scripts and data files to generate and plot the in silico study replication. (ZIP) [file pcbi.1011826.s011.zip › S2_Archive/data/block_vs_freq/block_threshold_15um.csv]

block_freq	block_threshold	model	diameter	dist_elec
2	306.796875	MRG	15	1000
4	384.9609375	MRG	15	1000
6	406.484375	MRG	15	1000
8	416.015625	MRG	15	1000
10	427.734375	MRG	15	1000
12	435.546875	MRG	15	1000
14	439.453125	MRG	15	1000
16	447.265625	MRG	15	1000
18	455.078125	MRG	15	1000
20	458.984375	MRG	15	1000
22	466.796875	MRG	15	1000
24	470.703125	MRG	15	1000
26	478.515625	MRG	15	1000
28	482.421875	MRG	15	1000
30	490.234375	MRG	15	1000
32	494.140625	MRG	15	1000
34	501.953125	MRG	15	1000
36	509.765625	MRG	15	1000
38	517.578125	MRG	15	1000
40	521.484375	MRG	15	1000
