# Supplementary material for: NRV: An open framework for in silico evaluation of peripheral nerve electrical stimulation strategies
Source: PLoS Comput Biol. 2024 Jul 12;20(7):e1011826. doi: 10.1371/journal.pcbi.1011826 (PMC11268605; doi:10.1371/journal.pcbi.1011826)
Supplement: S2 Archive — Python scripts and data files to generate and plot the in silico study replication. (ZIP) [file pcbi.1011826.s011.zip › S2_Archive/data/block_vs_freq/block_threshold_16um.csv]

block_freq	block_threshold	model	diameter	dist_elec
2	306.796875	MRG	16	1000
4	383.6953125	MRG	16	1000
6	396.484375	MRG	16	1000
8	404.296875	MRG	16	1000
10	412.109375	MRG	16	1000
12	419.921875	MRG	16	1000
14	423.828125	MRG	16	1000
16	431.640625	MRG	16	1000
18	435.546875	MRG	16	1000
20	443.359375	MRG	16	1000
22	447.265625	MRG	16	1000
24	455.078125	MRG	16	1000
26	458.984375	MRG	16	1000
28	462.890625	MRG	16	1000
30	470.703125	MRG	16	1000
32	474.609375	MRG	16	1000
34	482.421875	MRG	16	1000
36	486.328125	MRG	16	1000
38	490.234375	MRG	16	1000
40	498.046875	MRG	16	1000
