# Supplementary material for: NRV: An open framework for in silico evaluation of peripheral nerve electrical stimulation strategies
Source: PLoS Comput Biol. 2024 Jul 12;20(7):e1011826. doi: 10.1371/journal.pcbi.1011826 (PMC11268605; doi:10.1371/journal.pcbi.1011826)
Supplement: S2 Archive — Python scripts and data files to generate and plot the in silico study replication. (ZIP) [file pcbi.1011826.s011.zip › S2_Archive/data/block_vs_freq/block_threshold_11_5um.csv]

block_freq	block_threshold	model	diameter	dist_elec
2	325.859375	MRG	11.5	1000
4	404.296875	MRG	11.5	1000
6	447.265625	MRG	11.5	1000
8	466.796875	MRG	11.5	1000
10	486.328125	MRG	11.5	1000
12	498.046875	MRG	11.5	1000
14	509.765625	MRG	11.5	1000
16	521.484375	MRG	11.5	1000
18	533.203125	MRG	11.5	1000
20	541.015625	MRG	11.5	1000
22	552.734375	MRG	11.5	1000
24	560.546875	MRG	11.5	1000
26	572.265625	MRG	11.5	1000
28	580.078125	MRG	11.5	1000
30	587.890625	MRG	11.5	1000
32	599.609375	MRG	11.5	1000
34	607.421875	MRG	11.5	1000
36	619.140625	MRG	11.5	1000
38	630.859375	MRG	11.5	1000
40	634.765625	MRG	11.5	1000
