# Supplementary material for: NRV: An open framework for in silico evaluation of peripheral nerve electrical stimulation strategies
Source: PLoS Comput Biol. 2024 Jul 12;20(7):e1011826. doi: 10.1371/journal.pcbi.1011826 (PMC11268605; doi:10.1371/journal.pcbi.1011826)
Supplement: S2 Archive — Python scripts and data files to generate and plot the in silico study replication. (ZIP) [file pcbi.1011826.s011.zip › S2_Archive/data/block_vs_freq/block_threshold_14um.csv]

block_freq	block_threshold	model	diameter	dist_elec
2	305.34375	MRG	14	1000
4	380.390625	MRG	14	1000
6	419.921875	MRG	14	1000
8	431.640625	MRG	14	1000
10	443.359375	MRG	14	1000
12	455.078125	MRG	14	1000
14	458.984375	MRG	14	1000
16	466.796875	MRG	14	1000
18	478.515625	MRG	14	1000
20	482.421875	MRG	14	1000
22	490.234375	MRG	14	1000
24	498.046875	MRG	14	1000
26	505.859375	MRG	14	1000
28	509.765625	MRG	14	1000
30	517.578125	MRG	14	1000
32	525.390625	MRG	14	1000
34	533.203125	MRG	14	1000
36	541.015625	MRG	14	1000
38	548.828125	MRG	14	1000
40	552.734375	MRG	14	1000
