# Supplementary material for: NRV: An open framework for in silico evaluation of peripheral nerve electrical stimulation strategies
Source: PLoS Comput Biol. 2024 Jul 12;20(7):e1011826. doi: 10.1371/journal.pcbi.1011826 (PMC11268605; doi:10.1371/journal.pcbi.1011826)
Supplement: S2 Archive — Python scripts and data files to generate and plot the in silico study replication. (ZIP) [file pcbi.1011826.s011.zip › S2_Archive/data/block_vs_freq/block_threshold_10um.csv]

block_freq	block_threshold	model	diameter	dist_elec
2	335.703125	MRG	10	1000
4	402.578125	MRG	10	1000
6	474.609375	MRG	10	1000
8	505.859375	MRG	10	1000
10	525.390625	MRG	10	1000
12	544.921875	MRG	10	1000
14	560.546875	MRG	10	1000
16	576.171875	MRG	10	1000
18	591.796875	MRG	10	1000
20	599.609375	MRG	10	1000
22	611.328125	MRG	10	1000
24	623.046875	MRG	10	1000
26	638.671875	MRG	10	1000
28	646.484375	MRG	10	1000
30	658.203125	MRG	10	1000
32	669.921875	MRG	10	1000
34	681.640625	MRG	10	1000
36	693.359375	MRG	10	1000
38	708.984375	MRG	10	1000
40	716.796875	MRG	10	1000
