# Supplementary material for: NRV: An open framework for in silico evaluation of peripheral nerve electrical stimulation strategies
Source: PLoS Comput Biol. 2024 Jul 12;20(7):e1011826. doi: 10.1371/journal.pcbi.1011826 (PMC11268605; doi:10.1371/journal.pcbi.1011826)
Supplement: S2 Archive — Python scripts and data files to generate and plot the in silico study replication. (ZIP) [file pcbi.1011826.s011.zip › S2_Archive/data/block_vs_d_elect/block_threshold_d_axon16um_freq_4_kHz.csv]

block_freq	block_threshold	model	diameter	dist_elec
4	24.90234375	MRG	16	100
4	159.53125	MRG	16	500
4	373.53515625	MRG	16	1000
4	607.91015625	MRG	16	1500
4	881.34765625	MRG	16	2000
