# Supplementary material for: NRV: An open framework for in silico evaluation of peripheral nerve electrical stimulation strategies
Source: PLoS Comput Biol. 2024 Jul 12;20(7):e1011826. doi: 10.1371/journal.pcbi.1011826 (PMC11268605; doi:10.1371/journal.pcbi.1011826)
Supplement: S2 Archive — Python scripts and data files to generate and plot the in silico study replication. (ZIP) [file pcbi.1011826.s011.zip › S2_Archive/data/block_vs_d_elect/block_threshold_d_axon7_3um_freq_40_kHz.csv]

block_freq	block_threshold	model	diameter	dist_elec
40	26.85546875	MRG	7.3	100
40	277.34375	MRG	7.3	500
40	1075.1953125	MRG	7.3	1000
40	2412.109375	MRG	7.3	1500
40	4433.59375	MRG	7.3	2000
