# Supplementary material for: NRV: An open framework for in silico evaluation of peripheral nerve electrical stimulation strategies
Source: PLoS Comput Biol. 2024 Jul 12;20(7):e1011826. doi: 10.1371/journal.pcbi.1011826 (PMC11268605; doi:10.1371/journal.pcbi.1011826)
Supplement: S2 Archive — Python scripts and data files to generate and plot the in silico study replication. (ZIP) [file pcbi.1011826.s011.zip › S2_Archive/data/block_vs_d_elect/block_threshold_d_axon16um_freq_40_kHz.csv]

block_freq	block_threshold	model	diameter	dist_elec
40	23.53515625	MRG	16	100
40	166.40625	MRG	16	500
40	496.58203125	MRG	16	1000
40	1030.2734375	MRG	16	1500
40	1782.2265625	MRG	16	2000
