# Supplementary material for: NRV: An open framework for in silico evaluation of peripheral nerve electrical stimulation strategies
Source: PLoS Comput Biol. 2024 Jul 12;20(7):e1011826. doi: 10.1371/journal.pcbi.1011826 (PMC11268605; doi:10.1371/journal.pcbi.1011826)
Supplement: S2 Archive — Python scripts and data files to generate and plot the in silico study replication. (ZIP) [file pcbi.1011826.s011.zip › S2_Archive/data/block_vs_d_elect/block_threshold_d_axon7_3um_freq_4_kHz.csv]

block_freq	block_threshold	model	diameter	dist_elec
4	22.75390625	MRG	7.3	100
4	194.53125	MRG	7.3	500
4	487.79296875	MRG	7.3	1000
4	935.05859375	MRG	7.3	1500
4	1616.2109375	MRG	7.3	2000
