# Supplementary material for: NRV: An open framework for in silico evaluation of peripheral nerve electrical stimulation strategies
Source: PLoS Comput Biol. 2024 Jul 12;20(7):e1011826. doi: 10.1371/journal.pcbi.1011826 (PMC11268605; doi:10.1371/journal.pcbi.1011826)
Supplement: S3 Archive — Python scripts and data files to generate and plot the in silico study replication. (ZIP) [file pcbi.1011826.s012.zip]

Archive with 4,622 entries (4,570 files):
- S3_Archive/
- S3_Archive/plot.py
- __MACOSX/S3_Archive/._plot.py
- S3_Archive/is_excited_and_delete.py
- __MACOSX/S3_Archive/._is_excited_and_delete.py
- S3_Archive/compute_recruitment_LIFE_PW.py
- __MACOSX/S3_Archive/._compute_recruitment_LIFE_PW.py
- S3_Archive/compute_recruitment_LIFE.py
- __MACOSX/S3_Archive/._compute_recruitment_LIFE.py
- S3_Archive/figures/
- S3_Archive/LIFE_random_footprint_generator.py
- __MACOSX/S3_Archive/._LIFE_random_footprint_generator.py
- S3_Archive/extract_data.py
- __MACOSX/S3_Archive/._extract_data.py
- S3_Archive/data/
- S3_Archive/get_fiber_distrib_stats.py
- __MACOSX/S3_Archive/._get_fiber_distrib_stats.py
- S3_Archive/Fugleholm.csv
- __MACOSX/S3_Archive/._Fugleholm.csv
- S3_Archive/figures/Nannini_Horch_1991.png
- __MACOSX/S3_Archive/figures/._Nannini_Horch_1991.png
- S3_Archive/figures/Yoshida_Horch_1993.png
- __MACOSX/S3_Archive/figures/._Yoshida_Horch_1993.png
- S3_Archive/data/extracted_data/
- S3_Archive/data/footprints/
- S3_Archive/data/raw_results/
- S3_Archive/data/fascicle/
- S3_Archive/data/extracted_data/recruitment_amp.csv
- __MACOSX/S3_Archive/data/extracted_data/._recruitment_amp.csv
- S3_Archive/data/extracted_data/recruitment_pw.csv
- __MACOSX/S3_Archive/data/extracted_data/._recruitment_pw.csv
- S3_Archive/data/footprints/elec_pos_0.json
- __MACOSX/S3_Archive/data/footprints/._elec_pos_0.json
- S3_Archive/data/footprints/elec_pos_10.png
- __MACOSX/S3_Archive/data/footprints/._elec_pos_10.png
- S3_Archive/data/footprints/elec_pos_1.json
- __MACOSX/S3_Archive/data/footprints/._elec_pos_1.json
- S3_Archive/data/footprints/elec_pos_8.png
- __MACOSX/S3_Archive/data/footprints/._elec_pos_8.png
- S3_Archive/data/footprints/elec_pos_9.png
- __MACOSX/S3_Archive/data/footprints/._elec_pos_9.png
- S3_Archive/data/footprints/elec_pos_6.json
- __MACOSX/S3_Archive/data/footprints/._elec_pos_6.json
- S3_Archive/data/footprints/elec_pos_10.json
- __MACOSX/S3_Archive/data/footprints/._elec_pos_10.json
- S3_Archive/data/footprints/elec_pos_7.json
- __MACOSX/S3_Archive/data/footprints/._elec_pos_7.json
- S3_Archive/data/footprints/elec_pos_4.json
- __MACOSX/S3_Archive/data/footprints/._elec_pos_4.json
- S3_Archive/data/footprints/elec_pos_8.json
- __MACOSX/S3_Archive/data/footprints/._elec_pos_8.json
- S3_Archive/data/footprints/elec_pos_9.json
- __MACOSX/S3_Archive/data/footprints/._elec_pos_9.json
- S3_Archive/data/footprints/elec_pos_5.json
- __MACOSX/S3_Archive/data/footprints/._elec_pos_5.json
- S3_Archive/data/footprints/elec_pos_4.png
- __MACOSX/S3_Archive/data/footprints/._elec_pos_4.png
- S3_Archive/data/footprints/elec_pos_5.png
- __MACOSX/S3_Archive/data/footprints/._elec_pos_5.png
- S3_Archive/data/footprints/elec_pos_7.png
- __MACOSX/S3_Archive/data/footprints/._elec_pos_7.png
- S3_Archive/data/footprints/elec_pos_6.png
- __MACOSX/S3_Archive/data/footprints/._elec_pos_6.png
- S3_Archive/data/footprints/elec_pos_2.json
- __MACOSX/S3_Archive/data/footprints/._elec_pos_2.json
- S3_Archive/data/footprints/elec_pos_3.json
- __MACOSX/S3_Archive/data/footprints/._elec_pos_3.json
- S3_Archive/data/footprints/elec_pos_2.png
- __MACOSX/S3_Archive/data/footprints/._elec_pos_2.png
- S3_Archive/data/footprints/elec_pos_3.png
- __MACOSX/S3_Archive/data/footprints/._elec_pos_3.png
- S3_Archive/data/footprints/elec_pos_1.png
- __MACOSX/S3_Archive/data/footprints/._elec_pos_1.png
- S3_Archive/data/footprints/elec_pos_0.png
- __MACOSX/S3_Archive/data/footprints/._elec_pos_0.png
- S3_Archive/data/raw_results/elec_pos_2_PW_50_us/
- S3_Archive/data/raw_results/elec_pos_3_PW_50_us/
- S3_Archive/data/raw_results/elec_pos_8_PW_50_us/
- S3_Archive/data/raw_results/elec_pos_4_PA_9_ua/
- S3_Archive/data/raw_results/elec_pos_7_PA_7_ua/
- S3_Archive/data/raw_results/elec_pos_5_PA_8_ua/
- S3_Archive/data/raw_results/elec_pos_4_PA_8_ua/
- S3_Archive/data/raw_results/elec_pos_6_PA_7_ua/
- S3_Archive/data/raw_results/elec_pos_5_PA_9_ua/
- S3_Archive/data/raw_results/elec_pos_2_PW_20_us/
- S3_Archive/data/raw_results/elec_pos_3_PW_20_us/
- S3_Archive/data/raw_results/elec_pos_8_PW_20_us/
- S3_Archive/data/raw_results/elec_pos_5_PW_20_us/
- S3_Archive/data/raw_results/elec_pos_6_PA_8_ua/
- S3_Archive/data/raw_results/elec_pos_4_PW_20_us/
- S3_Archive/data/raw_results/elec_pos_7_PA_9_ua/
- S3_Archive/data/raw_results/elec_pos_4_PA_7_ua/
- S3_Archive/data/raw_results/elec_pos_5_PW_50_us/
- S3_Archive/data/raw_results/elec_pos_4_PW_50_us/
- S3_Archive/data/raw_results/elec_pos_5_PA_7_ua/
- S3_Archive/data/raw_results/elec_pos_6_PA_9_ua/
- S3_Archive/data/raw_results/elec_pos_7_PA_8_ua/
- S3_Archive/data/raw_results/elec_pos_0_PA_7_ua/
- S3_Archive/data/raw_results/elec_pos_3_PA_9_ua/
- S3_Archive/data/raw_results/elec_pos_2_PA_8_ua/
- S3_Archive/data/raw_results/elec_pos_1_PW_20_us/
- S3_Archive/data/raw_results/elec_pos_0_PW_20_us/
- S3_Archive/data/raw_results/elec_pos_8_PA_7_ua/
- S3_Archive/data/raw_results/elec_pos_1_PW_50_us/
- S3_Archive/data/raw_results/elec_pos_0_PW_50_us/
- S3_Archive/data/raw_results/elec_pos_3_PA_8_ua/
- S3_Archive/data/raw_results/elec_pos_2_PA_9_ua/
- S3_Archive/data/raw_results/elec_pos_1_PA_7_ua/
- S3_Archive/data/raw_results/elec_pos_8_PA_8_ua/
- S3_Archive/data/raw_results/elec_pos_1_PA_8_ua/
- S3_Archive/data/raw_results/elec_pos_3_PA_7_ua/
- S3_Archive/data/raw_results/elec_pos_6_PW_50_us/
- S3_Archive/data/raw_results/elec_pos_0_PA_9_ua/
- S3_Archive/data/raw_results/elec_pos_7_PW_50_us/
- S3_Archive/data/raw_results/elec_pos_1_PA_9_ua/
- S3_Archive/data/raw_results/elec_pos_2_PA_7_ua/
- S3_Archive/data/raw_results/elec_pos_0_PA_8_ua/
- S3_Archive/data/raw_results/elec_pos_8_PA_9_ua/
- S3_Archive/data/raw_results/elec_pos_6_PW_20_us/
- S3_Archive/data/raw_results/elec_pos_7_PW_20_us/
- S3_Archive/data/fascicle/no_electrode.json
- __MACOSX/S3_Archive/data/fascicle/._no_electrode.json
- S3_Archive/data/raw_results/elec_pos_2_PW_50_us/Fascicle_39_spike_summary.csv
- __MACOSX/S3_Archive/data/raw_results/elec_pos_2_PW_50_us/._Fascicle_39_spike_summary.csv
- S3_Archive/data/raw_results/elec_pos_2_PW_50_us/Fascicle_11_spike_summary.csv
- __MACOSX/S3_Archive/data/raw_results/elec_pos_2_PW_50_us/._Fascicle_11_spike_summary.csv
- S3_Archive/data/raw_results/elec_pos_2_PW_50_us/Fascicle_43_spike_summary.csv
- __MACOSX/S3_Archive/data/raw_results/elec_pos_2_PW_50_us/._Fascicle_43_spike_summary.csv
- S3_Archive/data/raw_results/elec_pos_2_PW_50_us/Fascicle_7_spike_summary.csv
- __MACOSX/S3_Archive/data/raw_results/elec_pos_2_PW_50_us/._Fascicle_7_spike_summary.csv
- S3_Archive/data/raw_results/elec_pos_2_PW_50_us/Fascicle_25_spike_summary.csv
- __MACOSX/S3_Archive/data/raw_results/elec_pos_2_PW_50_us/._Fascicle_25_spike_summary.csv
- S3_Archive/data/raw_results/elec_pos_2_PW_50_us/Fascicle_14_spike_summary.csv
- __MACOSX/S3_Archive/data/raw_results/elec_pos_2_PW_50_us/._Fascicle_14_spike_summary.csv
- S3_Archive/data/raw_results/elec_pos_2_PW_50_us/Fascicle_2_spike_summary.csv
- __MACOSX/S3_Archive/data/raw_results/elec_pos_2_PW_50_us/._Fascicle_2_spike_summary.csv
- S3_Archive/data/raw_results/elec_pos_2_PW_50_us/Fascicle_46_spike_summary.csv
- __MACOSX/S3_Archive/data/raw_results/elec_pos_2_PW_50_us/._Fascicle_46_spike_summary.csv
- S3_Archive/data/raw_results/elec_pos_2_PW_50_us/Fascicle_20_spike_summary.csv
- __MACOSX/S3_Archive/data/raw_results/elec_pos_2_PW_50_us/._Fascicle_20_spike_summary.csv
- S3_Archive/data/raw_results/elec_pos_2_PW_50_us/Fascicle_38_spike_summary.csv
- __MACOSX/S3_Archive/data/raw_results/elec_pos_2_PW_50_us/._Fascicle_38_spike_summary.csv
- S3_Archive/data/raw_results/elec_pos_2_PW_50_us/Fascicle_10_spike_summary.csv
- __MACOSX/S3_Archive/data/raw_results/elec_pos_2_PW_50_us/._Fascicle_10_spike_summary.csv
- S3_Archive/data/raw_results/elec_pos_2_PW_50_us/Fascicle_42_spike_summary.csv
- __MACOSX/S3_Archive/data/raw_results/elec_pos_2_PW_50_us/._Fascicle_42_spike_summary.csv
- S3_Archive/data/raw_results/elec_pos_2_PW_50_us/Fascicle_6_spike_summary.csv
- __MACOSX/S3_Archive/data/raw_results/elec_pos_2_PW_50_us/._Fascicle_6_spike_summary.csv
- S3_Archive/data/raw_results/elec_pos_2_PW_50_us/Fascicle_24_spike_summary.csv
- __MACOSX/S3_Archive/data/raw_results/elec_pos_2_PW_50_us/._Fascicle_24_spike_summary.csv
- S3_Archive/data/raw_results/elec_pos_2_PW_50_us/Fascicle_15_spike_summary.csv
- __MACOSX/S3_Archive/data/raw_results/elec_pos_2_PW_50_us/._Fascicle_15_spike_summary.csv
- S3_Archive/data/raw_results/elec_pos_2_PW_50_us/Fascicle_3_spike_summary.csv
- __MACOSX/S3_Archive/data/raw_results/elec_pos_2_PW_50_us/._Fascicle_3_spike_summary.csv
- S3_Archive/data/raw_results/elec_pos_2_PW_50_us/Fascicle_47_spike_summary.csv
- __MACOSX/S3_Archive/data/raw_results/elec_pos_2_PW_50_us/._Fascicle_47_spike_summary.csv
- S3_Archive/data/raw_results/elec_pos_2_PW_50_us/Fascicle_21_spike_summary.csv
- __MACOSX/S3_Archive/data/raw_results/elec_pos_2_PW_50_us/._Fascicle_21_spike_summary.csv
- S3_Archive/data/raw_results/elec_pos_2_PW_50_us/Fascicle_13_spike_summary.csv
- __MACOSX/S3_Archive/data/raw_results/elec_pos_2_PW_50_us/._Fascicle_13_spike_summary.csv
- S3_Archive/data/raw_results/elec_pos_2_PW_50_us/Fascicle_41_spike_summary.csv
- __MACOSX/S3_Archive/data/raw_results/elec_pos_2_PW_50_us/._Fascicle_41_spike_summary.csv
- S3_Archive/data/raw_results/elec_pos_2_PW_50_us/Fascicle_5_spike_summary.csv
- __MACOSX/S3_Archive/data/raw_results/elec_pos_2_PW_50_us/._Fascicle_5_spike_summary.csv
- S3_Archive/data/raw_results/elec_pos_2_PW_50_us/Fascicle_27_spike_summary.csv
- __MACOSX/S3_Archive/data/raw_results/elec_pos_2_PW_50_us/._Fascicle_27_spike_summary.csv
- S3_Archive/data/raw_results/elec_pos_2_PW_50_us/Fascicle_16_spike_summary.csv
- __MACOSX/S3_Archive/data/raw_results/elec_pos_2_PW_50_us/._Fascicle_16_spike_summary.csv
- S3_Archive/data/raw_results/elec_pos_2_PW_50_us/Fascicle_0_spike_summary.csv
- __MACOSX/S3_Archive/data/raw_results/elec_pos_2_PW_50_us/._Fascicle_0_spike_summary.csv
- S3_Archive/data/raw_results/elec_pos_2_PW_50_us/Fascicle_44_spike_summary.csv
- __MACOSX/S3_Archive/data/raw_results/elec_pos_2_PW_50_us/._Fascicle_44_spike_summary.csv
- S3_Archive/data/raw_results/elec_pos_2_PW_50_us/Fascicle_22_spike_summary.csv
- __MACOSX/S3_Archive/data/raw_results/elec_pos_2_PW_50_us/._Fascicle_22_spike_summary.csv
- S3_Archive/data/raw_results/elec_pos_2_PW_50_us/Fascicle_12_spike_summary.csv
- __MACOSX/S3_Archive/data/raw_results/elec_pos_2_PW_50_us/._Fascicle_12_spike_summary.csv
- S3_Archive/data/raw_results/elec_pos_2_PW_50_us/Fascicle_40_spike_summary.csv
- __MACOSX/S3_Archive/data/raw_results/elec_pos_2_PW_50_us/._Fascicle_40_spike_summary.csv
- S3_Archive/data/raw_results/elec_pos_2_PW_50_us/Fascicle_4_spike_summary.csv
- __MACOSX/S3_Archive/data/raw_results/elec_pos_2_PW_50_us/._Fascicle_4_spike_summary.csv
- S3_Archive/data/raw_results/elec_pos_2_PW_50_us/Fascicle_26_spike_summary.csv
- __MACOSX/S3_Archive/data/raw_results/elec_pos_2_PW_50_us/._Fascicle_26_spike_summary.csv
- S3_Archive/data/raw_results/elec_pos_2_PW_50_us/Fascicle_17_spike_summary.csv
- __MACOSX/S3_Archive/data/raw_results/elec_pos_2_PW_50_us/._Fascicle_17_spike_summary.csv
- S3_Archive/data/raw_results/elec_pos_2_PW_50_us/Fascicle_1_spike_summary.csv
- __MACOSX/S3_Archive/data/raw_results/elec_pos_2_PW_50_us/._Fascicle_1_spike_summary.csv
- S3_Archive/data/raw_results/elec_pos_2_PW_50_us/Fascicle_45_spike_summary.csv
- __MACOSX/S3_Archive/data/raw_results/elec_pos_2_PW_50_us/._Fascicle_45_spike_summary.csv
- S3_Archive/data/raw_results/elec_pos_2_PW_50_us/Fascicle_23_spike_summary.csv
- __MACOSX/S3_Archive/data/raw_results/elec_pos_2_PW_50_us/._Fascicle_23_spike_summary.csv
- S3_Archive/data/raw_results/elec_pos_2_PW_50_us/Fascicle_36_spike_summary.csv
- __MACOSX/S3_Archive/data/raw_results/elec_pos_2_PW_50_us/._Fascicle_36_spike_summary.csv
- S3_Archive/data/raw_results/elec_pos_2_PW_50_us/Fascicle_8_spike_summary.csv
- __MACOSX/S3_Archive/data/raw_results/elec_pos_2_PW_50_us/._Fascicle_8_spike_summary.csv
- S3_Archive/data/raw_results/elec_pos_2_PW_50_us/Fascicle_33_spike_summary.csv
- __MACOSX/S3_Archive/data/raw_results/elec_pos_2_PW_50_us/._Fascicle_33_spike_summary.csv
- S3_Archive/data/raw_results/elec_pos_2_PW_50_us/Fascicle_49_spike_summary.csv
- __MACOSX/S3_Archive/data/raw_results/elec_pos_2_PW_50_us/._Fascicle_49_spike_summary.csv
- S3_Archive/data/raw_results/elec_pos_2_PW_50_us/Fascicle_37_spike_summary.csv
- __MACOSX/S3_Archive/data/raw_results/elec_pos_2_PW_50_us/._Fascicle_37_spike_summary.csv
- S3_Archive/data/raw_results/elec_pos_2_PW_50_us/Fascicle_9_spike_summary.csv
- __MACOSX/S3_Archive/data/raw_results/elec_pos_2_PW_50_us/._Fascicle_9_spike_summary.csv
- S3_Archive/data/raw_results/elec_pos_2_PW_50_us/Fascicle_32_spike_summary.csv
- __MACOSX/S3_Archive/data/raw_results/elec_pos_2_PW_50_us/._Fascicle_32_spike_summary.csv
- S3_Archive/data/raw_results/elec_pos_2_PW_50_us/Fascicle_48_spike_summary.csv
- __MACOSX/S3_Archive/data/raw_results/elec_pos_2_PW_50_us/._Fascicle_48_spike_summary.csv
- S3_Archive/data/raw_results/elec_pos_2_PW_50_us/Fascicle_34_spike_summary.csv
- __MACOSX/S3_Archive/data/raw_results/elec_pos_2_PW_50_us/._Fascicle_34_spike_summary.csv
- S3_Archive/data/raw_results/elec_pos_2_PW_50_us/Fascicle_28_spike_summary.csv
- __MACOSX/S3_Archive/data/raw_results/elec_pos_2_PW_50_us/._Fascicle_28_spike_summary.csv
- S3_Archive/data/raw_results/elec_pos_2_PW_50_us/Fascicle_19_spike_summary.csv
- __MACOSX/S3_Archive/data/raw_results/elec_pos_2_PW_50_us/._Fascicle_19_spike_summary.csv
- S3_Archive/data/raw_results/elec_pos_2_PW_50_us/Fascicle_31_spike_summary.csv
- __MACOSX/S3_Archive/data/raw_results/elec_pos_2_PW_50_us/._Fascicle_31_spike_summary.csv
- S3_Archive/data/raw_results/elec_pos_2_PW_50_us/Fascicle_35_spike_summary.csv
- __MACOSX/S3_Archive/data/raw_results/elec_pos_2_PW_50_us/._Fascicle_35_spike_summary.csv
- S3_Archive/data/raw_results/elec_pos_2_PW_50_us/Fascicle_29_spike_summary.csv
- __MACOSX/S3_Archive/data/raw_results/elec_pos_2_PW_50_us/._Fascicle_29_spike_summary.csv
- S3_Archive/data/raw_results/elec_pos_2_PW_50_us/Fascicle_18_spike_summary.csv
- __MACOSX/S3_Archive/data/raw_results/elec_pos_2_PW_50_us/._Fascicle_18_spike_summary.csv
- S3_Archive/data/raw_results/elec_pos_2_PW_50_us/Fascicle_30_spike_summary.csv
- __MACOSX/S3_Archive/data/raw_results/elec_pos_2_PW_50_us/._Fascicle_30_spike_summary.csv
- S3_Archive/data/raw_results/elec_pos_3_PW_50_us/Fascicle_39_spike_summary.csv
- __MACOSX/S3_Archive/data/raw_results/elec_pos_3_PW_50_us/._Fascicle_39_spike_summary.csv
- S3_Archive/data/raw_results/elec_pos_3_PW_50_us/Fascicle_11_spike_summary.csv
- __MACOSX/S3_Archive/data/raw_results/elec_pos_3_PW_50_us/._Fascicle_11_spike_summary.csv
- S3_Archive/data/raw_results/elec_pos_3_PW_50_us/Fascicle_43_spike_summary.csv
- __MACOSX/S3_Archive/data/raw_results/elec_pos_3_PW_50_us/._Fascicle_43_spike_summary.csv
- S3_Archive/data/raw_results/elec_pos_3_PW_50_us/Fascicle_7_spike_summary.csv
- __MACOSX/S3_Archive/data/raw_results/elec_pos_3_PW_50_us/._Fascicle_7_spike_summary.csv
- S3_Archive/data/raw_results/elec_pos_3_PW_50_us/Fascicle_25_spike_summary.csv
- __MACOSX/S3_Archive/data/raw_results/elec_pos_3_PW_50_us/._Fascicle_25_spike_summary.csv
- S3_Archive/data/raw_results/elec_pos_3_PW_50_us/Fascicle_14_spike_summary.csv
- __MACOSX/S3_Archive/data/raw_results/elec_pos_3_PW_50_us/._Fascicle_14_spike_summary.csv
- S3_Archive/data/raw_results/elec_pos_3_PW_50_us/Fascicle_2_spike_summary.csv
- __MACOSX/S3_Archive/data/raw_results/elec_pos_3_PW_50_us/._Fascicle_2_spike_summary.csv
- S3_Archive/data/raw_results/elec_pos_3_PW_50_us/Fascicle_46_spike_summary.csv
- __MACOSX/S3_Archive/data/raw_results/elec_pos_3_PW_50_us/._Fascicle_46_spike_summary.csv
- S3_Archive/data/raw_results/elec_pos_3_PW_50_us/Fascicle_20_spike_summary.csv
- __MACOSX/S3_Archive/data/raw_results/elec_pos_3_PW_50_us/._Fascicle_20_spike_summary.csv
- S3_Archive/data/raw_results/elec_pos_3_PW_50_us/Fascicle_38_spike_summary.csv
- __MACOSX/S3_Archive/data/raw_results/elec_pos_3_PW_50_us/._Fascicle_38_spike_summary.csv
- S3_Archive/data/raw_results/elec_pos_3_PW_50_us/Fascicle_10_spike_summary.csv
- __MACOSX/S3_Archive/data/raw_results/elec_pos_3_PW_50_us/._Fascicle_10_spike_summary.csv
- S3_Archive/data/raw_results/elec_pos_3_PW_50_us/Fascicle_42_spike_summary.csv
- __MACOSX/S3_Archive/data/raw_results/elec_pos_3_PW_50_us/._Fascicle_42_spike_summary.csv
- S3_Archive/data/raw_results/elec_pos_3_PW_50_us/Fascicle_6_spike_summary.csv
- __MACOSX/S3_Archive/data/raw_results/elec_pos_3_PW_50_us/._Fascicle_6_spike_summary.csv
- S3_Archive/data/raw_results/elec_pos_3_PW_50_us/Fascicle_24_spike_summary.csv
- __MACOSX/S3_Archive/data/raw_results/elec_pos_3_PW_50_us/._Fascicle_24_spike_summary.csv
- S3_Archive/data/raw_results/elec_pos_3_PW_50_us/Fascicle_15_spike_summary.csv
- __MACOSX/S3_Archive/data/raw_results/elec_pos_3_PW_50_us/._Fascicle_15_spike_summary.csv
- S3_Archive/data/raw_results/elec_pos_3_PW_50_us/Fascicle_3_spike_summary.csv
- __MACOSX/S3_Archive/data/raw_results/elec_pos_3_PW_50_us/._Fascicle_3_spike_summary.csv
- S3_Archive/data/raw_results/elec_pos_3_PW_50_us/Fascicle_47_spike_summary.csv
- __MACOSX/S3_Archive/data/raw_results/elec_pos_3_PW_50_us/._Fascicle_47_spike_summary.csv
- S3_Archive/data/raw_results/elec_pos_3_PW_50_us/Fascicle_21_spike_summary.csv
- __MACOSX/S3_Archive/data/raw_results/elec_pos_3_PW_50_us/._Fascicle_21_spike_summary.csv
- S3_Archive/data/raw_results/elec_pos_3_PW_50_us/Fascicle_13_spike_summary.csv
- __MACOSX/S3_Archive/data/raw_results/elec_pos_3_PW_50_us/._Fascicle_13_spike_summary.csv
- S3_Archive/data/raw_results/elec_pos_3_PW_50_us/Fascicle_41_spike_summary.csv
- __MACOSX/S3_Archive/data/raw_results/elec_pos_3_PW_50_us/._Fascicle_41_spike_summary.csv
- S3_Archive/data/raw_results/elec_pos_3_PW_50_us/Fascicle_5_spike_summary.csv
- __MACOSX/S3_Archive/data/raw_results/elec_pos_3_PW_50_us/._Fascicle_5_spike_summary.csv
- S3_Archive/data/raw_results/elec_pos_3_PW_50_us/Fascicle_27_spike_summary.csv
- __MACOSX/S3_Archive/data/raw_results/elec_pos_3_PW_50_us/._Fascicle_27_spike_summary.csv
- S3_Archive/data/raw_results/elec_pos_3_PW_50_us/Fascicle_16_spike_summary.csv
- __MACOSX/S3_Archive/data/raw_results/elec_pos_3_PW_50_us/._Fascicle_16_spike_summary.csv
- S3_Archive/data/raw_results/elec_pos_3_PW_50_us/Fascicle_0_spike_summary.csv
- __MACOSX/S3_Archive/data/raw_results/elec_pos_3_PW_50_us/._Fascicle_0_spike_summary.csv
- S3_Archive/data/raw_results/elec_pos_3_PW_50_us/Fascicle_44_spike_summary.csv
- __MACOSX/S3_Archive/data/raw_results/elec_pos_3_PW_50_us/._Fascicle_44_spike_summary.csv
- S3_Archive/data/raw_results/elec_pos_3_PW_50_us/Fascicle_22_spike_summary.csv
- __MACOSX/S3_Archive/data/raw_results/elec_pos_3_PW_50_us/._Fascicle_22_spike_summary.csv
- S3_Archive/data/raw_results/elec_pos_3_PW_50_us/Fascicle_12_spike_summary.csv
- __MACOSX/S3_Archive/data/raw_results/elec_pos_3_PW_50_us/._Fascicle_12_spike_summary.csv
- S3_Archive/data/raw_results/elec_pos_3_PW_50_us/Fascicle_40_spike_summary.csv
- __MACOSX/S3_Archive/data/raw_results/elec_pos_3_PW_50_us/._Fascicle_40_spike_summary.csv
- S3_Archive/data/raw_results/elec_pos_3_PW_50_us/Fascicle_4_spike_summary.csv
- __MACOSX/S3_Archive/data/raw_results/elec_pos_3_PW_50_us/._Fascicle_4_spike_summary.csv
- S3_Archive/data/raw_results/elec_pos_3_PW_50_us/Fascicle_26_spike_summary.csv
- __MACOSX/S3_Archive/data/raw_results/elec_pos_3_PW_50_us/._Fascicle_26_spike_summary.csv
- S3_Archive/data/raw_results/elec_pos_3_PW_50_us/Fascicle_17_spike_summary.csv
- __MACOSX/S3_Archive/data/raw_results/elec_pos_3_PW_50_us/._Fascicle_17_spike_summary.csv
- S3_Archive/data/raw_results/elec_pos_3_PW_50_us/Fascicle_1_spike_summary.csv
- __MACOSX/S3_Archive/data/raw_results/elec_pos_3_PW_50_us/._Fascicle_1_spike_summary.csv
- S3_Archive/data/raw_results/elec_pos_3_PW_50_us/Fascicle_45_spike_summary.csv
- __MACOSX/S3_Archive/data/raw_results/elec_pos_3_PW_50_us/._Fascicle_45_spike_summary.csv
- S3_Archive/data/raw_results/elec_pos_3_PW_50_us/Fascicle_23_spike_summary.csv
- __MACOSX/S3_Archive/data/raw_results/elec_pos_3_PW_50_us/._Fascicle_23_spike_summary.csv
- S3_Archive/data/raw_results/elec_pos_3_PW_50_us/Fascicle_36_spike_summary.csv
- __MACOSX/S3_Archive/data/raw_results/elec_pos_3_PW_50_us/._Fascicle_36_spike_summary.csv
- S3_Archive/data/raw_results/elec_pos_3_PW_50_us/Fascicle_8_spike_summary.csv
- __MACOSX/S3_Archive/data/raw_results/elec_pos_3_PW_50_us/._Fascicle_8_spike_summary.csv
- S3_Archive/data/raw_results/elec_pos_3_PW_50_us/Fascicle_33_spike_summary.csv
- __MACOSX/S3_Archive/data/raw_results/elec_pos_3_PW_50_us/._Fascicle_33_spike_summary.csv
- S3_Archive/data/raw_results/elec_pos_3_PW_50_us/Fascicle_49_spike_summary.csv
- __MACOSX/S3_Archive/data/raw_results/elec_pos_3_PW_50_us/._Fascicle_49_spike_summary.csv
- S3_Archive/data/raw_results/elec_pos_3_PW_50_us/Fascicle_37_spike_summary.csv
- __MACOSX/S3_Archive/data/raw_results/elec_pos_3_PW_50_us/._Fascicle_37_spike_summary.csv
[truncated: 4,322 more entries]
