# Supplementary material for: NRV: An open framework for in silico evaluation of peripheral nerve electrical stimulation strategies
Source: PLoS Comput Biol. 2024 Jul 12;20(7):e1011826. doi: 10.1371/journal.pcbi.1011826 (PMC11268605; doi:10.1371/journal.pcbi.1011826)
Supplement: S3 Archive — Python scripts and data files to generate and plot the in silico study replication. (ZIP) [file pcbi.1011826.s012.zip › S3_Archive/plot.py]

import numpy as np
import matplotlib.pyplot as plt
import pandas as pd
from scipy.interpolate import interp1d
import matplotlib as mpl

box_color = "k"
width_box = 1
mpl.rcParams['axes.linewidth'] = width_box
mpl.rcParams['axes.edgecolor'] = box_color

font = {'family' : 'Arial',
    'weight' : 'medium',
    'size'   : 18,
    'style'  : 'normal'}

legent_ftsize = 12
mpl.rcParams['mathtext.fontset'] = 'custom'
mpl.rcParams['mathtext.rm'] = 'Arial'
mpl.rcParams['mathtext.it'] = 'Arial'
mpl.rc('font', **font)
mpl.rc('text', usetex=False)

#data from Nannini, Nicola, and Kenneth Horch. "Muscle recruitment with intrafascicular electrodes."
#50us PW 
amp_mm_ratio = 1.5/1.4
recr_mm_ratio = 1/95
amp_mm = [26,29,32,36,39,43,47,51,57,74,102,131,161]
recr_mm = [7,20.5,39,57,66,74,80,80,85,88,94,95,95]
amp_50us = np.array(amp_mm)*amp_mm_ratio
recr_50us = np.array(recr_mm)*recr_mm_ratio
amp_mm = [65.5,70,73,77,80,81,87,95,102,117,131,146]
recr_mm = [14,23,27.5,40.5,49,54.5,60.5,71,78,82,87,88]
amp_20us = np.array(amp_mm)*amp_mm_ratio
recr_20us = np.array(recr_mm)*recr_mm_ratio

#Data from Yoshida, Ken, and Ken Horch. "Selective stimulation of peripheral nerve fibers using dual intrafascicular electrodes."
recr_mm_ratio = 1/98
pw_vector = np.array([100,200,300,400,500,600,700,800,900,1000])/1000
recr_9uA = [8,54,61,72,82,86,85,89,88,92]
recr_8uA = [3,37,57,67,73,76,76,80,80,80]
recr_7uA = [0,14,34,43,49,49,53,54,55,55]
recr_9uA = np.array(recr_9uA)*recr_mm_ratio
recr_8uA = np.array(recr_8uA)*recr_mm_ratio
recr_7uA = np.array(recr_7uA)*recr_mm_ratio

recr_9uA_color = 'darkred'
recr_8uA_color = 'tomato'
recr_7uA_color = 'lightsalmon'
model_50us_color = 'darkred'
model_20us_color = 'tomato'

pw_list = [20,50]
len_color = ['steelblue','darkblue']
len_label = ["$20\mu s$ - NRV","$50\mu s$ - NRV"]

def data_from_df_pw_norm(df,pop,amp):
    idx_l= list(df["ID_electrode"])
    axon_list = []
    data_df=df[df["ID_electrode"] == min(idx_l)]
    for idx in range(min(idx_l),max(idx_l)):
        if (idx<10):
            idx +=1
        df_new=df[df["ID_electrode"] == idx]
        df_amp = df_new[df_new["Amp"] == amp]   
        df_norm = df_new[df_new["Amp"] == 9]   
        pw = list(df_amp["cathodic_pw"])
        norm = np.max(np.array(list(df_norm[pop])))
        data = np.array(list(df_amp[pop]))/norm
        if (len(data) == len(pw)):
            axon_list.append(data)
    return(axon_list,pw)

def data_from_df(df,pop):
    idx_l= list(df["ID_electrode"])
    axon_list = []
    data_df=df[df["ID_electrode"] == min(idx_l)]
    amp = list(data_df["Amp"])
    for idx in range(min(idx_l),max(idx_l)):
        if (idx<10):
            idx +=1
        df_new=df[df["ID_electrode"] == idx]
        data = np.array(list(df_new[pop]))
        if (len(data) == len(amp)):
            axon_list.append(data)
    return(axon_list,amp)

def get_and_plot_myelinated(df,pop,ax):#,ax2):#,ax_hist):
    all_pw = []
    slope_all = []
    #find max amp of the dataset 
    amp_a = []
    for k in range(len(pw_list)):
        pw = pw_list[k]
        df_test =df[df["cathodic_pw"] == pw] 
        axon_list,amp = data_from_df(df_test,pop)
        amp_a.append(amp[0])
    max_amp = max(amp_a)
    for k in range(len(pw_list)):
        pw = pw_list[k]
        df_test =df[df["cathodic_pw"] == pw] 
        axon_list,amp_data = data_from_df(df_test,pop)
        axon_list_updated = []
        data_list = []
        data_interp_list = []
        for data in axon_list:
            amp = amp_data
            if (amp[0]<max_amp):
                step_amp = np.abs(amp[0]-amp[1])
                amp_add = list(np.linspace(amp[0], max_amp, int((max_amp - amp[0]) / step_amp + 1)))
                recruit_add = list(np.linspace(data[0],1,num = len(amp_add)))
                amp_add.reverse()
                recruit_add.reverse()
                amp = amp_add + amp
                data = list(recruit_add) + list(data)
            axon_list_updated.append(data)
            data_list.append(data)
            data_interp = interp1d(amp,data)
            data_interp_list.append(data_interp(amp_50us))
            sigm_80 = min(data, key=lambda x:abs(x-0.80))
            idx_80 = list(data).index(sigm_80)
            sigm_20 = min(data, key=lambda x:abs(x-0.20))
            idx_20 = list(data).index(sigm_20)
            slope_all.append(0.6/(amp[idx_80]-amp[idx_20]))
            all_pw.append(pw)
        ax.plot(amp,np.mean(data_list,axis=0),color= len_color[k],label = len_label[k])
        max_mod = np.max(data_list,axis = 0)
        min_mod = np.min(data_list,axis = 0)
        ax.fill_between(amp, min_mod, max_mod,color= len_color[k],alpha=0.2)
    ax.plot(amp_50us,recr_50us,'o',color = model_50us_color,label = '$50\mu s$ - NH 1991')
    ax.plot(amp_20us,recr_20us,'o',color = model_20us_color,label = '$20\mu s$ - NH 1991')
    data = {'PW' : np.array(all_pw),'slope':np.array(slope_all)} 
    df_std = pd.DataFrame(data) 
    df_2=df_std[df_std["PW"] == 20]
    norm  = np.mean(np.array(df_2["slope"]))
    df_std["slope_norm"] = df_std["slope"]/norm

data = './data/extracted_data/recruitment_amp.csv'
df = pd.read_csv(data)

fig, ax = plt.subplots()
get_and_plot_myelinated(df,"large_myelinated",ax)#,ax2)
ax.legend(fontsize=legent_ftsize)
ax.set_xlabel("Current Stimulation $(\mu A)$")
ax.set_ylabel ("Recruitment (Norm.)")
ax.set_xlim(0,180)
ax.xaxis.set_tick_params(width=width_box,length = 10,color = box_color)
ax.yaxis.set_tick_params(width=width_box,length = 10,color = box_color)
fig.tight_layout()
fig.savefig("./figures/Nannini_Horch_1991.png",dpi=600,transparent=True)

fig, ax = plt.subplots()
data = './data/extracted_data/recruitment_pw.csv'
df = pd.read_csv(data)
amp_list = [7,8,9]#,8,9]
amp_color = ['skyblue','dodgerblue','darkblue']
amp_label = ["$7\mu A$ - NRV","$8\mu A$ - NRV","$9\mu A$ - NRV"]
pop = "large_myelinated"

slope = []
all_amp = []

for k in range(len(amp_list)):
    amp = amp_list[k]
    axon_list,pw_data = data_from_df_pw_norm(df,pop,amp)
    for axon in axon_list:
        data = axon/axon[0]
        sigm_80 = min(data, key=lambda x:abs(x-0.80))
        idx_80 = list(data).index(sigm_80)
        sigm_20 = min(data, key=lambda x:abs(x-0.20))
        idx_20 = list(data).index(sigm_20)
        slope.append(0.6/(pw_data[idx_80]-pw_data[idx_20]))
        all_amp.append(amp)
    ax.plot(pw_data,np.mean(axon_list,axis=0),color= amp_color[k],label = amp_label[k])
    max_mod = np.max(axon_list,axis = 0)
    min_mod = np.min(axon_list,axis = 0)
    ax.fill_between(pw_data, min_mod, max_mod,color= amp_color[k],alpha=0.2)

data = {'PA' : np.array(all_amp),'slope':np.array(slope)} 
df_std = pd.DataFrame(data) 

mean_7 = np.mean((np.array(df_std["slope"][df_std["PA"] == 7])))
mean_8 = np.mean((np.array(df_std["slope"][df_std["PA"] == 8])))
mean_9 = np.mean((np.array(df_std["slope"][df_std["PA"] == 9])))

std_7 = np.std((np.array(df_std["slope"][df_std["PA"] == 7])))
std_8 = np.std((np.array(df_std["slope"][df_std["PA"] == 8])))
std_9 = np.std((np.array(df_std["slope"][df_std["PA"] == 9])))

print(100*std_7/mean_7)
print(100*std_8/mean_8)
print(100*std_9/mean_9)

ax.plot(pw_vector,recr_7uA,'o',color = recr_7uA_color,label = '$7\mu A$ - YH 1993')
ax.plot(pw_vector,recr_8uA,'o',color = recr_8uA_color,label = '$8\mu A$ - YH 1993')
ax.plot(pw_vector,recr_9uA,'o',color = recr_9uA_color,label = '$9\mu A$ - YH 1993')

ax.xaxis.set_tick_params(width=width_box,length = 10,color = box_color)
ax.yaxis.set_tick_params(width=width_box,length = 10,color = box_color)

ax.legend(ncol=2,fontsize=legent_ftsize)
ax.set_xlabel("Pulse Width $(ms)$")
ax.set_ylabel ("Recruitment (Norm.)")
fig.tight_layout()
fig.savefig("./figures/Yoshida_Horch_1993.png",dpi=600,transparent=True)
