# Supplementary material for: NRV: An open framework for in silico evaluation of peripheral nerve electrical stimulation strategies
Source: PLoS Comput Biol. 2024 Jul 12;20(7):e1011826. doi: 10.1371/journal.pcbi.1011826 (PMC11268605; doi:10.1371/journal.pcbi.1011826)
Supplement: S3 Archive — Python scripts and data files to generate and plot the in silico study replication. (ZIP) [file pcbi.1011826.s012.zip › S3_Archive/is_excited_and_delete.py]

################################
## rasterize membrane voltage ##
################################
nrv.rasterize(sim_results,'V_mem')

###############################
## remove non nevessary data ##
###############################

list_keys = ['ID', 'L', 'V_mem_raster_position', 'V_mem_raster_x_position', 'V_mem_raster_time_index', \
'V_mem_raster_time', 'myelinated', 'y', 'z','diameter',"extracellular_stimuli"]
removable_keys = []
for key in sim_results:
    if not key in list_keys:
        removable_keys += [key]
for key in removable_keys:
    nrv.remove_key(sim_results,key, verbose=False)

####################################
## check if the axon fired or not ##
####################################


file_object = open(folder_name+'_spike_summary.csv', 'a')
if len(sim_results['V_mem_raster_position']) == 0:
	# no spike
	spike = 0
else:
	spike = 1

line = str(sim_results['ID'])+','+\
		str(sim_results['y'])+','+\
		str(sim_results['z'])+','+\
		str(sim_results['diameter'])+','+\
		str(sim_results['myelinated'])+','+\
		str(sim_results['extracellular_stimuli'][0][1])+','+\
		str(spike)+'\n'
file_object.write(line)
file_object.close()
