# Supplementary material for: NRV: An open framework for in silico evaluation of peripheral nerve electrical stimulation strategies
Source: PLoS Comput Biol. 2024 Jul 12;20(7):e1011826. doi: 10.1371/journal.pcbi.1011826 (PMC11268605; doi:10.1371/journal.pcbi.1011826)
Supplement: S3 Archive — Python scripts and data files to generate and plot the in silico study replication. (ZIP) [file pcbi.1011826.s012.zip › S3_Archive/compute_recruitment_LIFE.py]

import nrv
import numpy as np
import os
import shutil
import sys

# stimulus def

footprint_source = "./data/footprints/"
start = 1
T_cathod = 20e-3
amp_min = 0
amp_max = 300           
n_step = 50
dt = 0.005 
N_pos = 10
offset_pos = 0

if nrv.MCH.do_master_only_work():
    #print(nrv.)
    sys.stdout.flush()

amp_vector = np.linspace(amp_min,amp_max,num =n_step )
for k in range(N_pos-offset_pos): 
    file = footprint_source + 'elec_pos_'+str(k+offset_pos)+'.json'
    if nrv.MCH.do_master_only_work():
        print("Simulating " + file)
        sys.stdout.flush()
    fascicle_1 = nrv.fascicle(dt=dt)
    fascicle_1.load_fascicle_configuration(file,extracel_context=True,intracel_context=True)
    out_dir =  "results/elec_pos_"+str(k+offset_pos)+"_PW_"+str(np.int32(T_cathod*1000))+"_us/"
    if nrv.MCH.do_master_only_work():
        if not os.path.exists(out_dir):
                os.makedirs(out_dir)
    for n in range(len(amp_vector)):
        I_cathod = amp_vector[n]
        stim1 = nrv.stimulus()
        stim1.biphasic_pulse(start, I_cathod, T_cathod, 0, 0)
        # extracellular stimulation setup
        fascicle_1.change_stimulus_from_elecrode(0, stim1)
        if nrv.MCH.do_master_only_work():
            print("Amp: " + str(n+1) +"/" +str(len(amp_vector)))
            sys.stdout.flush()
        fascicle_1.set_ID(n)
        fascicle_1.simulate(t_sim=8,save_path=out_dir,postproc_script='is_excited_and_delete.py',loaded_footprints=True,save_axon = False)
        try:
            if (os.path.exists(out_dir+'Fascicle_'+str(n)+'/')):
                shutil.rmtree(out_dir+'Fascicle_'+str(n)+'/')
                #os.remove(out_dir+'Fascicle_'+str(n)+'/')
        except:
            pass
