# Supplementary material for: NRV: An open framework for in silico evaluation of peripheral nerve electrical stimulation strategies
Source: PLoS Comput Biol. 2024 Jul 12;20(7):e1011826. doi: 10.1371/journal.pcbi.1011826 (PMC11268605; doi:10.1371/journal.pcbi.1011826)
Supplement: S3 Archive — Python scripts and data files to generate and plot the in silico study replication. (ZIP) [file pcbi.1011826.s012.zip › S3_Archive/LIFE_random_footprint_generator.py]

import nrv
import time
import matplotlib.pyplot as plt
import os
import random


t0 = time.time()

# Fascicle config
L = 12000 			# length, in um

fascicle_source = "./data/fascicles/no_electrode.json"
output_folder = "./data/footprints/"

LIFE_length = 1000

N_elect_pos = 10

z_lim = 200
y_lim = 200

start_from =''

start = False


for k in range(N_elect_pos):
        z_pos = random.randrange(-z_lim,z_lim)
        y_pos = random.randrange(-y_lim,y_lim)
        output_name = output_folder+"elec_pos_"+str(k)
        print("Generating Footprint Pos nO"+ str(k))
        #load fascicle
        fascicle = nrv.load_any_fascicle(fascicle_source)
        fascicle.define_length(L)
        Fascicle_D,_,_ = fascicle.get_circular_contour()
        ###############################
        ## parametres Electrode LIFE ##
        ###############################
        electrode_diameter = 25         # in um
        electrode_length = LIFE_length  # in um
        electrode_x_offset = L/2        # in um
        electrode_y = z_pos
        electrode_z = y_pos
        LIFE = nrv.LIFE_electrode('LIFE_1',\
                electrode_diameter, \
                electrode_length, \
                electrode_x_offset, \
                electrode_y, \
                electrode_z)
        stimulus = nrv.stimulus()
        stim1 = nrv.stimulus()
        stim1.biphasic_pulse(2, 50, 100e-3, 0, 0)

        #Nerve_D = 
        Nerve_D = 1.2*Fascicle_D
        Outer_D = 5        #in mm

        FEM_model = 'Nerve_1_Fascicle_1_LIFE'
        endoneurium = 'endoneurium_ranck'
        perineurium = 'perineurium'
        epineurium = 'epineurium'
        saline = 'saline'
        extracellular = nrv.FEM_stimulation(
                        endo_mat=endoneurium,\
                        peri_mat=perineurium,\
                        epi_mat=epineurium,\
                        ext_mat=saline)

        extracellular.reshape_outerBox(Outer_D)
        extracellular.reshape_nerve(Nerve_D, L)
        extracellular.reshape_fascicle(Fascicle_D)
        extracellular.add_electrode(LIFE, stimulus)

        fascicle.attach_extracellular_stimulation(extracellular)
        fascicle.remove_axons_electrode_overlap(LIFE)

        fascicle.unmyelinated_nseg_per_sec = 300 #debug

        fascicle.get_electrodes_footprints_on_axons(myelinated_nseg_per_sec=1)
        fascicle.save_fascicle_configuration(output_name+".json", extracel_context=True, intracel_context=True)

        fig2, ax2 = plt.subplots(figsize=(4,4))
        fascicle.plot(fig2, ax2)
        plt.savefig(output_name+".png")
