# Supplementary material for: NRV: An open framework for in silico evaluation of peripheral nerve electrical stimulation strategies
Source: PLoS Comput Biol. 2024 Jul 12;20(7):e1011826. doi: 10.1371/journal.pcbi.1011826 (PMC11268605; doi:10.1371/journal.pcbi.1011826)
Supplement: S3 Archive — Python scripts and data files to generate and plot the in silico study replication. (ZIP) [file pcbi.1011826.s012.zip › S3_Archive/extract_data.py]

import os
import numpy as np
import pandas as pd
import natsort 


def get_all_pop_activated (df):
    amp = np.abs(df[5][0])
    n_axon = len(df)
    n_active = np.sum(list(df[6]))
    return(amp,n_active/n_axon)

def get_all_myelinated_activated (df):
    myelinated = df[4]
    myelinated_idx = [i for i, x in enumerate(myelinated) if x]
    amp = np.abs(df[5][0])
    n_axon = len(myelinated_idx)
    n_active = np.array(list(df[6]))
    n_active = np.sum(n_active[myelinated_idx])
    if (n_axon):
        return(amp,n_active/n_axon)
    else:
        return(amp,0)


def get_all_unmyelinated_activated (df):
    unmyelinated = df[4]
    unmyelinated_idx = [i for i, x in enumerate(unmyelinated) if not(x)]
    amp = np.abs(df[5][0])
    n_axon = len(unmyelinated)
    n_active = np.array(list(df[6]))
    n_active = np.sum(n_active[unmyelinated_idx])
    if (n_axon):
        return(amp,n_active/n_axon)
    else:
        return(amp,0)

def get_all_myelinated_greater_than (df,threshold):
    myelinated = df[4]
    myelinated_idx = [i for i, x in enumerate(myelinated) if x]
    diam = np.array(list(df[3]))
    diam = diam[myelinated_idx]
    diam_idx = [i for i, x in enumerate(diam) if x>=threshold]
    amp = np.abs(df[5][0])
    n_axon = len(diam_idx)
    n_active = np.array(list(df[6]))
    n_active = np.sum(n_active[diam_idx])
    if (n_axon):
        return(amp,n_active/n_axon)
    else:
        return(amp,0)

def get_all_myelinated_lesser_than (df,threshold):
    myelinated = df[4]
    myelinated_idx = [i for i, x in enumerate(myelinated) if x]
    diam = np.array(list(df[3]))
    diam = diam[myelinated_idx]
    diam_idx = [i for i, x in enumerate(diam) if x<threshold]
    amp = np.abs(df[5][0])
    n_axon = len(diam_idx)
    n_active = np.array(list(df[6]))
    n_active = np.sum(n_active[diam_idx])
    if (n_axon):
        return(amp,n_active/n_axon)
    else:
        return(amp,0)

pw_min = 100e-3
pw_max = 1000e-3       
n_step = 50
pw_vector = np.linspace(pw_min,pw_max,num =n_step )

path = './data/results/'

output_path = './data/extracted_data/'

pw_list_PA = []
elec_ID_list_PA = []
Amp_list_PA = []
all_pop_list_PA = []
large_list_PA = []

pw_list_PW = []
elec_ID_list_PW = []
Amp_list_PW = []
all_pop_list_PW = []
large_list_PW = []

for dir in os.listdir(path):
    subpath = path + dir
    
    if (os.path.isdir(subpath)):
        elec_ID = dir[9]
        pw=0
        pa=0
        if '_PW_' in  dir:
            if ("PW_50_us" in dir):
                pw = 50
            else:
                pw = 20
        if '_PA_' in dir:
            if ("PA_9_ua" in dir):
                pa = 9
            if ("PA_8_ua" in dir):
                pa = 8
            if ("PA_7_ua" in dir):
                pa = 7
        list_file = os.listdir(subpath)
        list_file =natsort.natsorted(list_file,reverse=True)
        k = 1
        for file in list_file:
            file = subpath +'/'+file
            if (".csv" in file):
                print(file)
                df = pd.read_csv(file,header=None, on_bad_lines='skip')
                df = df.drop_duplicates() #just in case)
                if (pw):
                    amp,p_activat = get_all_pop_activated (df)
                    Amp_list_PA.append(amp)
                    all_pop_list_PA.append(p_activat)
                    amp,p_activat=get_all_myelinated_greater_than (df,8)
                    large_list_PA.append(p_activat)
                    pw_list_PA.append(pw)
                    elec_ID_list_PA.append(elec_ID)
                if (pa):
                    amp,p_activat = get_all_pop_activated (df)
                    Amp_list_PW.append(pa)
                    all_pop_list_PW.append(p_activat)
                    amp,p_activat=get_all_myelinated_greater_than (df,8)
                    large_list_PW.append(p_activat)
                    elec_ID_list_PW.append(elec_ID)
                    pw_list_PW.append(pw_vector[-k])
                    k+=1 


data = {'cathodic_pw':pw_list_PA, 'ID_electrode': elec_ID_list_PA,
        'Amp': Amp_list_PA, 'all_pop': all_pop_list_PA, 'large_myelinated':large_list_PA
}  

output_df = pd.DataFrame(data)  
output_df.to_csv(output_path+'recruitment_amp.csv')
    
data = {'cathodic_pw':pw_list_PW, 'ID_electrode': elec_ID_list_PW,
        'Amp': Amp_list_PW, 'all_pop': all_pop_list_PW, 'large_myelinated':large_list_PW
}  

output_df = pd.DataFrame(data)  
output_df.to_csv(output_path+'recruitment_pw.csv')
