# Supplementary material for: NRV: An open framework for in silico evaluation of peripheral nerve electrical stimulation strategies
Source: PLoS Comput Biol. 2024 Jul 12;20(7):e1011826. doi: 10.1371/journal.pcbi.1011826 (PMC11268605; doi:10.1371/journal.pcbi.1011826)
Supplement: S3 Archive — Python scripts and data files to generate and plot the in silico study replication. (ZIP) [file pcbi.1011826.s012.zip › S3_Archive/get_fiber_distrib_stats.py]

import numpy as np
import matplotlib.pyplot as plt
import csv
import nrv

#fiber distribution from cat tibial nerve
#stats source:
#Fugleholm, K., Schmalbruch, H., & Krarup, C. (2000). 
#Post reinnervation maturation of myelinated nerve fibers 
#in the cat tibial nerve: chronic electrophysiological 
#and morphometric studies. 
#Journal of the Peripheral Nervous System, 5(2), 82-95.

#fiber diam
diam_l= [1,2,3,4,5,6,7,8,9,10,11,12,13,14,15,16]
distrib_size = [1,60,104,81,104,61,43,44,59,83,83,62,33,10,3,2]
distrib_size = [1,60,104,105,104,61,43,44,59,83,83,62,33,10,3,2]

distrib_size = np.array(distrib_size)

area = np.sum(distrib_size)
distrib_size = distrib_size/area

with open('Fugleholm.csv', 'w') as f:
    # create the csv writer
    writer = csv.writer(f)

    # write a row to the csv file
    for k in range(len(diam_l)):
        row = [diam_l[k],(distrib_size[k])]
        #print(row)
        writer.writerow(row)

stat = "Fugleholm"
gen, popt1, pcov1 = nrv.create_generator_from_stat(stat,dmin = 1,dmax = 16)
diam, pres = nrv.load_stat(stat)
#print(popt1)
xspace1 = np.linspace(1,16,num=100)
data = nrv.two_Gamma(xspace1, *popt1)
data = data/np.sum(data)

test = np.random.choice(xspace1,10000, p=data)
print(test)

plt.figure()
plt.step(diam,pres,where='post',label=stat)
plt.plot(xspace1, nrv.two_Gamma(xspace1, *popt1),label='identified')
plt.legend()

plt.figure()
plt.hist(test,bins = 16,color = 'blue',label='Myelinated')

test2 = np.random.choice(test,500)
plt.figure()
plt.hist(test2,bins = 16,color = 'blue',label='Myelinated')

test3 = np.random.choice(xspace1,500, p=data)
plt.figure()
plt.hist(test3,bins = 16,color = 'blue',label='Myelinated')

plt.show()
