# Supplementary material for: NRV: An open framework for in silico evaluation of peripheral nerve electrical stimulation strategies
Source: PLoS Comput Biol. 2024 Jul 12;20(7):e1011826. doi: 10.1371/journal.pcbi.1011826 (PMC11268605; doi:10.1371/journal.pcbi.1011826)
Supplement: S3 Archive — Python scripts and data files to generate and plot the in silico study replication. (ZIP) [file pcbi.1011826.s012.zip › S3_Archive/Fugleholm.csv]

1	0.0011668611435239206
2	0.07001166861143523
3	0.12135355892648775
4	0.12252042007001167
5	0.12135355892648775
6	0.07117852975495916
7	0.050175029171528586
8	0.051341890315052506
9	0.06884480746791131
10	0.09684947491248541
11	0.09684947491248541
12	0.07234539089848308
13	0.038506417736289385
14	0.011668611435239206
15	0.003500583430571762
16	0.002333722287047841
