# Supplementary material for: NRV: An open framework for in silico evaluation of peripheral nerve electrical stimulation strategies
Source: PLoS Comput Biol. 2024 Jul 12;20(7):e1011826. doi: 10.1371/journal.pcbi.1011826 (PMC11268605; doi:10.1371/journal.pcbi.1011826)
Supplement: S3 Archive — Python scripts and data files to generate and plot the in silico study replication. (ZIP) [file pcbi.1011826.s012.zip › S3_Archive/data/extracted_data/recruitment_amp.csv]

	cathodic_pw	ID_electrode	Amp	all_pop	large_myelinated
0	50	2	250.0	0.9497991967871486	0.9955357142857143
1	50	2	244.89795918367344	0.9497991967871486	0.9955357142857143
2	50	2	239.79591836734693	0.9457831325301205	0.9955357142857143
3	50	2	234.6938775510204	0.9437751004016064	0.9955357142857143
4	50	2	229.59183673469389	0.9397590361445783	0.9955357142857143
5	50	2	224.48979591836732	0.9397590361445783	0.9955357142857143
6	50	2	219.3877551020408	0.9377510040160643	0.9955357142857143
7	50	2	214.28571428571428	0.9337349397590361	1.0
8	50	2	209.1836734693877	0.9317269076305221	1.0
9	50	2	204.0816326530612	0.9317269076305221	1.0
10	50	2	198.9795918367347	0.929718875502008	1.0
11	50	2	193.87755102040816	0.929718875502008	1.0
12	50	2	188.77551020408163	0.9257028112449799	1.0
13	50	2	183.6734693877551	0.9216867469879518	1.0
14	50	2	178.57142857142856	0.9176706827309237	1.0
15	50	2	173.46938775510205	0.9116465863453815	1.0
16	50	2	168.3673469387755	0.9076305220883534	1.0
17	50	2	163.26530612244898	0.9036144578313253	1.0
18	50	2	158.16326530612244	0.8975903614457831	1.0
19	50	2	153.0612244897959	0.8895582329317269	1.0
20	50	2	147.9591836734694	0.8835341365461847	1.0
21	50	2	142.85714285714286	0.8815261044176707	1.0
22	50	2	137.75510204081633	0.8654618473895582	1.0
23	50	2	132.6530612244898	0.8554216867469879	1.0
24	50	2	127.55102040816328	0.8453815261044176	1.0
25	50	2	122.44897959183672	0.8433734939759037	1.0
26	50	2	117.3469387755102	0.8413654618473896	1.0
27	50	2	112.24489795918367	0.8313253012048193	1.0
28	50	2	107.14285714285714	0.8253012048192772	0.9955357142857143
29	50	2	102.0408163265306	0.8052208835341366	0.9955357142857143
30	50	2	96.93877551020408	0.7771084337349398	0.9776785714285714
31	50	2	91.83673469387756	0.7469879518072289	0.9598214285714286
32	50	2	86.73469387755102	0.7168674698795181	0.9285714285714286
33	50	2	81.63265306122449	0.6927710843373494	0.9017857142857143
34	50	2	76.53061224489795	0.642570281124498	0.8392857142857143
35	50	2	71.42857142857143	0.606425702811245	0.8125
36	50	2	66.3265306122449	0.572289156626506	0.7678571428571429
37	50	2	61.224489795918366	0.5381526104417671	0.7366071428571429
38	50	2	56.12244897959184	0.4899598393574297	0.6651785714285714
39	50	2	51.0204081632653	0.43373493975903615	0.6205357142857143
40	50	2	45.91836734693877	0.3755020080321285	0.5446428571428571
41	50	2	40.81632653061224	0.3232931726907631	0.47767857142857145
42	50	2	35.714285714285715	0.2751004016064257	0.4107142857142857
43	50	2	30.612244897959183	0.20883534136546184	0.3080357142857143
44	50	2	25.51020408163265	0.13855421686746988	0.19642857142857142
45	50	2	20.40816326530612	0.06626506024096386	0.09821428571428571
46	50	2	15.306122448979592	0.028112449799196786	0.044642857142857144
47	50	2	10.20408163265306	0.006024096385542169	0.008928571428571428
48	50	2	5.1020408163265305	0.0	0.0
49	50	2	0.0	0.0	0.0
50	50	3	250.0	0.9519038076152304	0.9955357142857143
51	50	3	244.89795918367344	0.9498997995991983	0.9955357142857143
52	50	3	239.79591836734693	0.9498997995991983	0.9955357142857143
53	50	3	234.6938775510204	0.9418837675350702	0.9955357142857143
54	50	3	229.59183673469389	0.9378757515030061	0.9955357142857143
55	50	3	224.48979591836732	0.9338677354709419	0.9955357142857143
56	50	3	219.3877551020408	0.9338677354709419	0.9955357142857143
57	50	3	214.28571428571428	0.9298597194388778	0.9955357142857143
58	50	3	209.1836734693877	0.9258517034068137	0.9955357142857143
59	50	3	204.0816326530612	0.9238476953907816	1.0
60	50	3	198.9795918367347	0.9218436873747495	1.0
61	50	3	193.87755102040816	0.9198396793587175	1.0
62	50	3	188.77551020408163	0.9178356713426854	1.0
63	50	3	183.6734693877551	0.9098196392785571	1.0
64	50	3	178.57142857142856	0.9078156312625251	1.0
65	50	3	173.46938775510205	0.9038076152304609	1.0
66	50	3	168.3673469387755	0.9018036072144289	1.0
67	50	3	163.26530612244898	0.8957915831663327	1.0
68	50	3	158.16326530612244	0.8897795591182365	1.0
69	50	3	153.0612244897959	0.8817635270541082	1.0
70	50	3	147.9591836734694	0.8777555110220441	1.0
71	50	3	142.85714285714286	0.8717434869739479	1.0
72	50	3	137.75510204081633	0.8677354709418837	1.0
73	50	3	132.6530612244898	0.8597194388777555	1.0
74	50	3	127.55102040816328	0.8537074148296593	1.0
75	50	3	122.44897959183672	0.8396793587174348	1.0
76	50	3	117.3469387755102	0.8256513026052105	1.0
77	50	3	112.24489795918367	0.8096192384769539	1.0
78	50	3	107.14285714285714	0.7895791583166333	0.9955357142857143
79	50	3	102.0408163265306	0.7695390781563126	0.96875
80	50	3	96.93877551020408	0.7555110220440882	0.9553571428571429
81	50	3	91.83673469387756	0.7234468937875751	0.9330357142857143
82	50	3	86.73469387755102	0.6933867735470942	0.90625
83	50	3	81.63265306122449	0.655310621242485	0.875
84	50	3	76.53061224489795	0.6212424849699398	0.8214285714285714
85	50	3	71.42857142857143	0.5691382765531062	0.7723214285714286
86	50	3	66.3265306122449	0.5370741482965932	0.7321428571428571
87	50	3	61.224489795918366	0.501002004008016	0.6875
88	50	3	56.12244897959184	0.4529058116232465	0.6205357142857143
89	50	3	51.0204081632653	0.40080160320641284	0.5446428571428571
90	50	3	45.91836734693877	0.3587174348697395	0.5044642857142857
91	50	3	40.81632653061224	0.2985971943887776	0.41517857142857145
92	50	3	35.714285714285715	0.25250501002004005	0.35267857142857145
93	50	3	30.612244897959183	0.20841683366733466	0.29910714285714285
94	50	3	25.51020408163265	0.1342685370741483	0.17857142857142858
95	50	3	20.40816326530612	0.07615230460921844	0.11160714285714286
96	50	3	15.306122448979592	0.026052104208416832	0.03571428571428571
97	50	3	10.20408163265306	0.004008016032064128	0.008928571428571428
98	50	3	5.1020408163265305	0.0	0.0
99	50	3	0.0	0.0	0.0
100	50	8	250.0	0.9719438877755511	0.9910714285714286
101	50	8	244.89795918367344	0.9719438877755511	0.9910714285714286
102	50	8	239.79591836734693	0.9719438877755511	0.9910714285714286
103	50	8	234.6938775510204	0.9719438877755511	0.9955357142857143
104	50	8	229.59183673469389	0.9679358717434869	0.9955357142857143
105	50	8	224.48979591836732	0.9659318637274549	0.9955357142857143
106	50	8	219.3877551020408	0.9679358717434869	1.0
107	50	8	214.28571428571428	0.9619238476953907	1.0
108	50	8	209.1836734693877	0.9579158316633266	1.0
109	50	8	204.0816326530612	0.9559118236472945	1.0
110	50	8	198.9795918367347	0.9539078156312625	1.0
111	50	8	193.87755102040816	0.9539078156312625	1.0
112	50	8	188.77551020408163	0.9478957915831663	1.0
113	50	8	183.6734693877551	0.9458917835671342	1.0
114	50	8	178.57142857142856	0.9418837675350702	1.0
115	50	8	173.46938775510205	0.935871743486974	1.0
116	50	8	168.3673469387755	0.9298597194388778	1.0
117	50	8	163.26530612244898	0.9258517034068137	1.0
118	50	8	158.16326530612244	0.9178356713426854	1.0
119	50	8	153.0612244897959	0.9098196392785571	1.0
120	50	8	147.9591836734694	0.905811623246493	1.0
121	50	8	142.85714285714286	0.9038076152304609	1.0
122	50	8	137.75510204081633	0.8997995991983968	1.0
123	50	8	132.6530612244898	0.8977955911823647	1.0
124	50	8	127.55102040816328	0.8937875751503006	1.0
125	50	8	122.44897959183672	0.8797595190380761	1.0
126	50	8	117.3469387755102	0.8697394789579158	1.0
127	50	8	112.24489795918367	0.8597194388777555	1.0
128	50	8	107.14285714285714	0.8517034068136272	1.0
129	50	8	102.0408163265306	0.8356713426853707	1.0
130	50	8	96.93877551020408	0.8256513026052105	1.0
131	50	8	91.83673469387756	0.8136272545090181	0.9955357142857143
132	50	8	86.73469387755102	0.7995991983967936	0.9910714285714286
133	50	8	81.63265306122449	0.779559118236473	0.9732142857142857
134	50	8	76.53061224489795	0.7635270541082164	0.9642857142857143
135	50	8	71.42857142857143	0.7134268537074149	0.9285714285714286
136	50	8	66.3265306122449	0.657314629258517	0.8660714285714286
137	50	8	61.224489795918366	0.6072144288577155	0.8125
138	50	8	56.12244897959184	0.5470941883767535	0.75
139	50	8	51.0204081632653	0.49298597194388777	0.7098214285714286
140	50	8	45.91836734693877	0.4248496993987976	0.6294642857142857
141	50	8	40.81632653061224	0.35470941883767537	0.5401785714285714
142	50	8	35.714285714285715	0.2965931863727455	0.45089285714285715
143	50	8	30.612244897959183	0.22044088176352705	0.34375
144	50	8	25.51020408163265	0.15831663326653306	0.24553571428571427
145	50	8	20.40816326530612	0.07214428857715431	0.10267857142857142
146	50	8	15.306122448979592	0.03406813627254509	0.05357142857142857
147	50	8	10.20408163265306	0.004008016032064128	0.008928571428571428
148	50	8	5.1020408163265305	0.0	0.0
149	50	8	0.0	0.0	0.0
150	20	2	300.0	0.8815261044176707	1.0
151	20	2	293.87755102040813	0.8815261044176707	1.0
152	20	2	287.7551020408163	0.8755020080321285	1.0
153	20	2	281.63265306122446	0.8714859437751004	1.0
154	20	2	275.51020408163265	0.8634538152610441	1.0
155	20	2	269.3877551020408	0.8534136546184738	1.0
156	20	2	263.265306122449	0.8473895582329317	1.0
157	20	2	257.1428571428571	0.8453815261044176	1.0
158	20	2	251.0204081632653	0.8433734939759037	1.0
159	20	2	244.89795918367344	0.8433734939759037	1.0
160	20	2	238.77551020408163	0.8433734939759037	1.0
161	20	2	232.6530612244898	0.8353413654618473	1.0
162	20	2	226.53061224489795	0.8313253012048193	1.0
163	20	2	220.4081632653061	0.8313253012048193	1.0
164	20	2	214.28571428571428	0.8232931726907631	1.0
165	20	2	208.16326530612244	0.8172690763052208	1.0
166	20	2	202.0408163265306	0.8072289156626506	1.0
167	20	2	195.9183673469388	0.7931726907630522	0.9955357142857143
168	20	2	189.79591836734693	0.7811244979919679	0.9955357142857143
169	20	2	183.6734693877551	0.7670682730923695	0.9955357142857143
170	20	2	177.55102040816325	0.7530120481927711	0.9776785714285714
171	20	2	171.42857142857142	0.7369477911646586	0.96875
172	20	2	165.30612244897958	0.7269076305220884	0.9598214285714286
173	20	2	159.18367346938774	0.7108433734939759	0.9330357142857143
174	20	2	153.0612244897959	0.6867469879518072	0.9151785714285714
175	20	2	146.93877551020407	0.6586345381526104	0.8928571428571429
176	20	2	140.81632653061223	0.6345381526104418	0.8616071428571429
177	20	2	134.6938775510204	0.6104417670682731	0.8392857142857143
178	20	2	128.57142857142856	0.5943775100401606	0.8214285714285714
179	20	2	122.44897959183672	0.5682730923694779	0.7857142857142857
180	20	2	116.3265306122449	0.5461847389558233	0.7678571428571429
181	20	2	110.20408163265306	0.5281124497991968	0.75
182	20	2	104.08163265306122	0.4879518072289157	0.6964285714285714
183	20	2	97.95918367346938	0.4538152610441767	0.6607142857142857
184	20	2	91.83673469387756	0.42369477911646586	0.6339285714285714
185	20	2	85.71428571428571	0.39156626506024095	0.59375
186	20	2	79.59183673469387	0.3634538152610442	0.5535714285714286
187	20	2	73.46938775510203	0.3293172690763052	0.5
188	20	2	67.3469387755102	0.28714859437751006	0.4419642857142857
189	20	2	61.224489795918366	0.25301204819277107	0.39732142857142855
190	20	2	55.10204081632653	0.21485943775100402	0.32589285714285715
191	20	2	48.97959183673469	0.17269076305220885	0.26785714285714285
192	20	2	42.85714285714285	0.1144578313253012	0.16964285714285715
193	20	2	36.73469387755102	0.06827309236947791	0.11160714285714286
194	20	2	30.612244897959183	0.040160642570281124	0.0625
195	20	2	24.489795918367346	0.018072289156626505	0.03125
196	20	2	18.36734693877551	0.006024096385542169	0.008928571428571428
197	20	2	12.244897959183673	0.0	0.0
198	20	2	6.122448979591836	0.0	0.0
199	20	2	0.0	0.0	0.0
200	20	3	300.0	0.875751503006012	1.0
201	20	3	293.87755102040813	0.875751503006012	1.0
202	20	3	287.7551020408163	0.8697394789579158	1.0
203	20	3	281.63265306122446	0.8677354709418837	1.0
204	20	3	275.51020408163265	0.8657314629258517	1.0
205	20	3	269.3877551020408	0.8657314629258517	1.0
206	20	3	263.265306122449	0.8557114228456913	1.0
207	20	3	257.1428571428571	0.8537074148296593	1.0
208	20	3	251.0204081632653	0.8517034068136272	1.0
209	20	3	244.89795918367344	0.8376753507014028	1.0
210	20	3	238.77551020408163	0.8296593186372746	1.0
211	20	3	232.6530612244898	0.8216432865731463	1.0
212	20	3	226.53061224489795	0.8096192384769539	1.0
213	20	3	220.4081632653061	0.8016032064128257	1.0
214	20	3	214.28571428571428	0.7995991983967936	1.0
215	20	3	208.16326530612244	0.7895791583166333	1.0
216	20	3	202.0408163265306	0.7875751503006012	1.0
217	20	3	195.9183673469388	0.7775551102204409	0.9955357142857143
218	20	3	189.79591836734693	0.7655310621242485	0.9866071428571429
219	20	3	183.6734693877551	0.7414829659318637	0.96875
220	20	3	177.55102040816325	0.7294589178356713	0.9553571428571429
221	20	3	171.42857142857142	0.7194388777555111	0.9464285714285714
222	20	3	165.30612244897958	0.7014028056112225	0.9375
223	20	3	159.18367346938774	0.6753507014028056	0.9196428571428571
224	20	3	153.0612244897959	0.6653306613226453	0.90625
225	20	3	146.93877551020407	0.6392785571142284	0.875
226	20	3	140.81632653061223	0.6112224448897795	0.8526785714285714
227	20	3	134.6938775510204	0.5811623246492986	0.8125
228	20	3	128.57142857142856	0.5531062124248497	0.78125
229	20	3	122.44897959183672	0.533066132264529	0.75
230	20	3	116.3265306122449	0.5070140280561122	0.71875
231	20	3	110.20408163265306	0.4789579158316633	0.6919642857142857
232	20	3	104.08163265306122	0.46292585170340683	0.65625
233	20	3	97.95918367346938	0.4348697394789579	0.6160714285714286
234	20	3	91.83673469387756	0.3927855711422846	0.5714285714285714
235	20	3	85.71428571428571	0.36072144288577157	0.5223214285714286
236	20	3	79.59183673469387	0.33867735470941884	0.49107142857142855
237	20	3	73.46938775510203	0.30060120240480964	0.4419642857142857
238	20	3	67.3469387755102	0.26452905811623245	0.3794642857142857
239	20	3	61.224489795918366	0.23446893787575152	0.3392857142857143
240	20	3	55.10204081632653	0.21042084168336672	0.32142857142857145
241	20	3	48.97959183673469	0.1683366733466934	0.2544642857142857
242	20	3	42.85714285714285	0.12224448897795591	0.17410714285714285
243	20	3	36.73469387755102	0.08016032064128256	0.12053571428571429
244	20	3	30.612244897959183	0.04408817635270541	0.07142857142857142
245	20	3	24.489795918367346	0.022044088176352707	0.03571428571428571
246	20	3	18.36734693877551	0.006012024048096192	0.013392857142857142
247	20	3	12.244897959183673	0.0	0.0
248	20	3	6.122448979591836	0.0	0.0
249	20	3	0.0	0.0	0.0
250	20	8	300.0	0.905811623246493	1.0
251	20	8	293.87755102040813	0.8997995991983968	1.0
252	20	8	287.7551020408163	0.8997995991983968	1.0
253	20	8	281.63265306122446	0.8997995991983968	1.0
254	20	8	275.51020408163265	0.8977955911823647	1.0
255	20	8	269.3877551020408	0.8937875751503006	1.0
256	20	8	263.265306122449	0.8937875751503006	1.0
257	20	8	257.1428571428571	0.8917835671342685	1.0
258	20	8	251.0204081632653	0.8817635270541082	1.0
259	20	8	244.89795918367344	0.87374749498998	1.0
260	20	8	238.77551020408163	0.87374749498998	1.0
261	20	8	232.6530612244898	0.8657314629258517	1.0
262	20	8	226.53061224489795	0.8597194388777555	1.0
263	20	8	220.4081632653061	0.8557114228456913	1.0
264	20	8	214.28571428571428	0.843687374749499	1.0
265	20	8	208.16326530612244	0.8396793587174348	1.0
266	20	8	202.0408163265306	0.8336673346693386	1.0
267	20	8	195.9183673469388	0.8296593186372746	1.0
268	20	8	189.79591836734693	0.8216432865731463	1.0
269	20	8	183.6734693877551	0.8156312625250501	1.0
270	20	8	177.55102040816325	0.8076152304609219	1.0
271	20	8	171.42857142857142	0.7975951903807615	0.9955357142857143
272	20	8	165.30612244897958	0.7935871743486974	0.9955357142857143
273	20	8	159.18367346938774	0.7915831663326653	0.9955357142857143
274	20	8	153.0612244897959	0.7775551102204409	0.9866071428571429
275	20	8	146.93877551020407	0.751503006012024	0.9732142857142857
276	20	8	140.81632653061223	0.7314629258517034	0.9642857142857143
277	20	8	134.6938775510204	0.7114228456913828	0.9553571428571429
278	20	8	128.57142857142856	0.6793587174348698	0.9241071428571429
279	20	8	122.44897959183672	0.6432865731462926	0.8928571428571429
280	20	8	116.3265306122449	0.6052104208416834	0.8392857142857143
281	20	8	110.20408163265306	0.591182364729459	0.8258928571428571
282	20	8	104.08163265306122	0.5430861723446894	0.78125
283	20	8	97.95918367346938	0.5130260521042084	0.75
284	20	8	91.83673469387756	0.48096192384769537	0.7142857142857143
285	20	8	85.71428571428571	0.43887775551102204	0.6830357142857143
286	20	8	79.59183673469387	0.39478957915831664	0.6205357142857143
287	20	8	73.46938775510203	0.36472945891783565	0.5669642857142857
288	20	8	67.3469387755102	0.3166332665330661	0.5
289	20	8	61.224489795918366	0.2685370741482966	0.4375
290	20	8	55.10204081632653	0.218436873747495	0.35267857142857145
291	20	8	48.97959183673469	0.1843687374749499	0.29910714285714285
292	20	8	42.85714285714285	0.13627254509018036	0.22321428571428573
293	20	8	36.73469387755102	0.08216432865731463	0.12946428571428573
294	20	8	30.612244897959183	0.04408817635270541	0.07142857142857142
295	20	8	24.489795918367346	0.028056112224448898	0.049107142857142856
296	20	8	18.36734693877551	0.004008016032064128	0.008928571428571428
297	20	8	12.244897959183673	0.0	0.0
298	20	8	6.122448979591836	0.0	0.0
299	20	8	0.0	0.0	0.0
300	20	5	300.0	0.893574297188755	1.0
301	20	5	293.87755102040813	0.891566265060241	1.0
302	20	5	287.7551020408163	0.891566265060241	1.0
303	20	5	281.63265306122446	0.8835341365461847	1.0
304	20	5	275.51020408163265	0.8795180722891566	1.0
305	20	5	269.3877551020408	0.8775100401606426	1.0
306	20	5	263.265306122449	0.8734939759036144	1.0
307	20	5	257.1428571428571	0.8654618473895582	1.0
308	20	5	251.0204081632653	0.8594377510040161	1.0
309	20	5	244.89795918367344	0.8493975903614458	1.0
310	20	5	238.77551020408163	0.8453815261044176	1.0
311	20	5	232.6530612244898	0.8393574297188755	1.0
312	20	5	226.53061224489795	0.8333333333333334	1.0
313	20	5	220.4081632653061	0.8253012048192772	1.0
314	20	5	214.28571428571428	0.8152610441767069	1.0
315	20	5	208.16326530612244	0.8072289156626506	1.0
316	20	5	202.0408163265306	0.7951807228915663	1.0
317	20	5	195.9183673469388	0.7871485943775101	0.9955555555555555
318	20	5	189.79591836734693	0.7811244979919679	0.9911111111111112
319	20	5	183.6734693877551	0.7670682730923695	0.9777777777777777
320	20	5	177.55102040816325	0.7610441767068273	0.9777777777777777
321	20	5	171.42857142857142	0.7429718875502008	0.9733333333333334
322	20	5	165.30612244897958	0.7309236947791165	0.9688888888888889
323	20	5	159.18367346938774	0.7168674698795181	0.96
324	20	5	153.0612244897959	0.7028112449799196	0.9422222222222222
325	20	5	146.93877551020407	0.6887550200803213	0.9244444444444444
326	20	5	140.81632653061223	0.6706827309236948	0.9066666666666666
327	20	5	134.6938775510204	0.6365461847389559	0.8622222222222222
328	20	5	128.57142857142856	0.608433734939759	0.8311111111111111
329	20	5	122.44897959183672	0.5823293172690763	0.7955555555555556
330	20	5	116.3265306122449	0.5622489959839357	0.7644444444444445
331	20	5	110.20408163265306	0.5160642570281124	0.6933333333333334
332	20	5	104.08163265306122	0.4839357429718876	0.6666666666666666
333	20	5	97.95918367346938	0.45582329317269077	0.6355555555555555
334	20	5	91.83673469387756	0.40963855421686746	0.5955555555555555
335	20	5	85.71428571428571	0.3895582329317269	0.56
336	20	5	79.59183673469387	0.35542168674698793	0.5155555555555555
337	20	5	73.46938775510203	0.3132530120481928	0.4711111111111111
338	20	5	67.3469387755102	0.26706827309236947	0.39111111111111113
339	20	5	61.224489795918366	0.23092369477911648	0.3288888888888889
340	20	5	55.10204081632653	0.19076305220883535	0.28888888888888886
341	20	5	48.97959183673469	0.14859437751004015	0.23555555555555555
342	20	5	42.85714285714285	0.10843373493975904	0.17333333333333334
343	20	5	36.73469387755102	0.0783132530120482	0.1288888888888889
344	20	5	30.612244897959183	0.04819277108433735	0.08444444444444445
345	20	5	24.489795918367346	0.02208835341365462	0.04
346	20	5	18.36734693877551	0.002008032128514056	0.0044444444444444444
347	20	5	12.244897959183673	0.0	0.0
348	20	5	6.122448979591836	0.0	0.0
349	20	5	0.0	0.0	0.0
350	20	4	300.0	0.8995983935742972	1.0
351	20	4	293.87755102040813	0.8995983935742972	1.0
352	20	4	287.7551020408163	0.8975903614457831	1.0
353	20	4	281.63265306122446	0.8955823293172691	1.0
354	20	4	275.51020408163265	0.8955823293172691	1.0
355	20	4	269.3877551020408	0.8955823293172691	1.0
356	20	4	263.265306122449	0.8875502008032129	1.0
357	20	4	257.1428571428571	0.8815261044176707	1.0
358	20	4	251.0204081632653	0.8775100401606426	1.0
359	20	4	244.89795918367344	0.8694779116465864	1.0
360	20	4	238.77551020408163	0.8654618473895582	1.0
361	20	4	232.6530612244898	0.8634538152610441	1.0
362	20	4	226.53061224489795	0.8534136546184738	1.0
363	20	4	220.4081632653061	0.8433734939759037	1.0
364	20	4	214.28571428571428	0.8413654618473896	1.0
365	20	4	208.16326530612244	0.8393574297188755	1.0
366	20	4	202.0408163265306	0.8293172690763052	1.0
367	20	4	195.9183673469388	0.8273092369477911	1.0
368	20	4	189.79591836734693	0.8192771084337349	1.0
369	20	4	183.6734693877551	0.8092369477911646	1.0
370	20	4	177.55102040816325	0.8052208835341366	0.9955156950672646
371	20	4	171.42857142857142	0.7971887550200804	0.9955156950672646
372	20	4	165.30612244897958	0.7911646586345381	0.9955156950672646
373	20	4	159.18367346938774	0.7791164658634538	0.9910313901345291
374	20	4	153.0612244897959	0.7650602409638554	0.9775784753363229
375	20	4	146.93877551020407	0.7449799196787149	0.968609865470852
376	20	4	140.81632653061223	0.7289156626506024	0.9596412556053812
377	20	4	134.6938775510204	0.6947791164658634	0.9327354260089686
378	20	4	128.57142857142856	0.6606425702811245	0.9013452914798207
379	20	4	122.44897959183672	0.6244979919678715	0.8654708520179372
380	20	4	116.3265306122449	0.6004016064257028	0.8385650224215246
381	20	4	110.20408163265306	0.570281124497992	0.8071748878923767
382	20	4	104.08163265306122	0.5461847389558233	0.7847533632286996
383	20	4	97.95918367346938	0.5080321285140562	0.726457399103139
384	20	4	91.83673469387756	0.4779116465863454	0.7085201793721974
385	20	4	85.71428571428571	0.43775100401606426	0.6681614349775785
386	20	4	79.59183673469387	0.3895582329317269	0.5964125560538116
387	20	4	73.46938775510203	0.3654618473895582	0.5560538116591929
388	20	4	67.3469387755102	0.3132530120481928	0.47533632286995514
389	20	4	61.224489795918366	0.25100401606425704	0.39461883408071746
390	20	4	55.10204081632653	0.21084337349397592	0.33183856502242154
391	20	4	48.97959183673469	0.16265060240963855	0.2556053811659193
392	20	4	42.85714285714285	0.12650602409638553	0.2062780269058296
393	20	4	36.73469387755102	0.07429718875502007	0.1210762331838565
394	20	4	30.612244897959183	0.04417670682730924	0.07174887892376682
395	20	4	24.489795918367346	0.02208835341365462	0.03587443946188341
396	20	4	18.36734693877551	0.004016064257028112	0.008968609865470852
397	20	4	12.244897959183673	0.0	0.0
398	20	4	6.122448979591836	0.0	0.0
399	20	4	0.0	0.0	0.0
400	50	5	250.0	0.9578313253012049	1.0
401	50	5	244.89795918367344	0.9578313253012049	1.0
402	50	5	239.79591836734693	0.9518072289156626	1.0
403	50	5	234.6938775510204	0.9518072289156626	1.0
404	50	5	229.59183673469389	0.9497991967871486	1.0
405	50	5	224.48979591836732	0.9477911646586346	1.0
406	50	5	219.3877551020408	0.9417670682730924	1.0
407	50	5	214.28571428571428	0.9417670682730924	1.0
408	50	5	209.1836734693877	0.9377510040160643	1.0
409	50	5	204.0816326530612	0.9357429718875502	1.0
410	50	5	198.9795918367347	0.9317269076305221	1.0
411	50	5	193.87755102040816	0.927710843373494	1.0
412	50	5	188.77551020408163	0.9236947791164659	1.0
413	50	5	183.6734693877551	0.9216867469879518	1.0
414	50	5	178.57142857142856	0.9196787148594378	1.0
415	50	5	173.46938775510205	0.9156626506024096	1.0
416	50	5	168.3673469387755	0.9116465863453815	1.0
417	50	5	163.26530612244898	0.9056224899598394	1.0
418	50	5	158.16326530612244	0.9036144578313253	1.0
419	50	5	153.0612244897959	0.8995983935742972	1.0
420	50	5	147.9591836734694	0.8955823293172691	1.0
421	50	5	142.85714285714286	0.8875502008032129	1.0
422	50	5	137.75510204081633	0.8835341365461847	1.0
423	50	5	132.6530612244898	0.8775100401606426	1.0
424	50	5	127.55102040816328	0.8634538152610441	1.0
425	50	5	122.44897959183672	0.8493975903614458	1.0
426	50	5	117.3469387755102	0.8393574297188755	1.0
427	50	5	112.24489795918367	0.8273092369477911	1.0
428	50	5	107.14285714285714	0.8132530120481928	0.9955555555555555
429	50	5	102.0408163265306	0.7971887550200804	0.9822222222222222
430	50	5	96.93877551020408	0.7771084337349398	0.9733333333333334
431	50	5	91.83673469387756	0.7590361445783133	0.9644444444444444
432	50	5	86.73469387755102	0.7349397590361446	0.9511111111111111
433	50	5	81.63265306122449	0.7008032128514057	0.9155555555555556
434	50	5	76.53061224489795	0.6746987951807228	0.88
435	50	5	71.42857142857143	0.6244979919678715	0.8222222222222222
436	50	5	66.3265306122449	0.5843373493975904	0.7733333333333333
437	50	5	61.224489795918366	0.5261044176706827	0.6888888888888889
438	50	5	56.12244897959184	0.4959839357429719	0.6488888888888888
439	50	5	51.0204081632653	0.42168674698795183	0.5777777777777777
440	50	5	45.91836734693877	0.37751004016064255	0.5288888888888889
441	50	5	40.81632653061224	0.3192771084337349	0.4533333333333333
442	50	5	35.714285714285715	0.24497991967871485	0.3377777777777778
443	50	5	30.612244897959183	0.19076305220883535	0.27111111111111114
444	50	5	25.51020408163265	0.12248995983935743	0.18666666666666668
445	50	5	20.40816326530612	0.07228915662650602	0.11555555555555555
446	50	5	15.306122448979592	0.03413654618473896	0.05333333333333334
447	50	5	10.20408163265306	0.002008032128514056	0.0044444444444444444
448	50	5	5.1020408163265305	0.0	0.0
449	50	5	0.0	0.0	0.0
450	50	4	250.0	0.9738955823293173	0.9955156950672646
451	50	4	244.89795918367344	0.9718875502008032	0.9955156950672646
452	50	4	239.79591836734693	0.9718875502008032	0.9955156950672646
453	50	4	234.6938775510204	0.9678714859437751	0.9955156950672646
454	50	4	229.59183673469389	0.9658634538152611	0.9955156950672646
455	50	4	224.48979591836732	0.9658634538152611	0.9955156950672646
456	50	4	219.3877551020408	0.9578313253012049	0.9955156950672646
457	50	4	214.28571428571428	0.9578313253012049	1.0
458	50	4	209.1836734693877	0.9558232931726908	1.0
459	50	4	204.0816326530612	0.9538152610441767	1.0
460	50	4	198.9795918367347	0.9497991967871486	1.0
461	50	4	193.87755102040816	0.9457831325301205	1.0
462	50	4	188.77551020408163	0.9437751004016064	1.0
463	50	4	183.6734693877551	0.9437751004016064	1.0
464	50	4	178.57142857142856	0.9317269076305221	1.0
465	50	4	173.46938775510205	0.929718875502008	1.0
466	50	4	168.3673469387755	0.9257028112449799	1.0
467	50	4	163.26530612244898	0.9196787148594378	1.0
468	50	4	158.16326530612244	0.9116465863453815	1.0
469	50	4	153.0612244897959	0.9076305220883534	1.0
470	50	4	147.9591836734694	0.9036144578313253	1.0
471	50	4	142.85714285714286	0.8995983935742972	1.0
472	50	4	137.75510204081633	0.8955823293172691	1.0
473	50	4	132.6530612244898	0.8955823293172691	1.0
474	50	4	127.55102040816328	0.8815261044176707	1.0
475	50	4	122.44897959183672	0.8734939759036144	1.0
476	50	4	117.3469387755102	0.8634538152610441	1.0
477	50	4	112.24489795918367	0.8554216867469879	1.0
478	50	4	107.14285714285714	0.8413654618473896	1.0
479	50	4	102.0408163265306	0.8333333333333334	1.0
480	50	4	96.93877551020408	0.821285140562249	0.9955156950672646
481	50	4	91.83673469387756	0.8112449799196787	0.9955156950672646
482	50	4	86.73469387755102	0.7951807228915663	0.9865470852017937
483	50	4	81.63265306122449	0.7710843373493976	0.968609865470852
484	50	4	76.53061224489795	0.7449799196787149	0.9551569506726457
485	50	4	71.42857142857143	0.7068273092369478	0.9103139013452914
486	50	4	66.3265306122449	0.642570281124498	0.8430493273542601
487	50	4	61.224489795918366	0.5903614457831325	0.7982062780269058
488	50	4	56.12244897959184	0.5381526104417671	0.7443946188340808
489	50	4	51.0204081632653	0.4939759036144578	0.6995515695067265
490	50	4	45.91836734693877	0.41566265060240964	0.6053811659192825
491	50	4	40.81632653061224	0.357429718875502	0.5246636771300448
492	50	4	35.714285714285715	0.2791164658634538	0.4170403587443946
493	50	4	30.612244897959183	0.20281124497991967	0.3094170403587444
494	50	4	25.51020408163265	0.1465863453815261	0.21973094170403587
495	50	4	20.40816326530612	0.06827309236947791	0.09865470852017937
496	50	4	15.306122448979592	0.0321285140562249	0.04932735426008968
497	50	4	10.20408163265306	0.004016064257028112	0.008968609865470852
498	50	4	5.1020408163265305	0.0	0.0
499	50	4	0.0	0.0	0.0
500	20	1	300.0	0.843687374749499	1.0
501	20	1	293.87755102040813	0.8396793587174348	1.0
502	20	1	287.7551020408163	0.8276553106212425	1.0
503	20	1	281.63265306122446	0.8176352705410822	1.0
504	20	1	275.51020408163265	0.811623246492986	1.0
505	20	1	269.3877551020408	0.8076152304609219	1.0
506	20	1	263.265306122449	0.8036072144288577	1.0
507	20	1	257.1428571428571	0.8016032064128257	1.0
508	20	1	251.0204081632653	0.7975951903807615	1.0
509	20	1	244.89795918367344	0.7915831663326653	0.9955555555555555
510	20	1	238.77551020408163	0.7875751503006012	0.9955555555555555
511	20	1	232.6530612244898	0.7715430861723447	0.9822222222222222
512	20	1	226.53061224489795	0.7595190380761523	0.9733333333333334
513	20	1	220.4081632653061	0.7474949899799599	0.9688888888888889
514	20	1	214.28571428571428	0.7414829659318637	0.9644444444444444
515	20	1	208.16326530612244	0.7354709418837675	0.96
516	20	1	202.0408163265306	0.7234468937875751	0.96
517	20	1	195.9183673469388	0.7114228456913828	0.9555555555555556
518	20	1	189.79591836734693	0.6933867735470942	0.9288888888888889
519	20	1	183.6734693877551	0.6713426853707415	0.9111111111111111
520	20	1	177.55102040816325	0.657314629258517	0.8977777777777778
521	20	1	171.42857142857142	0.6412825651302605	0.8666666666666667
522	20	1	165.30612244897958	0.627254509018036	0.8533333333333334
523	20	1	159.18367346938774	0.6092184368737475	0.8311111111111111
524	20	1	153.0612244897959	0.6012024048096193	0.8222222222222222
525	20	1	146.93877551020407	0.5791583166332666	0.8088888888888889
526	20	1	140.81632653061223	0.5591182364729459	0.7777777777777778
527	20	1	134.6938775510204	0.5350701402805611	0.7466666666666667
528	20	1	128.57142857142856	0.5150300601202404	0.72
529	20	1	122.44897959183672	0.49298597194388777	0.68
530	20	1	116.3265306122449	0.4729458917835671	0.6577777777777778
531	20	1	110.20408163265306	0.44288577154308617	0.6
532	20	1	104.08163265306122	0.40681362725450904	0.56
533	20	1	97.95918367346938	0.39478957915831664	0.5422222222222223
534	20	1	91.83673469387756	0.36472945891783565	0.49777777777777776
535	20	1	85.71428571428571	0.3346693386773547	0.4622222222222222
536	20	1	79.59183673469387	0.2985971943887776	0.4088888888888889
537	20	1	73.46938775510203	0.28256513026052105	0.38222222222222224
538	20	1	67.3469387755102	0.24849699398797595	0.3422222222222222
539	20	1	61.224489795918366	0.21643286573146292	0.28888888888888886
540	20	1	55.10204081632653	0.18837675350701402	0.26222222222222225
541	20	1	48.97959183673469	0.1402805611222445	0.2088888888888889
542	20	1	42.85714285714285	0.1062124248496994	0.1688888888888889
543	20	1	36.73469387755102	0.07414829659318638	0.12444444444444444
544	20	1	30.612244897959183	0.05811623246492986	0.10222222222222223
545	20	1	24.489795918367346	0.036072144288577156	0.06222222222222222
546	20	1	18.36734693877551	0.01002004008016032	0.022222222222222223
547	20	1	12.244897959183673	0.0	0.0
548	20	1	6.122448979591836	0.0	0.0
549	20	1	0.0	0.0	0.0
550	20	0	300.0	0.8496993987975952	1.0
551	20	0	293.87755102040813	0.8416833667334669	1.0
552	20	0	287.7551020408163	0.8416833667334669	1.0
553	20	0	281.63265306122446	0.8396793587174348	1.0
554	20	0	275.51020408163265	0.8376753507014028	1.0
555	20	0	269.3877551020408	0.8356713426853707	1.0
556	20	0	263.265306122449	0.8316633266533067	1.0
557	20	0	257.1428571428571	0.8296593186372746	1.0
558	20	0	251.0204081632653	0.8276553106212425	1.0
559	20	0	244.89795918367344	0.8256513026052105	1.0
560	20	0	238.77551020408163	0.8216432865731463	1.0
561	20	0	232.6530612244898	0.8216432865731463	1.0
562	20	0	226.53061224489795	0.8196392785571143	1.0
563	20	0	220.4081632653061	0.8156312625250501	1.0
564	20	0	214.28571428571428	0.8076152304609219	1.0
565	20	0	208.16326530612244	0.7895791583166333	0.9955555555555555
566	20	0	202.0408163265306	0.7835671342685371	0.9866666666666667
567	20	0	195.9183673469388	0.7775551102204409	0.9822222222222222
568	20	0	189.79591836734693	0.7695390781563126	0.9733333333333334
569	20	0	183.6734693877551	0.7535070140280561	0.9644444444444444
570	20	0	177.55102040816325	0.7414829659318637	0.96
571	20	0	171.42857142857142	0.7234468937875751	0.9555555555555556
572	20	0	165.30612244897958	0.7054108216432866	0.9377777777777778
573	20	0	159.18367346938774	0.6833667334669339	0.9155555555555556
574	20	0	153.0612244897959	0.6713426853707415	0.9022222222222223
575	20	0	146.93877551020407	0.655310621242485	0.8844444444444445
576	20	0	140.81632653061223	0.6312625250501002	0.8577777777777778
577	20	0	134.6938775510204	0.5971943887775552	0.8177777777777778
578	20	0	128.57142857142856	0.5751503006012024	0.7911111111111111
579	20	0	122.44897959183672	0.5531062124248497	0.7688888888888888
580	20	0	116.3265306122449	0.5270541082164328	0.7333333333333333
581	20	0	110.20408163265306	0.5090180360721442	0.72
582	20	0	104.08163265306122	0.47695390781563124	0.68
583	20	0	97.95918367346938	0.4589178356713427	0.6622222222222223
584	20	0	91.83673469387756	0.42084168336673344	0.6044444444444445
585	20	0	85.71428571428571	0.3847695390781563	0.5555555555555556
586	20	0	79.59183673469387	0.3466933867735471	0.4888888888888889
587	20	0	73.46938775510203	0.3166332665330661	0.4444444444444444
588	20	0	67.3469387755102	0.27054108216432865	0.38666666666666666
589	20	0	61.224489795918366	0.250501002004008	0.36
590	20	0	55.10204081632653	0.21643286573146292	0.3111111111111111
591	20	0	48.97959183673469	0.18837675350701402	0.26222222222222225
592	20	0	42.85714285714285	0.13226452905811623	0.18666666666666668
593	20	0	36.73469387755102	0.09418837675350701	0.13333333333333333
594	20	0	30.612244897959183	0.05811623246492986	0.08888888888888889
595	20	0	24.489795918367346	0.02404809619238477	0.04
596	20	0	18.36734693877551	0.01002004008016032	0.013333333333333334
597	20	0	12.244897959183673	0.0	0.0
598	20	0	6.122448979591836	0.0	0.0
599	20	0	0.0	0.0	0.0
600	50	1	250.0	0.9338677354709419	0.9777777777777777
601	50	1	244.89795918367344	0.9298597194388778	0.9777777777777777
602	50	1	239.79591836734693	0.9238476953907816	0.9777777777777777
603	50	1	234.6938775510204	0.9218436873747495	0.9822222222222222
604	50	1	229.59183673469389	0.9178356713426854	0.9866666666666667
605	50	1	224.48979591836732	0.9118236472945892	0.9866666666666667
606	50	1	219.3877551020408	0.9078156312625251	0.9866666666666667
607	50	1	214.28571428571428	0.9018036072144289	0.9866666666666667
608	50	1	209.1836734693877	0.9018036072144289	0.9866666666666667
609	50	1	204.0816326530612	0.8997995991983968	0.9911111111111112
610	50	1	198.9795918367347	0.8957915831663327	0.9911111111111112
611	50	1	193.87755102040816	0.8937875751503006	0.9955555555555555
612	50	1	188.77551020408163	0.8857715430861723	0.9955555555555555
613	50	1	183.6734693877551	0.8837675350701403	1.0
614	50	1	178.57142857142856	0.8777555110220441	1.0
615	50	1	173.46938775510205	0.8777555110220441	1.0
616	50	1	168.3673469387755	0.8677354709418837	1.0
617	50	1	163.26530612244898	0.8637274549098196	1.0
618	50	1	158.16326530612244	0.8617234468937875	1.0
619	50	1	153.0612244897959	0.8496993987975952	1.0
620	50	1	147.9591836734694	0.8396793587174348	1.0
621	50	1	142.85714285714286	0.8276553106212425	1.0
622	50	1	137.75510204081633	0.811623246492986	1.0
623	50	1	132.6530612244898	0.8036072144288577	0.9955555555555555
624	50	1	127.55102040816328	0.7955911823647295	0.9911111111111112
625	50	1	122.44897959183672	0.7755511022044088	0.9733333333333334
626	50	1	117.3469387755102	0.7655310621242485	0.9688888888888889
627	50	1	112.24489795918367	0.7474949899799599	0.9555555555555556
628	50	1	107.14285714285714	0.7294589178356713	0.9466666666666667
629	50	1	102.0408163265306	0.7034068136272545	0.9244444444444444
630	50	1	96.93877551020408	0.6713426853707415	0.8844444444444445
631	50	1	91.83673469387756	0.6432865731462926	0.8533333333333334
632	50	1	86.73469387755102	0.6192384769539078	0.8222222222222222
633	50	1	81.63265306122449	0.6012024048096193	0.8044444444444444
634	50	1	76.53061224489795	0.5671342685370742	0.76
635	50	1	71.42857142857143	0.5250501002004008	0.7022222222222222
636	50	1	66.3265306122449	0.4909819639278557	0.6622222222222223
637	50	1	61.224489795918366	0.44889779559118237	0.5911111111111111
638	50	1	56.12244897959184	0.41082164328657317	0.5466666666666666
639	50	1	51.0204081632653	0.3667334669338677	0.48444444444444446
640	50	1	45.91836734693877	0.32064128256513025	0.4266666666666667
641	50	1	40.81632653061224	0.28256513026052105	0.37333333333333335
642	50	1	35.714285714285715	0.23046092184368738	0.28888888888888886
643	50	1	30.612244897959183	0.18837675350701402	0.24444444444444444
644	50	1	25.51020408163265	0.12224448897795591	0.17333333333333334
645	50	1	20.40816326530612	0.07214428857715431	0.11555555555555555
646	50	1	15.306122448979592	0.04208416833667335	0.07555555555555556
647	50	1	10.20408163265306	0.006012024048096192	0.013333333333333334
648	50	1	5.1020408163265305	0.0	0.0
649	50	1	0.0	0.0	0.0
650	50	0	250.0	0.9619238476953907	1.0
651	50	0	244.89795918367344	0.9599198396793587	1.0
652	50	0	239.79591836734693	0.9559118236472945	1.0
653	50	0	234.6938775510204	0.9559118236472945	1.0
654	50	0	229.59183673469389	0.9539078156312625	1.0
655	50	0	224.48979591836732	0.9458917835671342	1.0
656	50	0	219.3877551020408	0.9458917835671342	1.0
657	50	0	214.28571428571428	0.9398797595190381	1.0
658	50	0	209.1836734693877	0.935871743486974	1.0
659	50	0	204.0816326530612	0.9338677354709419	1.0
660	50	0	198.9795918367347	0.9298597194388778	1.0
661	50	0	193.87755102040816	0.9258517034068137	1.0
662	50	0	188.77551020408163	0.9158316633266533	1.0
663	50	0	183.6734693877551	0.9118236472945892	1.0
664	50	0	178.57142857142856	0.9098196392785571	1.0
665	50	0	173.46938775510205	0.9038076152304609	1.0
666	50	0	168.3673469387755	0.8977955911823647	1.0
667	50	0	163.26530612244898	0.8877755511022044	1.0
668	50	0	158.16326530612244	0.8777555110220441	1.0
669	50	0	153.0612244897959	0.8677354709418837	1.0
670	50	0	147.9591836734694	0.8537074148296593	1.0
671	50	0	142.85714285714286	0.843687374749499	1.0
672	50	0	137.75510204081633	0.8376753507014028	1.0
673	50	0	132.6530612244898	0.8356713426853707	1.0
674	50	0	127.55102040816328	0.8316633266533067	1.0
675	50	0	122.44897959183672	0.8256513026052105	1.0
676	50	0	117.3469387755102	0.8216432865731463	1.0
677	50	0	112.24489795918367	0.811623246492986	0.9955555555555555
678	50	0	107.14285714285714	0.7955911823647295	0.9866666666666667
679	50	0	102.0408163265306	0.7755511022044088	0.9688888888888889
680	50	0	96.93877551020408	0.7615230460921844	0.9555555555555556
681	50	0	91.83673469387756	0.7434869739478958	0.9377777777777778
682	50	0	86.73469387755102	0.7014028056112225	0.9066666666666666
683	50	0	81.63265306122449	0.6733466933867736	0.8844444444444445
684	50	0	76.53061224489795	0.6292585170340681	0.8311111111111111
685	50	0	71.42857142857143	0.591182364729459	0.7822222222222223
686	50	0	66.3265306122449	0.5551102204408818	0.7466666666666667
687	50	0	61.224489795918366	0.5170340681362725	0.7022222222222222
688	50	0	56.12244897959184	0.4849699398797595	0.6666666666666666
689	50	0	51.0204081632653	0.4288577154308617	0.5955555555555555
690	50	0	45.91836734693877	0.3667334669338677	0.49333333333333335
691	50	0	40.81632653061224	0.3166332665330661	0.4222222222222222
692	50	0	35.714285714285715	0.2565130260521042	0.36
693	50	0	30.612244897959183	0.22244488977955912	0.30666666666666664
694	50	0	25.51020408163265	0.1523046092184369	0.19111111111111112
695	50	0	20.40816326530612	0.09218436873747494	0.12
696	50	0	15.306122448979592	0.03807615230460922	0.04888888888888889
697	50	0	10.20408163265306	0.006012024048096192	0.0044444444444444444
698	50	0	5.1020408163265305	0.0	0.0
699	50	0	0.0	0.0	0.0
700	50	6	250.0	0.9738955823293173	0.9822222222222222
701	50	6	244.89795918367344	0.9738955823293173	0.9822222222222222
702	50	6	239.79591836734693	0.9698795180722891	0.9822222222222222
703	50	6	234.6938775510204	0.9718875502008032	0.9866666666666667
704	50	6	229.59183673469389	0.9698795180722891	0.9866666666666667
705	50	6	224.48979591836732	0.9698795180722891	0.9866666666666667
706	50	6	219.3877551020408	0.9678714859437751	0.9866666666666667
707	50	6	214.28571428571428	0.9658634538152611	0.9911111111111112
708	50	6	209.1836734693877	0.9618473895582329	0.9911111111111112
709	50	6	204.0816326530612	0.9578313253012049	0.9911111111111112
710	50	6	198.9795918367347	0.9578313253012049	0.9955555555555555
711	50	6	193.87755102040816	0.9558232931726908	1.0
712	50	6	188.77551020408163	0.9497991967871486	1.0
713	50	6	183.6734693877551	0.9457831325301205	1.0
714	50	6	178.57142857142856	0.9417670682730924	1.0
715	50	6	173.46938775510205	0.9357429718875502	1.0
716	50	6	168.3673469387755	0.9337349397590361	1.0
717	50	6	163.26530612244898	0.927710843373494	1.0
718	50	6	158.16326530612244	0.927710843373494	1.0
719	50	6	153.0612244897959	0.9156626506024096	1.0
720	50	6	147.9591836734694	0.9096385542168675	1.0
721	50	6	142.85714285714286	0.9056224899598394	1.0
722	50	6	137.75510204081633	0.8955823293172691	1.0
723	50	6	132.6530612244898	0.8895582329317269	1.0
724	50	6	127.55102040816328	0.8795180722891566	1.0
725	50	6	122.44897959183672	0.8694779116465864	1.0
726	50	6	117.3469387755102	0.8674698795180723	1.0
727	50	6	112.24489795918367	0.8493975903614458	1.0
728	50	6	107.14285714285714	0.8373493975903614	1.0
729	50	6	102.0408163265306	0.8152610441767069	1.0
730	50	6	96.93877551020408	0.7991967871485943	0.9911111111111112
731	50	6	91.83673469387756	0.785140562248996	0.9911111111111112
732	50	6	86.73469387755102	0.7650602409638554	0.9733333333333334
733	50	6	81.63265306122449	0.7309236947791165	0.9466666666666667
734	50	6	76.53061224489795	0.6947791164658634	0.9022222222222223
735	50	6	71.42857142857143	0.6626506024096386	0.8755555555555555
736	50	6	66.3265306122449	0.6244979919678715	0.8355555555555556
737	50	6	61.224489795918366	0.5823293172690763	0.7822222222222223
738	50	6	56.12244897959184	0.5220883534136547	0.7288888888888889
739	50	6	51.0204081632653	0.4578313253012048	0.6444444444444445
740	50	6	45.91836734693877	0.39558232931726905	0.5555555555555556
741	50	6	40.81632653061224	0.3192771084337349	0.4711111111111111
742	50	6	35.714285714285715	0.25502008032128515	0.37777777777777777
743	50	6	30.612244897959183	0.18875502008032127	0.3022222222222222
744	50	6	25.51020408163265	0.12048192771084337	0.2
745	50	6	20.40816326530612	0.0642570281124498	0.11555555555555555
746	50	6	15.306122448979592	0.03614457831325301	0.06222222222222222
747	50	6	10.20408163265306	0.008032128514056224	0.013333333333333334
748	50	6	5.1020408163265305	0.0	0.0
749	50	6	0.0	0.0	0.0
750	50	7	250.0	0.9899598393574297	0.9910313901345291
751	50	7	244.89795918367344	0.9899598393574297	0.9910313901345291
752	50	7	239.79591836734693	0.9899598393574297	0.9910313901345291
753	50	7	234.6938775510204	0.9899598393574297	0.9910313901345291
754	50	7	229.59183673469389	0.9879518072289156	0.9910313901345291
755	50	7	224.48979591836732	0.9859437751004017	0.9910313901345291
756	50	7	219.3877551020408	0.9859437751004017	0.9955156950672646
757	50	7	214.28571428571428	0.9839357429718876	0.9955156950672646
758	50	7	209.1836734693877	0.9799196787148594	0.9955156950672646
759	50	7	204.0816326530612	0.9759036144578314	0.9955156950672646
760	50	7	198.9795918367347	0.9738955823293173	1.0
761	50	7	193.87755102040816	0.9718875502008032	1.0
762	50	7	188.77551020408163	0.9698795180722891	1.0
763	50	7	183.6734693877551	0.9678714859437751	1.0
764	50	7	178.57142857142856	0.9658634538152611	1.0
765	50	7	173.46938775510205	0.9598393574297188	1.0
766	50	7	168.3673469387755	0.9598393574297188	1.0
767	50	7	163.26530612244898	0.9578313253012049	1.0
768	50	7	158.16326530612244	0.9518072289156626	1.0
769	50	7	153.0612244897959	0.9437751004016064	1.0
770	50	7	147.9591836734694	0.9337349397590361	1.0
771	50	7	142.85714285714286	0.9317269076305221	1.0
772	50	7	137.75510204081633	0.9257028112449799	1.0
773	50	7	132.6530612244898	0.9196787148594378	1.0
774	50	7	127.55102040816328	0.9136546184738956	1.0
775	50	7	122.44897959183672	0.9076305220883534	1.0
776	50	7	117.3469387755102	0.8975903614457831	1.0
777	50	7	112.24489795918367	0.891566265060241	1.0
778	50	7	107.14285714285714	0.8835341365461847	1.0
779	50	7	102.0408163265306	0.8714859437751004	1.0
780	50	7	96.93877551020408	0.8594377510040161	1.0
781	50	7	91.83673469387756	0.8473895582329317	1.0
782	50	7	86.73469387755102	0.8253012048192772	1.0
783	50	7	81.63265306122449	0.7991967871485943	1.0
784	50	7	76.53061224489795	0.7811244979919679	1.0
785	50	7	71.42857142857143	0.7590361445783133	0.9910313901345291
786	50	7	66.3265306122449	0.7329317269076305	0.9775784753363229
787	50	7	61.224489795918366	0.6807228915662651	0.9282511210762332
788	50	7	56.12244897959184	0.6305220883534136	0.8878923766816144
789	50	7	51.0204081632653	0.5401606425702812	0.7757847533632287
790	50	7	45.91836734693877	0.44779116465863456	0.6547085201793722
791	50	7	40.81632653061224	0.3453815261044177	0.5291479820627802
792	50	7	35.714285714285715	0.26305220883534136	0.39461883408071746
793	50	7	30.612244897959183	0.19477911646586346	0.30493273542600896
794	50	7	25.51020408163265	0.1285140562248996	0.21973094170403587
795	50	7	20.40816326530612	0.06224899598393574	0.10762331838565023
796	50	7	15.306122448979592	0.02208835341365462	0.04035874439461883
797	50	7	10.20408163265306	0.002008032128514056	0.004484304932735426
798	50	7	5.1020408163265305	0.0	0.0
799	50	7	0.0	0.0	0.0
800	20	6	300.0	0.9056224899598394	1.0
801	20	6	293.87755102040813	0.8995983935742972	1.0
802	20	6	287.7551020408163	0.8975903614457831	1.0
803	20	6	281.63265306122446	0.8975903614457831	1.0
804	20	6	275.51020408163265	0.891566265060241	1.0
805	20	6	269.3877551020408	0.8895582329317269	1.0
806	20	6	263.265306122449	0.8815261044176707	1.0
807	20	6	257.1428571428571	0.8714859437751004	1.0
808	20	6	251.0204081632653	0.8714859437751004	1.0
809	20	6	244.89795918367344	0.8674698795180723	1.0
810	20	6	238.77551020408163	0.8614457831325302	1.0
811	20	6	232.6530612244898	0.8594377510040161	1.0
812	20	6	226.53061224489795	0.8493975903614458	1.0
813	20	6	220.4081632653061	0.8453815261044176	1.0
814	20	6	214.28571428571428	0.8413654618473896	1.0
815	20	6	208.16326530612244	0.8313253012048193	1.0
816	20	6	202.0408163265306	0.8192771084337349	1.0
817	20	6	195.9183673469388	0.8112449799196787	1.0
818	20	6	189.79591836734693	0.8012048192771084	1.0
819	20	6	183.6734693877551	0.7871485943775101	0.9955555555555555
820	20	6	177.55102040816325	0.7751004016064257	0.9911111111111112
821	20	6	171.42857142857142	0.7730923694779116	0.9911111111111112
822	20	6	165.30612244897958	0.7590361445783133	0.9911111111111112
823	20	6	159.18367346938774	0.7389558232931727	0.9822222222222222
824	20	6	153.0612244897959	0.7168674698795181	0.9511111111111111
825	20	6	146.93877551020407	0.7048192771084337	0.9377777777777778
826	20	6	140.81632653061223	0.6887550200803213	0.9244444444444444
827	20	6	134.6938775510204	0.6686746987951807	0.8977777777777778
828	20	6	128.57142857142856	0.6445783132530121	0.8844444444444445
829	20	6	122.44897959183672	0.6224899598393574	0.8577777777777778
830	20	6	116.3265306122449	0.5883534136546185	0.8266666666666667
831	20	6	110.20408163265306	0.5602409638554217	0.7911111111111111
832	20	6	104.08163265306122	0.5281124497991968	0.76
833	20	6	97.95918367346938	0.4939759036144578	0.72
834	20	6	91.83673469387756	0.45582329317269077	0.6666666666666666
835	20	6	85.71428571428571	0.40562248995983935	0.5955555555555555
836	20	6	79.59183673469387	0.3674698795180723	0.5511111111111111
837	20	6	73.46938775510203	0.3132530120481928	0.47555555555555556
838	20	6	67.3469387755102	0.27309236947791166	0.4177777777777778
839	20	6	61.224489795918366	0.2289156626506024	0.36444444444444446
840	20	6	55.10204081632653	0.18473895582329317	0.3111111111111111
841	20	6	48.97959183673469	0.13654618473895583	0.2311111111111111
842	20	6	42.85714285714285	0.10843373493975904	0.18666666666666668
843	20	6	36.73469387755102	0.07228915662650602	0.13333333333333333
844	20	6	30.612244897959183	0.04618473895582329	0.08
845	20	6	24.489795918367346	0.02610441767068273	0.05333333333333334
846	20	6	18.36734693877551	0.010040160642570281	0.017777777777777778
847	20	6	12.244897959183673	0.0	0.0
848	20	6	6.122448979591836	0.0	0.0
849	20	6	0.0	0.0	0.0
850	20	7	300.0	0.9317269076305221	1.0
851	20	7	293.87755102040813	0.927710843373494	1.0
852	20	7	287.7551020408163	0.927710843373494	1.0
853	20	7	281.63265306122446	0.9236947791164659	1.0
854	20	7	275.51020408163265	0.9196787148594378	1.0
855	20	7	269.3877551020408	0.9156626506024096	1.0
856	20	7	263.265306122449	0.9136546184738956	1.0
857	20	7	257.1428571428571	0.9116465863453815	1.0
858	20	7	251.0204081632653	0.9036144578313253	1.0
859	20	7	244.89795918367344	0.8995983935742972	1.0
860	20	7	238.77551020408163	0.8975903614457831	1.0
861	20	7	232.6530612244898	0.8955823293172691	1.0
862	20	7	226.53061224489795	0.8895582329317269	1.0
863	20	7	220.4081632653061	0.8835341365461847	1.0
864	20	7	214.28571428571428	0.8815261044176707	1.0
865	20	7	208.16326530612244	0.8714859437751004	1.0
866	20	7	202.0408163265306	0.8654618473895582	1.0
867	20	7	195.9183673469388	0.8614457831325302	1.0
868	20	7	189.79591836734693	0.8594377510040161	1.0
869	20	7	183.6734693877551	0.8453815261044176	1.0
870	20	7	177.55102040816325	0.8293172690763052	1.0
871	20	7	171.42857142857142	0.8132530120481928	1.0
872	20	7	165.30612244897958	0.8052208835341366	1.0
873	20	7	159.18367346938774	0.7911646586345381	1.0
874	20	7	153.0612244897959	0.785140562248996	1.0
875	20	7	146.93877551020407	0.7730923694779116	1.0
876	20	7	140.81632653061223	0.7630522088353414	1.0
877	20	7	134.6938775510204	0.751004016064257	0.9955156950672646
878	20	7	128.57142857142856	0.7349397590361446	0.9910313901345291
879	20	7	122.44897959183672	0.7188755020080321	0.9865470852017937
880	20	7	116.3265306122449	0.6867469879518072	0.9596412556053812
881	20	7	110.20408163265306	0.6606425702811245	0.9327354260089686
882	20	7	104.08163265306122	0.6184738955823293	0.905829596412556
883	20	7	97.95918367346938	0.5742971887550201	0.8565022421524664
884	20	7	91.83673469387756	0.5200803212851406	0.7802690582959642
885	20	7	85.71428571428571	0.45180722891566266	0.6995515695067265
886	20	7	79.59183673469387	0.39759036144578314	0.6233183856502242
887	20	7	73.46938775510203	0.3493975903614458	0.5515695067264574
888	20	7	67.3469387755102	0.29116465863453816	0.452914798206278
889	20	7	61.224489795918366	0.2389558232931727	0.38565022421524664
890	20	7	55.10204081632653	0.19076305220883535	0.3183856502242152
891	20	7	48.97959183673469	0.15261044176706828	0.273542600896861
892	20	7	42.85714285714285	0.11244979919678715	0.19282511210762332
893	20	7	36.73469387755102	0.0642570281124498	0.11659192825112108
894	20	7	30.612244897959183	0.03815261044176707	0.06726457399103139
895	20	7	24.489795918367346	0.020080321285140562	0.04035874439461883
896	20	7	18.36734693877551	0.002008032128514056	0.004484304932735426
897	20	7	12.244897959183673	0.0	0.0
898	20	7	6.122448979591836	0.0	0.0
899	20	7	0.0	0.0	0.0
