# Supplementary material for: NRV: An open framework for in silico evaluation of peripheral nerve electrical stimulation strategies
Source: PLoS Comput Biol. 2024 Jul 12;20(7):e1011826. doi: 10.1371/journal.pcbi.1011826 (PMC11268605; doi:10.1371/journal.pcbi.1011826)
Supplement: S3 Archive — Python scripts and data files to generate and plot the in silico study replication. (ZIP) [file pcbi.1011826.s012.zip › S3_Archive/data/extracted_data/recruitment_pw.csv]

	cathodic_pw	ID_electrode	Amp	all_pop	large_myelinated
0	1.0	4	9	0.2429718875502008	0.3004484304932735
1	0.9816326530612246	4	9	0.24096385542168675	0.3004484304932735
2	0.963265306122449	4	9	0.23694779116465864	0.29596412556053814
3	0.9448979591836735	4	9	0.23493975903614459	0.2914798206278027
4	0.926530612244898	4	9	0.2289156626506024	0.28699551569506726
5	0.9081632653061225	4	9	0.22690763052208834	0.2825112107623318
6	0.889795918367347	4	9	0.2248995983935743	0.2825112107623318
7	0.8714285714285714	4	9	0.2248995983935743	0.2825112107623318
8	0.8530612244897959	4	9	0.2248995983935743	0.2825112107623318
9	0.8346938775510204	4	9	0.22289156626506024	0.2825112107623318
10	0.8163265306122449	4	9	0.22289156626506024	0.2825112107623318
11	0.7979591836734694	4	9	0.22289156626506024	0.2825112107623318
12	0.7795918367346939	4	9	0.22289156626506024	0.2825112107623318
13	0.7612244897959184	4	9	0.22088353413654618	0.27802690582959644
14	0.7428571428571429	4	9	0.22088353413654618	0.27802690582959644
15	0.7244897959183674	4	9	0.21485943775100402	0.273542600896861
16	0.7061224489795919	4	9	0.21084337349397592	0.2645739910313901
17	0.6877551020408164	4	9	0.20883534136546184	0.2600896860986547
18	0.6693877551020408	4	9	0.20682730923694778	0.2556053811659193
19	0.6510204081632653	4	9	0.20281124497991967	0.24663677130044842
20	0.6326530612244898	4	9	0.20080321285140562	0.242152466367713
21	0.6142857142857143	4	9	0.1927710843373494	0.23766816143497757
22	0.5959183673469388	4	9	0.19076305220883535	0.23766816143497757
23	0.5775510204081633	4	9	0.18875502008032127	0.23766816143497757
24	0.5591836734693878	4	9	0.18674698795180722	0.23766816143497757
25	0.5408163265306123	4	9	0.18674698795180722	0.23766816143497757
26	0.5224489795918368	4	9	0.18674698795180722	0.23766816143497757
27	0.5040816326530613	4	9	0.18473895582329317	0.23766816143497757
28	0.48571428571428577	4	9	0.178714859437751	0.23766816143497757
29	0.46734693877551026	4	9	0.1746987951807229	0.23766816143497757
30	0.44897959183673475	4	9	0.1746987951807229	0.23766816143497757
31	0.43061224489795924	4	9	0.1706827309236948	0.23318385650224216
32	0.41224489795918373	4	9	0.16666666666666666	0.22869955156950672
33	0.3938775510204082	4	9	0.15863453815261044	0.21076233183856502
34	0.3755102040816327	4	9	0.15261044176706828	0.19730941704035873
35	0.3571428571428572	4	9	0.1465863453815261	0.18385650224215247
36	0.3387755102040817	4	9	0.14056224899598393	0.17488789237668162
37	0.3204081632653062	4	9	0.13654618473895583	0.16591928251121077
38	0.3020408163265306	4	9	0.12248995983935743	0.15246636771300448
39	0.2836734693877551	4	9	0.1144578313253012	0.13901345291479822
40	0.2653061224489796	4	9	0.10441767068273092	0.12556053811659193
41	0.2469387755102041	4	9	0.09437751004016064	0.11659192825112108
42	0.2285714285714286	4	9	0.0823293172690763	0.09865470852017937
43	0.21020408163265308	4	9	0.06827309236947791	0.07623318385650224
44	0.19183673469387758	4	9	0.05622489959839357	0.07174887892376682
45	0.17346938775510207	4	9	0.04819277108433735	0.06726457399103139
46	0.15510204081632656	4	9	0.04216867469879518	0.05829596412556054
47	0.13673469387755102	4	9	0.03413654618473896	0.04932735426008968
48	0.11836734693877551	4	9	0.02610441767068273	0.03587443946188341
49	0.1	4	9	0.018072289156626505	0.017937219730941704
50	1.0	7	7	0.1144578313253012	0.13004484304932734
51	0.9816326530612246	7	7	0.11244979919678715	0.13004484304932734
52	0.963265306122449	7	7	0.11244979919678715	0.13004484304932734
53	0.9448979591836735	7	7	0.11244979919678715	0.13004484304932734
54	0.926530612244898	7	7	0.11044176706827309	0.12556053811659193
55	0.9081632653061225	7	7	0.10843373493975904	0.12556053811659193
56	0.889795918367347	7	7	0.10642570281124498	0.12556053811659193
57	0.8714285714285714	7	7	0.10642570281124498	0.12556053811659193
58	0.8530612244897959	7	7	0.10441767068273092	0.12556053811659193
59	0.8346938775510204	7	7	0.10240963855421686	0.12556053811659193
60	0.8163265306122449	7	7	0.09839357429718876	0.1210762331838565
61	0.7979591836734694	7	7	0.09839357429718876	0.1210762331838565
62	0.7795918367346939	7	7	0.09839357429718876	0.1210762331838565
63	0.7612244897959184	7	7	0.0963855421686747	0.11659192825112108
64	0.7428571428571429	7	7	0.0963855421686747	0.11659192825112108
65	0.7244897959183674	7	7	0.0963855421686747	0.11659192825112108
66	0.7061224489795919	7	7	0.09036144578313253	0.11659192825112108
67	0.6877551020408164	7	7	0.09036144578313253	0.11659192825112108
68	0.6693877551020408	7	7	0.09036144578313253	0.11659192825112108
69	0.6510204081632653	7	7	0.09036144578313253	0.11659192825112108
70	0.6326530612244898	7	7	0.09036144578313253	0.11659192825112108
71	0.6142857142857143	7	7	0.09036144578313253	0.11659192825112108
72	0.5959183673469388	7	7	0.09036144578313253	0.11659192825112108
73	0.5775510204081633	7	7	0.09036144578313253	0.11659192825112108
74	0.5591836734693878	7	7	0.09036144578313253	0.11659192825112108
75	0.5408163265306123	7	7	0.08634538152610442	0.11659192825112108
76	0.5224489795918368	7	7	0.08032128514056225	0.11210762331838565
77	0.5040816326530613	7	7	0.08032128514056225	0.11210762331838565
78	0.48571428571428577	7	7	0.0783132530120482	0.10762331838565023
79	0.46734693877551026	7	7	0.07630522088353414	0.10762331838565023
80	0.44897959183673475	7	7	0.07429718875502007	0.1031390134529148
81	0.43061224489795924	7	7	0.07228915662650602	0.1031390134529148
82	0.41224489795918373	7	7	0.07028112449799197	0.09865470852017937
83	0.3938775510204082	7	7	0.06827309236947791	0.09865470852017937
84	0.3755102040816327	7	7	0.05823293172690763	0.08071748878923767
85	0.3571428571428572	7	7	0.05220883534136546	0.06726457399103139
86	0.3387755102040817	7	7	0.05220883534136546	0.06726457399103139
87	0.3204081632653062	7	7	0.050200803212851405	0.06726457399103139
88	0.3020408163265306	7	7	0.04216867469879518	0.06278026905829596
89	0.2836734693877551	7	7	0.03815261044176707	0.053811659192825115
90	0.2653061224489796	7	7	0.03413654618473896	0.04932735426008968
91	0.2469387755102041	7	7	0.028112449799196786	0.04484304932735426
92	0.2285714285714286	7	7	0.024096385542168676	0.04035874439461883
93	0.21020408163265308	7	7	0.024096385542168676	0.04035874439461883
94	0.19183673469387758	7	7	0.024096385542168676	0.04035874439461883
95	0.17346938775510207	7	7	0.020080321285140562	0.03587443946188341
96	0.15510204081632656	7	7	0.01606425702811245	0.03139013452914798
97	0.13673469387755102	7	7	0.010040160642570281	0.017937219730941704
98	0.11836734693877551	7	7	0.004016064257028112	0.008968609865470852
99	0.1	7	7	0.002008032128514056	0.004484304932735426
100	1.0	5	8	0.19879518072289157	0.21333333333333335
101	0.9816326530612246	5	8	0.19678714859437751	0.2088888888888889
102	0.963265306122449	5	8	0.19678714859437751	0.2088888888888889
103	0.9448979591836735	5	8	0.19678714859437751	0.2088888888888889
104	0.926530612244898	5	8	0.19477911646586346	0.2088888888888889
105	0.9081632653061225	5	8	0.19076305220883535	0.2088888888888889
106	0.889795918367347	5	8	0.19076305220883535	0.2088888888888889
107	0.8714285714285714	5	8	0.18875502008032127	0.20444444444444446
108	0.8530612244897959	5	8	0.18875502008032127	0.20444444444444446
109	0.8346938775510204	5	8	0.18875502008032127	0.20444444444444446
110	0.8163265306122449	5	8	0.18473895582329317	0.20444444444444446
111	0.7979591836734694	5	8	0.1827309236947791	0.20444444444444446
112	0.7795918367346939	5	8	0.1827309236947791	0.20444444444444446
113	0.7612244897959184	5	8	0.1827309236947791	0.20444444444444446
114	0.7428571428571429	5	8	0.1827309236947791	0.20444444444444446
115	0.7244897959183674	5	8	0.178714859437751	0.20444444444444446
116	0.7061224489795919	5	8	0.17269076305220885	0.2
117	0.6877551020408164	5	8	0.1706827309236948	0.2
118	0.6693877551020408	5	8	0.16666666666666666	0.19555555555555557
119	0.6510204081632653	5	8	0.16265060240963855	0.19555555555555557
120	0.6326530612244898	5	8	0.16265060240963855	0.19555555555555557
121	0.6142857142857143	5	8	0.1606425702811245	0.19111111111111112
122	0.5959183673469388	5	8	0.15863453815261044	0.19111111111111112
123	0.5775510204081633	5	8	0.15261044176706828	0.18222222222222223
124	0.5591836734693878	5	8	0.14859437751004015	0.17777777777777778
125	0.5408163265306123	5	8	0.14457831325301204	0.17333333333333334
126	0.5224489795918368	5	8	0.13654618473895583	0.16444444444444445
127	0.5040816326530613	5	8	0.13253012048192772	0.15555555555555556
128	0.48571428571428577	5	8	0.12449799196787148	0.15555555555555556
129	0.46734693877551026	5	8	0.12248995983935743	0.1511111111111111
130	0.44897959183673475	5	8	0.11847389558232932	0.1511111111111111
131	0.43061224489795924	5	8	0.11646586345381527	0.14666666666666667
132	0.41224489795918373	5	8	0.11044176706827309	0.13777777777777778
133	0.3938775510204082	5	8	0.10441767068273092	0.13777777777777778
134	0.3755102040816327	5	8	0.10040160642570281	0.13777777777777778
135	0.3571428571428572	5	8	0.09437751004016064	0.1288888888888889
136	0.3387755102040817	5	8	0.09036144578313253	0.12
137	0.3204081632653062	5	8	0.08433734939759036	0.11555555555555555
138	0.3020408163265306	5	8	0.0823293172690763	0.1111111111111111
139	0.2836734693877551	5	8	0.0823293172690763	0.1111111111111111
140	0.2653061224489796	5	8	0.07630522088353414	0.10666666666666667
141	0.2469387755102041	5	8	0.07028112449799197	0.10222222222222223
142	0.2285714285714286	5	8	0.06827309236947791	0.09777777777777778
143	0.21020408163265308	5	8	0.05622489959839357	0.08
144	0.19183673469387758	5	8	0.050200803212851405	0.06666666666666667
145	0.17346938775510207	5	8	0.04819277108433735	0.06222222222222222
146	0.15510204081632656	5	8	0.03614457831325301	0.04888888888888889
147	0.13673469387755102	5	8	0.024096385542168676	0.03111111111111111
148	0.11836734693877551	5	8	0.020080321285140562	0.02666666666666667
149	0.1	5	8	0.010040160642570281	0.013333333333333334
150	1.0	4	8	0.19076305220883535	0.23766816143497757
151	0.9816326530612246	4	8	0.19076305220883535	0.23766816143497757
152	0.963265306122449	4	8	0.19076305220883535	0.23766816143497757
153	0.9448979591836735	4	8	0.19076305220883535	0.23766816143497757
154	0.926530612244898	4	8	0.19076305220883535	0.23766816143497757
155	0.9081632653061225	4	8	0.19076305220883535	0.23766816143497757
156	0.889795918367347	4	8	0.19076305220883535	0.23766816143497757
157	0.8714285714285714	4	8	0.18875502008032127	0.23318385650224216
158	0.8530612244897959	4	8	0.18674698795180722	0.23318385650224216
159	0.8346938775510204	4	8	0.18473895582329317	0.23318385650224216
160	0.8163265306122449	4	8	0.18473895582329317	0.23318385650224216
161	0.7979591836734694	4	8	0.18473895582329317	0.23318385650224216
162	0.7795918367346939	4	8	0.1827309236947791	0.23318385650224216
163	0.7612244897959184	4	8	0.178714859437751	0.23318385650224216
164	0.7428571428571429	4	8	0.178714859437751	0.23318385650224216
165	0.7244897959183674	4	8	0.17670682730923695	0.23318385650224216
166	0.7061224489795919	4	8	0.17269076305220885	0.22869955156950672
167	0.6877551020408164	4	8	0.1686746987951807	0.2242152466367713
168	0.6693877551020408	4	8	0.16666666666666666	0.21973094170403587
169	0.6510204081632653	4	8	0.16265060240963855	0.21524663677130046
170	0.6326530612244898	4	8	0.15863453815261044	0.2062780269058296
171	0.6142857142857143	4	8	0.15863453815261044	0.2062780269058296
172	0.5959183673469388	4	8	0.1566265060240964	0.20179372197309417
173	0.5775510204081633	4	8	0.15060240963855423	0.19282511210762332
174	0.5591836734693878	4	8	0.1465863453815261	0.18385650224215247
175	0.5408163265306123	4	8	0.14457831325301204	0.17937219730941703
176	0.5224489795918368	4	8	0.142570281124498	0.17488789237668162
177	0.5040816326530613	4	8	0.142570281124498	0.17488789237668162
178	0.48571428571428577	4	8	0.13855421686746988	0.16591928251121077
179	0.46734693877551026	4	8	0.13052208835341367	0.15246636771300448
180	0.44897959183673475	4	8	0.13052208835341367	0.15246636771300448
181	0.43061224489795924	4	8	0.1285140562248996	0.14798206278026907
182	0.41224489795918373	4	8	0.12248995983935743	0.13901345291479822
183	0.3938775510204082	4	8	0.1144578313253012	0.13452914798206278
184	0.3755102040816327	4	8	0.11044176706827309	0.13004484304932734
185	0.3571428571428572	4	8	0.10642570281124498	0.12556053811659193
186	0.3387755102040817	4	8	0.10441767068273092	0.1210762331838565
187	0.3204081632653062	4	8	0.09236947791164658	0.10762331838565023
188	0.3020408163265306	4	8	0.08032128514056225	0.08968609865470852
189	0.2836734693877551	4	8	0.07228915662650602	0.07623318385650224
190	0.2653061224489796	4	8	0.06827309236947791	0.07623318385650224
191	0.2469387755102041	4	8	0.05823293172690763	0.07174887892376682
192	0.2285714285714286	4	8	0.05421686746987952	0.06726457399103139
193	0.21020408163265308	4	8	0.04417670682730924	0.05829596412556054
194	0.19183673469387758	4	8	0.04216867469879518	0.05829596412556054
195	0.17346938775510207	4	8	0.03614457831325301	0.04932735426008968
196	0.15510204081632656	4	8	0.030120481927710843	0.04484304932735426
197	0.13673469387755102	4	8	0.020080321285140562	0.02242152466367713
198	0.11836734693877551	4	8	0.018072289156626505	0.017937219730941704
199	0.1	4	8	0.006024096385542169	0.008968609865470852
200	1.0	6	7	0.12449799196787148	0.16
201	0.9816326530612246	6	7	0.12248995983935743	0.15555555555555556
202	0.963265306122449	6	7	0.12248995983935743	0.15555555555555556
203	0.9448979591836735	6	7	0.12048192771084337	0.1511111111111111
204	0.926530612244898	6	7	0.12048192771084337	0.1511111111111111
205	0.9081632653061225	6	7	0.12048192771084337	0.1511111111111111
206	0.889795918367347	6	7	0.11847389558232932	0.1511111111111111
207	0.8714285714285714	6	7	0.11847389558232932	0.1511111111111111
208	0.8530612244897959	6	7	0.11646586345381527	0.1511111111111111
209	0.8346938775510204	6	7	0.11646586345381527	0.1511111111111111
210	0.8163265306122449	6	7	0.11646586345381527	0.1511111111111111
211	0.7979591836734694	6	7	0.11646586345381527	0.1511111111111111
212	0.7795918367346939	6	7	0.1144578313253012	0.1511111111111111
213	0.7612244897959184	6	7	0.11244979919678715	0.14666666666666667
214	0.7428571428571429	6	7	0.11244979919678715	0.14666666666666667
215	0.7244897959183674	6	7	0.11044176706827309	0.14222222222222222
216	0.7061224489795919	6	7	0.10843373493975904	0.14222222222222222
217	0.6877551020408164	6	7	0.10642570281124498	0.13777777777777778
218	0.6693877551020408	6	7	0.10642570281124498	0.13777777777777778
219	0.6510204081632653	6	7	0.10441767068273092	0.13777777777777778
220	0.6326530612244898	6	7	0.10441767068273092	0.13777777777777778
221	0.6142857142857143	6	7	0.10240963855421686	0.13333333333333333
222	0.5959183673469388	6	7	0.09437751004016064	0.11555555555555555
223	0.5775510204081633	6	7	0.09236947791164658	0.11555555555555555
224	0.5591836734693878	6	7	0.09236947791164658	0.11555555555555555
225	0.5408163265306123	6	7	0.08433734939759036	0.1111111111111111
226	0.5224489795918368	6	7	0.08433734939759036	0.1111111111111111
227	0.5040816326530613	6	7	0.0783132530120482	0.1111111111111111
228	0.48571428571428577	6	7	0.07228915662650602	0.10666666666666667
229	0.46734693877551026	6	7	0.07228915662650602	0.10666666666666667
230	0.44897959183673475	6	7	0.07228915662650602	0.10666666666666667
231	0.43061224489795924	6	7	0.07028112449799197	0.10222222222222223
232	0.41224489795918373	6	7	0.06626506024096386	0.10222222222222223
233	0.3938775510204082	6	7	0.0642570281124498	0.10222222222222223
234	0.3755102040816327	6	7	0.05823293172690763	0.08888888888888889
235	0.3571428571428572	6	7	0.05421686746987952	0.08444444444444445
236	0.3387755102040817	6	7	0.05220883534136546	0.08
237	0.3204081632653062	6	7	0.04819277108433735	0.07555555555555556
238	0.3020408163265306	6	7	0.04819277108433735	0.07555555555555556
239	0.2836734693877551	6	7	0.04819277108433735	0.07555555555555556
240	0.2653061224489796	6	7	0.04618473895582329	0.07111111111111111
241	0.2469387755102041	6	7	0.040160642570281124	0.06666666666666667
242	0.2285714285714286	6	7	0.03815261044176707	0.06222222222222222
243	0.21020408163265308	6	7	0.03815261044176707	0.06222222222222222
244	0.19183673469387758	6	7	0.03413654618473896	0.05333333333333334
245	0.17346938775510207	6	7	0.028112449799196786	0.044444444444444446
246	0.15510204081632656	6	7	0.020080321285140562	0.03111111111111111
247	0.13673469387755102	6	7	0.014056224899598393	0.02666666666666667
248	0.11836734693877551	6	7	0.012048192771084338	0.022222222222222223
249	0.1	6	7	0.010040160642570281	0.017777777777777778
250	1.0	5	9	0.23493975903614459	0.2577777777777778
251	0.9816326530612246	5	9	0.23293172690763053	0.2577777777777778
252	0.963265306122449	5	9	0.23293172690763053	0.2577777777777778
253	0.9448979591836735	5	9	0.2289156626506024	0.25333333333333335
254	0.926530612244898	5	9	0.2289156626506024	0.25333333333333335
255	0.9081632653061225	5	9	0.2289156626506024	0.25333333333333335
256	0.889795918367347	5	9	0.2289156626506024	0.25333333333333335
257	0.8714285714285714	5	9	0.2289156626506024	0.25333333333333335
258	0.8530612244897959	5	9	0.22690763052208834	0.25333333333333335
259	0.8346938775510204	5	9	0.22690763052208834	0.25333333333333335
260	0.8163265306122449	5	9	0.22690763052208834	0.25333333333333335
261	0.7979591836734694	5	9	0.22289156626506024	0.24888888888888888
262	0.7795918367346939	5	9	0.22088353413654618	0.24444444444444444
263	0.7612244897959184	5	9	0.22088353413654618	0.24444444444444444
264	0.7428571428571429	5	9	0.22088353413654618	0.24444444444444444
265	0.7244897959183674	5	9	0.22088353413654618	0.24444444444444444
266	0.7061224489795919	5	9	0.21887550200803213	0.24
267	0.6877551020408164	5	9	0.21686746987951808	0.23555555555555555
268	0.6693877551020408	5	9	0.21285140562248997	0.2311111111111111
269	0.6510204081632653	5	9	0.21084337349397592	0.22666666666666666
270	0.6326530612244898	5	9	0.21084337349397592	0.22666666666666666
271	0.6142857142857143	5	9	0.20682730923694778	0.2222222222222222
272	0.5959183673469388	5	9	0.20481927710843373	0.2222222222222222
273	0.5775510204081633	5	9	0.20281124497991967	0.2222222222222222
274	0.5591836734693878	5	9	0.20080321285140562	0.2222222222222222
275	0.5408163265306123	5	9	0.19879518072289157	0.2222222222222222
276	0.5224489795918368	5	9	0.19477911646586346	0.21777777777777776
277	0.5040816326530613	5	9	0.18875502008032127	0.21333333333333335
278	0.48571428571428577	5	9	0.178714859437751	0.2088888888888889
279	0.46734693877551026	5	9	0.17269076305220885	0.2088888888888889
280	0.44897959183673475	5	9	0.1706827309236948	0.2088888888888889
281	0.43061224489795924	5	9	0.1686746987951807	0.20444444444444446
282	0.41224489795918373	5	9	0.15863453815261044	0.2
283	0.3938775510204082	5	9	0.15060240963855423	0.19111111111111112
284	0.3755102040816327	5	9	0.14859437751004015	0.19111111111111112
285	0.3571428571428572	5	9	0.13453815261044177	0.17777777777777778
286	0.3387755102040817	5	9	0.12650602409638553	0.16444444444444445
287	0.3204081632653062	5	9	0.11646586345381527	0.1511111111111111
288	0.3020408163265306	5	9	0.11044176706827309	0.14222222222222222
289	0.2836734693877551	5	9	0.10040160642570281	0.14222222222222222
290	0.2653061224489796	5	9	0.0963855421686747	0.13333333333333333
291	0.2469387755102041	5	9	0.08634538152610442	0.12
292	0.2285714285714286	5	9	0.0823293172690763	0.1111111111111111
293	0.21020408163265308	5	9	0.0783132530120482	0.1111111111111111
294	0.19183673469387758	5	9	0.07028112449799197	0.10222222222222223
295	0.17346938775510207	5	9	0.06626506024096386	0.09777777777777778
296	0.15510204081632656	5	9	0.05421686746987952	0.07555555555555556
297	0.13673469387755102	5	9	0.04417670682730924	0.057777777777777775
298	0.11836734693877551	5	9	0.0321285140562249	0.04888888888888889
299	0.1	5	9	0.020080321285140562	0.02666666666666667
300	1.0	6	8	0.17670682730923695	0.21777777777777776
301	0.9816326530612246	6	8	0.1746987951807229	0.21333333333333335
302	0.963265306122449	6	8	0.1746987951807229	0.21333333333333335
303	0.9448979591836735	6	8	0.17269076305220885	0.21333333333333335
304	0.926530612244898	6	8	0.17269076305220885	0.21333333333333335
305	0.9081632653061225	6	8	0.17269076305220885	0.21333333333333335
306	0.889795918367347	6	8	0.1706827309236948	0.21333333333333335
307	0.8714285714285714	6	8	0.1686746987951807	0.21333333333333335
308	0.8530612244897959	6	8	0.16666666666666666	0.21333333333333335
309	0.8346938775510204	6	8	0.1646586345381526	0.2088888888888889
310	0.8163265306122449	6	8	0.1646586345381526	0.2088888888888889
311	0.7979591836734694	6	8	0.1606425702811245	0.20444444444444446
312	0.7795918367346939	6	8	0.15863453815261044	0.2
313	0.7612244897959184	6	8	0.1566265060240964	0.2
314	0.7428571428571429	6	8	0.1566265060240964	0.2
315	0.7244897959183674	6	8	0.15060240963855423	0.18666666666666668
316	0.7061224489795919	6	8	0.14859437751004015	0.18666666666666668
317	0.6877551020408164	6	8	0.1465863453815261	0.18666666666666668
318	0.6693877551020408	6	8	0.142570281124498	0.18222222222222223
319	0.6510204081632653	6	8	0.142570281124498	0.18222222222222223
320	0.6326530612244898	6	8	0.142570281124498	0.18222222222222223
321	0.6142857142857143	6	8	0.14056224899598393	0.17777777777777778
322	0.5959183673469388	6	8	0.13654618473895583	0.17777777777777778
323	0.5775510204081633	6	8	0.13654618473895583	0.17777777777777778
324	0.5591836734693878	6	8	0.13052208835341367	0.17333333333333334
325	0.5408163265306123	6	8	0.1285140562248996	0.1688888888888889
326	0.5224489795918368	6	8	0.12449799196787148	0.16
327	0.5040816326530613	6	8	0.12248995983935743	0.16
328	0.48571428571428577	6	8	0.12248995983935743	0.16
329	0.46734693877551026	6	8	0.11847389558232932	0.16
330	0.44897959183673475	6	8	0.11847389558232932	0.16
331	0.43061224489795924	6	8	0.11646586345381527	0.15555555555555556
332	0.41224489795918373	6	8	0.10843373493975904	0.14666666666666667
333	0.3938775510204082	6	8	0.10642570281124498	0.14666666666666667
334	0.3755102040816327	6	8	0.0963855421686747	0.13777777777777778
335	0.3571428571428572	6	8	0.08634538152610442	0.12444444444444444
336	0.3387755102040817	6	8	0.07630522088353414	0.11555555555555555
337	0.3204081632653062	6	8	0.07429718875502007	0.1111111111111111
338	0.3020408163265306	6	8	0.07228915662650602	0.10666666666666667
339	0.2836734693877551	6	8	0.06827309236947791	0.10666666666666667
340	0.2653061224489796	6	8	0.06224899598393574	0.10222222222222223
341	0.2469387755102041	6	8	0.050200803212851405	0.08
342	0.2285714285714286	6	8	0.04819277108433735	0.07555555555555556
343	0.21020408163265308	6	8	0.04819277108433735	0.07555555555555556
344	0.19183673469387758	6	8	0.04216867469879518	0.07111111111111111
345	0.17346938775510207	6	8	0.03815261044176707	0.06222222222222222
346	0.15510204081632656	6	8	0.03614457831325301	0.057777777777777775
347	0.13673469387755102	6	8	0.028112449799196786	0.044444444444444446
348	0.11836734693877551	6	8	0.018072289156626505	0.035555555555555556
349	0.1	6	8	0.014056224899598393	0.02666666666666667
350	1.0	7	9	0.23694779116465864	0.28699551569506726
351	0.9816326530612246	7	9	0.23694779116465864	0.28699551569506726
352	0.963265306122449	7	9	0.23694779116465864	0.28699551569506726
353	0.9448979591836735	7	9	0.23694779116465864	0.28699551569506726
354	0.926530612244898	7	9	0.23493975903614459	0.28699551569506726
355	0.9081632653061225	7	9	0.23293172690763053	0.28699551569506726
356	0.889795918367347	7	9	0.23293172690763053	0.28699551569506726
357	0.8714285714285714	7	9	0.23293172690763053	0.28699551569506726
358	0.8530612244897959	7	9	0.23293172690763053	0.28699551569506726
359	0.8346938775510204	7	9	0.23092369477911648	0.2825112107623318
360	0.8163265306122449	7	9	0.23092369477911648	0.2825112107623318
361	0.7979591836734694	7	9	0.23092369477911648	0.2825112107623318
362	0.7795918367346939	7	9	0.2289156626506024	0.2825112107623318
363	0.7612244897959184	7	9	0.2289156626506024	0.2825112107623318
364	0.7428571428571429	7	9	0.22690763052208834	0.2825112107623318
365	0.7244897959183674	7	9	0.22088353413654618	0.2825112107623318
366	0.7061224489795919	7	9	0.21686746987951808	0.27802690582959644
367	0.6877551020408164	7	9	0.21686746987951808	0.27802690582959644
368	0.6693877551020408	7	9	0.21485943775100402	0.273542600896861
369	0.6510204081632653	7	9	0.21084337349397592	0.26905829596412556
370	0.6326530612244898	7	9	0.20883534136546184	0.2645739910313901
371	0.6142857142857143	7	9	0.20481927710843373	0.2600896860986547
372	0.5959183673469388	7	9	0.20481927710843373	0.2600896860986547
373	0.5775510204081633	7	9	0.20080321285140562	0.2556053811659193
374	0.5591836734693878	7	9	0.19477911646586346	0.25112107623318386
375	0.5408163265306123	7	9	0.18674698795180722	0.242152466367713
376	0.5224489795918368	7	9	0.18473895582329317	0.242152466367713
377	0.5040816326530613	7	9	0.1827309236947791	0.23766816143497757
378	0.48571428571428577	7	9	0.178714859437751	0.23318385650224216
379	0.46734693877551026	7	9	0.17269076305220885	0.23318385650224216
380	0.44897959183673475	7	9	0.1706827309236948	0.22869955156950672
381	0.43061224489795924	7	9	0.16265060240963855	0.22869955156950672
382	0.41224489795918373	7	9	0.15060240963855423	0.21973094170403587
383	0.3938775510204082	7	9	0.1465863453815261	0.21076233183856502
384	0.3755102040816327	7	9	0.13855421686746988	0.19730941704035873
385	0.3571428571428572	7	9	0.12248995983935743	0.17488789237668162
386	0.3387755102040817	7	9	0.11847389558232932	0.16591928251121077
387	0.3204081632653062	7	9	0.10240963855421686	0.14349775784753363
388	0.3020408163265306	7	9	0.0963855421686747	0.13452914798206278
389	0.2836734693877551	7	9	0.09036144578313253	0.12556053811659193
390	0.2653061224489796	7	9	0.0823293172690763	0.11659192825112108
391	0.2469387755102041	7	9	0.0783132530120482	0.11210762331838565
392	0.2285714285714286	7	9	0.07429718875502007	0.11210762331838565
393	0.21020408163265308	7	9	0.06827309236947791	0.1031390134529148
394	0.19183673469387758	7	9	0.05421686746987952	0.07623318385650224
395	0.17346938775510207	7	9	0.04216867469879518	0.06726457399103139
396	0.15510204081632656	7	9	0.0321285140562249	0.053811659192825115
397	0.13673469387755102	7	9	0.024096385542168676	0.04035874439461883
398	0.11836734693877551	7	9	0.024096385542168676	0.04035874439461883
399	0.1	7	9	0.018072289156626505	0.03587443946188341
400	1.0	4	7	0.12650602409638553	0.13901345291479822
401	0.9816326530612246	4	7	0.12650602409638553	0.13901345291479822
402	0.963265306122449	4	7	0.12650602409638553	0.13901345291479822
403	0.9448979591836735	4	7	0.12650602409638553	0.13901345291479822
404	0.926530612244898	4	7	0.12650602409638553	0.13901345291479822
405	0.9081632653061225	4	7	0.12650602409638553	0.13901345291479822
406	0.889795918367347	4	7	0.12650602409638553	0.13901345291479822
407	0.8714285714285714	4	7	0.12449799196787148	0.13452914798206278
408	0.8530612244897959	4	7	0.12449799196787148	0.13452914798206278
409	0.8346938775510204	4	7	0.12248995983935743	0.13452914798206278
410	0.8163265306122449	4	7	0.12248995983935743	0.13452914798206278
411	0.7979591836734694	4	7	0.12248995983935743	0.13452914798206278
412	0.7795918367346939	4	7	0.12248995983935743	0.13452914798206278
413	0.7612244897959184	4	7	0.12248995983935743	0.13452914798206278
414	0.7428571428571429	4	7	0.12248995983935743	0.13452914798206278
415	0.7244897959183674	4	7	0.12248995983935743	0.13452914798206278
416	0.7061224489795919	4	7	0.12048192771084337	0.13004484304932734
417	0.6877551020408164	4	7	0.11847389558232932	0.13004484304932734
418	0.6693877551020408	4	7	0.11847389558232932	0.13004484304932734
419	0.6510204081632653	4	7	0.11646586345381527	0.12556053811659193
420	0.6326530612244898	4	7	0.11646586345381527	0.12556053811659193
421	0.6142857142857143	4	7	0.11244979919678715	0.12556053811659193
422	0.5959183673469388	4	7	0.11044176706827309	0.1210762331838565
423	0.5775510204081633	4	7	0.10843373493975904	0.1210762331838565
424	0.5591836734693878	4	7	0.10843373493975904	0.1210762331838565
425	0.5408163265306123	4	7	0.10240963855421686	0.11659192825112108
426	0.5224489795918368	4	7	0.10040160642570281	0.11210762331838565
427	0.5040816326530613	4	7	0.09437751004016064	0.1031390134529148
428	0.48571428571428577	4	7	0.09437751004016064	0.1031390134529148
429	0.46734693877551026	4	7	0.08634538152610442	0.08968609865470852
430	0.44897959183673475	4	7	0.0823293172690763	0.08071748878923767
431	0.43061224489795924	4	7	0.07630522088353414	0.07623318385650224
432	0.41224489795918373	4	7	0.07228915662650602	0.07623318385650224
433	0.3938775510204082	4	7	0.07228915662650602	0.07623318385650224
434	0.3755102040816327	4	7	0.06827309236947791	0.07623318385650224
435	0.3571428571428572	4	7	0.0642570281124498	0.07174887892376682
436	0.3387755102040817	4	7	0.060240963855421686	0.06726457399103139
437	0.3204081632653062	4	7	0.05622489959839357	0.06726457399103139
438	0.3020408163265306	4	7	0.050200803212851405	0.05829596412556054
439	0.2836734693877551	4	7	0.04618473895582329	0.05829596412556054
440	0.2653061224489796	4	7	0.04417670682730924	0.05829596412556054
441	0.2469387755102041	4	7	0.03815261044176707	0.04932735426008968
442	0.2285714285714286	4	7	0.03614457831325301	0.04932735426008968
443	0.21020408163265308	4	7	0.0321285140562249	0.04484304932735426
444	0.19183673469387758	4	7	0.024096385542168676	0.03139013452914798
445	0.17346938775510207	4	7	0.020080321285140562	0.02242152466367713
446	0.15510204081632656	4	7	0.018072289156626505	0.017937219730941704
447	0.13673469387755102	4	7	0.012048192771084338	0.013452914798206279
448	0.11836734693877551	4	7	0.006024096385542169	0.008968609865470852
449	0.1	4	7	0.004016064257028112	0.008968609865470852
450	1.0	5	7	0.13453815261044177	0.14666666666666667
451	0.9816326530612246	5	7	0.13453815261044177	0.14666666666666667
452	0.963265306122449	5	7	0.13453815261044177	0.14666666666666667
453	0.9448979591836735	5	7	0.13453815261044177	0.14666666666666667
454	0.926530612244898	5	7	0.13253012048192772	0.14666666666666667
455	0.9081632653061225	5	7	0.13052208835341367	0.14666666666666667
456	0.889795918367347	5	7	0.12650602409638553	0.14222222222222222
457	0.8714285714285714	5	7	0.12650602409638553	0.14222222222222222
458	0.8530612244897959	5	7	0.12650602409638553	0.14222222222222222
459	0.8346938775510204	5	7	0.12650602409638553	0.14222222222222222
460	0.8163265306122449	5	7	0.12449799196787148	0.14222222222222222
461	0.7979591836734694	5	7	0.12248995983935743	0.14222222222222222
462	0.7795918367346939	5	7	0.11847389558232932	0.14222222222222222
463	0.7612244897959184	5	7	0.1144578313253012	0.13777777777777778
464	0.7428571428571429	5	7	0.1144578313253012	0.13777777777777778
465	0.7244897959183674	5	7	0.1144578313253012	0.13777777777777778
466	0.7061224489795919	5	7	0.1144578313253012	0.13777777777777778
467	0.6877551020408164	5	7	0.11244979919678715	0.13777777777777778
468	0.6693877551020408	5	7	0.11244979919678715	0.13777777777777778
469	0.6510204081632653	5	7	0.10843373493975904	0.13777777777777778
470	0.6326530612244898	5	7	0.10642570281124498	0.13333333333333333
471	0.6142857142857143	5	7	0.10240963855421686	0.1288888888888889
472	0.5959183673469388	5	7	0.10040160642570281	0.1288888888888889
473	0.5775510204081633	5	7	0.09839357429718876	0.1288888888888889
474	0.5591836734693878	5	7	0.09437751004016064	0.12444444444444444
475	0.5408163265306123	5	7	0.09236947791164658	0.12
476	0.5224489795918368	5	7	0.09036144578313253	0.11555555555555555
477	0.5040816326530613	5	7	0.08835341365461848	0.1111111111111111
478	0.48571428571428577	5	7	0.08634538152610442	0.1111111111111111
479	0.46734693877551026	5	7	0.08433734939759036	0.1111111111111111
480	0.44897959183673475	5	7	0.08433734939759036	0.1111111111111111
481	0.43061224489795924	5	7	0.0823293172690763	0.1111111111111111
482	0.41224489795918373	5	7	0.0823293172690763	0.1111111111111111
483	0.3938775510204082	5	7	0.08032128514056225	0.10666666666666667
484	0.3755102040816327	5	7	0.07429718875502007	0.10222222222222223
485	0.3571428571428572	5	7	0.07429718875502007	0.10222222222222223
486	0.3387755102040817	5	7	0.07228915662650602	0.09777777777777778
487	0.3204081632653062	5	7	0.07028112449799197	0.09777777777777778
488	0.3020408163265306	5	7	0.0642570281124498	0.08888888888888889
489	0.2836734693877551	5	7	0.05622489959839357	0.07555555555555556
490	0.2653061224489796	5	7	0.05421686746987952	0.07111111111111111
491	0.2469387755102041	5	7	0.050200803212851405	0.06666666666666667
492	0.2285714285714286	5	7	0.04618473895582329	0.057777777777777775
493	0.21020408163265308	5	7	0.040160642570281124	0.04888888888888889
494	0.19183673469387758	5	7	0.0321285140562249	0.04
495	0.17346938775510207	5	7	0.02208835341365462	0.02666666666666667
496	0.15510204081632656	5	7	0.018072289156626505	0.022222222222222223
497	0.13673469387755102	5	7	0.012048192771084338	0.017777777777777778
498	0.11836734693877551	5	7	0.006024096385542169	0.0044444444444444444
499	0.1	5	7	0.002008032128514056	0.0044444444444444444
500	1.0	6	9	0.2389558232931727	0.28
501	0.9816326530612246	6	9	0.23694779116465864	0.28
502	0.963265306122449	6	9	0.23493975903614459	0.27555555555555555
503	0.9448979591836735	6	9	0.23293172690763053	0.27555555555555555
504	0.926530612244898	6	9	0.23092369477911648	0.27555555555555555
505	0.9081632653061225	6	9	0.22289156626506024	0.26666666666666666
506	0.889795918367347	6	9	0.22088353413654618	0.26666666666666666
507	0.8714285714285714	6	9	0.21686746987951808	0.26222222222222225
508	0.8530612244897959	6	9	0.21485943775100402	0.26222222222222225
509	0.8346938775510204	6	9	0.21084337349397592	0.2577777777777778
510	0.8163265306122449	6	9	0.20883534136546184	0.2577777777777778
511	0.7979591836734694	6	9	0.20883534136546184	0.2577777777777778
512	0.7795918367346939	6	9	0.20883534136546184	0.2577777777777778
513	0.7612244897959184	6	9	0.20682730923694778	0.25333333333333335
514	0.7428571428571429	6	9	0.20281124497991967	0.25333333333333335
515	0.7244897959183674	6	9	0.20281124497991967	0.25333333333333335
516	0.7061224489795919	6	9	0.20080321285140562	0.25333333333333335
517	0.6877551020408164	6	9	0.19678714859437751	0.24888888888888888
518	0.6693877551020408	6	9	0.1927710843373494	0.24
519	0.6510204081632653	6	9	0.19076305220883535	0.24
520	0.6326530612244898	6	9	0.19076305220883535	0.24
521	0.6142857142857143	6	9	0.18674698795180722	0.23555555555555555
522	0.5959183673469388	6	9	0.18473895582329317	0.2311111111111111
523	0.5775510204081633	6	9	0.178714859437751	0.22666666666666666
524	0.5591836734693878	6	9	0.17670682730923695	0.22666666666666666
525	0.5408163265306123	6	9	0.1746987951807229	0.22666666666666666
526	0.5224489795918368	6	9	0.1706827309236948	0.2222222222222222
527	0.5040816326530613	6	9	0.1686746987951807	0.21777777777777776
528	0.48571428571428577	6	9	0.16666666666666666	0.21777777777777776
529	0.46734693877551026	6	9	0.1606425702811245	0.21777777777777776
530	0.44897959183673475	6	9	0.15261044176706828	0.2088888888888889
531	0.43061224489795924	6	9	0.14859437751004015	0.2
532	0.41224489795918373	6	9	0.1465863453815261	0.2
533	0.3938775510204082	6	9	0.13654618473895583	0.18222222222222223
534	0.3755102040816327	6	9	0.13253012048192772	0.17777777777777778
535	0.3571428571428572	6	9	0.12650602409638553	0.17333333333333334
536	0.3387755102040817	6	9	0.12248995983935743	0.16444444444444445
537	0.3204081632653062	6	9	0.11646586345381527	0.16
538	0.3020408163265306	6	9	0.11244979919678715	0.15555555555555556
539	0.2836734693877551	6	9	0.0963855421686747	0.14666666666666667
540	0.2653061224489796	6	9	0.08634538152610442	0.13777777777777778
541	0.2469387755102041	6	9	0.07630522088353414	0.11555555555555555
542	0.2285714285714286	6	9	0.07228915662650602	0.1111111111111111
543	0.21020408163265308	6	9	0.06224899598393574	0.10222222222222223
544	0.19183673469387758	6	9	0.050200803212851405	0.08
545	0.17346938775510207	6	9	0.04819277108433735	0.07555555555555556
546	0.15510204081632656	6	9	0.04417670682730924	0.07555555555555556
547	0.13673469387755102	6	9	0.03815261044176707	0.06222222222222222
548	0.11836734693877551	6	9	0.03614457831325301	0.057777777777777775
549	0.1	6	9	0.018072289156626505	0.035555555555555556
550	1.0	7	8	0.18875502008032127	0.23318385650224216
551	0.9816326530612246	7	8	0.18674698795180722	0.23318385650224216
552	0.963265306122449	7	8	0.18674698795180722	0.23318385650224216
553	0.9448979591836735	7	8	0.18674698795180722	0.23318385650224216
554	0.926530612244898	7	8	0.18674698795180722	0.23318385650224216
555	0.9081632653061225	7	8	0.18674698795180722	0.23318385650224216
556	0.889795918367347	7	8	0.18674698795180722	0.23318385650224216
557	0.8714285714285714	7	8	0.18674698795180722	0.23318385650224216
558	0.8530612244897959	7	8	0.1827309236947791	0.22869955156950672
559	0.8346938775510204	7	8	0.1827309236947791	0.22869955156950672
560	0.8163265306122449	7	8	0.1827309236947791	0.22869955156950672
561	0.7979591836734694	7	8	0.18072289156626506	0.2242152466367713
562	0.7795918367346939	7	8	0.17670682730923695	0.2242152466367713
563	0.7612244897959184	7	8	0.1746987951807229	0.2242152466367713
564	0.7428571428571429	7	8	0.1746987951807229	0.2242152466367713
565	0.7244897959183674	7	8	0.1706827309236948	0.21524663677130046
566	0.7061224489795919	7	8	0.1646586345381526	0.21076233183856502
567	0.6877551020408164	7	8	0.16265060240963855	0.21076233183856502
568	0.6693877551020408	7	8	0.15461847389558234	0.2062780269058296
569	0.6510204081632653	7	8	0.15261044176706828	0.2062780269058296
570	0.6326530612244898	7	8	0.15060240963855423	0.20179372197309417
571	0.6142857142857143	7	8	0.1465863453815261	0.19282511210762332
572	0.5959183673469388	7	8	0.14457831325301204	0.19282511210762332
573	0.5775510204081633	7	8	0.142570281124498	0.19282511210762332
574	0.5591836734693878	7	8	0.13855421686746988	0.18834080717488788
575	0.5408163265306123	7	8	0.1285140562248996	0.17488789237668162
576	0.5224489795918368	7	8	0.12449799196787148	0.16591928251121077
577	0.5040816326530613	7	8	0.12248995983935743	0.16143497757847533
578	0.48571428571428577	7	8	0.11244979919678715	0.14798206278026907
579	0.46734693877551026	7	8	0.10642570281124498	0.14349775784753363
580	0.44897959183673475	7	8	0.10240963855421686	0.13452914798206278
581	0.43061224489795924	7	8	0.0963855421686747	0.13004484304932734
582	0.41224489795918373	7	8	0.09437751004016064	0.12556053811659193
583	0.3938775510204082	7	8	0.09036144578313253	0.11659192825112108
584	0.3755102040816327	7	8	0.08634538152610442	0.11659192825112108
585	0.3571428571428572	7	8	0.08433734939759036	0.11659192825112108
586	0.3387755102040817	7	8	0.08032128514056225	0.11210762331838565
587	0.3204081632653062	7	8	0.0783132530120482	0.11210762331838565
588	0.3020408163265306	7	8	0.07228915662650602	0.1031390134529148
589	0.2836734693877551	7	8	0.07028112449799197	0.1031390134529148
590	0.2653061224489796	7	8	0.0642570281124498	0.09417040358744394
591	0.2469387755102041	7	8	0.05220883534136546	0.06726457399103139
592	0.2285714285714286	7	8	0.04618473895582329	0.06726457399103139
593	0.21020408163265308	7	8	0.03815261044176707	0.05829596412556054
594	0.19183673469387758	7	8	0.030120481927710843	0.04932735426008968
595	0.17346938775510207	7	8	0.02610441767068273	0.04484304932735426
596	0.15510204081632656	7	8	0.024096385542168676	0.04035874439461883
597	0.13673469387755102	7	8	0.020080321285140562	0.03587443946188341
598	0.11836734693877551	7	8	0.01606425702811245	0.03139013452914798
599	0.1	7	8	0.006024096385542169	0.013452914798206279
600	1.0	0	7	0.13827655310621242	0.13333333333333333
601	0.9816326530612246	0	7	0.13827655310621242	0.13333333333333333
602	0.963265306122449	0	7	0.13827655310621242	0.13333333333333333
603	0.9448979591836735	0	7	0.13827655310621242	0.13333333333333333
604	0.926530612244898	0	7	0.13827655310621242	0.13333333333333333
605	0.9081632653061225	0	7	0.13827655310621242	0.13333333333333333
606	0.889795918367347	0	7	0.13827655310621242	0.13333333333333333
607	0.8714285714285714	0	7	0.13827655310621242	0.13333333333333333
608	0.8530612244897959	0	7	0.13827655310621242	0.13333333333333333
609	0.8346938775510204	0	7	0.13827655310621242	0.13333333333333333
610	0.8163265306122449	0	7	0.13827655310621242	0.13333333333333333
611	0.7979591836734694	0	7	0.13827655310621242	0.13333333333333333
612	0.7795918367346939	0	7	0.1342685370741483	0.13333333333333333
613	0.7612244897959184	0	7	0.13226452905811623	0.1288888888888889
614	0.7428571428571429	0	7	0.13226452905811623	0.1288888888888889
615	0.7244897959183674	0	7	0.13026052104208416	0.1288888888888889
616	0.7061224489795919	0	7	0.13026052104208416	0.1288888888888889
617	0.6877551020408164	0	7	0.13026052104208416	0.1288888888888889
618	0.6693877551020408	0	7	0.12625250501002003	0.1288888888888889
619	0.6510204081632653	0	7	0.12625250501002003	0.1288888888888889
620	0.6326530612244898	0	7	0.12625250501002003	0.1288888888888889
621	0.6142857142857143	0	7	0.12424849699398798	0.12444444444444444
622	0.5959183673469388	0	7	0.12224448897795591	0.12444444444444444
623	0.5775510204081633	0	7	0.12224448897795591	0.12444444444444444
624	0.5591836734693878	0	7	0.12224448897795591	0.12444444444444444
625	0.5408163265306123	0	7	0.11623246492985972	0.12
626	0.5224489795918368	0	7	0.11022044088176353	0.1111111111111111
627	0.5040816326530613	0	7	0.11022044088176353	0.1111111111111111
628	0.48571428571428577	0	7	0.1062124248496994	0.10666666666666667
629	0.46734693877551026	0	7	0.09819639278557114	0.09333333333333334
630	0.44897959183673475	0	7	0.09619238476953908	0.08888888888888889
631	0.43061224489795924	0	7	0.09418837675350701	0.08888888888888889
632	0.41224489795918373	0	7	0.09218436873747494	0.08888888888888889
633	0.3938775510204082	0	7	0.09018036072144289	0.08888888888888889
634	0.3755102040816327	0	7	0.08617234468937876	0.08888888888888889
635	0.3571428571428572	0	7	0.0841683366733467	0.08888888888888889
636	0.3387755102040817	0	7	0.08216432865731463	0.08444444444444445
637	0.3204081632653062	0	7	0.08016032064128256	0.08
638	0.3020408163265306	0	7	0.08016032064128256	0.08
639	0.2836734693877551	0	7	0.07615230460921844	0.08
640	0.2653061224489796	0	7	0.06412825651302605	0.06222222222222222
641	0.2469387755102041	0	7	0.056112224448897796	0.06222222222222222
642	0.2285714285714286	0	7	0.050100200400801605	0.057777777777777775
643	0.21020408163265308	0	7	0.04008016032064128	0.044444444444444446
644	0.19183673469387758	0	7	0.03406813627254509	0.035555555555555556
645	0.17346938775510207	0	7	0.028056112224448898	0.03111111111111111
646	0.15510204081632656	0	7	0.02004008016032064	0.017777777777777778
647	0.13673469387755102	0	7	0.01603206412825651	0.017777777777777778
648	0.11836734693877551	0	7	0.014028056112224449	0.013333333333333334
649	0.1	0	7	0.01002004008016032	0.008888888888888889
650	1.0	3	9	0.24048096192384769	0.27232142857142855
651	0.9816326530612246	3	9	0.24048096192384769	0.27232142857142855
652	0.963265306122449	3	9	0.23847695390781562	0.27232142857142855
653	0.9448979591836735	3	9	0.23847695390781562	0.27232142857142855
654	0.926530612244898	3	9	0.23847695390781562	0.27232142857142855
655	0.9081632653061225	3	9	0.23847695390781562	0.27232142857142855
656	0.889795918367347	3	9	0.23847695390781562	0.27232142857142855
657	0.8714285714285714	3	9	0.23647294589178355	0.26785714285714285
658	0.8530612244897959	3	9	0.23647294589178355	0.26785714285714285
659	0.8346938775510204	3	9	0.23647294589178355	0.26785714285714285
660	0.8163265306122449	3	9	0.23647294589178355	0.26785714285714285
661	0.7979591836734694	3	9	0.23446893787575152	0.26339285714285715
662	0.7795918367346939	3	9	0.23246492985971945	0.26339285714285715
663	0.7612244897959184	3	9	0.23046092184368738	0.26339285714285715
664	0.7428571428571429	3	9	0.22645290581162325	0.25892857142857145
665	0.7244897959183674	3	9	0.22645290581162325	0.25892857142857145
666	0.7061224489795919	3	9	0.22645290581162325	0.25892857142857145
667	0.6877551020408164	3	9	0.22444889779559118	0.25892857142857145
668	0.6693877551020408	3	9	0.22244488977955912	0.25892857142857145
669	0.6510204081632653	3	9	0.218436873747495	0.25892857142857145
670	0.6326530612244898	3	9	0.218436873747495	0.25892857142857145
671	0.6142857142857143	3	9	0.218436873747495	0.25892857142857145
672	0.5959183673469388	3	9	0.21643286573146292	0.25892857142857145
673	0.5775510204081633	3	9	0.2124248496993988	0.25892857142857145
674	0.5591836734693878	3	9	0.21042084168336672	0.2544642857142857
675	0.5408163265306123	3	9	0.20641282565130262	0.2544642857142857
676	0.5224489795918368	3	9	0.19238476953907815	0.23214285714285715
677	0.5040816326530613	3	9	0.19238476953907815	0.23214285714285715
678	0.48571428571428577	3	9	0.1843687374749499	0.21875
679	0.46734693877551026	3	9	0.17835671342685372	0.21428571428571427
680	0.44897959183673475	3	9	0.17034068136272545	0.20089285714285715
681	0.43061224489795924	3	9	0.1683366733466934	0.19642857142857142
682	0.41224489795918373	3	9	0.16432865731462926	0.1875
683	0.3938775510204082	3	9	0.15831663326653306	0.17857142857142858
684	0.3755102040816327	3	9	0.1462925851703407	0.16964285714285715
685	0.3571428571428572	3	9	0.13827655310621242	0.15625
686	0.3387755102040817	3	9	0.13226452905811623	0.15625
687	0.3204081632653062	3	9	0.13226452905811623	0.15625
688	0.3020408163265306	3	9	0.12424849699398798	0.15178571428571427
689	0.2836734693877551	3	9	0.11222444889779559	0.13839285714285715
690	0.2653061224489796	3	9	0.1062124248496994	0.12946428571428573
691	0.2469387755102041	3	9	0.10420841683366733	0.125
692	0.2285714285714286	3	9	0.08817635270541083	0.11607142857142858
693	0.21020408163265308	3	9	0.07615230460921844	0.09821428571428571
694	0.19183673469387758	3	9	0.06412825651302605	0.08035714285714286
695	0.17346938775510207	3	9	0.06012024048096192	0.07589285714285714
696	0.15510204081632656	3	9	0.04208416833667335	0.05357142857142857
697	0.13673469387755102	3	9	0.03406813627254509	0.044642857142857144
698	0.11836734693877551	3	9	0.026052104208416832	0.03571428571428571
699	0.1	3	9	0.02404809619238477	0.03125
700	1.0	2	8	0.18674698795180722	0.21875
701	0.9816326530612246	2	8	0.18674698795180722	0.21875
702	0.963265306122449	2	8	0.18674698795180722	0.21875
703	0.9448979591836735	2	8	0.18473895582329317	0.21875
704	0.926530612244898	2	8	0.18072289156626506	0.20982142857142858
705	0.9081632653061225	2	8	0.18072289156626506	0.20982142857142858
706	0.889795918367347	2	8	0.18072289156626506	0.20982142857142858
707	0.8714285714285714	2	8	0.18072289156626506	0.20982142857142858
708	0.8530612244897959	2	8	0.178714859437751	0.20982142857142858
709	0.8346938775510204	2	8	0.178714859437751	0.20982142857142858
710	0.8163265306122449	2	8	0.178714859437751	0.20982142857142858
711	0.7979591836734694	2	8	0.178714859437751	0.20982142857142858
712	0.7795918367346939	2	8	0.17670682730923695	0.20535714285714285
713	0.7612244897959184	2	8	0.1746987951807229	0.20535714285714285
714	0.7428571428571429	2	8	0.17269076305220885	0.20535714285714285
715	0.7244897959183674	2	8	0.17269076305220885	0.20535714285714285
716	0.7061224489795919	2	8	0.1706827309236948	0.20535714285714285
717	0.6877551020408164	2	8	0.1686746987951807	0.20089285714285715
718	0.6693877551020408	2	8	0.16666666666666666	0.20089285714285715
719	0.6510204081632653	2	8	0.16666666666666666	0.20089285714285715
720	0.6326530612244898	2	8	0.1646586345381526	0.19642857142857142
721	0.6142857142857143	2	8	0.1646586345381526	0.19642857142857142
722	0.5959183673469388	2	8	0.15863453815261044	0.1875
723	0.5775510204081633	2	8	0.1566265060240964	0.18303571428571427
724	0.5591836734693878	2	8	0.14859437751004015	0.17410714285714285
725	0.5408163265306123	2	8	0.13654618473895583	0.16071428571428573
726	0.5224489795918368	2	8	0.13253012048192772	0.15625
727	0.5040816326530613	2	8	0.13052208835341367	0.15178571428571427
728	0.48571428571428577	2	8	0.12650602409638553	0.14732142857142858
729	0.46734693877551026	2	8	0.12048192771084337	0.13839285714285715
730	0.44897959183673475	2	8	0.11847389558232932	0.13839285714285715
731	0.43061224489795924	2	8	0.11646586345381527	0.13839285714285715
732	0.41224489795918373	2	8	0.11044176706827309	0.125
733	0.3938775510204082	2	8	0.10843373493975904	0.125
734	0.3755102040816327	2	8	0.10843373493975904	0.125
735	0.3571428571428572	2	8	0.10441767068273092	0.11607142857142858
736	0.3387755102040817	2	8	0.10240963855421686	0.11607142857142858
737	0.3204081632653062	2	8	0.08835341365461848	0.10714285714285714
738	0.3020408163265306	2	8	0.0823293172690763	0.10267857142857142
739	0.2836734693877551	2	8	0.0783132530120482	0.09375
740	0.2653061224489796	2	8	0.07228915662650602	0.08482142857142858
741	0.2469387755102041	2	8	0.0642570281124498	0.07589285714285714
742	0.2285714285714286	2	8	0.05622489959839357	0.0625
743	0.21020408163265308	2	8	0.04216867469879518	0.05357142857142857
744	0.19183673469387758	2	8	0.03614457831325301	0.05357142857142857
745	0.17346938775510207	2	8	0.0321285140562249	0.044642857142857144
746	0.15510204081632656	2	8	0.030120481927710843	0.04017857142857143
747	0.13673469387755102	2	8	0.02208835341365462	0.03125
748	0.11836734693877551	2	8	0.014056224899598393	0.017857142857142856
749	0.1	2	8	0.008032128514056224	0.013392857142857142
750	1.0	8	7	0.1342685370741483	0.15625
751	0.9816326530612246	8	7	0.1342685370741483	0.15625
752	0.963265306122449	8	7	0.1342685370741483	0.15625
753	0.9448979591836735	8	7	0.1342685370741483	0.15625
754	0.926530612244898	8	7	0.1282565130260521	0.14732142857142858
755	0.9081632653061225	8	7	0.1282565130260521	0.14732142857142858
756	0.889795918367347	8	7	0.1282565130260521	0.14732142857142858
757	0.8714285714285714	8	7	0.1282565130260521	0.14732142857142858
758	0.8530612244897959	8	7	0.1282565130260521	0.14732142857142858
759	0.8346938775510204	8	7	0.12024048096192384	0.13392857142857142
760	0.8163265306122449	8	7	0.12024048096192384	0.13392857142857142
761	0.7979591836734694	8	7	0.12024048096192384	0.13392857142857142
762	0.7795918367346939	8	7	0.12024048096192384	0.13392857142857142
763	0.7612244897959184	8	7	0.11823647294589178	0.12946428571428573
764	0.7428571428571429	8	7	0.11623246492985972	0.125
765	0.7244897959183674	8	7	0.11422845691382766	0.125
766	0.7061224489795919	8	7	0.11422845691382766	0.125
767	0.6877551020408164	8	7	0.11422845691382766	0.125
768	0.6693877551020408	8	7	0.11222444889779559	0.12053571428571429
769	0.6510204081632653	8	7	0.11222444889779559	0.12053571428571429
770	0.6326530612244898	8	7	0.11022044088176353	0.12053571428571429
771	0.6142857142857143	8	7	0.1062124248496994	0.11607142857142858
772	0.5959183673469388	8	7	0.1062124248496994	0.11607142857142858
773	0.5775510204081633	8	7	0.1062124248496994	0.11607142857142858
774	0.5591836734693878	8	7	0.10220440881763528	0.10714285714285714
775	0.5408163265306123	8	7	0.10220440881763528	0.10714285714285714
776	0.5224489795918368	8	7	0.10220440881763528	0.10714285714285714
777	0.5040816326530613	8	7	0.10220440881763528	0.10714285714285714
778	0.48571428571428577	8	7	0.09819639278557114	0.10714285714285714
779	0.46734693877551026	8	7	0.09819639278557114	0.10714285714285714
780	0.44897959183673475	8	7	0.09418837675350701	0.10267857142857142
781	0.43061224489795924	8	7	0.08617234468937876	0.08928571428571429
782	0.41224489795918373	8	7	0.0841683366733467	0.08928571428571429
783	0.3938775510204082	8	7	0.08216432865731463	0.08928571428571429
784	0.3755102040816327	8	7	0.07615230460921844	0.08035714285714286
785	0.3571428571428572	8	7	0.07014028056112225	0.08035714285714286
786	0.3387755102040817	8	7	0.06613226452905811	0.07589285714285714
787	0.3204081632653062	8	7	0.05811623246492986	0.07589285714285714
788	0.3020408163265306	8	7	0.056112224448897796	0.07142857142857142
789	0.2836734693877551	8	7	0.05410821643286573	0.06696428571428571
790	0.2653061224489796	8	7	0.04408817635270541	0.05803571428571429
791	0.2469387755102041	8	7	0.03807615230460922	0.05357142857142857
792	0.2285714285714286	8	7	0.03807615230460922	0.05357142857142857
793	0.21020408163265308	8	7	0.03206412825651302	0.049107142857142856
794	0.19183673469387758	8	7	0.03006012024048096	0.044642857142857144
795	0.17346938775510207	8	7	0.028056112224448898	0.04017857142857143
796	0.15510204081632656	8	7	0.018036072144288578	0.022321428571428572
797	0.13673469387755102	8	7	0.014028056112224449	0.017857142857142856
798	0.11836734693877551	8	7	0.01002004008016032	0.013392857142857142
799	0.1	8	7	0.004008016032064128	0.008928571428571428
800	1.0	3	8	0.19438877755511022	0.21428571428571427
801	0.9816326530612246	3	8	0.19238476953907815	0.21428571428571427
802	0.963265306122449	3	8	0.19238476953907815	0.21428571428571427
803	0.9448979591836735	3	8	0.19238476953907815	0.21428571428571427
804	0.926530612244898	3	8	0.18837675350701402	0.20982142857142858
805	0.9081632653061225	3	8	0.18837675350701402	0.20982142857142858
806	0.889795918367347	3	8	0.18837675350701402	0.20982142857142858
807	0.8714285714285714	3	8	0.18637274549098196	0.20535714285714285
808	0.8530612244897959	3	8	0.18637274549098196	0.20535714285714285
809	0.8346938775510204	3	8	0.18236472945891782	0.19642857142857142
810	0.8163265306122449	3	8	0.17635270541082165	0.19642857142857142
811	0.7979591836734694	3	8	0.17635270541082165	0.19642857142857142
812	0.7795918367346939	3	8	0.17635270541082165	0.19642857142857142
813	0.7612244897959184	3	8	0.1743486973947896	0.19196428571428573
814	0.7428571428571429	3	8	0.17234468937875752	0.19196428571428573
815	0.7244897959183674	3	8	0.17234468937875752	0.19196428571428573
816	0.7061224489795919	3	8	0.17034068136272545	0.1875
817	0.6877551020408164	3	8	0.16633266533066132	0.1875
818	0.6693877551020408	3	8	0.16432865731462926	0.18303571428571427
819	0.6510204081632653	3	8	0.16432865731462926	0.18303571428571427
820	0.6326530612244898	3	8	0.1623246492985972	0.18303571428571427
821	0.6142857142857143	3	8	0.156312625250501	0.16964285714285715
822	0.5959183673469388	3	8	0.1523046092184369	0.16071428571428573
823	0.5775510204081633	3	8	0.1523046092184369	0.16071428571428573
824	0.5591836734693878	3	8	0.1462925851703407	0.15625
825	0.5408163265306123	3	8	0.14428857715430862	0.15625
826	0.5224489795918368	3	8	0.1402805611222445	0.15625
827	0.5040816326530613	3	8	0.1402805611222445	0.15625
828	0.48571428571428577	3	8	0.13827655310621242	0.15625
829	0.46734693877551026	3	8	0.13627254509018036	0.15625
830	0.44897959183673475	3	8	0.1342685370741483	0.15625
831	0.43061224489795924	3	8	0.12625250501002003	0.15178571428571427
832	0.41224489795918373	3	8	0.12024048096192384	0.13839285714285715
833	0.3938775510204082	3	8	0.11422845691382766	0.13839285714285715
834	0.3755102040816327	3	8	0.11222444889779559	0.13392857142857142
835	0.3571428571428572	3	8	0.10420841683366733	0.125
836	0.3387755102040817	3	8	0.10420841683366733	0.125
837	0.3204081632653062	3	8	0.10220440881763528	0.12053571428571429
838	0.3020408163265306	3	8	0.09018036072144289	0.11160714285714286
839	0.2836734693877551	3	8	0.08016032064128256	0.10267857142857142
840	0.2653061224489796	3	8	0.07014028056112225	0.08482142857142858
841	0.2469387755102041	3	8	0.06212424849699399	0.07589285714285714
842	0.2285714285714286	3	8	0.06012024048096192	0.07589285714285714
843	0.21020408163265308	3	8	0.056112224448897796	0.07142857142857142
844	0.19183673469387758	3	8	0.04208416833667335	0.05357142857142857
845	0.17346938775510207	3	8	0.03807615230460922	0.049107142857142856
846	0.15510204081632656	3	8	0.026052104208416832	0.03571428571428571
847	0.13673469387755102	3	8	0.026052104208416832	0.03571428571428571
848	0.11836734693877551	3	8	0.02404809619238477	0.03125
849	0.1	3	8	0.008016032064128256	0.013392857142857142
850	1.0	2	9	0.2389558232931727	0.2767857142857143
851	0.9816326530612246	2	9	0.23493975903614459	0.2767857142857143
852	0.963265306122449	2	9	0.23493975903614459	0.2767857142857143
853	0.9448979591836735	2	9	0.23293172690763053	0.2767857142857143
854	0.926530612244898	2	9	0.23092369477911648	0.2767857142857143
855	0.9081632653061225	2	9	0.23092369477911648	0.2767857142857143
856	0.889795918367347	2	9	0.22690763052208834	0.26785714285714285
857	0.8714285714285714	2	9	0.22690763052208834	0.26785714285714285
858	0.8530612244897959	2	9	0.2248995983935743	0.26785714285714285
859	0.8346938775510204	2	9	0.2248995983935743	0.26785714285714285
860	0.8163265306122449	2	9	0.2248995983935743	0.26785714285714285
861	0.7979591836734694	2	9	0.22088353413654618	0.26785714285714285
862	0.7795918367346939	2	9	0.22088353413654618	0.26785714285714285
863	0.7612244897959184	2	9	0.22088353413654618	0.26785714285714285
864	0.7428571428571429	2	9	0.21887550200803213	0.26785714285714285
865	0.7244897959183674	2	9	0.21887550200803213	0.26785714285714285
866	0.7061224489795919	2	9	0.21485943775100402	0.26785714285714285
867	0.6877551020408164	2	9	0.21485943775100402	0.26785714285714285
868	0.6693877551020408	2	9	0.21485943775100402	0.26785714285714285
869	0.6510204081632653	2	9	0.21285140562248997	0.26785714285714285
870	0.6326530612244898	2	9	0.21285140562248997	0.26785714285714285
871	0.6142857142857143	2	9	0.21084337349397592	0.26785714285714285
872	0.5959183673469388	2	9	0.20883534136546184	0.26785714285714285
873	0.5775510204081633	2	9	0.20281124497991967	0.26339285714285715
874	0.5591836734693878	2	9	0.19879518072289157	0.2544642857142857
875	0.5408163265306123	2	9	0.19477911646586346	0.25
876	0.5224489795918368	2	9	0.19076305220883535	0.24107142857142858
877	0.5040816326530613	2	9	0.18875502008032127	0.24107142857142858
878	0.48571428571428577	2	9	0.18072289156626506	0.22321428571428573
879	0.46734693877551026	2	9	0.17670682730923695	0.21875
880	0.44897959183673475	2	9	0.17269076305220885	0.21428571428571427
881	0.43061224489795924	2	9	0.1686746987951807	0.20535714285714285
882	0.41224489795918373	2	9	0.16265060240963855	0.20089285714285715
883	0.3938775510204082	2	9	0.1566265060240964	0.19642857142857142
884	0.3755102040816327	2	9	0.15060240963855423	0.19196428571428573
885	0.3571428571428572	2	9	0.13855421686746988	0.16964285714285715
886	0.3387755102040817	2	9	0.12449799196787148	0.14732142857142858
887	0.3204081632653062	2	9	0.11847389558232932	0.14285714285714285
888	0.3020408163265306	2	9	0.1144578313253012	0.13839285714285715
889	0.2836734693877551	2	9	0.10843373493975904	0.125
890	0.2653061224489796	2	9	0.10240963855421686	0.11607142857142858
891	0.2469387755102041	2	9	0.09036144578313253	0.11160714285714286
892	0.2285714285714286	2	9	0.0823293172690763	0.10267857142857142
893	0.21020408163265308	2	9	0.07630522088353414	0.09375
894	0.19183673469387758	2	9	0.0642570281124498	0.08035714285714286
895	0.17346938775510207	2	9	0.04819277108433735	0.0625
896	0.15510204081632656	2	9	0.03614457831325301	0.05357142857142857
897	0.13673469387755102	2	9	0.0321285140562249	0.044642857142857144
898	0.11836734693877551	2	9	0.024096385542168676	0.03571428571428571
899	0.1	2	9	0.014056224899598393	0.017857142857142856
900	1.0	1	7	0.13026052104208416	0.13333333333333333
901	0.9816326530612246	1	7	0.13026052104208416	0.13333333333333333
902	0.963265306122449	1	7	0.13026052104208416	0.13333333333333333
903	0.9448979591836735	1	7	0.13026052104208416	0.13333333333333333
904	0.926530612244898	1	7	0.1282565130260521	0.13333333333333333
905	0.9081632653061225	1	7	0.1282565130260521	0.13333333333333333
906	0.889795918367347	1	7	0.12625250501002003	0.1288888888888889
907	0.8714285714285714	1	7	0.12625250501002003	0.1288888888888889
908	0.8530612244897959	1	7	0.12625250501002003	0.1288888888888889
909	0.8346938775510204	1	7	0.12625250501002003	0.1288888888888889
910	0.8163265306122449	1	7	0.12625250501002003	0.1288888888888889
911	0.7979591836734694	1	7	0.12625250501002003	0.1288888888888889
912	0.7795918367346939	1	7	0.12625250501002003	0.1288888888888889
913	0.7612244897959184	1	7	0.12625250501002003	0.1288888888888889
914	0.7428571428571429	1	7	0.12625250501002003	0.1288888888888889
915	0.7244897959183674	1	7	0.12625250501002003	0.1288888888888889
916	0.7061224489795919	1	7	0.12625250501002003	0.1288888888888889
917	0.6877551020408164	1	7	0.12625250501002003	0.1288888888888889
918	0.6693877551020408	1	7	0.12625250501002003	0.1288888888888889
919	0.6510204081632653	1	7	0.12625250501002003	0.1288888888888889
920	0.6326530612244898	1	7	0.12224448897795591	0.1288888888888889
921	0.6142857142857143	1	7	0.12024048096192384	0.1288888888888889
922	0.5959183673469388	1	7	0.12024048096192384	0.1288888888888889
923	0.5775510204081633	1	7	0.12024048096192384	0.1288888888888889
924	0.5591836734693878	1	7	0.11623246492985972	0.12444444444444444
925	0.5408163265306123	1	7	0.11623246492985972	0.12444444444444444
926	0.5224489795918368	1	7	0.11422845691382766	0.12444444444444444
927	0.5040816326530613	1	7	0.11022044088176353	0.12444444444444444
928	0.48571428571428577	1	7	0.1062124248496994	0.12444444444444444
929	0.46734693877551026	1	7	0.10420841683366733	0.12
930	0.44897959183673475	1	7	0.10020040080160321	0.12
931	0.43061224489795924	1	7	0.09218436873747494	0.11555555555555555
932	0.41224489795918373	1	7	0.08817635270541083	0.11555555555555555
933	0.3938775510204082	1	7	0.08617234468937876	0.11555555555555555
934	0.3755102040816327	1	7	0.0781563126252505	0.10666666666666667
935	0.3571428571428572	1	7	0.07414829659318638	0.10666666666666667
936	0.3387755102040817	1	7	0.07014028056112225	0.10666666666666667
937	0.3204081632653062	1	7	0.06613226452905811	0.09777777777777778
938	0.3020408163265306	1	7	0.05811623246492986	0.08888888888888889
939	0.2836734693877551	1	7	0.05410821643286573	0.08888888888888889
940	0.2653061224489796	1	7	0.05410821643286573	0.08888888888888889
941	0.2469387755102041	1	7	0.050100200400801605	0.08
942	0.2285714285714286	1	7	0.04809619238476954	0.07555555555555556
943	0.21020408163265308	1	7	0.04408817635270541	0.07111111111111111
944	0.19183673469387758	1	7	0.03807615230460922	0.06222222222222222
945	0.17346938775510207	1	7	0.03406813627254509	0.057777777777777775
946	0.15510204081632656	1	7	0.026052104208416832	0.044444444444444446
947	0.13673469387755102	1	7	0.018036072144288578	0.02666666666666667
948	0.11836734693877551	1	7	0.014028056112224449	0.022222222222222223
949	0.1	1	7	0.01002004008016032	0.017777777777777778
950	1.0	8	8	0.20040080160320642	0.25892857142857145
951	0.9816326530612246	8	8	0.19839679358717435	0.25892857142857145
952	0.963265306122449	8	8	0.19839679358717435	0.25892857142857145
953	0.9448979591836735	8	8	0.19839679358717435	0.25892857142857145
954	0.926530612244898	8	8	0.19839679358717435	0.25892857142857145
955	0.9081632653061225	8	8	0.1963927855711423	0.2544642857142857
956	0.889795918367347	8	8	0.1963927855711423	0.2544642857142857
957	0.8714285714285714	8	8	0.19438877755511022	0.2544642857142857
958	0.8530612244897959	8	8	0.19438877755511022	0.2544642857142857
959	0.8346938775510204	8	8	0.19438877755511022	0.2544642857142857
960	0.8163265306122449	8	8	0.19438877755511022	0.2544642857142857
961	0.7979591836734694	8	8	0.19438877755511022	0.2544642857142857
962	0.7795918367346939	8	8	0.19238476953907815	0.2544642857142857
963	0.7612244897959184	8	8	0.1903807615230461	0.2544642857142857
964	0.7428571428571429	8	8	0.18837675350701402	0.2544642857142857
965	0.7244897959183674	8	8	0.18637274549098196	0.2544642857142857
966	0.7061224489795919	8	8	0.17835671342685372	0.23660714285714285
967	0.6877551020408164	8	8	0.17635270541082165	0.23660714285714285
968	0.6693877551020408	8	8	0.17635270541082165	0.23660714285714285
969	0.6510204081632653	8	8	0.17635270541082165	0.23660714285714285
970	0.6326530612244898	8	8	0.1743486973947896	0.23214285714285715
971	0.6142857142857143	8	8	0.17034068136272545	0.22321428571428573
972	0.5959183673469388	8	8	0.16633266533066132	0.22321428571428573
973	0.5775510204081633	8	8	0.16633266533066132	0.22321428571428573
974	0.5591836734693878	8	8	0.15831663326653306	0.20982142857142858
975	0.5408163265306123	8	8	0.156312625250501	0.20535714285714285
976	0.5224489795918368	8	8	0.15030060120240482	0.19196428571428573
977	0.5040816326530613	8	8	0.1462925851703407	0.18303571428571427
978	0.48571428571428577	8	8	0.13827655310621242	0.17410714285714285
979	0.46734693877551026	8	8	0.1342685370741483	0.16517857142857142
980	0.44897959183673475	8	8	0.1342685370741483	0.16517857142857142
981	0.43061224489795924	8	8	0.1342685370741483	0.16517857142857142
982	0.41224489795918373	8	8	0.11823647294589178	0.13839285714285715
983	0.3938775510204082	8	8	0.11222444889779559	0.12946428571428573
984	0.3755102040816327	8	8	0.11022044088176353	0.125
985	0.3571428571428572	8	8	0.1062124248496994	0.11607142857142858
986	0.3387755102040817	8	8	0.10020040080160321	0.10714285714285714
987	0.3204081632653062	8	8	0.09418837675350701	0.10714285714285714
988	0.3020408163265306	8	8	0.09418837675350701	0.10714285714285714
989	0.2836734693877551	8	8	0.08216432865731463	0.08928571428571429
990	0.2653061224489796	8	8	0.07414829659318638	0.08928571428571429
991	0.2469387755102041	8	8	0.06412825651302605	0.08035714285714286
992	0.2285714285714286	8	8	0.05811623246492986	0.07589285714285714
993	0.21020408163265308	8	8	0.05410821643286573	0.07142857142857142
994	0.19183673469387758	8	8	0.04008016032064128	0.05803571428571429
995	0.17346938775510207	8	8	0.036072144288577156	0.05357142857142857
996	0.15510204081632656	8	8	0.03006012024048096	0.044642857142857144
997	0.13673469387755102	8	8	0.028056112224448898	0.04017857142857143
998	0.11836734693877551	8	8	0.018036072144288578	0.022321428571428572
999	0.1	8	8	0.014028056112224449	0.017857142857142856
1000	1.0	1	8	0.18236472945891782	0.18222222222222223
1001	0.9816326530612246	1	8	0.18236472945891782	0.18222222222222223
1002	0.963265306122449	1	8	0.18236472945891782	0.18222222222222223
1003	0.9448979591836735	1	8	0.18236472945891782	0.18222222222222223
1004	0.926530612244898	1	8	0.18236472945891782	0.18222222222222223
1005	0.9081632653061225	1	8	0.17835671342685372	0.18222222222222223
1006	0.889795918367347	1	8	0.17635270541082165	0.18222222222222223
1007	0.8714285714285714	1	8	0.17635270541082165	0.18222222222222223
1008	0.8530612244897959	1	8	0.1743486973947896	0.18222222222222223
1009	0.8346938775510204	1	8	0.1743486973947896	0.18222222222222223
1010	0.8163265306122449	1	8	0.17234468937875752	0.17777777777777778
1011	0.7979591836734694	1	8	0.17234468937875752	0.17777777777777778
1012	0.7795918367346939	1	8	0.1683366733466934	0.17333333333333334
1013	0.7612244897959184	1	8	0.1683366733466934	0.17333333333333334
1014	0.7428571428571429	1	8	0.1683366733466934	0.17333333333333334
1015	0.7244897959183674	1	8	0.16633266533066132	0.17333333333333334
1016	0.7061224489795919	1	8	0.16633266533066132	0.17333333333333334
1017	0.6877551020408164	1	8	0.16432865731462926	0.17333333333333334
1018	0.6693877551020408	1	8	0.15831663326653306	0.17333333333333334
1019	0.6510204081632653	1	8	0.15430861723446893	0.17333333333333334
1020	0.6326530612244898	1	8	0.15430861723446893	0.17333333333333334
1021	0.6142857142857143	1	8	0.15030060120240482	0.17333333333333334
1022	0.5959183673469388	1	8	0.14829659318637275	0.1688888888888889
1023	0.5775510204081633	1	8	0.1462925851703407	0.16444444444444445
1024	0.5591836734693878	1	8	0.1462925851703407	0.16444444444444445
1025	0.5408163265306123	1	8	0.14228456913827656	0.15555555555555556
1026	0.5224489795918368	1	8	0.1402805611222445	0.15555555555555556
1027	0.5040816326530613	1	8	0.13226452905811623	0.14222222222222222
1028	0.48571428571428577	1	8	0.13226452905811623	0.14222222222222222
1029	0.46734693877551026	1	8	0.13026052104208416	0.13777777777777778
1030	0.44897959183673475	1	8	0.1282565130260521	0.13333333333333333
1031	0.43061224489795924	1	8	0.12424849699398798	0.13333333333333333
1032	0.41224489795918373	1	8	0.12224448897795591	0.1288888888888889
1033	0.3938775510204082	1	8	0.12024048096192384	0.1288888888888889
1034	0.3755102040816327	1	8	0.11623246492985972	0.1288888888888889
1035	0.3571428571428572	1	8	0.11422845691382766	0.1288888888888889
1036	0.3387755102040817	1	8	0.11422845691382766	0.1288888888888889
1037	0.3204081632653062	1	8	0.09819639278557114	0.12444444444444444
1038	0.3020408163265306	1	8	0.09018036072144289	0.12
1039	0.2836734693877551	1	8	0.08016032064128256	0.11555555555555555
1040	0.2653061224489796	1	8	0.08016032064128256	0.11555555555555555
1041	0.2469387755102041	1	8	0.07014028056112225	0.10666666666666667
1042	0.2285714285714286	1	8	0.06613226452905811	0.10222222222222223
1043	0.21020408163265308	1	8	0.05410821643286573	0.08888888888888889
1044	0.19183673469387758	1	8	0.052104208416833664	0.08444444444444445
1045	0.17346938775510207	1	8	0.050100200400801605	0.08
1046	0.15510204081632656	1	8	0.04208416833667335	0.07111111111111111
1047	0.13673469387755102	1	8	0.03406813627254509	0.057777777777777775
1048	0.11836734693877551	1	8	0.026052104208416832	0.044444444444444446
1049	0.1	1	8	0.01603206412825651	0.022222222222222223
1050	1.0	3	7	0.14228456913827656	0.15178571428571427
1051	0.9816326530612246	3	7	0.14228456913827656	0.15178571428571427
1052	0.963265306122449	3	7	0.14228456913827656	0.15178571428571427
1053	0.9448979591836735	3	7	0.14228456913827656	0.15178571428571427
1054	0.926530612244898	3	7	0.1402805611222445	0.15178571428571427
1055	0.9081632653061225	3	7	0.1402805611222445	0.15178571428571427
1056	0.889795918367347	3	7	0.1402805611222445	0.15178571428571427
1057	0.8714285714285714	3	7	0.1402805611222445	0.15178571428571427
1058	0.8530612244897959	3	7	0.1342685370741483	0.14285714285714285
1059	0.8346938775510204	3	7	0.13226452905811623	0.13839285714285715
1060	0.8163265306122449	3	7	0.13226452905811623	0.13839285714285715
1061	0.7979591836734694	3	7	0.1282565130260521	0.13839285714285715
1062	0.7795918367346939	3	7	0.12625250501002003	0.13839285714285715
1063	0.7612244897959184	3	7	0.12625250501002003	0.13839285714285715
1064	0.7428571428571429	3	7	0.12625250501002003	0.13839285714285715
1065	0.7244897959183674	3	7	0.12024048096192384	0.13839285714285715
1066	0.7061224489795919	3	7	0.12024048096192384	0.13839285714285715
1067	0.6877551020408164	3	7	0.11823647294589178	0.13839285714285715
1068	0.6693877551020408	3	7	0.11823647294589178	0.13839285714285715
1069	0.6510204081632653	3	7	0.11623246492985972	0.13392857142857142
1070	0.6326530612244898	3	7	0.11623246492985972	0.13392857142857142
1071	0.6142857142857143	3	7	0.11022044088176353	0.12946428571428573
1072	0.5959183673469388	3	7	0.11022044088176353	0.12946428571428573
1073	0.5775510204081633	3	7	0.11022044088176353	0.12946428571428573
1074	0.5591836734693878	3	7	0.11022044088176353	0.12946428571428573
1075	0.5408163265306123	3	7	0.10821643286573146	0.125
1076	0.5224489795918368	3	7	0.1062124248496994	0.12053571428571429
1077	0.5040816326530613	3	7	0.10420841683366733	0.12053571428571429
1078	0.48571428571428577	3	7	0.10220440881763528	0.12053571428571429
1079	0.46734693877551026	3	7	0.10220440881763528	0.12053571428571429
1080	0.44897959183673475	3	7	0.09218436873747494	0.10714285714285714
1081	0.43061224489795924	3	7	0.09018036072144289	0.10267857142857142
1082	0.41224489795918373	3	7	0.0841683366733467	0.09821428571428571
1083	0.3938775510204082	3	7	0.07414829659318638	0.08482142857142858
1084	0.3755102040816327	3	7	0.07014028056112225	0.08035714285714286
1085	0.3571428571428572	3	7	0.06813627254509018	0.08035714285714286
1086	0.3387755102040817	3	7	0.06412825651302605	0.07589285714285714
1087	0.3204081632653062	3	7	0.06012024048096192	0.07589285714285714
1088	0.3020408163265306	3	7	0.05811623246492986	0.07142857142857142
1089	0.2836734693877551	3	7	0.056112224448897796	0.07142857142857142
1090	0.2653061224489796	3	7	0.04609218436873747	0.05357142857142857
1091	0.2469387755102041	3	7	0.04208416833667335	0.049107142857142856
1092	0.2285714285714286	3	7	0.04008016032064128	0.049107142857142856
1093	0.21020408163265308	3	7	0.03006012024048096	0.03571428571428571
1094	0.19183673469387758	3	7	0.026052104208416832	0.03571428571428571
1095	0.17346938775510207	3	7	0.026052104208416832	0.03571428571428571
1096	0.15510204081632656	3	7	0.02404809619238477	0.03125
1097	0.13673469387755102	3	7	0.01603206412825651	0.017857142857142856
1098	0.11836734693877551	3	7	0.008016032064128256	0.013392857142857142
1099	0.1	3	7	0.006012024048096192	0.013392857142857142
1100	1.0	0	9	0.25851703406813625	0.28
1101	0.9816326530612246	0	9	0.25851703406813625	0.28
1102	0.963265306122449	0	9	0.25851703406813625	0.28
1103	0.9448979591836735	0	9	0.2565130260521042	0.28
1104	0.926530612244898	0	9	0.24849699398797595	0.27555555555555555
1105	0.9081632653061225	0	9	0.24849699398797595	0.27555555555555555
1106	0.889795918367347	0	9	0.24649298597194388	0.27555555555555555
1107	0.8714285714285714	0	9	0.24649298597194388	0.27555555555555555
1108	0.8530612244897959	0	9	0.24649298597194388	0.27555555555555555
1109	0.8346938775510204	0	9	0.24248496993987975	0.27555555555555555
1110	0.8163265306122449	0	9	0.23647294589178355	0.27555555555555555
1111	0.7979591836734694	0	9	0.23446893787575152	0.27555555555555555
1112	0.7795918367346939	0	9	0.23446893787575152	0.27555555555555555
1113	0.7612244897959184	0	9	0.23046092184368738	0.26666666666666666
1114	0.7428571428571429	0	9	0.22645290581162325	0.26222222222222225
1115	0.7244897959183674	0	9	0.22444889779559118	0.2577777777777778
1116	0.7061224489795919	0	9	0.22244488977955912	0.25333333333333335
1117	0.6877551020408164	0	9	0.22244488977955912	0.25333333333333335
1118	0.6693877551020408	0	9	0.22044088176352705	0.24888888888888888
1119	0.6510204081632653	0	9	0.218436873747495	0.24888888888888888
1120	0.6326530612244898	0	9	0.218436873747495	0.24888888888888888
1121	0.6142857142857143	0	9	0.21643286573146292	0.24888888888888888
1122	0.5959183673469388	0	9	0.21042084168336672	0.24
1123	0.5775510204081633	0	9	0.20841683366733466	0.24
1124	0.5591836734693878	0	9	0.20841683366733466	0.24
1125	0.5408163265306123	0	9	0.20440881763527055	0.23555555555555555
1126	0.5224489795918368	0	9	0.19839679358717435	0.2311111111111111
1127	0.5040816326530613	0	9	0.1963927855711423	0.22666666666666666
1128	0.48571428571428577	0	9	0.18837675350701402	0.21333333333333335
1129	0.46734693877551026	0	9	0.17835671342685372	0.19555555555555557
1130	0.44897959183673475	0	9	0.1743486973947896	0.19555555555555557
1131	0.43061224489795924	0	9	0.17034068136272545	0.19111111111111112
1132	0.41224489795918373	0	9	0.16432865731462926	0.17777777777777778
1133	0.3938775510204082	0	9	0.16032064128256512	0.17333333333333334
1134	0.3755102040816327	0	9	0.1523046092184369	0.16444444444444445
1135	0.3571428571428572	0	9	0.14428857715430862	0.1511111111111111
1136	0.3387755102040817	0	9	0.13627254509018036	0.14666666666666667
1137	0.3204081632653062	0	9	0.1342685370741483	0.14222222222222222
1138	0.3020408163265306	0	9	0.1282565130260521	0.13333333333333333
1139	0.2836734693877551	0	9	0.12625250501002003	0.13333333333333333
1140	0.2653061224489796	0	9	0.12024048096192384	0.1288888888888889
1141	0.2469387755102041	0	9	0.11022044088176353	0.12444444444444444
1142	0.2285714285714286	0	9	0.10220440881763528	0.1111111111111111
1143	0.21020408163265308	0	9	0.0841683366733467	0.08888888888888889
1144	0.19183673469387758	0	9	0.0841683366733467	0.08888888888888889
1145	0.17346938775510207	0	9	0.07414829659318638	0.08
1146	0.15510204081632656	0	9	0.05811623246492986	0.06666666666666667
1147	0.13673469387755102	0	9	0.04609218436873747	0.057777777777777775
1148	0.11836734693877551	0	9	0.036072144288577156	0.044444444444444446
1149	0.1	0	9	0.018036072144288578	0.022222222222222223
1150	1.0	1	9	0.22244488977955912	0.22666666666666666
1151	0.9816326530612246	1	9	0.22244488977955912	0.22666666666666666
1152	0.963265306122449	1	9	0.22244488977955912	0.22666666666666666
1153	0.9448979591836735	1	9	0.22044088176352705	0.22666666666666666
1154	0.926530612244898	1	9	0.218436873747495	0.22666666666666666
1155	0.9081632653061225	1	9	0.218436873747495	0.22666666666666666
1156	0.889795918367347	1	9	0.218436873747495	0.22666666666666666
1157	0.8714285714285714	1	9	0.218436873747495	0.22666666666666666
1158	0.8530612244897959	1	9	0.21643286573146292	0.22666666666666666
1159	0.8346938775510204	1	9	0.2124248496993988	0.21777777777777776
1160	0.8163265306122449	1	9	0.21042084168336672	0.21777777777777776
1161	0.7979591836734694	1	9	0.20641282565130262	0.21333333333333335
1162	0.7795918367346939	1	9	0.20641282565130262	0.21333333333333335
1163	0.7612244897959184	1	9	0.20641282565130262	0.21333333333333335
1164	0.7428571428571429	1	9	0.20641282565130262	0.21333333333333335
1165	0.7244897959183674	1	9	0.20641282565130262	0.21333333333333335
1166	0.7061224489795919	1	9	0.20641282565130262	0.21333333333333335
1167	0.6877551020408164	1	9	0.20440881763527055	0.21333333333333335
1168	0.6693877551020408	1	9	0.20240480961923848	0.2088888888888889
1169	0.6510204081632653	1	9	0.19839679358717435	0.2088888888888889
1170	0.6326530612244898	1	9	0.1963927855711423	0.2088888888888889
1171	0.6142857142857143	1	9	0.19238476953907815	0.20444444444444446
1172	0.5959183673469388	1	9	0.1903807615230461	0.20444444444444446
1173	0.5775510204081633	1	9	0.18837675350701402	0.2
1174	0.5591836734693878	1	9	0.18837675350701402	0.2
1175	0.5408163265306123	1	9	0.18036072144288579	0.19111111111111112
1176	0.5224489795918368	1	9	0.17635270541082165	0.18666666666666668
1177	0.5040816326530613	1	9	0.1743486973947896	0.18222222222222223
1178	0.48571428571428577	1	9	0.17034068136272545	0.18222222222222223
1179	0.46734693877551026	1	9	0.16633266533066132	0.17777777777777778
1180	0.44897959183673475	1	9	0.15831663326653306	0.17777777777777778
1181	0.43061224489795924	1	9	0.15430861723446893	0.17333333333333334
1182	0.41224489795918373	1	9	0.15030060120240482	0.17333333333333334
1183	0.3938775510204082	1	9	0.15030060120240482	0.17333333333333334
1184	0.3755102040816327	1	9	0.1462925851703407	0.1688888888888889
1185	0.3571428571428572	1	9	0.1402805611222445	0.16
1186	0.3387755102040817	1	9	0.13627254509018036	0.1511111111111111
1187	0.3204081632653062	1	9	0.1282565130260521	0.14222222222222222
1188	0.3020408163265306	1	9	0.12224448897795591	0.13333333333333333
1189	0.2836734693877551	1	9	0.11422845691382766	0.1288888888888889
1190	0.2653061224489796	1	9	0.11222444889779559	0.1288888888888889
1191	0.2469387755102041	1	9	0.09819639278557114	0.1288888888888889
1192	0.2285714285714286	1	9	0.08617234468937876	0.12
1193	0.21020408163265308	1	9	0.08016032064128256	0.11555555555555555
1194	0.19183673469387758	1	9	0.06813627254509018	0.10666666666666667
1195	0.17346938775510207	1	9	0.06012024048096192	0.10222222222222223
1196	0.15510204081632656	1	9	0.05410821643286573	0.08888888888888889
1197	0.13673469387755102	1	9	0.04609218436873747	0.07555555555555556
1198	0.11836734693877551	1	9	0.04208416833667335	0.07111111111111111
1199	0.1	1	9	0.03006012024048096	0.05333333333333334
1200	1.0	2	7	0.13052208835341367	0.14285714285714285
1201	0.9816326530612246	2	7	0.12650602409638553	0.13839285714285715
1202	0.963265306122449	2	7	0.12650602409638553	0.13839285714285715
1203	0.9448979591836735	2	7	0.12650602409638553	0.13839285714285715
1204	0.926530612244898	2	7	0.12449799196787148	0.13839285714285715
1205	0.9081632653061225	2	7	0.12248995983935743	0.13392857142857142
1206	0.889795918367347	2	7	0.12248995983935743	0.13392857142857142
1207	0.8714285714285714	2	7	0.12248995983935743	0.13392857142857142
1208	0.8530612244897959	2	7	0.11847389558232932	0.12946428571428573
1209	0.8346938775510204	2	7	0.11847389558232932	0.12946428571428573
1210	0.8163265306122449	2	7	0.1144578313253012	0.125
1211	0.7979591836734694	2	7	0.1144578313253012	0.125
1212	0.7795918367346939	2	7	0.1144578313253012	0.125
1213	0.7612244897959184	2	7	0.1144578313253012	0.125
1214	0.7428571428571429	2	7	0.1144578313253012	0.125
1215	0.7244897959183674	2	7	0.1144578313253012	0.125
1216	0.7061224489795919	2	7	0.11044176706827309	0.125
1217	0.6877551020408164	2	7	0.11044176706827309	0.125
1218	0.6693877551020408	2	7	0.11044176706827309	0.125
1219	0.6510204081632653	2	7	0.10843373493975904	0.12053571428571429
1220	0.6326530612244898	2	7	0.10843373493975904	0.12053571428571429
1221	0.6142857142857143	2	7	0.10843373493975904	0.12053571428571429
1222	0.5959183673469388	2	7	0.10843373493975904	0.12053571428571429
1223	0.5775510204081633	2	7	0.10843373493975904	0.12053571428571429
1224	0.5591836734693878	2	7	0.10642570281124498	0.11607142857142858
1225	0.5408163265306123	2	7	0.10441767068273092	0.11607142857142858
1226	0.5224489795918368	2	7	0.09839357429718876	0.10714285714285714
1227	0.5040816326530613	2	7	0.09839357429718876	0.10714285714285714
1228	0.48571428571428577	2	7	0.09839357429718876	0.10714285714285714
1229	0.46734693877551026	2	7	0.0823293172690763	0.10267857142857142
1230	0.44897959183673475	2	7	0.08032128514056225	0.09821428571428571
1231	0.43061224489795924	2	7	0.0783132530120482	0.09375
1232	0.41224489795918373	2	7	0.07630522088353414	0.08928571428571429
1233	0.3938775510204082	2	7	0.07429718875502007	0.08482142857142858
1234	0.3755102040816327	2	7	0.07429718875502007	0.08482142857142858
1235	0.3571428571428572	2	7	0.06827309236947791	0.07589285714285714
1236	0.3387755102040817	2	7	0.0642570281124498	0.07142857142857142
1237	0.3204081632653062	2	7	0.05823293172690763	0.0625
1238	0.3020408163265306	2	7	0.05220883534136546	0.05803571428571429
1239	0.2836734693877551	2	7	0.04618473895582329	0.05357142857142857
1240	0.2653061224489796	2	7	0.03815261044176707	0.05357142857142857
1241	0.2469387755102041	2	7	0.0321285140562249	0.044642857142857144
1242	0.2285714285714286	2	7	0.0321285140562249	0.044642857142857144
1243	0.21020408163265308	2	7	0.030120481927710843	0.04017857142857143
1244	0.19183673469387758	2	7	0.024096385542168676	0.03125
1245	0.17346938775510207	2	7	0.02208835341365462	0.03125
1246	0.15510204081632656	2	7	0.014056224899598393	0.017857142857142856
1247	0.13673469387755102	2	7	0.010040160642570281	0.013392857142857142
1248	0.11836734693877551	2	7	0.008032128514056224	0.013392857142857142
1249	0.1	2	7	0.006024096385542169	0.008928571428571428
1250	1.0	0	8	0.19238476953907815	0.19555555555555557
1251	0.9816326530612246	0	8	0.19238476953907815	0.19555555555555557
1252	0.963265306122449	0	8	0.19238476953907815	0.19555555555555557
1253	0.9448979591836735	0	8	0.19238476953907815	0.19555555555555557
1254	0.926530612244898	0	8	0.19238476953907815	0.19555555555555557
1255	0.9081632653061225	0	8	0.1903807615230461	0.19555555555555557
1256	0.889795918367347	0	8	0.18837675350701402	0.19555555555555557
1257	0.8714285714285714	0	8	0.18837675350701402	0.19555555555555557
1258	0.8530612244897959	0	8	0.18837675350701402	0.19555555555555557
1259	0.8346938775510204	0	8	0.18837675350701402	0.19555555555555557
1260	0.8163265306122449	0	8	0.1843687374749499	0.19555555555555557
1261	0.7979591836734694	0	8	0.18036072144288579	0.18666666666666668
1262	0.7795918367346939	0	8	0.17835671342685372	0.18666666666666668
1263	0.7612244897959184	0	8	0.1743486973947896	0.17777777777777778
1264	0.7428571428571429	0	8	0.1743486973947896	0.17777777777777778
1265	0.7244897959183674	0	8	0.17234468937875752	0.17777777777777778
1266	0.7061224489795919	0	8	0.17034068136272545	0.17777777777777778
1267	0.6877551020408164	0	8	0.1683366733466934	0.17777777777777778
1268	0.6693877551020408	0	8	0.1623246492985972	0.16444444444444445
1269	0.6510204081632653	0	8	0.15831663326653306	0.16444444444444445
1270	0.6326530612244898	0	8	0.156312625250501	0.16444444444444445
1271	0.6142857142857143	0	8	0.156312625250501	0.16444444444444445
1272	0.5959183673469388	0	8	0.15430861723446893	0.16
1273	0.5775510204081633	0	8	0.15430861723446893	0.16
1274	0.5591836734693878	0	8	0.14829659318637275	0.15555555555555556
1275	0.5408163265306123	0	8	0.1462925851703407	0.1511111111111111
1276	0.5224489795918368	0	8	0.14428857715430862	0.14666666666666667
1277	0.5040816326530613	0	8	0.14428857715430862	0.14666666666666667
1278	0.48571428571428577	0	8	0.14228456913827656	0.14222222222222222
1279	0.46734693877551026	0	8	0.1342685370741483	0.13777777777777778
1280	0.44897959183673475	0	8	0.13026052104208416	0.13333333333333333
1281	0.43061224489795924	0	8	0.13026052104208416	0.13333333333333333
1282	0.41224489795918373	0	8	0.1282565130260521	0.13333333333333333
1283	0.3938775510204082	0	8	0.1282565130260521	0.13333333333333333
1284	0.3755102040816327	0	8	0.12224448897795591	0.1288888888888889
1285	0.3571428571428572	0	8	0.12024048096192384	0.1288888888888889
1286	0.3387755102040817	0	8	0.11623246492985972	0.12444444444444444
1287	0.3204081632653062	0	8	0.1062124248496994	0.1111111111111111
1288	0.3020408163265306	0	8	0.09418837675350701	0.09333333333333334
1289	0.2836734693877551	0	8	0.09018036072144289	0.08888888888888889
1290	0.2653061224489796	0	8	0.0841683366733467	0.08888888888888889
1291	0.2469387755102041	0	8	0.0841683366733467	0.08888888888888889
1292	0.2285714285714286	0	8	0.08016032064128256	0.08
1293	0.21020408163265308	0	8	0.07414829659318638	0.08
1294	0.19183673469387758	0	8	0.056112224448897796	0.06222222222222222
1295	0.17346938775510207	0	8	0.050100200400801605	0.057777777777777775
1296	0.15510204081632656	0	8	0.03807615230460922	0.044444444444444446
1297	0.13673469387755102	0	8	0.026052104208416832	0.03111111111111111
1298	0.11836734693877551	0	8	0.01603206412825651	0.017777777777777778
1299	0.1	0	8	0.01603206412825651	0.017777777777777778
1300	1.0	8	9	0.24849699398797595	0.32589285714285715
1301	0.9816326530612246	8	9	0.24849699398797595	0.32589285714285715
1302	0.963265306122449	8	9	0.24849699398797595	0.32589285714285715
1303	0.9448979591836735	8	9	0.24448897795591182	0.32142857142857145
1304	0.926530612244898	8	9	0.24448897795591182	0.32142857142857145
1305	0.9081632653061225	8	9	0.24448897795591182	0.32142857142857145
1306	0.889795918367347	8	9	0.24248496993987975	0.32142857142857145
1307	0.8714285714285714	8	9	0.24248496993987975	0.32142857142857145
1308	0.8530612244897959	8	9	0.24048096192384769	0.3169642857142857
1309	0.8346938775510204	8	9	0.23847695390781562	0.3169642857142857
1310	0.8163265306122449	8	9	0.23647294589178355	0.3169642857142857
1311	0.7979591836734694	8	9	0.23647294589178355	0.3169642857142857
1312	0.7795918367346939	8	9	0.23446893787575152	0.3125
1313	0.7612244897959184	8	9	0.23446893787575152	0.3125
1314	0.7428571428571429	8	9	0.23446893787575152	0.3125
1315	0.7244897959183674	8	9	0.23246492985971945	0.3125
1316	0.7061224489795919	8	9	0.23046092184368738	0.3080357142857143
1317	0.6877551020408164	8	9	0.22845691382765532	0.30357142857142855
1318	0.6693877551020408	8	9	0.22845691382765532	0.30357142857142855
1319	0.6510204081632653	8	9	0.22444889779559118	0.29910714285714285
1320	0.6326530612244898	8	9	0.22444889779559118	0.29910714285714285
1321	0.6142857142857143	8	9	0.21643286573146292	0.29464285714285715
1322	0.5959183673469388	8	9	0.2124248496993988	0.2857142857142857
1323	0.5775510204081633	8	9	0.21042084168336672	0.2857142857142857
1324	0.5591836734693878	8	9	0.20841683366733466	0.28125
1325	0.5408163265306123	8	9	0.20240480961923848	0.27232142857142855
1326	0.5224489795918368	8	9	0.20040080160320642	0.27232142857142855
1327	0.5040816326530613	8	9	0.1963927855711423	0.26785714285714285
1328	0.48571428571428577	8	9	0.1903807615230461	0.26785714285714285
1329	0.46734693877551026	8	9	0.18637274549098196	0.25892857142857145
1330	0.44897959183673475	8	9	0.1843687374749499	0.2544642857142857
1331	0.43061224489795924	8	9	0.1843687374749499	0.2544642857142857
1332	0.41224489795918373	8	9	0.1743486973947896	0.24553571428571427
1333	0.3938775510204082	8	9	0.1683366733466934	0.23214285714285715
1334	0.3755102040816327	8	9	0.16432865731462926	0.22321428571428573
1335	0.3571428571428572	8	9	0.1523046092184369	0.20535714285714285
1336	0.3387755102040817	8	9	0.1462925851703407	0.19196428571428573
1337	0.3204081632653062	8	9	0.13627254509018036	0.17410714285714285
1338	0.3020408163265306	8	9	0.1282565130260521	0.16517857142857142
1339	0.2836734693877551	8	9	0.11623246492985972	0.13839285714285715
1340	0.2653061224489796	8	9	0.10821643286573146	0.125
1341	0.2469387755102041	8	9	0.09418837675350701	0.10714285714285714
1342	0.2285714285714286	8	9	0.09218436873747494	0.10714285714285714
1343	0.21020408163265308	8	9	0.07414829659318638	0.08928571428571429
1344	0.19183673469387758	8	9	0.06412825651302605	0.08035714285714286
1345	0.17346938775510207	8	9	0.056112224448897796	0.07589285714285714
1346	0.15510204081632656	8	9	0.04008016032064128	0.05803571428571429
1347	0.13673469387755102	8	9	0.03406813627254509	0.05357142857142857
1348	0.11836734693877551	8	9	0.03006012024048096	0.044642857142857144
1349	0.1	8	9	0.018036072144288578	0.022321428571428572
