# Supplementary material for: NRV: An open framework for in silico evaluation of peripheral nerve electrical stimulation strategies
Source: PLoS Comput Biol. 2024 Jul 12;20(7):e1011826. doi: 10.1371/journal.pcbi.1011826 (PMC11268605; doi:10.1371/journal.pcbi.1011826)
Supplement: S3 Archive — Python scripts and data files to generate and plot the in silico study replication. (ZIP) [file pcbi.1011826.s012.zip › S3_Archive/data/footprints/elec_pos_0.json]

{"ID": 0, "type": "Circular", "D": 616.3410454230217, "y_grav_center": 0, "z_grav_center": 0, "N_vertices": 360, "y_vertices": [-308.17052271151084, -308.12332500961617, -307.98174636101294, -307.74583013251504, -307.41564858738576, -306.99130286320326, -306.4729229408806, -305.8606676048521, -305.1547243944358, -304.3553095463885, -303.4626679286708, -302.4770729654414, -301.39882655330524, -300.2282589688395, -298.9657287674273, -297.61162267342854, -296.1663554617231, -294.63036983066115, -293.0041362664614, -291.28815289909585, -289.48294534970927, -287.58906656961574, -285.60709667092544, -283.53764274885054, -281.38133869574665, -279.1388450069461, -276.8108485784419, -274.39806249648586, -271.901225819163, -269.3211033500125, -266.6584854037604, -263.91418756423997, -261.0890504345705, -258.1839393796732, -255.19974426120214, -252.13737916497175, -248.99778212096376, -245.78191481600035, -242.49076229917108, -239.12533268010299, -235.68665682016814, -232.17578801672087, -228.59380168046377, -224.94179500603965, -221.220886635951, -217.43221631790928, -213.57694455572042, -209.6562522538122, -205.67134035551186, -201.6234294751872, -197.51375952436072, -193.34358933191422, -189.11419625849743, -184.82687580526178, -180.48294121703609, -176.08372308006793, -171.63056891445362, -167.12484276138028, -162.56792476530757, -157.96121075121732, -153.30611179705963, -148.6040538015273, -143.85647704729004, -139.06483575982256, -134.23059766196266, -129.35524352433458, -124.44026671177551, -119.48717272590417, -114.49747874397268, -109.47271315414112, -104.41441508731872, -99.32413394571391, -94.20342892823889, -89.05386855291273, -83.87703017641017, -78.67449951090319, -73.44787013834303, -68.19874302233168, -62.92872601773246, -57.63943337816942, -52.33248526156716, -47.009507233881514, -41.67212977117453, -36.32198776018466, -30.96071999754637, -25.589968687811943, -20.211378940429462, -14.826598265830986, -9.437276070785291, -4.045063153169722, 1.3483888036840512, 6.741427736915415, 12.132401710176817, 17.51965941963632, 22.901550699787077, 28.27642702890785, 33.64264203401999, 38.99855199518634, 44.34251634899741, 49.6728981910907, 54.988064777549305, 60.286388025025985, 65.56624500943968, 70.82601846309211, 76.06409727005094, 81.27887695964934, 86.46876019794979, 91.63215727702182, 96.76748660188377, 101.87317517495971, 106.94765907790261, 111.98938395063668, 116.99680546747177, 121.96838981014433, 126.90261413763976, 131.79796705265213, 136.65294906453894, 141.46607304862843, 146.23586470173953, 150.96086299377413, 155.63962061524313, 160.27070442059147, 164.8526958671824, 169.38419144981077, 173.86380313060852, 178.29015876421388, 182.6619025180711, 186.97769528773492, 191.23621510704967, 195.4361575530799, 199.57623614566654, 203.65518274148727, 207.67174792250074, 211.6247013786538, 215.51283228473739, 219.33494967127237, 223.0898827893149, 226.77648146906677, 230.39361647218334, 233.94017983766875, 237.415085221255, 240.81726822815855, 244.14568673911413, 247.3993212295853, 250.57717508205383, 253.67827489129292, 256.70167076252955, 259.6464366024063, 262.5116704026515, 265.2964945163731, 268.0000559268892, 270.6215265090153, 273.16010328272614, 275.61500865911563, 277.98549067857977, 280.270823241148, 282.47030632889494, 284.5832662203614, 286.6090556969219, 288.54705424103327, 290.3966682263047, 292.1573310993314, 293.8285035532339, 295.4096736928538, 296.9003571915511, 298.30009743955833, 299.6084656838435, 300.8250611594418, 301.949511212213, 302.98147141298904, 303.9206256630756, 304.7666862910761, 305.51939414100804, 306.1785186516846, 306.7438579273379, 307.2152387994613, 307.59251687985255, 307.8755766048412, 308.0643312706867, 308.15872306013665, 308.15872306013665, 308.0643312706867, 307.8755766048412, 307.59251687985255, 307.2152387994613, 306.7438579273379, 306.1785186516846, 305.51939414100804, 304.76668629107616, 303.9206256630756, 302.9814714129891, 301.949511212213, 300.8250611594418, 299.6084656838435, 298.3000974395584, 296.9003571915512, 295.4096736928538, 293.82850355323393, 292.1573310993314, 290.3966682263048, 288.54705424103327, 286.609055696922, 284.58326622036145, 282.470306328895, 280.2708232411481, 277.9854906785798, 275.61500865911574, 273.1601032827262, 270.6215265090155, 268.00005592688933, 265.2964945163732, 262.5116704026516, 259.64643660240637, 256.70167076252966, 253.67827489129303, 250.577175082054, 247.39932122958538, 244.1456867391143, 240.81726822815867, 237.41508522125517, 233.94017983766884, 230.39361647218345, 226.77648146906688, 223.08988278931503, 219.33494967127245, 215.5128322847375, 211.624701378654, 207.67174792250083, 203.65518274148747, 199.57623614566666, 195.4361575530801, 191.23621510704993, 186.97769528773492, 182.66190251807117, 178.29015876421397, 173.86380313060874, 169.38419144981103, 164.85269586718252, 160.27070442059158, 155.6396206152434, 150.96086299377436, 146.23586470173964, 141.46607304862854, 136.6529490645391, 131.79796705265238, 126.90261413763983, 121.96838981014446, 116.99680546747192, 111.98938395063688, 106.94765907790287, 101.87317517495978, 96.76748660188392, 91.632157277022, 86.46876019795005, 81.27887695964941, 76.06409727005106, 70.82601846309231, 65.56624500943995, 60.28638802502625, 54.988064777549376, 49.672898191090844, 44.3425163489976, 38.99855199518661, 33.642642034020064, 28.27642702890798, 22.901550699787283, 17.51965941963659, 12.13240171017716, 6.741427736915552, 1.348388803684188, -4.045063153169517, -9.43727607078502, -14.826598265830919, -20.211378940429324, -25.589968687811737, -30.9607199975461, -36.32198776018459, -41.6721297711744, -47.00950723388131, -52.332485261566895, -57.63943337816915, -62.92872601773239, -68.19874302233156, -73.44787013834282, -78.67449951090293, -83.87703017641013, -89.0538685529126, -94.20342892823871, -99.32413394571365, -104.41441508731839, -109.47271315414105, -114.49747874397255, -119.48717272590399, -124.44026671177525, -129.35524352433458, -134.23059766196252, -139.06483575982233, -143.8564770472898, -148.6040538015273, -153.30611179705951, -157.9612107512171, -162.56792476530734, -167.12484276138005, -171.63056891445362, -176.0837230800678, -180.48294121703583, -184.82687580526158, -189.11419625849743, -193.3435893319141, -197.5137595243606, -201.623429475187, -205.67134035551163, -209.65625225381208, -213.57694455572033, -217.43221631790908, -221.2208866359508, -224.94179500603965, -228.59380168046368, -232.1757880167207, -235.68665682016797, -239.12533268010282, -242.49076229917097, -245.78191481600024, -248.9977821209636, -252.13737916497158, -255.19974426120214, -258.18393937967306, -261.08905043457037, -263.9141875642398, -266.6584854037604, -269.3211033500124, -271.90122581916296, -274.39806249648575, -276.81084857844183, -279.13884500694604, -281.3813386957466, -283.53764274885043, -285.60709667092533, -287.58906656961574, -289.48294534970915, -291.2881528990958, -293.0041362664613, -294.6303698306611, -296.1663554617231, -297.61162267342854, -298.96572876742727, -300.22825896883944, -301.3988265533052, -302.4770729654414, -303.4626679286708, -304.35530954638847, -305.1547243944358, -305.8606676048521, -306.47292294088055, -306.9913028632032, -307.41564858738576, -307.745830132515, -307.98174636101294, -308.12332500961617, -308.17052271151084], "z_vertices": [-3.774000442302185e-14, -5.393297071759847, -10.784942128101951, -16.173283659635416, -21.556671168869226, -26.933455675773423, -32.30199022287763, -37.660630379747815, -43.007734746691256, -48.34166545753094, -53.66078868129961, -58.96347512269659, -64.24810052115508, -69.51304614836879, -74.75669930412185, -79.97745381027458, -85.17371050274909, -90.34387772136881, -95.48637179739718, -100.59961753863078, -105.6820487118937, -110.73210852279001, -115.7482500925628, -120.72893693191797, -125.67264341166435, -130.57785523002724, -135.44306987649355, -140.2667970920434, -145.04755932563063, -149.78389218676924, -154.47434489409022, -159.11748071972795, -163.71187742940378, -168.25612771806877, -172.74883964097373, -177.1886370400345, -181.57415996536204, -185.90406509182682, -190.17702613053115, -194.39173423506438, -198.54689840241304, -202.64124586840782, -206.6735224975822, -210.64249316732523, -214.54694214621085, -218.38567346638771, -222.1575112899146, -225.86130026892985, -229.49590589954545, -233.06021486935524, -236.55313539845295, -239.9735975738538, -243.32055367721887, -246.59297850578017, -249.78986968637003, -252.91024798245675, -255.95315759409337, -258.91766645068805, -261.8028664965056, -264.6078739688132, -267.3318296685849, -269.9738992236816, -272.5332733444273, -275.00916807150156, -277.4008250160733, -279.7075115921021, -281.92852124073573, -284.0631736467361, -286.1108149468652, -288.07081793016965, -289.9425822301011, -291.7255345084138, -293.4191286307831, -295.0228458340919, -296.53619488533167, -297.95871223207206, -299.289962144451, -300.52953684864286, -301.67705665176294, -302.73217005817105, -303.6945538771377, -304.56391332184035, -305.3399820996592, -306.0225224937452, -306.6113254358347, -307.1062105702889, -307.50702630933847, -307.81364987951633, -308.0259873592642, -308.1439737077016, -308.1675727845484, -308.096777361195, -307.93160912291665, -307.67211866223073, -307.31838546340003, -306.87051787808593, -306.3286530921595, -305.6929570836799, -304.9636245720541, -304.14087895839214, -303.2249722570782, -302.21618501857546, -301.1148262434913, -299.9212332879277, -298.63577176014604, -297.2588354085779, -295.7908460012163, -294.23225319642467, -292.5835344052021, -290.84519464494815, -289.0177663847718, -287.10180938239085, -285.0979105126735, -283.00668358787306, -280.82876916961186, -278.5648343726714, -276.2155726606491, -273.7817036335444, -271.26397280733823, -268.6631513856353, -265.9800360234373, -263.21544858312024, -260.37023588269085, -257.44526943639823, -254.4414451877815, -251.35968323523412, -248.20092755016958, -244.96614568787413, -241.65632849113643, -238.272489786743, -234.81566607493411, -231.28691621191467, -227.68732108551663, -224.01798328411365, -220.28002675888814, -216.47459647955517, -212.60285808364748, -208.6659975194709, -204.6652206828369, -200.60175304768657, -196.47683929071655, -192.29174291012328, -188.04774583858264, -183.74614805058167, -179.38826716422554, -174.9754380376384, -170.50901236008522, -165.99035823793628, -161.42085977560484, -156.8019166515825, -152.13494368970612, -147.4213704257837, -142.6626406697149, -137.86021206323971, -133.01555563344866, -128.13015534219488, -123.2055076315425, -118.24312096539374, -113.24451536743193, -108.21122195552563, -103.14478247273249, -98.04674881504992, -92.91868255605574, -87.76215446858325, -82.57874404358036, -77.37003900629641, -72.13763482994848, -66.8831342470127, -61.608146758293906, -56.314288139919896, -51.00317994841584, -45.67644902400597, -40.335726992298135, -34.98264976450267, -29.61885703633705, -24.2459917857735, -18.865699769778942, -13.47962902020589, -8.089429338984413, -2.696751792774042, 2.6967517927739046, 8.089429338984276, 13.479629020205616, 18.865699769778807, 24.245991785773228, 29.618857036336912, 34.98264976450239, 40.335726992298, 45.6764490240057, 51.003179948415706, 56.31428813991976, 61.60814675829377, 66.88313424701258, 72.13763482994821, 77.37003900629627, 82.5787440435801, 87.7621544685831, 92.91868255605549, 98.04674881504978, 103.14478247273222, 108.21122195552549, 113.2445153674318, 118.2431209653936, 123.20550763154239, 128.13015534219463, 133.0155556334485, 137.86021206323946, 142.66264066971476, 147.42137042578344, 152.13494368970603, 156.8019166515824, 161.42085977560473, 165.9903582379362, 170.5090123600851, 174.9754380376383, 179.38826716422534, 183.74614805058155, 188.04774583858244, 192.29174291012316, 196.47683929071633, 200.60175304768646, 204.66522068283678, 208.66599751947078, 212.6028580836474, 216.4745964795551, 220.28002675888803, 224.01798328411346, 227.68732108551652, 231.2869162119145, 234.815666074934, 238.27248978674282, 241.65632849113626, 244.96614568787413, 248.2009275501695, 251.35968323523403, 254.44144518778137, 257.44526943639806, 260.3702358826908, 263.2154485831202, 265.98003602343715, 268.66315138563516, 271.2639728073382, 273.78170363354434, 276.21557266064906, 278.56483437267127, 280.8287691696118, 283.006683587873, 285.0979105126734, 287.1018093823908, 289.01776638477173, 290.84519464494815, 292.583534405202, 294.2322531964246, 295.79084600121627, 297.2588354085779, 298.63577176014604, 299.92123328792763, 301.1148262434912, 302.2161850185754, 303.2249722570782, 304.14087895839214, 304.963624572054, 305.69295708367986, 306.32865309215947, 306.87051787808593, 307.3183854634, 307.6721186622307, 307.9316091229166, 308.096777361195, 308.1675727845484, 308.1439737077016, 308.02598735926426, 307.81364987951633, 307.50702630933847, 307.1062105702889, 306.6113254358348, 306.0225224937452, 305.3399820996592, 304.56391332184035, 303.6945538771377, 302.7321700581711, 301.67705665176294, 300.52953684864286, 299.28996214445107, 297.9587122320721, 296.53619488533167, 295.0228458340919, 293.4191286307832, 291.72553450841383, 289.9425822301012, 288.0708179301697, 286.1108149468653, 284.06317364673623, 281.92852124073585, 279.7075115921021, 277.4008250160734, 275.0091680715017, 272.53327334442747, 269.9738992236816, 267.33182966858493, 264.60787396881335, 261.8028664965057, 258.91766645068816, 255.95315759409337, 252.91024798245684, 249.7898696863702, 246.59297850578034, 243.32055367721887, 239.97359757385388, 236.55313539845307, 233.0602148693554, 229.49590589954565, 225.8613002689299, 222.1575112899147, 218.38567346638794, 214.54694214621105, 210.64249316732523, 206.67352249758233, 202.64124586840805, 198.54689840241323, 194.39173423506458, 190.1770261305313, 185.9040650918269, 181.57415996536227, 177.18863704003473, 172.74883964097373, 168.25612771806888, 163.711877429404, 159.11748071972818, 154.47434489409022, 149.78389218676935, 145.04755932563074, 140.26679709204362, 135.4430698764938, 130.57785523002735, 125.67264341166447, 120.72893693191823, 115.74825009256305, 110.73210852279001, 105.68204871189383, 100.59961753863091, 95.48637179739745, 90.34387772136907, 85.17371050274923, 79.97745381027471, 74.75669930412212, 69.51304614836904, 64.24810052115522, 58.963475122696735, 53.660788681299884, 48.3416654575312, 43.007734746691256, 37.66063037974795, 32.30199022287777, 26.933455675773697, 21.5566711688695, 16.173283659635548, 10.784942128102088, 5.393297071760121, 3.774000442302185e-14], "A": 298354.1359863737, "axons_diameter": [4.181818181818182, 15.090909090909092, 4.636363636363637, 8.575757575757576, 10.393939393939394, 11.303030303030303, 7.515151515151516, 4.636363636363637, 2.0606060606060606, 2.9696969696969697, 7.212121212121212, 11.0, 11.606060606060606, 9.636363636363637, 4.9393939393939394, 4.9393939393939394, 3.878787878787879, 3.4242424242424243, 12.06060606060606, 9.93939393939394, 3.7272727272727275, 11.454545454545455, 10.84848484848485, 3.878787878787879, 10.242424242424242, 2.9696969696969697, 4.9393939393939394, 8.575757575757576, 4.636363636363637, 10.393939393939394, 11.757575757575758, 3.121212121212121, 11.0, 4.03030303030303, 7.212121212121212, 2.0606060606060606, 6.151515151515151, 12.818181818181818, 13.878787878787879, 4.9393939393939394, 4.333333333333334, 4.181818181818182, 11.454545454545455, 3.4242424242424243, 3.878787878787879, 2.515151515151515, 7.96969696969697, 2.3636363636363638, 2.9696969696969697, 4.9393939393939394, 12.818181818181818, 9.333333333333334, 6.757575757575758, 2.8181818181818183, 2.515151515151515, 2.3636363636363638, 4.787878787878788, 3.272727272727273, 4.484848484848484, 11.0, 9.636363636363637, 6.757575757575758, 6.303030303030303, 9.030303030303031, 3.272727272727273, 11.0, 8.424242424242426, 8.878787878787879, 2.9696969696969697, 8.878787878787879, 5.090909090909091, 7.0606060606060606, 9.636363636363637, 4.484848484848484, 3.4242424242424243, 7.515151515151516, 2.9696969696969697, 5.3939393939393945, 11.0, 12.363636363636363, 8.727272727272727, 11.151515151515152, 4.181818181818182, 12.515151515151516, 2.3636363636363638, 2.8181818181818183, 9.787878787878789, 3.5757575757575757, 9.787878787878789, 10.393939393939394, 9.787878787878789, 8.878787878787879, 3.272727272727273, 2.515151515151515, 4.333333333333334, 3.121212121212121, 4.181818181818182, 10.545454545454545, 2.8181818181818183, 12.96969696969697, 3.878787878787879, 7.515151515151516, 10.393939393939394, 10.393939393939394, 3.878787878787879, 2.9696969696969697, 3.878787878787879, 4.787878787878788, 12.06060606060606, 6.303030303030303, 10.090909090909092, 10.090909090909092, 4.181818181818182, 4.9393939393939394, 11.757575757575758, 8.575757575757576, 4.333333333333334, 5.090909090909091, 12.666666666666668, 3.121212121212121, 5.3939393939393945, 4.9393939393939394, 11.90909090909091, 15.242424242424242, 2.8181818181818183, 9.787878787878789, 11.0, 4.636363636363637, 7.818181818181818, 9.484848484848484, 6.303030303030303, 5.848484848484849, 9.484848484848484, 11.454545454545455, 3.878787878787879, 5.242424242424242, 11.0, 5.696969696969697, 4.181818181818182, 9.030303030303031, 2.9696969696969697, 11.303030303030303, 10.545454545454545, 11.90909090909091, 5.090909090909091, 3.121212121212121, 10.545454545454545, 9.93939393939394, 4.484848484848484, 12.363636363636363, 8.727272727272727, 12.363636363636363, 10.696969696969697, 10.393939393939394, 4.03030303030303, 10.393939393939394, 3.272727272727273, 3.5757575757575757, 12.666666666666668, 8.424242424242426, 3.272727272727273, 10.242424242424242, 12.666666666666668, 12.666666666666668, 4.636363636363637, 7.0606060606060606, 6.0, 9.333333333333334, 4.787878787878788, 3.878787878787879, 5.696969696969697, 4.484848484848484, 12.212121212121213, 7.96969696969697, 2.8181818181818183, 9.484848484848484, 9.636363636363637, 7.363636363636364, 12.06060606060606, 5.848484848484849, 3.272727272727273, 2.9696969696969697, 3.7272727272727275, 11.606060606060606, 9.93939393939394, 9.484848484848484, 12.818181818181818, 5.090909090909091, 15.090909090909092, 4.636363636363637, 3.878787878787879, 2.666666666666667, 5.848484848484849, 9.484848484848484, 8.878787878787879, 3.7272727272727275, 5.696969696969697, 11.151515151515152, 3.272727272727273, 12.363636363636363, 5.242424242424242, 9.787878787878789, 13.272727272727273, 10.242424242424242, 8.727272727272727, 12.06060606060606, 3.5757575757575757, 3.7272727272727275, 9.333333333333334, 10.242424242424242, 5.545454545454546, 4.636363636363637, 13.727272727272728, 8.878787878787879, 10.242424242424242, 9.484848484848484, 10.242424242424242, 7.515151515151516, 6.606060606060606, 8.272727272727273, 4.03030303030303, 6.303030303030303, 5.696969696969697, 6.757575757575758, 12.96969696969697, 5.848484848484849, 9.93939393939394, 14.636363636363637, 4.787878787878788, 3.878787878787879, 8.727272727272727, 12.06060606060606, 10.242424242424242, 7.515151515151516, 13.121212121212121, 7.0606060606060606, 2.9696969696969697, 4.484848484848484, 10.242424242424242, 13.121212121212121, 4.03030303030303, 7.96969696969697, 12.515151515151516, 11.454545454545455, 5.545454545454546, 2.212121212121212, 10.84848484848485, 11.0, 8.121212121212121, 13.424242424242424, 10.696969696969697, 11.90909090909091, 10.393939393939394, 11.151515151515152, 12.96969696969697, 5.090909090909091, 10.090909090909092, 5.3939393939393945, 4.03030303030303, 2.212121212121212, 2.515151515151515, 3.4242424242424243, 5.696969696969697, 9.787878787878789, 4.484848484848484, 2.8181818181818183, 11.454545454545455, 3.5757575757575757, 5.545454545454546, 2.9696969696969697, 10.242424242424242, 13.121212121212121, 4.484848484848484, 3.121212121212121, 3.272727272727273, 12.666666666666668, 11.90909090909091, 5.242424242424242, 4.181818181818182, 12.818181818181818, 2.3636363636363638, 3.878787878787879, 8.878787878787879, 9.787878787878789, 6.454545454545455, 11.303030303030303, 6.757575757575758, 6.606060606060606, 5.696969696969697, 11.757575757575758, 7.666666666666667, 3.272727272727273, 12.818181818181818, 7.96969696969697, 4.787878787878788, 11.757575757575758, 9.484848484848484, 4.333333333333334, 6.606060606060606, 15.242424242424242, 6.757575757575758, 3.7272727272727275, 5.545454545454546, 8.727272727272727, 3.5757575757575757, 11.0, 5.696969696969697, 10.545454545454545, 10.545454545454545, 12.96969696969697, 11.0, 10.545454545454545, 2.515151515151515, 12.96969696969697, 2.666666666666667, 7.212121212121212, 3.5757575757575757, 10.545454545454545, 6.909090909090909, 2.666666666666667, 5.242424242424242, 10.242424242424242, 7.818181818181818, 10.242424242424242, 9.030303030303031, 11.0, 3.878787878787879, 9.030303030303031, 9.787878787878789, 2.8181818181818183, 5.242424242424242, 12.212121212121213, 10.393939393939394, 4.333333333333334, 6.606060606060606, 4.9393939393939394, 5.3939393939393945, 11.303030303030303, 5.242424242424242, 11.454545454545455, 4.9393939393939394, 14.030303030303031, 12.363636363636363, 4.636363636363637, 12.212121212121213, 3.121212121212121, 2.0606060606060606, 13.575757575757576, 6.606060606060606, 11.757575757575758, 14.787878787878789, 4.333333333333334, 4.9393939393939394, 4.484848484848484, 10.242424242424242, 3.878787878787879, 4.636363636363637, 7.515151515151516, 7.666666666666667, 12.666666666666668, 6.0, 2.666666666666667, 2.8181818181818183, 4.03030303030303, 9.484848484848484, 4.9393939393939394, 2.666666666666667, 9.636363636363637, 5.242424242424242, 2.666666666666667, 6.303030303030303, 8.272727272727273, 9.484848484848484, 8.727272727272727, 5.242424242424242, 10.545454545454545, 13.121212121212121, 4.181818181818182, 4.333333333333334, 10.84848484848485, 10.393939393939394, 11.151515151515152, 6.909090909090909, 12.06060606060606, 6.0, 2.666666666666667, 12.363636363636363, 9.787878787878789, 5.848484848484849, 9.787878787878789, 5.242424242424242, 4.181818181818182, 11.757575757575758, 8.121212121212121, 2.9696969696969697, 10.242424242424242, 10.242424242424242, 3.7272727272727275, 11.0, 4.333333333333334, 6.303030303030303, 3.5757575757575757, 4.181818181818182, 6.0, 9.787878787878789, 9.787878787878789, 2.8181818181818183, 2.3636363636363638, 9.787878787878789, 2.515151515151515, 15.696969696969697, 9.030303030303031, 3.7272727272727275, 10.242424242424242, 11.757575757575758, 10.090909090909092, 9.636363636363637, 12.515151515151516, 11.303030303030303, 12.515151515151516, 4.787878787878788, 4.333333333333334, 4.787878787878788, 7.818181818181818, 10.84848484848485, 3.7272727272727275, 11.454545454545455, 3.121212121212121, 6.454545454545455, 3.878787878787879, 2.9696969696969697, 10.545454545454545, 8.424242424242426, 4.484848484848484, 6.303030303030303, 4.181818181818182, 9.333333333333334, 2.666666666666667, 6.303030303030303, 14.181818181818182, 5.3939393939393945, 12.818181818181818, 3.4242424242424243, 5.3939393939393945, 11.454545454545455, 6.0, 5.242424242424242, 5.242424242424242, 2.515151515151515, 12.96969696969697, 11.303030303030303, 2.515151515151515, 3.272727272727273, 9.484848484848484, 11.757575757575758, 5.545454545454546, 5.696969696969697, 4.9393939393939394, 12.515151515151516, 2.666666666666667, 2.9696969696969697, 12.818181818181818, 5.848484848484849, 8.878787878787879, 5.3939393939393945, 3.272727272727273, 9.181818181818182, 13.424242424242424, 3.121212121212121, 4.333333333333334, 4.03030303030303, 3.7272727272727275, 4.03030303030303, 12.515151515151516, 2.0606060606060606, 13.272727272727273, 5.242424242424242, 11.151515151515152, 2.515151515151515, 4.03030303030303, 9.93939393939394, 11.606060606060606, 3.7272727272727275, 4.9393939393939394, 10.696969696969697, 11.303030303030303, 6.454545454545455, 4.333333333333334, 7.818181818181818, 15.090909090909092, 6.151515151515151, 8.121212121212121, 5.090909090909091, 10.545454545454545, 11.151515151515152, 7.818181818181818, 11.151515151515152, 12.818181818181818, 6.151515151515151], "axons_type": [1.0, 1.0, 1.0, 1.0, 1.0, 1.0, 1.0, 1.0, 1.0, 1.0, 1.0, 1.0, 1.0, 1.0, 1.0, 1.0, 1.0, 1.0, 1.0, 1.0, 1.0, 1.0, 1.0, 1.0, 1.0, 1.0, 1.0, 1.0, 1.0, 1.0, 1.0, 1.0, 1.0, 1.0, 1.0, 1.0, 1.0, 1.0, 1.0, 1.0, 1.0, 1.0, 1.0, 1.0, 1.0, 1.0, 1.0, 1.0, 1.0, 1.0, 1.0, 1.0, 1.0, 1.0, 1.0, 1.0, 1.0, 1.0, 1.0, 1.0, 1.0, 1.0, 1.0, 1.0, 1.0, 1.0, 1.0, 1.0, 1.0, 1.0, 1.0, 1.0, 1.0, 1.0, 1.0, 1.0, 1.0, 1.0, 1.0, 1.0, 1.0, 1.0, 1.0, 1.0, 1.0, 1.0, 1.0, 1.0, 1.0, 1.0, 1.0, 1.0, 1.0, 1.0, 1.0, 1.0, 1.0, 1.0, 1.0, 1.0, 1.0, 1.0, 1.0, 1.0, 1.0, 1.0, 1.0, 1.0, 1.0, 1.0, 1.0, 1.0, 1.0, 1.0, 1.0, 1.0, 1.0, 1.0, 1.0, 1.0, 1.0, 1.0, 1.0, 1.0, 1.0, 1.0, 1.0, 1.0, 1.0, 1.0, 1.0, 1.0, 1.0, 1.0, 1.0, 1.0, 1.0, 1.0, 1.0, 1.0, 1.0, 1.0, 1.0, 1.0, 1.0, 1.0, 1.0, 1.0, 1.0, 1.0, 1.0, 1.0, 1.0, 1.0, 1.0, 1.0, 1.0, 1.0, 1.0, 1.0, 1.0, 1.0, 1.0, 1.0, 1.0, 1.0, 1.0, 1.0, 1.0, 1.0, 1.0, 1.0, 1.0, 1.0, 1.0, 1.0, 1.0, 1.0, 1.0, 1.0, 1.0, 1.0, 1.0, 1.0, 1.0, 1.0, 1.0, 1.0, 1.0, 1.0, 1.0, 1.0, 1.0, 1.0, 1.0, 1.0, 1.0, 1.0, 1.0, 1.0, 1.0, 1.0, 1.0, 1.0, 1.0, 1.0, 1.0, 1.0, 1.0, 1.0, 1.0, 1.0, 1.0, 1.0, 1.0, 1.0, 1.0, 1.0, 1.0, 1.0, 1.0, 1.0, 1.0, 1.0, 1.0, 1.0, 1.0, 1.0, 1.0, 1.0, 1.0, 1.0, 1.0, 1.0, 1.0, 1.0, 1.0, 1.0, 1.0, 1.0, 1.0, 1.0, 1.0, 1.0, 1.0, 1.0, 1.0, 1.0, 1.0, 1.0, 1.0, 1.0, 1.0, 1.0, 1.0, 1.0, 1.0, 1.0, 1.0, 1.0, 1.0, 1.0, 1.0, 1.0, 1.0, 1.0, 1.0, 1.0, 1.0, 1.0, 1.0, 1.0, 1.0, 1.0, 1.0, 1.0, 1.0, 1.0, 1.0, 1.0, 1.0, 1.0, 1.0, 1.0, 1.0, 1.0, 1.0, 1.0, 1.0, 1.0, 1.0, 1.0, 1.0, 1.0, 1.0, 1.0, 1.0, 1.0, 1.0, 1.0, 1.0, 1.0, 1.0, 1.0, 1.0, 1.0, 1.0, 1.0, 1.0, 1.0, 1.0, 1.0, 1.0, 1.0, 1.0, 1.0, 1.0, 1.0, 1.0, 1.0, 1.0, 1.0, 1.0, 1.0, 1.0, 1.0, 1.0, 1.0, 1.0, 1.0, 1.0, 1.0, 1.0, 1.0, 1.0, 1.0, 1.0, 1.0, 1.0, 1.0, 1.0, 1.0, 1.0, 1.0, 1.0, 1.0, 1.0, 1.0, 1.0, 1.0, 1.0, 1.0, 1.0, 1.0, 1.0, 1.0, 1.0, 1.0, 1.0, 1.0, 1.0, 1.0, 1.0, 1.0, 1.0, 1.0, 1.0, 1.0, 1.0, 1.0, 1.0, 1.0, 1.0, 1.0, 1.0, 1.0, 1.0, 1.0, 1.0, 1.0, 1.0, 1.0, 1.0, 1.0, 1.0, 1.0, 1.0, 1.0, 1.0, 1.0, 1.0, 1.0, 1.0, 1.0, 1.0, 1.0, 1.0, 1.0, 1.0, 1.0, 1.0, 1.0, 1.0, 1.0, 1.0, 1.0, 1.0, 1.0, 1.0, 1.0, 1.0, 1.0, 1.0, 1.0, 1.0, 1.0, 1.0, 1.0, 1.0, 1.0, 1.0, 1.0, 1.0, 1.0, 1.0, 1.0, 1.0, 1.0, 1.0, 1.0, 1.0, 1.0, 1.0, 1.0, 1.0, 1.0, 1.0, 1.0, 1.0, 1.0, 1.0, 1.0, 1.0, 1.0, 1.0, 1.0, 1.0, 1.0, 1.0, 1.0, 1.0, 1.0, 1.0, 1.0, 1.0, 1.0, 1.0, 1.0, 1.0, 1.0, 1.0, 1.0, 1.0, 1.0, 1.0, 1.0, 1.0, 1.0, 1.0, 1.0, 1.0, 1.0, 1.0, 1.0, 1.0, 1.0, 1.0, 1.0, 1.0, 1.0, 1.0, 1.0, 1.0, 1.0, 1.0, 1.0, 1.0, 1.0, 1.0, 1.0, 1.0, 1.0, 1.0, 1.0, 1.0, 1.0, 1.0, 1.0, 1.0], "axons_y": [-199.611744981054, -178.84781723755322, -154.0302214447346, -138.6177873676037, -115.2157266014826, -89.19322499525508, -65.82025580067143, -45.39802262462993, -29.096087485929203, -29.99091800329812, -12.24891978277886, 11.913530449886004, 38.27832043348874, 49.90117632043167, 72.29594777215559, 87.43795097768529, 105.71318855179383, 122.90711966850212, 145.50118762962722, 171.56464880261288, 195.3781282155548, 220.7651750295476, -223.94096541997888, -201.70798994781478, -179.7269446931214, -162.0600810701191, -143.1048042946009, -124.44011629142466, -103.78616139663899, -81.91425024588396, -56.97114994961032, -35.064796512279536, -13.046948505275727, 9.387429246832022, 30.047449815546315, 45.366405204957026, 51.62127071228424, 65.51680831017616, 90.03682000702725, 113.56391743146403, 132.61052336536443, 153.6160484359321, 176.43181863950525, 198.22049246690617, 207.74771379560107, -220.12966674400684, -200.0739770588993, -158.9511072471652, -141.2907270751433, -125.24108546728579, -101.70565817228966, -76.34049516250045, -59.63277174129767, -43.6806648145921, -26.04109670134093, -8.90533202108392, 9.104035153334147, 28.286897654056894, 70.2475637670366, 115.7161829169761, 141.023150204001, 150.889633442004, 163.6477133667171, 186.18647036475414, 222.5484216931763, 242.56472800334862, -233.3936413944854, -209.68934043821213, -179.51903053318512, -159.00532196993555, -135.0421157393974, -115.96418777097728, -92.61295814666033, -74.18428180884659, -56.88492645993858, -41.10720245852788, -2.8369424627597177, 41.26385212008334, 63.356605494740585, 89.07213931616114, 102.02216260763905, 126.90366794838876, 171.36012379249198, 200.81754184713228, 220.85635442665827, -239.1354051854746, -220.93450189678762, -186.00952960431428, -168.15127027315043, -143.7380436067243, -117.66165124410989, -93.25807212282069, -73.36805144940011, -59.538468428051104, -41.15745140477236, -24.282875622331304, -21.249150284966284, 18.882246941596385, 36.348707436272676, 59.372258977720435, 80.94537862834412, 136.76762576231457, 160.8580779734213, 185.27583936136685, 207.44059619494672, 225.1400033190401, 241.94392238946057, -245.04739336486386, -222.1132242925685, -191.24484326029688, -175.4230364367915, -150.84607048007467, -125.95630116992443, -106.39581961927885, -84.67532229861504, -62.724543737016106, -43.82424588476205, -22.812869997910475, -2.170435504590426, 20.77003018544758, 39.99796946549647, 59.869628235970566, 81.89619228859434, 110.48528710661381, 127.16846276741734, 148.30922670879548, 178.18695638784263, 200.29741148672298, 220.39023852587698, 242.08437516893704, -233.0492986561035, -211.93666356285937, -199.83532842471578, -165.86640125277484, -144.96823695655448, -129.83481518361287, -106.82438285928124, -81.8299076631573, -64.71322421206648, -41.54964826009736, -26.622157840452342, -4.723723534333877, 20.2668983273155, 43.852947321360624, 64.05390909948426, 74.01420849215185, 107.59136926119388, 131.24099016929398, 157.69097532606784, 174.42306125551187, 197.67731971148868, 221.08040837266, 254.51575651744034, -252.3635001133063, -195.04801349915567, -191.64581405989085, -154.51478674361974, -145.81718515584743, -124.0647419876348, -98.78974982144368, -68.31819911768642, -47.10714014121894, -16.324976847484727, 14.116658295355178, 27.409569972816037, 45.87546328410045, 65.8532574716619, 86.3423409437917, 109.16150525916008, 126.29872183184436, 145.7883305090018, 157.4455802589619, 198.25804048538888, 234.9275871020267, 254.57732123900652, -241.0851734044338, -221.52526191744474, -174.5601288706494, -131.8324946448447, -105.75556509133982, -86.50659350192569, -59.42735496159144, -40.991939351996415, -22.08628204818133, 2.4093742481946347, 20.39184653648472, 45.8735238970826, 69.63697138590487, 91.1888088735308, 103.98061653839255, 119.02027065606127, 137.1788857494431, 175.97194966454705, 215.30332710090372, 240.57687026831204, -239.95556438969925, -219.86722672743218, -199.2924158233785, -175.44598084543784, -153.29614117004027, -129.6622831041083, -106.87697421869089, -80.66508881041214, -51.15222389188864, -26.967654875628988, -3.316927251264151, 18.246105106200805, 35.843844203501476, 58.68918037008827, 83.52225703388673, 107.05241017370889, 122.59454540570526, 148.09282080285124, 173.4005686068412, 197.40682398055145, 221.405778175229, 257.98918700747805, -220.96900181775052, -200.7478515063644, -179.83956157799585, -160.32077292983908, -140.06292820882962, -118.31460757832151, -97.04428870739318, -72.2625321481275, -48.80341031464696, -25.924180058234477, 0.7983396849435799, 25.46650355952733, 43.461091917531, 63.293357992665754, 88.6484922627889, 113.945570753533, 131.85806587651862, 156.1206859711189, 181.10885638915664, 200.62127313640573, 218.2716562793658, 240.65611373747086, -254.60236640254269, -222.6128035490298, -202.5516413086325, -177.80543959212497, -150.9629286385314, -128.04474288102938, -109.1588811937342, -88.72330973314158, -63.03421003466591, -36.20831565522398, -9.828602148526647, 16.998421108630396, 42.67214575926085, 66.79125738370345, 96.32006781018781, 122.7165935308293, 136.11572642774615, 149.15984073303628, 169.1139778006125, 188.69983062147548, 205.98803805522223, 227.44072989308853, -208.54286242476604, -189.0452420335381, -166.30837632478344, -144.19585741282995, -127.27942447097445, -106.44449153569559, -83.93295710035682, -65.1763273353568, -46.33829371408746, -25.234483572634968, 1.3108811436595018, 23.446739317148673, 41.62592123695399, 57.78810275344065, 80.72792595200589, 132.2157847707447, 155.1558719912062, 169.7634841563668, 192.5203525395117, 214.98238296706066, 244.69342643703763, -240.85313044105467, -197.89717435192637, -174.74741516803826, -150.88710645210116, -127.17916264129511, -107.00385670181105, -86.05283834016491, -64.302041072924, -40.13997233290155, -15.827974533280978, 2.6101930364903523, 22.46029323024964, 42.006778187320435, 62.088280687930286, 87.33961599444591, 104.25235842063928, 109.64976290137064, 152.85172834487838, 174.15185322184675, 193.450059744494, 211.33993621883968, 232.27653474342094, -241.1812065174291, -223.306504912945, -200.7870081592613, -177.5906127127694, -152.4140086571496, -128.0603678652365, -86.92083811048064, -64.25208784212822, -46.75769030135683, -24.28571825744275, -6.3424237458437345, 26.205167197745432, 40.762295500730595, 54.24342678563824, 78.07364781073237, 104.02364754641577, 125.38575915942313, 164.74881802010788, 179.06451258661053, 202.81765344010896, 225.23054662940356, 250.612096105224, -243.5338314244754, -223.15285408814907, -193.67141663529452, -149.84075642601204, -133.14495909990507, -109.5043015999974, -85.95367360647963, -65.32117582149885, -42.112984255302315, -22.23839723285418, -5.590297981753162, 14.026449176484071, 37.11172885652983, 58.10927660372444, 81.07512864648898, 104.82047291638413, 132.5964230435861, 149.62942016210786, 179.90298309373523, 186.54261699460187, 221.65229944921924, 244.30783891831112, -243.3646534960284, -219.3554132880839, -178.89684050711634, -168.13058998526597, -151.09284926463735, -122.08800015535583, -102.67128796329463, -80.08534721026945, -46.6984050409775, -26.838421899426216, -9.496223521106696, 13.89323856164309, 36.59455540091542, 52.27619675239353, 74.75687558426975, 93.19285769272462, 120.14226565508666, 141.33951148634316, 200.62949378024027, 206.43995896208267, 228.89029530703002, -223.79726294458123, -204.46133352455033, -185.8669107565448, -162.26875662904197, -139.38373927455092, -131.83261365868188, -115.15953026824663, -88.40546210100594, -62.167561530413856, -43.791700700671406, -19.09793329357724, 8.223655199981003, 35.34944047908685, 79.03482300920483, 103.4881713766704, 127.56979327988657, 160.13282831125593, 175.75633117429453, 221.50644124512814, -232.57838914917994, -209.77648102578928, -188.79320638909243, -169.59996726639045, -148.9194492275717, -124.45165180641781, -104.26858733177279, -84.92405880036455, -62.522750896934035, -40.75679761814987, -0.755515164380655, 26.041360501874394, 46.317886023268, 71.17148075355401, 89.93403417508765, 109.48888182738696, 132.50712620455155, 150.54612547369692, 166.44991104444168, 198.1208161548713, 223.0433544140282, -241.52118353389577, -238.21558425325054, -210.8607535706751, -172.90677812509554, -157.70877497525856, -131.8231982071356, -107.41572119288006, -86.40375271802256, -62.46905301891062, -36.03302447246351, -17.124630890264687, 6.531957845325215, 20.546334714674945, 40.176527874843416, 61.306227721388666, 85.62642843198184, 107.93652483067848, 129.66559112601507, 148.80780750605444, 168.46893662051517, 184.80387281878663, 202.55819026820242, 210.2267487912177, -217.96126656615994, -196.2772807222382, -180.85118392202196, -167.69473627242004, -145.96802576477884, -125.36647751422316, -107.14539063864538, -88.5231872149548, -67.99647238146467, -44.13868275703178, -23.238964632513145, -2.194649525676301, 28.357648380246633, 51.48991706987914, 72.02136962182769, 92.07828311231981, 110.85247437893223, 126.84900907797784, 154.12288538734373, 178.96815460386048, 188.3806030970848, 234.83838607402504, -224.34571896027467, -202.35140590761452, -187.48739972255882, -145.22140356321444, -124.62525777685032, -129.2990283325944, -112.12032058653486, -82.60588560275059, -64.38198386408986, -41.932082918033196, -22.005858187454184, -3.0708406775712493, 16.99935890194719, 43.308729248813904, 62.95638369645932, 81.4409551061017, 103.33588794604368, 112.46010742275833, 149.91531392394978, 173.0501598807763, 196.3303409212773, 200.93270264937658, 216.27224898477132, -206.31876957794563, -181.88293057685067, -163.7132896666974, -148.8813730876135, -120.30904233212334, -103.94996867970531, -103.36409515578255, -69.86242162561088, -55.59431079624824, -32.62077061916463, -15.497227532911795, 1.2058771499637106, 27.654007781525916, 53.45029175491458, 68.22722318211268, 92.93285740017299, 80.78126221282896, 106.67914877599921, 132.27057846483856, 156.76676332173352, 183.8202523879404, 225.70696688889785], "axons_z": [-211.82480804580473, -225.34378180627655, -225.04125661418132, -240.3175975060084, -247.718838373861, -247.3558239540168, -240.2166522120828, -234.98754962873335, -226.42461680342905, -246.00990754528357, -236.5549280426187, -237.38784975360073, -238.06288160137743, -261.103092161686, -260.9664791212204, -247.8855567994923, -241.4016116887519, -233.88077207488828, -231.3657572117566, -233.56593661500852, -220.74514599367828, -204.42402158830262, -189.78563649603322, -192.79711336648242, -195.382854567785, -207.98834803949498, -208.53543494509796, -221.39728313980527, -228.1623544199898, -222.41760168686739, -214.80549037910947, -209.83817986573143, -212.13479944233, -214.88506981729677, -215.01998713542167, -199.4765552598235, -217.64650269305557, -238.00173422439573, -223.44102903025325, -217.0501090118882, -212.06145597608798, -209.6530145113951, -208.1910797363397, -202.3690616567103, -185.72932468451455, -168.361291581766, -171.93708978541628, -190.45349807888357, -189.5055458142867, -199.63854999481507, -204.47501414044865, -198.12552422856422, -182.25118672349876, -194.06271387544763, -194.5133926808102, -190.73715030839656, -195.38444166271304, -194.86472812284998, -209.37927699707154, -194.01020898110153, -191.64402862708698, -170.6294519845948, -187.95557875285192, -184.73746557858837, -171.12924448834673, -150.62325335350704, -149.63947894329758, -150.53518712661858, -173.75940920677988, -169.83865077071684, -171.50226112540454, -180.68337836768114, -179.75130379017182, -167.6121264756642, -156.95850337586137, -169.9607075705928, -174.1732514666792, -180.50842142914829, -187.51815700902193, -195.25359981367717, -173.26770018307633, -170.4565495851591, -168.81562596379513, -163.47668041455677, -153.28238497064103, -117.59813236667554, -128.8564596488948, -156.66414412941816, -144.22988613065917, -150.37517969524671, -157.1701756516897, -155.47774240010676, -148.68769744537147, -137.17074723150998, -146.59370585469728, -158.22288892974035, -176.6950339171776, -174.86599299249255, -161.90472503718533, -160.87755024061875, -170.1069685273035, -148.05047844673354, -149.1661089593645, -142.00575244418548, -141.08848750264818, -136.0971267362804, -128.06756647880027, -97.7335858439573, -102.92219084512381, -137.24864066912878, -120.32722448231279, -126.1329459122711, -136.89359149868017, -137.86023513707983, -129.23061259085543, -116.76485713816604, -127.26422642149402, -139.13617586478065, -151.19737486495532, -153.1151052475261, -143.0529195784404, -136.80168316786538, -145.19041537017355, -147.54766477531552, -130.22734647105318, -127.34293441815815, -117.2791790591008, -123.04833480712948, -116.16481932803694, -106.29318716789533, -80.86820707050722, -81.17728983007314, -116.04249666428238, -96.25215177572684, -104.89518371667317, -117.38808903914475, -114.74415119578285, -105.60047174578138, -95.37900477759484, -105.67033273635552, -120.35502281412207, -124.34569455943819, -131.17317163012967, -119.76002503590584, -107.70816566474976, -124.01960826606272, -119.67582451233864, -109.15871966067576, -107.34786932348572, -90.80636814651895, -101.47433415083388, -91.05545111629924, -84.46914565895347, -67.68348758406044, -70.38672081704662, -92.3550968868555, -69.76638737424733, -86.10075915877046, -94.2076551093361, -91.23013804895335, -76.92879268016009, -81.74191238861503, -99.86985441616588, -105.00339130707081, -85.40783270282172, -95.2240920681563, -87.09920314882703, -106.5385788454786, -97.05488579359111, -87.8252932453911, -91.0114453925642, -74.49727623386428, -75.99940131200952, -69.99049587466027, -62.69659263091867, -45.37030444828878, -60.51051969611222, -73.43203552076821, -67.88161572683086, -70.05606018846694, -74.2461575868396, -61.114911678631756, -60.51675559879092, -73.34104975136307, -81.28144469699008, -64.30773032086002, -70.32333423330364, -66.94714226513084, -79.7764008846839, -58.37348744230834, -70.31029072648252, -72.85015019787083, -66.7188194109129, -56.31356818777755, -47.17346312525525, -23.783363213347698, -36.97387510848329, -48.156843565458026, -53.003672702000586, -46.961959518655945, -44.39676404040964, -47.20838289444837, -51.625568646948565, -41.05745414878589, -44.55309977858548, -54.21393621929724, -42.78905013502026, -49.16168497841373, -47.432498630399074, -49.04991327799292, -38.4098052882111, -51.38826440302682, -52.19893028385035, -44.33559602479569, -39.00621638338041, -32.41801622255081, -29.60242477876492, -15.296842189397557, -24.188458865824405, -32.68199446108531, -24.79587412486822, -26.384747395725306, -27.35218031488088, -25.95534099659985, -24.728105716393294, -18.07406747694062, -20.255609160555885, -25.982643346279488, -24.96771371595353, -32.04784706181461, -23.84899982166869, -23.379100912651825, -16.587845379747407, -32.29532332073587, -24.953444389685878, -21.837844386108983, -17.037911059287886, -10.599011748794984, -11.222773144863593, -5.457903801825131, 5.392839203843193, -1.9163180071173487, -7.274384295230339, -3.8959527871182367, -9.260548012969522, -10.599061243430144, -3.4935210489940705, 0.5262155515959129, 1.533158351835885, 1.0233675672993985, -3.5278751904389836, -9.105371099530533, 1.4659005482056726, 2.207348075888149, 8.706324323040402, -11.375031476671928, 6.965558701594884, -4.240102311853264, -2.728531691400392, 3.0743932710941584, 5.651398682378057, 17.972315259299148, 15.436067904044792, 16.636329925716325, 18.055672734199224, 9.901361062715093, 17.33313219641022, 18.19313021147419, 23.865774186757882, 19.36202468792993, 23.12044291124208, 27.107437614678634, 18.21568841287417, 13.436530531279109, 21.822687604289154, 23.970267231667666, 34.37972539555519, 28.983353838257646, 15.508011927398588, 21.301906160908402, 17.91229983393313, 11.635607077838744, 16.796950839083735, 36.74022084651754, 38.17358189170124, 39.96820200160169, 29.842983080661444, 41.3921872531371, 37.843759440332555, 47.362445472275795, 41.82437168686116, 42.872045791254116, 57.27603135344813, 41.42360742207382, 32.38416056375876, 44.036612683158154, 49.266138474204645, 23.51253283429683, 43.32028699203857, 54.181677113319274, 37.99362667041573, 44.60295858896444, 36.696111946986335, 29.125238591897983, 48.02241361081668, 34.60681681606349, 59.388081088565855, 61.54612938134466, 65.87896216779627, 54.72851591589332, 61.213332424283024, 73.67702073958749, 60.90306177198273, 64.42228946605229, 78.3034413032732, 66.0123131723525, 51.63031004085687, 68.97053965342093, 70.66791171728958, 62.23476462578133, 57.06693585325513, 79.248074507078, 59.90916162853361, 64.51078255567568, 54.130063660414784, 45.9993861595001, 66.74542637591564, 59.60066170551492, 81.11643642867175, 87.53090360169104, 78.347457050435, 75.20133175732094, 86.91200481232725, 96.08963428014467, 81.80138908490908, 88.33063507793794, 99.75943752103696, 87.00128348928764, 84.17463237061486, 94.77507802842155, 91.35885447518403, 85.58608098273656, 79.79937672456731, 96.00008023784842, 100.74343400383518, 79.03325694919177, 74.44797914811532, 72.67531717763542, 87.01119438806236, 84.6684998327029, 104.03273491342414, 81.94161102172984, 106.43387216743673, 94.96946380766727, 106.14153348746599, 108.38790716661624, 102.00496422096353, 109.15630029235562, 123.53031582810165, 113.90432581209791, 104.95442235248119, 116.08196104410017, 109.2996898316115, 106.68440722286358, 107.5562784312621, 113.91371954560522, 109.63921007090183, 89.32609648903905, 91.6418436370276, 106.56302650473934, 103.75460410404261, 129.7371754773256, 125.72450616521687, 133.0520438901681, 112.28051625921714, 128.16653518929022, 130.28153727487725, 115.23640610081267, 121.30878213884777, 145.8234242216308, 139.92832042278425, 130.23218205549963, 128.69237218388355, 127.41503268113095, 129.1185961531524, 111.54431479128336, 127.75685805444127, 113.02462738754022, 123.90488169177888, 126.24313223411224, 151.3801518479464, 146.26643110179424, 156.38775984369778, 151.22216337481635, 146.96285037041446, 156.79655478992962, 137.4952703521827, 140.112603034731, 164.0316441289993, 153.44868798516757, 151.44785359540987, 149.17115396355712, 146.12070158782925, 150.73731936557436, 151.64263572867233, 134.501002589871, 148.5697782669828, 127.06223039045736, 137.85162948388694, 106.55622207054506, 149.0914171773703, 150.65749548007847, 165.06783014718866, 181.04106854112248, 177.12810765947768, 168.44257133615372, 181.71903526585515, 170.82383414024196, 165.7830694624763, 185.14581760733344, 185.86484402843607, 172.13224498897353, 171.0612683173588, 167.70441751297298, 168.41354506422687, 170.5521829982659, 177.11175064275275, 165.49772909433463, 168.22838836606962, 149.13318564122608, 144.15090010808666, 164.60745815073884, 173.3784171329016, 169.77002768686822, 183.39396075971248, 200.85722078026654, 202.95388788170732, 198.39495737524945, 191.60139353301992, 208.86100388892334, 194.9315386888136, 191.63977732639148, 207.47930927877206, 203.94346465440884, 193.73289429455008, 188.0569821464561, 186.98552812050178, 190.4946471706546, 188.49533023386198, 204.71027948356098, 187.35211916123808, 184.74027813475303, 167.38123960129332, 159.58380561903607, 197.77620783036093, 188.9727023085284, 203.47526739410006, 225.84712194450472, 237.92194463291838, 215.8073543603277, 210.70111271896144, 236.74136858061286, 215.26413798578974, 217.39429776727573, 227.18359084620292, 223.37953790191295, 216.49826019194535, 216.82305134510614, 203.98376448194, 207.2641874980276, 206.63259544850678, 223.16020593136167, 209.71721352559948, 206.50752702532512, 183.2853758642728, 205.51061826369255, 186.69319893310623, 217.57296523115915, 221.79100770724224, 219.6184882811435, 248.0494398980858, 264.80733894567084, 227.33536436583532, 248.63190088042109, 260.3137099227222, 238.5267217889953, 245.35639481561915, 256.4531068186664, 243.48832521637712, 241.518000153474, 240.3934219306383, 223.99204628396544, 223.38550741000324, 244.8435626658757, 244.85838283576004, 229.65045476744166, 231.18563830545588, 232.00007086622955, 205.1296464629802], "NoR_relative_position": [0.6668472546609636, 0.7915302829382448, 0.39163414781728556, 0.558106499910836, 0.15229771151188864, 0.4024218454962998, 0.7028105269739172, 0.5641519280267195, 0.5563992646127057, 0.09358354912691913, 0.13992504888546065, 0.9470313029991346, 0.9458926558222281, 0.5609320413389921, 0.8696102005278236, 0.4614542610348298, 0.48526106668402635, 0.7738195564102173, 0.36297441384187945, 0.18883514661144396, 0.21078703526031495, 0.7294948219740347, 0.9400015011872691, 0.9449704946385193, 0.8567977273461187, 0.4174085135910449, 0.04049959328730135, 0.19544895975486087, 0.5449675782166422, 0.2105705718338312, 0.07388602406406242, 0.7654943211063802, 0.8559216597833721, 0.9725320547030943, 0.644165607289489, 0.9145364028698934, 0.9675322730167554, 0.204623916650715, 0.9579455939418742, 0.6260759090131277, 0.4954587116770882, 0.586472719393606, 0.44899882868383023, 0.2250885739913452, 0.7357728776665503, 0.8389463673473788, 0.39260478662895215, 0.5651567393865029, 0.09378517943655795, 0.20799080129505254, 0.9038119560528503, 0.09357962494065264, 0.566183207530718, 0.7268291145398024, 0.5428826746351999, 0.7977762046084772, 0.618700730840468, 0.22729435939385478, 0.007208787005168027, 0.5167317294987814, 0.8079754461352524, 0.8449194238996198, 0.24472105266793875, 0.7989524122165085, 0.27873547185331726, 0.9815172357655244, 0.15557657249362866, 0.9756364143266804, 0.8645824435841212, 0.9772383769492399, 0.7978427811417197, 0.38957873964394063, 0.2323335188694433, 0.13620816965155347, 0.4896254027754736, 0.09774367104758264, 0.0018121929741736764, 0.10470855635470522, 0.6900446560765552, 0.47858271184931456, 0.12360546035466558, 0.8974825362592677, 0.3052613332597831, 0.09482494102059302, 0.023170848918373843, 0.938878425765932, 0.48101699422182964, 0.09641879874265402, 0.12251767836525951, 0.2763467659284995, 0.26222067683697636, 0.04968854155183777, 0.24140843963918812, 0.6897928385833492, 0.3584137525493244, 0.22762331968306548, 0.615233200914618, 0.9235249015068443, 0.030309049068964256, 0.46562989877652994, 0.17142415285946122, 0.31161376702104415, 0.02150259268598753, 0.8272989091162666, 0.38785735746370376, 0.9448395530490511, 0.3333146799331449, 0.006689194792977027, 0.3570269029648516, 0.5222513657303196, 0.5122816825746324, 0.433614636419979, 0.6715490642453564, 0.7449827512163408, 0.10313009780124216, 0.1278453027102604, 0.0330239902808247, 0.8251744263434141, 0.9473423760167139, 0.7692344502923978, 0.6817157482912901, 0.8668606739893919, 0.28472389687768196, 0.6765424621683214, 0.8081039746185384, 0.48519610819555525, 0.2800896462350637, 0.7728901632876919, 0.9071865577462354, 0.7823421537004203, 0.2720254210301388, 0.9835538796596794, 0.8908801001350396, 0.6754290769518696, 0.250499702664178, 0.5536757412465638, 0.25221937007187045, 0.945871042972017, 0.1507607574886647, 0.14020395229985216, 0.9467051308082892, 0.4946122491462899, 0.6317525583568593, 0.08580826754896842, 0.7203091592645616, 0.32791494178904834, 0.43811195335737396, 0.21539469046886295, 0.4053949907602552, 0.12565745612479484, 0.40841845198274407, 0.8699163592280632, 0.30981168077369814, 0.9487053477539469, 0.8269064333370527, 0.5468558113520725, 0.7919386358407029, 0.6882280068499457, 0.22679472052156024, 0.1992580175588058, 0.5918214077522342, 0.760578409835104, 0.7728364183551639, 0.34455217452271814, 0.37385856986123533, 0.1560241340180787, 0.12405821127916528, 0.46825341673029997, 0.23326947539611131, 0.13310382309180102, 0.6239279195925322, 0.46131861822816245, 0.4528211574488171, 0.2836029457553667, 0.19501024298948266, 0.9005454033227253, 0.04685647462346132, 0.13973441133307818, 0.9585540166079144, 0.9030082044330534, 0.01698140273530846, 0.8334629167681071, 0.10805774073201702, 0.4031268030593036, 0.6075677930059534, 0.6836550942931268, 0.691188866554598, 0.14494577998268754, 0.7063578080453985, 0.18830182984012167, 0.3098045904630532, 0.472012037527491, 0.9668744307570053, 0.9870574466783378, 0.2422227421770966, 0.3741554369863723, 0.8954431913452112, 0.10571727080923932, 0.5310146788533628, 0.8595973440605837, 0.5247470629994816, 0.11761309656971275, 0.3657223773184769, 0.03649435668787071, 0.6757724986023422, 0.9991030592991132, 0.6676958264074646, 0.7174910134483284, 0.4292149851287682, 0.5693057406167435, 0.602823968135623, 0.8534207261914611, 0.06162775607252535, 0.4514690851390367, 0.07912217087960205, 0.7162542118343191, 0.8427806456573512, 0.8648080577181824, 0.2624853121003139, 0.57746061490266, 0.7779213249304037, 0.7660988321094773, 0.8083686309802531, 0.3073864553114518, 0.4271124951213866, 0.12679650095583694, 0.23655197248235282, 0.7770816666296717, 0.3782001245798997, 0.5686396788902865, 0.10351375035379973, 0.6502325150185485, 0.6423474677866131, 0.21306309992375294, 0.8155524412989954, 0.8739063822832592, 0.8404617251459864, 0.6912464558833253, 0.9146717935210555, 0.09912786373435489, 0.2509670623380861, 0.0009872691177935655, 0.7299152057431919, 0.8485252411906797, 0.8498508181996284, 0.02178878682229335, 0.5390806205090476, 0.6020157869217597, 0.3625764917105444, 0.7798459170058252, 0.056112009263030393, 0.07636311404584639, 0.808680139294432, 0.3862601086308791, 0.7507916378108603, 0.4442367435889738, 0.7189852391247056, 0.5998434337056213, 0.3142559955054768, 0.6099887035511158, 0.463418330085552, 0.6881717455525455, 0.1631366182107955, 0.6952677793481531, 0.7232308537817959, 0.6856232568555866, 0.5942376757217448, 0.9962790621837885, 0.1835559698729572, 0.8990896326413679, 0.6584303906816711, 0.8995126417489958, 0.8427880024323887, 0.26987826548122495, 0.8031191663220131, 0.12070270185058463, 0.1719340926409859, 0.7626426465752428, 0.2248666195585124, 0.6460140311521123, 0.476049871235516, 0.7580484351870398, 0.6831762187911398, 0.1617205620901221, 0.970891345600501, 0.46107848322540235, 0.7058677171376919, 0.06671640575691529, 0.4489467007642999, 0.16952652651145228, 0.3075036780100624, 0.8387537962476106, 0.46272020774208966, 0.9707645347199881, 0.9126648253926931, 0.4500747761057402, 0.5380272527149652, 0.1414821895188264, 0.503025142787195, 0.43510770828091117, 0.9421314171447688, 0.7011319703321109, 0.703166506865917, 0.22598030796415214, 0.746477482767286, 0.6340630827500556, 0.3105890543458413, 0.5483375426774061, 0.7130303468400864, 0.4041153548758625, 0.31243237048970895, 0.23338102540482308, 0.4816529155631002, 0.17741561047573173, 0.4215954829232871, 0.567722270032648, 0.8221331762526263, 0.7906499175067172, 0.5870233931366314, 0.889032132147202, 0.6549515406203271, 0.3095731075316065, 0.6225634924958848, 0.759105650103402, 0.7875798892138041, 0.8975628779029492, 0.526482480257358, 0.9196837225648942, 0.7750400384323842, 0.3739548646951506, 0.5905079847108251, 0.8388439854867249, 0.5165429521596935, 0.19598369353728273, 0.8963105188091651, 0.33599750289620156, 0.07863971545388848, 0.9937974544467569, 0.993983524995812, 0.14769609579945753, 0.28463719037402213, 0.7269609041966352, 0.19250301355299848, 0.19786755187680927, 0.0032785229029225205, 0.6047313826122684, 0.09260440043808638, 0.6625024688622796, 0.046983291969756036, 0.32727045426154233, 0.8321367736594883, 0.19281405333732105, 0.4238830821807419, 0.019806262412146003, 0.6660635266280743, 0.1885532004458581, 0.2147209131334431, 0.8512695575379987, 0.9756988703296583, 0.8733447020715365, 0.40065479924104885, 0.4445354542944474, 0.4555269667895053, 0.42643426897230097, 0.9889465482978778, 0.20719000761539608, 0.6219488259305653, 0.12594482744332103, 0.7031698062423256, 0.7273513445833247, 0.28010705039069694, 0.9426474726281995, 0.673310069871496, 0.20320640213313768, 0.7667602306514854, 0.4455196035010257, 0.8317131778018615, 0.31021106105385143, 0.5626701596791394, 0.2962107241399873, 0.38024069652322257, 0.005440985260222075, 0.5632911659087962, 0.3285206276771597, 0.7668271339602626, 0.7316924784937746, 0.7031918661974228, 0.4795415829329597, 0.1692596234032947, 0.5538784465751049, 0.24259678453950895, 0.4918958747427421, 0.7639027326809811, 0.9209886974733085, 0.44367564722066377, 0.11197523306858448, 0.48596858491062456, 0.8848460090888791, 0.5118959059875521, 0.20053604022145288, 0.7790867510430043, 0.6901948281681144, 0.566032444917604, 0.005205024129834146, 0.8201033417715309, 0.09715909654353483, 0.0628677285071022, 0.8506013154149304, 0.18875501063819766, 0.8075594110477943, 0.20648177875241813, 0.11981253489008392, 0.7775391570056482, 0.8819553153742963, 0.30501399191458967, 0.9973644679224504, 0.020026540329941778, 0.1648482893787696, 0.9795101697328793, 0.9773487819789279, 0.43627435337704623, 0.6144248989593663, 0.6536986010617195, 0.7650515669136416, 0.22178197853624315, 0.745915142960338, 0.8213945390935989, 0.08205275616505758, 0.4108509900374788, 0.014515340485513506, 0.42193722917320853, 0.36047848191401033, 0.6020536787900288, 0.20287955055267803, 0.5481997690653783, 0.5950389772154733, 0.8356340431298943, 0.8195971567724035, 0.34615056476351747, 0.5736963656438487, 0.015143657108308672, 0.6411746818238707, 0.22324061828884034, 0.3184641058174912, 0.370998837541607, 0.19702524976910785, 0.7846673862730872, 0.5226401891203328, 0.7831729692623424, 0.19797043991064622, 0.6393642238415541, 0.4480441292293067, 0.4358576137524883, 0.04978130937227976, 0.4730183039713618, 0.493813348661315, 0.13622665862555572, 0.761972854682558, 0.25787876082886685, 0.5527729781692982, 0.19280345706174773, 0.39944639196302445, 0.31860745707432137, 0.982387048342074, 0.44891483509817187, 0.42357158004929185, 0.4339552433065569, 0.949269983731297, 0.09241944686201342, 0.6457567769500073, 0.3645564055502152, 0.9706950332094413, 0.9897070934807789, 0.798247968603034, 0.2909522452608011, 0.5542890367438668, 0.49849001478604704, 0.35147965609742204, 0.68802007898879, 0.7718051331075972, 0.7144118523102437, 0.17386471609644627, 0.18677768916317894, 0.28819864815611185, 0.6436761256395784, 0.7765477262371556, 0.6513588642953937, 0.7137930524160822, 0.19545140350723256, 0.08440195180671384, 0.8132570552725319, 0.44774403913131855, 0.6124625888218939, 0.9994557966518176, 0.23573648954674287, 0.9108371749890438, 0.3644660381152047, 0.4806515131904341, 0.26294451476016545, 0.4715988929857128], "L": 12000, "N_intra": 0, "intra_stim_position": [], "intra_stim_t_start": [], "intra_stim_duration": [], "intra_stim_amplitude": [], "intra_stim_ON": [], "extra_stim": {"electrodes": {"0": {"ID": 0, "footprint": [2.578449462788842, 2.5844902477483247, 2.599753792646247, 2.6059795892966733, 2.6066532017372874, 2.607337533195131, 2.614338989686244, 2.6425360729709317, 2.6967698150739094, 2.767240589103432, 2.8543717111013103, 2.958793379394716, 3.0821751959763137, 3.178980934920651, 3.2105008955492997, 3.2138783762828527, 3.2172663828898314, 3.24982599622883, 3.36267496410704, 3.541788129983922, 3.7427302652116454, 3.9662762199608608, 4.214570053723206, 4.487443583984441, 4.693782146696364, 4.760039446698873, 4.7671154988376685, 4.774204864272989, 4.841904745087739, 5.073711820863722, 5.4332621460520265, 5.8273420194570225, 6.259677294665531, 6.733798915535965, 7.254053006783461, 7.6464554114923775, 7.773008569708903, 7.786526295214778, 7.800069886073485, 7.9294452599690555, 8.368805973411737, 9.052399714231962, 9.805149663633498, 10.637441196061252, 11.557473468464888, 12.577306075719333, 13.353905826612948, 13.604787285802624, 13.631637337379248, 13.658548690580252, 13.91630910354288, 14.792678335552658, 16.165959258721536, 17.691396018002592, 19.38768566871153, 21.270755864309194, 23.36583556314166, 24.964948696214567, 25.481560898973747, 25.53684503618308, 25.59225441445613, 26.12427610537076, 27.94227987660091, 30.798828366586456, 33.99065755816383, 37.55691763556736, 41.55520545059037, 46.03764124652633, 49.491276369925544, 50.60987803019667, 50.72976096864148, 50.849949170837405, 52.006818536930716, 55.97236576463576, 62.26270316694423, 69.36051401405987, 77.39603979737196, 86.51018429088938, 96.85455092103074, 104.9141319142925, 107.5432246563011, 107.8277895582618, 108.1121768129741, 110.83468619189341, 120.24311023112324, 135.37720911158473, 152.7481721073543, 172.75074282058767, 195.86110977909175, 222.679252235433, 243.95430644015667, 250.98842113281233, 251.74305443051077, 252.50002049680108, 259.7956432801768, 285.3435308322563, 327.3125528072414, 376.7950121516833, 435.28576612107287, 504.52249053746846, 586.5611992304149, 652.5664069120521, 674.4613889883032, 676.8183894882862, 679.1839901675141, 701.9798587246828, 781.4804019421495, 909.925058297961, 1053.13785854605, 1205.968669972175, 1358.9853886908136, 1500.7132540899036, 1587.4206548873672, 1610.0173641728902, 1612.424871603449, 1614.8170294120216, 1636.6799031002845, 1700.7726746778185, 1760.7504345194789, 1791.093741872917, 1784.1826194440152, 1744.7412277008193, 1672.045110288429, 1603.147500205973, 1579.743490490114, 1577.1588310329857, 1574.5610264100333, 1549.344571537818, 1456.3242755354863, 1309.8996257667275, 1156.1607506630617, 1005.7747616973485, 867.0055968789233, 744.1225436067109, 668.398506643163, 646.7536989820493, 644.507940398322, 642.2702685438212, 621.5092192176073, 558.8811571549389, 481.1889751778887, 415.5582248151899, 360.1527547363117, 313.232501560285, 273.4033863802597, 249.06181692447095, 242.1289939469063, 241.4087592429163, 240.6909878511739, 234.01431237013594, 213.76630565705923, 188.21417760530153, 166.15311580099592, 147.04257030327454, 130.44685400690446, 115.94861508031674, 106.95106418248098, 104.34496855129439, 104.07367731705641, 103.80320822813638, 101.28076708301067, 93.55905855043711, 83.6364842557368, 74.90410223019101, 67.1883997718486, 60.364737987657335, 54.32055309612451, 50.510858748326, 49.40243859411013, 49.2868529757383, 49.17157868260961, 48.09552192351602, 44.77845091416766, 40.47096744576036, 36.633087973370515, 33.211289487131246, 30.152387127975285, 27.41366489079209, 25.6734287101043, 25.164042054959516, 25.110889148645384, 25.0578727612233, 24.56256779636401, 23.03100716504685, 21.030488990116254, 19.23760029424182, 17.626979476838404, 16.183490759616884, 14.889209411544089, 14.06711051342544, 13.826130168722079, 13.800962519287163, 13.775831476933389, 13.542043454107414, 12.820277665856398, 11.875990169538857, 11.032397567730497, 10.28214780259798, 9.613675667651853, 9.019447280900438, 8.645689636381785, 8.536795442230572, 8.525389316046565, 8.514091062590824, 8.408675674154257, 8.085015049936736, 7.671066465438214, 7.311602499860303, 7.003312008701402, 6.742730943845673, 6.5274683057047955, 6.402994247957727, 6.369245249869493, 6.365761940258834, 6.362298819943468, 6.330547515151198, 6.2393514132245445, 6.144266544066579, 6.091257256801682], "type": "LIFE", "is_multipolar": false, "label": "LIFE_1", "is_volume": false, "D": 25, "length": 1000, "x_shift": 6000.0, "y_c": 63, "z_c": 136}}, "stimuli": {"0": {"t": [0], "s": [0]}}, "synchronised_stimuli": {}, "synchronised": false, "global_time_serie": [], "type": "FEM_stim", "endoneurium": {"name": "endoneurium", "source": "Ranck_1965", "isotrop_cond": false, "sigma": 0, "sigma_xx": 0.571, "sigma_yy": 0.571, "sigma_zz": 0.085}, "perineurium": {"name": "perineurium", "source": "Ranck_1965", "isotrop_cond": true, "sigma": 0.002, "sigma_xx": 0, "sigma_yy": 0, "sigma_zz": 0}, "epineurium": {"name": "epineurium", "source": "Rank_1965", "isotrop_cond": true, "sigma": 0.085, "sigma_xx": 0, "sigma_yy": 0, "sigma_zz": 0}, "external_material": {"name": "saline", "source": "admitted_number", "isotrop_cond": true, "sigma": 0.5, "sigma_xx": 0, "sigma_yy": 0, "sigma_zz": 0}, "electrodes_label": ["LIFE_1"], "model_fname": null, "setup": true}, "footprints": {"0": {"0": [2.5866413400757025, 2.587754111326753, 2.593198301050505, 2.6030847078050994, 2.617227178589599, 2.6314151390285514, 2.637520153215153, 2.638411192440054, 2.639311451822344, 2.64598941146817, 2.665159228611984, 2.6934781167006285, 2.726560829043222, 2.764027152682558, 2.8056977741171365, 2.851693240792731, 2.8908952096854064, 2.907429700724175, 2.909786005923886, 2.912151437635755, 2.929261107264825, 2.9737475106488875, 3.0359855728984746, 3.1029561985449208, 3.1748333891727274, 3.251862613936382, 3.3347894809838894, 3.403117601868183, 3.431262510238249, 3.4352571089293713, 3.4392621891010418, 3.4681811095736124, 3.5432042034658813, 3.6450534753441715, 3.7536605610332527, 3.868582813191913, 3.989975267820992, 4.118489156442125, 4.223371893014279, 4.266550117015011, 4.272670136085105, 4.278803301755837, 4.322926569310556, 4.436221634613557, 4.589679912887961, 4.750075501715912, 4.918797120866341, 5.0963713475391215, 5.281974907207885, 5.432801568071627, 5.494997015622328, 5.503812194992269, 5.51263760377235, 5.575725008026315, 5.737739741020814, 5.954779619627065, 6.18270063031102, 6.422562818943181, 6.674291792265699, 6.938827330048471, 7.154839015062487, 7.243354531693259, 7.255891115402565, 7.268454175651053, 7.358698575538762, 7.591213691944202, 7.90341391831194, 8.232749270292071, 8.578673375610288, 8.942729931799686, 9.326249498375253, 9.637175762557522, 9.764808663384882, 9.78291920066154, 9.801064152191463, 9.931281067633098, 10.264796767734456, 10.71364201258849, 11.185231289181086, 11.6815115072645, 12.203133392109175, 12.751382095477048, 13.197276149996167, 13.380710819263378, 13.406681542305167, 13.43270775306755, 13.619661533606497, 14.102054918356869, 14.751417505381603, 15.435091914196144, 16.1568267565192, 16.91783123419419, 17.71909795078201, 18.3728552574473, 18.64159013766315, 18.67974459295994, 18.717989030971207, 18.99275465446254, 19.700218157841885, 20.654302143187188, 21.6599955378579, 22.72034427447732, 23.840358941562855, 25.021271656497742, 25.984823313422744, 26.38127590629349, 26.437474969994202, 26.49380466045648, 26.899508869623403, 27.94684983409908, 29.358339684092837, 30.849220711837177, 32.42605557824631, 34.0929079823855, 35.85570036308811, 37.295931842262235, 37.88810955242443, 37.97215075724051, 38.05639274917667, 38.66213990661216, 40.22570042339282, 42.33699914753224, 44.57129317700507, 46.9326448524877, 49.43133250336334, 52.0735082914223, 54.2337899222975, 55.124447247078045, 55.25095329172619, 55.3775501186359, 56.287022552817646, 58.63393516393053, 61.80810495359078, 65.16510723794077, 68.71362571249529, 72.46240099823325, 76.4260352157801, 79.66975563326753, 81.00051336960965, 81.18929527191642, 81.37850332174479, 82.73950902616689, 86.2550701966561, 91.00131205845703, 96.01695034248961, 101.31018879753223, 106.89746929854849, 112.79395993261609, 117.60445025982987, 119.58349246947253, 119.86485657763495, 120.14687496296932, 122.16506949019798, 127.36340080753614, 134.36185473167978, 141.73275450935668, 149.48949131692885, 157.64501102314733, 166.2033070592609, 173.15514804792446, 176.00245460422713, 176.40542986577307, 176.80918298202437, 179.71200999476847, 187.1698628111413, 197.15622948768078, 207.59540721491032, 218.4722160275458, 229.82423141350878, 241.63072678629962, 251.12146694657017, 254.99291826764642, 255.54017239749655, 256.0882486655958, 260.01713715077614, 270.03293463759127, 283.31091742614785, 296.95120581717117, 311.0157422471643, 325.3958548186723, 340.1036876108485, 351.6904619532968, 356.3666632177188, 357.0245433710273, 357.6827540497317, 362.3798469661453, 374.1747382781389, 389.49879674015455, 404.8750132492298, 420.1748395645424, 435.37556628384135, 450.3692629675765, 461.77992319999396, 466.2919827210622, 466.9219347344353, 467.5509933496768, 472.0067188566586, 482.98634823494075, 496.493110188414, 509.3612041460401, 521.4495134913648, 532.5571139712406, 542.8322322893328, 550.0298193923084, 552.6507448116076, 553.0179251006797, 553.3828760612387, 555.9261663855413, 561.6830164975702, 567.9891539855983, 572.9783898159301, 576.6637067631, 578.8913272442121, 579.6493845838758, 579.1984908031058, 578.8355477738261, 578.7709540197486, 578.7030038605828, 578.1248495048749, 576.0341821839652, 572.0733769586475, 566.7886703631702, 560.1839037742595, 552.3320099723506, 543.306123279768, 535.5777794499738, 532.2942638148635, 531.8253291031009, 531.3544915630428, 527.9463530358126, 519.0163418498469, 506.7356191533117, 493.74336419639354, 480.1253760510574, 465.881557969657, 451.2660505610863, 439.6345032627901, 434.9544975429546, 434.2939497893105, 433.6329413835682, 428.91216086768276, 417.0809112978341, 401.7221074426136, 386.37868319375565, 371.1112690015236, 355.94887970040793, 340.9859668121805, 329.51864499265815, 324.99809477344326, 324.3629971519383, 323.7275365592511, 319.22480108138063, 308.1074153286706, 294.14466854081206, 280.58037429595583, 267.410203678057, 254.67165912461743, 242.38642474509692, 233.14723017893064, 229.53384988707577, 229.03004890085816, 228.5271312623654, 224.97048640614932, 216.25804158396085, 205.46336847730063, 195.12662503499183, 185.2417827224966, 175.80805712738845, 166.8048613364289, 160.09546618102357, 157.4824379248703, 157.11920529194813, 156.7567229284216, 154.1969544423686, 147.95292364745683, 140.28501361450378, 133.0000711645901, 126.07490015485887, 119.50101641650814, 113.26746203995833, 108.6416060534265, 106.84747771489417, 106.59791825969035, 106.3489976877125, 104.5942008428359, 100.32313550528472, 95.09312428295132, 90.14019845033506, 85.44786719685827, 81.00978043585981, 76.80971235597828, 73.70046692417547, 72.49662145287827, 72.3294202663361, 72.16265961621097, 70.9850413144641, 68.12180981608894, 64.62184658171932, 61.309859227049415, 58.18098456399784, 55.22399662461287, 52.427726304126736, 50.35866615165371, 49.55517445144146, 49.443503703808815, 49.332245824149155, 48.54881246993662, 46.644880666436435, 44.317111848558135, 42.11812800796113, 40.0393922306007, 38.07301506480146, 36.215031005369184, 34.83752223076881, 34.30453655706093, 34.230412911015954, 34.15646602678584, 33.63594118700537, 32.368795549224494, 30.818943118424105, 29.354727766104613, 27.969749985804853, 26.65937034409002, 25.42131749987121, 24.504367784339163, 24.14933511605901, 24.09996092284101, 24.050704741436995, 23.702807581221773, 22.857320838013234, 21.822921932967223, 20.844082706969914, 19.91623987580765, 19.03561428078933, 18.20264234250342, 17.58620267023677, 17.346745445542723, 17.313488071934025, 17.280304335355385, 17.046155128301336, 16.476744328682077, 15.78035945235777, 15.121580436110001, 14.497787341907216, 13.90764619643895, 13.34989948174468, 12.935034997281734, 12.774417999414277, 12.752074105663963, 12.729840050476751, 12.572969402085413, 12.19176559326029, 11.724602080398302, 11.283109020180913, 10.866117744585287, 10.472660578749805, 10.101121391868233, 9.826878902004191, 9.721067961095764, 9.706363081590176, 9.691696409790781, 9.588578600991445, 9.338438672123331, 9.034159143852856, 8.749117442629498, 8.481857397414768, 8.231680770587714, 7.997861310197434, 7.827034997404874, 7.761427308216332, 7.7523463187344435, 7.743293042546242, 7.679619484846896, 7.526140644968851, 7.341448346500947, 7.170139006669149, 7.012675373121861, 6.868060559582302, 6.736332598370806, 6.641303439619247, 6.605531778823516, 6.600621984796242, 6.5957359007669805, 6.561530946818554, 6.480850932179174, 6.38836378792268, 6.306946552218917, 6.236386581801322, 6.177896950383079, 6.130706666042975, 6.101612807589194, 6.091982968003958, 6.090698070876699, 6.089435201255803, 6.08107853602758, 6.06486176513564, 6.056952602549858]}, "1": {"0": [2.6030933056060945, 2.695455177916861, 2.893893133463479, 3.2037445979018737, 3.6398766861151364, 3.991825428219237, 4.078030390111074, 4.08369143109304, 4.089366218618758, 4.179367122126523, 4.629216527067729, 5.496747871153559, 6.591363332111133, 7.985349200579934, 9.766843169026302, 12.030614148395756, 13.775338583847148, 14.199434811811576, 14.227235233756119, 14.255193241831543, 14.696330773000476, 16.90542613042498, 21.213310524615984, 26.79470282387644, 34.0681254007125, 43.577879003888384, 56.042757399288924, 65.87837840993683, 68.28338274526944, 68.44158187622483, 68.60018879811899, 71.11240823159004, 83.73837213239334, 108.565058771176, 140.70931306257907, 181.7674605664359, 233.0460679348168, 294.88917910686405, 338.80117168896936, 348.8735851563383, 349.52624020283156, 350.17918760216963, 360.3662205598863, 407.3042814915464, 479.32398387345444, 538.9770548872052, 574.6122599331345, 578.417548120236, 549.5872771891574, 517.1214432097211, 508.790560865892, 508.23800876694, 507.68410426696, 498.93843860397766, 455.9631802313526, 382.325335881594, 310.3237962722711, 246.2719813662725, 192.5729928626764, 149.30496293124565, 126.79778158299266, 122.28776726272174, 122.0026149688633, 121.71808827906153, 117.38595042758179, 99.61526200942225, 76.9130265397876, 59.55991427869985, 46.33801479530006, 36.26668186750986, 28.583417831569918, 24.693413017960317, 23.920631745091207, 23.871771889662874, 23.82302359678017, 23.08149970113165, 20.045558934457183, 16.170700068021052, 13.201733900556455, 10.927563308687333, 9.208751527609271, 7.942486632345258, 7.335436193954525, 7.219220778116013, 7.211977517531677, 7.204759550951929, 7.095700860900592, 6.674202336452835, 6.23944418018797, 6.0875637207328195]}, "2": {"0": [2.616932249577633, 2.6188230882567196, 2.626692538673498, 2.6367283039021565, 2.641602872340341, 2.64227511003208, 2.6429567106221494, 2.64846626659037, 2.6648175026008194, 2.6925043964966395, 2.7271313677109035, 2.7680294603335804, 2.8153843160055034, 2.8693135008597865, 2.914454107919211, 2.9322950646577435, 2.934662303056421, 2.937038643930716, 2.9557296671135935, 3.008407075745262, 3.084033627224328, 3.1669071726959883, 3.2575849982268346, 3.3562190629944144, 3.4628166908666005, 3.5488502524144208, 3.5824726646972542, 3.58685726991226, 3.5912544266428914, 3.62576339673091, 3.72161459363306, 3.8566152516258, 4.001596801308088, 4.156416037244767, 4.321367678769256, 4.497207852814086, 4.637687695576442, 4.69203882959736, 4.699116822652137, 4.706209648361416, 4.761810395674158, 4.91463509142237, 5.126849488324568, 5.352439504797496, 5.590801303546248, 5.8435419544711085, 6.111263230185489, 6.324162886612515, 6.406397939655004, 6.417106544627176, 6.42783917704129, 6.5118194192327685, 6.742834818414259, 7.06484184460193, 7.407611354457802, 7.771562257892793, 8.1589489170834, 8.570559100019738, 8.898572164066909, 9.025197437598276, 9.041683711250677, 9.058205771757047, 9.187558049719732, 9.543164885032107, 10.040442594310857, 10.567904039299172, 11.126745612039839, 11.720031596622489, 12.350468713095507, 12.851941369719507, 13.04641873723356, 13.071793845147475, 13.097241234431253, 13.295905918517924, 13.843390965815505, 14.608349689761862, 15.423369279733658, 16.291644211382962, 17.2168529148201, 18.201717576187008, 18.98917268926757, 19.29361294797007, 19.3332427593193, 19.37297306413165, 19.684392036550374, 20.544170704946094, 21.74762367825209, 23.031379652767015, 24.400155651604454, 25.861041747198442, 27.421320467134677, 28.669524040904097, 29.154249336255656, 29.217432715962808, 29.280717406697985, 29.77709976316631, 31.145687228931138, 33.065139427866804, 35.11839654139888, 37.31304574150178, 39.65648823091802, 42.16080640549192, 44.1694761917143, 44.94773367599813, 45.049255049243015, 45.151044446014964, 45.94955437872408, 48.154198632839254, 51.252403070356515, 54.56516967614695, 58.11253928491242, 61.90448497309285, 65.95878434219917, 69.20872247008957, 70.46750412708703, 70.63165445587549, 70.7961994219744, 72.08505144021444, 75.65003560554239, 80.64949507525093, 85.99841085846212, 91.7084513219403, 97.80338912994353, 104.31740816435084, 109.52663616650406, 111.54308982098016, 111.80595621842048, 112.06948152013229, 114.13562952051264, 119.83695712349548, 127.80527498155539, 136.2893305666081, 145.31976862438157, 154.91851428156306, 165.11021105689042, 173.2156568028362, 176.3443994586629, 176.75107831503186, 177.15853415194903, 180.35209363439293, 189.13037334837063, 201.3219607783462, 214.18342731164006, 227.74850370309778, 241.98425684094627, 256.9000258652325, 268.6423776349208, 273.12957801167136, 273.71158230712007, 274.29439215159204, 278.8537008032502, 291.2560361839666, 308.20812667902635, 325.75966318193656, 343.79170180655603, 362.28888277939296, 381.1164356982181, 395.55588817520095, 400.951020251511, 401.6461373654888, 402.340439849552, 407.7484982051449, 422.2662169616274, 441.38199827889946, 460.315632131433, 478.81667168980334, 496.7944943238622, 513.9256402346177, 526.27396797669, 530.7124398518905, 531.2840273419216, 531.8521686376025, 536.2186781008919, 547.3219512738976, 560.8224348269047, 572.7080845948684, 582.896779758761, 591.2428482058244, 597.6441271534796, 601.0524155790506, 601.9858397158597, 602.0943369285943, 602.2012389175964, 602.975318706639, 604.1830045071184, 603.7614488986359, 601.3214847148405, 596.6848420173224, 590.0188823005669, 581.4291641536873, 573.6444016068157, 570.4884809111072, 570.069680128765, 569.6487122998965, 566.3158690321902, 556.7442214015441, 542.8208148446456, 527.5697493032037, 511.18845231269285, 493.91848676202227, 475.84282495873856, 461.8774573071826, 456.5839931057408, 455.8948251225422, 455.2052848325868, 449.8448975842899, 435.4511878159872, 416.29024204159435, 397.100295531513, 378.07655599973066, 359.2676821447821, 340.8762404892043, 327.2427889340932, 322.1995093647014, 321.55385811228285, 320.90885673088957, 315.932375735802, 302.88335842620313, 286.0928038010954, 269.9555050957062, 254.4700400524111, 239.6577629672582, 225.53753717884268, 215.31393449720036, 211.586878346425, 211.11051162539678, 210.63510546553633, 206.97939627791743, 197.48739673095125, 185.5021543337091, 174.16520859468957, 163.46646785209214, 153.38318096252317, 143.89303932771315, 137.09208311538785, 134.62205615688353, 134.30760223272878, 133.99374269518862, 131.58257753537524, 125.35321973408698, 117.54139255460422, 110.22170889065234, 103.34673400165161, 96.90749074050647, 90.88057302047093, 86.58046012821379, 85.02404710221683, 84.82552698840159, 84.62753316597494, 83.10867308520633, 79.18744583262477, 74.2912140285607, 69.71545875439318, 65.4357407158004, 61.43721012504065, 57.69538289941464, 55.033446044428935, 54.07046069882948, 53.94759040695229, 53.8250158006796, 52.88392222839694, 50.46072724496495, 47.44055242382418, 44.616757450097296, 41.974034299858786, 39.5062392743087, 37.1966755084331, 35.55090116648735, 34.9565800504223, 34.880788867071445, 34.805068251114214, 34.224242666511486, 32.72546423459587, 30.85658490642191, 29.109576228420988, 27.47553336990171, 25.947884651175244, 24.518892593450012, 23.499938037874042, 23.13049494909488, 23.08338064449555, 23.036385183859416, 22.675990179104822, 21.74708823767024, 20.584847716153167, 19.495941083044357, 18.47648155739715, 17.521067750587616, 16.626893686104587, 15.988470982507163, 15.757330882214097, 15.727870031952026, 15.698473589757393, 15.472851963318275, 14.891400238666991, 14.16378015620097, 13.483235032580072, 12.846344489004894, 12.250707960958245, 11.693094335935792, 11.296625915862572, 11.15318164536885, 11.134869943617618, 11.116601829474087, 10.976585172033166, 10.6158795048863, 10.167120743019062, 9.749707219666194, 9.361845276895957, 9.002095827342053, 8.669631136334232, 8.435146570649508, 8.351070421789833, 8.340331010832841, 8.329587862205846, 8.247816286081974, 8.038423775133289, 7.781702140855538, 7.54639536756276, 7.331267492230991, 7.136060734259754, 6.959791336769342, 6.838678245129635, 6.796077595272068, 6.790719024633549, 6.785391118214049, 6.744439928080702, 6.641869560495655, 6.52146187515105, 6.41815730293171, 6.331830480502, 6.2621846064495355, 6.209470276421495, 6.180524880748713, 6.17195913145841, 6.170932960818895, 6.169928959365417, 6.162866930170701, 6.15473646671316]}, "3": {"0": [2.609944452310044, 2.6261545624894542, 2.68615816502229, 2.789958849227328, 2.8813418254082634, 2.9061204148358453, 2.908396779509304, 2.9106831572494247, 2.9369634151992385, 3.05768106188478, 3.28530909922956, 3.566350093632363, 3.9092381414278545, 4.320049911607777, 4.803994792145804, 5.15947823394423, 5.2511932622702115, 5.259462013953683, 5.267746608956882, 5.361859346730899, 5.774201876913183, 6.496327882858043, 7.338981422355224, 8.328039784548807, 9.486250690953945, 10.838754321240959, 11.83133758706338, 12.087828458662637, 12.110976199795665, 12.134192699193688, 12.39919091121535, 13.560127391292596, 15.614709623838733, 18.03784508244612, 20.89618416479667, 24.274078152876847, 28.27905175927676, 31.258138635267066, 32.03240330195323, 32.10244260112219, 32.172663671541, 32.97292348178847, 36.507308343057204, 42.82066818382357, 50.33990274603709, 59.30879814345907, 69.99086147373245, 82.70084727258123, 92.16946751505894, 94.63243376865114, 94.85450107217669, 95.07706419955902, 97.61438868019037, 108.81743549346082, 128.72408478236702, 152.13584868108038, 179.50733610959415, 211.20007465300625, 247.43021503246715, 273.25754721302314, 279.80689573968584, 280.3940757197394, 280.98154977093105, 287.6501459250755, 316.1803176876428, 363.03624841947186, 411.8523938721137, 460.4716161754321, 505.8361168448614, 544.7739942989039, 564.9610569538587, 569.156823452589, 569.5168734617529, 569.8747979426196, 573.7202540364648, 586.1151079528169, 594.0966253884435, 587.6843350318866, 567.5529667360679, 535.6258424670659, 494.7223928474612, 465.08305290670967, 457.6601115614711, 456.995911850164, 456.33109488501384, 448.7684038971786, 417.220871226521, 368.2862749891899, 321.13257528325266, 277.3307154027139, 237.73187899806302, 202.70433457039917, 182.45476860006238, 177.821957117781, 177.41453721273987, 177.00790989001175, 172.49215517379312, 154.997212388319, 131.1817148092107, 110.94063488543146, 93.80549214781045, 79.36423361261593, 67.22271482667546, 60.43257547707593, 58.8991244461223, 58.764655640696326, 58.630501679685786, 57.14427276755757, 51.43917222150902, 43.80252310876621, 37.39306557389588, 32.01194885893499, 27.498172873153692, 23.70841718908812, 21.584298961473003, 21.103358717626183, 21.061265132631696, 21.019217619531325, 20.553135422179274, 18.758547959377406, 16.343421799608453, 14.310100033354045, 12.599411857568423, 11.161479774594756, 9.958617129160173, 9.294359459719612, 9.145065958988939, 9.132021711928335, 9.118978886711414, 8.97511548423543, 8.429479846257248, 7.720769918872432, 7.157833294760834, 6.724911741494275, 6.4112588888516795, 6.212738802724063, 6.149404608286115]}, "4": {"0": [2.619749350938125, 2.640010968379866, 2.6484204990649007, 2.649180465952084, 2.649944475189031, 2.659992579570936, 2.721059294556938, 2.874475596670265, 3.098282618338708, 3.3981608378544186, 3.7855792950576554, 4.273052107754572, 4.637590168181434, 4.724280264823835, 4.7314132316678155, 4.738561845809709, 4.827852563928223, 5.263766272847285, 6.068952911347671, 7.040236029914423, 8.220895208405404, 9.656714206543993, 11.39710835524376, 12.680019979579466, 12.984819808696033, 13.009999505687398, 13.035240061825364, 13.350673055563405, 14.895844630111846, 17.7906118370134, 21.340474199122127, 25.70963888095211, 31.10678723105062, 37.78637815056739, 42.802717540069494, 44.004319065982756, 44.10338397085204, 44.20269996593917, 45.44590783825318, 51.582020722460555, 63.21796796569548, 77.66117940047118, 95.55121181816197, 117.64180042527063, 144.7747182212337, 164.85164594070804, 169.6164544680476, 170.00867330804576, 170.40177605555448, 175.3097700532315, 199.1800082021122, 242.71825001320215, 293.2591168592413, 350.02797399163, 410.7126644670652, 471.4466580911171, 507.28501822584906, 514.699461384855, 515.294141960583, 515.9016774710313, 523.0489606927956, 552.844283486829, 586.7371029754265, 600.6423086687824, 592.4445348916349, 563.2231000450612, 517.3419476477444, 482.4644622586007, 474.3406040208741, 473.67486922610493, 473.0082622943201, 464.7529524969428, 426.49477180358855, 365.40634138076155, 307.3611384806299, 255.12803328947876, 209.7617690678485, 171.4092169718045, 150.60604513756533, 146.3515401826012, 146.01116017430772, 145.67144762508832, 141.54732560653295, 124.21534682915878, 100.92550477026965, 82.03773560295768, 66.80034450528636, 54.528003253109524, 44.665825102981366, 39.461655339146844, 38.40608514188364, 38.32175620576543, 38.23763657756086, 37.218978727210406, 32.96571826864402, 27.30764156564901, 22.74930482066474, 19.063780623537703, 16.080166618868525, 13.666903737734852, 12.38876502831804, 12.129656892953793, 12.108974390443464, 12.088342897570302, 11.838044323626628, 10.793895730250046, 9.417368224498134, 8.337258771059533, 7.5086070437827415, 6.894416416942245, 6.468824841302863, 6.291732849808492, 6.262010159250028, 6.259741486739385, 6.2574889998006675, 6.231536719731036, 6.172647412429792]}, "5": {"0": [2.633426094826987, 2.6609826597529946, 2.767071965409347, 2.8741748331126735, 2.9016706892258757, 2.9038747228373336, 2.90608710708395, 2.935266533759773, 3.089856368227701, 3.4100865861209027, 3.8317351489370997, 4.370686285379115, 5.042456089192499, 5.865915820032829, 6.4734654800422655, 6.615218053022264, 6.626358193060209, 6.637519528958108, 6.7839011192778775, 7.518584899413392, 8.91085807220835, 10.625371900537768, 12.736260293750467, 15.350268886142567, 18.60292118170729, 21.042000917912162, 21.615669615470498, 21.6607655248808, 21.705937514145813, 22.299573848003217, 25.297786489876792, 31.055274187905418, 38.29894720884713, 47.43733611908986, 58.99227740303002, 73.58925640752298, 84.64732448305746, 87.25613987511512, 87.46172156310737, 87.66783936154314, 90.36978911775276, 104.03642496242321, 130.22904258169484, 162.8216714759041, 202.86917006346619, 251.198705987243, 307.9187808305756, 347.4339571735978, 356.2810553877877, 356.9700481480794, 357.6575888383731, 366.5978715875432, 409.10029014206555, 477.2764297302376, 539.9073096325368, 588.7340695231525, 616.1650670845207, 617.6488739043763, 605.024755872611, 600.9678009921992, 600.6361691022756, 600.3025533496793, 595.7782295160865, 569.6154789202078, 513.7140594888182, 447.6851096435302, 379.3780721829109, 314.69508464948296, 257.080418089938, 225.1634487495237, 218.7126208281284, 218.2191142957919, 217.7264966546722, 211.45610000948872, 184.42726943156293, 147.78313720356988, 118.15992750187269, 94.43347715146061, 75.5641825372465, 60.61097901467297, 52.87264140392465, 51.34614785989078, 51.229873052949415, 51.11388538547543, 49.64178703099512, 43.40738973220588, 35.187889557233554, 28.68238745320382, 23.52849430251059, 19.4353495970872, 16.17493041745035, 14.477589491596756, 14.142129442451687, 14.11663193421346, 14.09120709869276, 13.767149799053621, 12.3932398662835, 10.582259578582299, 9.166901703082031, 8.084499620773986, 7.279514377004175, 6.710563416047865, 6.4632811969283495, 6.420156905586732, 6.4170204749916815, 6.413921183998904, 6.375662865542333, 6.280928140497792]}, "6": {"0": [2.6537970030236933, 2.6647436861842917, 2.7076172011557027, 2.7823369757927794, 2.8880188025869464, 2.9766721578590976, 3.0026430277704685, 3.005152664177344, 3.0076737484095273, 3.035000820340454, 3.147114892745242, 3.3468622412438305, 3.5860026196006527, 3.868423252839736, 4.1980472038429, 4.57904313828055, 4.86190153585475, 4.9412145852497105, 4.94881325915893, 4.956427360032151, 5.037829722249542, 5.361672460879174, 5.904692702125571, 6.520018649694225, 7.221236493859821, 8.020950697268617, 8.934929950712917, 9.611497912468865, 9.801129916928009, 9.819336453215607, 9.837584609983475, 10.032679519097078, 10.80872535452033, 12.114266298700805, 13.607904842495216, 15.318773199233512, 17.283082882803395, 19.540796942585754, 21.221075834998178, 21.695078786921073, 21.740454036050025, 21.7859475042287, 22.273672474129004, 24.22435702064471, 27.53665178062147, 31.364830023096015, 35.79231688118805, 40.9179706354213, 46.86091071069905, 51.31974029860343, 52.579761740660295, 52.700795540489324, 52.82221951705853, 54.12218850916738, 59.329715687525294, 68.21926160805054, 78.51659518006538, 90.44858484293253, 104.2605324018171, 120.21003192443054, 132.11602401713318, 135.4651952572016, 135.78637233977577, 136.10832575718936, 139.56018956234712, 153.33591984365276, 176.5631282251566, 203.0049695965028, 232.87377640490112, 266.337043549351, 303.3815189165883, 329.84906991643487, 337.1104411819213, 337.8040508486797, 338.49875935931743, 345.87101920554886, 374.38040324918677, 419.03485308376133, 464.62931260510913, 509.5165553565083, 551.5625341431146, 588.6784053745438, 609.1641705278006, 614.0768014029453, 614.527566738677, 614.975849397305, 619.5338844862835, 633.8304028953324, 646.7042086923368, 648.4681777039907, 638.7682502753703, 618.4961489321612, 588.9595199529548, 564.9247212007592, 558.0923812644932, 557.4391120981248, 556.7846773660896, 549.8164113664043, 522.2628747173894, 477.9531086656862, 432.417505271411, 387.27878658063634, 344.0937215303227, 303.6823348396903, 278.7045932626685, 272.32808057306215, 271.7308346503452, 271.1347037384222, 264.8948472305504, 242.38128548971824, 211.46122275818487, 184.04634217168837, 159.9245762629934, 138.81847668144036, 120.43469169729983, 109.59178505186209, 106.88102246316767, 106.62804038796392, 106.37568661981292, 103.74891606603092, 94.42913750855544, 81.98191783299066, 71.23649273300384, 61.976896992968875, 54.001298596206574, 47.12595219602592, 43.09827500497665, 42.09309872098576, 41.99926271985735, 41.90566370001063, 40.931026623518505, 37.48225857104712, 32.881775400497965, 28.91709710479747, 25.494979168559688, 22.538098103807734, 19.98162572000812, 18.47699308858744, 18.101097191642054, 18.065994566444893, 18.030975939078754, 17.666233013221863, 16.372274449710012, 14.64215202145251, 13.146416842496313, 11.853563826402404, 10.740129947287693, 9.787424505336444, 9.235685807632818, 9.09928813716786, 9.086584269084412, 9.073916671409549, 8.94235693757883, 8.481281894980441, 7.884008560070607, 7.392280444544662, 6.996148821799092, 6.688580742309683, 6.465715377616459, 6.363703770432681, 6.3426798536411235, 6.340819934340482, 6.338979973663305, 6.3211448321702965, 6.292091607689414]}, "7": {"0": [2.6680265767078493, 2.6707442519295372, 2.680456069944521, 2.69680348801745, 2.7136163412868126, 2.7209682926059506, 2.7219614599443047, 2.7229632046683414, 2.730980429919757, 2.7549508233794713, 2.792042955383066, 2.8358203379461755, 2.886485090025757, 2.944170323207672, 3.008821551301778, 3.0623739008630597, 3.0836471516148762, 3.0863919494983976, 3.089150121062976, 3.1110094920435305, 3.172395903921121, 3.2600160436325702, 3.3563875340516005, 3.4606355288047492, 3.5733057165625426, 3.695072442179704, 3.7933391838981354, 3.8315641928077633, 3.8365682881303633, 3.841584377029573, 3.8808513349884373, 3.989457264261099, 4.142267551198347, 4.305496814161799, 4.479797935215456, 4.665420003626772, 4.862802854978392, 5.019929669995727, 5.080704788827416, 5.088616232002285, 5.096542103775264, 5.158550619596266, 5.3289356368901135, 5.566498489035629, 5.8182352139654245, 6.0851042611689365, 6.36751241170112, 6.667320320702407, 6.906199614032808, 6.998496416284467, 7.010502714531542, 7.022536162647866, 7.116616632243961, 7.375886531490016, 7.738080110645532, 8.122617081755319, 8.531661888757956, 8.96613009889463, 9.428292971103554, 9.795650253414582, 9.937476840703976, 9.955944786215472, 9.974457569071562, 10.119556224225649, 10.5197347226422, 11.077183163070705, 11.670222019389914, 12.30002123445478, 12.969859043067443, 13.682606714553273, 14.251683290636715, 14.471838600809692, 14.500564709437132, 14.529361155962011, 14.754487283038035, 15.37533033738667, 16.243893554908688, 17.170216406209793, 18.15714040606061, 19.207613562480383, 20.32822278811562, 21.225177086638574, 21.57205589451681, 21.617209039937975, 21.6624625792808, 22.017376937891108, 22.99820463640427, 24.371868541799827, 25.83909590577976, 27.405685834395992, 29.081117052150933, 30.870189310306284, 32.30325072759533, 32.85933802643339, 32.93181961390256, 33.00447938412061, 33.57422308067972, 35.14769115993018, 37.35625930604987, 39.720029018131605, 42.24726671149656, 44.954796179580306, 47.847813209957636, 50.1711256213221, 51.07341294203891, 51.190992832935486, 51.3086399495674, 52.23134601606219, 54.78332969900345, 58.37300231384325, 62.215668573138124, 66.32771480328726, 70.7275058231673, 75.43941983187112, 79.21443574727854, 80.68050136566504, 80.8714753908009, 81.06290855468848, 82.56316179205174, 86.71498371496466, 92.53998504750669, 98.7720768399988, 105.43469484303826, 112.54470205658168, 120.15283646549388, 126.23921442649483, 128.59610556463693, 128.90323022842333, 129.21109131146412, 131.62558725925624, 138.28322474875822, 147.6121582870215, 157.54875907411937, 168.1200329666282, 179.36145338808163, 191.29148375578856, 200.78876198951073, 204.45116958113618, 204.92614417051945, 205.40395616366962, 209.14472580259346, 219.4350943071852, 233.71369521007983, 248.78510876215586, 264.67681348037456, 281.3217905211387, 298.7537917262496, 312.45014623041465, 317.6909124216567, 318.3708692954482, 319.0517889074207, 324.36536451033146, 338.8297662696437, 358.5643196886995, 378.9330857096203, 399.84598594661014, 421.18582253189385, 442.75709114088187, 459.20601658025305, 465.38285916141143, 466.1808767177291, 466.97884049294504, 473.1656577777572, 489.59647331032323, 511.1133338607172, 532.3049634742464, 552.7216169319371, 572.2231094497837, 590.7486067448276, 603.8145986995671, 608.4276155415483, 609.0043831222973, 609.5812444678405, 614.0097158340102, 625.3715416464943, 638.7726065953813, 650.1088921165845, 659.3189421878052, 666.1079684821626, 670.5188355443495, 672.257201145672, 672.5498400610835, 672.5674540788374, 672.5823649561108, 672.5889439305857, 671.5311500106144, 667.9907902267691, 662.0416875723457, 653.755727634957, 643.2552793616326, 630.5304062403624, 619.7281867071586, 615.3995222901415, 614.83331619581, 614.2651776837704, 609.7963006463722, 597.178276360576, 579.1343382324902, 560.0137073157285, 539.839026214132, 518.9919582894781, 497.6037781347146, 481.19124211731446, 475.01091063219815, 474.21262439815047, 473.41402162931905, 467.22202382641177, 450.7941911831686, 429.1344738031687, 407.6558347748636, 386.59166295709133, 366.0213597844153, 346.0537091920071, 331.41119132741943, 326.0207525350966, 325.33139114268323, 324.6429284358272, 319.3340509426486, 305.4212380924203, 287.70039385396643, 270.75792150379203, 254.6024291107002, 239.26913881655727, 224.68500673825963, 214.19492207419614, 210.3737583484993, 209.88531664676202, 209.39798779526987, 205.65384135945354, 195.96658268713506, 183.74542802228584, 172.27028281629532, 161.4644763129446, 151.30041820072688, 141.76641812902056, 134.94776063168578, 132.47815916303585, 132.16313422270377, 131.8488301133179, 129.4357103708787, 123.20453877096543, 115.41751657013621, 108.12696891468309, 101.30453332097247, 94.92652844028355, 88.9622333793352, 84.71033288393886, 83.17259835891183, 82.97657541542102, 82.78080317082856, 81.2781366365168, 77.41098235575676, 72.5895176683482, 68.08202521318906, 63.875152853597584, 59.94830710288837, 56.278089901282236, 53.666675399357395, 52.723786968937674, 52.60354408645189, 52.48350111553772, 51.56193526607974, 49.19065437860909, 46.23137065318879, 43.46585896991311, 40.8849622141501, 38.472101699167254, 36.217654439135394, 34.61251028621466, 34.03250449899, 33.95853274359344, 33.884738031770134, 33.31843227759901, 31.858031197148197, 30.036427622926357, 28.33468597834425, 26.744501843978348, 25.256714040604145, 23.865907774692136, 22.87583979490341, 22.51721255471343, 22.471382488851393, 22.425672993333933, 22.07471302898947, 21.171728647520823, 20.043270129113758, 18.98630567849196, 17.997520603915525, 17.07251419792875, 16.206181277639704, 15.587969942239162, 15.365130896948397, 15.336640407120557, 15.308220573286558, 15.090208751422232, 14.526492191907066, 13.823329398981556, 13.166113791155583, 12.549826782175145, 11.974719844046447, 11.437328912381085, 11.05532496053728, 10.917319707337645, 10.89971865032214, 10.88215912182843, 10.747659181001472, 10.402092015158134, 9.972953825314857, 9.5744979636862, 9.205727170519953, 8.864370032559277, 8.549442563673523, 8.328112034000576, 8.248847067781798, 8.238730961996186, 8.228648482309385, 8.151595230166473, 7.955242609989617, 7.7146008123156715, 7.495445464633089, 7.296582940339808, 7.117299563374508, 6.9569450081860795, 6.847756339480651, 6.8095869595376035, 6.8047761084966885, 6.799989598600294, 6.763694129634468, 6.6738432802878815, 6.570301166179247, 6.484240879957526, 6.415793870435306, 6.364978717331455, 6.331037208263029, 6.316476836368255]}, "8": {"0": [2.68412602060549, 2.6846125791900772, 2.685791812673938, 2.687808138560036, 2.690110665622283, 2.691354588838865, 2.691697571359916, 2.6920506857045163, 2.6934252364408855, 2.696870772189132, 2.7019684795209877, 2.7078242589356734, 2.7139579501588407, 2.721415619707177, 2.7295847398890247, 2.7368987947275927, 2.740626894889422, 2.7416721516258593, 2.742727581372772, 2.746656751323777, 2.755149962079862, 2.7665128567819863, 2.7787172673619924, 2.791698386089305, 2.8055114278877262, 2.8200818386204247, 2.8323273268469955, 2.8383851483901625, 2.840065544051372, 2.8417004579246177, 2.847883237918481, 2.861304286544763, 2.878649830015977, 2.8972708647002596, 2.916444047540178, 2.9368155331838057, 2.958249517944196, 2.975721179049929, 2.984256509505017, 2.986626613116752, 2.989007237101889, 2.997783966117352, 3.01671156582672, 3.0409379988251244, 3.0661521198239665, 3.092280560383074, 3.1192020966351817, 3.147173998107739, 3.170247354656719, 3.181289768548179, 3.184342147389398, 3.1874058979435977, 3.1986827461184246, 3.2230575462808466, 3.2544676837265922, 3.2869780480593223, 3.320667233933819, 3.3552038582135735, 3.3906596791016277, 3.4196334560309705, 3.433573422031715, 3.437422653437466, 3.441284477685286, 3.455480834507663, 3.4860456340856456, 3.5252265837572727, 3.5657062770384655, 3.6070265831165975, 3.6496896210791503, 3.6933959486213284, 3.7290868003864377, 3.7461454068793074, 3.7508503948664194, 3.755568473844307, 3.7728994236700384, 3.810197489888369, 3.8583534661683534, 3.9077327045758703, 3.958255353083622, 4.009965877636025, 4.0629673904300585, 4.106275594741566, 4.1270190417980235, 4.132734179982283, 4.138462599984684, 4.159478435314149, 4.204571750888259, 4.262181453734707, 4.321144710907519, 4.3815334077914745, 4.443325268277364, 4.5065375262263965, 4.558116250435502, 4.582794499146708, 4.589592386348848, 4.596405494366392, 4.621397324001409, 4.674975520932937, 4.743274692908845, 4.813072459479952, 4.884348323912418, 4.957213979850237, 5.031556773038768, 5.09222122852666, 5.121233984529298, 5.1292238684734945, 5.137230790758755, 5.1665945610504505, 5.229510356541735, 5.309634724359367, 5.391433651904201, 5.474865137833958, 5.560069779076499, 5.646852888242985, 5.717579665182431, 5.751480219713744, 5.760804667283462, 5.770145619073894, 5.804410466831946, 5.8778745389346705, 5.971428417511131, 6.066965830248509, 6.164363365494577, 6.263652090525398, 6.365072778736731, 6.447824269676548, 6.487389708872355, 6.49828537727899, 6.50920413454368, 6.5492372336894835, 6.635089897025878, 6.7444127276328665, 6.856083673053916, 6.970110206695748, 7.086601981111278, 7.205477744677218, 7.3024103545393455, 7.34880322521418, 7.361584219408635, 7.374393171399154, 7.4213562492293335, 7.522116015877211, 7.650467596859177, 7.781404170896044, 7.915117496976276, 8.051825485999638, 8.191656392991304, 8.305950907333331, 8.360508161460777, 8.375533971689856, 8.390573024914445, 8.445754431456095, 8.564157375131598, 8.714931912629487, 8.868917022714358, 9.02627132637316, 9.187063686071316, 9.351579939782152, 9.485669479772133, 9.5497180367425, 9.567361654442372, 9.585049559908004, 9.649888604463927, 9.7889520692827, 9.965918434324399, 10.146803943838348, 10.331688949505397, 10.520766824717334, 10.713849401602541, 10.871192208221293, 10.946339289756947, 10.967035004614376, 10.987799184288841, 11.06401850520833, 11.227442675489765, 11.435493116491358, 11.648479245002402, 11.865932558525932, 12.088026836575171, 12.315286654527652, 12.500390266517627, 12.58896871774557, 12.613394486576617, 12.637890734068485, 12.727848322742586, 12.920548762815319, 13.165781342877162, 13.41652733483192, 13.67266164889193, 13.934540887658379, 14.202425616632125, 14.421285458198462, 14.526023688601065, 14.55485266875948, 14.58374410870203, 14.689772775579481, 14.917254453758197, 15.206947735890246, 15.50332240266466, 15.80642275222973, 16.116387767415496, 16.433484124343558, 16.692365219175798, 16.816299423372932, 16.850448434314632, 16.884677947238043, 17.01024473990304, 17.27975402669049, 17.623499072545478, 17.97493548476263, 18.33446155938795, 18.70191066487582, 19.077591858641807, 19.38453468602874, 19.53142385841582, 19.571895281278454, 19.612460983777023, 19.76137230560868, 20.081185036983022, 20.48847745230241, 20.905095598809947, 21.331584243761103, 21.76755825306723, 22.213192554429057, 22.577853681575704, 22.752531346704878, 22.80066630564756, 22.84891656624198, 23.025971771839664, 23.40582508606454, 23.890314164590322, 24.385185767972622, 24.892785884418057, 25.41185551734907, 25.943421929858065, 26.377823179761116, 26.585698221337392, 26.64296823948786, 26.700369767772468, 26.910957702165575, 27.36367924403199, 27.94125247298619, 28.53319229690444, 29.137725425548965, 29.757379834677394, 30.39088916278325, 30.90946702296668, 31.158015497772176, 31.226411553052365, 31.29495713929277, 31.546554455463866, 32.08677888315456, 32.776455301994645, 33.482774923077976, 34.207669296306996, 34.947615261729965, 35.706144349270026, 36.32509360889114, 36.62215421371364, 36.70426905490534, 36.786535821872654, 37.088049420901285, 37.734467426952506, 38.55960760222081, 39.403979531406186, 40.26982855454316, 41.156632559059126, 42.06475681230452, 42.808532790359486, 43.16444821565998, 43.262439253552344, 43.36068072938494, 43.72131257262286, 44.496392659631624, 45.485775117520916, 46.49901911944284, 47.53749907606597, 48.59951073188863, 49.68767092486606, 50.578416444900675, 51.00550086335306, 51.123423086384754, 51.241937968287836, 51.67618706148998, 52.605526007895335, 53.79113235374873, 55.0058359443425, 56.25341124791465, 57.52748850675333, 58.83290017314415, 59.90229501881151, 60.415310469105776, 60.55677923671502, 60.69860869568677, 61.218926658815974, 62.33517335803669, 63.757832285262396, 65.21709364090938, 66.71025985930274, 68.24014763928146, 69.80908765019869, 71.09403601479943, 71.7081422489374, 71.87716131870977, 72.04664536304183, 72.66907883006797, 74.0082015995756, 75.71559547505248, 77.46555398313764, 79.2578247765984, 81.09452608805113, 82.9743410198791, 84.51218218996252, 85.24948875664019, 85.45269437898729, 85.6564183894101, 86.40425504125449, 88.01008848804543, 90.05513212384461, 92.15344907367981, 94.30197214052856, 96.5008057829831, 98.75160989174552, 100.59370403037599, 101.47634913244869, 101.71956061628944, 101.96337802321752, 102.85841398105568, 104.77921276205372, 107.23170274201986, 109.74165563428242, 112.30947885654064, 114.93976456926347, 117.63320627363122, 119.83751560918088, 120.89122238051398, 121.18189709393985, 121.47326771652679, 122.53832743174897, 124.82985427054929, 127.7582877776591, 130.75341280950522, 133.81711749646053, 136.957509324315, 140.1628649545846, 142.78038359526252, 144.03220509627522, 144.37698851729607, 144.72327925719216, 145.99541552094433, 148.7284423330727, 152.2096205569942, 155.7693730527225, 159.40606388064907, 163.12002167358617, 166.9231347765265, 170.02667926456786, 171.50957788333076, 171.91839607202246, 172.32827714511558, 173.8325000283, 177.06317272941882, 181.17398158712768, 185.36816058301042, 189.65911879297505, 194.03878351631155, 198.5146683049964, 202.16836693351692, 203.9207287828582, 204.40355817994583, 204.8873695448714, 206.65541389361033, 210.43962027707087, 215.26689162236067, 220.18943268095222, 225.20345789965825, 230.32435441087168, 235.54357607075914, 239.79980318810715, 241.83161320598256, 242.3907656683363, 242.9509467277071, 245.00391113074005, 249.39525918910684, 254.97228590575992, 260.66236088951763, 266.46392096572134, 272.37565080727836, 278.38761844523873, 283.264189227167, 285.5873815183283, 286.2262087365228, 286.8659912107206, 289.20955666651696, 294.2345540600976, 300.61768441004597, 307.1131692180283, 313.68663482237287, 320.37606060272816, 327.14452463564277, 332.6463937371443, 335.27135010545356, 335.993585895462, 336.71708600757376, 339.36721336455855, 345.011436965966, 352.1458412625291, 359.3538426282931, 366.6436825249621, 374.02788554092047, 381.5136291752903, 387.56367309134737, 390.4317804483284, 391.21905472040515, 392.0069092092421, 394.8828823238001, 401.03793349006304, 408.7568775759338, 416.52779829703866, 424.411834307765, 432.35402868271535, 440.30898617853086, 446.66681554031373, 449.6951567230572, 450.5240242567363, 451.35243576965536, 454.3793694722303, 460.80797565083355, 468.87678896304453, 476.9343365091571, 485.0462783076614, 493.1383892547845, 501.1913149926034, 507.6884780805294, 510.7160255795813, 511.5460225292062, 512.3761835151661, 515.4079698451073, 521.8093884209699, 529.7554994511331, 537.6872801132446, 545.5266480772623, 553.3290063860119, 561.0141081356475, 567.0808683343549, 569.9074125347395, 570.677830476354, 571.446476859965, 574.3021816234273, 580.2471065437362, 587.5316025242928, 594.6937191655918, 601.689157201058, 608.5650656170842, 615.3221815630548, 620.5672532671708, 622.976509945203, 623.6315079640544, 624.2842724994629, 626.6467570088327, 631.5409798157352, 637.4862915663937, 643.2941268122913, 648.8809124134013, 654.1909988901683, 659.248124760897, 663.0993399697181, 664.8493831721298, 665.3199046987417, 665.7875530274516, 667.4703655274383, 670.9337442472638, 675.117484230953, 678.9980369813786, 682.4790418450941, 685.7221385678752, 688.6486982961417, 690.7703294262365, 691.7062468130247, 691.9552950494432, 692.203000192979, 693.0839066946829, 694.7355896020731, 696.3928861442665, 697.8237943546552, 699.0328532260814, 699.9018518980863, 700.3798381805182, 700.4848427552313, 700.4284437860462, 700.4049029493834, 700.3871774278866, 700.3207497769781, 700.0304348796126, 699.2675343097336, 698.168445510699, 696.8099004362728, 695.1207301519287, 693.0211064813183, 691.0956338479417, 690.1313012405432, 689.8733833585825, 689.6117894410933, 688.6259275712956, 686.4134124918227, 683.1919853823969, 679.7895733744353, 676.0119590886395, 671.9251820505441, 667.6735350674417, 664.0515004790791, 662.2725163257232, 661.7747514032018, 661.2752640375502, 659.4378998933453, 655.4125902421264, 650.1452111146966, 644.562134318903, 638.8002563397308, 632.8590950520411, 626.7903195862365, 621.7217597318898, 619.3047912655314, 618.6364686490289, 617.9657717073763, 615.4980916470817, 610.1691752317721, 603.3222667930137, 596.3275124267972, 589.1293920641937, 581.8219824589034, 574.4794165288905, 568.4886481674495, 565.6367547231946, 564.8489497969924, 564.0584251543153, 561.1588484838531, 554.9948679116648, 547.2962785062228, 539.5138137795177, 531.5990701359846, 523.6122104849248, 515.5871958262442, 509.2047244582292, 506.16785445672997, 505.33141527507166, 504.49313970780986, 501.41893432218876, 494.9061015772626, 486.8438026676559, 478.7880830730741, 470.6718754635784, 462.6042073686454, 454.6101958811589, 448.181602331848, 445.1513843766873, 444.3210653723438, 443.4935329947169, 440.48435663539084, 434.1091504740547, 426.17294188371335, 418.2853852135767, 410.515878705247, 402.7646847363302, 395.06122425527656, 388.9579815839759, 386.093698383804, 385.31088286618785, 384.5289543731144, 381.6830294088245, 375.69604090014303, 368.3030349417789, 360.997218113815, 353.76213946059534, 346.6175246833978, 339.57608248840677, 334.0033083635701, 331.39913634249984, 330.68766084788797, 329.97709041426083, 327.39172159357025, 321.9577449782317, 315.24556187627815, 308.6296236825451, 302.1110088517363, 295.71984776545287, 289.41883767634425, 284.4522364968679, 282.12992500410763, 281.4962003723107, 280.86361163312256, 278.5647820995174, 273.7554391765762, 267.84037077815697, 262.01586651528146, 256.3027291744834, 250.70329466532993, 245.19168718702005, 240.8556496674822, 238.8336945679797, 238.28251154205705, 237.7325664650885, 235.73461686150586, 231.55208153826163, 226.4095324307179, 221.38395755364337, 216.43599452771386, 211.58899965712746, 206.8459253037827, 203.1248816720546, 201.38539884235556, 200.91088009294714, 200.43737015200952, 198.71797357254493, 195.12199456218121, 190.72077201471154, 186.412308141696, 182.1874542200676, 178.05850501352887, 174.01874907767177, 170.84637886504606, 169.37010944345332, 168.96786526272632, 168.56642797955217, 167.10731293633677, 164.05875267155406, 160.32335247614756, 156.66727770333233, 153.0949305701649, 149.59982262051923, 146.1844425412399, 143.50507937436424, 142.25733666857886, 141.91739973101818, 141.5783211547779, 140.3475466759557, 137.77355280055016, 134.62328545013196, 131.54069407859888, 128.53097388061843, 125.59685986967911, 122.7246177722987, 120.47319304039195, 119.42427451151075, 119.13844459005762, 118.8533100333371, 117.81858248752059, 115.65989975136767, 113.01809633919693, 110.43564997680197, 107.91571992834338, 105.44985282860247, 103.04657281597696, 101.16485911366775, 100.28850884487329, 100.0489435563143, 99.81056649508069, 98.94443909116687, 97.13545217479533, 94.92830915207205, 92.7721231600156, 90.66650978663228, 88.61211622845669, 86.60432286921329, 85.03133389545305, 84.29820808316303, 84.09820267266115, 83.89813126858986, 83.17327091341295, 81.66376914644002, 79.82159469097026, 78.02110339911081, 76.26386569280047, 74.54719467404406, 72.87301151785691, 71.55987039236648, 70.94905300799451, 70.7827732253184, 70.61696558371582, 70.01587992290351, 68.76093358972383, 67.2248714282213, 65.72412691665063, 64.25937468351589, 62.83226258603357, 61.43832793031381, 60.34582831077066, 59.83771386058278, 59.699382979924806, 59.56144492433948, 59.060809481595854, 58.01373535453605, 56.73365918633501, 55.48478325219233, 54.26617042014026, 53.078311508756585, 51.91750548530976, 51.00885885007909, 50.58523746278804, 50.4698202108172, 50.35469214810102, 49.93701471293095, 49.06542627512914, 47.99976701426429, 46.9602362233249, 45.94468719424355, 44.95423152230187, 43.986925228101676, 43.22879502976625, 42.87584680471735, 42.77988077444736, 42.68413751208166, 42.3366365284476, 41.61063687163811, 40.72209575804015, 39.85552083929318, 39.008042840960854, 38.182165275876585, 37.37622872080514, 36.744505646131515, 36.45017547794063, 36.370033700381796, 36.29012532291362, 36.00018897437841, 35.39457912363673, 34.65412047451193, 33.931723922701224, 33.22536734861026, 32.53577202866101, 31.86341113784176, 31.33604155554772, 31.09048495739459, 31.023597639593678, 30.956884624678537, 30.71490460657348, 30.20980171119972, 29.591717770700253, 28.98871579385151, 28.399859915047394, 27.82491382102481, 27.263266836296054, 26.82360029598054, 26.61892608851225, 26.563135007676326, 26.507473005953734, 26.305443643072618, 25.883392119009066, 25.366496265458608, 24.861754774468164, 24.369489610999093, 23.88923523203648, 23.4199143534354, 23.051933868052657, 22.880503257149574, 22.833804311404432, 22.787225824650754, 22.618371700129774, 22.265193490143123, 21.833647805202723, 21.412169541535672, 21.00022107034779, 20.597470451411823, 20.204058812950585, 19.895659055258612, 19.751997800252646, 19.7128484067878, 19.67377603977121, 19.531932404210846, 19.2359688095438, 18.874249798167096, 18.520900270411744, 18.176100590736823, 17.83859574900516, 17.50868509139657, 17.249931269412983, 17.12943329561385, 17.096603556304714, 17.063856243964757, 16.945052471900794, 16.69715080541712, 16.394314529623554, 16.098498357430596, 15.809298038075674, 15.5261165121986, 15.249892285188498, 15.033657416593936, 14.932753609330787, 14.905246574796605, 14.877801794001192, 14.778197148989715, 14.570381558794052, 14.316329506489241, 14.067903358796453, 13.825365235367311, 13.588864283861916, 13.357838653399952, 13.176369316927145, 13.091841781210762, 13.068811748269994, 13.045839339037764, 12.962496187396246, 12.788530155185862, 12.575767833900343, 12.368217458197448, 12.165498770933468, 11.967523703386801, 11.774261587895955, 11.62305152816755, 11.552734308748159, 11.533576525830316, 11.514465068227953, 11.445115634589813, 11.300329120009144, 11.123471767541659, 10.950722608670429, 10.782543115756129, 10.61870497686294, 10.458874938626503, 10.333889081148689, 10.275749131859964, 10.259922136100712, 10.244140340595287, 10.186932120187793, 10.067727857700648, 9.922170858023083, 9.780345296018355, 9.642263948580466, 9.507939508669953, 9.377234463775313, 9.275179485026475, 9.227732246166305, 9.214786935487114, 9.201878550203798, 9.15504570371833, 9.057733520919507, 8.939501046450086, 8.82445812630026, 8.712453003057648, 8.6036364722141, 8.498163197128987, 8.415984714626065, 8.377728243147832, 8.367321435322049, 8.356951285527074, 8.319383103999225, 8.241215109331556, 8.146272266014154, 8.05410362237025, 7.964881887105615, 7.878539985530007, 7.794875516896317, 7.7297387103811594, 7.699560638758194, 7.691355800900125, 7.683179003305468, 7.653577723491167, 7.592211134425782, 7.517920006165295, 7.446103061933782, 7.376748079293526, 7.3098707327795, 7.2454584381292735, 7.195688669813717, 7.172734412999432, 7.166501586125481, 7.160293818297849, 7.1378510152663885, 7.091421120545275, 7.035482510260649, 6.981907345357752, 6.930610983178845, 6.881612012452659, 6.834823618483883, 6.798994865194023, 6.782586819693105, 6.778149474604452, 6.773736470660317, 6.757838821022317, 6.725159751604224, 6.6864033686670465, 6.6499314544154835, 6.615475288342491, 6.583257785850971, 6.553194833463887, 6.531043404364609, 6.521068844829005, 6.5183923076007515, 6.515740247265452, 6.506269866241845, 6.487072179665598, 6.4649963558847, 6.4451011765980715, 6.427435044900681, 6.41186597840665, 6.398583244013004, 6.389425043498789, 6.3855530271203875, 6.384542719743675, 6.383554258586916, 6.380132444478076, 6.373952446557338, 6.367949031529214, 6.364012022831998, 6.362623069428671]}, "9": {"0": [2.6556848819331744, 2.6559886969079467, 2.656074571678867, 2.6561682411038823, 2.6567734129382456, 2.658924916290868, 2.662645819334145, 2.6682545851745543, 2.675630656195946, 2.6848241809699003, 2.695370999147643, 2.7051417432587335, 2.710030151837478, 2.710987794019545, 2.7119523892768367, 2.717227896523783, 2.7293170971945604, 2.7457312761378874, 2.7636935000678466, 2.7830150092528894, 2.8040778528052974, 2.826758458776951, 2.8468933001374555, 2.8566507748516816, 2.858546050342316, 2.8604499904606215, 2.8705681776766734, 2.8928258491124046, 2.921040526110911, 2.9516223472680445, 2.9840711081270506, 3.017720032371062, 3.0530764536400388, 3.084037439037876, 3.098732422817374, 3.1015775359037514, 3.10443354730841, 3.1195264548878963, 3.153012330117674, 3.1950543283793413, 3.2392996890876726, 3.285335804188671, 3.3329509020449444, 3.3826106700892957, 3.4253635647594165, 3.445742202312927, 3.449673849454222, 3.453616582738159, 3.474471163973064, 3.5205461336705515, 3.5778114212028176, 3.6371617285016034, 3.6988877264497346, 3.7627947241025015, 3.8293896022905245, 3.8862727332172957, 3.9132245623071156, 3.918433429392341, 3.923663941100832, 3.9512118566137597, 4.011687033809505, 4.0866914847811575, 4.164285767805894, 4.2444731996057, 4.32733464798416, 4.412852231013714, 4.486067102083636, 4.520704659217218, 4.52737371985635, 4.5340582405011, 4.5692200632167, 4.646355057096638, 4.741913033407959, 4.840324869150566, 4.9417537283323245, 5.046231860660856, 5.153659757790819, 5.245150463436189, 5.2883528772792685, 5.296662756941304, 5.304990971016821, 5.348821008608134, 5.44522968687839, 5.564385171656711, 5.687107395612887, 5.813202109641073, 5.942924778084941, 6.076631827949671, 6.190381215005487, 6.244138034123616, 6.254495578525454, 6.264876211785343, 6.319465333037196, 6.4391224378863186, 6.587181616149646, 6.739603497009888, 6.896735689354605, 7.058367758952294, 7.224801006544674, 7.366972841016903, 7.434185198301793, 7.447158171346843, 7.460158589737189, 7.528500603133296, 7.678108425141366, 7.863201529053857, 8.053777390100057, 8.250820455645878, 8.453878696544372, 8.662858603280538, 8.841180798261462, 8.925489545825904, 8.941762825720726, 8.958097405531033, 9.043926642756395, 9.232215967132538, 9.464771233247593, 9.70425485800554, 9.950955155657914, 10.204878268269365, 10.466815287264884, 10.690635762967197, 10.796248771457334, 10.816589716774642, 10.836974991147676, 10.944506523124979, 11.179783403368841, 11.470766772434727, 11.771239378982452, 12.080949476990174, 12.399553673804323, 12.727772912443548, 13.008537673589098, 13.141511304965196, 13.167151469400231, 13.192862681100184, 13.32807144291082, 13.624259078375916, 13.99101848260856, 14.369599280699177, 14.760223484669147, 15.162864622402932, 15.578027762867176, 15.933146583371153, 16.10099795661786, 16.133376848434125, 16.16583267750661, 16.336422172949018, 16.71076330606013, 17.175822191271664, 17.655715373225814, 18.150324767725788, 18.660407385489368, 19.18764508865955, 19.63827783602322, 19.851590902213644, 19.89274226237493, 19.9339928494924, 20.151040724456585, 20.62737235464368, 21.217890045828423, 21.82681755469153, 22.45604215098556, 23.10612765857275, 23.77670238399359, 24.350311531739838, 24.622022357012725, 24.674448576611866, 24.727003393803905, 25.003566044712677, 25.61132968274835, 26.364302911000042, 27.142117207822672, 27.94656976005944, 28.77800079662212, 29.636595232329977, 30.371648743316484, 30.720002357918755, 30.787186748230884, 30.854542944622544, 31.208955465554904, 31.98618799309008, 32.95137546679739, 33.95017553156119, 34.980566657696926, 36.04750311028318, 37.15040067060108, 38.09413523227672, 38.541478296888435, 38.627886965887, 38.71450544469617, 39.17022774280218, 40.170901604450016, 41.413185489038405, 42.69787515146155, 44.02614201291379, 45.40065829338956, 46.82014381683534, 48.03481595021145, 48.611408228033554, 48.72272871497415, 48.83423343605257, 49.42082027188268, 50.71123914964715, 52.3122204378029, 53.9676538966388, 55.68213043347502, 57.45344237422455, 59.28450316811356, 60.85383585455132, 61.59829286225829, 61.7419356955834, 61.88594352563609, 62.643482944681224, 64.3074773729628, 66.36983936347076, 68.50565734284947, 70.71608538040904, 73.00345946061097, 75.36453858321464, 77.38603455773898, 78.34593561398198, 78.53067834143978, 78.71589272785957, 79.69036821772913, 81.83205541426098, 84.49024587951618, 87.24560702900611, 90.0902694599761, 93.03142222550609, 96.06663784159055, 98.66478370801859, 99.89691096578413, 100.1347135497776, 100.37312205685848, 101.62770389872654, 104.38238639591357, 107.79882628901122, 111.32845160284023, 114.97639427060894, 118.74343416684387, 122.64268016560901, 125.96757640666648, 127.54279901396212, 127.84632544092418, 128.1505324620881, 129.7526870558862, 133.2721856135236, 137.63102603558343, 142.13024952092567, 146.77968254856933, 151.57559852097916, 156.5157426935183, 160.7335252906813, 162.73414035914072, 163.11987404254512, 163.50646676401786, 165.538394891657, 169.99171200690597, 175.50346290242925, 181.1723897317008, 187.00979788470013, 193.01903773040428, 199.2091424654738, 204.49519254061138, 206.9950251929687, 207.47696456097313, 207.9599621437063, 210.49332012670058, 216.03113935025843, 222.86162093943707, 229.8844987953634, 237.09599306654937, 244.49352972026014, 252.07439726942366, 258.5154127670599, 261.56188995656385, 262.1463872424036, 262.732073677807, 265.8102052454792, 272.5346373433606, 280.7907303926917, 289.253146386371, 297.8968559567177, 306.7013077055238, 315.68816205007676, 323.2887593750465, 326.8544487965274, 327.5414978643067, 328.2293331477574, 331.83482303966326, 339.68182358027855, 349.26308098180215, 358.991713881877, 368.8705032116879, 378.8377853232406, 388.97648939686616, 397.45542233581443, 401.41521853948194, 402.175365951456, 402.9374487459779, 406.92112727848183, 415.5096767754704, 425.94097086176157, 436.44025065546225, 446.9430182733022, 457.51298882608575, 468.0180732562029, 476.7241540053476, 480.76509432435097, 481.5384827565321, 482.3169806116172, 486.32030929471375, 494.9442209114529, 505.2626526339179, 515.4032559002494, 525.4694529216898, 535.3855418239784, 545.112869083619, 553.0238295097251, 556.6377905530763, 557.3238676875269, 558.008682862168, 561.5646963546421, 569.0160494765446, 577.8147939514271, 586.2672225266783, 594.4073368800387, 602.1955040489516, 609.4996663343632, 615.2144976011134, 617.7507402571591, 618.2352315968556, 618.7162573015866, 621.1823728492108, 626.3429465552803, 631.9105746188384, 637.0656021948306, 641.8797528178975, 646.0295513354133, 649.6081511451795, 652.1520910664051, 653.1820000799148, 653.3675330619697, 653.552711069487, 654.4849081904983, 656.1705394035132, 657.6225813721699, 658.4012273522175, 658.7874929192321, 658.5167745529544, 657.5446529898513, 656.4311715344693, 655.7666647437751, 655.6299439228995, 655.4716775436592, 654.6805221846772, 652.64013447162, 649.646106756853, 646.0640047263853, 641.9594790312497, 637.320660618082, 632.1434894698721, 627.4501630021088, 625.126336899473, 624.6773410361039, 624.2335275327617, 621.8789167381611, 616.4948401652645, 609.6204227843141, 602.3599630830505, 594.6147890760409, 586.5137618607159, 578.1848707531896, 570.9002587173264, 567.4510225003679, 566.7867923668923, 566.1213410759492, 562.6261090688402, 554.9233419180948, 545.4660773220209, 535.7667729932042, 525.897601287688, 515.8171871784992, 505.69400586197264, 497.14188808727687, 493.1675921194668, 492.4014325981256, 491.6348283571369, 487.62393085860157, 478.9325031498408, 468.3882880336313, 457.8922165731242, 447.3729988032708, 436.8778760807365, 426.4107392488045, 417.72480263937285, 413.6944443724838, 412.9233248666446, 412.1546787934049, 408.1524185799323, 399.628243635956, 389.4135627703146, 379.2844934122009, 369.22932888468273, 359.3704427154849, 349.63904520768364, 341.6562655390525, 337.98802449980377, 337.28947503031793, 336.59185668716367, 332.9636015540497, 325.237832672351, 316.0741446431831, 307.0805460966805, 298.2481893783356, 289.614020757373, 281.1343870436029, 274.2585079312708, 271.1170036805013, 270.51798196196995, 269.9196533772892, 266.8070833224043, 260.20850352064315, 252.4183760274299, 244.833124858185, 237.42569025628788, 230.21716496043877, 223.18261682799215, 217.48971999419936, 214.8869012369829, 214.3915518767677, 213.89657955659862, 211.3287470274599, 205.89837119484318, 199.5356506600299, 193.34032965860877, 187.31491798339468, 181.4549919192568, 175.77630924165885, 171.19530688808499, 169.10190094855565, 168.70478613321822, 168.30848851872264, 166.25206136631442, 161.90056662571595, 156.8012348497466, 151.85142494419318, 147.05549293607305, 142.40336494102678, 137.9053438187142, 134.27347656039626, 132.61872686708105, 132.30400453377936, 131.98996203052565, 130.36140264204553, 126.91999372651914, 122.89665094456822, 119.00398190916313, 115.23192021482673, 111.58314778202835, 108.05118548838861, 105.19951738368543, 103.89986054423217, 103.65343080503625, 103.40761366470765, 102.13376200211265, 99.44926894652909, 96.308106741907, 93.27009190190613, 90.33263804233634, 87.48838586434213, 84.73620392545885, 82.51883536061403, 81.50793338784614, 81.31636760375685, 81.12562109456248, 80.13603257632774, 78.04451202828854, 75.60503860220649, 73.2428455782716, 70.9598985791326, 68.75106461832144, 66.615505804796, 64.89714186596461, 64.11509151000317, 63.966425844278504, 63.818131010817766, 63.05072459178628, 61.43175809485307, 59.539025227442366, 57.70944462275651, 55.94050636924707, 54.23265191328926, 52.57854681701301, 51.247560081375596, 50.64154163729114, 50.52642353514436, 50.4116475483582, 49.81724228703091, 48.562211071430866, 47.09797455336674, 45.682650109480875, 44.31166659837807, 42.98523656943481, 41.70354299036757, 40.672464048569104, 40.20315120073305, 40.11397364675585, 40.02501545541655, 39.56402279132326, 38.590718458877944, 37.454855365083624, 36.35774418939324, 35.2952489578734, 34.26692222856223, 33.27329912208854, 32.47293110966848, 32.10879687290508, 32.03948824920687, 31.97047131953004, 31.612698490831843, 30.857486030782926, 29.974529401554452, 29.122660091358007, 28.298402882625545, 27.500802069345283, 26.728761064082505, 26.10658681242442, 25.82320621853208, 25.76937805524468, 25.715661631343323, 25.43714623312457, 24.850147045252857, 24.165623694467275, 23.502623109540284, 22.86083234597832, 22.239806530138818, 21.638327918896163, 21.15388416610953, 20.93358047356945, 20.891740563260598, 20.85001056781545, 20.633302050650677, 20.175297098882865, 19.64051282554828, 19.12252493942798, 18.621704172628974, 18.13673169415206, 17.667344637099923, 17.289149906381933, 17.116848066723136, 17.08402116974048, 17.051262468357475, 16.88179578576421, 16.524416653613596, 16.10735016789672, 15.703194638580802, 15.312579436486503, 14.934247567006636, 14.567561668869363, 14.271736744334795, 14.13706715839651, 14.111488695673138, 14.085976742455257, 13.953837087285219, 13.675196814393948, 13.349509934352707, 13.033974753663719, 12.728543898034681, 12.433051273791083, 12.14731152960292, 11.917219150665401, 11.812276868606848, 11.792324947472627, 11.772448890763993, 11.669512511769787, 11.452566299535054, 11.199509007201016, 10.954856148580978, 10.71857103004812, 10.491161929380667, 10.27118697864192, 10.094647850464197, 10.014463317107433, 9.99923289445903, 9.98404446891004, 9.905395405502947, 9.739830771704396, 9.546879384434732, 9.361269157075416, 9.182367572564354, 9.010217620309643, 8.845118662332512, 8.712817600982063, 8.652708655765862, 8.641301862584921, 8.62992817846954, 8.57112254512347, 8.4477732331812, 8.304761296307998, 8.167199323904708, 8.035458852990976, 7.909355725491837, 7.788588873288491, 7.692449215893724, 7.6488887132338705, 7.640620845068628, 7.6323822557584124, 7.589850764895624, 7.501012797355682, 7.398653090581245, 7.300985143429065, 7.208173149739514, 7.119973211033065, 7.036397477002333, 6.97056952568032, 6.94103291329036, 6.935457230000909, 6.929907174886138, 6.901328672464455, 6.841979905526153, 6.774424986139792, 6.711336771621932, 6.652647947050956, 6.598116765302375, 6.54804125509809, 6.509486160526167, 6.49258497422126, 6.489421433448359, 6.486281212408381, 6.470254931197582, 6.4379528903754215, 6.403103511463105, 6.372169987674061, 6.345417311585477, 6.323061878112344, 6.304912928990676, 6.2928642642985615, 6.28819959049479, 6.287373881984411, 6.286569850185191, 6.282712560587168, 6.276438885132025, 6.272619151864297]}, "10": {"0": [2.6734963786331285, 2.6798757997168425, 2.684224369574561, 2.6846996718855554, 2.6851843228834675, 2.6907440630935624, 2.7188332332513268, 2.783955204014741, 2.877582245847845, 3.000531838282638, 3.1540393431618767, 3.3399191050139687, 3.4830873107332954, 3.5251517999480844, 3.5293063454925657, 3.5334725840724936, 3.5772577034709023, 3.747863553814181, 4.036463164128966, 4.3685685357752755, 4.748200832269615, 5.178282991733615, 5.663559810231526, 6.022660638637527, 6.126102854446818, 6.136220555877947, 6.146358941920584, 6.252408841337406, 6.6613861535946945, 7.336712530788457, 8.100829738166636, 8.966987004095051, 9.948103137054435, 11.058598096645433, 11.884556738859445, 12.12278712288588, 12.146151863890132, 12.16957397699271, 12.415136831237717, 13.36048261521191, 14.931329973622859, 16.719712381213725, 18.759014869856994, 21.08541178884677, 23.742667102138203, 25.735207256197516, 26.31191230573535, 26.368472149515977, 26.425173257732887, 27.01978011143262, 29.323427445393254, 33.18038000377833, 37.60820674207209, 42.69592978331208, 48.54778079812332, 55.28141990641612, 60.35198162156449, 61.82487075569568, 61.969440913518, 62.11438734851926, 63.63441082301005, 69.525904017225, 79.42266198108226, 90.80474272134269, 103.87554430268551, 118.88344961107389, 136.07238799366556, 148.94159339501968, 152.66959817270958, 153.0341473399105, 153.39931231662288, 157.22859908571309, 172.03758689595915, 196.59193855097098, 224.32787577936722, 255.40149568953035, 289.97753302636363, 327.99251066199906, 355.2383208219839, 362.9437981284939, 363.69412208425496, 364.44535698049816, 372.2641409606668, 401.45176584677125, 446.69965785324706, 492.82140305446, 538.2527385582409, 581.0420137859352, 619.0338208020884, 640.8328710787204, 646.1660786996122, 646.6647822184615, 647.1600201023454, 652.0750912397068, 667.7419970331887, 682.6819689426544, 687.0006071449731, 680.1256558430465, 662.7157082578732, 635.8279975321268, 613.3418646608727, 606.6544135846976, 605.9881594453351, 605.3196913764272, 598.31688997201, 571.3142909913107, 527.7952582807098, 482.03008645289117, 436.08142841433613, 391.15272861269057, 348.5542936475662, 321.65034717477914, 314.53023680789113, 313.84553837754817, 313.16185189633114, 306.1532195392844, 281.5915469142655, 247.86065020141186, 217.59994365970655, 190.63755386812204, 166.7974885875877, 145.81295593846735, 133.23488036223117, 129.9809770677767, 129.6689424131326, 129.35767640327992, 126.1922327326439, 115.29742811129847, 100.77466473458169, 88.13189366650016, 77.12959682131589, 67.56662968074068, 59.26807830827418, 54.32548945934805, 53.053906499641634, 52.93259164536098, 52.81156114920578, 51.57675772527411, 47.3265974260332, 41.683549132797495, 36.78292925873529, 32.52134613278627, 28.813881049414167, 25.58771802860175, 23.662352318285524, 23.165730241576178, 23.118336427318685, 23.071057803947717, 22.588898546726032, 20.92753281206161, 18.714074753378593, 16.78211675084802, 15.096972526234977, 13.626258517366084, 12.342876346308259, 11.578040793124865, 11.381146970759573, 11.362379548403675, 11.343658451363252, 11.152688099806138, 10.497604283456662, 9.635609454284685, 8.898786229044017, 8.273835632693741, 7.749405989971422, 7.315513337294443, 7.07197751041127, 7.011548826707666, 7.005838711218571, 7.000153151432675, 6.942964831630561, 6.756132429203353, 6.540442246171224, 6.399870284858443, 6.341196723682832]}, "11": {"0": [2.6798809134884287, 2.7500619368497934, 2.898580794575352, 3.127761926122608, 3.4439729397552394, 3.8592594587662528, 4.177164475626269, 4.252484800203492, 4.258513975296796, 4.264541745967859, 4.342496409819765, 4.73346294587331, 5.469371347210713, 6.367395176871332, 7.46348155974849, 8.807134794378495, 10.45903032885582, 11.685080998065663, 11.97281652626165, 11.99581752297663, 12.018866950202515, 12.316461555173646, 13.802446974111987, 16.616459224861387, 20.11090483331447, 24.46276030339975, 29.90032002739676, 36.72082443439682, 41.87931985425294, 43.101499690321404, 43.19937652982721, 43.29749661160595, 44.56561385628447, 50.95207223093987, 63.24523492681039, 78.75592170890617, 98.30827543311909, 122.87754721065211, 153.6353552814095, 176.6941987414421, 182.11156230923558, 182.54428791385678, 182.97804091511816, 188.57771232046153, 216.4717453767366, 268.4205360834954, 330.0214072321632, 400.41353331035754, 476.736089232863, 553.1323248547878, 597.2665695890626, 606.2537388808988, 606.9345437614999, 607.6125987414605, 616.118733944699, 650.9795905228157, 686.8327544825446, 693.6963941010141, 670.0595603835426, 620.4384309630226, 552.5354853909439, 505.00019325580956, 494.4675870841597, 493.6311810878332, 492.79371419002365, 482.17990474630574, 433.7600040635641, 360.2901600734582, 294.5632519023885, 238.34887627496366, 191.6332580706984, 153.50504628950964, 133.4365498458779, 129.43555299961335, 129.12537857368218, 128.81595593974376, 124.95182223431708, 108.6162278174502, 86.99471927492121, 69.83182349440868, 56.239498505175504, 45.47447277937637, 36.93987284321748, 32.50563066048064, 31.625795174268884, 31.5577340575372, 31.48984814263481, 30.640555142395296, 27.054723965456642, 22.311959050062, 18.530197757171067, 15.513030732785683, 13.102292289187298, 11.182070302279188, 10.190503337281172, 9.99505114765144, 9.979942389889244, 9.964874124012653, 9.777004474621176, 8.99342324663609, 7.992546959672931, 7.251722900801291, 6.7367288600758775, 6.4299204675044646, 6.33154339490297]}, "12": {"0": [2.6761837181524997, 2.7509750513225706, 2.911037982710734, 3.160058468170326, 3.504687007884414, 3.9587157748436326, 4.307217689377562, 4.389311803112409, 4.3956511256377455, 4.402007832957636, 4.4870250769157245, 4.9163239779281485, 5.730291181268058, 6.7312043983420065, 7.964318673420965, 9.490792707231813, 11.38503058687453, 12.800436336800455, 13.131242553019574, 13.156849048280948, 13.182515816882018, 13.524980080364935, 15.25490165570555, 18.57003353858985, 22.73243671797049, 27.979701067709815, 34.61558213802094, 43.04457870778815, 49.470086042801064, 50.987085648234334, 51.104717647839166, 51.22312544698549, 52.7987924551046, 60.82678242846184, 76.43975423352506, 96.33497691831583, 121.62917106345783, 153.61810809328045, 193.7682374067503, 223.75833324651006, 230.7506305431151, 231.29111798860671, 231.8327797179755, 239.0396558064252, 275.02977899018634, 341.0316713765426, 416.60640054199337, 497.82718065524557, 577.0646272245167, 643.9886114715486, 674.7216222825629, 679.8882370996813, 680.2629918360641, 680.6350474467462, 685.179380140001, 698.4376146433397, 692.2170447138345, 653.8875757075036, 590.379971137613, 512.5367309864602, 431.0225471880224, 381.8497154895928, 371.6078536286241, 370.8372751000016, 370.0676768415737, 360.0555691860817, 315.7269315960871, 253.61639508313567, 202.0784510905459, 160.31056026983666, 126.97092157285095, 100.59388328416706, 86.99397044743127, 84.32413702731331, 84.12454270675632, 83.92548621668747, 81.34965929519959, 70.45911576287136, 56.20366431319275, 45.028249612018776, 36.26249363145744, 29.379574805855444, 23.960899491456928, 21.163623214333686, 20.613363292940278, 20.572144366759414, 20.530930854708224, 19.99963071764162, 17.747086064363614, 14.778446348624803, 12.428773450298264, 10.581350225222703, 9.154999581375312, 8.074387337278353, 7.5455422169065836, 7.445296462453855, 7.437858896828531, 7.430447640636809, 7.335532270960016, 6.95284901309922, 6.5310002893288654, 6.336273207180209]}, "13": {"0": [2.6306253617425264, 2.6535987820692406, 2.7348192121711947, 2.8744391927415824, 2.9949788441302254, 3.026108781422936, 3.0287910615896934, 3.0314831705147847, 3.0641460103760014, 3.2234102630117305, 3.5312580767185646, 3.9179356115351203, 4.393429479350614, 4.968141850758576, 5.654569003223393, 6.157041758494053, 6.279325245050388, 6.289748233393858, 6.300196677356002, 6.4260997223569944, 7.0190216644749865, 8.097703451776889, 9.391020489536796, 10.941744648492573, 12.79960420800441, 15.032106577896755, 16.684030823469687, 17.088434411859573, 17.1230705262968, 17.157789808694233, 17.57527858721744, 19.55576983694457, 23.20838943960245, 27.64721714475199, 33.05304295077804, 39.6581992670278, 47.75063479469926, 53.81326191008954, 55.30355430779994, 55.4311569352192, 55.559314916505635, 57.102799244462155, 64.45545191285689, 78.13895071105895, 94.88998877637206, 115.37320128005213, 140.32347502290023, 170.50743407259793, 192.7973184116358, 198.2154664136402, 198.67983593198247, 199.14526537830903, 204.72803802686468, 230.98739325772186, 277.9886782341501, 331.83489470090325, 391.4692046754961, 454.6924641595863, 517.374369597538, 554.4648821779066, 562.4338139156662, 563.0977356669418, 563.7602102841865, 571.4749270162009, 602.0444660079304, 637.0887538689823, 652.2464804016868, 645.6231626061668, 618.0273957398576, 572.9575301406959, 537.7653070160977, 529.2586552069292, 528.5341478203992, 527.80931671711, 519.1358903730054, 479.7667497813887, 416.15689364495205, 354.75501275419606, 298.4480201547025, 248.71245856489833, 205.9606621384644, 182.29728806574997, 177.26872835136876, 176.85071672910854, 176.4335186021699, 171.56454711843963, 151.6334671957343, 124.72694125199801, 102.60029523945575, 84.47782852516764, 69.680517045711, 57.61345098257355, 51.129712313605026, 49.767979833242336, 49.65510324619119, 49.542498624319705, 48.22751054011342, 42.88846077439521, 35.767171763537206, 29.952422830236905, 25.19860026133425, 21.306137048717545, 18.11542191543827, 16.393950036024197, 16.031762244344627, 16.00165732446526, 15.971626602171032, 15.621129282255078, 14.192390285483945, 12.274947682229522, 10.70661420190145, 9.440562011944069, 8.432656865661956, 7.642518839430318, 7.239516209990157, 7.157385406705302, 7.150615540938542, 7.143869393017889, 7.066325866637598, 6.766111633268454, 6.424118042375701, 6.254141007322326]}, "14": {"0": [2.6222404455760646, 2.6271238479076366, 2.640316393137014, 2.66153157775809, 2.6903960437514898, 2.7274850512517017, 2.760032877667949, 2.772612509295358, 2.774206893556342, 2.7758194814612387, 2.7893472951351903, 2.8295590777815396, 2.8914048634200924, 2.961865111382044, 3.041272367247027, 3.1296653091845195, 3.226821547890741, 3.305044550574437, 3.33431931445936, 3.337978496033793, 3.341651578353316, 3.3720444655617605, 3.460368095569213, 3.588338663286786, 3.7279320376667227, 3.878555039134378, 4.041294169329088, 4.216922637141659, 4.35574711702383, 4.407418797640136, 4.413834089646036, 4.420264078709709, 4.473148864218101, 4.625518972648125, 4.843343321024503, 5.076396217020779, 5.324821744661508, 5.589864409666697, 5.87299367952815, 6.09519233043607, 6.1775293352181935, 6.187758770872018, 6.198013279804464, 6.282421644018455, 6.524652134357837, 6.8701514969215, 7.2384156195941145, 7.632159479386735, 8.052024982647492, 8.501954889591762, 8.856116112171886, 8.987884177981261, 9.004245177699667, 9.020643978041477, 9.15549282474608, 9.54272592069131, 10.097059289736748, 10.690394781527408, 11.32463009687434, 12.002627070933025, 12.727582131202345, 13.29949681886107, 13.511962903485669, 13.538314598271114, 13.564728735448801, 13.782047343534197, 14.407820945437189, 15.304908575792687, 16.266671807812486, 17.29838126083179, 18.40684219357964, 19.597216981267298, 20.537475219660333, 20.887879494466663, 20.931379988128327, 20.97497822853122, 21.333626022358548, 22.36937100292679, 23.855422002275223, 25.453252808199107, 27.171159224008456, 29.02054255838202, 31.010869156826285, 32.58471175778994, 33.1729441063738, 33.24600017884847, 33.31922680648684, 33.92211824499201, 35.66344837162575, 38.169527243207476, 40.86962973669912, 43.78381286945814, 46.92340665023172, 50.31157536332767, 52.99660207435784, 53.99837033268135, 54.12291100250979, 54.247773183982744, 55.275803526602864, 58.24689253994398, 62.52303400442846, 67.13713881840634, 72.1140201064031, 77.48733860316338, 83.27455913732692, 87.86191342209563, 89.57463662187851, 89.78747284187968, 90.00083693132628, 91.76105036443634, 96.83748819557972, 104.13804520918487, 112.00153202813752, 120.4643680218556, 129.56942751086802, 139.3621952256025, 147.09868128689945, 149.9806652844556, 150.3386061553016, 150.6973942872953, 153.64702092014952, 162.15399532882628, 174.32089631414655, 187.3524089840488, 201.26696132588907, 216.11132995272877, 231.901502982435, 244.2638663135047, 248.83988150238352, 249.40584675861726, 249.97268597066306, 254.63088956808343, 267.9535154582382, 286.7369651913898, 306.5066423557241, 327.19158825943623, 348.7147471059442, 371.04207511870595, 387.95534395063754, 394.1382820393607, 394.903797123495, 395.67000393029764, 401.9190341301873, 419.3717886616359, 443.12843831270635, 466.92779247663714, 490.6729844779794, 513.8605852324882, 536.3865132579094, 552.2893186538948, 557.8465823693725, 558.522500162548, 559.196653624183, 564.6609782507336, 579.2035281440046, 597.2395283973593, 613.2591278250047, 626.9629380318484, 638.1106144450484, 646.3980219390821, 650.6692572492315, 651.795986202738, 651.9217169008396, 652.0441524944702, 652.896490537905, 654.0221748853444, 653.0343482088346, 648.9271083034524, 641.8733429185754, 631.8021670370329, 619.244464983584, 608.1718065947933, 603.9290216740623, 603.3977816413094, 602.8647886791749, 598.4611889747447, 585.3681404836309, 566.0294567238087, 545.2204483370426, 523.2259973851754, 500.2620399558184, 476.69891789880774, 459.05369795964623, 452.7103853870439, 451.92938678927163, 451.1486155106691, 444.8018373860577, 427.21218746782563, 403.61194867406164, 380.3828261834685, 357.8363594348555, 335.97974438380857, 314.94586716442797, 299.8956479265059, 294.6097638352874, 293.9647235646993, 293.3205585338468, 288.12395737592306, 274.0419742245892, 255.89894026788517, 238.73643704029078, 222.55373699615836, 207.31897036275947, 193.04091581571583, 183.01978755115005, 179.53881764506923, 179.11542284250703, 178.69296096123432, 175.29039977879953, 166.1347696127444, 154.5135126465822, 143.68957478482025, 133.6106442498473, 124.2291781686835, 115.51217381313273, 109.44993258898897, 107.34822888271636, 107.09290280349178, 106.83820713425783, 104.78843807158894, 99.29422574792824, 92.3606734050603, 85.9261175211734, 79.9618528468059, 74.4331779161549, 69.30626896524365, 65.74585185460253, 64.51414105043972, 64.36461244590883, 64.21548458980176, 63.01493243592143, 59.79938532411963, 55.74422411490099, 51.98475293282667, 48.501146409348216, 45.26947166307549, 42.27680252301722, 40.19960239310533, 39.481275670196844, 39.393926939812495, 39.3067761711313, 38.604723428025075, 36.726790515597614, 34.3582536372139, 32.16090801621626, 30.122431663843418, 28.230845650879633, 26.475174171485303, 25.253728149648513, 24.830867852232082, 24.77952988722362, 24.72834054753099, 24.316035904392027, 23.210080584337817, 21.81306834836384, 20.51559595833873, 19.311520728413544, 18.19340261532979, 17.154711561636503, 16.431143690112226, 16.180644087941566, 16.150223462065178, 16.11998254165324, 15.875812890972028, 15.220150072482147, 14.390908293030908, 13.619605988253253, 12.902812233309117, 12.235622103889991, 11.616949253301906, 11.18740738484403, 11.03878309020205, 11.02071892089194, 11.002696691011637, 10.85774429584006, 10.471137533697988, 9.985190564764128, 9.537745958814298, 9.126757000942105, 8.749676362636523, 8.403619794788321, 8.166302438327119, 8.084877256056222, 8.075017672246936, 8.065189597251697, 7.986294431341176, 7.777013540956476, 7.517921794381389, 7.2836605902255815, 7.073812975736698, 6.887131165280291, 6.723089873883406, 6.615504143021722, 6.579727394125761, 6.5754357722537335, 6.571169623774563, 6.537310164608378, 6.451083900777144, 6.353604846764792, 6.276443080926555, 6.2200695565496495, 6.183569374962659, 6.170031314628858]}, "15": {"0": [2.6356440202908957, 2.641615325516844, 2.6555853070969873, 2.67097777598673, 2.677618548879264, 2.6784243686954166, 2.6792588180180563, 2.686470839402035, 2.7099962258829584, 2.749356127623032, 2.7958537110613717, 2.8508871112816423, 2.9138307888763726, 2.986716496570401, 3.0460755349531983, 3.0684038253978674, 3.071168607351854, 3.073945425388149, 3.0969955620365726, 3.165100258535009, 3.2656433515716468, 3.3751132433281463, 3.4949554078885976, 3.625699459155197, 3.7677117239750935, 3.8804566590004006, 3.9225823872942764, 3.9278110057703284, 3.9330534929577117, 3.976186751438935, 4.101339579852862, 4.28119644021967, 4.4744471411001605, 4.681469033618923, 4.902913662791575, 5.139683395933257, 5.32543594008922, 5.394594615249061, 5.403173930308604, 5.411776640251999, 5.482478088098011, 5.685491285166521, 5.975538881025076, 6.283913524212373, 6.61337310927481, 6.964734403558545, 7.33979358590466, 7.634152663179872, 7.743649273836075, 7.757240658713864, 7.7708635336407665, 7.882795766623448, 8.20510278249052, 8.665382702064212, 9.157977135597532, 9.68529294719122, 10.249431563006127, 10.853670149153265, 11.32918775966787, 11.506020606054948, 11.527972205089842, 11.549973511069295, 11.730906206748358, 12.251370987605457, 12.994997713107526, 13.791129145103664, 14.644110340453159, 15.558973864633106, 16.541490243406276, 17.315920797162793, 17.604387310422318, 17.640250487507902, 17.676188447550263, 17.971864992094073, 18.824300118673186, 20.04696808287164, 21.36035977355703, 22.774063071246605, 24.292743789196738, 25.92574419354313, 27.21763785734573, 27.69993668961066, 27.75991125681878, 27.8200148125657, 28.31366661596551, 29.73995107114532, 31.789333875646648, 33.997062450200005, 36.3788532848563, 38.94476307406093, 41.71191728018643, 43.90615646235699, 44.72498472846466, 44.826704034875746, 44.928672578383946, 45.76908748382036, 48.19974746304078, 51.69735661067802, 55.471739082542825, 59.540020544841575, 63.93239822857337, 68.67867958099585, 72.4394433786184, 73.84265406414431, 74.01696906531895, 74.19174216959425, 75.6313806189035, 79.79696796770759, 85.79349848401374, 92.26402930224198, 99.24181601432858, 106.76564505954858, 114.87401185464309, 121.29885113551633, 123.6997353277261, 123.99763941509254, 124.29626794543633, 126.75183771158846, 133.8447066616163, 144.02922698398135, 154.9752196018133, 166.73350521810244, 179.3382543320439, 192.84636298273517, 203.48877713959234, 207.4345027255652, 207.92401147253395, 208.41447794997336, 212.45498592927927, 224.06049190753248, 240.57191886600654, 258.1173438190162, 276.72113052253263, 296.349222932074, 316.9947427994517, 332.9471708605444, 338.8279593248456, 339.55444415918566, 340.28190392302696, 346.23946316779103, 363.0839131597617, 386.5124383080934, 410.7033563946571, 435.33779985573943, 460.31747615539695, 485.3141851155969, 503.85397459664836, 510.47930023846754, 511.2907578533622, 512.1017869614143, 518.6873707466566, 536.7394936296271, 560.2770172035738, 582.6407225006697, 603.4495689588238, 622.344955598473, 639.2036127741599, 649.9523162935147, 653.498488943455, 653.9197524410849, 654.3380607616416, 657.654935658663, 665.690635412739, 673.8991317315765, 678.9064970165902, 680.7960776111203, 679.313946937079, 674.6518757297595, 669.0981168768988, 666.667126481482, 666.354262301668, 666.0385759999411, 663.348307704779, 654.7611980303276, 640.8611486255617, 624.3113289938822, 605.6026851827432, 584.9571857605407, 562.7716920588718, 545.4593950941379, 539.1541862041439, 538.3726291763933, 537.5898105843745, 531.1709858313055, 513.0406366259652, 488.12223023539, 463.04879782172145, 438.07623139749916, 413.4229916565893, 389.1940111060823, 371.64253461699707, 365.4524635758584, 364.69425907076857, 363.936902222818, 357.8271362319011, 341.08496615387526, 319.3512572606926, 298.61885535099117, 278.8602845350096, 260.15618908173957, 242.51218975745877, 230.0700253841396, 225.73903616071001, 225.21243201833624, 224.68702790740053, 220.4511315766741, 209.02408802726, 194.47408549626667, 180.86412621112316, 168.1607582653451, 156.3138152231102, 145.28729996423147, 137.60056988527464, 134.9363819904803, 134.61209488473787, 134.28908733056863, 131.69099236824624, 124.72298515133278, 115.91902852339997, 107.75033635142972, 100.17078893412854, 93.14396079083417, 86.62580168840867, 82.10168388761352, 80.53557854309537, 80.34541778647849, 80.15574823157723, 78.62933537503868, 74.540451510999, 69.39120773884655, 64.61863138469866, 60.19497957798173, 56.09950701317367, 52.304941985551075, 49.67038047430644, 48.75724265344745, 48.646280334373614, 48.535697275959386, 47.64595044371204, 45.26829587756288, 42.26930864468917, 39.49085347749294, 36.91399232687927, 34.52856911242078, 32.31494592550824, 30.777155529274154, 30.244655292575143, 30.179964542832046, 30.11540013350302, 29.59567442414988, 28.20465089290872, 26.44737409330528, 24.81703735369007, 23.303635192744366, 21.897496916423105, 20.593311414185628, 19.686540145114357, 19.372049188978416, 19.33381213256773, 19.295659951798335, 18.988997288505423, 18.168584322154874, 17.13056525127817, 16.166592226274272, 15.270973219237073, 14.437162236800837, 13.662857789431733, 13.12304766790128, 12.936224810705788, 12.913548478637766, 12.890932557241024, 12.708452977177595, 12.21963752817335, 11.602300677278711, 11.03091210187047, 10.503398030403272, 10.016482017956353, 9.568325345018318, 9.259137952180966, 9.152887731500144, 9.14001474658063, 9.127180710676074, 9.02379902805787, 8.748578358998103, 8.405097251436946, 8.091313928520998, 7.80566622814123, 7.546448957269952, 7.312317997989883, 7.154647460144261, 7.101127113331851, 7.094664648387942, 7.088227448785522, 7.036724330611203, 6.901885325507383, 6.74051255541313, 6.601068038832278, 6.483524430542313, 6.387385642244369, 6.311874242346391, 6.269479717433551, 6.256874833275359, 6.255424048599408, 6.25399277780843, 6.24319687871397, 6.22103623138715, 6.210514989771694]}, "16": {"0": [2.635238987886236, 2.6385134668164927, 2.645305795132052, 2.6531474677580613, 2.656917341133571, 2.6575313909132583, 2.6581425468477713, 2.6623183258143506, 2.6740488358918126, 2.692520398228704, 2.7146920414493465, 2.7407487961780195, 2.770412768551731, 2.803232707460524, 2.831589642992288, 2.844210414411599, 2.8461444313073017, 2.848089093110991, 2.861101243303164, 2.8942584484668608, 2.9399196222140427, 2.9890240801119297, 3.041992914345277, 3.098566310140421, 3.159037675947668, 3.2103026629768454, 3.232454732485025, 3.235791678950184, 3.2391401792921486, 3.2618047728073867, 3.318081164815039, 3.3930402245517413, 3.4724855410108098, 3.556730704780661, 3.645710689931089, 3.7396855028515947, 3.8176942432560486, 3.8511644814707235, 3.8562255239470984, 3.8612999313670766, 3.8955401620374017, 3.979917375241879, 4.091827651964317, 4.209283427439248, 4.332304331604744, 4.46136549416857, 4.596600842550095, 4.708006695049077, 4.755662997932836, 4.762856724049365, 4.770064023484147, 4.818658388706879, 4.938225621205658, 5.095237424960977, 5.258708759412187, 5.430113340141322, 5.6089106821487835, 5.795680073905067, 5.949494989193334, 6.014975604948434, 6.024872857332923, 6.034799423060829, 6.101568458490911, 6.265789489101259, 6.481453234774968, 6.706144856412002, 6.940972936269435, 7.185843187696384, 7.441618364403091, 7.652351667263699, 7.7422778428066215, 7.75586057018828, 7.769474787619055, 7.861135446593285, 8.08711053512647, 8.383602891703536, 8.69320928068741, 9.017250661917489, 9.356657724434372, 9.711597038739423, 10.004377541748852, 10.129447437021451, 10.148368992409312, 10.167316661247487, 10.294863940228813, 10.60930321219168, 11.022448229966052, 11.45342631255052, 11.90556465843687, 12.377785938760745, 12.87132807213005, 13.278920144811718, 13.452812899678229, 13.479030510456882, 13.505312912082152, 13.682541175767856, 14.11996221773661, 14.695191293872561, 15.297125644373354, 15.928478005808856, 16.589873553844164, 17.283720784683368, 17.856998969136917, 18.101880323829423, 18.138869394505075, 18.175944503889536, 18.425961354140394, 19.043541881252043, 19.855008008709614, 20.70706402415685, 21.601020639381307, 22.539245512572545, 23.523502174288424, 24.339328648589397, 24.688006259748228, 24.74065940492014, 24.79343174458308, 25.149012212734274, 26.026968735096144, 27.18526344278146, 28.400044040661534, 29.67630877792592, 31.017543333670897, 32.427183016520296, 33.59354991098808, 34.09284754166106, 34.168346398169504, 34.244043087033255, 34.75455456666759, 36.017439288987426, 37.68171585029431, 39.431227944961215, 41.26985552583632, 43.20416878757871, 45.239810540972236, 46.92865233477458, 47.651236033249276, 47.76043776358111, 47.86990801419734, 48.608174470605235, 50.43319996673811, 52.84300582468538, 55.3762840545579, 58.040796364196794, 60.84687142118298, 63.79507485654966, 66.24295398004453, 67.29048303037563, 67.44886279940428, 67.60766991671207, 68.67890564968981, 71.33006729890754, 74.82398455862915, 78.50043339168025, 82.36874548114646, 86.4422783180036, 90.72070652007538, 94.27070924605943, 95.79242435834178, 96.02262259538323, 96.25334792673745, 97.80586565663573, 101.64474673714803, 106.7148432072594, 112.04018972054334, 117.63952976441352, 123.52320420785126, 129.71106629054105, 134.8305993623343, 137.01951842880453, 137.35054369235144, 137.68243994151953, 139.92099820156645, 145.44732607368613, 152.72446796399484, 160.3575785818788, 168.36356628506232, 176.74665571846103, 185.54031649856339, 192.80199081373587, 195.8970291973692, 196.36449333431523, 196.8330434966022, 199.99207907114246, 207.78378185988342, 217.99068298772474, 228.65652633162196, 239.78005159274196, 251.37166201343157, 263.43694014689277, 273.33751690712137, 277.54809925010284, 278.18201473191783, 278.81677560966284, 283.0860764105801, 293.5710496462787, 307.19668190172433, 321.3024308878746, 335.84724898467033, 350.833374421703, 366.2195898292807, 378.7174864707661, 383.95832685005865, 384.7444894615093, 385.5344224797492, 390.82363087220784, 403.71515690892505, 420.2971044060882, 437.0038562966445, 453.9235250000983, 470.9796258246145, 487.97824231717834, 501.4700079965015, 507.0755347522957, 507.92021130059294, 508.7652922740945, 514.3527313721816, 527.6250797420777, 544.2075216859278, 560.3425188929884, 576.0317279462382, 591.124855922731, 605.5954996346371, 616.4769067963532, 620.8492318717158, 621.4896892153262, 622.1279946702457, 626.405122744751, 636.2392546750385, 647.6382599941915, 657.8019611095311, 666.8942365249206, 674.667777441557, 681.068163399462, 685.0459838968873, 686.5095340992312, 686.7163487061842, 686.9199658001799, 688.1868508203263, 690.5543398459931, 692.1028358988195, 692.3048427430488, 690.9958401898006, 688.1251544286589, 683.7904205866367, 679.3445838466491, 677.178834163947, 676.8614296112808, 676.5460177181062, 674.3168063976451, 668.123350919778, 659.2979116527559, 649.2249016146814, 638.0175039935145, 625.7198762245889, 612.5666633580908, 601.5169313041661, 596.7637629947246, 596.0460611312724, 595.3267567494405, 590.4806457548705, 578.5455624097507, 562.9364529348037, 546.8412356569581, 530.3649120205969, 513.6405839223735, 496.6605769271073, 483.13284265708836, 477.4966991146637, 476.6509336905279, 475.8048213802451, 470.18420559471963, 456.61171985125566, 439.6993238141504, 423.00261656783397, 406.4801774100413, 390.1656376398125, 374.2285547328088, 361.8264216828633, 356.7598832359353, 356.00107598632223, 355.2432708624266, 350.2047944524312, 338.31688789541107, 323.6778978676694, 309.50750433036615, 295.8133747851257, 282.54976020632216, 269.7934591006761, 259.995402819606, 256.0042047350765, 255.41257542780977, 254.82218942125013, 250.91087399448986, 241.70263957154125, 230.499313095735, 219.77827777371138, 209.49215361644826, 199.6537492152672, 190.24854044568744, 183.07603836770025, 180.17035235918635, 179.7394488661079, 179.3094217987612, 176.454346811926, 169.78246715224185, 161.72055345454012, 154.02972634135807, 146.6986110129588, 139.7127977487647, 133.06791101684527, 128.01952692345833, 125.97834886115957, 125.67588877574734, 125.37423402974775, 123.37274367289115, 118.69507771893578, 113.05412042905989, 107.69093770949253, 102.58695061133805, 97.73538044021079, 93.12104668440149, 89.62364987209767, 88.2080823710186, 87.99827644683661, 87.78901645283878, 86.40514907004585, 83.1721612541996, 79.27439337775601, 75.57516278980971, 72.0560233092541, 68.71098303245287, 65.53299696960022, 63.12516555270412, 62.151395969284756, 62.00700554291682, 61.862973780660354, 60.90945390723865, 58.683135984304485, 56.00152224948506, 53.45245594897358, 51.03062658407983, 48.72694356083592, 46.53840135123196, 44.8808489791151, 44.20893866763195, 44.10940006980219, 44.01011294912175, 43.35332036717505, 41.821501325776566, 39.973402806468215, 38.219153417884925, 36.55056966458468, 34.96263943526337, 33.45434916429906, 32.30966282244846, 31.847010091880943, 31.77839327879063, 31.709943037518105, 31.256963480638834, 30.197042114077586, 28.919776407989104, 27.70434629325406, 26.547617997386553, 25.4468811781035, 24.397413675239417, 23.603156014492697, 23.2814687422232, 23.233748547610325, 23.18616883129766, 22.870946718907547, 22.13469254117486, 21.247108905432356, 20.402144809638077, 19.59737958208177, 18.83146180870921, 18.10293534385345, 17.550007650614084, 17.32577571852813, 17.292529424396726, 17.25936641014073, 17.039971421968744, 16.5274544811903, 15.909011371382515, 15.318697440123247, 14.756258125517796, 14.220828714993228, 13.710394401806045, 13.322646310370539, 13.165890215473443, 13.142647787537154, 13.119441438584714, 12.965938854709549, 12.606831089768704, 12.173000975215679, 11.760607572150697, 11.368647304694086, 10.996630738792764, 10.643777512178922, 10.376614131906083, 10.268596057348496, 10.252597728806885, 10.23667810471741, 10.131399618774404, 9.886121992613598, 9.592015539688232, 9.313660526151159, 9.050804246268997, 8.802304168429554, 8.567842915349862, 8.391672869861342, 8.320811307958454, 8.310314865754698, 8.299857849259643, 8.230787756005048, 8.070299490250665, 7.878761992061393, 7.69930144999734, 7.5310547718380265, 7.374040347643391, 7.227772747181647, 7.1193431070723445, 7.0762441251037895, 7.069851900447442, 7.063487165453889, 7.021675446417306, 6.925924560536395, 6.814014698614305, 6.711994313995531, 6.619602420374759, 6.536757735420466, 6.463671276830453, 6.4125175789659234, 6.392997900017762, 6.390165820085584, 6.387355268632075, 6.369229605172445, 6.329363706382474, 6.286985572692085, 6.25395317232034, 6.229571092478491, 6.214346836700153, 6.208314129708701]}, "17": {"0": [2.6344027908782897, 2.634789783664733, 2.6374760807334536, 2.6423991402829157, 2.649506440446136, 2.658807566062259, 2.6679128310289135, 2.6727220663465117, 2.6735733869955856, 2.674433470199664, 2.679669907711637, 2.6925781730863303, 2.7106048555441533, 2.7308914493676806, 2.7536169985745684, 2.7788337538647743, 2.806083103916201, 2.830136828316783, 2.8412123516574836, 2.843132075644611, 2.8450616262709407, 2.856785693806014, 2.8843835476423885, 2.920339334871459, 2.95897396354302, 3.000063982326709, 3.0437542070606116, 3.089997039361923, 3.129518497005542, 3.1475701651348222, 3.1506345320973868, 3.153708344225939, 3.1722629408225225, 3.2155934963914032, 3.271383721018859, 3.3301054793585245, 3.3916113998125486, 3.456301208115511, 3.524229050726729, 3.5818203498536185, 3.6078723951836156, 3.6122799960509497, 3.6167232345816664, 3.6434116714897424, 3.7054267788715123, 3.7842714608402, 3.8668015328225818, 3.952930869247891, 4.042889746733476, 4.136497394430041, 4.215454830544837, 4.251175394752661, 4.257214528523094, 4.263267454321608, 4.299539354047654, 4.383737881256141, 4.490996242121417, 4.601862061921451, 4.717384898129917, 4.837081572533951, 4.96104279773821, 5.065504984007903, 5.112759223979632, 5.12073167823424, 5.128704627127643, 5.176637423427522, 5.287400505078048, 5.427908305908785, 5.573394403132158, 5.724063700532311, 5.880546948827576, 6.042033075377334, 6.178141669665633, 6.239627715053867, 6.250020231643004, 6.260436302256057, 6.323041018524084, 6.467522226634602, 6.649859749779088, 6.839343263395124, 7.035502005380589, 7.238550039182199, 7.448366078596216, 7.625006788011788, 7.704749690628803, 7.718224981498545, 7.73173158942426, 7.812927738813846, 8.000680085684838, 8.238841076768574, 8.48602368225691, 8.74199625260925, 9.007798823443768, 9.28345368465149, 9.516032049996776, 9.620989189164426, 9.638724476150461, 9.656498586653973, 9.763299609425276, 10.010267184943741, 10.32415000705108, 10.649315171258259, 10.98690456663326, 11.336790682767088, 11.700229913067167, 12.00634400391529, 12.144544592113771, 12.167901111000939, 12.191309861981495, 12.331991155554137, 12.657445880267373, 13.069566670492229, 13.497993740921702, 13.94240780101717, 14.404600759640141, 14.884089385701731, 15.288395001628038, 15.47148272434452, 15.502459349588039, 15.533502728270735, 15.720036124168953, 16.150536831308326, 16.69802027658898, 17.26747517386383, 17.859203459331212, 18.473315028532475, 19.112488879281667, 19.6516957459847, 19.895670568822453, 19.936891350547345, 19.978200929374353, 20.22661599228336, 20.802282440874777, 21.53456352265496, 22.295244010582845, 23.087133027828344, 23.91081489082188, 24.76807544704837, 25.49232690589596, 25.82054033489977, 25.87591774207623, 25.93143346803757, 26.26537035934967, 27.03908664565942, 28.023963184341916, 29.048250780202444, 30.115292232699634, 31.226003559278883, 32.38273266293537, 33.360772901441635, 33.80211659380716, 33.87703687456312, 33.95217652251276, 34.40429089617163, 35.449694077366445, 36.78266574541321, 38.1714466066199, 39.617452073108275, 41.12312721977962, 42.69383610462329, 44.0228721369945, 44.62599913501013, 44.727868148773105, 44.82998009510426, 45.4439630790774, 46.86588320138074, 48.67736853286851, 50.566481444499196, 52.53577166971407, 54.58682798157028, 56.72694543601149, 58.5378484705635, 59.35730276871371, 59.4965462234074, 59.63611724531786, 60.472952386222715, 62.41322280797781, 64.88341092261044, 67.45945593787242, 70.14548679965584, 72.94725969729774, 75.8699782691865, 78.34029010479767, 79.4612740836212, 79.6507007291399, 79.84056498728368, 80.98204917754256, 83.62793283365323, 87.0028778266426, 90.52178576076264, 94.18998926454879, 98.01087495398733, 101.99724212116806, 105.36535626829766, 106.89057763353286, 107.14861386953014, 107.40730679906886, 108.96340259418089, 112.57038654194629, 117.16834225696832, 121.95546218529552, 126.93895028202695, 132.12926746272004, 137.53901057563453, 142.11271879549233, 144.18130567440716, 144.53104768772647, 144.88161419370903, 146.98888767893865, 151.87039348924688, 158.09072079084947, 164.54824940322126, 171.26815836854294, 178.25130158644592, 185.51061390552877, 191.632427285805, 194.3956234092455, 194.86255229603282, 195.33056720816123, 198.1440975349961, 204.66124573780792, 212.9085600771878, 221.48195857002, 230.35691471593273, 239.54804932051454, 249.0674803302003, 257.0533012431682, 260.6549957574876, 261.26337594851117, 261.8729917747544, 265.53405770258456, 273.97864689984044, 284.6234954455715, 295.5916921799695, 306.88668180607726, 318.535140232471, 330.4799173042713, 340.4259168893547, 344.8761355909309, 345.6260928981258, 346.37693625389346, 350.9013083479704, 361.2970959081121, 374.2719074766133, 387.47067166917486, 400.93880138155913, 414.6469675636444, 428.494890846879, 439.9697256296626, 445.06321996876244, 445.9193479736951, 446.77605746726346, 451.8639031174101, 463.4556955024137, 477.74218473502435, 492.0030815436588, 506.36854838829424, 520.6084436997398, 534.758317440367, 546.1348212668875, 551.0987050795965, 551.9218104779989, 552.7579049331786, 557.7234001160184, 568.814107263877, 582.0172995875328, 594.9549958038197, 607.3600829197949, 619.2406249522494, 630.6882533608238, 639.5336869149063, 643.2369180164281, 643.857932275725, 644.4776874097063, 648.1444525255874, 655.9993756884028, 664.9253545967938, 673.137972145736, 680.4672613753203, 686.9396561281249, 692.3167007234933, 696.1244343852309, 697.6022675515352, 697.8303692697048, 698.0570547274014, 699.3320162983961, 701.7226745044863, 703.8167435186449, 704.9222628999356, 704.9315275981847, 703.8073217156389, 701.8141995278979, 699.322147529335, 698.1197666218437, 697.9070962517821, 697.6717149636747, 696.2028500327178, 692.4668811147636, 686.9379270332313, 680.4425033417865, 673.120338212964, 665.0722653622058, 656.0967821750178, 648.2367645903578, 644.5689238334179, 643.9466175471466, 643.3222250171642, 639.5553777966334, 630.711953208971, 619.2454816970608, 607.4348264844984, 594.9753421953964, 582.1042753339001, 568.8416066114262, 557.8476351904948, 552.9338985234176, 552.1005117388684, 551.2666706073796, 546.2846713727223, 534.8586464748872, 520.7828418615806, 506.5136145176555, 492.2056358594262, 477.8781367557596, 463.6032297475681, 452.00409992500295, 446.9055268045582, 446.04857421921895, 445.1920474756146, 440.0930392541635, 428.63325017473454, 414.78862488296807, 401.0532053237712, 387.6175190597635, 374.3676171631603, 361.4356688153452, 351.05738672863816, 346.5415133833532, 345.788572912282, 345.0370444325469, 340.5827109443643, 330.62204803119465, 318.6548252352819, 307.0392341435425, 295.7480469250257, 284.76196091901545, 274.11245698654386, 265.6838652513293, 262.0255930263523, 261.41626797674644, 260.80792105533476, 257.20676393564844, 249.2196835365207, 239.71302903532384, 230.51566738010504, 221.63693763075716, 213.0648651806245, 204.80015500232338, 198.28465284570018, 195.46965095355299, 195.00041943268735, 194.5310141233378, 191.7689739216788, 185.64643377947792, 178.39248603044246, 171.4108598678278, 164.6894521551184, 158.22746731612952, 152.0121781672662, 147.12937612715328, 145.02431573794257, 144.67358269471302, 144.3236174890863, 142.2533740396528, 137.68514877213357, 132.2849771057548, 127.0912189545399, 122.10675985234806, 117.32168774054091, 112.7327054296171, 109.12878176086487, 107.57341435385554, 107.31449446629085, 107.056353146954, 105.53068534848965, 102.16434435020548, 98.1836890247149, 94.36053703263234, 90.69816285427586, 87.18495261766768, 83.81022343716079, 81.16500121117167, 80.02481228479056, 79.83517170502638, 79.64597733945659, 78.52694271979433, 76.05911079922107, 73.14293494268142, 70.34408353784632, 67.66157324755561, 65.08903216542359, 62.62204311620523, 60.684757233671526, 59.85033195547364, 59.711510274453346, 59.57300448107482, 58.754428157956646, 56.94881649025513, 54.8111674895264, 52.7623455295356, 50.796593134140714, 48.9124215026224, 47.105536808189896, 45.68608620639566, 45.073334130103156, 44.97144305384067, 44.86978924234956, 44.269878151879745, 42.94575788301751, 41.37904697814391, 39.87878011812008, 38.439967968039845, 37.058867261073615, 35.73318774041895, 34.69222722571682, 34.24307052472192, 34.1683982349379, 34.09389504640133, 33.65324562852511, 32.6821172027345, 31.532854241609968, 30.42880139479995, 29.369713783143926, 28.352764869395113, 27.37589213534481, 26.608116121472438, 26.27730417132961, 26.22234342949919, 26.16741262127135, 25.842244811246978, 25.124090796782387, 24.275948019050638, 23.460392559856235, 22.67784756878322, 21.926428382559155, 21.204525677429434, 20.638110917549287, 20.39396505589787, 20.353327052439898, 20.312784287309267, 20.072987182423233, 19.542553402485126, 18.91511335041178, 18.31289285328699, 17.73454576442155, 17.178273520331476, 16.64431084038962, 16.224257855973978, 16.04323646548019, 16.013118318489866, 15.98306844237999, 15.805010736454472, 15.412112690109828, 14.94633353861038, 14.498678990096312, 14.068463527347436, 13.654828621849227, 13.257306800531172, 12.945150397341662, 12.810393224395165, 12.787978624406549, 12.765616615083935, 12.633167538807129, 12.340598893494992, 11.995143408567671, 11.663591705054804, 11.345494203447334, 11.040699744850132, 10.748876818663186, 10.520013908739491, 10.42153648242342, 10.405175355945312, 10.38885810287205, 10.292462010174185, 10.079431263187718, 9.828912852028093, 9.589920464939597, 9.361303718185914, 9.143129785803804, 8.9345022675737, 8.77168592781238, 8.70180263418123, 8.690209824219266, 8.678653221377074, 8.610487828252278, 8.4600942250527, 8.283647028247874, 8.115866266688029, 7.956038728658178, 7.804241133611909, 7.660083718272431, 7.548431996835219, 7.500685346612636, 7.492783086088056, 7.484906224058957, 7.438460342227423, 7.336615939574416, 7.218086080771493, 7.106764855377132, 7.00263222451342, 6.90509604424743, 6.814145114002439, 6.744945537215919, 6.715843492936607, 6.711049572296672, 6.706276385558926, 6.6781847286145855, 6.617859809692373, 6.549727966390652, 6.487856774589952, 6.432633952405115, 6.383361712065609, 6.3402739886032, 6.309608041133297, 6.297451475246129, 6.295471847393221, 6.293509653318919, 6.2822970375300216, 6.259821696231765, 6.2375959683220925, 6.221386237097148, 6.211748340289563]}, "18": {"0": [2.6204671395370482, 2.6362736770485493, 2.730612956597791, 2.8336313602365233, 2.860076199416691, 2.8621328694134096, 2.864179346584841, 2.8924748371524878, 3.0471042637560517, 3.3718631089212754, 3.8057941072217583, 4.3656216398725025, 5.069543422398973, 5.943709577709567, 6.594896813055853, 6.746701609311146, 6.7581533290210425, 6.769625776807285, 6.926223502785662, 7.715287353702528, 9.218447271001578, 11.094883611876154, 13.436364277195564, 16.370504406735783, 20.06509388727397, 22.867780231414585, 23.52744841251626, 23.57737536341223, 23.62743461111518, 24.31144835729082, 27.801379308175758, 34.58515119091689, 43.25287714177852, 54.368855570033205, 68.64669805204083, 86.998820655718, 101.09563451446712, 104.43083296734437, 104.68277886833357, 104.93539385493362, 108.3992403349384, 126.1194123357408, 160.6360329511127, 204.3756697271562, 258.9407887497526, 325.3617544377638, 402.96227712791375, 455.7989946821545, 467.43320187711635, 468.2986579588563, 469.1640696928389, 480.82040269206243, 534.6897230392959, 613.7089315122779, 673.0601255771096, 701.1095660301334, 692.5920404098167, 649.0172356378687, 607.3532005491412, 597.32134181236, 596.566806742695, 595.8106380775038, 585.4365302856788, 534.2190267543999, 448.31070588410046, 365.9875917604223, 293.31237813569146, 232.41548332555155, 183.0377483944117, 157.33319995114698, 152.28410904177895, 151.9156075675961, 151.5479381024952, 146.6857491874888, 126.0559815246978, 99.11175568412243, 78.123995635624, 61.807544004973906, 49.1178484125428, 39.24029463679077, 34.19137419052451, 33.20534690880346, 33.13329289284004, 33.06142205751149, 32.11201183885343, 28.086770782657013, 22.817595084978304, 18.690237883690347, 15.450093952173379, 12.896047572305136, 10.891856203320344, 9.87326401707929, 9.675453375500206, 9.661028624770427, 9.64665598393836, 9.457292070982984, 8.665182727108936, 7.6645241514927855, 6.940689884990303, 6.46249947743684, 6.275879498196277]}, "19": {"0": [2.6008012766906576, 2.630083200303605, 2.6403851500439113, 2.6412405227781166, 2.6421054484429893, 2.6532649906309755, 2.718807619976865, 2.872826351660539, 3.0912690147035957, 3.379622355905224, 3.745511258376726, 4.200956870003417, 4.539699475623112, 4.621423800483982, 4.628324205697063, 4.635239689464681, 4.7195975489318664, 5.123159708140416, 5.865107179154246, 6.752284490020041, 7.81084763975122, 9.084481560318098, 10.622761506824455, 11.755941035655665, 12.029376534545497, 12.052409899221098, 12.075496165257306, 12.35738768061751, 13.70959771040444, 16.214407268881107, 19.256971258802164, 22.970539469955064, 27.517187360123472, 33.10006861631992, 37.28069860761311, 38.29652163116076, 38.382300997778536, 38.468328624383275, 39.521030857895916, 44.61105204698123, 54.180372451661626, 66.01594282928875, 80.66151454533194, 98.7796207883523, 121.1895068850872, 138.01640639514468, 142.09863197268692, 142.44369082463692, 142.78955661366828, 147.01625516284378, 167.43355144444521, 205.38774444716717, 251.16559148172678, 305.3666917870727, 367.765312518081, 436.6806091709422, 482.055126003027, 492.2337713964163, 493.08007596669427, 493.92605758337226, 504.1061091453798, 548.3520600839921, 611.1386759474275, 658.2499029772525, 682.8782403953486, 681.7286130080267, 654.5387684951604, 625.7443949478474, 618.2072810192809, 617.5668575855802, 616.923520091006, 609.0635483005094, 570.2438380255279, 501.4279795722527, 429.8556111381572, 361.46464117706256, 299.8153479542452, 246.4786736717884, 217.03986177869885, 210.88681444128753, 210.38451627379305, 209.88291953496767, 203.9260788114898, 179.22260382507872, 146.0067982947196, 118.94753990480366, 97.00635784257814, 79.26626639411317, 64.9383987385477, 57.330318223995604, 55.76091759494251, 55.63264622663893, 55.504692419331576, 53.98899339210711, 47.7611135519267, 39.4834065028822, 32.790460387256054, 27.356566448539844, 22.939608191163032, 19.348924658669514, 17.430621886195873, 17.033045501154614, 17.000535208433615, 16.968110461641405, 16.584079981115618, 14.997835360338204, 12.870647522462438, 11.138620322232022, 9.741138360632895, 8.630963483874089, 7.758588110713449, 7.312042804879174, 7.222606346088786, 7.215244920629987, 7.2079318822271805, 7.122219756619028, 6.786108833114794, 6.392298723420836, 6.1595378581570195, 6.087258330202202]}, "20": {"0": [2.586253357807246, 2.5876984195100174, 2.5890875191495284, 2.58934220140902, 2.5896109920124886, 2.5916841832995643, 2.597057690125027, 2.607324695343052, 2.6203861693150285, 2.6366542527333867, 2.6554542343082432, 2.677191006962534, 2.6969080704990787, 2.7057385282919357, 2.707140009109314, 2.7085505563450383, 2.717868511970341, 2.741903391365033, 2.7737923789389742, 2.809767453732603, 2.848274418915924, 2.8898328548552374, 2.9350270450399405, 2.973309671070655, 2.990257995341092, 2.9929113479950695, 2.995575852293736, 3.01299247972759, 3.0555112815334167, 3.1116785731836116, 3.1713950304401837, 3.2350808899542645, 3.3024389229213873, 3.373057848076402, 3.4325008186076444, 3.4583831008700656, 3.4624431636163693, 3.4665147531213227, 3.493059349748635, 3.557533483212203, 3.6421854028679923, 3.731126510847426, 3.8242367438683127, 3.9219739505897913, 4.024496250839687, 4.10973326500227, 4.146944327331148, 4.152747849025678, 4.158564859321592, 4.196429575827193, 4.288050419229055, 4.407078664168377, 4.531112370593931, 4.660913337068006, 4.795939516777836, 4.936994929057024, 5.053581604474774, 5.1044361616484695, 5.112464838503734, 5.12052377026292, 5.172803743323812, 5.297535663222483, 5.458866319292738, 5.62704739173043, 5.802953799693993, 5.985691196682323, 6.175167008014059, 6.332695372528701, 6.401469665387228, 6.412167619878344, 6.422885503790754, 6.49251011112772, 6.660092038660944, 6.877290930424654, 7.1033524493891225, 7.338451814054561, 7.583905273583716, 7.838521718986073, 8.050143905138155, 8.142101965551918, 8.156482768254254, 8.170879293665482, 8.264655313876485, 8.491215314279406, 8.78512188401881, 9.091805042626675, 9.412420756056235, 9.745853937080756, 10.092881138708643, 10.381904617617424, 10.50781312572868, 10.527470949089789, 10.54716672337376, 10.675210870290657, 10.984284705321395, 11.385907910193152, 11.803501616777034, 12.238647461150503, 12.693451124307233, 13.169560913964565, 13.56473983409288, 13.735645365000774, 13.762461021022412, 13.789355380393603, 13.964299237415487, 14.38700595299264, 14.936244135484344, 15.51012337539159, 16.109882498731935, 16.735667187082164, 17.390943102307947, 17.935637687778463, 18.17290045167999, 18.20998597424603, 18.247154338427954, 18.489159544694996, 19.07366762426953, 19.83216566849522, 20.626432034712284, 21.456562608606905, 22.325924691811007, 23.234788733647314, 23.992435599531568, 24.322717312419492, 24.37436252546493, 24.426128506434427, 24.76306528988909, 25.57945573456759, 26.641635845357442, 27.751543689508402, 28.91693520283492, 30.136947785106393, 31.41382084761186, 32.479346157028246, 32.945731116171814, 33.01837200615178, 33.091211543721286, 33.56543635260308, 34.71184342578234, 36.20545726630222, 37.77197169172793, 39.41080632897321, 41.129378402355435, 42.93084571712062, 44.43797445837555, 45.09475652740612, 45.19752969598779, 45.300562885809164, 45.971523272772316, 47.59272373438237, 49.71101298357049, 51.92976286506835, 54.25761367462024, 56.70147459851645, 59.2642067214947, 61.406058852953706, 62.34083634773199, 62.48714110740836, 62.63378084197161, 63.588451596114645, 65.89918355554471, 68.91614805240789, 72.07674475446518, 75.392751551668, 78.87421201925213, 82.52576837363682, 85.57676472675496, 86.90762238104853, 87.11613906176504, 87.32544767431854, 88.68800462158556, 91.97829851537047, 96.27600658309808, 100.77913067336912, 105.50328700300038, 110.4629079619515, 115.66680197453915, 120.01572200148641, 121.91151825746553, 122.2080114412147, 122.50524169921373, 124.44051563464672, 129.1264946870691, 135.236691880437, 141.637138581894, 148.34437075773172, 155.37412085653963, 162.7358791677075, 168.87179100857205, 171.55014773228322, 171.96918421072274, 172.38924637222755, 175.11940088135003, 181.71049224506524, 190.28118982178583, 199.24394194748407, 208.60006178000828, 218.36971670249045, 228.56022827682744, 237.02742411325337, 240.70230505203273, 241.27655707224093, 241.85205117987212, 245.59466091621266, 254.61221955728374, 266.2897399403378, 278.4026949720908, 290.9789288032656, 303.975883032562, 317.42502737007896, 328.50593000317764, 333.2666078611921, 334.0091971789958, 334.75553070863685, 339.61303474651487, 351.24215908460366, 366.1047202185525, 381.3096564799968, 396.8583373562876, 412.7419095717701, 428.9020968156241, 441.92711869718585, 447.48733588156574, 448.35055009166734, 449.2145986961482, 454.7709020922193, 467.9983144879269, 484.5819448151232, 501.22778961882966, 517.7308086806486, 533.9887364304387, 550.1056509343231, 562.7350058585184, 568.0060814152482, 568.818397732718, 569.6293256922719, 574.8275926046567, 586.7735725874668, 601.2399869263628, 615.132415823499, 628.015310533631, 640.1975491481268, 651.3876868851356, 659.6296067838307, 662.9157192533381, 663.4102034277244, 663.9039157667661, 667.0154948495732, 673.828548919016, 681.1857912595543, 687.4431672968346, 692.2840841907209, 695.615516342606, 697.6632719025694, 698.2949624345796, 698.3111685622762, 698.2960796183389, 698.27626647593, 698.1413238370839, 696.9727529814634, 694.4823984481403, 690.530349117298, 685.2189150656627, 678.5615093225284, 670.5470639612546, 663.3947359893492, 660.1249034986666, 659.6072078508702, 659.0863987985489, 655.6516061605603, 647.1850049754879, 635.57787148665, 622.955279447308, 609.6895280724851, 595.6063855204193, 580.8982349142416, 568.7385192768145, 563.4642784924067, 562.6417383471562, 561.8173236710807, 556.4733504771334, 543.8045848911872, 527.6575976294552, 511.21732443218804, 494.6999295513015, 478.0949640101772, 461.4759026737569, 448.33712423508723, 442.7523820644669, 441.8882241697828, 441.02447001798134, 435.4613393645005, 422.4883186002, 406.43498742471684, 390.6784498574879, 375.26263955031345, 360.2142814061155, 345.51590154096664, 334.03528295203483, 329.2547018455872, 328.51978823195304, 327.78407669437235, 323.05317927066403, 312.10349320385586, 298.82071802486075, 285.99081682707055, 273.6058357059475, 261.68529634262393, 250.19117773005428, 241.30557354774962, 237.6210772654586, 237.05520411679953, 236.49071848365318, 232.88147479794878, 224.55134911119472, 214.53794606474648, 204.92766518734268, 195.73339945402947, 186.92860195018002, 178.51214077931022, 172.03408938959387, 169.35293032739133, 168.9413743594019, 168.53079359754557, 165.90530584651714, 159.88087330950174, 152.6578735651779, 145.76090771634014, 139.17761957921996, 132.90020824018117, 126.90947507640612, 122.31631504972005, 120.42025895920203, 120.12781351916321, 119.8361454600318, 117.9728973481191, 113.71365900642708, 108.6125975987495, 103.75218606469055, 99.11297843955018, 94.69441356555576, 90.48242477040091, 87.25420088730762, 85.91997891877344, 85.71502010811113, 85.51055840202824, 84.20314704246456, 81.2125171878143, 77.63047165183909, 74.22140294037558, 70.9701634642951, 67.87266814333627, 64.9235805351584, 62.66160663801185, 61.72671553783855, 61.58327076165343, 61.44016890394001, 60.52520100731718, 58.42750672447278, 55.92070752761574, 53.52912134647435, 51.249062301586676, 49.07417762719886, 47.003714361352486, 45.415419753805345, 44.758159486090975, 44.65722509414552, 44.556621426459415, 43.912934707225716, 42.44025305585115, 40.67727830926887, 38.99589504195172, 37.39235265292801, 35.86385698238565, 34.405023570550064, 33.28531618865358, 32.82311621021109, 32.752177124686355, 32.68140772024657, 32.22892297510122, 31.191065942672555, 29.94662485725906, 28.75980249269083, 27.625840152176053, 26.54199757379283, 25.508086854155486, 24.715110851694448, 24.38688161937629, 24.336356060793513, 24.285896096616202, 23.963613194474295, 23.226926400480686, 22.343797271301383, 21.500391600838004, 20.696256366275545, 19.929123770562757, 19.195650128172392, 18.63154674963353, 18.398705517568313, 18.362916108640537, 18.32720778805763, 18.09878742888778, 17.574784974785132, 16.94570648831941, 16.34556871600609, 15.771469939612501, 15.223017851576714, 14.69826809455071, 14.294936428765022, 14.127341445164808, 14.101491586795857, 14.075971094063073, 13.91275515225236, 13.537921544670736, 13.088099994290081, 12.658166942565202, 12.248204359535972, 11.855285977695358, 11.481377170514536, 11.194788728505305, 11.076375241088842, 11.058206539353339, 11.040111576645494, 10.924402604030774, 10.658504899977109, 10.341504237577313, 10.040251355423, 9.752486826633914, 9.480456710166195, 9.22153764599182, 9.023858655043975, 8.942296653714408, 8.929834155341227, 8.917406242273803, 8.83805983984973, 8.65619218933603, 8.439789715108333, 8.23516854931844, 8.040535793578755, 7.857271955225224, 7.683549572812872, 7.552254167973466, 7.498630922826721, 7.490369448769613, 7.4821175249894445, 7.429503214706139, 7.310014701148834, 7.168763890293632, 7.037435959088949, 6.914373230030378, 6.800874537866643, 6.695583590670551, 6.6175961527479785, 6.586136298649498, 6.5813344879076645, 6.576552705377804, 6.546451261076826, 6.478978076593802, 6.4021886604465585, 6.333260037991116, 6.272407044878645, 6.218995072779995, 6.173349957743556, 6.143011090106889, 6.131098853803124, 6.129330917752252, 6.127584056461232, 6.116820874464069, 6.0956205616178565, 6.076159938971795, 6.062506133327527, 6.058410133770165]}, "21": {"0": [2.578820020424905, 2.6155425779820867, 2.730778495894613, 2.92569010626295, 3.205020648545082, 3.426699753329334, 3.47996838775099, 3.48413874512852, 3.4883178084886373, 3.543406284665592, 3.825627913983333, 4.370191481623469, 5.046002633931347, 5.880021938751499, 6.900889621665419, 8.149986214067614, 9.077048189274398, 9.294300942233471, 9.311247501073751, 9.328236238743747, 9.55290025467641, 10.68328103998597, 12.823823341709728, 15.486575549347327, 18.803672201956708, 22.958241940360097, 28.18985935482979, 32.155702586388486, 33.09129410657035, 33.16454450191878, 33.237998353435394, 34.20762095129536, 39.13087195330005, 48.669502197790685, 60.82348638793183, 76.33538220348755, 96.12816618176294, 121.42080974453407, 140.74796602951895, 145.31367081746325, 145.67067795431655, 146.02851502345672, 150.7656212985237, 174.83292452442873, 221.1563049893667, 278.6542400339892, 348.12711694714284, 428.41288873999207, 514.8010425422125, 568.2957467904804, 579.4255753516278, 580.2724778649176, 581.117990932439, 591.9818594022246, 638.2394426964355, 692.2998764726769, 713.5536986550052, 697.7410286039503, 648.1187547456275, 574.1401173923858, 520.8920649371039, 509.1495969146984, 508.227515495945, 507.3192937543158, 495.5016114258543, 441.2045767760473, 359.58718639399916, 288.40764595107225, 229.12299115366866, 181.23479538711786, 143.17595532984862, 123.53912950390492, 119.67970258245325, 119.38851848178645, 119.09808063354843, 115.38642137207908, 99.68911879753195, 79.1648482509516, 63.101564126658374, 50.52414873199355, 40.6601815875771, 32.90421316585554, 28.90454104016263, 28.11631565181526, 28.0568141076815, 27.99745890735042, 27.237416876609228, 24.014224492223263, 19.769832508842864, 16.407650766372814, 13.73333403549589, 11.611813373004424, 9.944561230421016, 9.09391263586787, 8.928161514086128, 8.915653274823885, 8.90314292030019, 8.743793363170997, 8.0787638402333, 7.235681134821685, 6.630888136565498, 6.242408361904199, 6.080987365861224]}, "22": {"0": [2.5896160272883244, 2.6497667987043068, 2.7832415856037978, 2.989319826510606, 3.2751167130957857, 3.6493226623583612, 3.936404349325677, 4.004536908358298, 4.01002442443441, 4.015526624363588, 4.086146252285655, 4.438628414979828, 5.1007380479638655, 5.905521749783536, 6.8829415866564245, 8.07997163151018, 9.545026572277457, 10.626967655500943, 10.881296868052667, 10.901748573890353, 10.922241079776898, 11.18432661062729, 12.484471655488935, 14.933665341696067, 17.957274511053182, 21.698288096455986, 26.335549629799775, 32.10816671582209, 36.45667285263541, 37.48686016641746, 37.56989004482011, 37.653144694835284, 38.71913876975698, 44.06251544163398, 54.275828369050416, 67.07192646870051, 83.08125256923641, 103.05669138800563, 127.881826660117, 146.38737791163948, 150.74190529995545, 151.09232470614978, 151.44334992132553, 155.94263030048404, 178.24118896544348, 219.51309503334937, 268.2687943376208, 323.96860233946364, 384.7214258003984, 446.6694906091692, 483.63900747773073, 491.2673763896029, 491.8583589404994, 492.4479628362547, 499.8738539059131, 531.1274522228762, 567.4320305272012, 582.9278790996144, 575.0064603565095, 545.0406881638086, 497.60054380477516, 461.7996563470794, 453.6364942459273, 452.99265568942644, 452.3494248303595, 444.0457818564853, 405.1620751889006, 343.46030757229585, 285.8449571464788, 234.70296959618722, 191.00994206851735, 154.58617876544764, 135.1016020222036, 131.18623677032897, 130.88010706306312, 130.5746314797632, 126.78112768901396, 110.72982389286383, 89.28410600880727, 72.08162158097912, 58.33238746434632, 47.36096968743365, 38.611093354807586, 34.03845823393411, 33.12626804426376, 33.05510875677951, 32.98414356140407, 32.103438282256704, 28.38754745265846, 23.460627343946438, 19.506676855312268, 16.326596912699035, 13.779313616139747, 11.73624862112737, 10.665402536681658, 10.452082993580238, 10.435435444050917, 10.418832267847053, 10.213247974611187, 9.354223425243362, 8.23876494694783, 7.389848578307777, 6.765349863749206, 6.34035830586901, 6.1022008161716315, 6.0452542236441]}, "23": {"0": [2.6068636297685774, 2.608151012692836, 2.6123929929601513, 2.620489561168274, 2.631773039968126, 2.646225935279704, 2.6643250840335084, 2.681265887042856, 2.688793779423709, 2.689972515036341, 2.6911625920971987, 2.6994033177091907, 2.720811408013693, 2.7510240616340513, 2.7844149778017644, 2.8216886669038264, 2.8622130698135213, 2.906373804367611, 2.9438028835791434, 2.96025069888479, 2.962763834063184, 2.965286095753739, 2.9823137236624757, 3.0248163802351242, 3.0820528118612565, 3.1428786402998004, 3.207879055862536, 3.2774343920046047, 3.3509662865047045, 3.4125251758498627, 3.4389948540417157, 3.443007133312332, 3.4470298896821063, 3.474321680492328, 3.5415330882577014, 3.6303289207226705, 3.7244060488667152, 3.8236396720544166, 3.9279721991779053, 4.037622525968065, 4.128278332828295, 4.167063437145134, 4.172928454799292, 4.178807074120311, 4.218425568991663, 4.315927262937526, 4.444989758939643, 4.579670311362211, 4.720729735266634, 4.867938708185387, 5.021691974271259, 5.148370740166936, 5.202322120506807, 5.210486443720785, 5.218668108112636, 5.273766993574928, 5.408655972292125, 5.586439384176718, 5.77138023692807, 5.964274312995163, 6.165362337599974, 6.375852170577025, 6.5495302540499205, 6.623440480263069, 6.634609121103428, 6.645797464643266, 6.7214430196892705, 6.906902599103704, 7.151129627109767, 7.40630840060296, 7.672971490424776, 7.9523406612268985, 8.24409543753085, 8.485353503170245, 8.587942233603357, 8.603436329175848, 8.618959448530084, 8.723810493283656, 8.982629742972586, 9.32130837994567, 9.675237594869207, 10.04448432472172, 10.430619231300659, 10.83377006383755, 11.166346472453498, 11.308343547936698, 11.329777991800578, 11.351252201733013, 11.496433835209187, 11.852420899188058, 12.320323714691124, 12.808992771315506, 13.320427537343237, 13.856141798538966, 14.417108686899677, 14.880838578249083, 15.078502837514899, 15.10835768679724, 15.138285400714459, 15.340108670999546, 15.838858359627617, 16.494277040378904, 17.18154449720741, 17.901167922079374, 18.655493609872096, 19.446462001925, 20.10047984910413, 20.380033108768043, 20.4222817082473, 20.464619696589008, 20.750107851853553, 21.45463364970066, 22.380092503653138, 23.350602854176625, 24.368863542314056, 25.436135077310002, 26.55761646604082, 27.4860591436134, 27.88279098612945, 27.942750196881406, 28.002868666746373, 28.40837586518837, 29.4085828713003, 30.727108116769323, 32.11236953520561, 33.56675578835712, 35.095347733801994, 36.70084036021005, 38.03061303299964, 38.60022408134422, 38.68616745233806, 38.77233772255242, 39.353584279915005, 40.78971362917315, 42.68270075368097, 44.670961988791426, 46.76120963201013, 48.95800801716097, 51.26704822479938, 53.18135010440747, 54.00066088242057, 54.12449341281832, 54.24859533437324, 55.08461648296117, 57.15205274697562, 59.881292730618725, 62.746145905843434, 65.76113943672286, 68.92544768101041, 72.25020228723358, 75.00411434911554, 76.18299321379443, 76.36114264507742, 76.53972972430473, 77.7434363040931, 80.71708670447241, 84.63855303720766, 88.75539882914461, 93.07739079362973, 97.61484045599286, 102.37885959234272, 106.3242886492699, 108.01034852942612, 108.26489867022684, 108.52007082392785, 110.24059437959457, 114.49436212522271, 120.08572064352607, 125.94618016175785, 132.08088099025102, 138.50508994021095, 145.23528308195444, 150.79649460001065, 153.16966245292386, 153.52767835252013, 153.88656369467077, 156.30771224209096, 162.26723129275382, 170.07146284686172, 178.2336768376445, 186.74270677482954, 195.60048123189029, 204.83512975169293, 212.43335504983048, 215.6571448261806, 216.14420008283028, 216.63223711051427, 219.9175427489737, 227.95030112136948, 238.45207997755153, 249.319796617275, 260.56693645840625, 272.1748206921463, 284.159902759419, 293.8968559255344, 298.028083387272, 298.64946168110646, 299.2716618606666, 303.4379720528373, 313.5730477928592, 326.650440882007, 340.00433643546523, 353.6015884374236, 367.40819862842443, 381.40162152062965, 392.58465203105635, 397.2406671578184, 397.9399912351406, 398.63990381050314, 403.33046483051345, 414.61759837752584, 428.8214189821552, 443.0163701309916, 457.02331624874466, 470.8560977524616, 484.4355709645954, 494.8918959084213, 499.18677200228086, 499.82582727905253, 500.4638580966816, 504.6913419888719, 514.622256296691, 526.7494582089612, 538.0955116256699, 548.8508959481316, 558.8336855334522, 567.8981826401802, 574.5188983520756, 577.0903638230044, 577.4682735913127, 577.843954031108, 580.2780270307999, 585.5910485481, 591.4845983737829, 596.22770541894, 599.7877028109815, 602.1804323491816, 603.4177403608104, 603.5853767561092, 603.413992602244, 603.3800371242172, 603.3433160589154, 603.0283734350259, 601.7234584704831, 598.9882592014221, 595.1636438869035, 590.1483105935129, 584.0874732254312, 577.0335821092191, 570.604192341827, 567.7472129274528, 567.3197030054208, 566.8906846091277, 563.967079230186, 556.4762333589606, 546.3313616320307, 535.3988881420443, 523.826034335905, 511.60220919358125, 498.90138377332215, 488.4872276741278, 484.0950920891256, 483.43254078733383, 482.769350804624, 478.3226655139427, 467.50114435247355, 453.6638832420947, 439.5733420155547, 425.40584495818206, 411.18225017550736, 396.96401621018754, 385.75577007228935, 381.09551288590256, 380.40087128133246, 379.70707972761744, 375.09425113198864, 364.0273401353407, 350.2768818435369, 336.7436351970915, 323.4694921348868, 310.4769073014493, 297.7689501975784, 287.91677233906466, 283.89569929386226, 283.29775490927835, 282.7006168830273, 278.73583159125207, 269.35306558691127, 257.82813221177145, 246.6757653873485, 235.90459312795585, 225.51457140343794, 215.48401151591244, 207.80750768128425, 204.6852205117823, 204.22057098931862, 203.75479481780332, 200.68319076707252, 193.47067703615397, 184.70054510964908, 176.27989375774953, 168.2113448774842, 160.48523847913407, 153.09249151668047, 147.45964281037166, 145.17335454603094, 144.83425113953865, 144.49599345490773, 142.25626769711974, 137.00412722693537, 130.65097235142886, 124.58607046708461, 118.80061999991356, 113.27936701100735, 108.01351120193323, 104.01424322694476, 102.39429708932954, 102.15423877505556, 101.91481877828969, 100.3269037389054, 96.61793111741403, 92.1385121286967, 87.86960986765462, 83.80362616739404, 79.93509231192643, 76.24910526325264, 73.45461500069284, 72.32361262134832, 72.155736123471, 71.98829278107708, 70.88038837466456, 68.29312898389954, 65.17228011102863, 62.20091780486252, 59.37593065818372, 56.69000346171083, 54.13236020683132, 52.194881403065224, 51.41022029273176, 51.29377839704114, 51.17763167811408, 50.409335244516, 48.614249156431825, 46.45217931553392, 44.39586841235513, 42.43757995816317, 40.574879904064225, 38.80397864982135, 37.45854379096402, 36.91415312963776, 36.833471006326825, 36.75299982595284, 36.220007418769654, 34.97545120800348, 33.47481498628481, 32.04586423063365, 30.68721673067958, 29.39380231637554, 28.163388937003056, 27.2288683125741, 26.850463508806737, 26.794348974477366, 26.738383589045863, 26.368356816372167, 25.50494939377998, 24.461523203603896, 23.467242482532264, 22.520445802484154, 21.6184340310979, 20.758855582648284, 20.106132100271346, 19.84170916362106, 19.80245728648664, 19.76329435318349, 19.504259955063528, 18.89784322732978, 18.165367670990097, 17.4674882222363, 16.803163883224045, 16.170573188458054, 15.568601987922662, 15.111579351127084, 14.926440154886377, 14.899005672196552, 14.871645061380827, 14.69040912316743, 14.266579083257206, 13.753975710357404, 13.266564818144854, 12.802523039554687, 12.36032944520198, 11.939150038449965, 11.619208785811843, 11.490350527577128, 11.471286652826526, 11.452196082604736, 11.325639362231351, 11.029759955765751, 10.673846166957238, 10.33517112196173, 10.014404645642616, 9.710879933419402, 9.423209216729543, 9.20609854485453, 9.11833588511501, 9.105358325499276, 9.092399838093284, 9.00683576208789, 8.808122376085969, 8.5694322383695, 8.345235583324271, 8.133362694954565, 7.9346583366978924, 7.748356180431647, 7.608472408106323, 7.551976533064685, 7.543662924427144, 7.535376078719909, 7.480753924352657, 7.3554443663176, 7.206083678718208, 7.067105482389331, 6.9387204171582235, 6.819841507373776, 6.710755069410531, 6.6306033030739275, 6.599012311958795, 6.594386720364248, 6.589783852917882, 6.559721624743471, 6.491654826641432, 6.4141807026267, 6.345981452696905, 6.286979912755023, 6.23611977428608, 6.194957695142628, 6.168903286774824, 6.159422685325345, 6.158114488444249, 6.156832366244733, 6.148719807763197, 6.132857104313635, 6.120926477770319, 6.117940148697222]}, "24": {"0": [2.6296174708466036, 2.6519608503005703, 2.7392122473669525, 2.893833486322603, 3.117565669140213, 3.4173503910316243, 3.649716459469136, 3.7061244820072603, 3.7108181378353744, 3.7155188101770604, 3.774077704031492, 4.062776856418267, 4.605203590506951, 5.26422330134489, 6.057324874511895, 7.012175853807409, 8.169929383645982, 9.025067469266848, 9.229105573899702, 9.2460510921585, 9.263043448737188, 9.473642455239702, 10.496070911894696, 12.386607409900567, 14.683761384672511, 17.48947806585401, 20.926143748436214, 25.141137343592654, 28.28982803276527, 29.046494958800448, 29.109583955036907, 29.172690484095973, 29.95513959156822, 33.79008723256268, 41.020891138716955, 49.977719937273434, 61.08492102203808, 74.85823669031056, 91.90053449288794, 104.67265367220905, 107.7406659621121, 107.9962199131051, 108.25163411552447, 111.42416914839716, 126.93414596164429, 155.9089131883914, 191.0555570017464, 233.1052890920509, 282.3914355394005, 338.57625708468737, 376.91486604026426, 385.6408054352516, 386.3578027845691, 387.0751262376589, 395.8653476578142, 435.9059375235136, 498.3937889300903, 554.1797165885492, 596.8244552817016, 620.4832660599511, 621.9336902492751, 611.0653538052806, 607.4552681831454, 607.1423974835118, 606.827021892982, 602.7835722821617, 579.9921165600605, 530.7156735002046, 471.2277767655843, 407.8491084997495, 345.95206394193093, 289.0138520657169, 256.4937083509662, 249.6707481292282, 249.1197091429972, 248.56976136958266, 241.9318592859853, 213.68526398229545, 174.78300201934863, 142.48386815922018, 115.98002240133957, 94.40489679299044, 76.91739633424025, 67.65583809308328, 65.76777096514859, 65.61581735751598, 65.46423316675278, 63.64058209096293, 56.066881814119284, 45.99904317625204, 37.88446220261814, 31.339283854119806, 26.05916176369187, 21.789559943202978, 19.51961518248689, 19.05458650736467, 19.01710837775566, 18.97974592987737, 18.530968851838892, 16.663602722237606, 14.168260707792316, 12.148267879323337, 10.518555811992337, 9.219441833419483, 8.202620483431332, 7.685609178910304, 7.582823482698414, 7.5745829113120475, 7.566384750547567, 7.468241981566104, 7.07463946835662, 6.605540659303379, 6.313080175911201, 6.226218028997796]}, "25": {"0": [2.631588343276793, 2.632241236875057, 2.634513792995755, 2.637421650189301, 2.639163717939515, 2.639518096910144, 2.6398831325419567, 2.641962730687273, 2.647160466429002, 2.6549603255978935, 2.664460905993723, 2.6751799046086844, 2.6873360303572955, 2.701053425363434, 2.7143323173524965, 2.7208173280706216, 2.7220627646698112, 2.7233229051394385, 2.73005563750466, 2.745519244960756, 2.7653897566939687, 2.786677430066132, 2.809555223762495, 2.8341797685525325, 2.8605018181504414, 2.8836436129489145, 2.8948405835595783, 2.896986649415933, 2.8991427921255255, 2.9105672138323277, 2.9360946329997195, 2.9681704624657197, 3.0023215616333574, 3.038036778121007, 3.075403181784558, 3.114503542328585, 3.148530035540597, 3.16471089578484, 3.1678388057829836, 3.170987689189461, 3.1876461299643366, 3.2242433337679137, 3.2702250682213756, 3.3184382498143186, 3.368166750858947, 3.420024526193879, 3.473977115624828, 3.520290530865041, 3.542262426204809, 3.5465001353441106, 3.550751217386813, 3.5732548456084148, 3.622562171098593, 3.6841397856041374, 3.7482020558426683, 3.8144435901866003, 3.8831828003480426, 3.9543346064466136, 4.015188391616926, 4.043992905044945, 4.049538167971892, 4.055097775625303, 4.084366499751514, 4.148726039157688, 4.228663187856479, 4.311049526696974, 4.396130005060057, 4.484192795269757, 4.574722088316616, 4.652002713161754, 4.688591286785334, 4.6956653994050885, 4.702753494978763, 4.739940912954725, 4.821504436189189, 4.922236195231192, 5.026002517488671, 5.1328463027850715, 5.242612229273762, 5.355701682620089, 5.4520577902574665, 5.49759388033016, 5.506366697469293, 5.515156762056606, 5.561397261646026, 5.66272406977723, 5.788296820187746, 5.917053817233107, 6.049426009220613, 6.185847573349741, 6.326255630728997, 6.445768208062865, 6.5023402573763684, 6.5132049777114895, 6.524104966973207, 6.581590529639124, 6.707719808696567, 6.863675475325509, 7.02441121870631, 7.1899435311822, 7.3605364481048685, 7.536378077046363, 7.68668276561039, 7.757669462569512, 7.771347323478043, 7.785052699881911, 7.857148150384777, 8.015715395034226, 8.21176575367566, 8.413335700640998, 8.621155889521468, 8.835555340955564, 9.056317582547985, 9.244832880521729, 9.33379806405981, 9.35095551800393, 9.368153936398025, 9.45864011927915, 9.65723292424391, 9.903066023802884, 10.156135326583865, 10.41644497637087, 10.683786770943549, 10.959723785601119, 11.195188488894974, 11.30631420629187, 11.327752483181284, 11.3492423025574, 11.462312661626614, 11.71014330231639, 12.017124351056788, 12.333218414052487, 12.658730321949413, 12.995049420537672, 13.341711636333658, 13.637473650045097, 13.777451206959078, 13.804418671283996, 13.831449889803181, 13.973604645319618, 14.285182929435736, 14.67174970131028, 15.069958063093747, 15.481689398243557, 15.90626461735549, 16.34416212033654, 16.71840457733, 16.895493988299332, 16.929648769835264, 16.96388867844331, 17.144093437728277, 17.540026004493377, 18.030368908030674, 18.535830741840165, 19.057957279856243, 19.59653213993412, 20.15238574690709, 20.627744541651374, 20.852862617798095, 20.896251638848412, 20.93973551079844, 21.16837584347318, 21.670180506650212, 22.2924268428036, 22.935372680100677, 23.598551058270864, 24.284209755660278, 24.992202137639335, 25.597206515916533, 25.883565240283883, 25.93881287431454, 25.994194471106997, 26.285654951161266, 26.92734530535093, 27.721363538361633, 28.541982255314895, 29.390269320684425, 30.2674870310641, 31.172875887363343, 31.94809104423929, 32.314985123657365, 32.385810850042176, 32.45681386579297, 32.83048672437466, 33.65140738726906, 34.669981987825004, 35.72237058312659, 36.81077791761, 37.93549327044918, 39.09833435711824, 40.093466856211194, 40.56435891713816, 40.6552155225037, 40.74629456107455, 41.22557875088536, 42.27911886197772, 43.589101905631296, 44.94295939275454, 46.3422480051913, 47.789248675719286, 49.284418625329, 50.56434033810472, 51.17274143704168, 51.28956786236958, 51.40663508582934, 52.023132080553445, 53.379207254041354, 55.0662597036856, 56.81126688006663, 58.61548657186332, 60.47994237439, 62.406485562581615, 64.05574313557726, 64.83782140761075, 64.98876432062487, 65.14010673580825, 65.93625233470657, 67.68383211621882, 69.85551130986148, 72.09906162823614, 74.41952833021315, 76.81853220799114, 79.29440472300553, 81.41213133561224, 82.41648295789317, 82.61030434873449, 82.80461318234974, 83.82690420290734, 86.07475770148855, 88.86321624524773, 91.74296637856212, 94.71645562119878, 97.79197983356124, 100.97130952229516, 103.68743932185298, 104.97897062863737, 105.22790784039859, 105.47730177262268, 106.78833814755106, 109.66192742115938, 113.226958346347, 116.91038889286375, 120.70769843286078, 124.63186245704055, 128.68182738598657, 132.13926717784122, 133.7791766016337, 134.0958980828199, 134.41334704331794, 136.07824089527642, 139.7330445662334, 144.2568923292133, 148.92633302577798, 153.73857260005903, 158.6906210699259, 163.7956365606686, 168.1514805878888, 170.21074172174767, 170.60755587744345, 171.0051813164177, 173.09510461174483, 177.68697001989588, 183.3479006924233, 189.1837703675328, 195.17669404131394, 201.33898948424007, 207.67818066492381, 213.06418673871994, 215.6021704820321, 216.0892683987384, 216.57717877044178, 219.14712707024617, 224.7926382439164, 231.74395620418233, 238.86894169792578, 246.1801636495732, 253.6540510689935, 261.3149729451508, 267.79614252191624, 270.85011973297867, 271.43834156553817, 272.02732626031735, 275.113423499236, 281.83096344726414, 290.1037171239846, 298.5110549201524, 307.0710192279478, 315.8433292893991, 324.7459601764247, 332.2081529118111, 335.7120018232427, 336.3854911343016, 337.0596798574468, 340.5920661271556, 348.26164605756844, 357.59793227138505, 367.0629144050358, 376.62680309518163, 386.2666676916123, 396.0144105772623, 404.1175348546951, 407.889414427457, 408.60648653540557, 409.3263047898585, 413.1064944660293, 421.2961665191343, 431.12719705038757, 440.9858905258698, 450.8197812978782, 460.499731282552, 470.2238552070979, 478.23699946333517, 481.9529646722215, 482.6564243276991, 483.3517928793287, 486.96203163169156, 494.80244585326807, 504.0587864517606, 513.185156042445, 522.0123503414868, 530.8032811939308, 539.2277040211175, 545.9896941321633, 549.1000259111171, 549.6832102170439, 550.2645172665366, 553.2699506797767, 559.5882048730983, 566.9974731959303, 574.004197000112, 580.5053674133026, 586.657647412397, 592.4251695907609, 596.8978682461632, 598.8734162308622, 599.244120581774, 599.611963434281, 601.4885010151847, 605.2638224473807, 609.3641847468817, 612.9497268858548, 616.0090196033287, 618.4587678369977, 620.5333928456747, 621.7756415414099, 622.2230696273127, 622.3018325605956, 622.3748496898421, 622.7068512299751, 623.1654188266575, 623.2313920835965, 622.701995026354, 621.5893118943114, 619.984578541621, 617.8282693458023, 615.6432145148314, 614.512820068263, 614.2881083095014, 614.0607374647379, 612.8201116753686, 609.8784096055791, 605.8256027779361, 601.2527492844827, 596.2410977865457, 590.8174632565269, 584.932037360882, 579.7597103059823, 577.2431366307609, 576.7515178571392, 576.2581223633114, 573.652442439121, 567.8686188289837, 560.576870769017, 552.9227962832548, 545.0248695257093, 536.8264264179568, 528.2915644353468, 521.0069523144545, 517.5789471267625, 516.9313386027147, 516.2826522386964, 512.8575854068058, 505.3221266079999, 496.04587036835176, 486.6222987633077, 477.10082668466714, 467.4596891541306, 457.740207858456, 449.62130472396143, 445.8163804308739, 445.08542912447535, 444.3525819016862, 440.53849048221764, 432.3997044461033, 422.5679944950431, 412.75035948797125, 402.9239860326264, 393.20326744552534, 383.50695425914483, 375.5384463008053, 371.84182222788553, 371.13308643614994, 370.4249474219952, 366.7363141113094, 358.88356452451666, 349.5052015250407, 340.25599456237507, 331.14689803356526, 322.13693281415703, 313.3292367732961, 306.09640375143977, 302.77239771526763, 302.13870986078706, 301.5059106248491, 298.22388384040113, 291.21337688403537, 282.9204791724212, 274.8053486520144, 266.8658136728687, 259.1081979214671, 251.51301975522418, 245.32874040631262, 242.49647673964597, 241.95691886927088, 241.4183653621066, 238.62818658049255, 232.7019984036765, 225.7283677015829, 218.93948219787129, 212.3141768349402, 205.8626456683924, 199.58857854693647, 194.5037913907824, 192.17956955011206, 191.73737693911207, 191.29609383528197, 189.00659372493618, 184.15737346277572, 178.4747365606903, 172.95027858202462, 167.58239099662066, 162.37275424681806, 157.3169112593859, 153.228076873054, 151.3640254908937, 151.0098533736972, 150.6564064594711, 148.82227670890524, 144.9415838504917, 140.40990927035458, 136.00512134518553, 131.73813454334496, 127.59706524373041, 123.59339223438171, 120.35361272521435, 118.88044266197569, 118.60064140424674, 118.32144198566422, 116.86996979101481, 113.8152046621024, 110.23177041652896, 106.770399927337, 103.41349095242214, 100.16606949572954, 97.02108139554709, 94.48239777473101, 93.3262088342021, 93.10698405673293, 92.88833067675561, 91.75271851314552, 89.35958402337248, 86.565613096922, 83.85902467038709, 81.2398760576886, 78.70804134363149, 76.25229967735729, 74.27948157626375, 73.38118119742828, 73.21059579082662, 73.0404647134954, 72.15714640704611, 70.29606255345554, 68.11888262769688, 66.0121306036423, 63.977352636942946, 62.00904361572782, 60.10326655748789, 58.57143238887182, 57.87415951905883, 57.74173224399447, 57.609652296020364, 56.92379699049624, 55.47970083222381, 53.79089166190441, 52.157971032927655, 50.58040721755636, 49.054402700458546, 47.57795615537917, 46.38905916367142, 45.84818482945241, 45.745425334116796, 45.64252540381232, 45.10989827086892, 43.99007034501042, 42.678892126580266, 41.41255447445138, 40.188304748917474, 39.003892909097154, 37.85694789591927, 36.93291594217171, 36.51253466071174, 36.43267704739307, 36.35302302760329, 35.94032975180531, 35.06964302814204, 34.05164718340725, 33.06749441213126, 32.11546853597708, 31.194534139341357, 30.303863862080576, 29.586793919610685, 29.259735266404586, 29.197696205262694, 29.135793174695763, 28.81505324088931, 28.139119061860182, 27.349485161704642, 26.583885828911843, 25.844389362529554, 25.128584078183543, 24.435175884704243, 23.8770803002359, 23.6230329420202, 23.57471230116911, 23.52651655130711, 23.276780156691373, 22.749922731422355, 22.133463855749874, 21.536952181461146, 20.95874692088341, 20.398787986015257, 19.857209044343477, 19.420693289842212, 19.22178206183788, 19.18403450576926, 19.146376916522676, 18.951168079950204, 18.538975628746567, 18.056430104267, 17.589449840785797, 17.137710109881812, 16.700296633921383, 16.276712854506577, 15.934832187602979, 15.779462015555048, 15.749956399097746, 15.720526712402782, 15.568060871836378, 15.245813066118503, 14.86917135581059, 14.504444386568506, 14.151592991197163, 13.810065949629745, 13.479341248068918, 13.213095028558826, 13.091804467960255, 13.068774044048155, 13.045800528570615, 12.926743641053166, 12.675088651821172, 12.381375547243254, 12.097156785160694, 11.822252468682786, 11.556601789357455, 11.299279054428792, 11.092461790201824, 10.998400647159071, 10.980541250942858, 10.962731330831968, 10.870490710100766, 10.675583080912393, 10.44840621194322, 10.22897358561274, 10.017415194222643, 9.813366454035318, 9.616023452653312, 9.458186591726465, 9.386507446263217, 9.37291094223302, 9.35935558255448, 9.289122032670367, 9.141281648546261, 8.969150110488739, 8.803635913907886, 8.644633154479473, 8.491790627465157, 8.344852215053841, 8.22715435511476, 8.174019697233408, 8.163924333951295, 8.153861268051738, 8.101830652517414, 7.992566416260354, 7.865957593344297, 7.744743867066939, 7.628693686960659, 7.517845627354132, 7.411927779036417, 7.327650951575576, 7.289586989889824, 7.282393524217991, 7.275224910225569, 7.23819073711432, 7.160882472605345, 7.071970503519818, 6.98771320834464, 6.908012287950126, 6.832441531551152, 6.761490546289946, 6.70586126779988, 6.680996766104952, 6.676308662047554, 6.671644646946118, 6.6476467931079135, 6.598136033472885, 6.542477002226355, 6.490903390679996, 6.443575047023486, 6.400267884051156, 6.361480596105154, 6.332409170543228, 6.3198562948454, 6.317526301053542, 6.315218271002543, 6.303490797958711, 6.28034225614665, 6.25610068607538, 6.235978193666356, 6.219751537568729, 6.207358255032184, 6.199181931594966, 6.195684574819321]}, "26": {"0": [2.6484306635455512, 2.6486043467002345, 2.648665034052754, 2.64873353199324, 2.6496568127663425, 2.6552084158487785, 2.669912318633691, 2.6927876259636934, 2.723241288269357, 2.762492369657456, 2.809811090088258, 2.850476704239, 2.8661009768678487, 2.8680631176180946, 2.870034585375526, 2.8864364065594557, 2.935238050894694, 3.0085058638523203, 3.090921058812605, 3.1821571165939337, 3.2830167621085664, 3.394228617284592, 3.483334615536839, 3.516728531818457, 3.52088033299646, 3.5250429012735576, 3.559325408495304, 3.6591947891730223, 3.8036556237685897, 3.960260953859735, 4.1293399349524975, 4.311310741668306, 4.506649548948142, 4.660896966091924, 4.718384669889071, 4.725511037366931, 4.732651326585601, 4.7913497791450945, 4.95993117957854, 5.200611451620412, 5.457245487437687, 5.73074135862254, 6.022917152147668, 6.33386876591013, 6.578291200652772, 6.669295062248706, 6.680574532503251, 6.691879721006248, 6.7848329199207535, 7.052013683195691, 7.433927908142164, 7.842954798081048, 8.28081838534768, 8.748924621334645, 9.250102310991743, 9.644302385531109, 9.79119514799027, 9.809470049741407, 9.827697820491894, 9.977648689303763, 10.408507097500408, 11.023627395395085, 11.680743530567286, 12.383692756619437, 13.136997509474204, 13.943602531900046, 14.579115763329687, 14.815845787978622, 14.84522423503372, 14.874671849438203, 15.116891718059414, 15.81596288210232, 16.817613177122567, 17.892926138242395, 19.04589308844233, 20.28409498763846, 21.61443153713654, 22.665229492943606, 23.05720064740702, 23.10587014851681, 23.1546669461034, 23.555497622523507, 24.711914040764505, 26.374309730948784, 28.16267017355557, 30.088246907548047, 32.15936264560557, 34.390799711900534, 36.15933970341036, 36.819777355959594, 36.901689288603706, 36.98379803014231, 37.659458195953704, 39.61144720607703, 42.42039427707772, 45.44857388703319, 48.71485789303444, 52.23445752661771, 56.03096479954082, 59.0448580446356, 60.16794179280511, 60.307494211488766, 60.447391695118455, 61.59903808531228, 64.93122399631585, 69.72661207251576, 74.89105500050776, 80.45211669999928, 86.44969844036048, 92.90612923256744, 98.01853926821012, 99.92746895629317, 100.16485410948441, 100.40259584000992, 102.35822135976069, 108.00273372471042, 116.10230352343787, 124.81522972423936, 134.16956242579025, 144.20158527221662, 154.9649153806745, 163.4487416681053, 166.60403367107435, 166.99552379676018, 167.38781802182308, 170.61329876931143, 179.87871111604454, 193.10560678658507, 207.1796776158887, 222.16462568777195, 238.04821243483366, 254.86372716276324, 267.92696365795604, 272.74321265433787, 273.3442537799576, 273.94586775828975, 278.8541531387463, 292.8278225964028, 312.4038060860277, 332.82913525836943, 353.973399884233, 375.7502043704087, 398.11233443722847, 414.9447261522036, 421.01758900257363, 421.7623783992608, 422.5076378193522, 428.60369272129003, 445.6297698742192, 468.49357260992963, 491.1040175111743, 513.1104452640006, 534.3207420508556, 554.3322129789552, 568.3947197355741, 573.2284602474447, 573.8077872905213, 574.375951884725, 578.9911736402055, 591.2135733252077, 605.9399124636099, 618.3208127299529, 628.2985203781263, 635.6136564724599, 639.9445457680309, 641.3645756248386, 641.5265049060263, 641.5301005848083, 641.5299453422806, 641.4335359598003, 639.9770727779705, 635.4400558273048, 628.2431032464751, 618.1647281289613, 605.747260023224, 591.0274785742008, 578.685998214712, 574.0429174343398, 573.464666950516, 572.8847052101728, 568.098438959323, 554.1923145264738, 534.0930515602109, 512.8796390611734, 490.82349434465897, 468.3107042431421, 445.37636175394545, 428.4064018808329, 422.3132599527016, 421.5618179294175, 420.8110234313925, 414.72422141445, 397.91994569268064, 375.5890144540769, 353.7908875264383, 332.6373640245811, 312.24447530591317, 292.6691480972655, 278.73197388762657, 273.8355430748759, 273.23548824567746, 272.63655408234587, 267.8091558074344, 254.74938639219835, 237.9449840931177, 222.0704541619441, 207.10359751248882, 193.04132716436442, 179.82428095383415, 170.56118535361324, 167.3427957748094, 166.95082775866436, 166.55978883644596, 163.4122348646756, 154.95047568863242, 144.20685681072283, 134.1799285657229, 124.84682306147526, 116.14035633191149, 108.04511847075106, 102.41029128455534, 100.45745770710715, 100.2197925631969, 99.9826739154811, 98.0768202441443, 92.97294114170568, 86.52339684102158, 80.53681894899938, 74.98226747010986, 69.82958784368955, 65.05092167413314, 61.73231240295396, 60.58339522089161, 60.44384045377347, 60.30463010837339, 59.18431297282188, 56.184369127235044, 52.403506967486386, 48.89556700197202, 45.644786793272466, 42.6294009766155, 39.8346545990385, 37.890286874396324, 37.21745095216118, 37.13571372426286, 37.054178848188954, 36.398037386654025, 34.64173539730332, 32.423433185780276, 30.3674322771751, 28.45948270771898, 26.6907091215666, 25.048032879711, 23.904753171981923, 23.508430872229873, 23.460263463465893, 23.41221489866513, 23.02540571169239, 21.991174836326547, 20.682971456394743, 19.466670586607208, 18.336114276929433, 17.286271160792513, 16.309560250300287, 15.628449018927116, 15.393336309426031, 15.364810361910418, 15.33634702237526, 15.106993185813593, 14.490802140874493, 13.712749509478636, 12.990535293487268, 12.320363521246684, 11.697975979768595, 11.122316682622966, 10.72264979280082, 10.584303934132299, 10.567512604675104, 10.550766624080122, 10.41614643136444, 10.057053246990318, 9.606114693577787, 9.191449271999394, 8.811537551726062, 8.463703869739946, 8.14634974686107, 7.929442697019593, 7.8552130720354, 7.8462319368966424, 7.83728109196808, 7.765386655586145, 7.575214584969809, 7.341780069472349, 7.1325973165273835, 6.9469438684967795, 6.783979563305217, 6.64307233016289, 6.552636555908857, 6.5229520535999095, 6.519414780285032, 6.515898423920931, 6.488169598242894, 6.419109240977177, 6.34458251567993, 6.291653309986377, 6.258994623965269, 6.248630420735118]}, "27": {"0": [2.651397553677167, 2.674555550646755, 2.68297360849603, 2.6837854239678074, 2.684606696797302, 2.6942273527437437, 2.745232489740765, 2.862750440996811, 3.0259674957740206, 3.2384842374553573, 3.5051194118007207, 3.831182735329282, 4.077042398783381, 4.141286506291368, 4.147069795030583, 4.152867593869241, 4.219184200709158, 4.511194979779856, 5.027410846461025, 5.629173587260041, 6.3281084410688235, 7.143294553781451, 8.0987128069096, 8.80279923983313, 8.984603072601425, 9.001022983028019, 9.017481258756414, 9.204942152429782, 10.027033359919745, 11.47479828186962, 13.168392049819978, 15.159886206054106, 17.509534328920427, 20.2821534493633, 22.338393453579975, 22.87168469305913, 22.919792022612206, 22.968006232948696, 23.519239084466427, 25.949524437427005, 30.28362234793346, 35.438326303282544, 41.57944342506182, 48.89795499988102, 57.635081709468494, 64.16778929576807, 65.87194413117524, 66.02570414892207, 66.17986745075179, 67.93742895139445, 75.70918387439946, 89.6025330266294, 106.14164864542109, 125.76248073426396, 148.94858791746657, 176.1833075750201, 196.17909523525097, 201.328122234106, 201.79227030982162, 202.25752473990755, 207.54963586182566, 230.61151184858875, 270.4000140380231, 315.1251851066393, 364.17166384505424, 416.38091506562535, 469.5648189546056, 503.2321152068415, 511.17454555483454, 511.87357488530415, 512.5718752536515, 520.3690227163082, 550.9788634446115, 591.5287534615265, 620.6099939284053, 635.5525678492629, 634.9996060251024, 618.8343569456333, 600.7845619116445, 595.5610425895702, 595.0833261111864, 594.6032613072176, 589.0491720199051, 563.5257946321086, 517.00622357567, 465.42172942865466, 412.1560671344797, 360.17251454912343, 311.43095491785147, 282.24737949289516, 275.4490394031434, 274.85021504802415, 274.2524177908115, 267.6070669712372, 241.54019916627087, 205.32853540968782, 173.9462239879904, 147.0678651409299, 124.1971471765428, 104.84954712039996, 93.99084340017818, 91.53172487050907, 91.31633149998281, 91.10146001670658, 88.72269005485838, 79.58183520823754, 67.33498488856848, 57.07605932661939, 48.4866398397082, 41.29657709496131, 35.266672973422736, 31.898789836152485, 31.137184335573508, 31.070405559216745, 31.003784170392933, 30.26629468126788, 27.43882885394144, 23.647746345158353, 20.458908177334443, 17.77470917051507, 15.513423334882999, 13.611982095142828, 12.547207457437151, 12.30618924075918, 12.285041927241405, 12.263954860355298, 12.030742707405803, 11.136739530476872, 9.945792615943121, 8.964229282441584, 8.165387918205232, 7.52565317202969, 7.026275414871605, 6.77166349090444, 6.717664783469307, 6.712995388797407, 6.708358711949401, 6.657889099421396, 6.480381166097608, 6.302990880239458, 6.245464310220287]}, "28": {"0": [2.65138278952073, 2.653299113311292, 2.6616489941777304, 2.677179684959099, 2.6928047075746764, 2.699596090434827, 2.700505310668271, 2.701422191616651, 2.708795735583988, 2.731395557390846, 2.767284460827219, 2.8099440253942656, 2.859449423027992, 2.915361379066032, 2.9782130011945434, 3.030663220233853, 3.0512639614227663, 3.0539434026247063, 3.0566327461592775, 3.0778262188093124, 3.1376929097792776, 3.2233149661828695, 3.317416429666887, 3.418952657872193, 3.5295347842120974, 3.648532986100507, 3.7442839601206153, 3.7816910699161514, 3.786593053597573, 3.791500087040893, 3.8298817685969735, 3.936067419225324, 4.0857052002352585, 4.245475620913142, 4.416070739015086, 4.597986547076569, 4.791294629344335, 4.945273203885533, 5.004833085814761, 5.0125797611012874, 5.0203345209004056, 5.08108333878697, 5.248055249285506, 5.4807138240412625, 5.727336324674443, 5.988085378367576, 6.264546578628608, 6.5577010772385655, 6.79103067695798, 6.881349956463324, 6.893118098796532, 6.904914187051735, 6.997141952677893, 7.250959383309308, 7.605311025799532, 7.982009459668172, 8.38265099943204, 8.807948608113072, 9.260098869883086, 9.620253529935665, 9.759225887428283, 9.777322885739448, 9.795460541868009, 9.93746825877036, 10.328516596666015, 10.874328743292562, 11.454085762966065, 12.06932650860595, 12.723136420014429, 13.418737910811302, 13.973718195729361, 14.188113932621947, 14.216022678476541, 14.243991887856168, 14.463435384463574, 15.070251082777862, 15.917744415234262, 16.820636092173906, 17.782748582732232, 18.808205708446803, 19.899917724808486, 20.773197230269837, 21.110702809928227, 21.15463226143216, 21.198655755330023, 21.544724628208552, 22.500458864095314, 23.837402503210278, 25.265976114893213, 26.791806809526246, 28.420595527875687, 30.160934762597332, 31.555330189922902, 32.095627212903466, 32.165983051874996, 32.23650943954649, 32.7892690236806, 34.31917925992011, 36.464235285861065, 38.757849413830904, 41.21473776469342, 43.840814987153486, 46.647609391833186, 48.900674673605735, 49.775629460170435, 49.889531676432, 50.003706625115534, 50.89845302789512, 53.37169925650989, 56.8521536360179, 60.572775190946665, 64.55808749345303, 68.81685312837766, 73.3750588504479, 77.0288123738352, 78.4477297371431, 78.63238334102695, 78.81747083636147, 80.26905700437514, 84.27797469353766, 89.9087576474091, 95.92480487318367, 102.36147670306234, 109.22244443630564, 116.5597860131799, 122.42014482057628, 124.69271455224853, 124.98896169457177, 125.28594411351665, 127.61416259496086, 134.03385525109064, 143.00495749644574, 152.5624998623081, 162.71998550913165, 173.51247083554262, 184.96134422194834, 194.0604822418314, 197.57795208770057, 198.03625301285155, 198.49529188129162, 202.08235637923175, 211.94317135842496, 225.61214843189777, 240.0198837386377, 255.17467430812846, 271.0878706799244, 287.71502004501616, 300.76439453280005, 305.7474581001152, 306.3944879946851, 307.0425883649612, 312.09113318070695, 325.8576269670126, 344.6178838590027, 363.94771180035303, 383.7751800274311, 403.988484982094, 424.4690492188596, 440.04574098792637, 445.8412549024267, 446.59565812218653, 447.35025225923494, 453.23571881292423, 468.7730722897017, 489.10418392585814, 509.0635353844241, 528.4551266479328, 546.9119075532036, 564.3859465388183, 576.7108292512509, 581.141486346959, 581.7056926221558, 582.2676368863697, 586.5490100610181, 597.3254401526701, 610.0433433413924, 620.8595877645369, 629.7887004618811, 636.570937680065, 640.9564369124633, 642.7813861030918, 643.1355959360092, 643.1698556970325, 643.1952554985095, 643.2442587078592, 642.5557985710853, 639.6040195698116, 634.3785643192324, 626.867286886819, 617.2750710503628, 605.7734602573972, 595.849013311113, 591.8299632137278, 591.2968992165174, 590.7615966527992, 586.570325496236, 574.9046826607122, 558.2030162466738, 540.3966489725808, 521.6039367412201, 501.99030412820144, 481.90261873250597, 466.45674670596264, 460.645523122332, 459.89504991352237, 459.1443103647702, 453.31288852226834, 437.77091136638103, 417.16509097478706, 396.7836699775242, 376.66942609967725, 357.04322944412854, 337.8946202367479, 323.8145134971999, 318.64145765295893, 317.9795084416833, 317.318119747522, 312.210291132457, 298.8399666719935, 281.73749294034303, 265.37198870406525, 249.74799644753938, 234.86344515177197, 220.7081255289491, 210.50280605318056, 206.78857014221464, 206.31407459572807, 205.8406149934803, 202.2042118128182, 192.76496884530232, 180.87154837917282, 169.65846175269462, 159.10153570140318, 149.170280803446, 139.84181203595818, 133.1654762930344, 130.74462355080092, 130.43598375645126, 130.12723111262176, 127.75595163323337, 121.6486969330859, 114.00215395621203, 106.84803901710438, 100.14229956356463, 93.86484618098575, 87.9979800590567, 83.81178664508501, 82.29692191970406, 82.1037909698701, 81.91115525594063, 80.43397839147579, 76.6245029054627, 71.86963261521811, 67.42544744048013, 63.27664066978292, 59.40013913760178, 55.778131010521975, 53.198381809821385, 52.266520035363584, 52.14767809007431, 52.02912328425239, 51.11986643664229, 48.774939759725186, 45.85471375848876, 43.12267385185163, 40.56961898490801, 38.18199065851793, 35.95171989571366, 34.36322151402765, 33.789091263483705, 33.71583126094045, 33.642752200686154, 33.08212906852043, 31.6357582450631, 29.83161152135025, 28.147196304859868, 26.572253405049, 25.09898470962916, 23.719914046910247, 22.737967824342064, 22.38186797319794, 22.33647837286611, 22.291208472636402, 21.94351096025473, 21.046764694329145, 19.928101747116393, 18.879500767807848, 17.89919357206476, 16.979185701197686, 16.11901058985416, 15.505902331642785, 15.28328050473547, 15.254858367740505, 15.226510139518652, 15.00916409460232, 14.450122711716519, 13.752176577652635, 13.098427649381776, 12.486769257987545, 11.91575202810554, 11.381638525873795, 11.001730006142433, 10.864468451472545, 10.846980700914468, 10.829541399703192, 10.6959354131494, 10.352202379121618, 9.924574335096342, 9.528099122994647, 9.160195927608495, 8.82007085358401, 8.506004208275069, 8.28526839745392, 8.206149141676661, 8.19608461660146, 8.186050583422361, 8.109266647404992, 7.9130936169642885, 7.672983523805682, 7.453698790630781, 7.254804547749999, 7.0752470351998396, 6.914606131619678, 6.805134684913523, 6.766820269822243, 6.761980304444818, 6.757152385245256, 6.720549885272883, 6.629971786420545, 6.525352187084767, 6.437979507743616, 6.367992107748868, 6.314765681483166, 6.279375346439907, 6.263743032747996]}, "29": {"0": [2.67155867632003, 2.6836591541579398, 2.723437097663597, 2.73596345536062, 2.7370209681628723, 2.7380877421866847, 2.7521113676276294, 2.8329846984977, 3.019735116084824, 3.282026040831984, 3.62870132468934, 4.070671907164665, 4.621633256782516, 5.0307050363783254, 5.127846652227596, 5.135848822612989, 5.143868637903022, 5.244008489348837, 5.732554636056857, 6.63484453419633, 7.728700023497253, 9.06030680790483, 10.678139158450268, 12.6443716016756, 14.100485653018133, 14.44755454211169, 14.476176833533597, 14.504849672552835, 14.863361682056063, 16.622905992806878, 19.92579733106479, 23.990757586018244, 29.01031386090114, 35.23403207312897, 42.95962971422229, 48.77843524580735, 50.17434289551282, 50.289460222147454, 50.404930196999835, 51.85059270369808, 58.99249802469668, 72.55352458824726, 89.43392380574377, 110.39977039923973, 136.33953112493327, 168.22070296437332, 191.85375265321508, 197.45506971181806, 197.91700507400114, 198.3798528409128, 204.15234679376132, 232.26324112373584, 283.4470049118623, 342.72359871609297, 408.75836736976356, 478.5785646353856, 546.9903326256994, 586.0666461240553, 594.0462314669448, 594.6826923981628, 595.3173678416834, 603.0399002246814, 633.3959968037326, 664.7105116558035, 671.0959070522587, 651.6534429270623, 609.4612015003746, 550.5350993601127, 508.13930183102127, 498.55001354855824, 497.7674493993239, 496.9842432838469, 487.299414291236, 443.0174238418097, 374.57964733398995, 311.7154109115252, 256.4748116612626, 209.44735735916262, 170.23168697506762, 149.15590497947534, 144.8610090123674, 144.51714131323985, 144.1740355849949, 140.0169312412463, 122.59974322520124, 99.32010137436006, 80.55192777883576, 65.46863251607033, 53.37266085227971, 43.67232778848254, 38.563690716487606, 37.52869771820415, 37.446023503064424, 37.36355289312227, 36.3650043346526, 32.19972066826068, 26.668669784775613, 22.216352303369156, 18.62343233926873, 15.719502855207116, 13.375975042609939, 12.138629919674969, 11.887956479352054, 11.86792035249353, 11.847927512189283, 11.605714505621597, 10.599143870937558, 9.279933153652847, 8.254316750928849, 7.4765237130013285, 6.911513042035045, 6.538448949839041, 6.405341901321677]}, "30": {"0": [2.6929777324749113, 2.697208984743175, 2.7017816274290936, 2.702189906819869, 2.702608318034195, 2.7092922138537707, 2.7604239407793405, 2.912067531187763, 3.1541182991871612, 3.494615935767595, 3.9472465064955022, 4.529841524729409, 4.96958681937209, 5.072232107474017, 5.0801105895765994, 5.088006181870975, 5.194088578717003, 5.728365839632305, 6.738173914122349, 7.988180450937566, 9.54143375995379, 11.469707953321869, 13.869797206001994, 15.67254491458327, 16.095610023183355, 16.12811361118985, 16.160696193827977, 16.599068839096677, 18.82142723624344, 23.096495680323844, 28.49788935814263, 35.35112756637861, 44.072657301536815, 55.20032448934559, 63.70775421655875, 65.71629341731455, 65.87093496216475, 66.02596895612902, 68.11323469906938, 78.76441921958725, 99.48927819521175, 125.8420977907373, 159.19059115564193, 201.00319283760075, 252.61415804120557, 290.4323734389192, 299.1428411991729, 299.80842756488005, 300.4754181767977, 309.41770218064505, 353.38905038277943, 430.8948184103022, 513.3477589737057, 592.7710902258391, 658.177114858037, 698.3162270317378, 707.2872445514394, 707.3425165790952, 707.325331885567, 707.304022974708, 706.7238571189072, 695.7355611315824, 652.4398223072373, 585.2252226303643, 505.008955406008, 422.6781685907803, 346.03711797523766, 302.74552848098443, 293.96934404252295, 293.3121246031811, 292.6554954369951, 284.07624288745205, 246.95883794474085, 196.39361861204424, 155.55028025917574, 122.99512975085153, 97.28866710944621, 77.08207092948363, 66.71283153423853, 64.6815555799884, 64.53081687560456, 64.38045148488527, 62.42539730453177, 54.15135645467704, 43.33352707117563, 34.86120608912134, 28.220414642750992, 23.006295508390803, 18.901381415087894, 16.77967498850072, 16.362637632540444, 16.33165994344207, 16.300753943807965, 15.899135499794138, 14.19443238635045, 11.953739940355135, 10.20534333704369, 8.865305715098755, 7.863461231080865, 7.1437462400279506, 6.819202404812732, 6.761487636422153, 6.7572913111425335, 6.753112551718324, 6.7001127324368746, 6.537651914563203]}, "31": {"0": [2.705468403123202, 2.7057367255855316, 2.707644309891666, 2.711552916606557, 2.7173820209201844, 2.7250586332492377, 2.732501810799138, 2.736186875481092, 2.73688748718277, 2.7376054008171904, 2.7418354644312, 2.7523502648701923, 2.7668800095239074, 2.7831265474654097, 2.801324587284462, 2.82138121757767, 2.8431811799341924, 2.862790642443374, 2.8721114413251483, 2.8738716203173627, 2.8756418499967187, 2.8854021737210718, 2.90751347437042, 2.936447527845927, 2.967518650761245, 3.0001881832047768, 3.0351427877363184, 3.0721376819744517, 3.1042792887139754, 3.1193653877669303, 3.122145642850077, 3.1249362430680256, 3.1403934769885025, 3.1754095674898046, 3.2197633462909265, 3.266532486324292, 3.315384639477373, 3.366429416721258, 3.420110444003869, 3.466063351292936, 3.487696118824242, 3.4916626876042813, 3.4956475781391707, 3.517717503677494, 3.5673765527169126, 3.629656466580726, 3.694274218817448, 3.7614980516438123, 3.8313079899808273, 3.9041566432523824, 3.9665772550852583, 3.995768058583494, 4.001144049063209, 4.006532308648228, 4.036249019817268, 4.102586173176452, 4.18551527911989, 4.271378167441617, 4.360416582923352, 4.4526402079242065, 4.548002525627036, 4.629259933554192, 4.667171069827267, 4.67415016405058, 4.681145779716028, 4.719728000770695, 4.805708397604624, 4.912848758932529, 5.023478092043843, 5.137544399039086, 5.255215588218799, 5.37664308812279, 5.479900880596579, 5.528024618283746, 5.5368630542370685, 5.545721652483668, 5.594565150683676, 5.703366875645766, 5.838756150986678, 5.978458518913307, 6.122580301687816, 6.271325223926023, 6.424514622338749, 6.554815779799312, 6.615520869066039, 6.62669106850041, 6.637884844389796, 6.699570098190637, 6.83702110498767, 7.008417108603161, 7.185251543436395, 7.367793899573879, 7.556359802516243, 7.751043236936997, 7.9165877744945075, 7.993760946681862, 8.007957030836774, 8.0221830049627, 8.100710772251135, 8.275922532794025, 8.493921089918183, 8.719137270045122, 8.951543960050303, 9.191654705627414, 9.439707014118513, 9.650427717025236, 9.74872633329803, 9.76683054497918, 9.78497915267842, 9.885048585576639, 10.1077306664342, 10.385356025691193, 10.672010282865083, 10.9680557299401, 11.27368830897929, 11.589448118286452, 11.85852232050161, 11.983941072957812, 12.007021818681917, 12.030153870536315, 12.157672872834725, 12.441812798784117, 12.796533484741579, 13.163027425101388, 13.541664254464045, 13.93289046805947, 14.337383420025752, 14.681669544031843, 14.842456525649531, 14.872059757773295, 14.901733198870305, 15.065385089011098, 15.4302806774688, 15.885383156818978, 16.356456231723055, 16.84373669219593, 17.34789884753577, 17.8688496789736, 18.313125125078926, 18.52065781280089, 18.558853329291296, 18.597135713116863, 18.808207947977184, 19.27886502732788, 19.867088383124095, 20.475162717748567, 21.103862924009476, 21.755028809483942, 22.42854771061337, 23.002950290257772, 23.27142774419429, 23.3209312755032, 23.370536321838973, 23.644012323768454, 24.253472451820663, 25.01502755681445, 25.803340463247448, 26.620635945050513, 27.467168603529597, 28.343102290927373, 29.09148888374726, 29.441296683788867, 29.5056368189406, 29.570141445328954, 29.926051745150975, 30.719861118969785, 31.712559299545916, 32.742361010085645, 33.80936959440746, 34.91395868871594, 36.05923628578191, 37.03667033391467, 37.49366632531875, 37.577864019700634, 37.66227920207582, 38.12835205218258, 39.1679473626865, 40.467991469459726, 41.81651793130485, 43.21448552159511, 44.66451177351919, 46.166100087849046, 47.44784931636154, 48.04845522125172, 48.159113397213424, 48.27004519271526, 48.88184701412206, 50.24668308553476, 51.95364606816694, 53.72583096290764, 55.56206875074254, 57.466813033229414, 59.440917488145885, 61.129454154915734, 61.918426408575606, 62.06377755189035, 62.20950156961607, 63.01370749675844, 64.80861077542505, 67.05521899421699, 69.38637844970366, 71.80480687799755, 74.30658241313209, 76.90278833140253, 79.12235188617552, 80.15930906903472, 80.35027050605959, 80.5416965642245, 81.59767163177828, 83.961375983431, 86.91612112417572, 89.97761391188567, 93.15005507863113, 96.44426259197436, 99.85391150546441, 102.76678640550793, 104.12944913067378, 104.38052451984986, 104.632161472162, 106.0187159188654, 109.11364745607519, 112.988477729526, 117.00350989188989, 121.16246835830083, 125.46952124995428, 129.92779230600644, 133.72863805677412, 135.50746739675424, 135.8349724724318, 136.16331038215716, 137.97492325520867, 142.02154626856012, 147.06552511237498, 152.29393021881626, 157.69727963068544, 163.29041553785805, 169.06704323338377, 173.99355708266145, 176.29276972344286, 176.71575831289462, 177.13980978674775, 179.47962644881082, 184.6985936470268, 191.1981785279623, 197.92256614260552, 204.87248790747577, 212.05075984818848, 219.443460966007, 225.72300572101477, 228.64624822441598, 229.18355099379096, 229.72319136218783, 232.70612347648873, 239.33014788545592, 247.5708888084309, 256.04505317212113, 264.78434188239186, 273.77168680293545, 283.0159117344596, 290.8131061517745, 294.4360563094098, 295.1025489262375, 295.77045501996633, 299.45118715534164, 307.6437769752738, 317.77032117621644, 328.1660281498672, 338.73211816480944, 349.60292299977795, 360.732170070368, 370.05997418448425, 374.38772527177423, 375.17714036823355, 375.9676875662485, 380.3337080346024, 389.9700927423889, 401.79282198010156, 413.86230300852895, 426.0918244772574, 438.45323475728026, 451.0156012256479, 461.43188845653185, 466.23911742133123, 467.1200562609952, 468.0018144483712, 472.8312282634701, 483.3869296095042, 496.189099228557, 509.03161946830846, 521.8971200125142, 534.8046966350157, 547.535640808862, 558.0496038953296, 562.8083508878385, 563.673982530638, 564.5384409165648, 569.2491494979201, 579.410789909939, 591.6454038766885, 603.6554105945289, 615.356211105922, 626.7288580217871, 637.8378354204651, 646.5786794047337, 650.4818950508464, 651.1823230726473, 651.8880741208915, 655.7234625773157, 663.7609645799505, 673.1328241040594, 682.0007725566702, 690.2382217083639, 697.8679938758519, 704.8917569259186, 710.2965802991492, 712.597733690163, 712.989554918979, 713.3779811330223, 715.4481332710737, 719.6202086444251, 724.0541514135709, 727.7867344880526, 730.6730800138872, 732.7068248199108, 734.1170706787767, 734.4866064515398, 734.5351606230026, 734.5327727840915, 734.5269064885197, 734.4191797237623, 733.758772010364, 732.229974557673, 729.9297654110604, 726.8556137156173, 722.9476456380585, 718.2089027502342, 713.7693948885369, 711.6004894577443, 711.1911584651505, 710.7785742465458, 708.4627189685804, 703.0696570617342, 695.9730840588423, 688.1696009250188, 679.8015894887474, 670.8258090618447, 661.226927027837, 652.9382826023461, 649.0966677437588, 648.3759600562876, 647.6533478316754, 643.6675532455969, 634.7992498495668, 623.7901733598034, 612.261338888295, 600.4502461844775, 588.4306455520855, 576.127135002017, 565.8823571324536, 561.1527372627705, 560.2862425407982, 559.4185994100721, 554.6493300426233, 544.1435023782996, 531.3384336634783, 518.5474193800259, 505.6770192590471, 492.7840408547996, 479.93445753498446, 469.3908901665318, 464.5930233590208, 463.71868713993246, 462.8449597101837, 458.0841100648344, 447.6984137039974, 435.1417877443796, 422.81939786691106, 410.6577681816761, 398.6762317334525, 386.89387131187266, 377.32422357607106, 372.9917465691166, 372.20175941103605, 371.41275286165154, 367.1116066109439, 357.81299128550046, 346.76545392846526, 335.9880546781511, 325.44446605560694, 315.1432891339593, 305.0863086161861, 296.96740511185726, 293.3070071026159, 292.64203236002146, 291.97822690204714, 288.3656940061596, 280.60170323035095, 271.42286828264804, 262.503825526707, 253.85849564755463, 245.43133584851265, 237.2535936352575, 230.69595564862834, 227.7475909509316, 227.21237514384708, 226.67822652480584, 223.77454305367206, 217.53698274476162, 210.2056238016166, 203.10965423122556, 196.22921574194515, 189.5702552933593, 183.1198492001365, 177.94527302071307, 175.62314528768096, 175.2017549875326, 174.78125147909958, 172.49980546247764, 167.61302959854427, 161.88359348744075, 156.34826001856854, 150.99423389374604, 145.8245100051409, 140.82229606549015, 136.82176099832898, 135.02566381037843, 134.6999882886712, 134.37518085128667, 132.6127708249362, 128.8500746111842, 124.43523095222825, 120.16691684599424, 116.04902891395542, 112.07828135446971, 108.24844522491343, 105.18201826714105, 103.80911723536562, 103.56029650237923, 103.31209678094861, 101.96490731274221, 99.08065776502585, 95.70488223025171, 92.4497388880179, 89.31082958145505, 86.27929317009678, 83.35450386562246, 81.01904166567982, 79.97333332320869, 79.78375756944206, 79.59464392362838, 78.56809962224217, 76.37223275487924, 73.79998915714897, 71.32411005874896, 68.9360753420738, 66.63474484532895, 64.41340756982957, 62.63742472382682, 61.84323058943075, 61.69940177020383, 61.55596577604955, 60.77784779801325, 59.113596992386, 57.159328953801634, 55.278454165962394, 53.46480231403818, 51.71731871395355, 50.03168275748276, 48.68426426483026, 48.0805063266348, 47.9710316693359, 47.86181427544281, 47.269004207458984, 46.00173231366089, 44.5194144144041, 43.09021052199415, 41.71113089390837, 40.38190466073257, 39.09816838803002, 38.07375190425052, 37.61470723522939, 37.531500595712195, 37.44849830142036, 36.996792267367184, 36.0327031986041, 34.905176085878615, 33.81676546250855, 32.7665089386471, 31.753611281679458, 30.77748962147103, 29.995944561327324, 29.646327992736975, 29.58296092728156, 29.519750912338328, 29.176561868166097, 28.441614610506797, 27.58158845784802, 26.75280872356629, 25.951843845866733, 25.178498624980204, 24.432131042067503, 23.835770261442903, 23.568434830613626, 23.52000026727705, 23.47169174563638, 23.209514627097303, 22.64810978226839, 21.990800229336184, 21.35602713895688, 20.743142746971206, 20.15123187455971, 19.579871982865477, 19.122824294365042, 18.917872018800818, 18.880724389877436, 18.84366864836055, 18.642506335737465, 18.211830223864045, 17.706905928788714, 17.219739378269477, 16.74931448449383, 16.295259938400307, 15.856885866479525, 15.505665629957814, 15.348593929106835, 15.32013335477711, 15.291745887243271, 15.137638306427053, 14.807487299158833, 14.420363499781859, 14.046699936074134, 13.686494558240476, 13.338723865301425, 13.002635359179996, 12.7337988728628, 12.61352447050993, 12.59172992088644, 12.569989502827124, 12.451877418217007, 12.199654149657011, 11.904006005802396, 11.61920281130096, 11.344792061655738, 11.080556032754957, 10.826091369103283, 10.62303783834196, 10.532140199021981, 10.515667185554923, 10.499236709811605, 10.410254391546815, 10.220629666949476, 9.999228880236842, 9.786121500862725, 9.581762740251618, 9.385635421881126, 9.19722563220595, 9.04738113868197, 8.980709558868208, 8.968637750480815, 8.956601573117949, 8.89135055307623, 8.7522023305954, 8.590276668431134, 8.43544878133004, 8.287397404792632, 8.146055421491672, 8.011195954356328, 7.904535097621717, 7.8570968295873715, 7.848527311722531, 7.839996655613135, 7.793749021496262, 7.695662027176817, 7.582492633736133, 7.475044048900635, 7.373343150244912, 7.27722535650357, 7.186498908920035, 7.115660000654979, 7.084465167000151, 7.078845636391017, 7.07325088063527, 7.043067658155494, 6.979679699363508, 6.907693132312151, 6.840795316668318, 6.779044780040926, 6.722293910368438, 6.67059293153203, 6.631905709318826, 6.615288499675757, 6.612335995997098, 6.60940730797113, 6.593799445817589, 6.562263703658574, 6.528765561800171, 6.499938187759656, 6.476107767056333, 6.457325399590323, 6.4434319344588165, 6.435474185686226, 6.432852363590636, 6.43244477778622, 6.432059727063747, 6.431587426580491]}, "32": {"0": [2.707433348198598, 2.7334140291324927, 2.837905703354213, 3.0224825695114084, 3.292131879876393, 3.6553616476214996, 3.937780122539118, 4.005064073744357, 4.0104490383057945, 4.0158468949053425, 4.085704133173165, 4.436756629397003, 5.104430746421461, 5.921778220874457, 6.9196653987869805, 8.141461273728538, 9.643005737310355, 10.757129965014961, 11.018932403991055, 11.03987405923988, 11.060840998157175, 11.331079890030534, 12.682343485163749, 15.237498481619362, 18.407221529654613, 22.350140718145894, 27.27198396986947, 33.44157207049145, 38.10577177430759, 39.21073950942689, 39.29923758836824, 39.387954576150726, 40.534509136879805, 46.30963469990807, 57.43721131851214, 71.4977225025447, 89.25778227681516, 111.66791783493984, 139.83913826709997, 161.07557752860828, 166.09506351070442, 166.4964619674049, 166.89875937251276, 172.09339622386054, 198.02905205457174, 246.94551058000542, 306.0969364214232, 375.6822349958657, 454.3367326793738, 537.8609382920702, 589.5181217145644, 600.3717596011777, 601.2167337118935, 602.0603184002837, 612.6996460850778, 658.2915619193276, 713.9478898491219, 741.0713679072728, 734.7441020145784, 696.4986629817736, 632.6453328034795, 584.079753230948, 572.9784927785795, 572.1006777845216, 571.2218678688474, 560.0239267303632, 507.3258215012717, 424.91489993211513, 349.23613313481013, 283.3796397368408, 228.0869412520825, 182.6797404302305, 158.6942449356622, 153.9039829334571, 153.53313859246907, 153.1628556264837, 148.52545281010714, 128.95727600745496, 103.04120384976859, 82.46312831816064, 66.17380748896746, 53.29970192642003, 43.11449296117551, 37.82869733665642, 36.7791924407273, 36.69794704006616, 36.61690094332633, 35.60675240846381, 31.34119106267329, 25.712237490546077, 21.235497535894005, 17.667761686410184, 14.821878530839077, 12.553038909072775, 11.374254801639589, 11.140597142055094, 11.122513780493867, 11.104479030447456, 10.879636561897714, 9.938912506936896, 8.725656533879231, 7.809768195442371, 7.145838969913382, 6.7044256561513125, 6.512915928015755]}, "33": {"0": [2.7038702106375374, 2.7055987475489314, 2.711526750093339, 2.722094002575262, 2.7365543413709164, 2.75505963902082, 2.77767675727884, 2.798571937776359, 2.8079591059627287, 2.8093175464404654, 2.8106858195387643, 2.820399987595266, 2.846263128610665, 2.8834615995365813, 2.9244438710408933, 2.970128294278197, 3.020438955390475, 3.0750191271586926, 3.1212261194671216, 3.1408947100780273, 3.1437941653831047, 3.146703862607999, 3.167044529552691, 3.218851871589213, 3.2892097836266316, 3.3644208959535558, 3.4449126423605714, 3.530719895714327, 3.6218248457749787, 3.6972531545360336, 3.729094973500808, 3.733760270309758, 3.7384389538786484, 3.7710888438854657, 3.853756010459958, 3.964370905996264, 4.081188229424198, 4.204543657456739, 4.334687664595294, 4.471680699542991, 4.584182523806448, 4.63142214982009, 4.638328569005599, 4.645250213044851, 4.693394311543593, 4.814694503211463, 4.975835814359976, 5.144969455430064, 5.321932923085603, 5.507097242244859, 5.701264813322086, 5.859954363807393, 5.926515967676089, 5.936228745804706, 5.945953607732843, 6.013646743833997, 6.183943315957504, 6.409864881591887, 6.646812492035752, 6.89485821574512, 7.154770276623242, 7.427116730662008, 7.650260754140286, 7.743551911101864, 7.757192667111309, 7.77087549296353, 7.86622592744525, 8.106008708651387, 8.424623427573284, 8.758752894887468, 9.109711575662857, 9.477256240436205, 9.863210675605314, 10.178867218763084, 10.311360605230163, 10.330742568487615, 10.350152950366496, 10.485191285112677, 10.82484774297478, 11.27705048084676, 11.751159934360386, 12.249090700844484, 12.772084646901025, 13.320955302672623, 13.771213102471961, 13.959853453850556, 13.987435264511124, 14.015082072846957, 14.207715607177017, 14.693151614103332, 15.338871020313618, 16.01730572622265, 16.731045596009082, 17.48181076150811, 18.27149566231836, 18.920969195745748, 19.19300027222867, 19.232823316279685, 19.27274629909799, 19.550731549740963, 20.250895475620194, 21.184380142098036, 22.167628254417604, 23.201513505646815, 24.289258120971514, 25.437197111451287, 26.38068748322204, 26.775744492646538, 26.833670165435947, 26.89175186101243, 27.296308504524625, 28.317517607421806, 29.679932544563517, 31.116477440899107, 32.63139189586385, 34.22845443308095, 35.91289823801936, 37.29926094938569, 37.88245185027203, 37.96774170167752, 38.05322920094166, 38.6488885543745, 40.15343673020319, 42.16421407719849, 44.28383011714846, 46.52415442286552, 48.88569336640844, 51.3818582282253, 53.436631093553004, 54.29999666824005, 54.42623035732271, 54.55284274624632, 55.435931365021325, 57.66844505987454, 60.65290826541164, 63.799489901797486, 67.1236978324215, 70.6355565408911, 74.34208721740613, 77.40021775988603, 78.68537391091307, 78.87333613641312, 79.061755026204, 80.37496995836413, 83.69091414081443, 88.11866433283777, 92.79750930246222, 97.73280907944036, 102.94668536587368, 108.44000240085914, 112.96982226553305, 114.86927107685068, 115.14691574815755, 115.425132621379, 117.37247230359081, 122.27865241952577, 128.82878783702876, 135.7329543517614, 143.00698854999254, 150.68131826786114, 158.74560879148214, 165.3799595200281, 168.16305216442663, 168.56999666013712, 168.97774227098967, 171.81773490107412, 178.98337695651279, 188.51208245256737, 198.53722848445048, 209.03713201890602, 220.06564863495163, 231.62275840548924, 241.07185850202458, 245.0291930343263, 245.6073690469678, 246.18679708576457, 250.21831350795642, 260.33794759067257, 273.72926417984326, 287.69102673174206, 302.2419109995444, 317.34490525632066, 333.027244507135, 345.7687415949153, 351.0571531717552, 351.82688971801366, 352.59779564369956, 357.94563681125925, 371.3065133102264, 388.81980535168816, 406.7493831536216, 425.1796995650057, 444.0026529589412, 463.0506704059194, 478.2679543150514, 484.5224300640164, 485.4357976614286, 486.3496673947294, 492.5925129574153, 508.00790579825883, 527.6438073380775, 547.1581528760321, 566.5580564926647, 585.6808326465763, 604.3139456089624, 618.5490690047959, 624.2120421004515, 625.0284070211625, 625.8438251009339, 631.4822220453915, 644.9033524538507, 661.1119744319119, 676.1890930629988, 690.3043537344286, 703.0186268704965, 714.2595147120195, 722.0064146874522, 724.7937867869932, 725.1841319380844, 725.5972796308589, 728.3423351543939, 733.9973922245645, 739.9614448241344, 743.9261415832963, 746.2467685143046, 746.7321167689167, 745.4226001695175, 742.8028754633671, 741.48181738475, 741.2759316144724, 741.0659750481896, 739.5481958115164, 735.0579589489745, 727.6904020488917, 718.6202804301904, 708.0388372846998, 696.0274603776712, 682.6722997991011, 671.1531047928045, 666.2506485399568, 665.537427751491, 664.828248542179, 659.8141764844897, 647.1231563305726, 630.2525910645272, 612.4147079085413, 593.959445788621, 574.9801028191428, 555.7903608063016, 540.5042429759976, 534.247119102011, 533.3389722099516, 532.4307962171163, 526.1770215507886, 510.7064763116609, 491.1070218349169, 471.57713363953013, 452.36902303770665, 433.473399677043, 414.8616711048136, 400.65174810262164, 394.89105474074887, 394.0577369045129, 393.2247052057119, 387.47825649542165, 373.7343470210455, 356.6783370570565, 340.19794303819265, 324.2557429172993, 308.86493886919385, 294.07602831953585, 282.89179133247404, 278.41303886091197, 277.7691503699111, 277.1265113917253, 272.72461573258926, 262.1873641173911, 249.30723683588337, 236.97114214811393, 225.17705638424533, 213.92464644405024, 203.18447164037954, 195.1059831553099, 191.9064805336191, 191.44668827658867, 190.98785954719932, 187.84555227365243, 180.34660705037686, 171.22273419206823, 162.54450426789907, 154.28943626732396, 146.44651790403609, 138.99972474933202, 133.422212496183, 131.21567779225467, 130.89860683075324, 130.5818022236121, 128.4181908043424, 123.26642397670507, 117.01316517835416, 111.07903157328818, 105.45599219889449, 100.12952335849054, 95.0835885409892, 91.30189532633983, 89.80407605483849, 89.58928296279764, 89.37504981214938, 87.91123504951018, 84.42816911515833, 80.20542205798677, 76.20548978718594, 72.41870095496076, 68.82585624218927, 65.42780924510951, 62.88416840203087, 61.877928447186925, 61.73365950325335, 61.58975958797258, 60.60640887237541, 58.268745359442875, 55.42849464267585, 52.74150270626633, 50.19362958115091, 47.7829036811933, 45.49787467299627, 43.78733324411135, 43.111063549308724, 43.01409955689965, 42.91738946349181, 42.25639474679396, 40.682715003053, 38.77253548725075, 36.96062512807291, 35.24551948786633, 33.62019399280325, 32.08062374388555, 30.92639641611247, 30.469931101180308, 30.404459309630692, 30.33915153787183, 29.892533326898267, 28.829210432382283, 27.537696059157255, 26.31333018306896, 25.153130563215996, 24.053827709993083, 23.008707103522575, 22.226580675202747, 21.916278291892517, 21.87179653658117, 21.82748248612819, 21.524519395165022, 20.802986712047797, 19.92543826557935, 19.0927204042129, 18.30319554251121, 17.553275409569093, 16.841686262877936, 16.308346447910925, 16.097422560153973, 16.067143501761233, 16.036937348007292, 15.83039700124847, 15.337698726552945, 14.739033054622208, 14.1715035822889, 13.632340151286854, 13.121131529810645, 12.636135458549571, 12.272998849071309, 12.129433599219132, 12.108817306904765, 12.088252081452131, 11.947684878552751, 11.613474334999957, 11.208774200742132, 10.82611579465546, 10.464859403321936, 10.124123377773573, 9.802824939202397, 9.563858425384188, 9.469411137653966, 9.455887412398999, 9.442402157492058, 9.35045375612605, 9.132684226943255, 8.870218126600381, 8.624261323200196, 8.393749137622759, 8.178252877244606, 7.977147090337162, 7.82889109041318, 7.770859995023222, 7.762567835820457, 7.754304043672567, 7.698028543350864, 7.565677297368954, 7.40867299187728, 7.264007891822775, 7.1315300698295525, 7.010668366376581, 6.901625373331193, 6.824052591367636, 6.794439221379731, 6.79024475754291, 6.786074608317804, 6.7579504116952895, 6.6937237545634725, 6.622130509230199, 6.561691801666995, 6.512261081192493, 6.473809859338089, 6.446018670168755, 6.431644987302392, 6.427645804282676, 6.427154807825446, 6.426686154028336, 6.424082182543561, 6.422393647529927]}, "34": {"0": [2.704925478118382, 2.7326620282434555, 2.788571034386408, 2.8740839264942704, 2.9472078457497384, 2.96998346128716, 2.9722594858147673, 2.9745415076810753, 2.998523101324811, 3.09480516855139, 3.2640806165177, 3.4677175015063404, 3.7078356157567227, 3.9875826639651737, 4.310472754749065, 4.5529872641931926, 4.623182794288725, 4.630058395941608, 4.636949293140403, 4.709108097907996, 4.987516964456753, 5.448124172323491, 5.968115699474777, 6.55432294924112, 7.216191349681933, 7.964652697774211, 8.520469301319032, 8.680880808943117, 8.696585302035725, 8.712323790959115, 8.877182618622756, 9.51311333289335, 10.566421836227436, 11.76171547990951, 13.118716681534066, 14.660276859224025, 16.41522639927401, 17.727109119485192, 18.106977128951975, 18.144231023421117, 18.1815758951057, 18.57261018783821, 20.08410369229358, 22.607205201404522, 25.493518883289706, 28.800274781107234, 32.59701881737628, 36.95583836935733, 40.238678390752895, 41.19259802012203, 41.28592746374126, 41.37947792877707, 42.36148631097901, 46.17815530933204, 52.5921337014985, 59.98113264674089, 68.49468207235442, 78.32225231378962, 89.63722815677811, 98.16337276433076, 100.64006342347999, 100.88316358556882, 101.12689503850105, 103.68666954120499, 113.60539646861426, 130.25638838028942, 149.36362233240453, 171.2428757809734, 196.2170847411703, 224.6046125169055, 245.6993217423421, 251.77654496795333, 252.37206394145034, 252.96783522770173, 259.181952100783, 283.0902270561839, 322.0398036816033, 365.05728321059786, 411.7105129786548, 461.3712762664767, 512.982402395973, 547.7274018895263, 557.3104874255226, 558.2405885484117, 559.1698289784667, 568.5548106995885, 602.2153916096964, 649.3823333543306, 690.2107324110372, 722.5400133573987, 743.8540466794096, 753.121461387908, 752.240366334327, 750.9994734294319, 750.8557871430493, 750.7079240511, 748.8524095323093, 738.8489551562969, 714.1057069207045, 679.2180110385457, 636.299453273397, 587.70875322826, 536.4504420552066, 501.5309940635633, 492.05517009762326, 491.1407938665516, 490.2266487239342, 480.72406795949485, 446.57691627432285, 397.7999379958383, 352.14411835990825, 310.3367512198157, 272.51981250983346, 238.68954959075998, 218.15956892200262, 212.8341194771375, 212.32566151514104, 211.81831775730075, 206.64098416434518, 188.67662017184833, 164.64806375141433, 143.61095285016464, 125.27165396627652, 109.29720780569558, 95.42019923563613, 87.16167249876386, 85.03346548551441, 84.83081600723582, 84.62865557550184, 82.56686885806916, 75.469957446675, 66.0707084401018, 57.91564321553555, 50.84876634213812, 44.7142551431876, 39.39504172191351, 36.22670865634466, 35.410717332233595, 35.33293001340415, 35.255341011548175, 34.46418849381867, 31.741694580389467, 28.123223312189463, 24.97751626457163, 22.23919349290628, 19.85289669789754, 17.77340380229417, 16.53190531872604, 16.211393359532792, 16.18087111901495, 16.150430626181496, 15.838933716759717, 14.766028393479699, 13.337556006473374, 12.093074707149597, 11.01479959092085, 10.085826136641419, 9.289969307619245, 8.824279953932221, 8.705558452677373, 8.694272241734504, 8.683020412550732, 8.568700138538142, 8.180363905892326, 7.681988547770422, 7.273624959633677, 6.948331198461592, 6.70215047394952, 6.533007408647711, 6.461432588385834, 6.4476684683538235, 6.446477714286339, 6.445309402539389, 6.434544241073215, 6.418395856671104]}, "35": {"0": [2.7182108324784986, 2.718425411105989, 2.7194511859976105, 2.721391186207072, 2.7241356451230447, 2.7277312400456224, 2.7321384384055754, 2.7363239973956124, 2.7384161638889064, 2.7389972099375024, 2.7395874721874343, 2.7418461816087807, 2.7471284370254967, 2.754740662400337, 2.7630834945590705, 2.772107443562631, 2.7820022463004537, 2.792703499860445, 2.8018580507150945, 2.8063930015690794, 2.807658925391575, 2.8089348357137354, 2.813685436877485, 2.824170534515493, 2.8378918310194687, 2.8524444936416797, 2.8678934208468823, 2.884312095400144, 2.9014996005456783, 2.9159658180565007, 2.923003363396147, 2.9249543638078985, 2.9269148870788246, 2.934158062158072, 2.9498866154546484, 2.9702910502750957, 2.991721068245288, 3.0142424118851867, 3.0374865109340843, 3.0615209759453124, 3.0814523445931052, 3.091100118086767, 3.0937627616266794, 3.0964356417590206, 3.106319632537577, 3.1276418016592036, 3.155156347904418, 3.1837653024413823, 3.213210064914429, 3.243605101765846, 3.2750015417646794, 3.3008602323425777, 3.313245871701204, 3.3166665244272133, 3.3200979809099573, 3.332711860561323, 3.359892435380361, 3.3948186147797923, 3.4308122684167506, 3.467827029918283, 3.5059506260271545, 3.5451425965762673, 3.577397223791051, 3.592890869630602, 3.5971665250914513, 3.6014371995265564, 3.6171270650897336, 3.650955194424964, 3.694301630905384, 3.738677851407573, 3.784157907621573, 3.8308533019998516, 3.8788036516185516, 3.918105955726352, 3.9369618494562078, 3.9421592425167375, 3.9473696817786172, 3.96649453078295, 4.007558522969727, 4.060076319672687, 4.113880572323482, 4.168901638022188, 4.225218686968337, 4.282933699282324, 4.330091773749433, 4.352686426108149, 4.358913849645078, 4.36515670814304, 4.3880601176181, 4.43724788432816, 4.499988518301186, 4.564156877852082, 4.629769219652977, 4.696807692049802, 4.765387531085691, 4.82131106976446, 4.84808852443469, 4.855465570908035, 4.862858658416759, 4.889973934121865, 4.948104326027573, 5.022114981795748, 5.097791236684688, 5.174930263759987, 5.253696213486387, 5.334119868433798, 5.399749260504236, 5.4311095117950625, 5.4397448409194515, 5.448399301439607, 5.480143853913671, 5.548193671662247, 5.634968548999309, 5.723501818702043, 5.81381289555466, 5.906033682606209, 6.000332403443199, 6.07719121219644, 6.113871899670383, 6.123997222748613, 6.134135047027398, 6.171317584768427, 6.250977310515185, 6.352285280858339, 6.45579467597195, 6.561505776423779, 6.669185274421227, 6.7791632027670445, 6.869043095848372, 6.912052259639475, 6.92389307811659, 6.935757404643816, 6.979260909300129, 7.072328091759417, 7.190862013050215, 7.311993494748808, 7.435753131444408, 7.562235527090141, 7.691461455842649, 7.796813274185321, 7.8471613303903, 7.861028292904778, 7.874925470915091, 7.925896018854548, 8.035158164827825, 8.17428141021336, 8.316332137590345, 8.461578349815278, 8.610056130301416, 8.76156861676995, 8.885192471155783, 8.94436738328005, 8.960659921042451, 8.976987076225218, 9.036865873710877, 9.165376980398271, 9.329264825322406, 9.496587497212259, 9.667294603729639, 9.841683629404244, 10.020071690021567, 10.165491112647972, 10.235061150402286, 10.254231398608194, 10.273447188547669, 10.343956676031311, 10.495020965448596, 10.687588801072648, 10.884287316690385, 11.08549834341831, 11.291097024732293, 11.501140253542715, 11.672596014706842, 11.754633162587133, 11.777231370682252, 11.799880101586872, 11.882959491448476, 12.061034586637223, 12.288042673904302, 12.520418156722746, 12.757828214741446, 13.000193265435012, 13.248570453928311, 13.450873963794749, 13.547576732885812, 13.574205122483551, 13.60088891286606, 13.698829805011398, 13.909178493007545, 14.1770686843507, 14.450952293428369, 14.731158657944833, 15.018174898388201, 15.311223562331701, 15.550348441682187, 15.664932232478176, 15.696501616106012, 15.728138886054662, 15.844166966044883, 16.093010819179256, 16.41052480688277, 16.73528344576533, 17.06725990421751, 17.406792408412684, 17.754022068169686, 18.037439052711882, 18.173253054032305, 18.210680149485572, 18.2481974887494, 18.385873051575675, 18.681348821300702, 19.058212349722638, 19.443534077164713, 19.837723771291618, 20.24133493569491, 20.654105829023052, 20.991437699519153, 21.152880978856224, 21.197417663005723, 21.24205139104156, 21.40566201867154, 21.75666154895084, 22.204442042142368, 22.662534048053534, 23.13147089037542, 23.611284047194157, 24.10240518342858, 24.50391558284812, 24.696392707558527, 24.749419040133947, 24.80256648479792, 24.99787457489118, 25.415903414752382, 25.94991838043748, 26.49598621448066, 27.056075858301572, 27.62919500305426, 28.215392712852694, 28.694256419012273, 28.924186228930534, 28.9875751155296, 29.051127847731063, 29.28411284090378, 29.78403762557646, 30.42183346354929, 31.075238803110402, 31.744281329131645, 32.429539965235236, 33.13159885552273, 33.704998419411915, 33.9795714192344, 34.05523997933707, 34.13109218768521, 34.410070111083535, 35.009268853308136, 35.77304060360601, 36.555280940576374, 37.356857230017305, 38.17812918432893, 39.02080228843886, 39.70887181584943, 40.03845109779576, 40.129275806171805, 40.22031973631346, 40.55442115154425, 41.271716158457295, 42.18785058149831, 43.1272850667116, 44.089907805244486, 45.0752271249981, 46.08580301469335, 46.9133687879381, 47.30933853971544, 47.41847623073987, 47.52795358138236, 47.93041231348172, 48.794001100579045, 49.895345357184, 51.024783012712284, 52.18161740836338, 53.3673939598987, 54.58277598166889, 55.57601555353768, 56.052258032640395, 56.18355991530128, 56.31520441212562, 56.79851405013038, 57.83782266212702, 59.16390101152655, 60.52191765890827, 61.91200776213517, 63.33853877354699, 64.80181709516953, 65.99742162779259, 66.5706967112339, 66.72869042080553, 66.8871002321321, 67.46870650074447, 68.7180166991269, 70.31344632185608, 71.94861886638948, 73.62624180103202, 75.34543592104298, 77.10553839676301, 78.54418576951424, 79.23316444408776, 79.42349352950055, 79.61432338335935, 80.31444650408032, 81.81601348900375, 83.73393029388744, 85.703536429855, 87.72317686504252, 89.79147475001858, 91.91063641951405, 93.64279901188635, 94.47243290107232, 94.70105645838224, 94.93023293146686, 95.77354537279084, 97.58385944566186, 99.89079821357488, 102.25819213973466, 104.68400518464469, 107.16973760120817, 109.72027434907356, 111.80487131564304, 112.80339457493835, 113.07856896423077, 113.35441300562336, 114.36671660879274, 116.5405104681414, 119.31744846873785, 122.16239493649122, 125.07689340045319, 128.06340081720685, 131.12272600837557, 133.62200609065528, 134.82037804864282, 135.15084437281084, 135.48220787776418, 136.69904583464134, 139.31113810588548, 142.6470917946115, 146.0564191095039, 149.55044702504662, 153.12828134246251, 156.79813593640367, 159.79289939317763, 161.22740056278818, 161.62272317188564, 162.01900817889097, 163.4726217893429, 166.5909011246738, 170.5709387486688, 174.64539918036542, 178.81705396211586, 183.08215699935494, 187.4513010781531, 191.01529914664223, 192.72200531300433, 193.19220012561587, 193.66347862485438, 195.39248301639816, 199.10075719320753, 203.84065615421915, 208.68308447808977, 213.6477661056467, 218.7087655013998, 223.87801655630486, 228.09529590880058, 230.11695068951687, 230.67370803030673, 231.2316607188268, 233.27790781440945, 237.66275587865903, 243.2534508582153, 248.9530966966485, 254.78286251678895, 260.74178732698226, 266.8177466272574, 271.7815885050073, 274.1347453655374, 274.78523064376174, 275.43921741764103, 277.83739482649474, 282.9704919602969, 289.48948586078416, 296.1440122168536, 302.9222576440223, 309.8345808643546, 316.88613150118766, 322.6269883616692, 325.36313193255853, 326.11564571379824, 326.8693421775245, 329.6297990902425, 335.53775356426377, 343.0530835548212, 350.6567478237052, 358.3833059691481, 366.27654474326476, 374.31958457734004, 380.8158850184422, 383.90581474394105, 384.7603164837455, 385.61642422218443, 388.73928573302635, 395.40809131004437, 403.8483378921709, 412.3803996869981, 421.05429991711924, 429.8550360325374, 438.75913045622764, 445.9453172089159, 449.3481052548302, 450.2814989473087, 451.215302927949, 454.6391870201814, 461.9333109845236, 471.1505000393971, 480.4196403084088, 489.72468315639287, 499.193765115321, 508.6882712551803, 516.2916817453562, 519.9073877035614, 520.8984832115633, 521.8897126471252, 525.5080891745457, 533.1938927610796, 542.7703280016444, 552.3476181708606, 561.9835090901145, 571.6289173902259, 581.2871216626661, 588.9525702578488, 592.5399899191746, 593.5348176381252, 594.5303388061806, 598.133931143069, 605.686423910843, 615.0526153058573, 624.3674026083922, 633.6446101348755, 642.78015020378, 651.803833009049, 658.9136777274285, 662.2347266368522, 663.1393770978818, 664.0417084764274, 667.3148649083475, 674.1489837618806, 682.596558126864, 690.928249485219, 698.975890947814, 706.7954585713024, 714.3518541204382, 720.2594576781207, 722.9797543294477, 723.7186624970767, 724.4547686059121, 727.1172309311664, 732.6310676282004, 739.236633318082, 745.5952964299283, 751.7363089014756, 757.3552266068864, 762.7458582733533, 766.8206748493013, 768.6070860379808, 769.0816125030915, 769.5654254776905, 771.3422387620087, 774.9192320632632, 779.0836309944549, 782.9469875987322, 786.3163542398779, 789.1690366010924, 791.6469089426972, 793.4342144847868, 794.1937320299498, 794.3923723002036, 794.5821447316898, 795.232263524982, 796.3505192751613, 797.4646622168651, 798.1398471768656, 798.339493839192, 798.1989358788405, 797.5418543639182, 796.8137118950973, 796.415815852158, 796.2961236002499, 796.1718458129282, 795.6864497919937, 794.4755737950508, 792.4634272830258, 790.0910241148035, 787.2965308737465, 784.08556026616, 780.5048868564439, 777.3585076058876, 775.7927655900045, 775.354155153693, 774.9114313739726, 773.2586374395675, 769.5326585966365, 764.6611200029519, 759.3665310162114, 753.7392620824006, 747.9376040816562, 741.6891836767188, 736.4858603641469, 733.9362274469219, 733.2303240588335, 732.5217201552745, 729.9222528118636, 724.2834978834804, 716.9951258808957, 709.5141591405949, 701.7748152769117, 693.8551946590384, 685.6455261010007, 678.9497010163591, 675.7467129240263, 674.8709483965515, 673.9931591189472, 670.7727135945597, 663.8823521614764, 655.1311599029309, 646.149169051657, 637.0284731792291, 627.8427676029731, 618.5163714110969, 611.0077940329725, 607.4435461841886, 606.4642124163837, 605.483738585942, 601.9062297550732, 594.3354489001282, 584.7392844242992, 575.1834681237897, 565.6242438077505, 556.0169400670226, 546.396595740753, 538.6775733520175, 535.0333572910536, 534.0347804593727, 533.0362121208938, 529.4002268771596, 521.7322051563413, 512.208370458424, 502.72549901668407, 493.31969572311334, 483.92764723096866, 474.5979142917767, 467.1633166703126, 463.68941159901345, 462.7391031161514, 461.7898350374559, 458.3321551574977, 451.0685504359235, 442.0634147261781, 433.1592392136843, 424.331295182642, 415.6355484702569, 407.10984995139785, 400.3183561410575, 397.12566223659087, 396.2530644869306, 395.38144393994855, 392.20894623411374, 385.5391017419495, 377.36637646310135, 369.28790540282984, 361.3638698592337, 353.55041075953073, 345.87704306813606, 339.8231677323408, 336.9965243970864, 336.2245543814536, 335.4534738932002, 332.65642756476007, 326.80409717017045, 319.5841246631226, 312.49553472743384, 305.526441929916, 298.7091716218277, 292.0003833650308, 286.73461642410825, 284.27803670805264, 283.608480631859, 282.9404738607017, 280.5111194907824, 275.41458245776874, 269.1700331377314, 263.0483758565352, 257.04652329070836, 251.1645129746935, 245.42905089589075, 240.91192989408057, 238.80761305261956, 238.23426113015887, 237.662319249934, 235.58712399016937, 231.2362206387888, 225.90285363148533, 220.67920844357852, 215.57969840196557, 210.59047283012072, 205.71312840391013, 201.8869332577403, 200.102760851337, 199.61571134100882, 199.1297103086168, 197.365067180148, 193.68685852517248, 189.17920751044085, 184.7752776751444, 180.4795826269332, 176.27053032291252, 172.16305625281487, 168.94186260155237, 167.44125978351812, 167.0323599450479, 166.62446088359445, 165.1444264350489, 162.0521862933273, 158.26811501676684, 154.57529826782084, 150.96851951327963, 147.44823997433576, 144.00593272419644, 141.3087013585181, 140.0542148587921, 139.71272424326136, 139.3722134019229, 138.1336450756762, 135.5477892992555, 132.38375832096867, 129.30365230751084, 126.29624696087812, 123.35788931939643, 120.48938196757588, 118.24020286733284, 117.19346585105572, 116.9085256240352, 116.62427524523281, 115.59262052985245, 113.43837734897602, 110.80481396323175, 108.2367556085765, 105.73259098323462, 103.28935471932047, 100.90393336290143, 99.03454777250616, 98.1631357131198, 97.92580767100723, 97.68907344986445, 96.83020941265976, 95.03797163026667, 92.84939112096559, 90.71433331157158, 88.63128310286714, 86.59958457672465, 84.61584934646764, 83.06392680395626, 82.34164166820695, 82.14482682538357, 81.94816346044867, 81.23496919117012, 79.74859182056515, 77.93164679796527, 76.15372586932394, 74.4238203317123, 72.73567231463517, 71.08841347868906, 69.79919769931134, 69.1994192282637, 69.03607695292564, 68.87317408136921, 68.28242888749172, 67.04802669887486, 65.54050626823442, 64.06936783576563, 62.633260965498565, 61.23196753472401, 59.86348140985327, 58.79197201695854, 58.293537653605846, 58.157800043723604, 58.02242920836581, 57.53105659136901, 56.50663467997958, 55.253926483077294, 54.02983032977221, 52.83802287077527, 51.67493534592909, 50.54109826148882, 49.65191722021884, 49.23760937180545, 49.12474658554971, 49.012171864819784, 48.603802670853426, 47.75065928608043, 46.70886349589403, 45.69276503907171, 44.70187662975906, 43.73411285336643, 42.7891963518466, 42.04893380047897, 41.70462899594709, 41.61081617364599, 41.517235953537494, 41.17771186944771, 40.46928024793299, 39.603934770949124, 38.75877032480663, 37.93363668927147, 37.12926445541701, 36.34364266466279, 35.72838111594769, 35.441946335911496, 35.36387364841598, 35.28598254022617, 35.003279057192586, 34.41328925967893, 33.69364238373935, 32.99068938506293, 32.30343065344715, 31.632958560030275, 30.978834785925663, 30.46571359397302, 30.226624124036743, 30.16159368878725, 30.096723662389884, 29.861363066555125, 29.370149180164425, 28.76877784888288, 28.182668306164413, 27.610434323123485, 27.051241864132297, 26.50541799993964, 26.077957379122402, 25.878919916246282, 25.824703995516437, 25.770642661692715, 25.574435921076866, 25.16461528239758, 24.662978839415462, 24.173323708864647, 23.695196262714333, 23.228244630658285, 22.772491395628016, 22.415323368438123, 22.248826605707297, 22.203485767697774, 22.158253280795645, 21.994107948628262, 21.651380992721137, 21.23238200244445, 20.82326165090763, 20.423655176821036, 20.033408624453536, 19.652147448848567, 19.35347565672522, 19.214477042004287, 19.176600665710158, 19.13881116597193, 19.00162741690355, 18.715096627270235, 18.364594108080432, 18.022119832028885, 17.68782677763222, 17.361600200608166, 17.042669580830918, 16.793193425752932, 16.676909630250222, 16.64521608179478, 16.61359693063071, 16.49884197988261, 16.259092518579166, 15.965473813029044, 15.678847155721119, 15.398839011346983, 15.125609563909588, 14.858744143017532, 14.649492716805057, 14.552086222606013, 14.525517580649648, 14.499013291474244, 14.402820714226875, 14.201836264238404, 13.956028261050582, 13.716599851044615, 13.482539242385362, 13.253433238668297, 13.029678881719475, 12.854575840672188, 12.77318826997097, 12.75100731094392, 12.728879069644742, 12.648574876719135, 12.480856159949784, 12.27578347729708, 12.07567068316138, 11.88050122906575, 11.690293719270192, 11.504815311067633, 11.359599417200993, 11.292049127577782, 11.273646483932117, 11.255290680609656, 11.188703184470912, 11.049786696247848, 10.880161546972634, 10.715072681394874, 10.554258322980678, 10.397320678476163, 10.244603494232287, 10.125368274258273, 10.069957700428283, 10.054865173869981, 10.039812321214372, 9.985217312129285, 9.87139239257157, 9.732436585977009, 9.597270601993849, 9.465797859041489, 9.337869418512485, 9.213417593954462, 9.11624812332046, 9.071124588053534, 9.058847742543922, 9.046608602598361, 9.002264826702845, 8.909936732620645, 8.797425878999874, 8.688219460811895, 8.58219750894772, 8.479166836838566, 8.37928638617402, 8.30144574394015, 8.265336606066548, 8.255515601195745, 8.245726588462412, 8.210276833242464, 8.13639333532812, 8.046838396607281, 7.960182797990477, 7.876135149397768, 7.794940086475584, 7.716452922583961, 7.655465311632089, 7.627278365524772, 7.619619962352515, 7.611989937285462, 7.584386831077184, 7.527176743818255, 7.457902455647198, 7.391109837744631, 7.326853706233678, 7.265011315202844, 7.205563875923785, 7.159835268479724, 7.138749679311247, 7.1330302719153345, 7.127336203413352, 7.106772097639288, 7.064348543841788, 7.013431406315523, 6.964823594459991, 6.918653143276309, 6.874840248481043, 6.833171246331077, 6.801677541873665, 6.787336042985346, 6.783451549188834, 6.779587413443736, 6.765638739687201, 6.737393736568406, 6.704248977081177, 6.673167175447258, 6.644295074536685, 6.617672858408362, 6.5932194177066075, 6.575343934003079, 6.567381121751486, 6.5652504544661765, 6.563143913566417, 6.555661293956617, 6.540879738351173, 6.524354045670148, 6.510013813386623, 6.497790916308825, 6.487827550744271, 6.479995659420918, 6.475238507121264, 6.4734626894983505, 6.473028767132629, 6.472617526123379, 6.4713092150986915, 6.469777074201161]}, "36": {"0": [2.6929277128442033, 2.6974378475478127, 2.7184967814728784, 2.756759364161167, 2.8127576915919223, 2.8862856415082976, 2.978016526842566, 3.0530877386486375, 3.078027465311854, 3.0807191720746374, 3.0834237586918416, 3.109519561651522, 3.200269238236011, 3.347695369336382, 3.515767631697959, 3.707004528214677, 3.9223803768197945, 4.163549629410762, 4.348112629152287, 4.407728108521391, 4.414106321523107, 4.420502267357933, 4.481700072884007, 4.6901582449665575, 5.015090631921649, 5.37268258264754, 5.76602220008973, 6.198218346538586, 6.6729075788104195, 7.0317779467568755, 7.14696195133627, 7.159283110722792, 7.171631221221042, 7.289718479015772, 7.691036353884037, 8.315169832587664, 9.002955852389489, 9.761795210872476, 10.598838788549532, 11.522499119005497, 12.223158831865335, 12.448914770020254, 12.473039469595644, 12.497220257859784, 12.728691381100258, 13.515982189660342, 14.74409081399205, 16.102917842065384, 17.608942672311485, 19.277853217119016, 21.13020045383735, 22.542125263201182, 22.998353728387926, 23.047209794238505, 23.09604331224477, 23.563973398860433, 25.161983734655667, 27.66903022742072, 30.45664801616582, 33.56457612372406, 37.02757256850994, 40.89333302772824, 43.851751917252884, 44.80791452689148, 44.91045628091056, 45.013283528695176, 45.998243065329135, 49.36790657280157, 54.67234478241607, 60.59835897056584, 67.21819469729492, 74.6199262495108, 82.88805750698805, 89.22597461142692, 91.27786694958661, 91.49767588657478, 91.71801597575104, 93.82795626859513, 101.04659998439863, 112.40371538566252, 125.07697756517649, 139.20043555251863, 154.9265406789303, 172.40428614228003, 185.7169206286355, 190.0100548074001, 190.46969963391382, 190.93042814705458, 195.34020433362898, 210.31699075030556, 233.68170127957197, 259.3520365073554, 287.44381735987014, 317.9604974806493, 350.92330938791616, 375.3116164267212, 383.0469352251847, 383.87077865322374, 384.6959189525561, 392.5586244245839, 418.68817587164256, 457.59421691077904, 497.6773940191618, 538.271707254466, 578.3864693332571, 616.909783942861, 642.3763658761328, 649.787300661066, 650.5627343727612, 651.3364301254039, 658.5860702194387, 680.8191685858338, 708.246073074266, 729.4382532943699, 743.944926550765, 750.5300833724482, 749.5897291616859, 744.2381564041191, 741.8899804282416, 741.621478636329, 741.348294028389, 738.532838803223, 727.1223123138936, 704.9679709696192, 676.9452904868642, 643.8791121738623, 607.2805378528827, 568.1420950127648, 540.0262758733587, 531.3646820702157, 530.4511420215631, 529.5363408606119, 520.819957720713, 492.46533982843516, 452.45655286083485, 413.80033636890903, 376.8803608553428, 342.15642882611894, 309.8568346626618, 288.74549543181587, 282.4797500395618, 281.82378879438517, 281.17013677907454, 275.0563913361695, 255.9566621237742, 230.5850795560747, 207.53574510251494, 186.6406683955034, 167.7755323595721, 150.7734037265605, 139.94602779485166, 136.77058420860163, 136.43869637657886, 136.10771939416117, 133.01885132173703, 123.46941992215086, 110.98050498115896, 99.79620783508844, 89.77548951903582, 80.8123080374441, 72.78705603743788, 67.69745286673675, 66.20990685396707, 66.05417744138116, 65.89890829955495, 64.45274100750164, 59.98704808933684, 54.16183354092212, 48.95147096100598, 44.28427045542255, 40.108240447060915, 36.37226547204996, 33.9976244266437, 33.30264607465533, 33.23014441498814, 33.15785547339437, 32.48234465608062, 30.393200486581794, 27.664535616704157, 25.217353915519087, 23.020823965543414, 21.049369843862156, 19.279040555718332, 18.152279311259896, 17.821921879932383, 17.787437734544106, 17.7530399661128, 17.432089856055015, 16.439038838416444, 15.13690800999816, 13.96651098008719, 12.914435762317693, 11.970431056584431, 11.126867823056372, 10.593500645197985, 10.438011860488032, 10.421753247136834, 10.405538572426995, 10.254673042788749, 9.791138213312344, 9.191816005890976, 8.66402519139956, 8.201479339517613, 7.798871767562277, 7.452281072538264, 7.241576319301384, 7.181746567457976, 7.175559368131808, 7.169398885670181, 7.112259014050822, 6.942338528033264, 6.739384627438042, 6.584201215923026, 6.474502255887798, 6.409656357393052, 6.391174492481644]}, "37": {"0": [2.659096759650962, 2.674238197612018, 2.7264479336897467, 2.7424765478666258, 2.7436728167997404, 2.744878001823694, 2.7629728846274375, 2.8694007319608956, 3.1198296480936434, 3.477490227608047, 3.9572624511786896, 4.580809313029348, 5.369113795373432, 5.9623961186984085, 6.101876037879365, 6.111975561565189, 6.122096489523941, 6.266054932693183, 6.992708699489704, 8.379127080443748, 10.12229858336638, 12.316705113328672, 15.081522370701382, 18.587725856052963, 21.26762188207358, 21.902317342549996, 21.948304385500276, 21.99446729482889, 22.65521328657372, 26.014556279960072, 32.57557489289753, 41.03068500973487, 51.963865265200816, 66.11553288827444, 84.45460205107885, 98.65820089997085, 102.03544632472462, 102.28080524249579, 102.5267934224567, 106.04559384665352, 124.00195018852915, 159.0927680706806, 203.76666333254778, 259.7065622004318, 327.9010994675646, 407.4818187958573, 461.68244030540023, 473.6042939194886, 474.4594883668902, 475.3145033201556, 487.27637598586415, 542.104138533741, 621.4722714466247, 678.9880034361879, 703.014738719965, 688.3349760732727, 638.4472389700236, 593.2386325006978, 582.5382411439654, 581.7664310659609, 580.9952079884912, 569.9464479183498, 516.5005883064833, 428.90834328515683, 346.8784409517602, 275.6841819316883, 216.74415165398483, 169.40640573282369, 144.9092151221226, 140.0882822226952, 139.7500352495095, 139.4135436427302, 134.78019851290563, 115.26165125559699, 89.98587716164116, 70.44564941493091, 55.37327549068105, 43.74706695496428, 34.77688186504196, 30.21116879648702, 29.317367199588322, 29.254857579245467, 29.19249768036526, 28.333219565617497, 24.71901994388618, 20.032092334018643, 16.388461245456632, 13.550366526869313, 11.338725138505215, 9.644388632944933, 8.801584224170668, 8.639271474085223, 8.627960157114247, 8.616682135308407, 8.461795968076451, 7.82541567571738, 7.059288145417111, 6.563141885638508, 6.397825846030034]}, "38": {"0": [2.6689483045418285, 2.681741121238145, 2.783985641038244, 2.990308124415578, 3.307067701714928, 3.7486561602589723, 4.3353200982745195, 4.791198445961722, 4.900509868438692, 4.9080117416531195, 4.915532285040515, 5.029026689390863, 5.596421416753617, 6.682243055056065, 8.048072914923303, 9.77601218217246, 11.972699782256166, 14.766741393949786, 16.918316609811892, 17.43656891502264, 17.472128682059576, 17.50776705379242, 18.046502425538, 20.760866086917165, 26.06762342620935, 32.94802081658513, 41.908919836890064, 53.628370362966386, 68.98040877679611, 81.04461415057037, 83.96919903557061, 84.17029959115891, 84.37190811799186, 87.4284289894958, 102.91863284247634, 133.53722166746877, 173.33197701059493, 224.51773482549342, 289.0989822803315, 367.9405218460742, 424.40629526057654, 437.32078671439353, 438.1929643614753, 439.0654958030578, 452.0968356600451, 513.0871417675739, 607.6573832195551, 685.4091157782084, 730.1629937486459, 731.5745369483845, 689.0272525176964, 644.0163733052019, 632.7023190447445, 631.9227706777766, 631.1414790684398, 619.3346007853116, 561.4867649656545, 464.8227704382969, 373.00682221841106, 293.35642840746186, 227.989758765347, 176.07227604836257, 149.3820472140402, 144.0979713434925, 143.74850129715477, 143.39985095865063, 138.32672956064465, 117.36689517903434, 90.60954599316517, 70.18978770645344, 54.6250498717701, 42.75877687479406, 33.70056406240331, 29.110594536254546, 28.205145550776592, 28.145293700084814, 28.085585033207956, 27.21581135705235, 23.625034908775813, 19.027106564154487, 15.489707036489259, 12.757443655072885, 10.661633247440871, 9.08703057023587, 8.313789950803102, 8.164445253948388, 8.154595475965023, 8.144778084626855, 8.00309447261301, 7.436630344564162, 6.787952951272632, 6.420242425913457, 6.329242630313542]}, "39": {"0": [2.66463612707243, 2.671809434666581, 2.6867872267541633, 2.710840943108571, 2.733579714191965, 2.7428966487486215, 2.7440790813858498, 2.745272038876282, 2.755493207778095, 2.7867932634770596, 2.836207713537782, 2.893658227805975, 2.960339885254183, 3.035243743950093, 3.119493681769282, 3.1877724037358686, 3.2135308119655797, 3.216757518284103, 3.2199987563919628, 3.2467108893553327, 3.324589337908531, 3.4385733172275152, 3.562825917637497, 3.6982385346614586, 3.844827770239415, 4.003642193008673, 4.129808758544831, 4.176879524575071, 4.18274413991784, 4.188600094079907, 4.236797248293032, 4.375838085718212, 4.5752182987834535, 4.7889396680986325, 5.017427124124331, 5.261808507385818, 5.522727709238532, 5.727824488973589, 5.804047984890373, 5.8135278196028795, 5.823028217638169, 5.900853518740869, 6.124519843288771, 6.443566895964184, 6.784262800583936, 7.147836563639579, 7.535469367742872, 7.948821148614308, 8.274206159277346, 8.395257646105883, 8.410291438120995, 8.425357666693904, 8.54932543869304, 8.905553588754644, 9.41483216169975, 9.960454620505695, 10.543928946684842, 11.169323364858794, 11.838841706824624, 12.36572813517721, 12.561829873555075, 12.586173492974831, 12.610581248400264, 12.811409681957025, 13.389080307467964, 14.216175522285265, 15.102576762533126, 16.054530727085922, 17.074962860088462, 18.171295464473353, 19.03695320009957, 19.35899415234758, 19.399039413019185, 19.43918877324681, 19.769864195215195, 20.72333176280635, 22.091906486996145, 23.56386845665222, 25.147773116045006, 26.853152429584892, 28.688591502837472, 30.141459876474, 30.68481898443988, 30.75236296501359, 30.820076001879016, 31.376669158136554, 32.98301800021997, 35.29580113456217, 37.78924857550972, 40.47827736247788, 43.38256483023272, 46.517147033062145, 49.0014709219156, 49.928615592367464, 50.0439067346457, 50.159404981460355, 51.11212181327011, 53.869302943980266, 57.83807626933196, 62.12982809562926, 66.75983854268661, 71.76344956226086, 77.17635464562463, 81.46367328182866, 83.07093175891724, 83.27072564313063, 83.4708417692015, 85.12019621108193, 89.87605960772561, 96.73701952706551, 104.15027627092677, 112.14617745205437, 120.7835635202356, 130.09644780184573, 137.48553356886552, 140.2433940180684, 140.58640352028192, 140.93028387738107, 143.76175558205242, 151.92841149731373, 163.66833086652707, 176.3019565100311, 189.88146070981287, 204.46753222838322, 220.09780427714279, 232.40237109357923, 236.98541214300528, 237.55401435078883, 238.1238306310096, 242.80711670195072, 256.2698588239825, 275.4152959244489, 295.7538026998127, 317.28531245539176, 340.07957075053537, 363.94674242603924, 382.46986125401247, 389.2460063455246, 390.07470461507734, 390.91377679271267, 397.7859784362027, 417.2614284151896, 444.24364417600236, 471.90146667337876, 499.95036750760914, 528.2135114164755, 556.4366920119027, 576.9471968666397, 584.2211762830502, 585.1164697889506, 586.0108829154664, 593.2737507544092, 612.993751916248, 638.2516760342961, 661.8572651359167, 683.2908338787619, 702.1916440320907, 718.1360904221546, 727.8595390444939, 730.9340290679982, 731.2921010675708, 731.6465485922068, 734.4162678443671, 740.6929233525701, 745.986448022253, 747.4128973043977, 745.0214399952371, 739.0255120495684, 729.275782597545, 719.8070259414893, 716.0395739335326, 715.5613423857004, 715.0789878416729, 710.8696482697467, 698.1452529190453, 678.829260887136, 656.9228477045023, 632.9145401187201, 607.1926863005459, 580.219777893824, 559.6928484753663, 552.2357641657957, 551.3157295176441, 550.3953997852802, 542.893227656682, 521.9284131098165, 493.69164758642125, 465.7113478216328, 438.1597361361443, 411.4116925003531, 385.500600034214, 366.93556047140873, 360.3956273406588, 359.5984062456222, 358.80317304153056, 352.37712947503695, 334.94731666124807, 312.4411671796663, 291.1769273372735, 271.1115010861234, 252.21669037986888, 234.52328428932725, 222.11963295123866, 217.80662896393142, 217.28188325841668, 216.75829566011095, 212.54409903847403, 201.2265009613861, 186.85488629925834, 173.49201788912694, 161.07846234394543, 149.52378865173264, 138.8126662704924, 131.364172421503, 128.78870431774732, 128.47600272882207, 128.16411302229014, 125.65007435738515, 118.92878329712842, 110.44242897659207, 102.58327726166615, 95.30662073885166, 88.56537041618398, 82.33001250813429, 78.00904146841475, 76.5152782191933, 76.33377180911586, 76.15270554505494, 74.69525947091095, 70.79302480721869, 65.88496957039013, 61.33978067345859, 57.13528262037553, 53.24121732754554, 49.63618418682572, 47.13494250227008, 46.269403202240426, 46.164408688844084, 46.059676828782735, 45.21696222189454, 42.960684031625355, 40.11726758069597, 37.48546364431254, 35.04578250869103, 32.78682919647839, 30.692520853227865, 29.237045429591745, 28.73327246488806, 28.67212507534443, 28.611141698571572, 28.119101469874842, 26.802496314078642, 25.141293937186738, 23.599797355603492, 22.169873250929, 20.843597586495285, 19.61249891128414, 18.75552580794018, 18.459642647347152, 18.423597886525737, 18.387643777104856, 18.098360552892956, 17.323337294754445, 16.345169487429413, 15.435855676590087, 14.589388569373035, 13.803282136230399, 13.073395613758686, 12.565327049513076, 12.389544465229067, 12.368184501538762, 12.346876177493531, 12.175218843029555, 11.71656137923484, 11.139173723664046, 10.606047731913902, 10.114739945637066, 9.66279556534063, 9.246971031354938, 8.961030206374529, 8.86271947832693, 8.850793622761008, 8.838901074556611, 8.743338710463245, 8.48923972407303, 8.173302096754865, 7.885237524372979, 7.624323909074872, 7.389222771372591, 7.178845917510634, 7.0381452282017305, 6.990695797507364, 6.984979925376982, 6.979288906728393, 6.933929359799134, 6.8165812434650155, 6.6778635816626135, 6.561360896160989, 6.466976514860603, 6.393732852188931, 6.341800210885937, 6.31659093401224, 6.310273180030667, 6.309589404333829, 6.308928073907803, 6.304407650188996, 6.3002803164838035]}, "40": {"0": [2.657033302123959, 2.662223815672458, 2.6724994787574268, 2.683838613641807, 2.6892036232780696, 2.6899816325477417, 2.690769484833875, 2.696734004329197, 2.714014790429224, 2.7410120931800606, 2.773455184675098, 2.810878823923159, 2.853788097049477, 2.901952249684843, 2.9427917137584068, 2.959642092315296, 2.961964344978006, 2.9642968460548205, 2.98171710083258, 3.029162272772431, 3.0955073006001594, 3.1672746761706594, 3.2454581256349058, 3.32984909057571, 3.420481609727332, 3.494899247919345, 3.525276277207547, 3.529470043641667, 3.5336803714834546, 3.5647494093891927, 3.646943531256756, 3.759856139421455, 3.8799667078437485, 4.008082085950289, 4.144347217873559, 4.2887620341418, 4.405897542375512, 4.453106902463671, 4.459606540808164, 4.4661212380740345, 4.5143615936888555, 4.641177114072251, 4.814096922534748, 4.996490496752978, 5.189009176299675, 5.3920773610500055, 5.605670251536054, 5.7781482372705, 5.84747700869409, 5.856993961571142, 5.866536282238895, 5.937224981780881, 6.123402317578333, 6.376559418118017, 6.642725233124513, 6.923484560706596, 7.218784273853135, 7.528986436511983, 7.779726317543354, 7.880762122475252, 7.894670335188382, 7.9086098649574845, 8.011503778489757, 8.282204880679279, 8.650822690177417, 9.039997004670951, 9.450626895208432, 9.884703815980664, 10.343046996460528, 10.712932002194083, 10.86213764230307, 10.882659129488518, 10.903226700649471, 11.055366866935874, 11.456640964289994, 12.00314869482716, 12.579001570441067, 13.18798615598323, 13.832136325059565, 14.512242213999851, 15.062105800686233, 15.283954418808639, 15.314510928624358, 15.345137872055798, 15.571914743847367, 16.17000162461584, 16.98578481102809, 17.847932557864183, 18.7616908087658, 19.728312399984794, 20.75283980275508, 21.583487196411863, 21.918104493682804, 21.96420068049052, 22.01041020122031, 22.35278401014125, 23.256737072979725, 24.492593523977096, 25.802399991679902, 27.19376422483862, 28.668590955640255, 30.233177406573645, 31.504990422063088, 32.01827472118339, 32.08902121536479, 32.15992483797839, 32.68483482259644, 34.07254213684371, 35.97149597570542, 37.987558197830495, 40.130828531153014, 42.40794622301027, 44.82746224628423, 46.79607792354465, 47.59098299506781, 47.70043323260256, 47.81014589994763, 48.623301590330904, 50.77495617838573, 53.723584690861685, 56.85827926663928, 60.1956075008976, 63.73976479915063, 67.51571837377855, 70.58540294264539, 71.82434038198733, 71.99518839265792, 72.16651409272295, 73.43765106225383, 76.8018826122352, 81.40757948594194, 86.30488079231365, 91.51549418072578, 97.05976614533479, 102.95396153096442, 107.7558617531639, 109.69513669684265, 109.96219452038679, 110.2299356142687, 112.21448579954915, 117.4564976476612, 124.64053677488798, 132.27633358528237, 140.39762003321601, 149.0138871387058, 158.15937476164444, 165.5900265587257, 168.58903730269327, 169.00186574732308, 169.41563577902616, 172.47888375662325, 180.57494822933862, 191.62892114673681, 203.33634670779938, 215.69941578935817, 228.79610160054466, 242.59552295574653, 253.74238965529432, 258.2248364173418, 258.8411893442452, 259.4587869728379, 264.026415054555, 276.047173873793, 292.32372355948837, 309.37105590489796, 327.2287782549226, 345.8528069804058, 365.21910047229994, 380.6626509951774, 386.80479097248156, 387.64447337103746, 388.47794523658956, 394.682223298123, 410.8511968952161, 432.38151060620913, 454.3984537146066, 476.8017937081365, 499.56215391250987, 522.4107811685716, 540.0608834441836, 546.87126689368, 547.8030148831679, 548.7401851825443, 555.596592300759, 573.0563761958374, 595.2406921148563, 616.7053915142193, 637.4731655462953, 657.0919234471141, 675.2705661112897, 688.4631534475185, 693.2547964054871, 693.8992435774016, 694.5417058748257, 699.1689690595499, 710.2916169452998, 723.0363449841999, 733.8226724824948, 742.1625081316341, 748.1800316369553, 752.0632456391681, 753.2891472519137, 753.284879157966, 753.265992850323, 753.2414836467962, 752.9663623647123, 751.3131244588985, 747.0035139215444, 740.3931983258642, 731.4025140300855, 720.273333937817, 707.0890666355291, 695.5461353055703, 690.7353892728872, 690.0708027496918, 689.4029034163815, 684.4636620643432, 671.171386525217, 652.5133493943382, 632.6843022810627, 611.8382245965807, 590.1166487137408, 567.7820341183119, 550.3721867498849, 543.5177829989266, 542.5822854003038, 541.6465662155356, 534.7720657548067, 517.1081657135021, 494.2462471845688, 471.55697521709516, 449.2369274749705, 427.3219375043923, 405.95560594906476, 389.88023550442887, 383.7071878604509, 382.8728272083145, 382.0401633634064, 375.9627686804868, 360.65758736290184, 341.44169843772823, 323.02561269633804, 305.37106230887923, 288.4901258304101, 272.41201732389254, 260.55167278203817, 256.0303420884947, 255.41951347016268, 254.8101511660691, 250.38640611728235, 239.38945837328038, 225.74589950175118, 212.8348782867178, 200.61368730644114, 189.06408544836367, 178.16256757111225, 170.1921352140105, 167.16604018984268, 166.75754487507038, 166.35003399532465, 163.39055121626862, 156.06301706653042, 147.0516857086879, 138.5558624719966, 130.56335840864412, 123.03531914758555, 115.96050886130399, 110.7939725429411, 108.84134796683159, 108.5777438302477, 108.31477069545565, 106.40549709999911, 101.68108459078478, 95.87605568793501, 90.41385610831924, 85.2872600804595, 80.46143566835124, 75.9265347898604, 72.62395586413841, 71.37271569523669, 71.20387115353554, 71.0354482021664, 69.81319447016391, 66.79563230123244, 63.083904199054366, 59.59552132231048, 56.31526015395383, 53.232392488980956, 50.33152079891725, 48.21800330541061, 47.41701154378429, 47.308933896960546, 47.20106945644944, 46.41875908710876, 44.48560527230359, 42.10588672763291, 39.87209390993196, 37.76929027924452, 35.79030165518149, 33.929926427679725, 32.570577542551696, 32.05578751564189, 31.986324638859614, 31.917028034160992, 31.414163385486326, 30.17026925404396, 28.639809632809747, 27.196417370713764, 25.83760116134454, 24.558518464441104, 23.352807553444524, 22.47183974013672, 22.137749623038715, 22.092740967416947, 22.04784138425499, 21.721872192393405, 20.915084092349595, 19.92187148993532, 18.985008380159535, 18.10237770070975, 17.270407371427435, 16.48782660631094, 15.913716802395546, 15.69644416480018, 15.667123561462715, 15.637869423347865, 15.425309679228901, 14.897163262007183, 14.247797451368701, 13.635719434899457, 13.057924392529403, 12.513666235147786, 12.00091000798033, 11.627089298806261, 11.485413362545454, 11.466341686242146, 11.44732181094683, 11.30927883399362, 10.967939074925452, 10.549592693252798, 10.157543278165505, 9.790451897646127, 9.447355716183722, 9.126515299514788, 8.894261696143763, 8.806749844229584, 8.7949567021801, 8.783196867492144, 8.69784055223233, 8.487986530507161, 8.232519646560995, 7.995236139823713, 7.77536353295721, 7.572514044259549, 7.385679835252061, 7.252305720172136, 7.202736134127175, 7.196089842774959, 7.189468266028658, 7.141707943647322, 7.025651418244101, 6.888145678023471, 6.765557141680434, 6.656885893207552, 6.5624270626331755, 6.481979029313944, 6.429068380947979, 6.410622036989962, 6.408193216844782, 6.405788263207075, 6.388879259646317, 6.351042715817856, 6.313845582361416, 6.2898382050091675, 6.279123618760244]}, "41": {"0": [2.641791364313946, 2.644673189337146, 2.652430017755529, 2.664633966637514, 2.6771458959304426, 2.6830045819940147, 2.6838660050861516, 2.684736973650315, 2.6912157428493138, 2.7089962087832626, 2.7360150403879704, 2.7673511448197337, 2.8035306362306156, 2.844830429494475, 2.8899554095744127, 2.928937207789667, 2.9454407654609076, 2.9477811729850507, 2.9501168988071846, 2.967075359511253, 3.0117429630399166, 3.0736429701490238, 3.140287208720539, 3.2120564054771354, 3.289308224396747, 3.372472052641461, 3.4414058517733044, 3.469848548855053, 3.4738898966963436, 3.4779429411515883, 3.5070270920248032, 3.5825062648491297, 3.6849104224434113, 3.793664780619173, 3.9091454055471986, 4.031690005689219, 4.161445236448815, 4.267331899321262, 4.310950618373709, 4.317134029346854, 4.323330408734814, 4.367734995134604, 4.482261295670241, 4.636544739435676, 4.7988076336393775, 4.969727798910729, 5.14940574313479, 5.338139591144065, 5.491449006489866, 5.5543476151052555, 5.563301526477585, 5.572271428052349, 5.6364399606836715, 5.801314364532172, 6.023166506363697, 6.256211032081608, 6.500231948396081, 6.7567956680033, 7.0256976501681185, 7.244182516092297, 7.333760256147099, 7.346445526432215, 7.359157158143054, 7.4504201023248084, 7.6853975611923095, 8.00076118563341, 8.332544396111976, 8.681580148160029, 9.048666255294494, 9.435151293398159, 9.749588279471343, 9.878761208699565, 9.89706971994157, 9.915416587103412, 10.047402321421206, 10.387544760863037, 10.844417257708582, 11.325124286309638, 11.831037720897864, 12.364149275806193, 12.924510420130455, 13.380984599056976, 13.568712860068239, 13.59532600074206, 13.622003560709938, 13.813498975372028, 14.307822140150178, 14.972164339944397, 15.672798302447978, 16.41224418271588, 17.191327126233446, 18.0130207239197, 18.683816293433328, 18.9598846651254, 18.999028761198215, 19.03826629985255, 19.320074985772518, 20.04694794545883, 21.026450020069653, 22.060755126825626, 23.153722950522177, 24.309691787801608, 25.530087794025775, 26.52804253605483, 26.939379624046815, 26.99768597487419, 27.056129505199916, 27.47631000315221, 28.56012942390037, 30.02476776418794, 31.57607981647327, 33.21570847987145, 34.94945477244912, 36.78499750792683, 38.28632871936039, 38.90488420058003, 38.992536840679826, 39.08056290488935, 39.71435653752829, 41.350088274025715, 43.56073131672247, 45.901965571507866, 48.383456783690185, 51.012449537254355, 53.79965323742756, 56.080184365417516, 57.019261540520695, 57.15259354013798, 57.28629132550844, 58.249016145396425, 60.74035618568566, 64.10490946173334, 67.67629920839286, 71.45575893796139, 75.4688604327072, 79.7192662300672, 83.2017306752727, 84.63560859623932, 84.8389694571354, 85.04321531760345, 86.51405590273583, 90.31152578069896, 95.45073842937126, 100.89998947992429, 106.68001761712611, 112.80183647039715, 119.28331792935568, 124.59623681100985, 126.78603776116276, 127.09655861647184, 127.40782581036333, 129.6461400645872, 135.43693711501007, 143.2603377659931, 151.53907202915852, 160.2954212884831, 169.5668397762397, 179.36103113074913, 187.36380460112798, 190.65348565551838, 191.119744694377, 191.58706869973363, 194.955387276715, 203.6222336438258, 215.31638858731418, 227.63880009695563, 240.5869899414919, 254.1956200352634, 268.5004741088097, 280.1176799044705, 284.8672872531087, 285.54180024055034, 286.21748024831714, 291.0631744277965, 303.48772098614853, 320.0316551729295, 337.32707117896524, 355.27853289578553, 373.91428924357956, 393.12644507414984, 408.51393086135926, 414.7374797766777, 415.6131813946641, 416.49001686833077, 422.76730714419006, 438.7051389804052, 459.5576532260548, 480.84015547885394, 502.2631774842885, 523.8774746753573, 545.252913772407, 561.8017201144168, 568.4587615961445, 569.3826509384479, 570.3057514430224, 576.856920648152, 592.9383854736041, 613.1589662148893, 632.6853095545097, 651.2146243426038, 668.6501208417549, 684.7408645461943, 696.3374878523381, 700.6879576307637, 701.2832047764547, 701.8752957912146, 705.9999370024641, 715.4665189782593, 726.1749305149657, 734.9324883009582, 741.5770039338915, 746.1611289204964, 748.6030201429461, 748.9623510119428, 748.7861756706138, 748.7498824455985, 748.7095100634165, 748.2266896438204, 746.0358151626345, 741.3287940554907, 734.514157031963, 725.7782051047905, 715.0774707305901, 702.4027115335014, 691.413353012179, 686.746020990021, 686.0788224696953, 685.4088275960614, 680.6528725796693, 668.0198649137697, 650.6241185825814, 632.0299830465998, 612.5828519770533, 592.2176658559697, 571.3364809477008, 554.9106590305838, 548.280948922875, 547.3472583914595, 546.4128902080163, 539.7212131094913, 522.9799774556652, 501.4803244981181, 479.9912168179101, 458.87559744931394, 437.95688842447487, 417.5278232102798, 401.9745836899546, 395.87566058129255, 395.02159766190516, 394.16811175864143, 388.10408508275026, 373.2013922766169, 354.6373462771993, 336.7025502181787, 319.43874997789214, 302.90714244795987, 287.0436154657325, 275.19672920644854, 270.586545870211, 269.94522440511315, 269.30538958045383, 264.79145832199606, 253.75577360949953, 240.14812123235652, 227.20511715414503, 214.9344980546404, 203.2674923842746, 192.2155279835538, 184.02042983161653, 180.84470801116865, 180.4031987961842, 179.96277882813982, 176.857403389419, 169.2953975266481, 160.05080124225063, 151.31414448317187, 143.05522454124892, 135.25690352297624, 127.88684424929725, 122.44318685885668, 120.33545973785455, 120.04237432908856, 119.74994740571003, 117.68698801621852, 112.68793979606512, 106.58316078322213, 100.82753396334657, 95.3954982330358, 90.27186098267164, 85.43479118974875, 81.86280841516727, 80.48085219326633, 80.28885265850792, 80.09735717115396, 78.74817364586174, 75.47557630640772, 71.48257963109347, 67.71280796595349, 64.15841072004747, 60.808241888621176, 57.643048599510614, 55.307402735225416, 54.403451878152694, 54.27780599653877, 54.1524757285286, 53.26897635188436, 51.12747412573985, 48.51067737833132, 46.04120300150031, 43.71075746062493, 41.511015112115814, 39.43590627260957, 37.90177601315457, 37.30852002760294, 37.226079593330226, 37.143851954014444, 36.564410918343505, 35.155697485553226, 33.437274902538434, 31.810935347826856, 30.276182140893066, 28.82479717981987, 27.45391741769798, 26.44039725160921, 26.04706715162243, 25.99228421205857, 25.9377765380294, 25.553431373020832, 24.62078500698321, 23.480144339882376, 22.40194578017225, 21.383405435400967, 20.42085266886682, 19.510848929363707, 18.83786452278067, 18.576310875455476, 18.53994447618689, 18.503669264922596, 18.24796768305345, 17.627483467624035, 16.868570324053803, 16.15054406925653, 15.47043817444232, 14.82557326499763, 14.21604885484592, 13.765042688737646, 13.590253209598469, 13.565903989744479, 13.541607912525134, 13.370515440622022, 12.954948632440049, 12.446448816972573, 11.966283170266475, 11.513287794490713, 11.085698075494744, 10.682907222827021, 10.385929539396923, 10.271302858629149, 10.255387980362256, 10.239517971709585, 10.127740323518136, 9.857164779223245, 9.527811846942125, 9.219247406247874, 8.929485205173515, 8.657987684900375, 8.404112434612552, 8.21780443427111, 8.146237687466542, 8.136318877428664, 8.12643221328966, 8.056845768221207, 7.889104737534014, 7.686975460658968, 7.499480116772611, 7.326228124388647, 7.166645619569732, 7.020626670002107, 6.915976167641013, 6.876446772417869, 6.871006275650949, 6.865591608915513, 6.827470672263421, 6.737805670967421, 6.63402911081897, 6.542364889850958, 6.462693572237879, 6.3954764766083, 6.33984109225849, 6.30474568428172, 6.292921238067701, 6.291352831557657, 6.289807074233659, 6.279358300522965, 6.257591369859365, 6.2398969408653215, 6.234545455650842]}, "42": {"0": [2.626111891168029, 2.67638664395098, 2.809007240220733, 2.934326594228539, 2.9655315747058584, 2.967989593128385, 2.9704448499451814, 3.003489116440717, 3.1782754129856423, 3.5340783169127694, 3.996526114428952, 4.581791691378486, 5.30819979241821, 6.202304854860992, 6.863295802310814, 7.017020766576623, 7.02901288247628, 7.041020187460667, 7.199682073046552, 7.996462361596155, 9.505053125956229, 11.374057848314488, 13.689877975943823, 16.57208503123473, 20.174203821092142, 22.887151055053145, 23.526199110392863, 23.576104924986048, 23.626121848472028, 24.28838533317947, 27.64640129588991, 34.13440188290115, 42.35272173280954, 52.802724766026515, 66.13132624157392, 83.1444541759094, 96.15395636267385, 99.22956455971817, 99.47013561058743, 99.71130527647365, 102.90769548888895, 119.18634173144359, 150.8208096545691, 190.9107234333009, 241.20020259969738, 303.13316005895337, 377.101504387538, 428.9943262271927, 440.6505112791619, 441.5488722198185, 442.44797831010237, 454.24691619122797, 509.95209747151307, 597.5306791500567, 672.7936227004012, 722.8945046462601, 738.6042565013951, 716.3896888655213, 684.9730488062271, 676.6533817076183, 675.9940751878779, 675.3320167180865, 666.5153959409245, 620.0919948546065, 534.6505825304207, 445.9336263937509, 363.1747322427975, 291.3140114554518, 231.55953801924386, 199.96248928125826, 193.71501641352512, 193.24225651664244, 192.77057451763324, 186.7350098906777, 161.08167799294193, 127.30566550637364, 100.76929549130188, 79.97985364438077, 63.71241633115815, 50.97964919557617, 44.43247966645071, 43.14592528346243, 43.04881981375636, 42.95196405044235, 41.71362875045732, 36.47527369818163, 29.59884948360872, 24.17208814886776, 19.889749872012857, 16.500429380705338, 13.80869195785028, 12.412607872595041, 12.136801345850358, 12.115986932285507, 12.09523260092645, 11.830092026280763, 10.710276757275292, 9.255355956759827, 8.142245805976813, 7.308644817075679, 6.717100458312645, 6.347023255711936, 6.220600645436783, 6.203667358286787, 6.20252019700175, 6.201395244141965, 6.190131721834897]}, "43": {"0": [2.6058790701032035, 2.6075102654848967, 2.608716230026433, 2.608946725803033, 2.6091720429710734, 2.6106959673035424, 2.6155536856188966, 2.6238508103850955, 2.6341604917552206, 2.647029118939322, 2.6622364801221203, 2.6794633448164977, 2.6950675344904047, 2.702357141298433, 2.7036375586707218, 2.70492684965202, 2.712799708589105, 2.7318216287432326, 2.7574010088588308, 2.7854314283183728, 2.815774591463564, 2.848701743169822, 2.8835352013753615, 2.91409333431567, 2.92795590406617, 2.93027959126027, 2.932628118916163, 2.9470932773239427, 2.980971909491388, 3.024873019684049, 3.0713278940310507, 3.1203473996038347, 3.172279934764923, 3.2269180033870657, 3.273533227828212, 3.294626448823745, 3.298205390195297, 3.301796351188405, 3.3234588731168215, 3.373780627497486, 3.4383035114416245, 3.5057346470128032, 3.5764186662339816, 3.6503673523972173, 3.7273444988132836, 3.79240952812229, 3.8220727329483997, 3.8271004591079074, 3.832150130405169, 3.8626704869850257, 3.932902531832789, 4.02199238295902, 4.114941230888119, 4.211634872608326, 4.312005892805072, 4.415603561398359, 4.503806117085802, 4.543410802647974, 4.550100671426199, 4.556804503134721, 4.5973632857306495, 4.690669811977615, 4.8092570114094855, 4.9320378553347695, 5.059572603915705, 5.191527208654339, 5.328241225251484, 5.4434472394817695, 5.4955174828396025, 5.504321867740419, 5.513126454329638, 5.565915205903635, 5.688294113657819, 5.843191588401892, 6.003338922634426, 6.169292838526795, 6.340806903337622, 6.518487415461776, 6.66844031215142, 6.736194031201353, 6.7475873878551775, 6.759000585748684, 6.827474526802429, 6.985448065167206, 7.1859045811380575, 7.393599543922966, 7.609729423213492, 7.832892168393808, 8.064225500816061, 8.258845949113052, 8.346581513345365, 8.361370148750298, 8.376223866157982, 8.465622056778885, 8.672950840081867, 8.935292495100041, 9.207745236088352, 9.490546108164047, 9.783712630065445, 10.087150413024405, 10.34406818677408, 10.459729660181441, 10.479278409611519, 10.498872599692886, 10.616655962204606, 10.889215385612356, 11.234451543175906, 11.593568586448527, 11.965129723806493, 12.351634141822695, 12.751612199294444, 13.089628446936423, 13.242242612003643, 13.267967686923145, 13.293759450294425, 13.448951865070075, 13.808542514211721, 14.264849924172802, 14.738106553312104, 15.230903183342143, 15.742780581445917, 16.275388023515802, 16.723312990246544, 16.926512405509623, 16.960885077368403, 16.99534346808117, 17.201977405506796, 17.679151087688428, 18.2858529506929, 18.916709095974454, 19.572765194339954, 20.254624909367486, 20.964070876545318, 21.563013949957853, 21.83383615256344, 21.879608663939965, 21.925426735269458, 22.201248207909586, 22.839681569245553, 23.652392586922574, 24.499224302626555, 25.381576145972936, 26.299133475586622, 27.2537336005959, 28.06140718951681, 28.427654680235484, 28.489530650433817, 28.551573848231154, 28.924798906273423, 29.78812211989582, 30.885274377701077, 32.0309772558476, 33.2234683403459, 34.46684226829282, 35.75954755564406, 36.85172447531909, 37.347709311016125, 37.43132051788663, 37.515162537509816, 38.01994217667694, 39.19064019975312, 40.67995918053022, 42.233329925141504, 43.852953908057174, 45.54082023977581, 47.2999021017096, 48.78837439488787, 49.46362344832754, 49.57786545383619, 49.69239767392985, 50.380964595252, 51.97454727813964, 54.009074976877365, 56.13073439652588, 58.343610254036975, 60.649782475309046, 63.05731633062195, 65.09608744382031, 66.01948324529734, 66.17563700149782, 66.3321894531121, 67.27531976941958, 69.45944470992566, 72.24524740778972, 75.15044294039397, 78.18367030520736, 81.34472963489762, 84.64115743461697, 87.43385595882813, 88.69774524998186, 88.91147486421777, 89.12571977312045, 90.41653965373844, 93.41221890728355, 97.22942161395338, 101.21052697674757, 105.36303641432497, 109.69688386701569, 114.22045573451663, 118.04715989355104, 119.78197236736149, 120.07533439037674, 120.36940286946054, 122.13805084093745, 126.24243967095589, 131.47421666385173, 136.92048767406274, 142.60524564491854, 148.5342186310216, 154.70422036606416, 159.9265564475297, 162.2868135401306, 162.68616130465267, 163.08662862993853, 165.4980389458076, 171.0884057405201, 178.1937343946341, 185.59169551785385, 193.2929247369363, 201.3021411926167, 209.62469188718373, 216.6525690350082, 219.82709651152754, 220.3637179104162, 220.90147443604067, 224.13192452396126, 231.6128961770236, 241.1059165316307, 250.96295058769823, 261.15403305490065, 271.72780540860896, 282.639610473571, 291.8232062158792, 295.9571035927865, 296.65464241806137, 297.3534293413291, 301.5517689306105, 311.23645420818013, 323.4311622602196, 335.9955034462317, 348.9208614989739, 362.1907365211281, 375.7775235757004, 387.11257998288414, 392.1814058730703, 393.03439853946026, 393.8895242123296, 399.0114824410571, 410.74287125045174, 425.3849427750379, 440.2282002380854, 455.24744135520876, 470.52756441897435, 485.81335464136527, 498.37201096350987, 503.9487856045525, 504.8827212086122, 505.81676828402766, 511.3892209928128, 523.999423416929, 539.4097833314231, 554.6918906021486, 569.7908396485383, 584.651343126976, 599.1886536445843, 610.8017845992549, 615.8173699950645, 616.6518731545343, 617.4847923704716, 622.4309141327749, 633.3919905729925, 646.1726977332045, 658.511011189141, 670.1711669851819, 681.0094336651915, 691.0037890143038, 698.5174315548653, 701.6349309760283, 702.1452892333305, 702.6520860585325, 705.5391118519424, 711.7344918687955, 718.6335208918549, 724.3418463211189, 728.837884348493, 732.4647517969343, 734.8517085090406, 736.034900978063, 736.2726448208499, 736.3030166637125, 736.3286637445749, 736.383508181549, 736.0061905395952, 734.4357896271724, 731.6019469369069, 727.8069467892863, 722.8328612329444, 716.9211109237679, 711.2861393431579, 708.6030356366939, 708.1424559360537, 707.67386076898, 704.814079895832, 697.8477176097928, 688.4754380784486, 678.1994354625135, 667.1668874210812, 655.3731486589993, 642.916122054006, 632.3006547982924, 627.4388275034956, 626.6217488284643, 625.8040801725657, 620.9157084288537, 609.6524602252774, 595.3916644898285, 580.7904552622396, 565.822567232992, 550.6747742425977, 535.359229296705, 522.8401483767325, 517.2976514879701, 516.3610006482181, 515.4243597385772, 509.8389595083298, 497.19552067110476, 481.8156347188795, 466.5192550201121, 451.3337720365647, 436.29767673736575, 421.51288271505587, 409.63250231924184, 404.420964513311, 403.5535791295832, 402.6880702222849, 397.56561697771923, 386.094468532149, 372.2313590635786, 358.70283139423765, 345.5100317213815, 332.7151171435243, 320.2503505300525, 310.34022425039257, 306.0398165462413, 305.3244739214043, 304.61082124737544, 300.3824652485214, 290.9961788276646, 279.79702372553373, 268.94774374721806, 258.47525984019734, 248.37576597346552, 238.62841593276917, 230.95418292515708, 227.63789284505975, 227.08635524684092, 226.53614475191003, 223.27750403522688, 216.04787026734064, 207.49491642692973, 199.25095461125238, 191.32941367170775, 183.7085700722261, 176.38522488161712, 170.63411944670747, 168.15478821669302, 167.74301487266453, 167.33208527412023, 164.89934498028109, 159.5177271588416, 153.15359758128758, 147.04955959743748, 141.19893403069082, 135.5774960871604, 130.18750544446678, 125.95658175500394, 124.1322967677642, 123.82944371664645, 123.527470989179, 121.73946101206029, 117.79699255552232, 113.14034535201648, 108.67540609381793, 104.39506988033884, 100.28575261896101, 96.34873693540585, 93.2625501073517, 91.93167483276198, 91.71056171702544, 91.49004143640548, 90.18758615508943, 87.31026358083575, 83.9106339659601, 80.65540508266994, 77.52970428363876, 74.53305016535455, 71.6668321969003, 69.41640822956451, 68.44681635387384, 68.28568420303951, 68.12498017048306, 67.17436661470347, 65.07538567821908, 62.59865181626126, 60.226338473157895, 57.94959704279149, 55.76437024268213, 53.67051707099877, 52.028969239813925, 51.321601783533715, 51.204118398211754, 51.086944018627754, 50.392856664165485, 48.86104015981085, 47.050675056293734, 45.316480627062276, 43.65065008328004, 42.05390835435867, 40.52270586863871, 39.32102628813125, 38.802998660260556, 38.71689775550972, 38.631017491392896, 38.12340629989045, 37.00117824331702, 35.67500033576628, 34.40273681789333, 33.182220275631416, 32.01175022852086, 30.888203893909893, 30.004740645157888, 29.62367895925084, 29.56035057037184, 29.497151692786844, 29.123287411877758, 28.298092326018647, 27.322560384247133, 26.38473982100601, 25.484562450893932, 24.620597546579607, 23.79070622415142, 23.13899455535056, 22.85819919595797, 22.811504870924875, 22.76492181747433, 22.489458380507486, 21.881366682961307, 21.1612666176474, 20.469994624869187, 19.806864449815517, 19.16863334852232, 18.55567274230271, 18.073872452191523, 17.865962238204947, 17.83137777251668, 17.79687126513498, 17.59262761514993, 17.141422062208544, 16.60776020194947, 16.094621834107304, 15.601808847325229, 15.127880673175659, 14.671378842969602, 14.312862540514027, 14.158219502724902, 14.132517721960395, 14.106871314635047, 13.955080100948178, 13.619874856675061, 13.223362705622622, 12.842441851001492, 12.4763142190143, 12.124311676900827, 11.786871112645574, 11.522121767600344, 11.408030628270893, 11.38907069419066, 11.370159462455595, 11.258366218169801, 11.011436147642554, 10.720488040448295, 10.44098829593191, 10.173676453256222, 9.918479461694732, 9.673600325275057, 9.48277854300466, 9.40006512417774, 9.386306270240903, 9.372594551781301, 9.292082366813238, 9.114801618300598, 8.90601545847459, 8.706465223612511, 8.515975209249895, 8.334740597941959, 8.161751082833678, 8.027549095058191, 7.969679599896808, 7.960065789882498, 7.950478688955896, 7.893861103682003, 7.76916884219305, 7.623610171309166, 7.485824135240635, 7.3557407728372555, 7.23266115904104, 7.116634536040204, 7.027255254302001, 6.988835098535487, 6.982487264277881, 6.976166346955815, 6.9390572780996385, 6.858542073320076, 6.766084312328307, 6.679841004813063, 6.600257750380284, 6.527343135016853, 6.460796897322707, 6.410817216299574, 6.390148627073548, 6.386809162627451, 6.383506029463564, 6.363722827586078, 6.321916543073, 6.27662192346656, 6.236862476697736, 6.203066857986942, 6.17487494480017, 6.152673975234785, 6.1389867137098815, 6.1341659597148235, 6.133451836092514, 6.132763803270153, 6.129202482314486, 6.123219924199468, 6.121171989305016]}, "44": {"0": [2.6140627832849934, 2.6163587767973953, 2.622327481472788, 2.6319789226837256, 2.6454351469068076, 2.6585864261084913, 2.6646730476224483, 2.665590683490483, 2.666506032429747, 2.672885989582394, 2.6900334294997177, 2.7150135867203784, 2.7429578571853686, 2.77500843258046, 2.810914951577358, 2.8499591709091785, 2.88379475909312, 2.8986420464597558, 2.9008454671027573, 2.9030693681572433, 2.9184505404537386, 2.9563586046233103, 3.0081553792570475, 3.063801892667614, 3.123104318135452, 3.1868628594696227, 3.2542805087959787, 3.310849111415348, 3.335203572754472, 3.3389038061558725, 3.342615780751966, 3.36751470547345, 3.4295538924952984, 3.5119027727434258, 3.5988410503315325, 3.6906675220816245, 3.7876984067331056, 3.8896280834354062, 3.9744342653619684, 4.0105707060300695, 4.016030547120471, 4.021503527127537, 4.0584471490758975, 4.1496111851712625, 4.2693582144960756, 4.395280392049158, 4.526942291871038, 4.664612033907096, 4.808838292803456, 4.928042245054298, 4.9787545042097054, 4.98641057947593, 4.994083807676476, 5.045781511661377, 5.173232692337032, 5.3399966669242, 5.514487796828598, 5.697281229016634, 5.887294273348697, 6.086207964378343, 6.2498176134005226, 6.319897411239955, 6.330480308591296, 6.3410525369893715, 6.412205797945311, 6.586838955581538, 6.815513404253159, 7.054859307247867, 7.304466355558608, 7.564356120388988, 7.836020256781219, 8.060356528061236, 8.156035359967397, 8.17049116928365, 8.185004069445096, 8.282729550890812, 8.522997706171966, 8.838076575625044, 9.168087172566139, 9.513263180615022, 9.87406869593411, 10.25193040186835, 10.563623401297132, 10.696654584522395, 10.716741151879194, 10.736871623192993, 10.872179518003547, 11.206247609933667, 11.645046888234384, 12.104535115880497, 12.585266691193377, 13.088560852359484, 13.6152302869437, 14.051089530293067, 14.237101921422287, 14.265196322501406, 14.293353952881326, 14.483070835942236, 14.951596962131317, 15.56723768971807, 16.21191995724034, 16.887642593230094, 17.596920663391163, 18.338486955006044, 18.952588439010114, 19.215193498553923, 19.25481921562248, 19.294539636588425, 19.562304147920436, 20.22362948435203, 21.094107142334966, 22.006888059708324, 22.965758188408923, 23.97272945103787, 25.029853861675953, 25.904783517865543, 26.27939532583804, 26.336064797922877, 26.392890426012176, 26.7761734228572, 27.722752600677854, 28.970110448178794, 30.280519518371822, 31.659230851327283, 33.107058045737865, 34.62784910856683, 35.891078395384824, 36.43185288363028, 36.513639652123494, 36.59564333531775, 37.14730725960255, 38.51100667159889, 40.310873256987, 42.20391168323428, 44.193599102058045, 46.28801385919864, 48.494956814783116, 50.32521234460501, 51.10937762134882, 51.22789195191323, 51.34670083298513, 52.148014553078134, 54.13224599067796, 56.7494456736863, 59.50737712251375, 62.413433662323456, 65.47177947979742, 68.69093874088233, 71.36756053376492, 72.51556632825564, 72.68904247245017, 72.86292708089564, 74.03606480569404, 76.93717567898497, 80.76843638520597, 84.80491636075328, 89.05470473611929, 93.52905470532436, 98.2467168813543, 102.16430398236074, 103.84461225391057, 104.09847207007984, 104.35293554696962, 106.06976908865153, 110.32129544788665, 115.93415968026713, 121.84901587262368, 128.08534497018462, 134.6499427327945, 141.5562799189137, 147.28980319470364, 149.74890108952613, 150.1209566229073, 150.49381093766405, 153.0056491085124, 159.21160388098968, 167.40348615645294, 176.02556121895964, 185.08521356996357, 194.6119995701855, 204.61971005661545, 212.89136115117586, 216.43281587010068, 216.96787094579233, 217.5052694681972, 221.12671795533504, 230.0445965171436, 241.7683086474562, 254.0612199396644, 266.8942023087099, 280.3223439672361, 294.32512555624686, 305.83854385116194, 310.74112830531965, 311.48075528610116, 312.22186652894135, 317.210615406926, 329.46625544220376, 345.449396190743, 361.99236218399426, 379.0762947505134, 396.72985328327303, 414.84700762337496, 429.5742550967382, 435.7982831664177, 436.73470341897604, 437.6734763518002, 443.9214934413477, 459.0989329575743, 478.56713675735955, 498.2871060322774, 518.1335776554967, 538.0889666039634, 557.9772698615482, 573.6337693591742, 580.1104591114987, 581.0796828207784, 582.0482612924837, 588.4786700089303, 603.7414380142466, 622.6019795267287, 640.8820012814082, 658.4870530713947, 674.9992727463263, 690.6261945018022, 702.2419198240468, 706.8205833320986, 707.491932598404, 708.1596163696578, 712.5258035101849, 722.3734813668794, 733.7098665709163, 743.5826736571207, 751.7850095750302, 758.062909093816, 762.8152691070118, 765.2403563776735, 765.9464104142502, 766.0360657673363, 766.1222860395686, 766.5352341806732, 766.7569006934232, 765.3717136960192, 762.1222415352288, 757.1078532547026, 750.3366114236645, 741.9977977798167, 734.1698034945155, 730.632904681903, 730.0738846498922, 729.5126462431931, 725.8352489596367, 716.0930347392879, 702.688493044141, 688.0586159930735, 672.278978036461, 655.3902758131298, 637.7215931024381, 623.1683875158807, 617.0246825552413, 616.1175125512796, 615.2090529787115, 609.0214042252968, 593.8739343633579, 574.3186965798087, 554.5495773836369, 534.620826762342, 514.6866718632807, 494.89197977956235, 479.2457138609324, 472.78520493485576, 471.8212641924731, 470.8595671890655, 464.4582350641044, 449.21988038540877, 430.24048351595854, 411.73392799763275, 393.6966608652945, 376.14754305286004, 359.15659223945676, 346.06819030515834, 340.72699335536646, 339.93277663905127, 339.1397325813631, 333.8846804041659, 321.49126456599924, 306.41188666418776, 291.9316221104155, 278.0267874944575, 264.70906683671745, 251.95766201745417, 242.262349101231, 238.32461247184503, 237.74035998867453, 237.15748876819686, 233.2987955983367, 224.26411880341078, 213.34934439357346, 202.95221340650616, 193.02679412525012, 183.58478786375838, 174.6013692983094, 167.7930305945419, 165.03675937105896, 164.6277439580741, 164.21983625345757, 161.52339881258865, 155.2339476332283, 147.65581052248268, 140.44763201713783, 133.6039471980068, 127.10308427349493, 120.93335795189348, 116.26594499361268, 114.38362353671602, 114.10361744176794, 113.82427225033136, 111.9779368927702, 107.67108114915983, 102.48393318196902, 97.56461501212151, 92.89123256729987, 88.454043752678, 84.24680275428993, 81.06010849461184, 79.7724968972727, 79.5816303136054, 79.39125369141097, 78.13209286257049, 75.19442290184246, 71.65640992991302, 68.29966105968744, 65.1135297252332, 62.089504679107414, 59.21670630320831, 57.042548047995375, 56.16449580403753, 56.03439275484935, 55.90459298228171, 55.04516236627316, 53.038990764864614, 50.62142677742567, 48.32713879646044, 46.14827444576727, 44.07710669123644, 42.10873207922883, 40.616979936446235, 40.01349538218972, 39.92409561128922, 39.834916519581675, 39.24508201693007, 37.868541957505464, 36.20883410756918, 34.63082296153786, 33.13238197906268, 31.70636662140125, 30.352089235030178, 29.324890423605005, 28.909274694509936, 28.847621391507033, 28.786114436979343, 28.379094491613923, 27.427021338359683, 26.279481668718915, 25.18878707999978, 24.150522342251637, 23.1632687641991, 22.223103272139124, 21.510743223637785, 21.222263325499178, 21.179455616784722, 21.136756168101144, 20.854297913310543, 20.194902504967246, 19.3993127591753, 18.64190982920847, 17.92078667234181, 17.233699369707733, 16.578782312833535, 16.080911838417002, 15.879689362104079, 15.84982452991743, 15.820026628523896, 15.622778910689686, 15.161150509549119, 14.605104067933695, 14.074713990045566, 13.56946821041965, 13.08862113433483, 12.631664235301063, 12.28469671910122, 12.144432072002738, 12.123656301808204, 12.10292997303243, 11.965744901206612, 11.645036342456866, 11.259289506508237, 10.892844059927267, 10.54478265262699, 10.215621061476496, 9.90267286212859, 9.666723383132146, 9.571302289589598, 9.557150889305202, 9.543044779700407, 9.450129565130254, 9.233948257875705, 8.974135555288525, 8.728657431358165, 8.497043677861802, 8.278166180444728, 8.071520928094623, 7.916811963997367, 7.854677891001471, 7.845458970243852, 7.836271467635192, 7.775829743728614, 7.635421697712553, 7.46846838384667, 7.312374428615455, 7.166659407937451, 7.031879893110956, 6.907676829970543, 6.8160810957363385, 6.7798721712855015, 6.774541886519395, 6.76923297082805, 6.7345303767342415, 6.655107286461776, 6.563775292534624, 6.481761407250878, 6.409078525110967, 6.3455910397472435, 6.29041256283273, 6.25365602316387, 6.240055088888774, 6.238087424311617, 6.236139958999276, 6.22369633890864, 6.197789643507139, 6.17289524351418, 6.1564675593520075, 6.149580076083641]}, "45": {"0": [2.6102159692216067, 2.6110481147635416, 2.6128694272449775, 2.6156668049978133, 2.6194315111302093, 2.6241360601966073, 2.628983659291327, 2.6314859357296383, 2.6320712674086786, 2.6326643488039387, 2.6354142146962407, 2.64180344730449, 2.650363168205584, 2.660218758772178, 2.671114819961214, 2.6831669423490543, 2.696299196782815, 2.707949779769009, 2.713915455214969, 2.715281360065886, 2.7166557851522164, 2.7228789189223215, 2.736132525292517, 2.7531218329332514, 2.7709335323752744, 2.7901357176297665, 2.8103810076908475, 2.831566065088398, 2.8501744362864256, 2.859453286793125, 2.861537340767732, 2.863631407274388, 2.873068477953721, 2.8933868430976215, 2.9186978483535877, 2.9453135701296254, 2.9730721827606574, 3.002004047447496, 3.032273598199786, 3.058249140100166, 3.070972827846833, 3.0738721059186283, 3.0767802417914822, 3.089836409409454, 3.117561687082158, 3.1520922207235715, 3.1878915466449462, 3.2250181502315325, 3.2632250571467716, 3.3032844120947673, 3.3374112796507514, 3.3540496347849724, 3.3578179351697277, 3.361598782891145, 3.378440242156976, 3.4143780536588304, 3.4588931420680824, 3.5046460959389987, 3.552348801738911, 3.60138104970824, 3.651841960798541, 3.694824388289728, 3.7156827845497524, 3.7204371945108483, 3.7252036498672143, 3.7465251574205087, 3.791849936576962, 3.847909239459643, 3.905796753328885, 3.9652931285955866, 4.026421006663041, 4.089084276164491, 4.142563949381104, 4.168574745272236, 4.174455043883807, 4.1803494645017745, 4.2066647412553, 4.2626449996891065, 4.331861069398003, 4.402788468978706, 4.475535972212106, 4.550067753539254, 4.626606529079017, 4.6916265061863704, 4.723180133861333, 4.7303119999736385, 4.737399529787581, 4.769186168017187, 4.8369097115600725, 4.920511514967357, 5.006481004520783, 5.093860979211367, 5.183688957289586, 5.275818444164824, 5.353655057059151, 5.391404165573923, 5.399938042588977, 5.408492108846817, 5.446857211988064, 5.528354260574117, 5.628626414000419, 5.731054802786111, 5.835933543490008, 5.943662409232882, 6.0534667431978475, 6.147188396210653, 6.1925719468980756, 6.202814640873226, 6.213076769108803, 6.259005400684409, 6.356508466040022, 6.476648967852649, 6.599537323477252, 6.725654938006608, 6.855295063418462, 6.987719866024476, 7.1002667029760245, 7.1548761156513265, 7.167208765805427, 7.179566304060964, 7.234931079602714, 7.352492668342301, 7.497120066480206, 7.645879563114896, 7.798394047180387, 7.954633127433046, 8.114877631151717, 8.251250408516652, 8.317246670475582, 8.332151441288886, 8.347088499554147, 8.414038438167902, 8.555954362409143, 8.731494154560965, 8.910921600013348, 9.09501392628483, 9.282928058088746, 9.476307486067805, 9.639933071079717, 9.719541369541323, 9.737534383662009, 9.755575774542951, 9.836474731481976, 10.00801235660294, 10.218861985543867, 10.435239697964457, 10.656439031048444, 10.883308019428231, 11.115962505486669, 11.313065140043177, 11.408916357710838, 11.430594107769007, 11.452321256078566, 11.549662284362592, 11.75589042787892, 12.010311682066622, 12.27021182045263, 12.537731433266705, 12.811841252493558, 13.092995649846408, 13.331500856382211, 13.447410817028736, 13.473582038369836, 13.49981433237179, 13.61735649762456, 13.867030051746578, 14.174491414499748, 14.491256055427305, 14.81506772855937, 15.148057537628178, 15.489558992613206, 15.779415416924511, 15.920290113520068, 15.952147493012852, 15.984093510285142, 16.127515668159717, 16.430870690817653, 16.806217259089323, 17.19152743709134, 17.587009415831236, 17.99248979012802, 18.408713505450184, 18.762526446423408, 18.934270842514213, 18.97309939845901, 19.012027939975827, 19.18665193498629, 19.558506551291874, 20.016522355744172, 20.48653452933369, 20.968499386252073, 21.46372567857173, 21.972023749292834, 22.404441693164507, 22.614849099019494, 22.662320656287385, 22.70990501698622, 22.92314645215037, 23.375996550210893, 23.93533322165281, 24.509767417407435, 25.099566964023776, 25.705455869777907, 26.327241859180397, 26.855844447565808, 27.11303907543806, 27.171196866416974, 27.229499509180535, 27.49122162273527, 28.046964163277078, 28.73340513334626, 29.43783304213793, 30.161328952340664, 30.905671249350497, 31.669856554849634, 32.32052050494585, 32.63711279048167, 32.70870601878503, 32.78046629732197, 33.10190060199034, 33.78497949996888, 34.629280317865664, 35.49687009993603, 36.388455316546725, 37.3050781500254, 38.247142271974, 39.04880800379594, 39.43905279854029, 39.52723895534979, 39.61561457401243, 40.01146159575988, 40.8547653008952, 41.896245621207534, 42.964813672036556, 44.064682876701426, 45.19474863786441, 46.35665182936964, 47.34554894140262, 47.82668428459087, 47.93518399891294, 48.04396015424322, 48.53172505806418, 49.5707178443617, 50.85410412739514, 52.17415091720494, 53.5314641262491, 54.92689527254843, 56.36263778194818, 57.58424869866652, 58.17860043498698, 58.31295259361155, 58.44762304623523, 59.05118341315126, 60.335571842812655, 61.92126465897803, 63.550806363503035, 65.2245849616722, 66.94660438199617, 68.7149756425285, 70.22154355619013, 70.95568309782186, 71.12163620018842, 71.28797233843996, 72.03310266594536, 73.61823216637362, 75.57435197485498, 77.58676352824027, 79.65467500717645, 81.78011762821707, 83.9624852671825, 85.8191394217001, 86.72304127902237, 86.92753479004271, 87.13253555450352, 88.05147084609284, 90.00534201899211, 92.41333293455168, 94.8907787538155, 97.43670113426141, 100.05159578119476, 102.73534096682157, 105.01976761470456, 106.13332239400644, 106.38433828476899, 106.63593900938503, 107.76377386289876, 110.15997451394878, 113.11896774871835, 116.15481897551123, 119.2757917603201, 122.4769424685085, 125.76742742729807, 128.5640125967085, 129.92398965481866, 130.23120240029962, 130.53993279355004, 131.92397675583018, 134.8552952062202, 138.46807761900862, 142.17689177704528, 145.98260644179464, 149.88428744220667, 153.88313626640877, 157.2794526098659, 158.9273816603537, 159.29986999181006, 159.6732476503514, 161.34653795867231, 164.90079540623674, 169.28094811621432, 173.75865986418194, 178.34977068460623, 183.05727162292672, 187.8740805431404, 191.95917004830966, 193.9368559071431, 194.3837387143379, 194.83162412408478, 196.83833397734767, 201.09569992864346, 206.325711974467, 211.6691545646954, 217.13962195750275, 222.7309625556141, 228.4394638273861, 233.2794934763518, 235.62083427567399, 236.1491445180398, 236.6783564719454, 239.0457462416914, 244.05557921080228, 250.19490788700182, 256.45359582605596, 262.8282518271065, 269.33128847410285, 275.9374649044909, 281.5264350058432, 284.228431923357, 284.83457144309523, 285.4416640931263, 288.16295576352644, 293.9178896460847, 300.9586638131147, 308.06689106089175, 315.3081967308391, 322.6594674980738, 330.0934366854461, 336.32080954745356, 339.3231044333345, 339.9992163205243, 340.67706324250594, 343.71269271253317, 350.07745855531886, 357.82329747991173, 365.6333432629954, 373.52656618174734, 381.4625840198195, 389.4427992718342, 396.0923831850058, 399.28767843999077, 400.0062546485279, 400.7251723097436, 403.9303397281361, 410.65006874909903, 418.7525989360141, 426.85568034365474, 434.93787987077224, 442.9956449300121, 451.0498374480163, 457.71405933648964, 460.8803541124881, 461.589879276458, 462.29881504906484, 465.4821027992724, 472.0927035803938, 479.92648175976564, 487.6592188348058, 495.2935100848088, 502.8009262740803, 510.2293417979006, 516.2846943864674, 519.1540127035618, 519.7978684516518, 520.4400735103343, 523.279491176094, 529.0674323650843, 535.9539737572941, 542.5767339789456, 549.0305799407126, 555.284309250964, 561.238721407006, 566.0053103107915, 568.2231122186511, 568.7163095707118, 569.2077064648852, 571.3659699587829, 575.7349737590283, 580.7570256292133, 585.4566635051845, 589.8876239243584, 594.0000853088854, 597.7741340489152, 600.5938480889429, 601.8855824214852, 602.1690444128055, 602.4516068139185, 603.6789555160533, 606.0571766323129, 608.5825518623769, 610.8083584449859, 612.5787082422851, 614.0131363445457, 615.0694330136871, 615.6955069018677, 615.8748403162037, 615.905419682774, 615.9322461245259, 616.006647446495, 616.0704332144645, 615.7189967259619, 615.0082974953269, 613.9505340117134, 612.4843337177297, 610.6098325923977, 608.8074619983408, 607.8871398753736, 607.6735592479677, 607.457454459087, 606.4440281518533, 604.1684111074593, 601.0720854639662, 597.604755398223, 593.7833669194861, 589.6844140085849, 585.2558346217596, 581.3710056430248, 579.4421371793472, 579.0019869023315, 578.559037711083, 576.5528049823688, 572.1904740127144, 566.6914943395394, 560.9092920125411, 554.8896692959535, 548.6991016276412, 542.3284703608658, 536.8571264479191, 534.1758787875971, 533.56957813826, 532.9617708262659, 530.2373785903824, 524.4310484980092, 517.2711755317147, 509.95385890459823, 502.4781712535268, 494.97943142933144, 487.2952846370752, 480.8337318828593, 477.720961913999, 477.0211710837323, 476.322807105573, 473.21506849192934, 466.66087462583414, 458.74597383575133, 450.71107371326246, 442.63460054184407, 434.54721007598727, 426.47027044434816, 419.7557198888705, 416.5615725063037, 415.84524576821724, 415.12930813233004, 411.9213403920661, 405.20853086543104, 397.12511622833205, 389.12919867200577, 381.1246890270603, 373.1845862385467, 365.3346275724904, 358.85415778392786, 355.7590960905709, 355.0657030107728, 354.3729483037154, 351.29616697269455, 344.91526320366165, 337.3105902662682, 329.7820623105817, 322.345056382424, 315.022815549706, 307.7974409051297, 301.8594919830794, 299.0502726893264, 298.42250250616405, 297.7975041920655, 295.02758171843743, 289.2665256335195, 282.42036252384565, 275.69619168591714, 269.07351459736356, 262.58014667118056, 256.2164739015308, 251.01444348470102, 248.54565728454457, 247.99611911849678, 247.4474224167412, 245.0145330146946, 239.98443510217686, 234.04482016830485, 228.22743713124393, 222.52799923901978, 216.9569436278228, 211.49761412375844, 207.0552057307124, 204.9591152287215, 204.49186411907226, 204.02453550994392, 201.94845199108713, 197.6765322164697, 192.64865764473856, 187.72977721766338, 182.914575665559, 178.21303408176334, 173.634743093713, 169.91152867624245, 168.15672649627464, 167.76524761681583, 167.37455560856552, 165.64452856110958, 162.07692736462135, 157.88177432695466, 153.7936233434939, 149.7980193467469, 145.90143920669303, 142.10642875900098, 139.02668049354597, 137.57611848238133, 137.25250757552442, 136.92968867509651, 135.50193290998644, 132.56010502998615, 129.10011474908697, 125.72634291049236, 122.44824539626026, 119.24944004825014, 116.13401748021182, 113.61211598013004, 112.42291455485736, 112.15753714626975, 111.89278177388981, 110.7226581635118, 108.31666608567306, 105.4890164662929, 102.73719863485157, 100.06089509425964, 97.45220583960152, 94.91214491246497, 92.85479630534226, 91.88849222419262, 91.67294559598379, 91.45792720139166, 90.50589896243166, 88.5467456109779, 86.24733063803161, 84.00828673417496, 81.82951196791362, 79.71056861402714, 77.64827970280902, 75.97804969711801, 75.19153341278889, 75.01614561828316, 74.84125260412955, 74.0680087980802, 72.48019278381608, 70.61534871707727, 68.80076959397671, 67.03357098531845, 65.31628167261722, 63.646660034265004, 62.29574901796532, 61.65997364396098, 61.51807731217837, 61.37640980119575, 60.75051623684961, 59.464066454906494, 57.95236272505426, 56.48246180421464, 55.05333959827745, 53.662465398378366, 52.31214559868582, 51.21803082680468, 50.70286603454673, 50.58797645732413, 50.473382949581506, 49.96650530619321, 48.9256845171618, 47.70194827073348, 46.51350742716091, 45.35685058111273, 44.23242622328673, 43.13948852058058, 42.254370322279854, 41.83826481336943, 41.745466490662814, 41.6527783774551, 41.24245799153224, 40.399656248633, 39.41087848863083, 38.44830068092382, 37.51323357307509, 36.60251679721318, 35.71676274557256, 34.99935384490752, 34.66187235505517, 34.586540790874984, 34.51140331880357, 34.17920543726152, 33.49663510882824, 32.69563260819244, 31.91627128711378, 31.15734496149939, 30.41921307502754, 29.70084308280136, 29.11990639703272, 28.847253595141648, 28.786368927106597, 28.725626228466165, 28.456889196706413, 27.904135818742624, 27.255608309636994, 26.62341738060306, 26.00807711124089, 25.409790873272744, 24.82663430767148, 24.354859628414438, 24.133066139797357, 24.083565486866284, 24.034192964161473, 23.81591430725247, 23.366971212457262, 22.83903397952509, 22.325320434572138, 21.82478070684672, 21.33661816784125, 20.86155514152615, 20.477196236382472, 20.296311485707662, 20.25598711702162, 20.215770082203772, 20.038004320515274, 19.672330802784106, 19.241722217657056, 18.8218009872337, 18.414103716243524, 18.016836412830195, 17.62980936814312, 17.316676751847847, 17.169436253482285, 17.136600043502295, 17.10384869544506, 16.958803961972112, 16.660426190233274, 16.309711707247672, 15.968314367178213, 15.636356615653991, 15.312731420157377, 14.997703209631856, 14.743189112336648, 14.623674091641467, 14.597045642112947, 14.570495127923735, 14.452457800945375, 14.210015027882065, 13.925026960673682, 13.647761282081744, 13.377167861476913, 13.11383138662674, 12.857277090999354, 12.650272685492444, 12.552985936565804, 12.531290440934866, 12.509566538310821, 12.413444984649292, 12.215621498873979, 11.98313122299675, 11.758103315683876, 11.5384328171723, 11.324705426208473, 11.117045320453743, 10.948802184532783, 10.869798862882528, 10.85220015909182, 10.834645828626572, 10.757022798856623, 10.597376931273095, 10.409836523110695, 10.228095814284783, 10.051706101354608, 9.880499920672504, 9.714101927025544, 9.57988701183924, 9.516914916930101, 9.502853133491337, 9.488820305795093, 9.426795937403618, 9.299603767161589, 9.150576434877403, 9.006282045736146, 8.867003217713986, 8.731869811034446, 8.601115277389619, 8.495673846673903, 8.446173234651345, 8.435219862553291, 8.424217508014294, 8.375641732342805, 8.276276777961042, 8.16037768443722, 8.048078802329844, 7.939680794978166, 7.835009516173459, 7.733792724508907, 7.652532646917737, 7.614479661153889, 7.605998349467191, 7.597546105416995, 7.5602648484852875, 7.484178987006055, 7.395416431743043, 7.310185064205667, 7.228139139694429, 7.149280812285282, 7.073493268768121, 7.012746655360685, 6.984590214434097, 6.978331701538906, 6.972096451110826, 6.944760738065365, 6.889409759215466, 6.824901706724152, 6.763089801291447, 6.704679212640213, 6.649148211486955, 6.596868386899413, 6.55541960377515, 6.536247336391755, 6.532005474372375, 6.527787044794971, 6.509288687036794, 6.471911989782265, 6.429564148441698, 6.390040704081241, 6.353503580186633, 6.3197109600192505, 6.28884912832158, 6.265489121791077, 6.255072772237374, 6.252792301731873, 6.250479297286536, 6.2406100349738844, 6.22116945791652, 6.200224201462744, 6.1821890268854185, 6.166617220863783, 6.153642181893156, 6.143705202870292, 6.137275485376989, 6.134847997339689, 6.13435307615488, 6.133879746491656, 6.132034316381853, 6.129591258828336]}, "46": {"0": [2.631789941781199, 2.6427347672398014, 2.6886087071893163, 2.7393017913537223, 2.7546463390961873, 2.756098455865192, 2.757560014291914, 2.773984198632797, 2.8494371461241643, 2.9952882254549964, 3.181986988282396, 3.411913831465002, 3.6882940652328573, 4.017197211634457, 4.263037332869201, 4.329843408441499, 4.336074981246311, 4.342321595458461, 4.411139090046574, 4.698234632608897, 5.191090738949288, 5.756371983731476, 6.405946920488941, 7.152767663217788, 8.015342854880679, 8.651975783356754, 8.824059655855994, 8.84012704058209, 8.856231882218472, 9.033553922863355, 9.770097316375967, 11.033233188854297, 12.489910132352854, 14.173081102204241, 16.126994150498035, 18.39752901488112, 20.0841750166732, 20.541630460226013, 20.584409615228218, 20.627287539239923, 21.098856184190726, 23.06904590528414, 26.48415367219077, 30.474453902720477, 35.1460082750352, 40.62221816163079, 47.04814516566835, 51.85321443664451, 53.16236186958094, 53.284791267937294, 53.407500847394964, 54.759068525050786, 60.42235866509736, 70.29903042133196, 81.88400705052598, 95.47356921368308, 111.38183272238724, 129.95151496746806, 143.75068488776438, 147.48678358548347, 147.83556492454127, 148.18513969206194, 152.03333010768273, 168.07439528386107, 195.59722154653343, 227.08364416883555, 262.71280446170744, 302.46000995661166, 346.0530742704611, 376.27651544213296, 384.1847682251436, 384.917394651402, 385.65048380139046, 393.6332488511134, 425.2457950322258, 473.6833369072183, 520.2239784308707, 562.3423265026662, 597.0112559613821, 621.7237090983404, 631.3935938568965, 632.9819542683653, 633.1122912431189, 633.2440910922447, 634.4494568290918, 635.5487582584915, 626.2885651016559, 604.8228855587745, 572.5769736834663, 532.2003406446607, 486.53172242124845, 455.0793062842421, 446.96174052463306, 446.214778549912, 445.46788272531387, 437.38518538807335, 405.663790051897, 358.4315518347384, 313.9267173169751, 273.11625122176076, 236.35724566746225, 203.7765859244024, 184.62361994280764, 180.008340238791, 179.5888510059458, 179.17027052868468, 174.6769489248821, 158.0574571392453, 135.57180175852244, 116.2367363907507, 99.65784693614901, 85.49381494568028, 73.40811319981985, 66.46955612543066, 64.8169708769426, 64.66703758625232, 64.51754773123092, 62.91658277265208, 57.03387952991824, 49.17681280094448, 42.4916969788779, 36.79933026242643, 31.94969209867552, 27.81901345286742, 25.447171355327722, 24.881562432513316, 24.83032310823593, 24.779157345274992, 24.230763872968552, 22.21017618388955, 19.49983847955305, 17.181045914320414, 15.198046096134389, 13.503617518162438, 12.05583327822355, 11.225026146909132, 11.026814109211674, 11.008859046221446, 10.990931657435054, 10.799284573719282, 10.097138322604694, 9.17000993162986, 8.39806100182591, 7.762860147152116, 7.247757618255858, 6.8422816074564174, 6.631521073513882, 6.584783404001975, 6.580622200857404, 6.57648491682915, 6.533036600067886, 6.3881038990960475, 6.254124670808082]}, "47": {"0": [2.655809136986661, 2.6562079792526223, 2.6576012157345428, 2.659995759698905, 2.662552333201859, 2.6642323224321713, 2.6646532327392327, 2.66508126966722, 2.6669449252027566, 2.6711575568535006, 2.676712526983034, 2.683624614923521, 2.691347453122603, 2.7001369805454445, 2.7101434188102953, 2.7187544681557827, 2.7231851977886468, 2.7242839250323345, 2.725394446149674, 2.730157294180544, 2.7407573999624297, 2.7541000787225847, 2.768689148769888, 2.784204433670299, 2.800590022117415, 2.8180231556823125, 2.8331204995423493, 2.8405758672298456, 2.842386161910153, 2.8442058186942996, 2.8518685671609916, 2.868367947546418, 2.8894516111311948, 2.9115292548283382, 2.934632281294659, 2.958854136080001, 2.984167584655507, 3.005762328228125, 3.01629243280236, 3.0188428796148266, 3.021404057190795, 3.0322107100918476, 3.055423443386578, 3.0846115284701527, 3.114682921974524, 3.1459670398556825, 3.1785479262732856, 3.2117182480574953, 3.240287164825268, 3.254264806405286, 3.2576512245059863, 3.2610621896460694, 3.275412359400733, 3.3059391650503467, 3.3438295392551374, 3.3830917615278646, 3.4235513938958295, 3.4651190909442984, 3.5080603397317414, 3.544469087666944, 3.5622657738998518, 3.566561407439792, 3.5708681887843756, 3.588965779791621, 3.627336644324048, 3.6747676534852873, 3.7237038748655893, 3.774141049012628, 3.8260723103471213, 3.8795588600729203, 3.924531748564465, 3.9464819765791073, 3.9517915259919025, 3.9571139431244804, 3.9794695365670556, 4.026839542813973, 4.085670095732063, 4.145968574880468, 4.207866081611768, 4.271442018198174, 4.336545742292376, 4.391439921731053, 4.418148978206738, 4.424585493429059, 4.431038363959875, 4.458145969047618, 4.515532518020765, 4.58665095809589, 4.659476108349523, 4.734099071958551, 4.810447201696095, 4.888573138960219, 4.9543371252927795, 4.986215843750448, 4.993902904442488, 5.001613259593306, 5.033953139857483, 5.1023829299028876, 5.187237835161647, 5.27394728158801, 5.362706323261317, 5.453451793561358, 5.546146478607073, 5.6241297194120135, 5.662015382409253, 5.67114601604111, 5.680297680111285, 5.718721797190637, 5.800025182854694, 5.900772504236795, 6.003652463945765, 6.108735479273498, 6.216222617454562, 6.326305405903578, 6.418851403688323, 6.463768395466944, 6.474583488186249, 6.485433182956011, 6.530979245365706, 6.6273999136746236, 6.746966749684171, 6.869194991038158, 6.994408558358811, 7.122561775370688, 7.2538329602828835, 7.364336313567115, 7.418053038460877, 7.430995002163172, 7.4439652245915715, 7.498410209235907, 7.613662117166265, 7.756845152185507, 7.903031133661615, 8.05284692012704, 8.206217412245422, 8.363008110054404, 8.49516965204008, 8.55937325124553, 8.57483092071128, 8.590324914071738, 8.655391624699792, 8.793223436815815, 8.964179990796055, 9.139021712733324, 9.317833707233225, 9.500998092920907, 9.68885947882549, 9.846845896248203, 9.923504356483948, 9.941979249311474, 9.960498415784313, 10.038332370592375, 10.203028541245482, 10.406838668796217, 10.61554833067894, 10.829173524260302, 11.047250709693952, 11.27050919361283, 11.458828845368652, 11.550407612052561, 11.572480824279282, 11.5946055789927, 11.687419870055038, 11.883715236276595, 12.126990039920267, 12.37621722793792, 12.63100818364133, 12.891965585480094, 13.159719033491205, 13.38526349301027, 13.494838529266461, 13.521238533512504, 13.547696074606534, 13.658755496186275, 13.893825004676083, 14.185770091375694, 14.48450313919148, 14.791141513891693, 15.104898643213618, 15.425746120951445, 15.696734471967964, 15.828665741742833, 15.860482286037346, 15.892286871720042, 16.025867968287724, 16.309138253171344, 16.66069120463319, 17.020994737165786, 17.390178004337272, 17.768874844459074, 18.15694074093481, 18.48342919877632, 18.642146798246596, 18.68038785236345, 18.718712669512556, 18.87980704375738, 19.22145544632602, 19.644857306600983, 20.079656179196146, 20.525678150321177, 20.98291384274874, 21.45114066902362, 21.845696202472183, 22.03697863403509, 22.083171238267752, 22.129490688321404, 22.324672930346654, 22.73761880212028, 23.249806220809788, 23.774819083150607, 24.31355912608692, 24.866338847722922, 25.433674677152194, 25.911766038666784, 26.144571335477917, 26.20069972413623, 26.256947028455194, 26.493093493815767, 26.992964331840906, 27.61432923582779, 28.25049253207319, 28.904060227108058, 29.575968917153528, 30.265343907593763, 30.846135722749334, 31.128784544952644, 31.196921984593075, 31.265222770582128, 31.552085339542188, 32.16041295278401, 32.91553392800056, 33.690521750060405, 34.4854203158744, 35.30168297243447, 36.13893794777438, 36.84511717736695, 37.18880595169631, 37.27167014230151, 37.35473984071623, 37.70449872866337, 38.44562222901976, 39.366945835644174, 40.312695448060005, 41.282106400286196, 42.27614815088466, 43.29685238912238, 44.16007813682915, 44.5795695142895, 44.6807154322894, 44.782111583260274, 45.20805787739359, 46.11088716466204, 47.2346352231586, 48.38628990292491, 49.56783694300361, 50.78310305122649, 52.031459180384196, 53.084033078554235, 53.59553512631546, 53.718862518833824, 53.84249358671203, 54.36182916547488, 55.46543588768277, 56.8387441228744, 58.24778295792187, 59.69313536109142, 61.17631467358988, 62.69868734951138, 63.98359581701254, 64.60930501553631, 64.76022564993131, 64.91153977686237, 65.54739888084454, 66.89697326557409, 68.57211480327614, 70.29141726080005, 72.057074612189, 73.87043652625613, 75.72981323296231, 77.29799259778942, 78.06157222892693, 78.24563105358402, 78.4301272678546, 79.20501243332016, 80.84689361152368, 82.88935539517816, 84.9851653757232, 87.13551015252655, 89.34206167923266, 91.60907319279897, 93.52100379652454, 94.44945324357582, 94.67311217926031, 94.89751483220539, 95.84173814716982, 97.84630128538926, 100.33411366742371, 102.8847810736994, 105.50284941260217, 108.18968512322097, 110.94364828705574, 113.26387544301977, 114.39401421914303, 114.66646410120242, 114.93957408240315, 116.08670798280158, 118.51818183169067, 121.53419230661176, 124.627089065035, 127.7984138899449, 131.0560891942453, 134.3902798296739, 137.2007257708313, 138.56832731546186, 138.8974844264289, 139.2274437332473, 140.61423002430408, 143.5521537844125, 147.19674633532395, 150.93079275288517, 154.75929177090393, 158.6772337544145, 162.6846055049811, 166.06297149848447, 167.7011348995952, 168.09702102955328, 168.49375228724222, 170.1592173772404, 173.68535236293917, 178.05430767326817, 182.5204893310787, 187.089856969657, 191.7654716146813, 196.55032775270115, 200.56895556831077, 202.52137116639844, 202.9917197023542, 203.4630799225817, 205.44118704311583, 209.62253935538175, 214.79426361195127, 220.07433813798949, 225.4621421407586, 230.98593003787636, 236.61585261139848, 241.34002577179666, 243.62844701557233, 244.1792337053819, 244.73100998222984, 247.04490050715285, 251.9287092400797, 257.96267029185213, 264.1191418247473, 270.38064533156955, 276.7565295338505, 283.24242885944517, 288.6764807622245, 291.3067754080961, 291.93936143777444, 292.57289774683437, 295.2276434869704, 300.82917907672623, 307.7231961799587, 314.71799326837635, 321.8241376665496, 329.0278897858313, 336.3291200428939, 342.411060149826, 345.3399253348316, 346.0441408743841, 346.74928167740654, 349.702646096704, 355.9172045009884, 363.56061246551945, 371.27709271045836, 379.0407381212186, 386.9132448219339, 394.83319244384506, 401.40009490851145, 404.56858551573214, 405.3271963844917, 406.0845059618037, 409.24918496747176, 415.8720218693451, 423.9422080648746, 432.11013465558375, 440.2549549205155, 448.4041474150245, 456.5757325012891, 463.3082443962891, 466.5356620970038, 467.30336785173455, 468.0706873907032, 471.26943345147225, 477.95322930235096, 486.0898095221692, 494.09994400693176, 502.0638487059795, 509.9589113683409, 517.7950061846635, 524.168298648958, 527.2090315100367, 527.9511128672373, 528.6922751435353, 531.7248252565372, 537.9506634310768, 545.3486745150572, 552.6517370328266, 559.8045478265939, 566.8072657490899, 573.6194395289275, 579.0846934947647, 581.660871422537, 582.2738928032389, 582.8853132964884, 585.4133177643346, 590.5431398153513, 596.5878146300964, 602.3868206528541, 607.8969515379563, 613.1938978945541, 618.2052992492186, 622.133053652567, 623.948351057598, 624.376779639632, 624.8027136108377, 626.5425940895923, 630.0684676705469, 634.030726264798, 637.7099695489321, 641.0073364619919, 644.0479512104433, 646.6181899375304, 648.679291250251, 649.4575061300319, 649.636158502921, 649.8114600931772, 650.5367814010639, 651.9160825084143, 653.2783976335032, 654.351836525562, 655.0508689245623, 655.244752056725, 655.298614114704, 654.9907513554504, 654.7252864794215, 654.6531830825355, 654.5778243090264, 654.2281100261168, 653.3816847501387, 652.0155577930562, 650.2382584165991, 648.1728750444435, 645.8087222311855, 643.0400064017588, 640.5410205551186, 639.2390407159177, 638.907008525748, 638.5730741468859, 637.1586361010249, 634.1430205837645, 630.2541952052325, 625.9479051713797, 621.371044498007, 616.5434361532317, 611.4879687314, 607.1459616257578, 604.9738364679349, 604.4483003980071, 603.9207659343692, 601.697170685362, 596.789808447003, 590.798559302087, 584.495114410127, 578.0122764776571, 571.3821962822807, 564.585836631166, 558.8513551611551, 556.0266846985156, 555.3451338837791, 554.6624503442827, 551.8005858480229, 545.765315048874, 538.3171776972507, 530.7366994732761, 523.0671751908473, 515.3075927768933, 507.4104722902445, 500.84992573378884, 497.6648553620977, 496.9097115573008, 496.1542778136104, 492.9978432725782, 486.39649692299514, 478.37696400836325, 470.2778811462584, 462.09966001913074, 453.93820275803057, 445.7875869802803, 439.08818029382076, 435.8878436850461, 435.12097685344577, 434.35404162142646, 431.14037025323114, 424.4424027956519, 416.3295841298402, 408.28002472211074, 400.2638960544058, 392.3123655747986, 384.4211256159259, 377.937374156139, 374.87857999741357, 374.13682447750017, 373.3964423761066, 370.3210030290611, 363.9793832236461, 356.36010736601526, 348.8385363013639, 341.3688085400579, 333.9967398679691, 326.7313531948451, 320.8183440418767, 318.00842577074997, 317.3375655746205, 316.6675939970337, 313.8806195839583, 308.13106694006916, 301.2296208182219, 294.4223337655393, 287.73874797309946, 281.1754011729879, 274.7253353683368, 269.50086721352426, 267.02256823757733, 266.4339033898371, 265.8460948143789, 263.39881089355436, 258.3422353702719, 252.3002431343174, 246.36468068081405, 240.55500540173648, 234.8495858528903, 229.26513367648897, 224.75039950259242, 222.61262889454628, 222.10298668085568, 221.59430833125228, 219.4806708566408, 215.12904841981705, 209.95401306610046, 204.88698541127948, 199.93176518552013, 195.07432903119238, 190.3275167630688, 186.49344346330756, 184.68210451545153, 184.25066370006422, 183.82018662195654, 182.03428290482066, 178.35912750359947, 174.00060409252146, 169.73698455752233, 165.55893050706334, 161.48241368508027, 157.49915574848495, 154.289404859432, 152.77301622256957, 152.41200061495462, 152.05186628931514, 150.55815374230363, 147.49026868090547, 143.8465303353389, 140.2882817572213, 136.81629358341468, 133.42318241892502, 130.1191149011006, 127.45961473987197, 126.20134022126908, 125.9021545051841, 125.6036626933035, 124.36520264252768, 121.81997469596251, 118.79721545664344, 115.846378718447, 112.97342308447921, 110.17721709639197, 107.4447855519115, 105.24704796537604, 104.20982219852685, 103.96295451628518, 103.7167170032885, 102.69545317732256, 100.59636424336472, 98.110629317095, 95.68363639079534, 93.31917237860374, 91.0151216511376, 88.76910299645476, 86.9608509546145, 86.10781749181697, 85.90477550113899, 85.70224655920333, 84.86239812171826, 83.13876276761751, 81.09756698307397, 79.10502968445103, 77.16388366194367, 75.27351011431635, 73.43405221305326, 71.95560288437565, 71.25762199527843, 71.09138015024611, 70.92551712211416, 70.23726862622034, 68.82280251605889, 67.1496593616651, 65.5196998975386, 63.93132438731221, 62.383246765088344, 60.875449186869474, 59.66317642746652, 59.0916785548601, 58.95565797086237, 58.8199847139549, 58.25707287595516, 57.103636962173226, 55.733604848186, 54.40066647132589, 53.10214020758206, 51.83671434790668, 50.60277640937015, 49.612220800495315, 49.14480518346682, 49.03352126348962, 48.922507631264146, 48.46203745448018, 47.516131995249204, 46.39256901789504, 45.30126062816133, 44.23791720907867, 43.20185992781279, 42.192523751407236, 41.38044293065093, 40.997626716407154, 40.90643401062415, 40.81555084578183, 40.439138335639896, 39.66518560495867, 38.74813040920634, 37.85371913389917, 36.98248507840893, 36.13396334103041, 35.30543328906737, 34.64120486267253, 34.32767397899833, 34.25310603599382, 34.1787467957563, 33.8706129727366, 33.23674797579638, 32.48480603408853, 31.751846032856356, 31.037780501891437, 30.342531550692534, 29.665301520338883, 29.120446860250038, 28.863639605224357, 28.80252504915378, 28.7415678931133, 28.48894668125824, 27.969446025565976, 27.353303326338356, 26.7531871922866, 26.16821152953387, 25.597181439851656, 25.04151868924334, 24.59382633382083, 24.382928632310552, 24.33275234534322, 24.282711527466873, 24.074767652631923, 23.64717964394056, 23.14017549407138, 22.646908738766882, 22.16629682158456, 21.697486534624467, 21.239408907231837, 20.87112700580183, 20.69735167258506, 20.655979291886595, 20.61470764944044, 20.443520952230713, 20.091997319226078, 19.675003401734447, 19.26836407525386, 18.87167474053958, 18.485164668775695, 18.10833132025039, 17.804510003747474, 17.661213696132638, 17.62719952263999, 17.593296583973938, 17.452554773394493, 17.16304431400434, 16.81969709734941, 16.484754609732075, 16.157825537753087, 15.839343436115374, 15.528817075975569, 15.278976063617389, 15.161291468085562, 15.133271290515715, 15.105318614894987, 14.989368539618738, 14.751131719300332, 14.468305215255203, 14.192498133965946, 13.924104653477736, 13.662388263962441, 13.407629709473227, 13.202475812477227, 13.105589716613805, 13.082523848724954, 13.05951488927066, 12.964086292395448, 12.767873177615185, 12.53562017824178, 12.309421759477324, 12.08884874520838, 11.87412680241037, 11.665041556168374, 11.49669041596855, 11.417279535374895, 11.398375417434186, 11.379557652261395, 11.301518575740737, 11.141194630629755, 10.951328358615397, 10.766425670957755, 10.586808559911685, 10.411815426053721, 10.241630842240918, 10.105079775774344, 10.040744670759322, 10.025437716173196, 10.010171894748696, 9.946894061921043, 9.81727075763116, 9.663687606740616, 9.51484344877732, 9.370334169050407, 9.229915526768597, 9.093622749629, 8.98423514483151, 8.93285238179295, 8.920633634520188, 8.90845025812592, 8.857976826724496, 8.754675033647853, 8.632885734810692, 8.514869820201485, 8.400565292894308, 8.28963366243796, 8.182395437731136, 8.096653852481792, 8.056330679509786, 8.046746517305214, 8.037191902666425, 7.997631842610055, 7.916811694851929, 7.82165602741867, 7.729817793008258, 7.641224888654507, 7.555696428586525, 7.47321413036361, 7.4075670254546715, 7.376806797015543, 7.369488249213574, 7.362196679127685, 7.332051807304287, 7.27066540912137, 7.198907274072664, 7.129951097792071, 7.063987390881287, 7.00080841391449, 6.940083459148307, 6.892229132599672, 6.86999584876268, 6.864732461903623, 6.859492761503575, 6.837852139686934, 6.79406149642189, 6.743435065490863, 6.6953176487856965, 6.649900914303282, 6.606880910665653, 6.566723524658913, 6.535569917952733, 6.52129343299071, 6.517933421666508, 6.514598196969557, 6.500873788242767, 6.47350179545961, 6.442689342964297, 6.414540205929867, 6.388955799354176, 6.3659748034250265, 6.345488248643528, 6.330532040774265, 6.3239842006138645, 6.322466932466516, 6.320972303758531, 6.314977961059432, 6.303709542706392, 6.292198678802248, 6.283068419455303, 6.276576139089126, 6.272495354620321, 6.271203633427873]}, "48": {"0": [2.6732228176113955, 2.673454773986743, 2.673528666113457, 2.6736114822313963, 2.674189004975069, 2.6762666260513543, 2.679947920574726, 2.685557755116418, 2.692828637307234, 2.70171012880565, 2.7121650756821047, 2.722067351445162, 2.7269696989887415, 2.727928036731431, 2.728898874234988, 2.734213526374319, 2.746177417623997, 2.762700742269932, 2.7808674210015196, 2.800639641062301, 2.821921485755772, 2.8448781324454644, 2.8652002564732886, 2.8750191895089, 2.876919466960658, 2.8788290394702267, 2.8889530189225123, 2.9116790933180448, 2.9406415828898553, 2.9712905223008774, 3.0037404968118713, 3.037986209151367, 3.0739807525679397, 3.105189515890215, 3.120034762901242, 3.1229111715922406, 3.125798481191035, 3.1410519763991203, 3.174928087551995, 3.2174198398796956, 3.26185818540567, 3.308294306893501, 3.356781294455472, 3.407404926747606, 3.4512324822643348, 3.472034376167628, 3.4760333806311934, 3.4800279514428887, 3.5010961289528257, 3.5476437633212323, 3.6056113826966203, 3.665912730182779, 3.728239551491331, 3.7930354885729005, 3.8600987021784894, 3.9176447341780167, 3.944991358558479, 3.9502714977732594, 3.9555623385614664, 3.9832978043770644, 4.044394147385062, 4.120555654396716, 4.199190163714015, 4.280389561748498, 4.364237446800572, 4.450739132229574, 4.52467450379392, 4.559703878405682, 4.566460798289114, 4.573233670927938, 4.608852813335887, 4.68694915854992, 4.783573906227426, 4.883200790770456, 4.985686579599591, 5.091193310403516, 5.199891763115631, 5.292714428337541, 5.3364938928396795, 5.344921583867099, 5.353368242460011, 5.397785280462135, 5.495081425331142, 5.6153187517037075, 5.739227349345571, 5.8669296586963275, 5.998331021099087, 6.133320478931493, 6.2483524360636435, 6.302777896218244, 6.313270371341303, 6.323785798498644, 6.379041294454983, 6.500167431382481, 6.6500226786696475, 6.804461374074229, 6.963413413541563, 7.127073032453389, 7.29593824044095, 7.440169146217877, 7.508362307736427, 7.5214996008643435, 7.534667250852924, 7.603928838288962, 7.7556983165072335, 7.943861751600227, 8.137959333299477, 8.337455927769124, 8.543018055488195, 8.754999883173232, 8.936076776694096, 9.02168845742874, 9.038202582053307, 9.05475151416466, 9.14172988473155, 9.332452671081413, 9.56841255148756, 9.81208786631993, 10.062423484142299, 10.320270731963085, 10.585927505486012, 10.812659281965386, 10.919987583678143, 10.94067796481322, 10.961413674230712, 11.07039894254275, 11.309231480989384, 11.60461877755314, 11.909544160723799, 12.22331781806058, 12.547094643909046, 12.880717151908597, 13.16525887276738, 13.30013320847872, 13.32612620404995, 13.352181947146228, 13.489280394464814, 13.789663751627284, 14.162019161198458, 14.54606946364784, 14.942532083278092, 15.351056403785668, 15.773300459108183, 16.133146121669338, 16.303720537578982, 16.33662604870619, 16.369610495071523, 16.543157859114128, 16.924227046428086, 17.39633748091455, 17.883205711055986, 18.386103794562136, 18.9046315707271, 19.440287987034463, 19.89866879058072, 20.115502005168253, 20.157307792173658, 20.199211984335573, 20.41966002681579, 20.903463338620377, 21.504698436255417, 22.12398295509527, 22.763762467921147, 23.423658019223286, 24.105344043699695, 24.688831060791134, 24.965437540706578, 25.01880433288916, 25.072300742171183, 25.353797522779548, 25.971737181637426, 26.73785302878712, 27.528736053975624, 28.346375942470406, 29.191943061324753, 30.065336528766654, 30.81342403027471, 31.16751834632929, 31.235816812896488, 31.304278625812316, 31.664466028043112, 32.455817429552525, 33.43888378544664, 34.454822025950264, 35.50519072929222, 36.591211680169366, 37.71293153482867, 38.674240054212824, 39.129839630164604, 39.217724131401894, 39.30582593124933, 39.769477746409, 40.78767643065772, 42.05306127228935, 43.36005309092047, 44.713125601993305, 46.11287465357773, 47.560363575042494, 48.79815475726143, 49.38537266964173, 49.498709256563465, 49.61233460517024, 50.21050414309591, 51.52431887292905, 53.155899207613466, 54.84391552836505, 56.59153038235397, 58.39796523102447, 60.26471798956759, 61.863124133061554, 62.62191995826863, 62.76835947067515, 62.91516805380452, 63.6860014568138, 65.38423398022643, 67.49208297318614, 69.67200797237102, 71.92567977829786, 74.25502221334726, 76.66439797482955, 78.72723144109895, 79.70474543077167, 79.8932724448223, 80.08223684848645, 81.07730801846196, 83.2669585434734, 85.98541320892134, 88.79155181236182, 91.6913940178963, 94.69361239544088, 97.79414703666497, 100.44977437639754, 101.70901580675817, 101.95203330265501, 102.19567213412039, 103.4781862186067, 106.29232413023603, 109.78001231439015, 113.3852753390438, 117.11307711585219, 120.96140419263102, 124.93409561307264, 128.33537768312945, 129.94592373618383, 130.2563518626818, 130.56744031951067, 132.20294205382484, 135.80024803278766, 140.26086702336036, 144.860174294771, 149.6068237627924, 154.5060873517016, 159.56445378086786, 163.88126865329414, 165.92441942975734, 166.31834457003532, 166.713145265355, 168.78926036722243, 173.34274350978268, 178.97980293868443, 184.78609725251388, 190.7581959722766, 196.91994358949836, 203.25092724914015, 208.6534062435348, 211.2047279416445, 211.69608602054882, 212.18836090382732, 214.77923614132524, 220.4496102405787, 227.4590402315733, 234.6585498159988, 242.0447287362726, 249.621821989435, 257.3857783355149, 263.9941414549481, 267.11484878519246, 267.71564758753993, 268.3174510396356, 271.4767574637686, 278.3639807125325, 286.83551149781124, 295.5018596653212, 304.37204663492827, 313.43524813393884, 322.6743969575558, 330.4783021929862, 334.1478366676858, 334.8533386349265, 335.55968762879706, 339.2624782622882, 347.3148339906288, 357.16223446223563, 367.1688205995153, 377.3284259018338, 387.6204270463119, 397.9966301803745, 406.75394820554675, 410.85085087972453, 411.6366643043713, 412.4229190254514, 416.53239497820607, 425.35612679629253, 436.10980402790375, 446.94567468561877, 457.7624445610247, 468.6396685737977, 479.51094996655297, 488.5051538238691, 492.6894910925186, 493.4902523210686, 494.29087842963804, 498.4579291175153, 507.3852132876377, 518.0118546414703, 528.4706216655175, 538.9045690223312, 549.2000650045635, 559.2315866842686, 567.3396741137345, 571.1086895197454, 571.8243628135024, 572.5365096982125, 576.2316600872923, 584.0357515702494, 593.0772422318548, 601.8745166508102, 610.1724798311183, 618.1804563412604, 625.8561663411157, 631.860473967943, 634.5367591408096, 635.0422363976852, 635.5479315998148, 638.1030569332933, 643.3338845736453, 649.2038346064053, 654.6234630129517, 659.4588235544028, 663.8197810790238, 667.5808102417271, 670.0577353039997, 671.1160407056551, 671.3082506345855, 671.4971097808824, 672.4289993005547, 674.210879681904, 675.9159115014697, 676.8440140684494, 677.2109510035999, 676.7958233583788, 675.8814361755356, 674.6079133693127, 673.8933010943546, 673.7447248932233, 673.5923727583449, 672.7413058375639, 670.5892335845845, 667.521579545462, 663.8414100708263, 659.5424984023753, 654.7336114594508, 649.348223629879, 644.479266813672, 642.0950675197532, 641.6296998175482, 641.1614840574674, 638.6821017698798, 633.1170553860605, 626.0312212783732, 618.4142844884893, 610.4531273145533, 602.0803906321503, 593.3339184851645, 585.8836398663724, 582.337192105007, 581.6647245885046, 580.9701743876033, 577.3153383419417, 569.3724293859235, 559.5869281233325, 549.6040728016729, 539.3231617896807, 528.9216560287505, 518.342735715376, 509.4297444642667, 505.3064915699065, 504.5175596278201, 503.7282686173623, 499.6002788379084, 490.666067841372, 479.89022627033984, 468.98442537508083, 458.14826023403896, 447.3461691798452, 436.57310340828496, 427.6340977040341, 423.470698356447, 422.67505469037945, 421.8803908139816, 417.7522341398981, 408.97314961908626, 398.4043113214925, 387.98676466126403, 377.68591710633183, 367.5352011610574, 357.5338919183166, 349.3418068309968, 345.5751088239407, 344.85680008233726, 344.1394256115766, 340.40804312157894, 332.4486747384647, 323.0236161851648, 313.7717570884879, 304.7156704310585, 295.8647665101266, 287.2024611159463, 280.14163652556203, 276.90258232159493, 276.28588230927403, 275.67030296282013, 272.47358495825176, 265.71554724073866, 257.74029541170916, 249.9563098858573, 242.3605922880276, 234.9667816241841, 227.76981303395615, 221.9372562215127, 219.26627166444158, 218.75914744378193, 218.25306644258004, 215.62695661727105, 210.06995309949534, 203.55421697722596, 197.21118285829618, 191.05450835167764, 185.0742777100139, 179.26503197535723, 174.57159816402134, 172.42959009245305, 172.02149431929047, 171.61269758010158, 169.50105646722426, 165.05514092183583, 159.84609063786283, 154.79164650682648, 149.8809514613616, 145.1331900652006, 140.5320373840404, 136.81854487269084, 135.12592251823938, 134.80404093515835, 134.48292919275474, 132.81839859754047, 129.30537832248973, 125.19790448192272, 121.21606036168522, 117.3673756264615, 113.63722648571878, 110.02567324803817, 107.1161127079874, 105.79242590446358, 105.54107043593511, 105.29036027302887, 103.99148574134512, 101.24628343242422, 98.03603396946971, 94.93487499128003, 91.93378314582799, 89.0267156180224, 86.21577137254584, 83.95180121606496, 82.92498249855564, 82.72967752901353, 82.5347909061393, 81.5222602980815, 79.39345337046241, 76.90095625371555, 74.48946580357764, 72.16300544694155, 69.90964681679556, 67.73022585180574, 65.97737582648311, 65.18063818202559, 65.0293391772887, 64.87839209958506, 64.09576536392846, 62.44454579995085, 60.51537631195147, 58.648799162451965, 56.84684581684654, 55.104671120068744, 53.418400435244486, 52.06186591344923, 51.4450852158655, 51.327928680027156, 51.211074081542826, 50.60549337543688, 49.32714575069996, 47.83390709820586, 46.39150986564966, 44.99612809760669, 43.645467612261385, 42.34061310172864, 41.290604061246576, 40.812967533965775, 40.7221296227477, 40.631524735493436, 40.16211762186759, 39.171218201343436, 38.01491401128948, 36.89578018906538, 35.81236071871798, 34.765692880479996, 33.755353244448116, 32.941278545048206, 32.5705023441137, 32.49999135241187, 32.429668334443974, 32.065491093278965, 31.297118879370032, 30.40065062439762, 29.533251447770958, 28.694756625890538, 27.883465352545187, 27.099412467194835, 26.46799219506466, 26.18089938627556, 26.12611871000193, 26.0713767970071, 25.787932275602365, 25.190756927301184, 24.494024064664647, 23.819460003683254, 23.16676323074474, 22.534998817386953, 21.924496063756873, 21.431626799380847, 21.20768919236592, 21.16511111370517, 21.12262932978041, 20.902328452514688, 20.43697369723704, 19.892913477064933, 19.366738080961014, 18.857557985687023, 18.36460506975479, 17.88723072145257, 17.5021962737626, 17.32712736064516, 17.293806363584974, 17.260567637342536, 17.08832384054627, 16.72561399671011, 16.300706626903885, 15.889188775857953, 15.491662383386492, 15.106935933958457, 14.734758452243739, 14.43496815114891, 14.29808111505124, 14.272116799227506, 14.246245599459503, 14.11193605551961, 13.828566092218917, 13.49804326798219, 13.177957184733046, 12.86821455050751, 12.568719981471594, 12.279412988455505, 12.04619150009021, 11.940089422182307, 11.919928840623747, 11.899817015157955, 11.795573136176976, 11.575648842044851, 11.319430125124482, 11.072052133309606, 10.832369704343916, 10.601330044861584, 10.378353663416483, 10.199387287476062, 10.118093372468277, 10.102658190195651, 10.08726453140289, 10.007544250169532, 9.839459596654404, 9.643877637742461, 9.455715120443685, 9.274485846350125, 9.100147257992777, 8.932417024578326, 8.798079197181567, 8.737187634113923, 8.725628964914911, 8.71410560447904, 8.654497379520189, 8.529439355444035, 8.384316044001954, 8.244991605489648, 8.11150871110065, 7.983529385006075, 7.860935967239113, 7.763329369239179, 7.719221907233738, 7.7108247680881865, 7.702501196980653, 7.65954980648645, 7.569439759657951, 7.465587578832001, 7.366603289852075, 7.272625508108018, 7.18328815488823, 7.098761214739679, 7.031980654175774, 7.002040854743582, 6.996391193453793, 6.990768195533248, 6.961834753906187, 6.901674699579022, 6.833239089329395, 6.769334231214565, 6.709837895415249, 6.654627683071988, 6.603797177777334, 6.565006994895322, 6.547903731030097, 6.544709307019685, 6.541538366360594, 6.525359378997735, 6.492745426690149, 6.457155934574288, 6.425883243083827, 6.399158356490698, 6.376687097918431, 6.358254425258561, 6.345962504555451, 6.341226612602271, 6.3403973082364855, 6.339590738410693, 6.335733574423315, 6.32941875610165, 6.325629161109848]}, "49": {"0": [2.674872912748427, 2.6793628919292054, 2.681936780907246, 2.6822989349133506, 2.682671141615042, 2.686328349947781, 2.6992171229703668, 2.7241500910220875, 2.7567237320649456, 2.798436389724252, 2.8479499045510717, 2.906213619960907, 2.955181815431673, 2.9739511084656667, 2.9763020129375453, 2.978662766739752, 2.998136529076092, 3.055543694460875, 3.1406445444981177, 3.2358295348973756, 3.340245103481934, 3.455712811666521, 3.5814843140507397, 3.6816661467654517, 3.7193839979551417, 3.7240598267790155, 3.728733385450018, 3.767272412357089, 3.879208561303554, 4.0410557672973475, 4.215811696376217, 4.403713619129502, 4.605554608053199, 4.821763927678978, 4.992002481410532, 5.055145418685818, 5.062978227245959, 5.070827641677662, 5.135371245765632, 5.321183841135693, 5.585799415550038, 5.868115543403224, 6.16936528172435, 6.490548737185458, 6.833833214210931, 7.103423914204388, 7.203906034758476, 7.216386215124294, 7.228896033450194, 7.331632118802123, 7.627523447160117, 8.050054107072825, 8.502331674942159, 8.986556367163358, 9.504482825431241, 10.057771973216706, 10.493565416649771, 10.655463329795422, 10.67555124864233, 10.695682513535314, 10.861157053363334, 11.337693594705499, 12.018407278714637, 12.746813647995694, 13.527192051417556, 14.363516854531854, 15.260244317913026, 15.968705002009031, 16.232336041468823, 16.265049939696663, 16.297842773162632, 16.567702331206974, 17.34605577031523, 18.462115682487276, 19.661045259893527, 20.94694679720517, 22.329488290741303, 23.815315795789633, 24.989834123149056, 25.428418604703772, 25.482834195017638, 25.53737759114623, 25.98603428175682, 27.282622598694427, 29.145403963717936, 31.149758054480234, 33.309488815354875, 35.63745898724337, 38.14442091952984, 40.13179458182521, 40.87314874872004, 40.965308200065984, 41.05769885605896, 41.81833000818294, 44.01693530707297, 47.18173146478533, 50.594045057316585, 54.27493374129873, 58.24823869014992, 62.533294864862924, 65.93247117799217, 67.20091386959463, 67.35854386839702, 67.51660324427313, 68.81826820469527, 72.57945809095354, 77.9888622480224, 83.82598693187875, 90.11696271818445, 96.89128102969667, 104.19526975099237, 109.97436233382328, 112.12984296556868, 112.39783467293603, 112.6665218058128, 114.87647412132455, 121.26017778828191, 130.4184102816604, 140.25289430254924, 150.81974197879046, 162.15573060017883, 174.30363927353932, 183.8533658014293, 187.40736550065697, 187.84823085762736, 188.2900776764254, 191.923079961544, 202.36439546474804, 217.23569272009613, 233.07899509109308, 249.8579555592909, 267.65652408927485, 286.4340401626568, 301.00261157919476, 306.3635690289832, 307.0269982014359, 307.69156942264203, 313.1487491578731, 328.6593421515692, 350.3168271669763, 372.8072314909108, 395.9608931520228, 419.7229703453219, 443.9353792927646, 461.98229313426674, 468.4994004826859, 469.30095619983973, 470.1027066554053, 476.6359480274621, 494.573002984198, 518.6893569361088, 542.0810687430607, 564.5554690709274, 585.8294682072508, 605.4953828761037, 618.8039195336934, 623.3728229506784, 623.923331340278, 624.4709412191132, 628.8204979889283, 640.2017014444989, 653.0668749886463, 663.2493204114988, 670.4267572963432, 674.7114418640659, 675.7379374988003, 674.4925905034622, 673.6106669184883, 673.4938955593391, 673.3770928784764, 672.2859018634897, 667.9981498306014, 659.6576892020571, 648.3385761343, 634.4998934082615, 618.1965564467951, 599.8337544521627, 585.0155760699693, 579.4458230673907, 578.7601257168251, 578.073051820297, 572.4066308732813, 556.0999124816041, 533.1680958778009, 509.4960627456253, 485.35637049310066, 460.98426565262105, 436.639261668112, 418.71843956069733, 412.3382563907148, 411.55715058384976, 410.776643935066, 404.4836435588011, 387.05228586134564, 364.0953233107076, 341.951834250267, 320.6086021073437, 300.2074733952129, 280.76692142613757, 266.9718725142448, 262.13789716498866, 261.54844757883336, 260.9599764550076, 256.2073239223567, 243.37800157817884, 226.96390032189416, 211.50733794955678, 196.98727478321973, 183.40033304059864, 170.65654698145133, 161.76287855248754, 158.67162011479306, 158.2971433354475, 157.92361053953798, 154.9032517238106, 146.7949705128859, 136.51060092344198, 126.943629198604, 118.04590194665215, 109.76745128766326, 102.08039760037867, 96.73280981451936, 94.88115517076156, 94.65601668092103, 94.43139322055683, 92.62439083523029, 87.78847726008456, 81.68283534535156, 76.02545545821114, 70.77212006386861, 65.90711555000738, 61.399234100593766, 58.26568532699184, 57.182902486931546, 57.05147477872847, 56.92039690392038, 55.8652328010373, 53.037170785473265, 49.473835089124435, 46.171920745709755, 43.1111545633671, 40.27140073883097, 37.63915941570621, 35.80872341705588, 35.175814445277524, 35.09894695713199, 35.022260886064274, 34.40519402075249, 32.75168333094466, 30.668045783286274, 28.735583548224078, 26.94241251507413, 25.27908255871482, 23.73408492192956, 22.65848245418738, 22.28665952773328, 22.241528124541915, 22.196516918535288, 21.83352214929634, 20.86052561039382, 19.630356988854473, 18.487405394829402, 17.425372703652528, 16.438292258551826, 15.521503521538909, 14.883471039490844, 14.662631290722866, 14.635779767313442, 14.608994425744406, 14.393431904428772, 13.816044509334022, 13.086757025912366, 12.410636022206697, 11.78295853628127, 11.202663038418475, 10.665291884629601, 10.29333935285837, 10.16512564127461, 10.149572071385938, 10.134061885196573, 10.009122221542446, 9.675885871970436, 9.259311096989444, 8.877354546562106, 8.528057952731045, 8.209387320412665, 7.919981979966835, 7.722937388567898, 7.655663644435692, 7.6475501274946245, 7.639463852587314, 7.5745646024133855, 7.403510041946509, 7.194435048286473, 7.009337077970455, 6.847335235579101, 6.707657831809585, 6.590386347518664, 6.517431195541504, 6.4941632311690975, 6.491414188425329, 6.488673151464427, 6.467166731554214, 6.4156646384868825, 6.365632685278759, 6.336435172130679, 6.328414355248719]}, "50": {"0": [2.688973428803103, 2.746007147378438, 2.9028146890233364, 3.1598887790237633, 3.526978493858324, 4.020182691158158, 4.404060924605822, 4.495250581354871, 4.501852778827034, 4.508470224148859, 4.602954105618299, 5.08096460424182, 5.993663188673515, 7.130585346793482, 8.558927450011796, 10.354586453025645, 12.61026167589051, 14.320229827126528, 14.724089725024314, 14.75333768903755, 14.782656930021135, 15.20168240277998, 17.330575908897746, 21.45759211187414, 26.72633290966612, 33.49063419217877, 42.20186964824407, 53.45175022064404, 62.16283518261534, 64.23715402369767, 64.38767635582563, 64.53821948910264, 66.69543549414053, 77.7320366061916, 99.38796655233332, 127.26764744287189, 162.91056922219872, 207.96227564377463, 263.90331798418123, 304.99058795714785, 314.4671096987009, 315.15050045888745, 315.83490439794167, 325.53364456652776, 372.9505011128859, 455.0399163680446, 539.1349476996845, 614.4393728995744, 668.3657306387948, 690.179679588505, 684.8865562779404, 681.8719923125325, 681.6216872993099, 681.3749687550686, 677.6989235395897, 652.2194931461461, 589.25025249541, 509.3777237094169, 424.950515030429, 345.45995401322796, 275.8537566116027, 238.0190078097736, 230.435180288596, 229.9026739400503, 229.37139488726265, 222.03933423583337, 190.72740980138545, 149.2469442930658, 116.59041703889336, 91.13096294776972, 71.38686484479514, 56.13498476715181, 48.3857440584561, 46.86837085609756, 46.762384989061225, 46.65669043758498, 45.20207218705582, 39.08537442412535, 31.17288868588316, 25.049203333517763, 20.294636131709726, 16.589851917089568, 13.705308040265068, 12.232684808644954, 11.944524461827486, 11.92435810733277, 11.90424506325453, 11.627797596661667, 10.468240960259218, 8.994526433956231, 7.9055015655023695, 7.133215102912358, 6.634289456276037, 6.414961616889748]}, "51": {"0": [2.7071092975231035, 2.7120042825215323, 2.716201290942056, 2.7166296712223956, 2.717068059955466, 2.7227193216895627, 2.762417394002619, 2.870645221677016, 3.0381238685583054, 3.2666000479667012, 3.5629946480505446, 3.9338666577808845, 4.214031217788616, 4.284019056047787, 4.290107615194891, 4.29620992581498, 4.368523650100234, 4.705312342797559, 5.315646846721236, 6.038937485811539, 6.894902023964997, 7.913106230139539, 9.127179084250907, 10.020305218814915, 10.241721667783247, 10.260943630293303, 10.280210770602556, 10.508059411889427, 11.564484771468532, 13.480769036582682, 15.775831353973196, 18.534870525897425, 21.855274208353475, 25.86033395964314, 28.845647635865408, 29.590021508312788, 29.65470598638187, 29.719553463407802, 30.48884866191262, 34.081529666469635, 40.69282920913056, 48.7388652726404, 58.547385831977586, 70.50881766191434, 85.08955799489806, 96.01420077291665, 98.7371878258545, 98.97410356986693, 99.21161242910013, 102.03019925953105, 115.20797591272992, 139.40850719919482, 168.62216058129417, 203.68240860803505, 245.36249540816897, 294.20640817280633, 329.22368648325096, 337.7297842687681, 338.46678843472233, 339.20531961193166, 347.9215961468168, 387.18291195001547, 453.32968742478556, 522.4597991987332, 590.042593156147, 650.1977945546033, 696.2464117750673, 715.5824725179702, 718.8433389601897, 719.1016078193999, 719.3560785577129, 722.1303443542498, 727.8929134200899, 717.627392090702, 685.1685381301194, 634.4620906653032, 571.7245093738798, 503.0364015068227, 458.9959151207909, 448.9320255136975, 448.0709612809757, 447.2103523916585, 437.20277671775744, 395.14143561302376, 333.9980443398832, 279.85435109171704, 233.08779951041402, 193.34328638992272, 160.0109755350515, 141.72957011638493, 137.8083867924472, 137.4777873239713, 137.14796297733707, 133.3429552387318, 118.08661882364063, 97.66340569169945, 80.87168032725872, 67.09781958766067, 55.81275373029911, 46.56522207512648, 41.551824875641074, 40.48044459709288, 40.390085444109616, 40.299946148931504, 39.26447867359134, 35.11688140496288, 29.580778260092945, 25.030341655663626, 21.284366281932915, 18.193855811289122, 15.64099709999876, 14.250970021249497, 13.953670885558186, 13.928605089969912, 13.90359785854594, 13.615899862060772, 12.462329566206732, 10.925161741034863, 9.677176691957454, 8.678417754162188, 7.8928692339486695, 7.292372446538841, 6.99609060192544, 6.936775434569713, 6.931860963784741, 6.926970472799822, 6.871638591924224, 6.670293362434958, 6.501240085515029]}, "52": {"0": [2.733263366212683, 2.743185263873094, 2.7777706209988287, 2.8364662475603026, 2.890213005809368, 2.9076830864356547, 2.909486741860289, 2.9113001657898963, 2.93000896585581, 3.003054607356282, 3.1314506435293206, 3.2868553823826105, 3.471199439305091, 3.685354148780675, 3.9324036023326996, 4.120548024644681, 4.177814290551359, 4.183621456006276, 4.189442250106974, 4.248332827460069, 4.464954463364949, 4.81762036620847, 5.212712306503697, 5.653746086655451, 6.1459099770282775, 6.6948487096832725, 7.105435824721218, 7.229169428514758, 7.24171231711617, 7.2542844690777235, 7.381345222584107, 7.846253913360796, 8.598570010382032, 9.44138178569714, 10.384299619236165, 11.441233705761242, 12.62702790654277, 13.517582655323563, 13.78607101030759, 13.81326304082726, 13.840513575624106, 14.116926033094854, 15.13013674274172, 16.775524335997257, 18.629792584576954, 20.72294390283768, 23.083231279117108, 25.751482792712597, 27.764654453728, 28.374758225778937, 28.436641096213403, 28.498673407545276, 29.127122106567917, 31.442006995145515, 35.220617636895355, 39.51317672581058, 44.386594045838635, 49.92836107947884, 56.230245928668516, 61.00910549969632, 62.46085288935591, 62.608286147280786, 62.75561123047378, 64.2497737800466, 69.76995468663414, 78.80794155507812, 89.08975566025883, 100.78100994406805, 114.07218495076734, 129.15876411401112, 140.56751935830584, 144.01917248126568, 144.36916415924992, 144.71982481365373, 148.27802731631215, 161.3681625624534, 182.68341229717493, 206.67857407834214, 233.64423258285598, 263.74092659206815, 297.19727472663004, 321.90604733284306, 329.30134685808866, 330.0487764938052, 330.7975835776893, 338.3550488118327, 365.6617264214065, 408.53566866976035, 454.2709973436554, 502.21036461824053, 551.2881133249429, 599.8891369799937, 632.0816365887831, 641.0948236185336, 641.9840914349559, 642.8575365880274, 651.559988787688, 680.8613651569142, 718.7787590317283, 748.9451994857321, 770.0565943520912, 780.526542715802, 780.2920201350319, 773.4898993080179, 770.665195528306, 770.3635505956935, 770.058482201693, 766.7975772295455, 752.3329377794194, 723.0659951270922, 686.1170581591489, 643.1641744414982, 596.2575621836031, 547.3890483790841, 513.9696186285953, 504.4402904645292, 503.4866350713504, 502.5334022347222, 493.03222698908644, 460.4659440252884, 414.3636766189067, 371.11065260241145, 331.10554344840403, 294.5089223739882, 261.3595301953497, 240.6852825286538, 235.02486710179727, 234.46521297602476, 233.9068062362486, 228.39162323715308, 210.11592453188845, 185.7473921838598, 164.1178512709673, 144.95273512166702, 128.0209939507402, 113.09789555852693, 103.96537034547163, 101.48970806503083, 101.24534620928128, 101.00193939674712, 98.6021067588905, 90.68304834493804, 80.2395459351349, 71.06259378784303, 63.0024258831147, 55.922182476215106, 49.701031065361626, 45.90513058243447, 44.87584744551898, 44.77421377355916, 44.67283719273694, 43.673453834045, 40.379794850927894, 36.03837566984031, 32.21760775500888, 28.856230605633705, 25.89501707130221, 23.28488736489518, 21.688009447001175, 21.253805480954746, 21.21097848582609, 21.168247898559237, 20.74700832992122, 19.35654420642964, 17.51401586437895, 15.887597214597815, 14.452463298464073, 13.187425449771206, 12.073031353092537, 11.393303072123446, 11.209200095006947, 11.191054845846441, 11.172959439407805, 10.99489326884651, 10.409831456582681, 9.645581748686869, 8.984707511795934, 8.417574527511384, 7.935538086919377, 7.531101997252319, 7.297339602275637, 7.236173897469699, 7.230201872958017, 7.224248961510503, 7.16610488939867, 6.983557251022486, 6.770526879032927, 6.62196472461901, 6.54110352702739]}, "53": {"0": [2.7237509773791464, 2.7247811732661837, 2.727332882160917, 2.731257440146633, 2.7367603345038107, 2.7424147734835804, 2.745389150911908, 2.746011589384266, 2.7466432570539547, 2.7500015178915604, 2.757743489704609, 2.7683468651822234, 2.780589774597818, 2.7941299821938848, 2.809263123479668, 2.826064460926162, 2.841116636603104, 2.848528589136398, 2.8500459001512404, 2.851571770778051, 2.8592748640269936, 2.876490959357771, 2.8985028601592266, 2.9220692251417013, 2.947329299104965, 2.974076086105942, 3.002319140858495, 3.0268689539791054, 3.0388154994451977, 3.0412632133710344, 3.0437281687054902, 3.056086545212185, 3.082970122017214, 3.1171056095680387, 3.1525905907808425, 3.1897919286931082, 3.228723625055885, 3.2695256600107574, 3.304829070313342, 3.321853052516596, 3.325314090329486, 3.3287867611901127, 3.346012292288915, 3.383655079793414, 3.4306775260027673, 3.4794445403028167, 3.5300797020048686, 3.582858261206685, 3.6376224238287658, 3.684537903651251, 3.7070790605131387, 3.71164293533252, 3.716218550569623, 3.7391474504994493, 3.788969492445237, 3.8509511245045553, 3.9149786876475945, 3.981083685491174, 4.0496049017062665, 4.120152919651143, 4.180680313115345, 4.209703460464293, 4.215589566834598, 4.221497507208891, 4.251056034022223, 4.315048260700307, 4.393983596911211, 4.47540583111116, 4.55943048315813, 4.645916562891835, 4.734940270426989, 4.811039030106655, 4.847436582838755, 4.854801271224729, 4.862180404760531, 4.899153789506983, 4.97912192994107, 5.077563923465879, 5.178752341578574, 5.282781921239176, 5.3896401981828665, 5.499449537259544, 5.593128488058696, 5.637926390700777, 5.6470058250970006, 5.656104012005441, 5.701607999699417, 5.799979488872607, 5.921218792557222, 6.045643540190522, 6.1733984232869945, 6.304831689333534, 6.43994785655722, 6.555234004884688, 6.610411150577925, 6.621594452141774, 6.632803836908461, 6.688776501547046, 6.809574137467766, 6.958709608155879, 7.111997300484668, 7.269648211788311, 7.431972677951724, 7.598899822946962, 7.741140758941151, 7.809163695207741, 7.822980669099252, 7.83682975656706, 7.906095545204984, 8.055768445996675, 8.240264694910937, 8.430063170558537, 8.625216909373005, 8.82617337547098, 9.032965475303774, 9.209443807214196, 9.293850949271487, 9.310943825543818, 9.328071758881848, 9.413693002137915, 9.598950349344067, 9.827352276997065, 10.062433700320176, 10.303940479986732, 10.552289717534498, 10.807838052785048, 11.026282090287836, 11.130936294681163, 11.152143863328227, 11.173399868436714, 11.279654828074255, 11.509179760988772, 11.792471120871491, 12.083922314432028, 12.383718464446229, 12.692684946679423, 13.010554232427477, 13.282106535020915, 13.412227689246718, 13.438598417903378, 13.46503007022506, 13.597261084300884, 13.883464483352535, 14.236641300039574, 14.599345868764885, 14.972865915334161, 15.357829042194627, 15.754530393890173, 16.09386856750182, 16.25638056617829, 16.289376020905852, 16.32242929467626, 16.48759103504968, 16.844923911121036, 17.285822536922932, 17.74036674639469, 18.208319665394082, 18.690846016074637, 19.188283241375427, 19.61366681502481, 19.817478074161137, 19.858781973175198, 19.90018093653946, 20.107555670197705, 20.555982423210125, 21.109190792220428, 21.679469883494733, 22.267104972924205, 22.87295244682529, 23.497133043108857, 24.031904090295207, 24.287996764210543, 24.33993545962075, 24.392006864912233, 24.65267403713405, 25.21665003808358, 25.913908110303556, 26.632418071804754, 27.37408203440498, 28.13779162279705, 28.926251583476134, 29.601951999481493, 29.92556451480111, 29.991187477728797, 30.0569749318931, 30.386283881327547, 31.10005285243421, 31.98205548846752, 32.8927208355262, 33.83169373970495, 34.799738814970695, 35.79841883331385, 36.65461494669529, 37.06587495978121, 37.14920318026762, 37.23259108867784, 37.65013504076525, 38.555453706779105, 39.676650839724005, 40.83137974672925, 42.024248250375315, 43.25561855590071, 44.52618569791594, 45.61587355402948, 46.13880173270385, 46.244843231590494, 46.351110790471715, 46.88247701429311, 48.03457192666025, 49.460538155696256, 50.93039046171127, 52.447965476591285, 54.0161009270702, 55.637409721280335, 57.026092569715026, 57.69155644699192, 57.82642782636352, 57.96155792561661, 58.63842290414867, 60.10688103028082, 61.925055490107596, 63.800592393951916, 65.7371287701754, 67.7383004858989, 69.80346115089479, 71.57378577547885, 72.42358378688158, 72.5957888354401, 72.76838591188722, 73.63176036397705, 75.50331995300658, 77.82089796643538, 80.21649285604887, 82.6858309458934, 85.23472679444879, 87.86458945268754, 90.12245135221382, 91.20478510857777, 91.42406495194648, 91.64382709422829, 92.74558097855905, 95.13430398376113, 98.08759828493197, 101.13535636133427, 104.2777523101389, 107.5240909446729, 110.87199128450357, 113.7426752541858, 115.11746739624252, 115.39580182044553, 115.67491116067161, 117.07449110961923, 120.11095674160053, 123.86027633534421, 127.73102171474662, 131.72064197082403, 135.8354205201795, 140.07805975361788, 143.7099130450714, 145.4580813689567, 145.81239275136386, 146.1674614782912, 147.94034887893199, 151.7862869365787, 156.52426490495165, 161.40168154242235, 166.437734554495, 171.61980436691871, 176.962594109898, 181.53267456815894, 183.72147521777254, 184.16547746913457, 184.61043460296858, 186.8363296497712, 191.64657248103296, 197.58750465846438, 203.70158893173874, 209.98904546524676, 216.45958994348914, 223.11787711365687, 228.799853073974, 231.51587251784204, 232.06580235594723, 232.61683860847933, 235.37241425665312, 241.33650065195695, 248.68272225463014, 256.21728333711224, 263.95615838344713, 271.89379852945285, 280.0361744108381, 286.9673623286786, 290.2815626780423, 290.95152020133895, 291.62246263454875, 294.9779972296855, 302.21794259816494, 311.10574820221876, 320.1888987277655, 329.4800186169985, 338.99057231620975, 348.66501211179815, 356.8967925499664, 360.8175340273831, 361.6098819865597, 362.4032676229736, 366.3610492369715, 374.89988653491235, 385.2940260251004, 395.87832465416835, 406.620779002736, 417.5355183759745, 428.5751393712102, 437.9308764106649, 442.35363984219447, 443.2448809250952, 444.1376492880653, 448.5960822442938, 458.1474821718991, 469.7300503585777, 481.3881375894752, 493.141501150166, 504.9575208121159, 516.8078132113029, 526.711366077542, 531.3595313709445, 532.2987026036093, 533.2378676822462, 537.904088983316, 547.7919254977049, 559.6881843581683, 571.513996951376, 583.1648328356519, 594.6782604521039, 606.1900405784542, 615.7100696128344, 620.113066847036, 620.9982445117586, 621.8831664598113, 626.2448783891352, 635.3667754989447, 646.0305268666845, 656.5128496719183, 666.649326804863, 676.410810013126, 685.756059127193, 693.3056643968794, 696.7489325833074, 697.4324017123818, 698.1113681914783, 701.4399560805132, 708.3793576326769, 716.2183727196689, 723.6257768701386, 730.4721429555315, 736.8452881717047, 742.6278476856279, 746.928633227571, 748.7654702447455, 749.1288618098453, 749.4950901438353, 751.2598256621496, 754.6890273434328, 758.2681066153102, 761.2561147638175, 763.5400267701068, 765.1360829157979, 766.1890255062026, 766.5161515855275, 766.4834168155339, 766.456816247916, 766.4264745035056, 766.2202463645197, 765.522685998222, 764.1149146590836, 762.0718008544204, 759.3477366495407, 756.0122529138204, 752.0208080107479, 748.2225442232478, 746.2941943586186, 745.8944802052191, 745.4917482876997, 743.4459979939309, 738.7260152665366, 732.6254806195939, 725.8918337885374, 718.7355749666598, 711.0490881849389, 702.9270185288508, 695.8162064869542, 692.3489061135546, 691.6416665027123, 690.931274309338, 687.3540997703312, 679.524144921283, 669.8874454644548, 659.8889991082748, 649.6019690458373, 638.969971801053, 628.0409563078533, 618.7692442097984, 614.343852581349, 613.4600427654724, 612.5748285673812, 608.1651089179587, 598.6253636252725, 587.0644440200276, 575.4104145924944, 563.7281546290803, 551.9165848396218, 539.9826127345277, 530.1093461723228, 525.4434813479256, 524.500244727931, 523.5573661070424, 518.8779108298479, 508.9568802803225, 497.14367465743936, 485.3184509646835, 473.65951153395554, 462.07878081791773, 450.55502816074153, 441.0727403366294, 436.6483129764538, 435.76084260852934, 434.8743751063718, 430.49196789879505, 421.260526308125, 410.30970312347046, 399.5126387707188, 388.855456503244, 378.39775331063976, 368.11121005819996, 359.6960831436044, 355.7903230361379, 355.0075181476562, 354.22604319122377, 350.36294568836837, 342.2594046059416, 332.70314479984006, 323.34862098405654, 314.1909234739262, 305.23982574483466, 296.48860734827787, 289.37001766928006, 286.0737311171517, 285.4135128345354, 284.75442195746234, 281.4963959925658, 274.6642276192292, 266.6587842363303, 258.8685047560185, 251.2613836414969, 243.86018049432266, 236.6506005737216, 230.7902083768459, 228.07426993831712, 227.5328254510474, 226.99250081978738, 224.32435808684238, 218.74809371259892, 212.2311434148774, 205.8875389219047, 199.7125590945727, 193.72603018958932, 187.9009063671827, 183.1788372060117, 181.00031686390452, 180.56484240336363, 180.1302532226991, 177.98409071775473, 173.50412591624806, 168.25826982464037, 163.17350826399962, 158.2434516659242, 153.45826666624114, 148.8155587951176, 145.0599655856933, 143.32463655567216, 142.9764817611832, 142.62910208853592, 140.92143160860846, 137.36278215298765, 133.20481695004005, 129.17753961032403, 125.26659925823536, 121.48354853522251, 117.81016271226702, 114.83770831204697, 113.46734577106602, 113.19371539789046, 112.92079523074749, 111.57566811870339, 108.77166152248006, 105.4908564649641, 102.31585805934714, 99.24194668071144, 96.26296076974732, 93.3744707358988, 91.03776688257594, 89.95945604894975, 89.74405156022462, 89.52919252335779, 88.46935694490392, 86.26407413642279, 83.69152593871684, 81.1977547981759, 78.78054617421613, 76.43984035396878, 74.17462261727938, 72.34357251046971, 71.49979893687662, 71.3310231817397, 71.16263923318492, 70.33182045491826, 68.60287885285767, 66.58804102218768, 64.63444362725158, 62.74252336671171, 60.912630750167466, 59.13730685828611, 57.70293939616639, 57.04081137949077, 56.90853883427748, 56.77659948792191, 56.12614686805895, 54.77154907731629, 53.1897660877671, 51.66069330829659, 50.17862690497307, 48.744047554770795, 47.35219336606982, 46.227196401759834, 45.70830589680021, 45.60466564324262, 45.50129244710953, 44.99163475921648, 43.929220855410954, 42.688791429907866, 41.48851899679254, 40.326609331745324, 39.200240871783905, 38.1091506402952, 37.22587712432876, 36.81829099281325, 36.73684310461403, 36.65559198647731, 36.25508507296696, 35.420261709462096, 34.44652365121016, 33.50403795529432, 32.589914471159744, 31.704758523947294, 30.84800390937623, 30.15461981506335, 29.83461415890596, 29.77065638813495, 29.70684939388436, 29.392055191656524, 28.73543156375787, 27.96959171505516, 27.228241157817603, 26.509577623085676, 25.813398535668053, 25.138181181447948, 24.591589620977814, 24.33928699044832, 24.288846361243102, 24.238518729870314, 23.9904264576649, 23.47334588901062, 22.869795518680217, 22.284918930976193, 21.718261990583848, 21.169066034774627, 20.636640583954204, 20.205017405944897, 20.005710319675938, 19.965993231859937, 19.92636598627007, 19.73080717664591, 19.322479466522775, 18.844827072146707, 18.381957533062035, 17.93320268953588, 17.498471005888458, 17.076176087251895, 16.734812813645878, 16.57751241230092, 16.546066407870388, 16.514692092904138, 16.359846522212948, 16.036703137787597, 15.658774109352173, 15.293032531113518, 14.93882644797264, 14.59498093451461, 14.261786291736245, 13.991887452157043, 13.867504477284848, 13.842662049228597, 13.817878185633672, 13.69555372164446, 13.440576015153297, 13.142798453850896, 12.85429873795116, 12.5744881006435, 12.303792508429316, 12.041492006465845, 11.829318775426273, 11.73148335191644, 11.711941757643123, 11.692450359826527, 11.596361850256482, 11.396347392451986, 11.16318374077134, 10.93778756364747, 10.719842985009663, 10.50886915735737, 10.305475753755953, 10.14143119282286, 10.065894621147306, 10.050818143753274, 10.035784160383608, 9.961556069783072, 9.807181289318253, 9.627740861725725, 9.454765988506342, 9.287888452322624, 9.127110902768575, 8.972296207936935, 8.847730763415695, 8.790447815782171, 8.779020460178055, 8.76763103725123, 8.711560843117349, 8.595207335428906, 8.460141986500659, 8.330587920820014, 8.206280873858425, 8.086954255961311, 7.9724188469931585, 7.88069522240128, 7.838719357788001, 7.830357427197754, 7.822023324194491, 7.7810281696406065, 7.69618476634496, 7.598506330301927, 7.505405013907349, 7.416659372466771, 7.332207791149726, 7.252043152583161, 7.188372676324599, 7.159465416117562, 7.1537221506009105, 7.148003659937648, 7.119971901277784, 7.062515020151959, 6.997102461974231, 6.935672241722722, 6.8783153935791255, 6.824900249306484, 6.775506112097728, 6.737294782853919, 6.72027854156004, 6.716930170383967, 6.713606917215879, 6.697452196754436, 6.665160305343745, 6.629900365673572, 6.598565322350455, 6.571248025990683, 6.547537204536777, 6.527689066906866, 6.514058411113131, 6.508587625183658, 6.507556360389155, 6.506548401278058, 6.501885849106208, 6.493926058336156, 6.4876718345725095, 6.485461994847193]}, "54": {"0": [2.727040114233818, 2.7275088993611925, 2.729064068291571, 2.7318640897328295, 2.7352168406458994, 2.7369825497098317, 2.7373948655494025, 2.737816090057836, 2.739799758170307, 2.7445593260133174, 2.7513397184520723, 2.758885369007369, 2.768050061535628, 2.7781261411965503, 2.7897437211824574, 2.800144895628413, 2.805456260356859, 2.8066750149918605, 2.807902435644755, 2.8134727932961, 2.825665126381074, 2.841364625308855, 2.8582160904703833, 2.8761904112816272, 2.895379385146749, 2.915745692188367, 2.933479375538958, 2.942245844915782, 2.9442540660818963, 2.9462928144676153, 2.955342657008425, 2.9750362816634968, 2.9998915054485735, 3.0255951945160016, 3.0528534756180417, 3.081382883190602, 3.1112563231055175, 3.136932462731048, 3.1494768318655737, 3.1523219321435847, 3.155177216077787, 3.1680141518187463, 3.1957030569279703, 3.2302267671725176, 3.2661959218924257, 3.3034611491590185, 3.341927116798735, 3.3815179852518185, 3.415512489667463, 3.4322937995312093, 3.436092674657284, 3.4399024108903244, 3.4569973243270624, 3.493435603644921, 3.538535171595479, 3.585096178260212, 3.633323774092542, 3.683094827132753, 3.7343246484629873, 3.7781244888341, 3.7995210306168157, 3.8043643712835356, 3.8092216124348854, 3.830972447470371, 3.877310508656885, 3.9345312771869096, 3.9934757920958983, 4.054113963635193, 4.11644533005169, 4.180552635609592, 4.235087026382016, 4.26161629870337, 4.267621024259754, 4.273643905513833, 4.300642717757659, 4.358050655565932, 4.428953144125229, 4.5017193805163584, 4.576454342759136, 4.653154845748446, 4.731838572436747, 4.7987157059166945, 4.83119913509634, 4.83853858359821, 4.845894238059219, 4.878862022463655, 4.948786447291761, 5.034975661857164, 5.123228199194347, 5.213656070263569, 5.30634052406799, 5.4013377432864536, 5.48192492877771, 5.520999004991163, 5.529822380352831, 5.538663244134945, 5.578239992972003, 5.6622110752629, 5.765839747442611, 5.871948205851687, 5.980624367842391, 6.091825902457468, 6.205681428071165, 6.302466921991866, 6.3494886098028305, 6.36011435025822, 6.370763961758901, 6.418446678207027, 6.519697580638364, 6.644040604401989, 6.771368204002588, 6.901976046484403, 7.035988827915104, 7.173310942572744, 7.289874229672506, 7.346421318897959, 7.35919357206058, 7.371992333756304, 7.429301346826251, 7.551197667345936, 7.701483773700594, 7.855468602173694, 8.013273897761753, 8.175070953088625, 8.340906150300016, 8.481544977943516, 8.549809616786034, 8.565230265479705, 8.580683561476059, 8.649975585974673, 8.797263207934868, 8.979003503806084, 9.165329465967373, 9.356205785573405, 9.551625705052555, 9.75191541553269, 9.921954144324873, 10.004618151850693, 10.023304550352393, 10.042035344872179, 10.125969258170361, 10.303989194945425, 10.523153970959264, 10.748010760809505, 10.978436242114595, 11.21520715714812, 11.457558650948263, 11.663409390553761, 11.763500117829912, 11.78611434827906, 11.808780567306135, 11.910334306140403, 12.126015333313457, 12.392067160495609, 12.664946350696487, 12.945100553246062, 13.231996768864526, 13.526484570012734, 13.776720063807515, 13.898326551027619, 13.92583824847968, 13.95340384046329, 14.076871881173751, 14.339143995956181, 14.662150654678268, 14.993630809988892, 15.333976748916887, 15.684008013486853, 16.042361410703418, 16.34730041863824, 16.49543739252395, 16.529009806115912, 16.56265883752033, 16.71337962571256, 17.033072225643398, 17.42730389702617, 17.8328903103878, 18.24874303059647, 18.675827197775597, 19.11436323483269, 19.487387654926426, 19.668733894545348, 19.70971919710377, 19.75080034853253, 19.9348800575386, 20.32596729741623, 20.807960494999918, 21.302985848120155, 21.81160482544832, 22.334708830174485, 22.871653853809768, 23.328523330869153, 23.550671365195413, 23.600879997256776, 23.651206687205125, 23.876840026979295, 24.356221804389087, 24.94736529872067, 25.554720655290808, 26.17899161166708, 26.82105992283057, 27.481948369969277, 28.04357501603854, 28.31648740567864, 28.378162673839963, 28.43997819162515, 28.716917845527423, 29.30725681343627, 30.035426498520955, 30.784027698176182, 31.554276074025584, 32.34619573652032, 33.16046472700996, 33.853263994247634, 34.190304251855245, 34.26648799489627, 34.34285090906487, 34.68496122533231, 35.412870772661556, 36.31319504338165, 37.23911281876975, 38.190186469861985, 39.167334131935675, 40.17348767618687, 41.030769659948554, 41.448344103941324, 41.5429114897424, 41.6376398920328, 42.06178735114245, 42.9629905065797, 44.07600830922209, 45.22103254111123, 46.39912747143325, 47.61092783552994, 48.85868095914751, 49.92051080831893, 50.43660390399183, 50.5533206192907, 50.67034722472862, 51.19558430335812, 52.3127279530502, 53.694569081975885, 55.11508890525193, 56.577270258126305, 58.08068617643398, 59.627715223189206, 60.94698124810045, 61.58900799789157, 61.734466582357136, 61.88031091122257, 62.5322903074042, 63.91834881679148, 65.6313395119591, 67.39548155409742, 69.20950963542562, 71.078072713281, 72.9989013361929, 74.63282409896154, 75.42801103673206, 75.6079045794563, 75.78826059926216, 76.59692020050451, 78.31732003454604, 80.44713884199817, 82.63764559957384, 84.88940419600006, 87.2046808184166, 89.58844359238087, 91.61723235093766, 92.60416859645534, 92.82750714999383, 93.05141874050408, 94.05535412181, 96.19228929572336, 98.83538211628353, 101.54902493762954, 104.33943839087694, 107.21027745052129, 110.16137830250555, 112.67455737480964, 113.89675097789726, 114.17304671810993, 114.45004740267447, 115.69734884432604, 118.3419766898612, 121.6035590214806, 124.96038738528094, 128.41433290589143, 131.96305264695286, 135.60962088874666, 138.7111394256193, 140.22356841724294, 140.565486340224, 140.90822279524056, 142.4453919171085, 145.70990555348345, 149.7365159850778, 153.87419596148646, 158.1300212829846, 162.49578679060292, 166.980880251175, 170.7969767674623, 172.65215779605057, 173.07155558662362, 173.49195643585773, 175.3778649775596, 179.37614677936307, 184.311874307019, 189.37850189594963, 194.57638365091134, 199.91369458242454, 205.3882974533643, 210.0411736809239, 212.30508732273591, 212.81552953955583, 213.32720371032573, 215.62041719555955, 220.49538452452944, 226.49606210952905, 232.64267181274866, 238.9405773592083, 245.3913504063805, 251.998921365187, 257.6088947199172, 260.3223494769268, 260.936238756554, 261.55145060942834, 264.30677164498576, 270.15233919064417, 277.350829314544, 284.7032896129815, 292.2307459115326, 299.90857160861293, 307.756599525565, 314.40847004877395, 317.6305115068851, 318.3547983658441, 319.08046552707515, 322.32718301960085, 329.20516151863677, 337.67064286137463, 346.2708783722126, 355.033197591074, 363.97696319209035, 373.0705716452175, 380.7449565576526, 384.44686918710096, 385.2810770145174, 386.1163042287788, 389.84331754765276, 397.75885430970607, 407.39452982739516, 417.1586481013022, 427.07113227076735, 437.09441024246695, 447.1901137525705, 455.6941628613588, 459.80546432109185, 460.7246188012803, 461.64399612816555, 465.7609679629968, 474.4587053037071, 484.96039821602574, 495.5419495808763, 506.15835313272527, 516.8405887077415, 527.5501235034882, 536.4862921593636, 540.7590827585193, 541.7187106983704, 542.6783324841932, 546.9510293997046, 555.8850011610105, 566.6434179345096, 577.2748027551926, 587.8650524683294, 598.4051143283003, 608.8954679828871, 617.517642839588, 621.5978196978022, 622.5111609281289, 623.423385774832, 627.4770497583712, 635.8379995595897, 645.7160189273194, 655.395581631563, 664.8611527688558, 674.068430000022, 683.0783261374031, 690.3255039995072, 693.6960810403099, 694.444662709756, 695.1916333864582, 698.4980079128433, 705.3078030690583, 713.0573363796169, 720.4987125164778, 727.5757998235831, 734.3233922451178, 740.6541209181859, 745.6057842972037, 747.8777717609903, 748.3753476242076, 748.8678535283126, 751.0112358815677, 755.2222481851936, 759.7388299116044, 763.7456191611823, 767.4169937922077, 770.6216675881875, 773.2951735768323, 775.1218923698964, 775.8650150382766, 776.0202993480173, 776.1862518310494, 776.8866896561076, 777.7487905751066, 778.5470392539415, 778.7357199088337, 778.3941304866685, 777.6019816016365, 776.3230817940922, 774.8108181007572, 773.9411130101438, 773.7326238337349, 773.5129349528294, 772.5099093472666, 770.2025535205843, 767.0196586956799, 763.2957517375196, 759.0936888842326, 754.3243014178939, 749.1707597652603, 744.4440487610701, 742.1133745262856, 741.5828458505185, 741.0495909993526, 738.6421500564924, 733.2350087151874, 726.5110358854646, 719.3686706444909, 711.8632666604092, 703.9745040338896, 695.7301420951285, 688.637204318961, 685.1729354834035, 684.3883600690191, 683.6013930293474, 680.0504007497988, 672.5115660306358, 663.2836512398726, 653.8110768442699, 644.188729060655, 634.1084723924063, 623.9960273448623, 615.5166917964276, 611.4606184803773, 610.5296067002129, 609.6069331320329, 605.4865983246891, 596.8080385846305, 586.2396236603989, 575.6599382481345, 564.9451596907262, 554.1935764377372, 543.413
[truncated: 2,331,323 more chars]
