# Supplementary material for: NRV: An open framework for in silico evaluation of peripheral nerve electrical stimulation strategies
Source: PLoS Comput Biol. 2024 Jul 12;20(7):e1011826. doi: 10.1371/journal.pcbi.1011826 (PMC11268605; doi:10.1371/journal.pcbi.1011826)
Supplement: S3 Archive — Python scripts and data files to generate and plot the in silico study replication. (ZIP) [file pcbi.1011826.s012.zip › S3_Archive/data/footprints/elec_pos_1.json]

{"ID": 0, "type": "Circular", "D": 616.3410454230217, "y_grav_center": 0, "z_grav_center": 0, "N_vertices": 360, "y_vertices": [-308.17052271151084, -308.12332500961617, -307.98174636101294, -307.74583013251504, -307.41564858738576, -306.99130286320326, -306.4729229408806, -305.8606676048521, -305.1547243944358, -304.3553095463885, -303.4626679286708, -302.4770729654414, -301.39882655330524, -300.2282589688395, -298.9657287674273, -297.61162267342854, -296.1663554617231, -294.63036983066115, -293.0041362664614, -291.28815289909585, -289.48294534970927, -287.58906656961574, -285.60709667092544, -283.53764274885054, -281.38133869574665, -279.1388450069461, -276.8108485784419, -274.39806249648586, -271.901225819163, -269.3211033500125, -266.6584854037604, -263.91418756423997, -261.0890504345705, -258.1839393796732, -255.19974426120214, -252.13737916497175, -248.99778212096376, -245.78191481600035, -242.49076229917108, -239.12533268010299, -235.68665682016814, -232.17578801672087, -228.59380168046377, -224.94179500603965, -221.220886635951, -217.43221631790928, -213.57694455572042, -209.6562522538122, -205.67134035551186, -201.6234294751872, -197.51375952436072, -193.34358933191422, -189.11419625849743, -184.82687580526178, -180.48294121703609, -176.08372308006793, -171.63056891445362, -167.12484276138028, -162.56792476530757, -157.96121075121732, -153.30611179705963, -148.6040538015273, -143.85647704729004, -139.06483575982256, -134.23059766196266, -129.35524352433458, -124.44026671177551, -119.48717272590417, -114.49747874397268, -109.47271315414112, -104.41441508731872, -99.32413394571391, -94.20342892823889, -89.05386855291273, -83.87703017641017, -78.67449951090319, -73.44787013834303, -68.19874302233168, -62.92872601773246, -57.63943337816942, -52.33248526156716, -47.009507233881514, -41.67212977117453, -36.32198776018466, -30.96071999754637, -25.589968687811943, -20.211378940429462, -14.826598265830986, -9.437276070785291, -4.045063153169722, 1.3483888036840512, 6.741427736915415, 12.132401710176817, 17.51965941963632, 22.901550699787077, 28.27642702890785, 33.64264203401999, 38.99855199518634, 44.34251634899741, 49.6728981910907, 54.988064777549305, 60.286388025025985, 65.56624500943968, 70.82601846309211, 76.06409727005094, 81.27887695964934, 86.46876019794979, 91.63215727702182, 96.76748660188377, 101.87317517495971, 106.94765907790261, 111.98938395063668, 116.99680546747177, 121.96838981014433, 126.90261413763976, 131.79796705265213, 136.65294906453894, 141.46607304862843, 146.23586470173953, 150.96086299377413, 155.63962061524313, 160.27070442059147, 164.8526958671824, 169.38419144981077, 173.86380313060852, 178.29015876421388, 182.6619025180711, 186.97769528773492, 191.23621510704967, 195.4361575530799, 199.57623614566654, 203.65518274148727, 207.67174792250074, 211.6247013786538, 215.51283228473739, 219.33494967127237, 223.0898827893149, 226.77648146906677, 230.39361647218334, 233.94017983766875, 237.415085221255, 240.81726822815855, 244.14568673911413, 247.3993212295853, 250.57717508205383, 253.67827489129292, 256.70167076252955, 259.6464366024063, 262.5116704026515, 265.2964945163731, 268.0000559268892, 270.6215265090153, 273.16010328272614, 275.61500865911563, 277.98549067857977, 280.270823241148, 282.47030632889494, 284.5832662203614, 286.6090556969219, 288.54705424103327, 290.3966682263047, 292.1573310993314, 293.8285035532339, 295.4096736928538, 296.9003571915511, 298.30009743955833, 299.6084656838435, 300.8250611594418, 301.949511212213, 302.98147141298904, 303.9206256630756, 304.7666862910761, 305.51939414100804, 306.1785186516846, 306.7438579273379, 307.2152387994613, 307.59251687985255, 307.8755766048412, 308.0643312706867, 308.15872306013665, 308.15872306013665, 308.0643312706867, 307.8755766048412, 307.59251687985255, 307.2152387994613, 306.7438579273379, 306.1785186516846, 305.51939414100804, 304.76668629107616, 303.9206256630756, 302.9814714129891, 301.949511212213, 300.8250611594418, 299.6084656838435, 298.3000974395584, 296.9003571915512, 295.4096736928538, 293.82850355323393, 292.1573310993314, 290.3966682263048, 288.54705424103327, 286.609055696922, 284.58326622036145, 282.470306328895, 280.2708232411481, 277.9854906785798, 275.61500865911574, 273.1601032827262, 270.6215265090155, 268.00005592688933, 265.2964945163732, 262.5116704026516, 259.64643660240637, 256.70167076252966, 253.67827489129303, 250.577175082054, 247.39932122958538, 244.1456867391143, 240.81726822815867, 237.41508522125517, 233.94017983766884, 230.39361647218345, 226.77648146906688, 223.08988278931503, 219.33494967127245, 215.5128322847375, 211.624701378654, 207.67174792250083, 203.65518274148747, 199.57623614566666, 195.4361575530801, 191.23621510704993, 186.97769528773492, 182.66190251807117, 178.29015876421397, 173.86380313060874, 169.38419144981103, 164.85269586718252, 160.27070442059158, 155.6396206152434, 150.96086299377436, 146.23586470173964, 141.46607304862854, 136.6529490645391, 131.79796705265238, 126.90261413763983, 121.96838981014446, 116.99680546747192, 111.98938395063688, 106.94765907790287, 101.87317517495978, 96.76748660188392, 91.632157277022, 86.46876019795005, 81.27887695964941, 76.06409727005106, 70.82601846309231, 65.56624500943995, 60.28638802502625, 54.988064777549376, 49.672898191090844, 44.3425163489976, 38.99855199518661, 33.642642034020064, 28.27642702890798, 22.901550699787283, 17.51965941963659, 12.13240171017716, 6.741427736915552, 1.348388803684188, -4.045063153169517, -9.43727607078502, -14.826598265830919, -20.211378940429324, -25.589968687811737, -30.9607199975461, -36.32198776018459, -41.6721297711744, -47.00950723388131, -52.332485261566895, -57.63943337816915, -62.92872601773239, -68.19874302233156, -73.44787013834282, -78.67449951090293, -83.87703017641013, -89.0538685529126, -94.20342892823871, -99.32413394571365, -104.41441508731839, -109.47271315414105, -114.49747874397255, -119.48717272590399, -124.44026671177525, -129.35524352433458, -134.23059766196252, -139.06483575982233, -143.8564770472898, -148.6040538015273, -153.30611179705951, -157.9612107512171, -162.56792476530734, -167.12484276138005, -171.63056891445362, -176.0837230800678, -180.48294121703583, -184.82687580526158, -189.11419625849743, -193.3435893319141, -197.5137595243606, -201.623429475187, -205.67134035551163, -209.65625225381208, -213.57694455572033, -217.43221631790908, -221.2208866359508, -224.94179500603965, -228.59380168046368, -232.1757880167207, -235.68665682016797, -239.12533268010282, -242.49076229917097, -245.78191481600024, -248.9977821209636, -252.13737916497158, -255.19974426120214, -258.18393937967306, -261.08905043457037, -263.9141875642398, -266.6584854037604, -269.3211033500124, -271.90122581916296, -274.39806249648575, -276.81084857844183, -279.13884500694604, -281.3813386957466, -283.53764274885043, -285.60709667092533, -287.58906656961574, -289.48294534970915, -291.2881528990958, -293.0041362664613, -294.6303698306611, -296.1663554617231, -297.61162267342854, -298.96572876742727, -300.22825896883944, -301.3988265533052, -302.4770729654414, -303.4626679286708, -304.35530954638847, -305.1547243944358, -305.8606676048521, -306.47292294088055, -306.9913028632032, -307.41564858738576, -307.745830132515, -307.98174636101294, -308.12332500961617, -308.17052271151084], "z_vertices": [-3.774000442302185e-14, -5.393297071759847, -10.784942128101951, -16.173283659635416, -21.556671168869226, -26.933455675773423, -32.30199022287763, -37.660630379747815, -43.007734746691256, -48.34166545753094, -53.66078868129961, -58.96347512269659, -64.24810052115508, -69.51304614836879, -74.75669930412185, -79.97745381027458, -85.17371050274909, -90.34387772136881, -95.48637179739718, -100.59961753863078, -105.6820487118937, -110.73210852279001, -115.7482500925628, -120.72893693191797, -125.67264341166435, -130.57785523002724, -135.44306987649355, -140.2667970920434, -145.04755932563063, -149.78389218676924, -154.47434489409022, -159.11748071972795, -163.71187742940378, -168.25612771806877, -172.74883964097373, -177.1886370400345, -181.57415996536204, -185.90406509182682, -190.17702613053115, -194.39173423506438, -198.54689840241304, -202.64124586840782, -206.6735224975822, -210.64249316732523, -214.54694214621085, -218.38567346638771, -222.1575112899146, -225.86130026892985, -229.49590589954545, -233.06021486935524, -236.55313539845295, -239.9735975738538, -243.32055367721887, -246.59297850578017, -249.78986968637003, -252.91024798245675, -255.95315759409337, -258.91766645068805, -261.8028664965056, -264.6078739688132, -267.3318296685849, -269.9738992236816, -272.5332733444273, -275.00916807150156, -277.4008250160733, -279.7075115921021, -281.92852124073573, -284.0631736467361, -286.1108149468652, -288.07081793016965, -289.9425822301011, -291.7255345084138, -293.4191286307831, -295.0228458340919, -296.53619488533167, -297.95871223207206, -299.289962144451, -300.52953684864286, -301.67705665176294, -302.73217005817105, -303.6945538771377, -304.56391332184035, -305.3399820996592, -306.0225224937452, -306.6113254358347, -307.1062105702889, -307.50702630933847, -307.81364987951633, -308.0259873592642, -308.1439737077016, -308.1675727845484, -308.096777361195, -307.93160912291665, -307.67211866223073, -307.31838546340003, -306.87051787808593, -306.3286530921595, -305.6929570836799, -304.9636245720541, -304.14087895839214, -303.2249722570782, -302.21618501857546, -301.1148262434913, -299.9212332879277, -298.63577176014604, -297.2588354085779, -295.7908460012163, -294.23225319642467, -292.5835344052021, -290.84519464494815, -289.0177663847718, -287.10180938239085, -285.0979105126735, -283.00668358787306, -280.82876916961186, -278.5648343726714, -276.2155726606491, -273.7817036335444, -271.26397280733823, -268.6631513856353, -265.9800360234373, -263.21544858312024, -260.37023588269085, -257.44526943639823, -254.4414451877815, -251.35968323523412, -248.20092755016958, -244.96614568787413, -241.65632849113643, -238.272489786743, -234.81566607493411, -231.28691621191467, -227.68732108551663, -224.01798328411365, -220.28002675888814, -216.47459647955517, -212.60285808364748, -208.6659975194709, -204.6652206828369, -200.60175304768657, -196.47683929071655, -192.29174291012328, -188.04774583858264, -183.74614805058167, -179.38826716422554, -174.9754380376384, -170.50901236008522, -165.99035823793628, -161.42085977560484, -156.8019166515825, -152.13494368970612, -147.4213704257837, -142.6626406697149, -137.86021206323971, -133.01555563344866, -128.13015534219488, -123.2055076315425, -118.24312096539374, -113.24451536743193, -108.21122195552563, -103.14478247273249, -98.04674881504992, -92.91868255605574, -87.76215446858325, -82.57874404358036, -77.37003900629641, -72.13763482994848, -66.8831342470127, -61.608146758293906, -56.314288139919896, -51.00317994841584, -45.67644902400597, -40.335726992298135, -34.98264976450267, -29.61885703633705, -24.2459917857735, -18.865699769778942, -13.47962902020589, -8.089429338984413, -2.696751792774042, 2.6967517927739046, 8.089429338984276, 13.479629020205616, 18.865699769778807, 24.245991785773228, 29.618857036336912, 34.98264976450239, 40.335726992298, 45.6764490240057, 51.003179948415706, 56.31428813991976, 61.60814675829377, 66.88313424701258, 72.13763482994821, 77.37003900629627, 82.5787440435801, 87.7621544685831, 92.91868255605549, 98.04674881504978, 103.14478247273222, 108.21122195552549, 113.2445153674318, 118.2431209653936, 123.20550763154239, 128.13015534219463, 133.0155556334485, 137.86021206323946, 142.66264066971476, 147.42137042578344, 152.13494368970603, 156.8019166515824, 161.42085977560473, 165.9903582379362, 170.5090123600851, 174.9754380376383, 179.38826716422534, 183.74614805058155, 188.04774583858244, 192.29174291012316, 196.47683929071633, 200.60175304768646, 204.66522068283678, 208.66599751947078, 212.6028580836474, 216.4745964795551, 220.28002675888803, 224.01798328411346, 227.68732108551652, 231.2869162119145, 234.815666074934, 238.27248978674282, 241.65632849113626, 244.96614568787413, 248.2009275501695, 251.35968323523403, 254.44144518778137, 257.44526943639806, 260.3702358826908, 263.2154485831202, 265.98003602343715, 268.66315138563516, 271.2639728073382, 273.78170363354434, 276.21557266064906, 278.56483437267127, 280.8287691696118, 283.006683587873, 285.0979105126734, 287.1018093823908, 289.01776638477173, 290.84519464494815, 292.583534405202, 294.2322531964246, 295.79084600121627, 297.2588354085779, 298.63577176014604, 299.92123328792763, 301.1148262434912, 302.2161850185754, 303.2249722570782, 304.14087895839214, 304.963624572054, 305.69295708367986, 306.32865309215947, 306.87051787808593, 307.3183854634, 307.6721186622307, 307.9316091229166, 308.096777361195, 308.1675727845484, 308.1439737077016, 308.02598735926426, 307.81364987951633, 307.50702630933847, 307.1062105702889, 306.6113254358348, 306.0225224937452, 305.3399820996592, 304.56391332184035, 303.6945538771377, 302.7321700581711, 301.67705665176294, 300.52953684864286, 299.28996214445107, 297.9587122320721, 296.53619488533167, 295.0228458340919, 293.4191286307832, 291.72553450841383, 289.9425822301012, 288.0708179301697, 286.1108149468653, 284.06317364673623, 281.92852124073585, 279.7075115921021, 277.4008250160734, 275.0091680715017, 272.53327334442747, 269.9738992236816, 267.33182966858493, 264.60787396881335, 261.8028664965057, 258.91766645068816, 255.95315759409337, 252.91024798245684, 249.7898696863702, 246.59297850578034, 243.32055367721887, 239.97359757385388, 236.55313539845307, 233.0602148693554, 229.49590589954565, 225.8613002689299, 222.1575112899147, 218.38567346638794, 214.54694214621105, 210.64249316732523, 206.67352249758233, 202.64124586840805, 198.54689840241323, 194.39173423506458, 190.1770261305313, 185.9040650918269, 181.57415996536227, 177.18863704003473, 172.74883964097373, 168.25612771806888, 163.711877429404, 159.11748071972818, 154.47434489409022, 149.78389218676935, 145.04755932563074, 140.26679709204362, 135.4430698764938, 130.57785523002735, 125.67264341166447, 120.72893693191823, 115.74825009256305, 110.73210852279001, 105.68204871189383, 100.59961753863091, 95.48637179739745, 90.34387772136907, 85.17371050274923, 79.97745381027471, 74.75669930412212, 69.51304614836904, 64.24810052115522, 58.963475122696735, 53.660788681299884, 48.3416654575312, 43.007734746691256, 37.66063037974795, 32.30199022287777, 26.933455675773697, 21.5566711688695, 16.173283659635548, 10.784942128102088, 5.393297071760121, 3.774000442302185e-14], "A": 298354.1359863737, "axons_diameter": [4.181818181818182, 15.090909090909092, 4.636363636363637, 8.575757575757576, 10.393939393939394, 11.303030303030303, 7.515151515151516, 4.636363636363637, 2.0606060606060606, 2.9696969696969697, 7.212121212121212, 11.0, 11.606060606060606, 9.636363636363637, 4.9393939393939394, 4.9393939393939394, 3.878787878787879, 3.4242424242424243, 12.06060606060606, 9.93939393939394, 3.7272727272727275, 11.454545454545455, 10.84848484848485, 3.878787878787879, 10.242424242424242, 2.9696969696969697, 4.9393939393939394, 8.575757575757576, 4.636363636363637, 10.393939393939394, 11.757575757575758, 3.121212121212121, 11.0, 4.03030303030303, 7.212121212121212, 2.0606060606060606, 6.151515151515151, 12.818181818181818, 13.878787878787879, 4.9393939393939394, 4.333333333333334, 4.181818181818182, 11.454545454545455, 3.4242424242424243, 3.878787878787879, 2.515151515151515, 7.96969696969697, 2.3636363636363638, 2.9696969696969697, 4.9393939393939394, 12.818181818181818, 9.333333333333334, 6.757575757575758, 2.8181818181818183, 2.515151515151515, 2.3636363636363638, 4.787878787878788, 3.272727272727273, 4.484848484848484, 11.0, 9.636363636363637, 6.757575757575758, 6.303030303030303, 9.030303030303031, 3.272727272727273, 11.0, 8.424242424242426, 8.878787878787879, 2.9696969696969697, 8.878787878787879, 5.090909090909091, 7.0606060606060606, 9.636363636363637, 4.484848484848484, 3.4242424242424243, 7.515151515151516, 2.9696969696969697, 5.3939393939393945, 11.0, 12.363636363636363, 8.727272727272727, 11.151515151515152, 4.181818181818182, 12.515151515151516, 2.3636363636363638, 2.8181818181818183, 9.787878787878789, 3.5757575757575757, 9.787878787878789, 10.393939393939394, 9.787878787878789, 8.878787878787879, 3.272727272727273, 2.515151515151515, 4.333333333333334, 3.121212121212121, 4.181818181818182, 10.545454545454545, 2.8181818181818183, 12.96969696969697, 3.878787878787879, 7.515151515151516, 10.393939393939394, 10.393939393939394, 3.878787878787879, 2.9696969696969697, 3.878787878787879, 4.787878787878788, 12.06060606060606, 6.303030303030303, 10.090909090909092, 10.090909090909092, 4.181818181818182, 4.9393939393939394, 11.757575757575758, 8.575757575757576, 4.333333333333334, 5.090909090909091, 12.666666666666668, 3.121212121212121, 5.3939393939393945, 4.9393939393939394, 11.90909090909091, 15.242424242424242, 2.8181818181818183, 9.787878787878789, 11.0, 4.636363636363637, 7.818181818181818, 9.484848484848484, 6.303030303030303, 5.848484848484849, 9.484848484848484, 11.454545454545455, 3.878787878787879, 5.242424242424242, 11.0, 5.696969696969697, 4.181818181818182, 9.030303030303031, 2.9696969696969697, 11.303030303030303, 10.545454545454545, 11.90909090909091, 5.090909090909091, 3.121212121212121, 10.545454545454545, 9.93939393939394, 4.484848484848484, 12.363636363636363, 8.727272727272727, 12.363636363636363, 10.696969696969697, 10.393939393939394, 4.03030303030303, 10.393939393939394, 3.272727272727273, 3.5757575757575757, 12.666666666666668, 8.424242424242426, 3.272727272727273, 10.242424242424242, 12.666666666666668, 12.666666666666668, 4.636363636363637, 7.0606060606060606, 6.0, 9.333333333333334, 4.787878787878788, 3.878787878787879, 5.696969696969697, 4.484848484848484, 12.212121212121213, 7.96969696969697, 2.8181818181818183, 9.484848484848484, 9.636363636363637, 7.363636363636364, 12.06060606060606, 5.848484848484849, 3.272727272727273, 2.9696969696969697, 3.7272727272727275, 11.606060606060606, 9.93939393939394, 9.484848484848484, 12.818181818181818, 5.090909090909091, 15.090909090909092, 4.636363636363637, 3.878787878787879, 2.666666666666667, 5.848484848484849, 9.484848484848484, 8.878787878787879, 3.7272727272727275, 5.696969696969697, 11.151515151515152, 3.272727272727273, 12.363636363636363, 5.242424242424242, 9.787878787878789, 13.272727272727273, 10.242424242424242, 8.727272727272727, 12.06060606060606, 3.5757575757575757, 3.7272727272727275, 9.333333333333334, 10.242424242424242, 5.545454545454546, 4.636363636363637, 13.727272727272728, 8.878787878787879, 10.242424242424242, 9.484848484848484, 10.242424242424242, 7.515151515151516, 6.606060606060606, 8.272727272727273, 4.03030303030303, 6.303030303030303, 5.696969696969697, 6.757575757575758, 12.96969696969697, 5.848484848484849, 9.93939393939394, 14.636363636363637, 4.787878787878788, 3.878787878787879, 8.727272727272727, 12.06060606060606, 10.242424242424242, 7.515151515151516, 13.121212121212121, 7.0606060606060606, 2.9696969696969697, 4.484848484848484, 10.242424242424242, 13.121212121212121, 4.03030303030303, 7.96969696969697, 12.515151515151516, 11.454545454545455, 5.545454545454546, 2.212121212121212, 10.84848484848485, 11.0, 8.121212121212121, 13.424242424242424, 10.696969696969697, 11.90909090909091, 10.393939393939394, 11.151515151515152, 12.96969696969697, 5.090909090909091, 10.090909090909092, 5.3939393939393945, 4.03030303030303, 2.212121212121212, 2.515151515151515, 3.4242424242424243, 5.696969696969697, 9.787878787878789, 4.484848484848484, 2.8181818181818183, 11.454545454545455, 3.5757575757575757, 5.545454545454546, 2.9696969696969697, 10.242424242424242, 13.121212121212121, 4.484848484848484, 3.121212121212121, 3.272727272727273, 12.666666666666668, 11.90909090909091, 5.242424242424242, 4.181818181818182, 12.818181818181818, 2.3636363636363638, 3.878787878787879, 8.878787878787879, 9.787878787878789, 6.454545454545455, 11.303030303030303, 6.757575757575758, 6.606060606060606, 5.696969696969697, 11.757575757575758, 7.666666666666667, 3.272727272727273, 12.818181818181818, 7.96969696969697, 4.787878787878788, 11.757575757575758, 9.484848484848484, 4.333333333333334, 6.606060606060606, 15.242424242424242, 6.757575757575758, 3.7272727272727275, 5.545454545454546, 8.727272727272727, 3.5757575757575757, 11.0, 5.696969696969697, 10.545454545454545, 10.545454545454545, 12.96969696969697, 11.0, 10.545454545454545, 2.515151515151515, 12.96969696969697, 2.666666666666667, 7.212121212121212, 3.5757575757575757, 10.545454545454545, 6.909090909090909, 2.666666666666667, 5.242424242424242, 10.242424242424242, 7.818181818181818, 10.242424242424242, 9.030303030303031, 11.0, 3.878787878787879, 9.030303030303031, 9.787878787878789, 2.8181818181818183, 5.242424242424242, 12.212121212121213, 10.393939393939394, 4.333333333333334, 6.606060606060606, 4.9393939393939394, 5.3939393939393945, 11.303030303030303, 5.242424242424242, 11.454545454545455, 4.9393939393939394, 14.030303030303031, 12.363636363636363, 4.636363636363637, 12.212121212121213, 3.121212121212121, 2.0606060606060606, 13.575757575757576, 6.606060606060606, 11.757575757575758, 14.787878787878789, 4.333333333333334, 4.9393939393939394, 4.484848484848484, 10.242424242424242, 3.878787878787879, 4.636363636363637, 7.515151515151516, 7.666666666666667, 12.666666666666668, 6.0, 2.666666666666667, 2.8181818181818183, 4.03030303030303, 9.484848484848484, 4.9393939393939394, 2.666666666666667, 9.636363636363637, 5.242424242424242, 2.666666666666667, 6.303030303030303, 8.272727272727273, 9.484848484848484, 8.727272727272727, 5.242424242424242, 10.545454545454545, 13.121212121212121, 4.181818181818182, 4.333333333333334, 10.84848484848485, 10.393939393939394, 11.151515151515152, 5.545454545454546, 6.909090909090909, 12.06060606060606, 6.0, 12.363636363636363, 9.787878787878789, 5.848484848484849, 9.787878787878789, 5.242424242424242, 4.181818181818182, 11.757575757575758, 8.121212121212121, 2.9696969696969697, 10.242424242424242, 10.242424242424242, 3.7272727272727275, 11.0, 4.333333333333334, 6.303030303030303, 3.5757575757575757, 4.181818181818182, 6.0, 9.787878787878789, 9.787878787878789, 2.8181818181818183, 2.3636363636363638, 9.787878787878789, 2.515151515151515, 15.696969696969697, 9.030303030303031, 3.7272727272727275, 10.242424242424242, 11.757575757575758, 10.090909090909092, 9.636363636363637, 12.515151515151516, 11.303030303030303, 12.515151515151516, 4.787878787878788, 4.333333333333334, 4.787878787878788, 7.818181818181818, 10.84848484848485, 3.7272727272727275, 11.454545454545455, 3.121212121212121, 6.454545454545455, 3.878787878787879, 2.9696969696969697, 10.545454545454545, 8.424242424242426, 4.484848484848484, 6.303030303030303, 4.181818181818182, 9.333333333333334, 2.666666666666667, 6.303030303030303, 14.181818181818182, 5.3939393939393945, 12.818181818181818, 3.4242424242424243, 5.3939393939393945, 11.454545454545455, 6.0, 5.242424242424242, 5.242424242424242, 2.515151515151515, 12.96969696969697, 11.303030303030303, 2.515151515151515, 3.272727272727273, 9.484848484848484, 11.757575757575758, 5.545454545454546, 5.696969696969697, 4.9393939393939394, 12.515151515151516, 2.666666666666667, 2.9696969696969697, 12.818181818181818, 5.848484848484849, 8.878787878787879, 5.3939393939393945, 3.272727272727273, 9.181818181818182, 13.424242424242424, 3.121212121212121, 4.333333333333334, 4.03030303030303, 3.7272727272727275, 4.03030303030303, 12.515151515151516, 2.0606060606060606, 13.272727272727273, 5.242424242424242, 11.151515151515152, 2.515151515151515, 4.03030303030303, 9.93939393939394, 11.606060606060606, 3.7272727272727275, 4.9393939393939394, 10.696969696969697, 11.303030303030303, 6.454545454545455, 4.333333333333334, 7.818181818181818, 15.090909090909092, 6.151515151515151, 8.121212121212121, 5.090909090909091, 10.545454545454545, 11.151515151515152, 7.818181818181818, 11.151515151515152, 12.818181818181818, 6.151515151515151], "axons_type": [1.0, 1.0, 1.0, 1.0, 1.0, 1.0, 1.0, 1.0, 1.0, 1.0, 1.0, 1.0, 1.0, 1.0, 1.0, 1.0, 1.0, 1.0, 1.0, 1.0, 1.0, 1.0, 1.0, 1.0, 1.0, 1.0, 1.0, 1.0, 1.0, 1.0, 1.0, 1.0, 1.0, 1.0, 1.0, 1.0, 1.0, 1.0, 1.0, 1.0, 1.0, 1.0, 1.0, 1.0, 1.0, 1.0, 1.0, 1.0, 1.0, 1.0, 1.0, 1.0, 1.0, 1.0, 1.0, 1.0, 1.0, 1.0, 1.0, 1.0, 1.0, 1.0, 1.0, 1.0, 1.0, 1.0, 1.0, 1.0, 1.0, 1.0, 1.0, 1.0, 1.0, 1.0, 1.0, 1.0, 1.0, 1.0, 1.0, 1.0, 1.0, 1.0, 1.0, 1.0, 1.0, 1.0, 1.0, 1.0, 1.0, 1.0, 1.0, 1.0, 1.0, 1.0, 1.0, 1.0, 1.0, 1.0, 1.0, 1.0, 1.0, 1.0, 1.0, 1.0, 1.0, 1.0, 1.0, 1.0, 1.0, 1.0, 1.0, 1.0, 1.0, 1.0, 1.0, 1.0, 1.0, 1.0, 1.0, 1.0, 1.0, 1.0, 1.0, 1.0, 1.0, 1.0, 1.0, 1.0, 1.0, 1.0, 1.0, 1.0, 1.0, 1.0, 1.0, 1.0, 1.0, 1.0, 1.0, 1.0, 1.0, 1.0, 1.0, 1.0, 1.0, 1.0, 1.0, 1.0, 1.0, 1.0, 1.0, 1.0, 1.0, 1.0, 1.0, 1.0, 1.0, 1.0, 1.0, 1.0, 1.0, 1.0, 1.0, 1.0, 1.0, 1.0, 1.0, 1.0, 1.0, 1.0, 1.0, 1.0, 1.0, 1.0, 1.0, 1.0, 1.0, 1.0, 1.0, 1.0, 1.0, 1.0, 1.0, 1.0, 1.0, 1.0, 1.0, 1.0, 1.0, 1.0, 1.0, 1.0, 1.0, 1.0, 1.0, 1.0, 1.0, 1.0, 1.0, 1.0, 1.0, 1.0, 1.0, 1.0, 1.0, 1.0, 1.0, 1.0, 1.0, 1.0, 1.0, 1.0, 1.0, 1.0, 1.0, 1.0, 1.0, 1.0, 1.0, 1.0, 1.0, 1.0, 1.0, 1.0, 1.0, 1.0, 1.0, 1.0, 1.0, 1.0, 1.0, 1.0, 1.0, 1.0, 1.0, 1.0, 1.0, 1.0, 1.0, 1.0, 1.0, 1.0, 1.0, 1.0, 1.0, 1.0, 1.0, 1.0, 1.0, 1.0, 1.0, 1.0, 1.0, 1.0, 1.0, 1.0, 1.0, 1.0, 1.0, 1.0, 1.0, 1.0, 1.0, 1.0, 1.0, 1.0, 1.0, 1.0, 1.0, 1.0, 1.0, 1.0, 1.0, 1.0, 1.0, 1.0, 1.0, 1.0, 1.0, 1.0, 1.0, 1.0, 1.0, 1.0, 1.0, 1.0, 1.0, 1.0, 1.0, 1.0, 1.0, 1.0, 1.0, 1.0, 1.0, 1.0, 1.0, 1.0, 1.0, 1.0, 1.0, 1.0, 1.0, 1.0, 1.0, 1.0, 1.0, 1.0, 1.0, 1.0, 1.0, 1.0, 1.0, 1.0, 1.0, 1.0, 1.0, 1.0, 1.0, 1.0, 1.0, 1.0, 1.0, 1.0, 1.0, 1.0, 1.0, 1.0, 1.0, 1.0, 1.0, 1.0, 1.0, 1.0, 1.0, 1.0, 1.0, 1.0, 1.0, 1.0, 1.0, 1.0, 1.0, 1.0, 1.0, 1.0, 1.0, 1.0, 1.0, 1.0, 1.0, 1.0, 1.0, 1.0, 1.0, 1.0, 1.0, 1.0, 1.0, 1.0, 1.0, 1.0, 1.0, 1.0, 1.0, 1.0, 1.0, 1.0, 1.0, 1.0, 1.0, 1.0, 1.0, 1.0, 1.0, 1.0, 1.0, 1.0, 1.0, 1.0, 1.0, 1.0, 1.0, 1.0, 1.0, 1.0, 1.0, 1.0, 1.0, 1.0, 1.0, 1.0, 1.0, 1.0, 1.0, 1.0, 1.0, 1.0, 1.0, 1.0, 1.0, 1.0, 1.0, 1.0, 1.0, 1.0, 1.0, 1.0, 1.0, 1.0, 1.0, 1.0, 1.0, 1.0, 1.0, 1.0, 1.0, 1.0, 1.0, 1.0, 1.0, 1.0, 1.0, 1.0, 1.0, 1.0, 1.0, 1.0, 1.0, 1.0, 1.0, 1.0, 1.0, 1.0, 1.0, 1.0, 1.0, 1.0, 1.0, 1.0, 1.0, 1.0, 1.0, 1.0, 1.0, 1.0, 1.0, 1.0, 1.0, 1.0, 1.0, 1.0, 1.0, 1.0, 1.0, 1.0, 1.0, 1.0, 1.0, 1.0, 1.0, 1.0, 1.0, 1.0, 1.0, 1.0, 1.0, 1.0, 1.0, 1.0, 1.0, 1.0, 1.0, 1.0, 1.0, 1.0, 1.0, 1.0, 1.0, 1.0, 1.0, 1.0, 1.0, 1.0, 1.0, 1.0, 1.0, 1.0, 1.0, 1.0, 1.0, 1.0, 1.0, 1.0, 1.0, 1.0, 1.0, 1.0, 1.0], "axons_y": [-199.611744981054, -178.84781723755322, -154.0302214447346, -138.6177873676037, -115.2157266014826, -89.19322499525508, -65.82025580067143, -45.39802262462993, -29.096087485929203, -29.99091800329812, -12.24891978277886, 11.913530449886004, 38.27832043348874, 49.90117632043167, 72.29594777215559, 87.43795097768529, 105.71318855179383, 122.90711966850212, 145.50118762962722, 171.56464880261288, 195.3781282155548, 220.7651750295476, -223.94096541997888, -201.70798994781478, -179.7269446931214, -162.0600810701191, -143.1048042946009, -124.44011629142466, -103.78616139663899, -81.91425024588396, -56.97114994961032, -35.064796512279536, -13.046948505275727, 9.387429246832022, 30.047449815546315, 45.366405204957026, 51.62127071228424, 65.51680831017616, 90.03682000702725, 113.56391743146403, 132.61052336536443, 153.6160484359321, 176.43181863950525, 198.22049246690617, 207.74771379560107, -220.12966674400684, -200.0739770588993, -158.9511072471652, -141.2907270751433, -125.24108546728579, -101.70565817228966, -76.34049516250045, -59.63277174129767, -43.6806648145921, -26.04109670134093, -8.90533202108392, 9.104035153334147, 28.286897654056894, 70.2475637670366, 115.7161829169761, 141.023150204001, 150.889633442004, 163.6477133667171, 186.18647036475414, 222.5484216931763, 242.56472800334862, -233.3936413944854, -209.68934043821213, -179.51903053318512, -159.00532196993555, -135.0421157393974, -115.96418777097728, -92.61295814666033, -74.18428180884659, -56.88492645993858, -41.10720245852788, -2.8369424627597177, 41.26385212008334, 63.356605494740585, 89.07213931616114, 102.02216260763905, 126.90366794838876, 171.36012379249198, 200.81754184713228, 220.85635442665827, -239.1354051854746, -220.93450189678762, -186.00952960431428, -168.15127027315043, -143.7380436067243, -117.66165124410989, -93.25807212282069, -73.36805144940011, -59.538468428051104, -41.15745140477236, -24.282875622331304, -21.249150284966284, 18.882246941596385, 36.348707436272676, 59.372258977720435, 80.94537862834412, 136.76762576231457, 160.8580779734213, 185.27583936136685, 207.44059619494672, 225.1400033190401, 241.94392238946057, -245.04739336486386, -222.1132242925685, -191.24484326029688, -175.4230364367915, -150.84607048007467, -125.95630116992443, -106.39581961927885, -84.67532229861504, -62.724543737016106, -43.82424588476205, -22.812869997910475, -2.170435504590426, 20.77003018544758, 39.99796946549647, 59.869628235970566, 81.89619228859434, 110.48528710661381, 127.16846276741734, 148.30922670879548, 178.18695638784263, 200.29741148672298, 220.39023852587698, 242.08437516893704, -233.0492986561035, -211.93666356285937, -199.83532842471578, -165.86640125277484, -144.96823695655448, -129.83481518361287, -106.82438285928124, -81.8299076631573, -64.71322421206648, -41.54964826009736, -26.622157840452342, -4.723723534333877, 20.2668983273155, 43.852947321360624, 64.05390909948426, 74.01420849215185, 107.59136926119388, 131.24099016929398, 157.69097532606784, 174.42306125551187, 197.67731971148868, 221.08040837266, 254.51575651744034, -252.3635001133063, -195.04801349915567, -191.64581405989085, -154.51478674361974, -145.81718515584743, -124.0647419876348, -98.78974982144368, -68.31819911768642, -47.10714014121894, -16.324976847484727, 14.116658295355178, 27.409569972816037, 45.87546328410045, 65.8532574716619, 86.3423409437917, 109.16150525916008, 126.29872183184436, 145.7883305090018, 157.4455802589619, 198.25804048538888, 234.9275871020267, 254.57732123900652, -241.0851734044338, -221.52526191744474, -174.5601288706494, -131.8324946448447, -105.75556509133982, -86.50659350192569, -59.42735496159144, -40.991939351996415, -22.08628204818133, 2.4093742481946347, 20.39184653648472, 45.8735238970826, 69.63697138590487, 91.1888088735308, 103.98061653839255, 119.02027065606127, 137.1788857494431, 175.97194966454705, 215.30332710090372, 240.57687026831204, -239.95556438969925, -219.86722672743218, -199.2924158233785, -175.44598084543784, -153.29614117004027, -129.6622831041083, -106.87697421869089, -80.66508881041214, -51.15222389188864, -26.967654875628988, -3.316927251264151, 18.246105106200805, 35.843844203501476, 58.68918037008827, 83.52225703388673, 107.05241017370889, 122.59454540570526, 148.09282080285124, 173.4005686068412, 197.40682398055145, 221.405778175229, 257.98918700747805, -220.96900181775052, -200.7478515063644, -179.83956157799585, -160.32077292983908, -140.06292820882962, -118.31460757832151, -97.04428870739318, -72.2625321481275, -48.80341031464696, -25.924180058234477, 0.7983396849435799, 25.46650355952733, 43.461091917531, 63.293357992665754, 88.6484922627889, 113.945570753533, 131.85806587651862, 156.1206859711189, 181.10885638915664, 200.62127313640573, 218.2716562793658, 240.65611373747086, -254.60236640254269, -222.6128035490298, -202.5516413086325, -177.80543959212497, -150.9629286385314, -128.04474288102938, -109.1588811937342, -88.72330973314158, -63.03421003466591, -36.20831565522398, -9.828602148526647, 16.998421108630396, 42.67214575926085, 66.79125738370345, 96.32006781018781, 122.7165935308293, 136.11572642774615, 149.15984073303628, 169.1139778006125, 188.69983062147548, 205.98803805522223, 227.44072989308853, -208.54286242476604, -189.0452420335381, -166.30837632478344, -144.19585741282995, -127.27942447097445, -106.44449153569559, -83.93295710035682, -65.1763273353568, -46.33829371408746, -25.234483572634968, 1.3108811436595018, 23.446739317148673, 41.62592123695399, 57.78810275344065, 80.72792595200589, 132.2157847707447, 155.1558719912062, 169.7634841563668, 192.5203525395117, 214.98238296706066, 244.69342643703763, -240.85313044105467, -197.89717435192637, -174.74741516803826, -150.88710645210116, -127.17916264129511, -107.00385670181105, -86.05283834016491, -64.302041072924, -40.13997233290155, -15.827974533280978, 2.6101930364903523, 22.46029323024964, 42.006778187320435, 62.088280687930286, 87.33961599444591, 104.25235842063928, 109.64976290137064, 152.85172834487838, 174.15185322184675, 193.450059744494, 211.33993621883968, 232.27653474342094, -241.1812065174291, -223.306504912945, -200.7870081592613, -177.5906127127694, -152.4140086571496, -128.0603678652365, -86.92083811048064, -64.25208784212822, -46.75769030135683, -24.28571825744275, -6.3424237458437345, 26.205167197745432, 40.762295500730595, 54.24342678563824, 78.07364781073237, 104.02364754641577, 125.38575915942313, 164.74881802010788, 179.06451258661053, 202.81765344010896, 225.23054662940356, 250.612096105224, -243.5338314244754, -223.15285408814907, -193.67141663529452, -149.84075642601204, -133.14495909990507, -109.5043015999974, -85.95367360647963, -65.32117582149885, -42.112984255302315, -22.23839723285418, -5.590297981753162, 14.026449176484071, 37.11172885652983, 58.10927660372444, 81.07512864648898, 104.82047291638413, 132.5964230435861, 149.62942016210786, 179.90298309373523, 186.54261699460187, 221.65229944921924, 244.30783891831112, -243.3646534960284, -219.3554132880839, -178.89684050711634, -168.13058998526597, -151.09284926463735, -122.08800015535583, -102.67128796329463, -80.08534721026945, -46.6984050409775, -26.838421899426216, -9.496223521106696, 13.89323856164309, 36.59455540091542, 52.27619675239353, 74.75687558426975, 93.19285769272462, 120.14226565508666, 141.33951148634316, 200.62949378024027, 206.43995896208267, 228.89029530703002, -223.79726294458123, -204.46133352455033, -185.8669107565448, -162.26875662904197, -139.38373927455092, -131.83261365868188, -115.15953026824663, -88.40546210100594, -62.167561530413856, -43.791700700671406, -19.09793329357724, 8.223655199981003, 35.34944047908685, 58.46392015291508, 79.03482300920483, 103.4881713766704, 127.56979327988657, 175.75633117429453, 221.50644124512814, -232.57838914917994, -209.77648102578928, -188.79320638909243, -169.59996726639045, -148.9194492275717, -124.45165180641781, -104.26858733177279, -84.92405880036455, -62.522750896934035, -40.75679761814987, -0.755515164380655, 26.041360501874394, 46.317886023268, 71.17148075355401, 89.93403417508765, 109.48888182738696, 132.50712620455155, 150.54612547369692, 166.44991104444168, 198.1208161548713, 223.0433544140282, -241.52118353389577, -238.21558425325054, -210.8607535706751, -172.90677812509554, -157.70877497525856, -131.8231982071356, -107.41572119288006, -86.40375271802256, -62.46905301891062, -36.03302447246351, -17.124630890264687, 6.531957845325215, 20.546334714674945, 40.176527874843416, 61.306227721388666, 85.62642843198184, 107.93652483067848, 129.66559112601507, 148.80780750605444, 168.46893662051517, 184.80387281878663, 202.55819026820242, 210.2267487912177, -217.96126656615994, -196.2772807222382, -180.85118392202196, -167.69473627242004, -145.96802576477884, -125.36647751422316, -107.14539063864538, -88.5231872149548, -67.99647238146467, -44.13868275703178, -23.238964632513145, -2.194649525676301, 28.357648380246633, 51.48991706987914, 72.02136962182769, 92.07828311231981, 110.85247437893223, 126.84900907797784, 154.12288538734373, 178.96815460386048, 188.3806030970848, 234.83838607402504, -224.34571896027467, -202.35140590761452, -187.48739972255882, -145.22140356321444, -124.62525777685032, -129.2990283325944, -112.12032058653486, -82.60588560275059, -64.38198386408986, -41.932082918033196, -22.005858187454184, -3.0708406775712493, 16.99935890194719, 43.308729248813904, 62.95638369645932, 81.4409551061017, 103.33588794604368, 112.46010742275833, 149.91531392394978, 173.0501598807763, 196.3303409212773, 200.93270264937658, 216.27224898477132, -206.31876957794563, -181.88293057685067, -163.7132896666974, -148.8813730876135, -120.30904233212334, -103.94996867970531, -103.36409515578255, -69.86242162561088, -55.59431079624824, -32.62077061916463, -15.497227532911795, 1.2058771499637106, 27.654007781525916, 53.45029175491458, 68.22722318211268, 92.93285740017299, 80.78126221282896, 106.67914877599921, 132.27057846483856, 156.76676332173352, 183.8202523879404, 225.70696688889785], "axons_z": [-211.82480804580473, -225.34378180627655, -225.04125661418132, -240.3175975060084, -247.718838373861, -247.3558239540168, -240.2166522120828, -234.98754962873335, -226.42461680342905, -246.00990754528357, -236.5549280426187, -237.38784975360073, -238.06288160137743, -261.103092161686, -260.9664791212204, -247.8855567994923, -241.4016116887519, -233.88077207488828, -231.3657572117566, -233.56593661500852, -220.74514599367828, -204.42402158830262, -189.78563649603322, -192.79711336648242, -195.382854567785, -207.98834803949498, -208.53543494509796, -221.39728313980527, -228.1623544199898, -222.41760168686739, -214.80549037910947, -209.83817986573143, -212.13479944233, -214.88506981729677, -215.01998713542167, -199.4765552598235, -217.64650269305557, -238.00173422439573, -223.44102903025325, -217.0501090118882, -212.06145597608798, -209.6530145113951, -208.1910797363397, -202.3690616567103, -185.72932468451455, -168.361291581766, -171.93708978541628, -190.45349807888357, -189.5055458142867, -199.63854999481507, -204.47501414044865, -198.12552422856422, -182.25118672349876, -194.06271387544763, -194.5133926808102, -190.73715030839656, -195.38444166271304, -194.86472812284998, -209.37927699707154, -194.01020898110153, -191.64402862708698, -170.6294519845948, -187.95557875285192, -184.73746557858837, -171.12924448834673, -150.62325335350704, -149.63947894329758, -150.53518712661858, -173.75940920677988, -169.83865077071684, -171.50226112540454, -180.68337836768114, -179.75130379017182, -167.6121264756642, -156.95850337586137, -169.9607075705928, -174.1732514666792, -180.50842142914829, -187.51815700902193, -195.25359981367717, -173.26770018307633, -170.4565495851591, -168.81562596379513, -163.47668041455677, -153.28238497064103, -117.59813236667554, -128.8564596488948, -156.66414412941816, -144.22988613065917, -150.37517969524671, -157.1701756516897, -155.47774240010676, -148.68769744537147, -137.17074723150998, -146.59370585469728, -158.22288892974035, -176.6950339171776, -174.86599299249255, -161.90472503718533, -160.87755024061875, -170.1069685273035, -148.05047844673354, -149.1661089593645, -142.00575244418548, -141.08848750264818, -136.0971267362804, -128.06756647880027, -97.7335858439573, -102.92219084512381, -137.24864066912878, -120.32722448231279, -126.1329459122711, -136.89359149868017, -137.86023513707983, -129.23061259085543, -116.76485713816604, -127.26422642149402, -139.13617586478065, -151.19737486495532, -153.1151052475261, -143.0529195784404, -136.80168316786538, -145.19041537017355, -147.54766477531552, -130.22734647105318, -127.34293441815815, -117.2791790591008, -123.04833480712948, -116.16481932803694, -106.29318716789533, -80.86820707050722, -81.17728983007314, -116.04249666428238, -96.25215177572684, -104.89518371667317, -117.38808903914475, -114.74415119578285, -105.60047174578138, -95.37900477759484, -105.67033273635552, -120.35502281412207, -124.34569455943819, -131.17317163012967, -119.76002503590584, -107.70816566474976, -124.01960826606272, -119.67582451233864, -109.15871966067576, -107.34786932348572, -90.80636814651895, -101.47433415083388, -91.05545111629924, -84.46914565895347, -67.68348758406044, -70.38672081704662, -92.3550968868555, -69.76638737424733, -86.10075915877046, -94.2076551093361, -91.23013804895335, -76.92879268016009, -81.74191238861503, -99.86985441616588, -105.00339130707081, -85.40783270282172, -95.2240920681563, -87.09920314882703, -106.5385788454786, -97.05488579359111, -87.8252932453911, -91.0114453925642, -74.49727623386428, -75.99940131200952, -69.99049587466027, -62.69659263091867, -45.37030444828878, -60.51051969611222, -73.43203552076821, -67.88161572683086, -70.05606018846694, -74.2461575868396, -61.114911678631756, -60.51675559879092, -73.34104975136307, -81.28144469699008, -64.30773032086002, -70.32333423330364, -66.94714226513084, -79.7764008846839, -58.37348744230834, -70.31029072648252, -72.85015019787083, -66.7188194109129, -56.31356818777755, -47.17346312525525, -23.783363213347698, -36.97387510848329, -48.156843565458026, -53.003672702000586, -46.961959518655945, -44.39676404040964, -47.20838289444837, -51.625568646948565, -41.05745414878589, -44.55309977858548, -54.21393621929724, -42.78905013502026, -49.16168497841373, -47.432498630399074, -49.04991327799292, -38.4098052882111, -51.38826440302682, -52.19893028385035, -44.33559602479569, -39.00621638338041, -32.41801622255081, -29.60242477876492, -15.296842189397557, -24.188458865824405, -32.68199446108531, -24.79587412486822, -26.384747395725306, -27.35218031488088, -25.95534099659985, -24.728105716393294, -18.07406747694062, -20.255609160555885, -25.982643346279488, -24.96771371595353, -32.04784706181461, -23.84899982166869, -23.379100912651825, -16.587845379747407, -32.29532332073587, -24.953444389685878, -21.837844386108983, -17.037911059287886, -10.599011748794984, -11.222773144863593, -5.457903801825131, 5.392839203843193, -1.9163180071173487, -7.274384295230339, -3.8959527871182367, -9.260548012969522, -10.599061243430144, -3.4935210489940705, 0.5262155515959129, 1.533158351835885, 1.0233675672993985, -3.5278751904389836, -9.105371099530533, 1.4659005482056726, 2.207348075888149, 8.706324323040402, -11.375031476671928, 6.965558701594884, -4.240102311853264, -2.728531691400392, 3.0743932710941584, 5.651398682378057, 17.972315259299148, 15.436067904044792, 16.636329925716325, 18.055672734199224, 9.901361062715093, 17.33313219641022, 18.19313021147419, 23.865774186757882, 19.36202468792993, 23.12044291124208, 27.107437614678634, 18.21568841287417, 13.436530531279109, 21.822687604289154, 23.970267231667666, 34.37972539555519, 28.983353838257646, 15.508011927398588, 21.301906160908402, 17.91229983393313, 11.635607077838744, 16.796950839083735, 36.74022084651754, 38.17358189170124, 39.96820200160169, 29.842983080661444, 41.3921872531371, 37.843759440332555, 47.362445472275795, 41.82437168686116, 42.872045791254116, 57.27603135344813, 41.42360742207382, 32.38416056375876, 44.036612683158154, 49.266138474204645, 23.51253283429683, 43.32028699203857, 54.181677113319274, 37.99362667041573, 44.60295858896444, 36.696111946986335, 29.125238591897983, 48.02241361081668, 34.60681681606349, 59.388081088565855, 61.54612938134466, 65.87896216779627, 54.72851591589332, 61.213332424283024, 73.67702073958749, 60.90306177198273, 64.42228946605229, 78.3034413032732, 66.0123131723525, 51.63031004085687, 68.97053965342093, 70.66791171728958, 62.23476462578133, 57.06693585325513, 79.248074507078, 59.90916162853361, 64.51078255567568, 54.130063660414784, 45.9993861595001, 66.74542637591564, 59.60066170551492, 81.11643642867175, 87.53090360169104, 78.347457050435, 75.20133175732094, 86.91200481232725, 96.08963428014467, 81.80138908490908, 88.33063507793794, 99.75943752103696, 87.00128348928764, 84.17463237061486, 94.77507802842155, 91.35885447518403, 85.58608098273656, 79.79937672456731, 96.00008023784842, 100.74343400383518, 79.03325694919177, 74.44797914811532, 72.67531717763542, 87.01119438806236, 84.6684998327029, 104.03273491342414, 81.94161102172984, 106.43387216743673, 94.96946380766727, 106.14153348746599, 108.38790716661624, 102.00496422096353, 109.15630029235562, 123.53031582810165, 113.90432581209791, 104.95442235248119, 116.08196104410017, 109.2996898316115, 106.68440722286358, 107.5562784312621, 113.91371954560522, 109.63921007090183, 89.32609648903905, 91.6418436370276, 106.56302650473934, 103.75460410404261, 129.7371754773256, 125.72450616521687, 133.0520438901681, 112.28051625921714, 128.16653518929022, 130.28153727487725, 115.23640610081267, 121.30878213884777, 145.8234242216308, 139.92832042278425, 130.23218205549963, 134.32639314825124, 128.69237218388355, 127.41503268113095, 129.1185961531524, 127.75685805444127, 113.02462738754022, 123.90488169177888, 126.24313223411224, 151.3801518479464, 146.26643110179424, 156.38775984369778, 151.22216337481635, 146.96285037041446, 156.79655478992962, 137.4952703521827, 140.112603034731, 164.0316441289993, 153.44868798516757, 151.44785359540987, 149.17115396355712, 146.12070158782925, 150.73731936557436, 151.64263572867233, 134.501002589871, 148.5697782669828, 127.06223039045736, 137.85162948388694, 106.55622207054506, 149.0914171773703, 150.65749548007847, 165.06783014718866, 181.04106854112248, 177.12810765947768, 168.44257133615372, 181.71903526585515, 170.82383414024196, 165.7830694624763, 185.14581760733344, 185.86484402843607, 172.13224498897353, 171.0612683173588, 167.70441751297298, 168.41354506422687, 170.5521829982659, 177.11175064275275, 165.49772909433463, 168.22838836606962, 149.13318564122608, 144.15090010808666, 164.60745815073884, 173.3784171329016, 169.77002768686822, 183.39396075971248, 200.85722078026654, 202.95388788170732, 198.39495737524945, 191.60139353301992, 208.86100388892334, 194.9315386888136, 191.63977732639148, 207.47930927877206, 203.94346465440884, 193.73289429455008, 188.0569821464561, 186.98552812050178, 190.4946471706546, 188.49533023386198, 204.71027948356098, 187.35211916123808, 184.74027813475303, 167.38123960129332, 159.58380561903607, 197.77620783036093, 188.9727023085284, 203.47526739410006, 225.84712194450472, 237.92194463291838, 215.8073543603277, 210.70111271896144, 236.74136858061286, 215.26413798578974, 217.39429776727573, 227.18359084620292, 223.37953790191295, 216.49826019194535, 216.82305134510614, 203.98376448194, 207.2641874980276, 206.63259544850678, 223.16020593136167, 209.71721352559948, 206.50752702532512, 183.2853758642728, 205.51061826369255, 186.69319893310623, 217.57296523115915, 221.79100770724224, 219.6184882811435, 248.0494398980858, 264.80733894567084, 227.33536436583532, 248.63190088042109, 260.3137099227222, 238.5267217889953, 245.35639481561915, 256.4531068186664, 243.48832521637712, 241.518000153474, 240.3934219306383, 223.99204628396544, 223.38550741000324, 244.8435626658757, 244.85838283576004, 229.65045476744166, 231.18563830545588, 232.00007086622955, 205.1296464629802], "NoR_relative_position": [0.6668472546609636, 0.7915302829382448, 0.39163414781728556, 0.558106499910836, 0.15229771151188864, 0.4024218454962998, 0.7028105269739172, 0.5641519280267195, 0.5563992646127057, 0.09358354912691913, 0.13992504888546065, 0.9470313029991346, 0.9458926558222281, 0.5609320413389921, 0.8696102005278236, 0.4614542610348298, 0.48526106668402635, 0.7738195564102173, 0.36297441384187945, 0.18883514661144396, 0.21078703526031495, 0.7294948219740347, 0.9400015011872691, 0.9449704946385193, 0.8567977273461187, 0.4174085135910449, 0.04049959328730135, 0.19544895975486087, 0.5449675782166422, 0.2105705718338312, 0.07388602406406242, 0.7654943211063802, 0.8559216597833721, 0.9725320547030943, 0.644165607289489, 0.9145364028698934, 0.9675322730167554, 0.204623916650715, 0.9579455939418742, 0.6260759090131277, 0.4954587116770882, 0.586472719393606, 0.44899882868383023, 0.2250885739913452, 0.7357728776665503, 0.8389463673473788, 0.39260478662895215, 0.5651567393865029, 0.09378517943655795, 0.20799080129505254, 0.9038119560528503, 0.09357962494065264, 0.566183207530718, 0.7268291145398024, 0.5428826746351999, 0.7977762046084772, 0.618700730840468, 0.22729435939385478, 0.007208787005168027, 0.5167317294987814, 0.8079754461352524, 0.8449194238996198, 0.24472105266793875, 0.7989524122165085, 0.27873547185331726, 0.9815172357655244, 0.15557657249362866, 0.9756364143266804, 0.8645824435841212, 0.9772383769492399, 0.7978427811417197, 0.38957873964394063, 0.2323335188694433, 0.13620816965155347, 0.4896254027754736, 0.09774367104758264, 0.0018121929741736764, 0.10470855635470522, 0.6900446560765552, 0.47858271184931456, 0.12360546035466558, 0.8974825362592677, 0.3052613332597831, 0.09482494102059302, 0.023170848918373843, 0.938878425765932, 0.48101699422182964, 0.09641879874265402, 0.12251767836525951, 0.2763467659284995, 0.26222067683697636, 0.04968854155183777, 0.24140843963918812, 0.6897928385833492, 0.3584137525493244, 0.22762331968306548, 0.615233200914618, 0.9235249015068443, 0.030309049068964256, 0.46562989877652994, 0.17142415285946122, 0.31161376702104415, 0.02150259268598753, 0.8272989091162666, 0.38785735746370376, 0.9448395530490511, 0.3333146799331449, 0.006689194792977027, 0.3570269029648516, 0.5222513657303196, 0.5122816825746324, 0.433614636419979, 0.6715490642453564, 0.7449827512163408, 0.10313009780124216, 0.1278453027102604, 0.0330239902808247, 0.8251744263434141, 0.9473423760167139, 0.7692344502923978, 0.6817157482912901, 0.8668606739893919, 0.28472389687768196, 0.6765424621683214, 0.8081039746185384, 0.48519610819555525, 0.2800896462350637, 0.7728901632876919, 0.9071865577462354, 0.7823421537004203, 0.2720254210301388, 0.9835538796596794, 0.8908801001350396, 0.6754290769518696, 0.250499702664178, 0.5536757412465638, 0.25221937007187045, 0.945871042972017, 0.1507607574886647, 0.14020395229985216, 0.9467051308082892, 0.4946122491462899, 0.6317525583568593, 0.08580826754896842, 0.7203091592645616, 0.32791494178904834, 0.43811195335737396, 0.21539469046886295, 0.4053949907602552, 0.12565745612479484, 0.40841845198274407, 0.8699163592280632, 0.30981168077369814, 0.9487053477539469, 0.8269064333370527, 0.5468558113520725, 0.7919386358407029, 0.6882280068499457, 0.22679472052156024, 0.1992580175588058, 0.5918214077522342, 0.760578409835104, 0.7728364183551639, 0.34455217452271814, 0.37385856986123533, 0.1560241340180787, 0.12405821127916528, 0.46825341673029997, 0.23326947539611131, 0.13310382309180102, 0.6239279195925322, 0.46131861822816245, 0.4528211574488171, 0.2836029457553667, 0.19501024298948266, 0.9005454033227253, 0.04685647462346132, 0.13973441133307818, 0.9585540166079144, 0.9030082044330534, 0.01698140273530846, 0.8334629167681071, 0.10805774073201702, 0.4031268030593036, 0.6075677930059534, 0.6836550942931268, 0.691188866554598, 0.14494577998268754, 0.7063578080453985, 0.18830182984012167, 0.3098045904630532, 0.472012037527491, 0.9668744307570053, 0.9870574466783378, 0.2422227421770966, 0.3741554369863723, 0.8954431913452112, 0.10571727080923932, 0.5310146788533628, 0.8595973440605837, 0.5247470629994816, 0.11761309656971275, 0.3657223773184769, 0.03649435668787071, 0.6757724986023422, 0.9991030592991132, 0.6676958264074646, 0.7174910134483284, 0.4292149851287682, 0.5693057406167435, 0.602823968135623, 0.8534207261914611, 0.06162775607252535, 0.4514690851390367, 0.07912217087960205, 0.7162542118343191, 0.8427806456573512, 0.8648080577181824, 0.2624853121003139, 0.57746061490266, 0.7779213249304037, 0.7660988321094773, 0.8083686309802531, 0.3073864553114518, 0.4271124951213866, 0.12679650095583694, 0.23655197248235282, 0.7770816666296717, 0.3782001245798997, 0.5686396788902865, 0.10351375035379973, 0.6502325150185485, 0.6423474677866131, 0.21306309992375294, 0.8155524412989954, 0.8739063822832592, 0.8404617251459864, 0.6912464558833253, 0.9146717935210555, 0.09912786373435489, 0.2509670623380861, 0.0009872691177935655, 0.7299152057431919, 0.8485252411906797, 0.8498508181996284, 0.02178878682229335, 0.5390806205090476, 0.6020157869217597, 0.3625764917105444, 0.7798459170058252, 0.056112009263030393, 0.07636311404584639, 0.808680139294432, 0.3862601086308791, 0.7507916378108603, 0.4442367435889738, 0.7189852391247056, 0.5998434337056213, 0.3142559955054768, 0.6099887035511158, 0.463418330085552, 0.6881717455525455, 0.1631366182107955, 0.6952677793481531, 0.7232308537817959, 0.6856232568555866, 0.5942376757217448, 0.9962790621837885, 0.1835559698729572, 0.8990896326413679, 0.6584303906816711, 0.8995126417489958, 0.8427880024323887, 0.26987826548122495, 0.8031191663220131, 0.12070270185058463, 0.1719340926409859, 0.7626426465752428, 0.2248666195585124, 0.6460140311521123, 0.476049871235516, 0.7580484351870398, 0.6831762187911398, 0.1617205620901221, 0.970891345600501, 0.46107848322540235, 0.7058677171376919, 0.06671640575691529, 0.4489467007642999, 0.16952652651145228, 0.3075036780100624, 0.8387537962476106, 0.46272020774208966, 0.9707645347199881, 0.9126648253926931, 0.4500747761057402, 0.5380272527149652, 0.1414821895188264, 0.503025142787195, 0.43510770828091117, 0.9421314171447688, 0.7011319703321109, 0.703166506865917, 0.22598030796415214, 0.746477482767286, 0.6340630827500556, 0.3105890543458413, 0.5483375426774061, 0.7130303468400864, 0.4041153548758625, 0.31243237048970895, 0.23338102540482308, 0.4816529155631002, 0.17741561047573173, 0.4215954829232871, 0.567722270032648, 0.8221331762526263, 0.7906499175067172, 0.5870233931366314, 0.889032132147202, 0.6549515406203271, 0.3095731075316065, 0.6225634924958848, 0.759105650103402, 0.7875798892138041, 0.8975628779029492, 0.526482480257358, 0.9196837225648942, 0.7750400384323842, 0.3739548646951506, 0.5905079847108251, 0.8388439854867249, 0.5165429521596935, 0.19598369353728273, 0.8963105188091651, 0.33599750289620156, 0.07863971545388848, 0.9937974544467569, 0.993983524995812, 0.14769609579945753, 0.28463719037402213, 0.7269609041966352, 0.19250301355299848, 0.19786755187680927, 0.0032785229029225205, 0.6047313826122684, 0.09260440043808638, 0.6625024688622796, 0.046983291969756036, 0.32727045426154233, 0.8321367736594883, 0.19281405333732105, 0.4238830821807419, 0.019806262412146003, 0.6660635266280743, 0.1885532004458581, 0.2147209131334431, 0.8512695575379987, 0.9756988703296583, 0.8733447020715365, 0.40065479924104885, 0.4445354542944474, 0.4555269667895053, 0.42643426897230097, 0.9889465482978778, 0.20719000761539608, 0.6219488259305653, 0.12594482744332103, 0.7031698062423256, 0.7273513445833247, 0.28010705039069694, 0.9426474726281995, 0.673310069871496, 0.20320640213313768, 0.7667602306514854, 0.4455196035010257, 0.8317131778018615, 0.31021106105385143, 0.5626701596791394, 0.2962107241399873, 0.38024069652322257, 0.005440985260222075, 0.5632911659087962, 0.3285206276771597, 0.7668271339602626, 0.7316924784937746, 0.7031918661974228, 0.4795415829329597, 0.1692596234032947, 0.5538784465751049, 0.24259678453950895, 0.4918958747427421, 0.7639027326809811, 0.9209886974733085, 0.44367564722066377, 0.11197523306858448, 0.48596858491062456, 0.8848460090888791, 0.5118959059875521, 0.20053604022145288, 0.7790867510430043, 0.6901948281681144, 0.566032444917604, 0.005205024129834146, 0.8201033417715309, 0.09715909654353483, 0.0628677285071022, 0.8506013154149304, 0.18875501063819766, 0.8075594110477943, 0.20648177875241813, 0.11981253489008392, 0.7775391570056482, 0.8819553153742963, 0.30501399191458967, 0.9973644679224504, 0.020026540329941778, 0.1648482893787696, 0.9795101697328793, 0.9773487819789279, 0.43627435337704623, 0.6144248989593663, 0.6536986010617195, 0.7650515669136416, 0.22178197853624315, 0.745915142960338, 0.8213945390935989, 0.08205275616505758, 0.4108509900374788, 0.014515340485513506, 0.42193722917320853, 0.36047848191401033, 0.6020536787900288, 0.20287955055267803, 0.5481997690653783, 0.5950389772154733, 0.8356340431298943, 0.8195971567724035, 0.34615056476351747, 0.5736963656438487, 0.015143657108308672, 0.6411746818238707, 0.22324061828884034, 0.3184641058174912, 0.370998837541607, 0.19702524976910785, 0.7846673862730872, 0.5226401891203328, 0.7831729692623424, 0.19797043991064622, 0.6393642238415541, 0.4480441292293067, 0.4358576137524883, 0.04978130937227976, 0.4730183039713618, 0.493813348661315, 0.13622665862555572, 0.761972854682558, 0.25787876082886685, 0.5527729781692982, 0.19280345706174773, 0.39944639196302445, 0.31860745707432137, 0.982387048342074, 0.44891483509817187, 0.42357158004929185, 0.4339552433065569, 0.949269983731297, 0.09241944686201342, 0.6457567769500073, 0.3645564055502152, 0.9706950332094413, 0.9897070934807789, 0.798247968603034, 0.2909522452608011, 0.5542890367438668, 0.49849001478604704, 0.35147965609742204, 0.68802007898879, 0.7718051331075972, 0.7144118523102437, 0.17386471609644627, 0.18677768916317894, 0.28819864815611185, 0.6436761256395784, 0.7765477262371556, 0.6513588642953937, 0.7137930524160822, 0.19545140350723256, 0.08440195180671384, 0.8132570552725319, 0.44774403913131855, 0.6124625888218939, 0.9994557966518176, 0.23573648954674287, 0.9108371749890438, 0.3644660381152047, 0.4806515131904341, 0.26294451476016545, 0.4715988929857128], "L": 12000, "N_intra": 0, "intra_stim_position": [], "intra_stim_t_start": [], "intra_stim_duration": [], "intra_stim_amplitude": [], "intra_stim_ON": [], "extra_stim": {"electrodes": {"0": {"ID": 0, "footprint": [2.545116226986015, 2.550870189004825, 2.5654455968594587, 2.5713417927253706, 2.5719812877206323, 2.572630830329978, 2.5792701050973843, 2.6060388721531234, 2.6577409396814335, 2.725203967417428, 2.8088310628273234, 2.9091256129556524, 3.027714587860503, 3.1207568381349997, 3.151044536266588, 3.1542893986852243, 3.157544076911803, 3.1888077432213726, 3.29716900145923, 3.46904373703485, 3.6619570119378895, 3.8770788469097837, 4.117194505281336, 4.382071490561423, 4.582682424491882, 4.6471431516328945, 4.654027069772262, 4.660923889304335, 4.726782565610252, 4.952324659828551, 5.30212901533716, 5.6854498965597315, 6.106466535577425, 6.5686181624347695, 7.076502064581634, 7.459628350130236, 7.583206387058778, 7.596409629735106, 7.609638761561677, 7.736037244702748, 8.164957927463218, 8.831894275026936, 9.565301052754396, 10.373814047941917, 11.265371612598303, 12.25207292232457, 13.003119843567525, 13.245747348331099, 13.271717147102093, 13.297746825331387, 13.547073674309788, 14.395004224635365, 15.724239155752644, 17.201048118064154, 18.840934873096575, 20.65883470091948, 22.679451248572427, 24.220236684946048, 24.7179468574738, 24.7712059064314, 24.824585168740327, 25.337050426350658, 27.0887425119083, 29.843382115375448, 32.92357476574715, 36.36682280228106, 40.229685611551254, 44.56275163878236, 47.90294287562816, 48.9854285877871, 49.10147128471309, 49.21781520047017, 50.338049541592646, 54.18041909549959, 60.28541198607756, 67.18601517047983, 75.00937425320389, 83.90138198995969, 94.02426160093403, 101.93596766707884, 104.52056471465178, 104.80076537185087, 105.08072242532648, 107.76018876684503, 117.04287570844465, 132.04717153588592, 149.38081828694934, 169.48953445977432, 192.94175439835766, 220.42372946841996, 242.50794179611586, 249.86877976771453, 250.66787930746926, 251.45993335242062, 259.1139009184004, 286.0519533313687, 331.2080744526069, 385.7339754599695, 452.22459966955455, 533.9290741453915, 635.6917050335982, 721.9719298924917, 751.6611550697223, 754.8579453502124, 758.0736237601903, 789.4170401025077, 902.9855978330158, 1101.8279395607074, 1347.640954649078, 1639.616218298783, 1941.590023107961, 2221.538294642099, 2382.211649753799, 2427.2575996169426, 2431.87747649356, 2436.4300967530853, 2476.157297229802, 2586.991830816783, 2692.798724625345, 2739.9489525844842, 2730.5627462950124, 2666.16810623232, 2539.1687222197525, 2417.3211193969514, 2373.6577343755075, 2369.013073526671, 2364.3222342275726, 2317.6794397279677, 2140.3259645640846, 1849.5010204260038, 1542.7598845814011, 1264.789350922536, 1033.5971087020343, 848.6432246262174, 742.9826616740891, 714.0421259675014, 711.0636588561025, 708.1008486713672, 680.8567097659248, 600.7141994024666, 506.04386213359265, 429.50294703914415, 367.22126952967614, 315.9929545470037, 273.38507350699535, 247.86672168835537, 240.60484665436022, 239.85241129738682, 239.10293559931642, 232.15335889301085, 211.2364719558365, 185.13902405526068, 162.82651622975916, 143.67213716026123, 127.13499401663722, 112.81250473813084, 103.94491517905843, 101.38222758050297, 101.11555610989579, 100.84971241708915, 98.371960545098, 90.79955854431111, 81.0907533162919, 72.57669301264336, 65.06680747682478, 58.440400058617996, 52.58156539066237, 48.89296572622697, 47.82054449749313, 47.708734188828544, 47.59722917901917, 46.556379243102114, 43.34925037638763, 39.18584184800742, 35.47467433111472, 32.16731300668969, 29.215999510774527, 26.58044151006923, 24.907671014916552, 24.41792783915194, 24.366813903977437, 24.315829164179185, 23.839503660196797, 22.365300825119864, 20.436571731481273, 18.706572012647634, 17.15281055197338, 15.76064841225212, 14.510839027679392, 13.715661509785265, 13.482458187920109, 13.458110461331824, 13.433791679946262, 13.207511196449623, 12.508990104818924, 11.59584611784771, 10.77941767804661, 10.050278335612193, 9.39813171520655, 8.817427199657983, 8.452558552970295, 8.34630486006908, 8.335174446934106, 8.324149902489193, 8.221293529923377, 7.905273058570488, 7.500047652830192, 7.146434900389154, 6.842179905780906, 6.585099638552654, 6.373421227367105, 6.251717183679751, 6.218748473177558, 6.215351645113679, 6.211975219174243, 6.181054275437678, 6.0923982800957495, 6.000360745584302, 5.949235240381524], "type": "LIFE", "is_multipolar": false, "label": "LIFE_1", "is_volume": false, "D": 25, "length": 1000, "x_shift": 6000.0, "y_c": 157, "z_c": 116}}, "stimuli": {"0": {"t": [0], "s": [0]}}, "synchronised_stimuli": {}, "synchronised": false, "global_time_serie": [], "type": "FEM_stim", "endoneurium": {"name": "endoneurium", "source": "Ranck_1965", "isotrop_cond": false, "sigma": 0, "sigma_xx": 0.571, "sigma_yy": 0.571, "sigma_zz": 0.085}, "perineurium": {"name": "perineurium", "source": "Ranck_1965", "isotrop_cond": true, "sigma": 0.002, "sigma_xx": 0, "sigma_yy": 0, "sigma_zz": 0}, "epineurium": {"name": "epineurium", "source": "Rank_1965", "isotrop_cond": true, "sigma": 0.085, "sigma_xx": 0, "sigma_yy": 0, "sigma_zz": 0}, "external_material": {"name": "saline", "source": "admitted_number", "isotrop_cond": true, "sigma": 0.5, "sigma_xx": 0, "sigma_yy": 0, "sigma_zz": 0}, "electrodes_label": ["LIFE_1"], "model_fname": null, "setup": true}, "footprints": {"0": {"0": [2.5453669492644346, 2.5463472002464145, 2.5514329262507465, 2.560611260689473, 2.573787391475083, 2.587062904823156, 2.59279166218912, 2.593627613285864, 2.594472017425325, 2.600730011907535, 2.6186934987358, 2.645283037312261, 2.67652864114582, 2.712012731097105, 2.7515723892672623, 2.7953381962085437, 2.8327498911649673, 2.848552491137153, 2.8508049233324435, 2.853066232169945, 2.8694271508551363, 2.911997102589243, 2.9716931660905646, 3.036039562747747, 3.105212805087278, 3.1794434047841666, 3.2594594073993135, 3.3254320718057295, 3.3526125285737547, 3.356470074889034, 3.360337702131499, 3.3882734500882825, 3.460720796145899, 3.5589855106424233, 3.6636683410310513, 3.7743028441364253, 3.8911062469693634, 4.014597475446303, 4.115261958769277, 4.156654749342493, 4.162520412083514, 4.168398521375367, 4.210686979800793, 4.319319895416202, 4.4665507520528065, 4.620647706538781, 4.783135107925686, 4.954540395279579, 5.1342596392223365, 5.280747220278247, 5.341182304593565, 5.3497495061615785, 5.358329133739986, 5.4197249678482, 5.577652763452738, 5.789596069782, 6.012470406505521, 6.24697299282809, 6.492813147457762, 6.750526037938456, 6.960426571484693, 7.046312751005824, 7.058463125209268, 7.070635788046582, 7.158090502865222, 7.382986439471293, 7.683855299234958, 8.000460841926019, 8.332321110753828, 8.681439143597375, 9.04926617398541, 9.347624495648825, 9.470135030385991, 9.487512940073957, 9.504926691540037, 9.629977552698808, 9.950646639371165, 10.382507126840745, 10.83659869026402, 11.314476712378795, 11.816477736734443, 12.343472419919658, 12.771385497681988, 12.947244280440858, 12.972144612072682, 12.997095011032293, 13.17623050000091, 13.63796588253532, 14.258589018766939, 14.911105395084759, 15.59930350579561, 16.324463064457422, 17.087512296449525, 17.709950488836586, 17.965820036481063, 18.00214569739295, 18.03855656352344, 18.3001897867386, 18.973630192340032, 19.881795990462436, 20.839194353810644, 21.848549425129832, 22.914308747725002, 24.037675326709753, 24.954038880527083, 25.330987334554095, 25.38441931598143, 25.437974937123954, 25.823610494477368, 26.81890599172222, 28.159570906374224, 29.57457317935075, 31.069682812950617, 32.64831151529322, 34.315625637487976, 35.67632753000121, 36.235456849045896, 36.31480570409842, 36.39433969896523, 36.966105719337875, 38.440998399988594, 40.43121196943527, 42.53567788483962, 44.757519552496895, 47.10642684791283, 49.58642575993966, 51.612102414892334, 52.44652996271779, 52.56502415987696, 52.683592033638874, 53.53509667847074, 55.730400999537494, 58.69604008338403, 61.82795759480364, 65.1344363962475, 68.62314261832535, 72.3059213217847, 75.31564160604786, 76.54939693080048, 76.72436451856687, 76.89971150744253, 78.16065186933164, 81.41344694463129, 85.79734306503248, 90.41891339238812, 95.28509881168604, 100.4091321207174, 105.80421867428635, 110.19648518314472, 112.00153399188004, 112.25785243481316, 112.51473166724864, 114.35389072783698, 119.08348489406023, 125.43491461030237, 132.1042967816946, 139.09878390369337, 146.42888342297542, 154.09267439169372, 160.2994491477296, 162.83684250467707, 163.19570613839477, 163.55520138420462, 166.1381958155971, 172.7582286606774, 181.5952176145266, 190.78874435686174, 200.3328979971624, 210.24610785990785, 220.51406104768935, 228.74827671761875, 232.09607125839975, 232.5692057612815, 233.042952045108, 236.43449122985075, 245.05831587308361, 256.3721297570375, 268.00124316498454, 279.8822941561027, 291.9971713838839, 304.28877952663345, 313.95981092483635, 317.8584705721133, 318.40716609395065, 318.9549451536914, 322.8591228827112, 332.660830966484, 345.2682285901674, 357.82855912727746, 370.29801716782316, 382.6238299909414, 394.71621850325664, 403.9230237708747, 407.5401394582918, 408.0447478945155, 408.54873131563994, 412.06555936405533, 420.78846905151215, 431.5680209373586, 441.71985289748704, 451.328460615762, 460.13408992854664, 468.1036973493803, 473.72232514422285, 475.81050308652004, 476.09672997926424, 476.381279449871, 478.36062399950697, 482.90485565174083, 487.86730034183614, 491.77653867906736, 494.56530239340424, 496.3156932135812, 496.94489302440894, 496.59909600632466, 496.2811451794506, 496.2275643343102, 496.16987063988984, 495.6986914222175, 494.0905352659798, 491.0718768108017, 486.91780943480734, 481.83549226501685, 475.64566764743597, 468.5492590249311, 462.4639185403245, 459.87692760560736, 459.508273480686, 459.1375402748619, 456.44941075858367, 449.3720362018737, 439.69167347455544, 429.43585804721437, 418.5420609300359, 407.19032006062525, 395.4528551108091, 386.0783471112433, 382.29320139657494, 381.75963356141716, 381.22518273111973, 377.40414778044857, 367.76445234001085, 355.2757924277053, 342.6727088925852, 330.0840578982423, 317.49842206227146, 305.05138288562813, 295.46539175078357, 291.6733157331915, 291.1395786167653, 290.6061998834369, 286.82194133820065, 277.4552888752298, 265.61245748148485, 254.04568670020734, 242.7821886224589, 231.81780780727195, 221.20009273244102, 213.16167946086094, 210.00937280604595, 209.56937395759752, 209.1300266128583, 206.02806843985948, 198.40592020257307, 188.9283221958423, 179.8136496718931, 171.0670150988023, 162.67411281022515, 154.63319362875083, 148.63173190804267, 146.28654776460044, 145.9604002385853, 145.6348724378311, 143.33450546008424, 137.72003720688554, 130.7985796629879, 124.19799848516918, 117.91536639260985, 111.93435043937353, 106.2441659677563, 102.01782130539341, 100.37749893051824, 100.14941587751304, 99.92176168615174, 98.31057080922776, 94.39024430127613, 89.57893804723165, 85.01417381312467, 80.68116882918787, 76.5757127225454, 72.68380801047662, 69.79799927620233, 68.67957272171934, 68.52416275939754, 68.3691435889332, 67.274102249963, 64.60962262162005, 61.347279774759556, 58.25519787171289, 55.32918871769241, 52.5599404553089, 49.93769698365904, 47.994681052506344, 47.23963323428926, 47.13467594604473, 47.03010164037369, 46.29353703318536, 44.502274506899504, 42.310019624717334, 40.236924202141125, 38.276014423936616, 36.419922236363746, 34.665361166596576, 33.364055095363746, 32.86037288179492, 32.79032143024724, 32.720436256132956, 32.228396037984155, 31.03011320810215, 29.563031234124946, 28.17530980197109, 26.860666542080367, 25.614642994837745, 24.435726742214985, 23.56181591654895, 23.223247843914514, 23.176158283411176, 23.129180008645918, 22.79742407836427, 21.991119235301305, 21.004605051149408, 20.07142423048678, 19.187592669440445, 18.349518315046147, 17.55728946307549, 16.971071573492395, 16.743362845328264, 16.71172962660044, 16.680164659209026, 16.457416868883115, 15.915566340621135, 15.252449336949022, 14.624443095883674, 14.028871085753106, 13.464890553646768, 12.93147345902735, 12.534467534286645, 12.38075329963126, 12.359367132495953, 12.338086879118071, 12.187953761258523, 11.823148596960172, 11.37614264737789, 10.953828858715564, 10.554987107855222, 10.178620921529049, 9.822919615821618, 9.560170879064671, 9.458637151243177, 9.444516238296906, 9.430429732951549, 9.331437990097992, 9.091046107120034, 8.797915907743835, 8.52242592118678, 8.262989990630944, 8.019326715183993, 7.790802082783798, 7.623436495892895, 7.559114648478119, 7.550209419932994, 7.541331164314579, 7.478881264954372, 7.328272236138355, 7.146999461538033, 6.979007661257341, 6.824833028671463, 6.683507238546496, 6.555096796230426, 6.462685608540089, 6.427925896788123, 6.423159804725588, 6.41841784598497, 6.38522005341682, 6.306961091642523, 6.217428083315045, 6.138738414812344, 6.07063511279035, 6.0142472468684725, 5.968774785140259, 5.9407404125003636, 5.931464022692856, 5.930226497621926, 5.929010246559133, 5.92096379065148, 5.9053562494602065, 5.897753753429628]}, "1": {"0": [2.5613235745554372, 2.6479410462895814, 2.836406568256392, 3.1340132071915656, 3.5551326870340154, 3.8940695346789633, 3.976982762992696, 3.982423087503175, 3.987875605828964, 4.0743167537959835, 4.5059050600749035, 5.34435441067338, 6.413358562917288, 7.765079261509156, 9.474807516856647, 11.65363843300382, 13.32901201250157, 13.734811952381806, 13.76138587060928, 13.788118571071154, 14.209592147215862, 16.316625951301585, 20.423181781648715, 25.73964659523055, 32.64845070926849, 41.64177326196638, 53.375878293944844, 62.58834800400327, 64.83648983457933, 64.98429725628718, 65.13247653134907, 67.47888611790617, 79.24427575563254, 102.21034418473681, 131.6443448131721, 168.74767316531796, 214.33979962550598, 268.28487051113365, 305.860191562745, 314.4281417108804, 314.9836709226555, 315.53935867758304, 324.16274393228235, 363.4708285795001, 422.85664852982364, 471.18430763206055, 499.7575357822532, 502.81671427194186, 479.7078945869809, 453.5264733600899, 446.7857343057668, 446.34071779880486, 445.8942768056798, 438.7760280038445, 403.70846220814946, 342.66839785439345, 281.59410118600886, 225.9884324456683, 178.42714843111779, 139.46385564465987, 118.94975208648926, 114.81841492971127, 114.55644093986743, 114.29589753710589, 110.32305220958305, 93.95962855765822, 72.9147977281111, 56.69823046366804, 44.257595922205795, 34.740815053572085, 27.45997546530801, 23.754329975566936, 23.0165558324582, 22.969902448191334, 22.923356573230162, 22.215356076126813, 19.318254117081626, 15.628999782035809, 12.793754143345673, 10.616497840686815, 8.968607702105002, 7.738582500708011, 7.142918680635659, 7.028921774782641, 7.0218159937800175, 7.014736541689996, 6.907832744335134, 6.496390390241065, 6.075829391914963, 5.92978363198389]}, "2": {"0": [2.5758497695464047, 2.5775755726798373, 2.5849333893595943, 2.5942498568644408, 2.5988033107109487, 2.5994261170558652, 2.6000576392040937, 2.6051842109368875, 2.620535572909982, 2.6465711318365894, 2.6791885529879877, 2.7178762893620125, 2.762823263528488, 2.814186002780544, 2.857295571963498, 2.874355940986259, 2.876621597520032, 2.878896092745411, 2.896795765749194, 2.947301099655181, 3.019944314149467, 3.099698329556904, 3.187106289627203, 3.2823048869422218, 3.385263173961775, 3.468389963778938, 3.500831498330107, 3.5050612133556975, 3.509302858643386, 3.5425919676518833, 3.635041739991838, 3.765094484659877, 3.904617430416368, 4.053386895306281, 4.211774916523492, 4.380531433994164, 4.515379744711767, 4.567611939765019, 4.574420525515685, 4.581242787880825, 4.634725814829267, 4.781821288451213, 4.986772476153996, 5.205211947313469, 5.436848367928954, 5.682843556810542, 5.944249812876138, 6.15231969013395, 6.232674826018524, 6.243136621032451, 6.253621435499337, 6.335696457272804, 6.5613175756466156, 6.874896270111508, 7.207900889998358, 7.560135696765801, 7.933673278270393, 8.329261250344317, 8.644235524743069, 8.765819951334883, 8.781649080886508, 8.797512439880164, 8.921703264986743, 9.263073007492972, 9.740646365190953, 10.247655183026932, 10.785573403004877, 11.356863594568853, 11.96361749819769, 12.445698369187044, 12.632501724452045, 12.656876914644991, 12.681319616600563, 12.872034241405101, 13.3968514569357, 14.128659058077735, 14.907069103064645, 15.735501126578038, 16.61788188044628, 17.55724865518692, 18.30841656781115, 18.598899372637707, 18.63671118796454, 18.674621933887973, 18.971766758367234, 19.79200828899037, 20.940236650726444, 22.16480517048872, 23.46982731709249, 24.862071512648356, 26.348196152320053, 27.5363720704388, 27.997634911581546, 28.057743911265256, 28.117953368422025, 28.590213196387758, 29.891542224098043, 31.715067823361046, 33.663649343162334, 35.74451750113099, 37.96465469410069, 40.3354118892741, 42.23579609891745, 42.971822889905205, 43.06781855307196, 43.16406384887148, 43.91894989111058, 46.00186735786398, 48.92511737174949, 52.04608528954143, 55.383221755924055, 58.945868561045195, 62.74973986445058, 65.79771590319083, 66.97770560218815, 67.1315190132669, 67.28569358412574, 68.49311247553014, 71.83068995389299, 76.50595188912197, 81.49873927284085, 86.81918647368612, 92.48708463580893, 98.5310739299107, 103.3565929484765, 105.22227531434982, 105.4654177031734, 105.70915433737231, 107.61963554940796, 112.88521058631524, 120.2293935645129, 128.03094652479157, 136.31260619377463, 145.08933370455298, 154.3791170146593, 161.74860899849145, 164.58794162904593, 164.95677261242753, 165.3262626367971, 168.2230253821814, 176.16591228788212, 187.16527328005895, 198.72536321765458, 210.8658667939196, 223.55344780455366, 236.81177619574245, 247.16793011587478, 251.13379276452358, 251.64863168705205, 252.16351340987754, 256.16562884880216, 267.09441220873185, 281.93762727340606, 297.19449702946895, 312.8267584049144, 328.7791406783212, 344.8835565921739, 357.1691570394986, 361.7758189637088, 362.3730641192433, 362.970114604763, 367.57409532544585, 379.8659624433268, 396.0202929684123, 411.8583172742808, 427.31713998713354, 442.18774184954225, 456.47371897246444, 466.7260126088387, 470.43001528571085, 470.90212136740126, 471.3729726504683, 474.92270706045326, 484.03520026080605, 495.04606723824884, 504.79403904510735, 513.1294766242081, 519.903681956779, 525.050148710626, 527.9189414434704, 528.7111136364791, 528.8010865716728, 528.8892924160193, 529.5073969259229, 530.4308135838181, 530.1338499492306, 528.1094899634802, 524.3583568251976, 518.9651208154356, 511.8756565459318, 505.56131963019646, 502.99269309899853, 502.6507752308352, 502.30695445438346, 499.55672343570757, 491.703411928527, 480.3167987000287, 467.8069169631055, 454.24124607421254, 439.88714276760686, 424.8423621129954, 413.13426096744587, 408.7144773542392, 408.14421946106347, 407.5714907076347, 403.081708661122, 390.9508194330922, 374.76082125678323, 358.51775049062576, 342.2615773846812, 326.16904043990013, 310.2850093554006, 298.46774129991076, 294.1028157922999, 293.5418416329501, 292.98060486767554, 288.6503964812269, 277.27750596016074, 262.58637757900067, 248.35047946458903, 234.65296398438096, 221.49749223278928, 208.90127751956, 199.7564577630687, 196.41248430616844, 195.98472408695224, 195.55777630567167, 192.2739256393707, 183.7160917327405, 172.90073941673535, 162.62968364578376, 152.89900892186802, 143.69971074805127, 135.00918435382533, 128.77322917808218, 126.50592293337792, 126.21689932171967, 125.9284481318525, 123.70991948572392, 117.96929655893656, 110.76961732551725, 103.99781266687151, 97.6391321441952, 91.66099622279319, 86.05873329139021, 82.05558049109892, 80.605575762118, 80.42054958792977, 80.23599959091065, 78.82000444935771, 75.16033600922728, 70.58481478224691, 66.30146243254885, 62.288777588155554, 58.53288439919042, 55.01295621311665, 52.505153321938614, 51.59734724424135, 51.48149055675549, 51.36590646978562, 50.47831906024292, 48.191078022135514, 45.33746420884652, 42.66719270229527, 40.166834952167946, 37.83135803188384, 35.64448570526728, 34.08572133099872, 33.52266956289089, 33.45086081431263, 33.3791236897603, 32.828715051692996, 31.40773319179891, 29.633712518056367, 27.973197565261156, 26.417249257852934, 24.960313772406867, 23.59601198486964, 22.622790896388764, 22.269965717730592, 22.224973855558186, 22.1800955472181, 21.83590904395774, 20.94884406742892, 19.83942032912206, 18.801161507061682, 17.829667400125494, 16.919680956726193, 16.068058874384807, 15.459720648162593, 15.239335214448213, 15.211236902776951, 15.183197550041795, 14.967975526196335, 14.41295111062794, 13.717583291863598, 13.06644040300238, 12.456729581134095, 11.886394481589381, 11.352564980708529, 10.973063996216768, 10.835778467305495, 10.818251979155221, 10.800765337827658, 10.66675256685305, 10.32147978671506, 9.89152858671009, 9.491148750869955, 9.118245803391941, 8.771115313656376, 8.448882774016424, 8.220720457099507, 8.138697732961361, 8.128224783511644, 8.117738599237866, 8.037923591489156, 7.833096835946263, 7.581482395866649, 7.350619794296813, 7.13952522490976, 6.948231603261754, 6.775893277090274, 6.6578521332996035, 6.616386321818357, 6.611174007149993, 6.605992341382441, 6.5662074689541585, 6.466682105113626, 6.350135735547333, 6.250452639624864, 6.167341355279339, 6.10039519953895, 6.049783649107266, 6.022004632630591, 6.0137863045348015, 6.012804522587218, 6.0118437407111225, 6.005078783747838, 5.997255621990896]}, "3": {"0": [2.5693855565781045, 2.5845298993965864, 2.6408031749728567, 2.738975862248057, 2.8260241634341874, 2.849706944879506, 2.8518849734146063, 2.8540727609767806, 2.8792325236492595, 2.995121093216404, 3.214511892976265, 3.4860816586957295, 3.8167013992916052, 4.211505524415459, 4.676532424312688, 5.019713276729318, 5.108470316756368, 5.1164821681514425, 5.124511603425866, 5.215785858150999, 5.616821494186301, 6.322456267554932, 7.143082700530396, 8.098174861183749, 9.210737882260236, 10.511146588330869, 11.467100328487698, 11.714019630838786, 11.736298488150132, 11.758642834794138, 12.013640200007067, 13.12860883953389, 15.093510720453864, 17.406163880659193, 20.136117242536013, 23.36199956055974, 27.181432482779844, 30.017978565759467, 30.75445692317172, 30.82107443348875, 30.88786183753193, 31.648719323138273, 35.005910053871936, 40.99551753924545, 48.11498862228034, 56.57587526227926, 66.62649430791298, 78.5574761485514, 87.41801041704659, 89.71850200754535, 89.92586003664739, 90.1336683842425, 92.50205004854718, 102.93717828146134, 121.40883644245979, 143.01375479311, 168.1088008884268, 196.94796873316494, 229.6322213041096, 252.76641372684543, 258.6033993910669, 259.12667564131266, 259.650556912496, 265.57024274735073, 290.8432415982507, 331.9367321053858, 374.2768924196021, 415.99866316730566, 454.5459432589221, 487.41241711023355, 504.2617875666706, 507.75723427435213, 508.0570389024571, 508.35499197741797, 511.5576441518811, 521.972285124788, 528.5969354680307, 523.2517106783496, 506.4330762889433, 479.6308395807298, 445.13208139371227, 419.9409912476244, 413.5697984242262, 413.00123448279317, 412.4321801702929, 405.9915208979648, 378.9122223194342, 336.5418466673143, 295.2359973952112, 256.3994641096228, 220.93971841503247, 189.24511374127155, 170.80326164023526, 166.56710011879147, 166.19460247264672, 165.82288059406358, 161.69777909960158, 145.65789678015148, 123.6855580309057, 104.91054454747555, 88.95330639187746, 75.44915884058737, 64.0532612022792, 57.660324055094776, 56.214240057160566, 56.08738786568152, 55.96082512451281, 54.55823301876923, 49.166984631013584, 41.93317624689044, 35.85635007373551, 30.750002631494226, 26.453223324274706, 22.832387357560457, 20.801720188352157, 20.342229489048076, 20.302011799422775, 20.26184338553088, 19.816673730360428, 18.10430441018243, 15.80222530200535, 13.86087726722625, 12.22310570017067, 10.84595039815194, 9.693843764303963, 9.0558153631661, 8.91179611403576, 8.899202627530078, 8.886598494082419, 8.747437373632042, 8.217930009868397, 7.524274310035512, 6.971764091074831, 6.548946084800356, 6.245423651654055, 6.054598691162505, 5.9938948419324625]}, "4": {"0": [2.5793591657788957, 2.598215137185144, 2.606073281948417, 2.6067813456594977, 2.6074933890805316, 2.616932348613725, 2.674474444006257, 2.82029506503037, 3.0351260347460656, 3.3245039055901304, 3.698602252980093, 4.16756860030823, 4.517861156684424, 4.601273569760894, 4.608140093542967, 4.615022434199423, 4.701038026059934, 5.122360171850953, 5.906064978297317, 6.853982817348467, 7.996929150993794, 9.37766251352673, 11.052115282768348, 12.286765159290375, 12.579657469835883, 12.603845409177424, 12.628092033961938, 12.93095544434131, 14.411219735722955, 17.17708307323838, 20.569907727581423, 24.745896078078687, 29.89445324097019, 36.25037594553379, 41.018497568326325, 42.1599389687996, 42.25402015784047, 42.34833757307085, 43.528807451823674, 49.34800892540234, 60.34918099280592, 73.9746678366979, 90.79717751454514, 111.47842670695258, 136.7596990516822, 155.3820401608317, 159.7908981390263, 160.15346328727736, 160.5168184072053, 165.05195901439603, 187.05119943592953, 226.92131772358482, 272.7543352815524, 323.6313889177053, 377.4399953629269, 430.68931556933705, 461.9391395937479, 468.38379545308135, 468.9009014593463, 469.41665324699574, 475.66177250295317, 501.2297942376793, 530.3836423625005, 542.2522885189505, 535.1580091996575, 510.1723460782458, 470.565124373387, 440.31321272222584, 433.264519275729, 432.6850442743022, 432.1045230109436, 424.88793883096406, 391.41288926164066, 337.3239422761865, 285.4661576203206, 238.20397690215768, 196.77839223902652, 161.45508289850127, 142.1847356941403, 138.23150320104628, 137.91458544010442, 137.5983558299504, 133.75960177353323, 117.61479029432589, 95.83572956709718, 78.11192365246127, 63.75911105657225, 52.15516637017479, 42.79502692228615, 37.851359373633855, 36.848692295666446, 36.768584973414434, 36.68867105542441, 35.72078344044821, 31.678725640424773, 26.285692926088256, 21.925537142472333, 18.403033084169053, 15.556243800856702, 13.248912294337703, 12.024612853194432, 11.776435344239538, 11.75662664510229, 11.736866377677606, 11.497166791764862, 10.497401424203304, 9.176795423247746, 8.130026025782183, 7.317923823109818, 6.7160272447201415, 6.303144902603332, 6.1328887981157845, 6.10442680325858, 6.1022536881979095, 6.100094741279274, 6.075260575545288, 6.018823103429657]}, "5": {"0": [2.59321464214483, 2.619022314162442, 2.7191183342189547, 2.8210955006622913, 2.847393439779007, 2.8495032127183353, 2.8516212464537043, 2.879572176349008, 3.0281147148545897, 3.337124648648517, 3.7441179640282436, 4.262633354935859, 4.909749982740804, 5.709218922539404, 6.30226632477743, 6.440643278236439, 6.45151758174832, 6.462412083809894, 6.605164755997562, 7.319339388308556, 8.663311991007745, 10.312367724832198, 12.343475382248855, 14.850527664404755, 17.960514201024093, 20.29273189035148, 20.84147517808062, 20.884614707666525, 20.92782950392172, 21.495706327621974, 24.36361954332262, 29.863564162760476, 36.767431879993765, 45.46591949171893, 56.436288730907485, 70.26451156240084, 80.72347741059251, 83.18828267386301, 83.38246806667743, 83.57716089466909, 86.12858694025124, 99.01590337827932, 123.64677268937612, 154.18107677677233, 191.5140699893603, 236.29367371760267, 288.46235094033324, 324.4821733946978, 332.54898337636456, 333.17585095640896, 333.80310389286313, 341.9809967450325, 380.3570089364959, 441.4932964431688, 497.1958909226856, 540.3258396871805, 564.4947374021122, 565.7738921588148, 554.6744094747921, 551.1248431447656, 550.8341545762972, 550.5412112552084, 546.5193217090506, 523.5012627544811, 473.97852718485586, 415.0019224994421, 353.4875532179544, 294.65426004500046, 241.7306605176985, 212.21437319880405, 206.22951992396582, 205.7711942165335, 205.31363982507676, 199.4953610601105, 174.35936601643604, 140.11701651195733, 112.31025661314351, 89.96709010757768, 72.15232692238244, 57.99521365499917, 50.645682533122255, 49.19378215636025, 49.083177159035884, 48.97284126145346, 47.57226469236238, 41.63897380027254, 33.8165415273581, 27.613089787027565, 22.680483228207894, 18.765119891462547, 15.651645503236077, 14.028247394813308, 13.707038764184196, 13.682620927749452, 13.658270257050534, 13.347956243097636, 12.032171862361503, 10.298671043566866, 8.9381503310279, 7.884508571242713, 7.094278831919997, 6.538932367601494, 6.300284485495384, 6.258843619035778, 6.255835167266648, 6.252863956173043, 6.216171646274982, 6.125445546417321]}, "6": {"0": [2.6134800274083196, 2.6237754778644478, 2.664046539575646, 2.734685473018013, 2.835393731246332, 2.9203217031773754, 2.9452570203845085, 2.94766783455503, 2.9500898896890004, 2.976358370660076, 3.0843017766122887, 3.277061143173074, 3.508019691833406, 3.780432802766083, 4.097683201561684, 4.464113930482358, 4.736693178870912, 4.813270271357769, 4.8206114834579505, 4.827968410526433, 4.906642622141523, 5.220398236409987, 5.7481536196913785, 6.348296265084494, 7.03111068015647, 7.80624633242532, 8.688137329717781, 9.339572679766611, 9.52202196674793, 9.539537773119857, 9.557093515831815, 9.74479639152974, 10.491366876514238, 11.747362620927559, 13.183055962653269, 14.824034096228766, 16.70405852609279, 18.86302704253963, 20.470265781928717, 20.92359857538571, 20.967017810446553, 21.01054991822503, 21.477243412792337, 23.34396951953293, 26.512791437973572, 30.17180950258965, 34.39845828866124, 39.28760744113235, 44.952880982910784, 49.19944234928473, 50.39877304666555, 50.5139516475184, 50.62949012143803, 51.86649693096133, 56.81910287707474, 65.26688114874328, 75.0456144274694, 86.36379668699531, 99.44476047142813, 114.53200399366087, 125.77910978457349, 128.94093787307983, 129.24412016600118, 129.5480476155374, 132.80716804153084, 145.8028394576419, 167.68143221956538, 192.53792808653063, 220.5374701603444, 251.83931666502934, 286.3492167020055, 310.90922959355044, 317.64089816223816, 318.2824001970766, 318.9246411532291, 325.7532032812925, 352.0341847773069, 393.12436423584717, 434.86717521443103, 475.7466094931345, 513.9653212427112, 547.3496435727501, 565.8888834503038, 570.2724251810879, 570.6769412500613, 571.0791315928847, 575.184104200594, 588.151835632172, 599.7265527740605, 601.2691258832662, 592.5356803283189, 574.2503006475882, 547.5345207269214, 526.0233663603838, 519.8598740090836, 519.2665047691156, 518.6714364650921, 512.3469162999211, 487.29160742565693, 447.0531696803236, 405.4202589499152, 363.9705205336406, 324.10867293987354, 286.6206029721878, 263.355164102532, 257.40431780181626, 256.84644301216406, 256.2895263798057, 250.4699722410773, 229.452914758092, 200.47896856458513, 174.7226925716267, 152.02362209777732, 132.1124157179818, 114.74774330740371, 104.49790173578334, 101.93447897597085, 101.69517390329736, 101.4564765515572, 98.9656490867233, 90.1404112621175, 78.34430114027259, 68.15330916238572, 59.35760293028319, 51.766187591788096, 45.21293712339463, 41.37385036194372, 40.415797877715875, 40.32637794051741, 40.23718475770667, 39.30854372778026, 36.02227050582621, 31.636623543202763, 27.8480159342016, 24.57135447811015, 21.739387849362323, 19.29345112660528, 17.8556761459251, 17.49655485295322, 17.46301739668736, 17.4295599633651, 17.08106388922232, 15.844080494146942, 14.188168750114741, 12.755779556608598, 11.51876073069297, 10.453460436643393, 9.53891717655295, 9.006466032948925, 8.87441697193126, 8.86211009776425, 8.84983694884934, 8.722269034610607, 8.27332630643387, 7.688506381917111, 7.205591475130506, 6.817865691594666, 6.519468018042679, 6.305139209516861, 6.207439217128966, 6.187297362146308, 6.185522252532413, 6.18376719258416, 6.166671093579859, 6.1388615467826515]}, "7": {"0": [2.627649031533929, 2.6302299037034707, 2.6393447186736294, 2.654686478939884, 2.67051011388554, 2.6774340522457685, 2.6783694455462803, 2.6793131187266015, 2.6868789243371967, 2.7095509161874904, 2.744743242295962, 2.7864175944176197, 2.8347907624687445, 2.8900117280714728, 2.9520611506169034, 3.0035511699283326, 3.0240305947244015, 3.0266728515586894, 3.0293280769752884, 3.0503785089281332, 3.1095349135023542, 3.194062539266976, 3.287078964534044, 3.3877344894640324, 3.496533232419886, 3.6140340792609664, 3.7087951547305598, 3.7456488724154995, 3.7504694582620837, 3.7553015016346873, 3.7931307201033286, 3.8977335457465188, 4.04481526147135, 4.201889450103068, 4.369600521964981, 4.548336375945309, 4.738727475838483, 4.89054730614772, 4.949326358860429, 4.956983301566155, 4.964655312710189, 5.0246992891789874, 5.189883379054265, 5.420547355879187, 5.6653679152480745, 5.925291526371951, 6.200581940876445, 6.492694067776102, 6.725282777182521, 6.8150533122989545, 6.826730274054466, 6.838439254329217, 6.929928512208014, 7.181821674840049, 7.533076990467876, 7.905253498960497, 8.300393726213665, 8.719614651978345, 9.165125245985793, 9.518823235626446, 9.655331451225168, 9.673107827796949, 9.69092709132966, 9.830580921122397, 10.215665007189441, 10.751893247649642, 11.322307863880035, 11.928023925953683, 12.57206710714908, 13.257015458972823, 13.80357946988892, 14.014929968547136, 14.042506090555841, 14.070148650787813, 14.286198837508442, 14.881634927132279, 15.713971957373614, 16.600823234932676, 17.545252767715148, 18.550408435911613, 19.62238006429199, 20.480467074240625, 20.812382896133645, 20.855599575476536, 20.89891353728094, 21.23859311716636, 22.17737682466122, 23.492283372333226, 24.89676257887126, 26.396341076467483, 27.99964811558263, 29.711298615974414, 31.0816185141137, 31.613246738475965, 31.682537706201135, 31.751998431804083, 32.29661481057302, 33.80067151707021, 35.91088777592366, 38.16870866298187, 40.58230957046137, 43.167296949114096, 45.92845957899613, 48.144942761234255, 49.005631228783194, 49.117782825862584, 49.23002419738154, 50.11015157221346, 52.54383603951729, 55.96560590457761, 59.62793816598557, 63.54652014571124, 67.73728188354957, 72.22475133817962, 75.81916796999933, 77.21463768325071, 77.39639399065862, 77.57858870254584, 79.00648893048837, 82.95732399072764, 88.49911420803915, 94.42674958607284, 100.76113714016469, 107.51884744220247, 114.74822830803177, 120.52909581658, 122.76758653866429, 123.05932550204813, 123.35177370480022, 125.64393684289205, 131.96498652324337, 140.82184827641018, 150.25117071013565, 160.2828371304661, 170.9473769160617, 182.25636971964323, 191.25351896206888, 194.72412906051534, 195.17468390299572, 195.62765130956467, 199.17294741078976, 208.9171526816768, 222.4221853996436, 236.68259666192935, 251.68747099478938, 267.40468843605566, 283.8621665213986, 296.74877333232973, 301.68320881029126, 302.32446901180407, 302.96674494845, 307.972771609837, 321.564395896053, 340.1228638148978, 359.1833343766993, 378.75037641956305, 398.72368129919374, 418.86019328561576, 434.23761410429125, 439.9614508983143, 440.6949941495829, 441.4389357804782, 447.16658788111425, 462.4937721989786, 482.4691794108465, 501.9928493613258, 520.9505824787626, 538.9631613628793, 555.9985206906047, 567.8910743731053, 572.202680057985, 572.752290929901, 573.2990350865738, 577.4931266126619, 587.9665034393311, 600.3103575092096, 610.8070451995023, 619.1805983409723, 625.4170099976899, 629.4312870757061, 630.9834560657042, 631.2053218089457, 631.2192816402331, 631.2298954809679, 631.2331487103532, 630.2623483499616, 627.102808364943, 621.6826269862952, 614.0465534653558, 604.2536103394265, 592.6487916044101, 582.6406019936707, 578.6877358103594, 578.162494050827, 577.6352553584181, 573.5049597012859, 561.9007166537231, 545.3274268835329, 527.6869644870923, 509.10734417591, 489.73378584388297, 469.9114905062569, 454.6669117817237, 448.93260782483577, 448.19088702000755, 447.44863359125804, 441.6900982967285, 426.4032368968801, 406.1380917029597, 386.10510270819066, 366.39496973316574, 347.15329914482714, 328.3817869554546, 314.63577298650796, 309.55712131985655, 308.90551109471306, 308.2546424788464, 303.2317190639447, 290.1217843174219, 273.4506245596252, 257.43940715889937, 242.19580638973486, 227.664436517727, 213.88488623378294, 203.9509621577931, 200.33377010404627, 199.8728660563205, 199.4130259631099, 195.8722658494467, 186.68263771838323, 175.1258079660798, 164.2287159959501, 153.9803020249426, 144.33973154184386, 135.2798054922995, 128.80430757382973, 126.45674050644546, 126.15743855914462, 125.85882270091831, 123.5661940271676, 117.64596749119302, 110.25397451463326, 103.32206805745994, 96.84234117289125, 90.77507202577705, 85.10104969539756, 81.05678715200881, 79.59396181866171, 79.40745739773585, 79.22124167907106, 77.7926493715924, 74.11457628619337, 69.52736355351784, 65.23651592085079, 61.229134062189154, 57.485310954184065, 53.984368352759994, 51.49178567932584, 50.59149689250658, 50.476662776493455, 50.36202841874528, 49.4822346765643, 47.21804022870044, 44.39303246282554, 41.75350109690969, 39.29051006758003, 36.988116507989815, 34.83697436097004, 33.30485699555946, 32.75101926568024, 32.68037943884584, 32.609905768424895, 32.068986793713805, 30.67319701248344, 28.93042746745678, 27.300656891712986, 25.776849493093916, 24.350600006092222, 23.018034541524507, 22.069317254489473, 21.72575329611603, 21.681866086439378, 21.63809455462213, 21.3020444286118, 20.43780272494295, 19.35845662384391, 18.34792728271513, 17.402558941081427, 16.517780546453892, 15.688573277403517, 15.096523967578726, 14.883048449806282, 14.85575730898296, 14.828533412857178, 14.619680895623674, 14.07969879440572, 13.406162797071403, 12.77692428245154, 12.187493682577994, 11.63761610136493, 11.123900977203197, 10.758527404921784, 10.626401526143992, 10.609546493301512, 10.59272597337249, 10.463891815801125, 10.13234490361505, 9.719882637075417, 9.335851722699093, 8.979324483007725, 8.647660787587913, 8.340920821439337, 8.124599814409201, 8.04699424708864, 8.037093111240365, 8.027223707806762, 7.951758679739243, 7.759206404560243, 7.522991053929224, 7.30787581018344, 7.112863991175019, 6.9374017914960335, 6.781284416222034, 6.675186795319513, 6.638230163972274, 6.633576783604487, 6.628947646833374, 6.593869377098006, 6.507223085141877, 6.407634933581471, 6.325119553561483, 6.259556674598478, 6.210879482069515, 6.178355654381399, 6.164406317475015]}, "8": {"0": [2.643437045291326, 2.64388063169108, 2.6450006788969964, 2.6469036256974814, 2.649061324210766, 2.650229448506273, 2.650553573223613, 2.6508871976972843, 2.652185263189485, 2.655421816652255, 2.660210791541454, 2.665714941454616, 2.6715442375126357, 2.678568415943835, 2.6862968388482034, 2.6932045433998244, 2.6967218139020415, 2.6977082401416346, 2.6987043846887677, 2.7024147235940994, 2.7104592140156325, 2.7212305965842845, 2.7328090683595114, 2.7451419934868295, 2.7582741072849544, 2.772143144184794, 2.7838114928603424, 2.7895906081948874, 2.791194427723742, 2.7927530357518635, 2.7986495580308755, 2.8114573927621636, 2.8280296019558437, 2.845838762623443, 2.8641825371638503, 2.88369944384491, 2.9042536479423617, 2.921018472189321, 2.9292119362132936, 2.931487729114933, 2.933773872608319, 2.9422043787551386, 2.9603923109839116, 2.983679785224164, 3.007933116150638, 3.0330824342955314, 3.0590076354381806, 3.0859547801182377, 3.1081937159983806, 3.1188396672016436, 3.1217826520904985, 3.124736685372265, 3.135610405426936, 3.1591175040613213, 3.1894163304025964, 3.2207818024746726, 3.253278754436235, 3.286602133237576, 3.3208243985827077, 3.348800562085224, 3.3622590439111315, 3.3659750497998084, 3.3697030958423926, 3.3834077097891018, 3.412915926468531, 3.45074106417956, 3.489794549014447, 3.529677181024107, 3.5708162993181634, 3.612969064938614, 3.6474095175788652, 3.663876321126496, 3.6684180373341735, 3.6729723711272313, 3.689701129635477, 3.72569583925587, 3.77206433420416, 3.8195941296163554, 3.8682251791505133, 3.9180101123369875, 3.9690307414138513, 4.010718234319709, 4.030684788728567, 4.0361860243863115, 4.041700106081459, 4.061929033781835, 4.105337325765108, 4.160789513133654, 4.217541836827177, 4.275673585542948, 4.335162026081283, 4.396031392009126, 4.445716989539642, 4.469488319194458, 4.476037176199721, 4.482601034645381, 4.506681430203913, 4.558317257297705, 4.62417825377972, 4.691521124179064, 4.760339054400511, 4.830762758610703, 4.902677463985548, 4.961373673361308, 4.989453540294491, 4.997187692546986, 5.004938842282638, 5.033368888927623, 5.094306747290743, 5.171947537146452, 5.251307807066229, 5.33235014783217, 5.415163835574046, 5.499594005687808, 5.56842287615375, 5.601394944099476, 5.610464194234684, 5.619550483412517, 5.652883569622365, 5.724362316210977, 5.815425241487614, 5.908454344794769, 6.003348576668826, 6.1001009600066585, 6.198908962148047, 6.279502020888157, 6.318031829755271, 6.32864190071305, 6.339274283260903, 6.378260983253064, 6.461849672090118, 6.568255380366454, 6.676894681167373, 6.787800401619187, 6.901031157267234, 7.016518225103624, 7.110649577504981, 7.155689477857064, 7.168095239112852, 7.180527372662616, 7.226109808651921, 7.3238686740283185, 7.448340209460628, 7.57519684468967, 7.704659093360683, 7.83698372600208, 7.972289560263676, 8.082839918666402, 8.135581088101091, 8.150105750414363, 8.164640093754995, 8.217964577558375, 8.332354828233187, 8.4779607527221, 8.626626746133129, 8.778485604629644, 8.933594183598844, 9.092274239998003, 9.221527890292514, 9.283239558045208, 9.300244706491211, 9.317293360900745, 9.379770238448822, 9.51372701459825, 9.684130770457967, 9.85827552318604, 10.036244223605205, 10.218217571993984, 10.403977721689852, 10.555349247869964, 10.627632858994142, 10.647539727749592, 10.667513146982726, 10.74082741398892, 10.898003329899147, 11.098094828380873, 11.302937940147418, 11.512056744907815, 11.725621604789414, 11.944132560047072, 12.122109255882306, 12.20727979883531, 12.230765770965355, 12.254318977988854, 12.340805097176078, 12.526049630619644, 12.761792531683522, 13.002792345470933, 13.248935149105629, 13.500554957333284, 13.75788148093248, 13.968066484597834, 14.068635642774103, 14.096319797038392, 14.124063303863858, 14.225869798585085, 14.444239038038226, 14.722240109440024, 15.006559832020947, 15.2972616818989, 15.594464070734578, 15.898384148035596, 16.146460862538525, 16.265200489806137, 16.29791653763821, 16.33070900701248, 16.450985948040433, 16.709089732402003, 17.038190625958038, 17.374672364945955, 17.7188282129499, 18.070538644961417, 18.430102382497417, 18.723846249170986, 18.864398918171602, 18.90312333805024, 18.941937477019007, 19.08441485950282, 19.390419350629724, 19.78015129155803, 20.178773182314043, 20.586875776645815, 21.004055292049156, 21.430579499641258, 21.77961413526536, 21.94675280689303, 21.99281000436683, 22.038978476028838, 22.208402555488604, 22.572013818182914, 23.035834407661792, 23.50963099209333, 23.995579061601617, 24.492552290748932, 25.0014431332586, 25.417431281074023, 25.616517760369145, 25.671365250757614, 25.72633814922265, 25.928011650599178, 26.361521896090114, 26.91454298251053, 27.48131290575583, 28.06014010356019, 28.653344130621335, 29.259832049534722, 29.756261663827356, 29.994175176155437, 30.059648342681808, 30.125265484288796, 30.366108625165847, 30.88321468410321, 31.543257634555676, 32.21912681033741, 32.91281588740557, 33.62075447496308, 34.3462747192013, 34.93840578860154, 35.22254987737799, 35.30108283464235, 35.37975252620741, 35.66816739646831, 36.286435239074436, 37.07551991807046, 37.88302179178309, 38.710962928521226, 39.558850292457535, 40.42696668891441, 41.13788819868018, 41.478099417251606, 41.57175208867989, 41.66564317973244, 42.01029744432563, 42.750918051116166, 43.6963458794855, 44.66479682881419, 45.657163386851124, 46.67205290347066, 47.71162376226052, 48.56246312632112, 48.970310593095114, 49.08292407878904, 49.196131477823826, 49.610951659898255, 50.498703494652815, 51.63098992686404, 52.79084220054363, 53.98218645835718, 55.19894784673137, 56.44550238008163, 57.46621446840257, 57.95587474037028, 58.09090300811271, 58.2262794065863, 58.72304852632881, 59.78897595170654, 61.147415917107, 62.54082499505764, 63.96644246377821, 65.42665200416286, 66.92387315248595, 68.15016118938523, 68.73627630806568, 68.89762472779552, 69.05941587338326, 69.65358731924984, 70.93168253157644, 72.56124429782732, 74.2309968752464, 75.94092848941526, 77.69327488618828, 79.48676749590743, 80.95340724334748, 81.65669300275015, 81.85055136366479, 82.04489970802017, 82.758281284651, 84.28935318135339, 86.24009416726972, 88.2415848795189, 90.29094684741243, 92.38843313996605, 94.53522508302153, 96.29198715018627, 97.1336959823678, 97.36565078649596, 97.59819451987457, 98.45182397342379, 100.28323875977424, 102.62294992380808, 105.01638984585077, 107.46562254188564, 109.97424611027955, 112.54371867823956, 114.64623247663722, 115.65008746377866, 115.92703581499417, 116.20468989227464, 117.22037169322637, 119.40542928338304, 122.19747945507079, 125.0529754014561, 127.97476952459783, 130.96903589967386, 134.02619844862227, 136.5233930279081, 137.71767993179841, 138.0466099887967, 138.37678545675652, 139.5894071756196, 142.19545355461523, 145.5150840889333, 148.90859772151452, 152.37610863329326, 155.91787171556754, 159.5454960624461, 162.50493653300052, 163.92018020493347, 164.31038368076577, 164.70161745713142, 166.13743793033169, 169.21954698790898, 173.1405679227084, 177.14258058992002, 181.2337103610211, 185.40900489991137, 189.68091841179665, 193.1673261397748, 194.8361285225482, 195.2955833138476, 195.75683299823606, 197.4440662287496, 201.05505066916183, 205.6576509268044, 210.3534399912307, 215.13492925015336, 220.01436076909494, 224.99481387176502, 229.05291938347895, 230.99023639123345, 231.52343393311685, 232.05763351955522, 234.01555987942942, 238.20426993024955, 243.52486020375727, 248.93087903734218, 254.46210718581986, 260.08724181169504, 265.81315941961464, 270.4657357269509, 272.6813487339388, 273.29071910472703, 273.9010543151154, 276.1365027088903, 280.91631125341615, 286.99415862369887, 293.16554078110846, 299.41742700859936, 305.7855573394697, 312.2328370562156, 317.45136213431687, 319.93606602306903, 320.6207100936723, 321.30641292598716, 323.8176930920604, 329.18110808207035, 335.9637293688007, 342.82407544971284, 349.75474773410536, 356.770873781868, 363.85194683972804, 369.5777066835474, 372.3002837805608, 373.0499338829948, 373.80455055290764, 376.55455964125275, 382.36042753376944, 389.6805017431158, 397.08514750431885, 404.526781964325, 411.99624397641344, 419.5041816047709, 425.5742468408498, 428.41808743512286, 429.19406852869514, 429.9700806708858, 432.8304507161608, 438.93062099012104, 446.58868432407047, 454.2020229791239, 461.8486197361754, 469.44723083722977, 477.0734408962226, 483.1666109426041, 486.03547289824013, 486.8211929463909, 487.606735683694, 490.4718705038829, 496.4950761943063, 503.9642302479972, 511.4068793529983, 518.7996931540007, 526.1524833388727, 533.3886085861218, 539.0437133815128, 541.7066786730998, 542.4341578276794, 543.1606765017984, 545.803774250742, 551.357539313079, 558.215411791688, 564.9372648016852, 571.5431613934171, 577.999447891147, 584.1982072097524, 589.0086670636949, 591.2771528816157, 591.8957648742122, 592.5130847358693, 594.7548756849103, 599.4448669492867, 605.1440527507334, 610.5515240883298, 615.7599887339212, 620.7560848330448, 625.4609362340225, 629.069451863571, 630.718733634646, 631.1638631553385, 631.6060630058863, 633.1949064469826, 636.4276830170992, 640.2407196682217, 643.7897390114894, 647.04753837616, 650.0067011243449, 652.7581698344935, 654.7185881465672, 655.5743898903554, 655.801040076586, 656.0243097376192, 656.8172141636803, 658.3754366432393, 660.1474693200504, 661.5705577481142, 662.621843518505, 663.3545905238662, 663.7264750571206, 663.80277243433, 663.7864086071161, 663.7755950652673, 663.7611335915541, 663.6774142579067, 663.3719240266093, 662.7017989977319, 661.7479374625154, 660.4618476223003, 658.8171306691204, 656.9379192509512, 655.1750442896335, 654.2755365364026, 654.0317391365882, 653.7843893920666, 652.8516142629028, 650.696031267835, 647.7041511973115, 644.5152330877046, 641.0424664213302, 637.2066915017026, 633.1394399944794, 629.7215717520671, 628.071295869765, 627.6135412632934, 627.1534025906511, 625.4540188915328, 621.7635491679939, 616.8466265498354, 611.7000484244071, 606.3269561316412, 600.7255004440407, 595.025363664698, 590.2618157161331, 587.9749138453038, 587.3441165444702, 586.7115404431531, 584.384254022015, 579.3598276200034, 572.9811821684519, 566.46109392068, 559.7573018733603, 552.9036683349559, 545.9570671819305, 540.3286624832057, 537.6395812743316, 536.9002770061618, 536.1599248596458, 533.449308207909, 527.7349297331131, 520.4233390041857, 513.0526206390396, 505.6178698260978, 498.14941375134987, 490.6260151364653, 484.55447438937796, 481.67380846380274, 480.8839415798447, 480.09446901156906, 477.2221456441647, 471.13942795311294, 463.52887151393156, 455.8575667065681, 448.2244210714292, 440.6549526180363, 433.08760143168587, 427.02918077418633, 424.18030664915096, 423.3988046046653, 422.61626012952496, 419.76184544715437, 413.7282859861889, 406.23720091066775, 398.7669564267958, 391.35940579712667, 384.01164938923705, 376.75182558763396, 370.98588228023834, 368.2787020721964, 367.5388337634564, 366.7998083787595, 364.11007331633186, 358.41176924586824, 351.3821245181268, 344.4196742796209, 337.5228288399968, 330.72521664511345, 324.02772745193204, 318.73500957571815, 316.25407613585304, 315.57602280130243, 314.89857788006924, 312.43380295236256, 307.27540208697815, 300.8775704300862, 294.59441739326337, 288.39627559734106, 282.3181157401997, 276.34231570577225, 271.6201037015648, 269.4043413038084, 268.8001388881345, 268.19726113107424, 266.00950816526665, 261.4233088250475, 255.77601393187015, 250.21766297355842, 244.77124890566003, 239.43113392614396, 234.18809108163467, 230.05296371816058, 228.12257107544627, 227.59608067945172, 227.07065722834957, 225.16230863960095, 221.16883475863315, 216.26833096164583, 211.46169354859066, 206.754232075761, 202.14806745367306, 197.6283886558444, 194.0771910820925, 192.4207588950383, 191.96791085475513, 191.5161442201203, 189.8767101726634, 186.4496688242829, 182.25762905037323, 178.143426924693, 174.11234960592645, 170.17497360087003, 166.3219458211768, 163.29922920379468, 161.88849357283334, 161.50394468396496, 161.12030734019936, 159.72805291119218, 156.8203734030351, 153.26462256428533, 149.78106910929307, 146.37615948124696, 143.04166910867983, 139.78065131363482, 137.22772548700178, 136.0376901307932, 135.71322104714324, 135.38946134676527, 134.21400022595725, 131.76052661799264, 128.74918534790834, 125.81509228920117, 122.94879549127819, 120.14475129145858, 117.4036699790717, 115.25649841919414, 114.25611931984183, 113.98351283460765, 113.71156801237912, 112.72478732985824, 110.66361724363726, 108.14238576660738, 105.67963874978349, 103.27742243375315, 100.93247943261247, 98.63643309603171, 96.838667380687, 96.00182081709647, 95.77362680936851, 95.54594051256743, 94.71973051045173, 92.99804326372977, 90.89273955539294, 88.8366112233925, 86.82870520960951, 84.86991686473986, 82.95531152743213, 81.45509452779436, 80.75613455531142, 80.56542341846246, 80.37461659763115, 79.68337053627562, 78.24424058499963, 76.48795663585415, 74.77145969893265, 73.09609835178688, 71.45920208717396, 69.86272829925818, 68.61028267656495, 68.02751224607128, 67.86885322613723, 67.71064044512242, 67.13707396084679, 65.93972465236355, 64.47385086560584, 63.04143110721759, 61.6429696856159, 60.28020055317536, 58.94889825941528, 57.905344292536945, 57.41984612012828, 57.28766177265456, 57.15584820441719, 56.677451052532504, 55.67698750648222, 54.45365726338639, 53.26009503678241, 52.09543724611948, 50.95979816111504, 49.850097547368435, 48.98161464198337, 48.5767849923664, 48.46648639155416, 48.35646362294277, 47.95730335414394, 47.12430883041302, 46.10598340804089, 45.112516189076466, 44.14206288223977, 43.19568444719289, 42.27131173872893, 41.546948449026274, 41.20975333637479, 41.118084264153296, 41.02662843533575, 40.69469255544, 40.00123293917454, 39.15253580481508, 38.324771543345804, 37.51534754468278, 36.726543314478704, 35.95666972600737, 35.35317760786704, 35.07200800801872, 34.99545378293117, 34.919123912140165, 34.64214725627524, 34.06347201404479, 33.35577844265791, 32.665217262367804, 31.989797118744022, 31.33018106551553, 30.686867269207745, 30.182167078941813, 29.947087857404096, 29.88304762118059, 29.81917130058835, 29.587474610450784, 29.10372808180042, 28.51164387674745, 27.933907688512242, 27.369557590215575, 26.81839621118803, 26.27996936178694, 25.8583772292909, 25.66206154790281, 25.608546094625563, 25.55515377653191, 25.3613566252729, 24.95647261973393, 24.46088788166058, 23.977161555785102, 23.505465858741413, 23.045234102731648, 22.59551921823137, 22.242945023772847, 22.078684715662487, 22.033939569326364, 21.989310083143575, 21.82755010827212, 21.489282784660457, 21.076160852384497, 20.67266164704305, 20.278308194954562, 19.892987109464237, 19.516650186978037, 19.221672838465, 19.08427590539509, 19.046834961079487, 19.009467769165028, 18.873781938842686, 18.59065456965979, 18.244667740674156, 17.906639068646072, 17.57675307762137, 17.253817422020667, 16.938130202034113, 16.69046752954613, 16.575097105919514, 16.543662858664785, 16.512306880495387, 16.398545157741594, 16.16113548658756, 15.87106399719403, 15.587671514176321, 15.310577432697162, 15.039262332147871, 14.774606485353175, 14.567416497306786, 14.470735217280799, 14.444379102650153, 14.41808256413484, 14.322637008706762, 14.123513844910372, 13.880123558344188, 13.642199154134861, 13.410029959879083, 13.18363720049175, 12.962538691756935, 12.7889150079869, 12.708057448948736, 12.68602822948857, 12.664054521771599, 12.584337961932137, 12.41798019006983, 12.214571015641257, 12.01619427178231, 11.822447090222768, 11.633226215691575, 11.448512584884323, 11.303981652155038, 11.236770224767742, 11.21845897866437, 11.20019205522077, 11.133907546008261, 10.995521890764213, 10.826426763882417, 10.661002133788918, 10.49972319799606, 10.342556098488066, 10.18909558987048, 10.06893835809203, 10.013017445665485, 9.997791054205582, 9.982606690510366, 9.92755173334342, 9.812789979469686, 9.672602539502744, 9.535882881478404, 9.40261864597675, 9.272776722095056, 9.146348687549875, 9.04756825058053, 9.001577118909388, 8.989025316502378, 8.976507902446881, 8.931073510182332, 8.836413642695025, 8.721352722678041, 8.609435067525611, 8.500341530854174, 8.394220412776662, 8.29116580581537, 8.210818388169034, 8.173404409653005, 8.16322307831431, 8.153079502568282, 8.116351902517847, 8.039858121823896, 7.946830766702665, 7.856487601851805, 7.768975730246333, 7.684245676662839, 7.602131372996616, 7.5382021635429055, 7.508575204987136, 7.5005201921931, 7.492492702432017, 7.463431895955521, 7.403240306353446, 7.330381010508127, 7.259917174972769, 7.191906471628608, 7.126411756051328, 7.0634370357585095, 7.0148530645604605, 6.992463968362068, 6.986369082255462, 6.980299328213405, 6.958363725751245, 6.913106050989449, 6.858674980525293, 6.806577608325994, 6.756809755047064, 6.709347598735247, 6.664049702689555, 6.6293962586925215, 6.613551270765474, 6.60926917042011, 6.605011313671425, 6.58967900686041, 6.5581939776295615, 6.520907156204473, 6.48583880477785, 6.452758352996752, 6.421856537873893, 6.393040713242698, 6.371791875870468, 6.362218600986973, 6.359649505094367, 6.357103799011161, 6.348012308991079, 6.3296231029403645, 6.3084880746874115, 6.289433485067792, 6.272510143700419, 6.257605236332865, 6.244842653917854, 6.236051419452939, 6.232338101054589, 6.231369645867735, 6.230422332458197, 6.227144700742571, 6.221211753979857, 6.21547581921353, 6.211728359964904, 6.21039917026427]}, "9": {"0": [2.616051686521851, 2.616334847783565, 2.616414998542321, 2.616502453309145, 2.6170691122150487, 2.619086018377987, 2.6226185231591743, 2.6278966841354996, 2.634811505072966, 2.6434067171438937, 2.6533284276857065, 2.662558062469593, 2.6671845300879706, 2.6680918486081446, 2.669006066058414, 2.6739969533196457, 2.685443601982245, 2.7009751853109982, 2.7180036849296703, 2.7363675900389355, 2.7564116090200654, 2.778025609729722, 2.7972375785425942, 2.8065583793966282, 2.8083696028023564, 2.810189349497918, 2.8198592858617633, 2.8411450245632244, 2.868161981642488, 2.8974956775105336, 2.9286652718119126, 2.961005552722687, 2.9950159826769895, 3.024832177345954, 3.0389876413060155, 3.041728900186327, 3.044480866059189, 3.059027276044125, 3.091317623846355, 3.1318758118230954, 3.1745702330370014, 3.219003892030287, 3.2649900510694834, 3.3129584386078355, 3.3542660995301263, 3.373954966530375, 3.3777532855194594, 3.3815624113704548, 3.4017010734592388, 3.446175429620469, 3.5014785002081608, 3.5587819016273805, 3.618345402829521, 3.679998303629371, 3.7441627511415057, 3.798979001531368, 3.8249539193116724, 3.8299723061231794, 3.835010887353391, 3.8615441850854504, 3.9198021222093953, 3.992067282250041, 4.066798228057936, 4.143986346513824, 4.223758026588992, 4.306107941954542, 4.376627073689319, 4.40999104842448, 4.416414991439535, 4.422854088952601, 4.456729199349152, 4.531068668360984, 4.623259321022011, 4.718292796636653, 4.816327955441231, 4.917361133318316, 5.021448316055512, 5.110146848240941, 5.152074334144506, 5.160143453608762, 5.168230604419212, 5.210794002564667, 5.304423099854244, 5.4202384459861195, 5.539545193693759, 5.662288108011571, 5.788641150500741, 5.918904807679425, 6.029807905008654, 6.082202736278545, 6.092298706946629, 6.102416989204787, 6.155623324873949, 6.272231610345255, 6.41647935134133, 6.564922582830261, 6.717874405705017, 6.875080936797978, 7.036844157191054, 7.174939880204661, 7.240162197268354, 7.252752379653181, 7.265368146365896, 7.331671036090565, 7.4766846811945005, 7.655962594489949, 7.84036572075285, 8.030967892634974, 8.227204362746228, 8.429030711469167, 8.601161182559201, 8.682513666179391, 8.698216566036347, 8.713978290548313, 8.796777880675453, 8.978386542840088, 9.202476528688232, 9.433115771107156, 9.670646523139498, 9.915027036314736, 10.167062839425, 10.382402682440201, 10.484013778186284, 10.503582806771739, 10.523194372703884, 10.626631867131845, 10.852946705778859, 11.132855056745482, 11.421852641713393, 11.71977454698695, 12.026281804621574, 12.342039276023, 12.61206121223246, 12.739932100614306, 12.764585033775257, 12.789309920474812, 12.91931292947436, 13.204114498579647, 13.556725000307267, 13.920579761349467, 14.295840255676419, 14.682482320415472, 15.080966475119368, 15.42166995692477, 15.582642158508325, 15.613691519829205, 15.64481385417103, 15.808382823992291, 16.16721460896391, 16.612797608852308, 17.072421891224774, 17.54614823415597, 18.03452857545353, 18.539174149856223, 18.97043982924576, 19.174600735410756, 19.213988960769814, 19.253472409631083, 19.461226166821533, 19.917209198015833, 20.482430147226427, 21.065632944980578, 21.66807288211426, 22.29077958863718, 22.933241858762887, 23.482810362266797, 23.743119184014862, 23.79334610217236, 23.843696446157733, 24.108661967550937, 24.690996167967, 25.41260869223686, 26.15804390854879, 26.928854400451865, 27.72541163970814, 28.548011700516675, 29.25220785531133, 29.585880782086168, 29.650234073844572, 29.714751241654977, 30.054296762085745, 30.798714924618547, 31.722973759767807, 32.6791581367367, 33.66543403156722, 34.68653265084235, 35.74177641463183, 36.64463036723755, 37.07258170965427, 37.15523540759488, 37.238089584989574, 37.674017014203244, 38.63100190749882, 39.81931020416084, 41.047597938346286, 42.317672014752425, 43.6319820073832, 44.98927038463373, 46.15060516038474, 46.701815508398695, 46.808230739838116, 46.91482142635175, 47.47557395648379, 48.709290203948335, 50.23960964084001, 51.8218659899891, 53.45999951447499, 55.152651472453364, 56.90212978731616, 58.40155975503576, 59.1127738606894, 59.25005631577277, 59.38768603107135, 60.111788430652055, 61.70193985961745, 63.6722070230544, 65.7127124632128, 67.8239591072925, 70.00916439597088, 72.26426281234522, 74.19475570364246, 75.11140408635225, 75.28783385914062, 75.46471006409816, 76.39512089903847, 78.4401219631791, 80.97812521701593, 83.60877528031955, 86.32553733319531, 89.13398528096583, 92.03257952403264, 94.51359004056131, 95.69003894140118, 95.91712782903032, 96.14480564590991, 97.34312148073485, 99.97403337357757, 103.23600261248352, 106.6069969022852, 110.09155338525638, 113.68845581377649, 117.41103666010258, 120.58611574662997, 122.09063981256844, 122.38056823882071, 122.67116037907061, 124.20147763765699, 127.56201904712059, 131.72465910576383, 136.02127557629478, 140.46119521410395, 145.0415362604535, 149.75986134741368, 153.78957226082872, 155.7021198924254, 156.07088984295976, 156.4404862662221, 158.38343693891372, 162.6386200197941, 167.9032883678275, 173.32036263029443, 178.89910428154238, 184.64247951610596, 190.55937549286932, 195.6104308966641, 197.99946263348818, 198.46005835031931, 198.92167100540968, 201.34445591268056, 206.63581484697173, 213.16257000472658, 219.87614993277919, 226.76832337213582, 233.83728290408908, 241.0874736844647, 247.25308806109675, 250.16717400764858, 250.72396348329056, 251.28190534719675, 254.21454063665755, 260.63375409943023, 268.52322399005504, 276.5968072648484, 284.84707580020273, 293.253368466855, 301.82180429342077, 309.0774143005923, 312.47382592462804, 313.12605496321197, 313.7788987714275, 317.2097830095284, 324.6856889017878, 333.83222676508603, 343.1102274612163, 352.50645056524763, 362.0360765990897, 371.6723792581123, 379.7483937604503, 383.52157495057423, 384.24845409601835, 384.97550573152995, 388.77541210493223, 396.97193564995257, 406.8809735630961, 416.830820010152, 426.85831388343956, 436.836375127702, 446.81638145902866, 455.0836492434553, 458.9192292845382, 459.65329025811366, 460.39255425362325, 464.24395409957083, 472.42616342273743, 482.1799187206087, 491.835800806103, 501.3812515860855, 510.6960997645774, 519.8664429110713, 527.285147501997, 530.7032071409056, 531.3536925212161, 532.0029000423345, 535.3642021430621, 542.4382165987138, 550.7402785402317, 558.741741953043, 566.3228070977602, 573.7126761810894, 580.6150463807344, 586.004081846323, 588.441501306213, 588.9014513673868, 589.3592330880056, 591.7107705308999, 596.5282440910225, 601.9100175385523, 606.8225619459643, 611.2135134688086, 615.0719548412545, 618.4430109735304, 620.8581247308102, 621.852023684886, 622.0210826056614, 622.1875879881029, 623.0187472827946, 624.6572195753446, 626.1036119566082, 626.947611357086, 627.2251522726431, 626.943882710941, 625.9854674078842, 624.904987363179, 624.2714852029496, 624.1286315992738, 623.9817943855592, 623.1903005714868, 621.3194944281897, 618.4983093402014, 615.16723402306, 611.2639039319376, 606.8867491326628, 601.9943610207079, 597.555564139046, 595.386455802618, 594.972383732596, 594.563906087916, 592.3337320133019, 587.2585870010288, 580.798711863236, 573.8788802634737, 566.616911544666, 558.9825764433069, 550.9882653385275, 544.1616293165613, 540.9165274961832, 540.2825008606173, 539.6605064398661, 536.3896706728423, 529.1146751436144, 520.204586409473, 511.09061808810185, 501.7169087417557, 492.1712537499019, 482.4890944368657, 474.3853189210667, 470.58989690174815, 469.8625704846031, 469.13499558924644, 465.33112169702605, 457.15370756987767, 447.22775252852944, 437.2238164010531, 427.24637462759443, 417.23787640851407, 407.2540783652916, 399.0228738404313, 395.21052224650794, 394.4812284696804, 393.75218653476526, 389.9601103591505, 381.81043212381866, 372.0726118891132, 362.441548911327, 352.92236492334195, 343.49531162414416, 334.2158014606118, 326.6461309073615, 323.15404693950944, 322.487694163511, 321.82220511806804, 318.3579738587591, 310.97136926959524, 302.2206894505592, 293.62052120583843, 285.178225462889, 276.938873190423, 268.8701525766013, 262.2926673052873, 259.2859689674717, 258.70809037525606, 258.1353687289908, 255.16567346748857, 248.85507312566577, 241.40836076518644, 234.15411151759062, 227.06862224026568, 220.18872996960948, 213.47788924699663, 208.0350336158956, 205.54558087857643, 205.0720152022914, 204.59944386899488, 202.14754760662967, 196.9658125408973, 190.8775018441039, 184.9535122069692, 179.20329547100513, 173.6134167560657, 168.18410649502172, 163.8000789936679, 161.79862667786202, 161.4176335905376, 161.03756064836278, 159.06766433589334, 154.91121855576654, 150.04201659870853, 145.32284905833907, 140.73932105999864, 136.29732237671223, 131.99387048978048, 128.51918258261716, 126.93395389152695, 126.63307267788504, 126.3330631342569, 124.78017780264248, 121.50207036643246, 117.66209729043204, 113.93488802124565, 110.3332256599419, 106.85098143274604, 103.47705617921604, 100.76081884085853, 99.5246729663475, 99.29017744856047, 99.0561761004073, 97.84210928505533, 95.2725123856457, 92.2702211925824, 89.36809388800877, 86.5632571941178, 83.84821000515532, 81.22058228283285, 79.10414685014462, 78.13949387237932, 77.95657502755932, 77.77442026321874, 76.82955254947008, 74.83364698094742, 72.50599551165006, 70.25189364819101, 68.07340518292754, 65.9647518023331, 63.925238143860916, 62.28370253760844, 61.53655601992118, 61.39454666484022, 61.25289358487809, 60.51973695589778, 58.97262223340232, 57.163423403989626, 55.41399149866828, 53.72221931121114, 52.08853898067186, 50.50624203290891, 49.233101358843406, 48.6534604916663, 48.543340281383735, 48.43353016828174, 47.86488540333246, 46.664436654077896, 45.26420181802178, 43.91066168182236, 42.5995899909728, 41.33160512511945, 40.10629488455379, 39.120658338043086, 38.67204660649805, 38.586803480347584, 38.50177031660142, 38.06112899068315, 37.13082826709844, 36.045258578868214, 34.99649419812375, 33.98086073268339, 32.99757265859471, 32.04708521333537, 31.281214572925805, 30.932689041214434, 30.866339223137928, 30.800273270726095, 30.457749540042876, 29.73447974745256, 28.888458020174106, 28.071779474426634, 27.281234363076553, 26.5159685012442, 25.77511884144718, 25.177977781260545, 24.905980351737536, 24.854319295797918, 24.802771332923328, 24.53554621066993, 23.972373398083022, 23.315535598721677, 22.67989681246711, 22.064436884724, 21.469240587522634, 20.893041995252833, 20.429177840599515, 20.21822328090174, 20.17815824404506, 20.138198230383896, 19.93067365517654, 19.492416068583754, 18.980685422181523, 18.485103651948236, 18.0058849749439, 17.541793501387417, 17.09250910834208, 16.73043326734598, 16.565441032131016, 16.534000247652944, 16.502624138600684, 16.340285054736253, 15.997876719577368, 15.59819656484673, 15.21079340420252, 14.836253551730573, 14.473481696249682, 14.121902712031092, 13.838413859782001, 13.709379861668836, 13.684871247308985, 13.66042618345435, 13.533812397369719, 13.266862592867882, 12.954901557070116, 12.652852669514262, 12.36071311727096, 12.078162114808476, 11.804968491984248, 11.585037614397592, 11.48475714025685, 11.465689303367718, 11.446694619926843, 11.348319078998431, 11.140949657495835, 10.89897345514338, 10.66500429610239, 10.438902907545343, 10.220772403276639, 10.00957663034858, 9.839923114764876, 9.762808032837086, 9.748153345812046, 9.73353741275464, 9.657821288953981, 9.498290869241881, 9.312176586027055, 9.132676762221653, 8.959602230085771, 8.792525197959456, 8.631827117417457, 8.502992583228039, 8.444468560888012, 8.433357838154944, 8.422277487387458, 8.364889916545268, 8.244392629696772, 8.104499621244619, 7.96984630808692, 7.840613272658234, 7.71687740378047, 7.598302492737796, 7.503867056099121, 7.461094670998902, 7.452973628627489, 7.444880590983259, 7.40311411994652, 7.315908770382007, 7.215463991119579, 7.119671450504863, 7.028775066534738, 6.942411857359701, 6.86078354358813, 6.796630815536075, 6.7678880733214415, 6.762464362446855, 6.7570662697334365, 6.729253174762686, 6.671555502897058, 6.606002925044912, 6.544951332734472, 6.488270514799811, 6.43568261807932, 6.387489954765082, 6.3504325955646115, 6.334204676021665, 6.3311684371182775, 6.328155000624507, 6.3127801503734595, 6.281806973066618, 6.248408134623307, 6.21881348008306, 6.193268518968234, 6.171859168539441, 6.154417457307115, 6.142855628926362, 6.138386119071438, 6.137595537423256, 6.136825912064806, 6.133134362639845, 6.127151055738915, 6.123534253372358]}, "10": {"0": [2.633528537232504, 2.6395577350963486, 2.6436514301149003, 2.644098574743875, 2.6445544961677534, 2.6497836225951517, 2.676285514244467, 2.7380619787571754, 2.8273688781415185, 2.9452940465755164, 3.093098379062727, 3.2724463257107756, 3.4107211707484657, 3.451352536091309, 3.455361781169772, 3.4593821783421244, 3.501634742281109, 3.6662187895587994, 3.944317400503581, 4.264150208368795, 4.630199582307895, 5.046318473084688, 5.517736121265112, 5.867326536008627, 5.968093903646955, 5.9779509556051, 5.987828259467705, 6.091153039044678, 6.48934421832846, 7.145804457111196, 7.886333894979029, 8.7235189842989, 9.669417809295679, 10.738010976712765, 11.532385951865926, 11.761519987245112, 11.783989358139992, 11.806513653193917, 12.042648990049063, 12.951927925534967, 14.462184189606855, 16.179018299769684, 18.133249985162482, 20.360826307080256, 22.905807232581516, 24.815372802485864, 25.368118697087795, 25.422322565283718, 25.476661292889563, 26.046464141332667, 28.25503804740024, 31.952882522608277, 36.19563743592232, 41.06768245468601, 46.67032849186012, 53.11655181766235, 57.9708105984562, 59.38090071616519, 59.51929698101724, 59.658056480210426, 61.11349756608486, 66.75373491168075, 76.22821733293868, 87.12610056700626, 99.64703576031611, 114.0337298875817, 130.5191207504656, 142.86983945251484, 146.4515653150342, 146.80184174329656, 147.1526288565621, 150.831351705206, 165.0626563235503, 188.6818269527877, 215.39598062285108, 245.34647728668995, 278.7056646682232, 315.42093675877766, 341.74935885259504, 349.16787069980825, 349.8902117068464, 350.6132566051432, 358.1299428020816, 386.43354627918967, 430.07121825998274, 474.57986909157165, 518.4118210730411, 559.5116593487733, 596.1529067642666, 617.0362557259175, 622.2089848080636, 622.6968222378414, 623.1824727988221, 628.0312144719215, 642.9318489250927, 657.3443652015682, 661.4381599202068, 654.8130226587407, 638.0700605747796, 612.3090058996306, 590.5839495925022, 584.0961651778465, 583.460971658327, 582.8244058443964, 576.1295659614367, 550.1822687842449, 508.3140730984199, 464.18273304039826, 419.7338887094324, 376.43358454367313, 335.26484713951027, 309.2883106986648, 302.43684719531734, 301.7761980459891, 301.11653933002907, 294.35334096748323, 270.64391919937884, 238.0847003232449, 208.8984677482967, 182.95067156151754, 160.0259349870407, 139.88446651968587, 127.80015677440873, 124.679948786092, 124.38232687344956, 124.08520217934172, 121.05521198246561, 110.59336308778792, 96.68289830613618, 84.5721237207018, 74.0433315444947, 64.89277966173788, 56.946867204000434, 52.21180685350915, 50.993748843282994, 50.87752245110045, 50.76156850373748, 49.578598308394604, 45.50891563506256, 40.10716724933168, 35.417636706813134, 31.337591624601675, 27.78282481612453, 24.686312324268236, 22.83888054524724, 22.362585413295154, 22.31714118065257, 22.27180828817666, 21.809589989284973, 20.21769045012905, 18.098352627385356, 16.247456974692017, 14.631553321400478, 13.222075515748212, 11.994607377342957, 11.263687252608463, 11.075509894576793, 11.057574591004952, 11.039683610092888, 10.857142580175614, 10.229097943862502, 9.399117246455342, 8.68459484369588, 8.074507007606623, 7.560190214250272, 7.134566119861045, 6.896327735676257, 6.837463787500157, 6.831904814178333, 6.8263705526298155, 6.770734142844997, 6.589682346503061, 6.382001570182221, 6.2472495136447375, 6.1910916684239155]}, "11": {"0": [2.640053375086513, 2.706514575178459, 2.8482687166154044, 3.0686580576808127, 3.373884184007838, 3.7744946260979404, 4.080813965305995, 4.153398632640635, 4.159209738220536, 4.165018675816826, 4.240149611014272, 4.6174267709176595, 5.331007176358964, 6.2052231488154606, 7.2705536279286065, 8.571336938849463, 10.163946302163005, 11.3433807139808, 11.620179322697561, 11.642306805080462, 11.6644817827551, 11.950765971591347, 13.38080009637181, 16.086901907353443, 19.438183322950582, 23.609138070756522, 28.827719129325235, 35.377601826324025, 40.32774514829744, 41.50045605979746, 41.59436950385569, 41.68851434250778, 42.90517411673447, 49.034395973396855, 60.839649321787455, 75.7432172663993, 94.5558583471752, 118.25027445335853, 147.99756413103538, 170.37138120401286, 175.63890845854715, 176.05979936446923, 176.48168225655425, 181.9243741004395, 209.10407385269966, 259.9071391220257, 320.435353750809, 389.9496183501369, 465.4869067343088, 541.2486641575322, 585.224098640007, 594.0812086412808, 594.7650812144022, 595.4474708709505, 603.9696916717155, 638.696669678423, 674.3752169641579, 680.9787264044161, 657.697454290995, 608.2867060423426, 540.724447668585, 493.50039778533477, 483.1196285029801, 482.2933208250765, 481.46686696543645, 470.9561192867726, 422.9245918105386, 350.1999633126425, 285.5490586453678, 230.47338470947898, 184.89515332880512, 147.8913982937056, 128.46184975479082, 124.5881046793768, 124.28770416843786, 123.98976569638067, 120.25808320347228, 104.49297721553798, 83.67266042187714, 67.1782724040666, 54.11933694450161, 43.78433284567799, 35.59938106058128, 31.34587596582689, 30.50133429850256, 30.435993384292793, 30.370819183050685, 29.555308585761637, 26.1104498479936, 21.55564392021869, 17.93000722591676, 15.03499502069085, 12.724352692714982, 10.888809432447344, 9.937491730651468, 9.749235338942885, 9.73467736131649, 9.720157587012341, 9.538934388509041, 8.779121715900779, 7.8011540359483025, 7.074327896977615, 6.573041110013587, 6.277895272820958, 6.1837304610376265]}, "12": {"0": [2.6370635580714685, 2.7080464517094702, 2.861059376849978, 3.10077593150638, 3.433468922648443, 3.8713521601852214, 4.207329410598706, 4.28653743403028, 4.292653787301929, 4.298787387564494, 4.3808589933391495, 4.796126412687382, 5.5872151785631035, 6.5614691003071, 7.758252261502405, 9.234089949224389, 11.057719824074457, 12.419879336426138, 12.738499508876828, 12.763161888018908, 12.787882562667813, 13.117745975249562, 14.784441904427366, 17.97170456142273, 21.96432896351127, 27.00316737638941, 33.388448985510664, 41.4960249099514, 47.678027579548626, 49.138092814584056, 49.25132826549408, 49.36531814457331, 50.88294179116678, 58.618244455197924, 73.6777689692366, 92.9130300453663, 117.46631161724784, 148.66693779765626, 188.0966674296093, 217.7281641695545, 224.6581863281211, 225.1939846234222, 225.73104704443944, 232.87796370505987, 268.72802470823774, 334.98542869868385, 411.5308360403586, 494.4130936622739, 575.9834463296932, 644.9149455356182, 676.6618581902135, 682.1416683102495, 682.5305052004154, 682.9161635949621, 687.6395875367095, 701.3953353954201, 694.9425411955361, 655.258111059121, 589.5761939801038, 509.5471397403135, 426.1910635359245, 376.2479888701804, 365.9002074255949, 365.11561541124, 364.33156320038177, 354.18153848388715, 309.5173670972583, 247.37928532756675, 196.29158957566767, 155.23105995177846, 122.65811299828133, 97.04741585124673, 83.88228612689421, 81.3015575369229, 81.10869584958165, 80.91636123328317, 78.4271950100626, 67.91270047567254, 54.16791435769825, 43.41070805204712, 34.98442413699777, 28.365577961092047, 23.153794511070412, 20.466822185307883, 19.93846266449187, 19.898881504205352, 19.859313589234485, 19.349367538921754, 17.18650695008909, 14.334681502680413, 12.084622473665242, 10.317156869040055, 8.939222852717108, 7.884132208857541, 7.365247209970955, 7.266865977773332, 7.259568125207252, 7.252295874603593, 7.15917129401513, 6.785054450542854, 6.3767982771283584, 6.190012361237308]}, "13": {"0": [2.5935267539687543, 2.615135824483185, 2.6922577748490832, 2.8257836329839643, 2.941654542075621, 2.971633555351307, 2.974217518937219, 2.9768110738861275, 3.008288430830474, 3.162006053641195, 3.459419577731681, 3.832524822761875, 4.291371977465286, 4.848018598060353, 5.515780066653468, 6.005199584523197, 6.124271023762788, 6.134419493844794, 6.144592694223479, 6.267152162739864, 6.843797234267735, 7.890595177650388, 9.140882244502578, 10.633713176395087, 12.42333492422579, 14.577664455261283, 16.16967273734582, 16.558743288017144, 16.592067255000146, 16.62547037362238, 17.026964694013824, 18.929361299407926, 22.435768935477114, 26.7052077637247, 31.916083265822238, 38.27824461994525, 46.076092613247354, 51.92643759475657, 53.36542925584293, 53.48864523568814, 53.61240701018168, 55.10300825089559, 62.20633261674117, 75.44527770212237, 91.69859926217576, 111.65265682152307, 136.07414436817666, 165.8004180091498, 187.8872727056626, 193.26704081627278, 193.72838834298875, 194.19088598370908, 199.74518123648787, 225.95984547129166, 273.23924481292653, 327.87161087374017, 389.0675375531165, 454.4490653215723, 519.7713252537698, 558.6311009825116, 566.9851550167824, 567.6812102506765, 568.3749661020228, 576.4220911454032, 608.7380776693935, 645.6009898969251, 661.6511863056893, 654.6946583831975, 625.4321747642875, 578.02993606121, 541.0800565562188, 532.1469051939102, 531.3867892147465, 530.6256186036941, 521.5354171904632, 480.4606814894095, 414.51148706974453, 351.3411618136973, 293.9454113142748, 243.74767260370135, 200.96667308860592, 177.4646826544982, 172.49280269945166, 172.07909023199636, 171.6661746772568, 166.85382179395995, 147.19184281614193, 120.79882556102498, 99.20660426487683, 81.59843801211957, 67.26542787534282, 55.59981732873716, 49.34146261575946, 48.02787905145753, 47.919008154573454, 47.810403905268224, 46.54243253301525, 41.39927277972572, 34.54274581863021, 28.94060728683893, 24.361120383690572, 20.616432994637865, 17.549170078091237, 15.893060563036153, 15.544519078068575, 15.515539668834673, 15.486632663210523, 15.14933011621082, 13.776238215961163, 11.93940386492962, 10.4395567419715, 9.220039128797918, 8.23905015313512, 7.464397497267669, 7.0686881141371325, 6.988103826648977, 6.981463616653261, 6.974847172426068, 6.898846222689499, 6.605446602995539, 6.274250801030247, 6.111012451832845]}, "14": {"0": [2.5859594483797133, 2.590526273694039, 2.6029489890958857, 2.622978759456629, 2.6504021618999496, 2.685680309850506, 2.716751864133833, 2.7287745411878865, 2.730297452913585, 2.7318387072378476, 2.7447908986848613, 2.783332266004363, 2.842696438059266, 2.910454465204959, 2.986957194941556, 3.0722454519494833, 3.166081335134051, 3.2416919156922357, 3.269988531737581, 3.2735250748021456, 3.277075041868494, 3.306447662060381, 3.3917487138061535, 3.515344656146878, 3.6500161454028617, 3.7952985793941556, 3.9523447178558397, 4.121864971390017, 4.25600702202025, 4.305969988973896, 4.312174798917462, 4.318394183836743, 4.3695601764549306, 4.517133482608172, 4.7284516284541915, 4.954902462613434, 5.196672381070458, 5.454799007222363, 5.730611590872249, 5.94703227292245, 6.027210855920735, 6.037171253213155, 6.047155875524573, 6.129336205143708, 6.3650926572368185, 6.701124734206973, 7.0589972848338585, 7.441326181516797, 7.848572430601131, 8.28444233994675, 8.626992459903537, 8.754331670517542, 8.77013905127093, 8.785982150387516, 8.91622178981877, 9.289607395385744, 9.823544249469329, 10.394385067698083, 11.004823498842793, 11.658108488480373, 12.357543372397737, 12.90974561453188, 13.115014933963828, 13.140475435540019, 13.165996367347802, 13.375959269221006, 13.980584739217457, 14.847020410448573, 15.774968220363947, 16.768979133303045, 17.835497273641803, 18.979784741423753, 19.883241122124854, 20.21988036309935, 20.261671196659567, 20.303555728985213, 20.64809260957132, 21.643331273839486, 23.071899077162065, 24.60943341829276, 26.26464988779547, 28.049038839194235, 29.97054146748392, 31.490245308198812, 32.05821681040977, 32.12873719876419, 32.19941748487162, 32.78141641894102, 34.461970761671346, 36.879948155085266, 39.485020493257906, 42.29809973795402, 45.330759065788534, 48.607070839601114, 51.20532494108217, 52.174902883623666, 52.29544519231735, 52.41629946167297, 53.411361483699636, 56.28820282609182, 60.43092215095201, 64.90503427832077, 69.73501450934273, 74.95538710881969, 80.58561734378333, 85.05438881145415, 86.72409281391845, 86.93161057388309, 87.13965751784572, 88.85759917002011, 93.81440077724399, 100.95469224008033, 108.65989385768216, 116.9729260171634, 125.93701837149257, 135.60456735242389, 143.2610661960792, 146.11735149316542, 146.47223289252454, 146.82798294744447, 149.75360420206204, 158.20682532954834, 170.33243171344762, 183.36541633783588, 197.3301014399809, 212.29376807958184, 228.2767735684785, 240.8288930111787, 245.48784505370025, 246.06434267680635, 246.6420974618304, 251.39180898700735, 264.9924277768939, 284.29137483140227, 304.65887058051993, 326.08339564813804, 348.4676540572433, 371.7807631284018, 389.6197840388228, 396.12726572291524, 396.9277522331847, 397.72946732964704, 404.2776503640766, 422.74459803043965, 447.89442605226753, 473.25378598893224, 498.56235172045035, 523.5568003450339, 547.7252133718716, 565.0245009625254, 571.0095334051426, 571.7393605425405, 572.4680610820053, 578.340639517464, 594.0584134883313, 613.7283370757974, 631.189500636032, 645.9426673515653, 658.0592871517745, 667.2314968445078, 671.7853648558346, 673.0146240860762, 673.1516924319656, 673.2851736191897, 674.2505447480281, 675.6453962436357, 674.4355206763523, 670.0239244254632, 662.2608298964944, 651.3517741301347, 637.4818188353013, 625.5949152238388, 620.9979622471786, 620.4215329778468, 619.842765566718, 614.9062082919141, 600.7006260675, 579.8490178850168, 557.2709112544258, 533.4776903862019, 508.8612917974846, 483.7492394475957, 464.9463611674115, 458.1375878524084, 457.3069867680125, 456.4767768023895, 449.72876508612694, 430.9484481805873, 406.0414124791696, 381.6084724304235, 358.010737305906, 335.2109181374432, 313.3573716380085, 297.833744648569, 292.3932771239196, 291.72894924935537, 291.0660329449034, 285.7143461315511, 271.2551241511629, 252.6866987906607, 235.20254064794915, 218.79408886153706, 203.42117957132152, 189.05225196883498, 179.02202908712235, 175.53944493846916, 175.11580990109826, 174.69308424917676, 171.28821956507466, 162.16797757873033, 150.62683567454818, 139.89067016922738, 129.92643889612074, 120.6832148211541, 112.10497533850706, 106.1538282501045, 104.0980138721197, 103.84825965456703, 103.59914895915101, 101.59361398276658, 96.22123928624318, 89.44936242965892, 83.17673636346896, 77.37008248876587, 71.99429714495496, 67.01383132968706, 63.55787190828327, 62.36284470512252, 62.217781602244116, 62.0731098329764, 60.90857895862591, 57.79198684865426, 53.864583400222976, 50.22765217764276, 46.8612336435296, 43.74099087771074, 40.85349215948938, 38.850030837763974, 38.157192825632556, 38.07294531911978, 37.98888788418284, 37.31168458620622, 35.499661906875005, 33.21369121245272, 31.092853419830018, 29.125276885985922, 27.299830369389287, 25.60703491027724, 24.430134509945862, 24.022688617981533, 23.97324025935757, 23.923937867918227, 23.526773123650695, 22.461586500786666, 21.116421132819376, 19.867492544867716, 18.70835318056468, 17.632051630178122, 16.631584532425617, 15.934582081688076, 15.693321671142533, 15.664023845108273, 15.63488061222629, 15.399668156400999, 14.768472406655755, 13.970885347721998, 13.230487812771479, 12.543414801122585, 11.905350960217556, 11.314116053161854, 10.903379341822232, 10.76109388044459, 10.743783486111973, 10.726510135040684, 10.587655497634408, 10.216763872462117, 9.749269634213393, 9.317302222416354, 8.91843554392592, 8.551183155884413, 8.213267294002632, 7.98081596589041, 7.900988642108893, 7.891320159574208, 7.881682046802178, 7.8043056993234154, 7.5989012139893015, 7.344505904920838, 7.114494861541457, 6.908659468837071, 6.725770200825641, 6.56565062051876, 6.461043695779667, 6.426324731905195, 6.42216178701408, 6.4180243752872705, 6.385186248609729, 6.301770838983297, 6.207797064686382, 6.1336964834654175, 6.0796769053357, 6.04479696199547, 6.03182244122]}, "15": {"0": [2.5992131635860676, 2.6048100170514363, 2.6180443736420953, 2.6326585101281403, 2.638963168323907, 2.6397368849881846, 2.6405376711052364, 2.64741292246235, 2.669797310814111, 2.7072695710235357, 2.751777200115642, 2.8045254471217924, 2.8649989541018974, 2.935108174098221, 2.992309424361173, 3.0138507648258126, 3.0165203288097726, 3.019201586032481, 3.0414611347952953, 3.1072220121475462, 3.204300491084104, 3.310072852481519, 3.4258222112368575, 3.5519831119502085, 3.6889521424896032, 3.797691359104486, 3.8383226139106257, 3.8433665388202027, 3.8484238996522415, 3.8900335837675635, 4.010796809622572, 4.1844827014975525, 4.3713766237872855, 4.571951732915684, 4.78691972975346, 5.017124178662501, 5.19793075818504, 5.265278268344452, 5.273633559448942, 5.282011562430329, 5.35086658168819, 5.548645580321678, 5.831187977693935, 6.131404775516165, 6.451976925183446, 6.793577394436196, 7.157940073572631, 7.44370542814013, 7.549967369392386, 7.56315511639718, 7.576373062647379, 7.684949025776916, 7.997402124306004, 8.443029672198906, 8.919130029651736, 9.427671618908267, 9.970915566931636, 10.552400910969618, 11.010170393770933, 11.180400161600994, 11.20153691414042, 11.222721710208265, 11.396946396619798, 11.89873393073701, 12.616543948975249, 13.385698934339779, 14.209858923010486, 15.093438978275117, 16.041457336940635, 16.787858180694872, 17.065730496619953, 17.10026676819874, 17.13487329916659, 17.4195604731938, 18.239883199011953, 19.415796799792663, 20.678334170490086, 22.03711849838388, 23.497922814788097, 25.069847211413542, 26.31482146845122, 26.779906232371214, 26.837761532606947, 26.89574599485864, 27.37221646598869, 28.749234607803103, 30.728700754582746, 32.86196662829728, 35.1628703652879, 37.6414176286019, 40.314754824360726, 42.43538825394193, 43.2269297653612, 43.32527606842511, 43.42386489704298, 44.23652751227523, 46.58785794099899, 49.97495976353591, 53.63277449892241, 57.57789323540051, 61.84082293757562, 66.45219442251239, 70.10933976947203, 71.47465264443268, 71.64428254444859, 71.81436387654094, 73.21556462662201, 77.27323353628336, 83.12305963636175, 89.44645105906599, 96.27896660406634, 103.6626235646869, 111.63844855243764, 117.97245773521314, 120.34236232581833, 120.63657750247252, 120.93147683813744, 123.35678671454176, 130.3771922735855, 140.4822561439781, 151.38085804921047, 163.12948777786278, 175.7750682021983, 189.38127634074294, 200.14153043955383, 204.1449406040903, 204.64240684265886, 205.14100221906142, 209.2425514968269, 221.0388028641876, 237.91746147011614, 255.92760764135468, 275.12083416190706, 295.4858377151367, 317.0525217755942, 333.8061244494901, 339.9734670439811, 340.7402016356499, 341.50789532518996, 347.77464945171613, 365.64330692943, 390.5080547802351, 416.2903625028163, 442.8086208602871, 469.77950680185035, 496.9948831669311, 517.2761893954198, 524.4973349549321, 525.3804703489399, 526.2628586603308, 533.4666112180415, 553.264617761124, 579.1898773310445, 603.8406332676327, 626.939867199652, 647.8856927681942, 666.6377939716735, 678.7135160191486, 682.6655614606598, 683.1395760574393, 683.6103998741265, 687.2801047677807, 696.3051641121449, 705.4842292123778, 711.1886307281105, 713.1925844476872, 711.4398781490604, 706.0923619924814, 699.9606644882834, 697.2723200228465, 696.924351582703, 696.5725122623603, 693.5771622178801, 684.1072806092285, 668.4884536599473, 650.093617529435, 629.2609843527672, 606.3800157090535, 581.9067484658293, 562.8256243573428, 555.8157603889932, 554.9652038670895, 554.113907177427, 547.0746754483845, 527.1395362434, 500.08586834730863, 472.8253127182145, 445.7613674759555, 419.18973722031586, 393.32656778068576, 374.67306113181087, 368.11193008951096, 367.3100141239662, 366.50840780109786, 360.01367283946684, 342.37525874997067, 319.5546480331883, 297.8514699260814, 277.35054394993, 258.03998741149246, 239.88164198698647, 227.17149952654455, 222.75391746492033, 222.21662040689824, 221.68058167865695, 217.36187233925114, 205.73576104239078, 191.00986230432338, 177.30525572980318, 164.56893768126497, 152.72309720395302, 141.7405797083135, 134.09904566404973, 131.4576345618992, 131.1369798126794, 130.81717208110015, 128.2440452132538, 121.3485299700645, 112.66984095168988, 104.62827021725015, 97.1948733314852, 90.31349133098324, 83.94302102889353, 79.52699298018649, 77.99969155838535, 77.81427660500381, 77.62934815032484, 76.14132737418721, 72.15739146394249, 67.14498920313913, 62.504847418559436, 58.209895745920306, 54.238706268234765, 50.563825460344766, 48.01471117724565, 47.13167800570405, 47.0243953257066, 46.917467198047724, 46.057299996423744, 43.75981829083241, 40.86334893838675, 38.18050307363086, 35.691622619439336, 33.38730050579463, 31.248882150852996, 29.763826384716225, 29.24958208944732, 29.187105350815752, 29.124747523749516, 28.62316998831605, 27.28055179470268, 25.585987697503477, 24.014707746024555, 22.556727935991553, 21.202209763306076, 19.945959634591773, 19.072434137888575, 18.769427250428663, 18.73259496581313, 18.6958468976076, 18.400519848313177, 17.61017675346717, 16.609764448832365, 15.680916535843807, 14.818724933884894, 14.017071578470793, 13.274053083068909, 12.75672238730337, 12.577834156576488, 12.556127224365273, 12.534479762789195, 12.359936019527026, 11.892560456562359, 11.302450504366012, 10.755434017220477, 10.249499708268408, 9.780674045380781, 9.347643033462342, 9.047721906500174, 8.94445947898188, 8.93194722610543, 8.919472984884177, 8.818801555046875, 8.550549903301386, 8.214838979963398, 7.907446078716791, 7.627210913971523, 7.372742052587422, 7.142866396421245, 6.988276361244673, 6.93581039617669, 6.929474578110295, 6.9231639088290615, 6.872693772158959, 6.740844576844191, 6.583428681286127, 6.447935052326549, 6.334189658932522, 6.241538381258179, 6.169000873668498, 6.1284155154414215, 6.1163889943048195, 6.115006447507615, 6.113641262146547, 6.103311745062351, 6.0820539167311205, 6.071990199295051]}, "16": {"0": [2.5991874792864844, 2.602258434290172, 2.6086700969737002, 2.61609700592486, 2.619686894075321, 2.6202777723152226, 2.620865482338913, 2.6248663345864873, 2.636093432852886, 2.653679786480568, 2.6748092529093777, 2.6996238238367467, 2.727892306017039, 2.7593558456885123, 2.786579808496076, 2.798684800350987, 2.8005402838783424, 2.8024061438589527, 2.814905917288657, 2.846767064605068, 2.8906450670305217, 2.937945673580343, 2.989006284849381, 3.043617653315792, 3.1020241401778463, 3.1515226545066213, 3.1729167086440624, 3.1761407747416093, 3.179375845192988, 3.2012686228914475, 3.2556219377185576, 3.3280420723253217, 3.4047734388908446, 3.486078215488841, 3.5719288607299085, 3.6625767171198955, 3.7378375359707703, 3.7701056379360893, 3.7749849105148905, 3.7798771824447566, 3.81289135720853, 3.894288857120228, 4.00227808547745, 4.115703554042022, 4.234611011158126, 4.35949877753834, 4.490560447645705, 4.598622231543895, 4.644882843372592, 4.651869144199959, 4.658869230824267, 4.706078696945609, 4.822285508063018, 4.975019400120279, 5.1341863714927225, 5.301144229037935, 5.475359377498027, 5.65732084432266, 5.8071670166177505, 5.870936067620318, 5.880572979025241, 5.890238686995011, 5.955254484022551, 6.115137474517225, 6.32500415790255, 6.54355762201525, 6.771861655490118, 7.009824397602421, 7.258252274572406, 7.462843184761747, 7.550120052626052, 7.563301226153653, 7.5765125989266595, 7.665438531408352, 7.884660677396547, 8.17193066886426, 8.4715654794374, 8.784808760901802, 9.11242175162346, 9.454510260981316, 9.736513854266201, 9.856935607743871, 9.875151076110875, 9.893387146251408, 10.016160959628197, 10.318792282752115, 10.71651576520639, 11.131740522927087, 11.567075309708706, 12.022624038834177, 12.499404291015036, 12.89344974833391, 13.061641812673166, 13.087001342407198, 13.112423010648397, 13.283842684415808, 13.706832410840894, 14.262888385881046, 14.844616607305314, 15.454505697715245, 16.09295785788346, 16.762317719339755, 17.314926307831023, 17.550891890383383, 17.586529879717926, 17.6222496389339, 17.863089331712246, 18.45779312215193, 19.23893253995029, 20.058781506206838, 20.918698981043615, 21.82115515256008, 22.767970116397702, 23.55317854017089, 23.88900938778303, 23.939736006580176, 23.990579646943807, 24.3332205294252, 25.179079977128463, 26.296324412744326, 27.469187465317315, 28.70232823461014, 29.99877400841833, 31.36211912839363, 32.49032507273107, 32.97324246211915, 33.046264665879875, 33.119478766543615, 33.6132475774648, 34.83483141061544, 36.444666409838106, 38.13725912431116, 39.9164281321511, 41.78883009715879, 43.76042198586563, 45.39666798944252, 46.09708627463751, 46.20295221230979, 46.30908207769116, 47.02474253188485, 48.79470985203188, 51.13299509854751, 53.592475367865994, 56.18085476633183, 58.90882566517411, 61.776728552009594, 64.1597995955494, 65.18004552295344, 65.33430934047769, 65.48899458942965, 66.53256275672231, 69.11656698095855, 72.52497801726597, 76.1153966996381, 79.89793617950374, 83.88589404970058, 88.08057275499117, 91.5647356912715, 93.06043233006669, 93.28665863413829, 93.51341640364448, 95.03970860701224, 98.81642278791197, 103.81451955878093, 109.07112347150421, 114.6117836349271, 120.4427219378453, 126.58858112518112, 131.68269292581246, 133.86486268876723, 134.19500317760162, 134.52604735877702, 136.7595719583584, 142.27983118456072, 149.5663961235764, 157.2308614156093, 165.29433774317314, 173.76316729023887, 182.66972909848334, 190.05701152826603, 193.2088757694812, 193.68505285494058, 194.16238058263795, 197.38162885997184, 205.3402747628933, 215.79884318206805, 226.76978808184168, 238.2592766176738, 250.27074552221413, 262.82956329091314, 273.1729214826564, 277.5751991737971, 278.24274120468306, 278.9064722942047, 283.37991144960034, 294.41300918475974, 308.8292448945566, 323.7878705410442, 339.26796629668263, 355.32771878942276, 371.92675284550745, 385.3675214127643, 391.0781533470565, 391.9367470082871, 392.7960480006462, 398.5543830848858, 412.56447815399827, 430.60375521389346, 448.9927873916392, 467.60299098483154, 486.4472881313928, 505.4531755466658, 520.5204655773168, 526.7924783361535, 527.7259781859524, 528.6590415808214, 534.8559517119502, 549.6928740348923, 568.3049714407097, 586.5104124987083, 604.2872700929936, 621.4405184837352, 637.9010156973284, 650.3281475390784, 655.3948511577958, 656.1287730250251, 656.8602981634047, 661.5877900970644, 672.7710724691402, 685.9585415391672, 697.6956223057454, 708.1811748645199, 717.1560361668621, 724.4496645942567, 729.195694863955, 730.8560370755298, 731.0880192914115, 731.3156862633276, 732.7639635597549, 735.6183757828541, 737.2891703975175, 737.4389934112173, 735.8342263413815, 732.6788105694477, 727.5454883980085, 722.4584801496625, 720.0454464382127, 719.6692529247281, 719.2891628307024, 716.6505803202175, 709.6086773813574, 699.6295794988248, 687.8633974456453, 675.0280176100314, 661.1206840662995, 645.9692325779054, 633.4259328046592, 627.9891473862879, 627.1774541104654, 626.3598840160922, 620.6895769585011, 607.1428365028046, 589.6320315495133, 571.3562863567369, 552.7975342952232, 533.996598928815, 515.1036326685096, 500.02409632236464, 493.7604863997732, 492.8234568119819, 491.8865916308404, 485.68151012828804, 470.6785595999129, 451.9708168709509, 433.5755078790137, 415.5063935578305, 397.82125659455073, 380.5043843534903, 367.14274247961754, 361.6859503076367, 360.87320674761855, 360.0615405072114, 354.667188234405, 341.9290520321699, 326.32409910853136, 311.2750330160637, 296.79282282050934, 282.8344554281453, 269.46475923802234, 259.2492560109042, 255.09787696368036, 254.48062490647683, 253.8646492543286, 249.78584400174125, 240.24384098700202, 228.67418251225115, 217.61807137806016, 207.08685065856994, 197.0355117354563, 187.44515491293404, 180.16917774113008, 177.22913749342715, 176.79355829145857, 176.35885415341292, 173.47352789148488, 166.73721389154844, 158.61715831802252, 150.8858591501803, 143.5391178208534, 136.56510174539784, 129.93071919631066, 124.9050470084789, 122.87372979724606, 122.57277693687512, 122.27263751768645, 120.28855131981553, 115.65605468521949, 110.07020028862047, 104.7708385842063, 99.74160680670508, 94.97067252625783, 90.43880405785559, 87.00808656989886, 85.62054623953593, 85.41494776808338, 85.20989833745372, 83.8542376061553, 80.68889572041954, 76.87599080746813, 73.26113463212936, 69.82499635839392, 66.56155905439, 63.46417516177175, 61.11922577700574, 60.17162160116491, 60.03114010488931, 59.89101522018727, 58.963515160001876, 56.79924117848131, 54.19504392703261, 51.72168338364647, 49.374120299309546, 47.14247604609737, 45.02406378059109, 43.420315051681186, 42.770216343339435, 42.67393526338055, 42.57789953396784, 41.94266176892725, 40.46113825597423, 38.6740765434517, 36.977352916104614, 35.36333683841165, 33.82723338005303, 32.36817272515435, 31.260853321452718, 30.81335532462961, 30.746998453520227, 30.680805905577515, 30.24285021659659, 29.218651308500924, 27.98489848160245, 26.811086744134005, 25.694959654216014, 24.633498438763837, 23.621697882752915, 22.85605146179153, 22.54586393734676, 22.49984318332706, 22.453948828964528, 22.150074606668028, 21.44027240557228, 20.584409584025625, 19.769490773571494, 18.993380925748554, 18.2546605167863, 17.552022384706063, 17.018652013910938, 16.80245318226213, 16.77040215494071, 16.73843124489151, 16.526918470188285, 16.032852760515873, 15.436514429631103, 14.867904933625338, 14.327174247814199, 13.81270758892682, 13.322769202713628, 12.951180364038652, 12.801066085020857, 12.778807775370458, 12.75658307578964, 12.609573924293043, 12.265806705546082, 11.850878488866085, 11.45645216577948, 11.08134341784541, 10.724906399246787, 10.386354463993149, 10.129617910997476, 10.02573036942033, 10.01032508380745, 9.99498381094118, 9.893501569221838, 9.656874088159968, 9.372438817603335, 9.10233460603549, 8.846774337286641, 8.604587781362454, 8.375531417764888, 8.203137355670409, 8.133751830048993, 8.12347228803776, 8.113229955097703, 8.045565550244358, 7.888276303393661, 7.700415210180776, 7.524281327406481, 7.359088935565947, 7.2049368132144105, 7.061403775370503, 6.955084162027938, 6.912867542685577, 6.906612522418675, 6.900384815534732, 6.859483931993135, 6.76585134996615, 6.656523256754906, 6.557066363578346, 6.467208761883787, 6.386860003737202, 6.316204778481239, 6.2668692199702845, 6.248065083503417, 6.2453386537309825, 6.242633200286901, 6.225190250904156, 6.186874919818876, 6.146207119167982, 6.114570999025265, 6.091287795836652, 6.076719756972525, 6.07096274667278]}, "17": {"0": [2.5987584015655556, 2.5991119839625334, 2.6016019378611603, 2.6062471865420425, 2.6130139787029956, 2.6218777231097525, 2.63059015808106, 2.6351668156726165, 2.635975725512619, 2.6367928223067194, 2.641774344034222, 2.6540484349691504, 2.6712155075207926, 2.6905840809086623, 2.712313473368736, 2.7364303823956297, 2.7625673162945645, 2.785661945260102, 2.7962987082707667, 2.798142007281846, 2.799994433816401, 2.8112532256214227, 2.8377785823390496, 2.872379348414028, 2.909571688196939, 2.9491677130627747, 2.9913212871283195, 3.0359573594113876, 3.074119933981299, 3.091559147735168, 3.094520349138043, 3.097490662611453, 3.1154149817137924, 3.157280082995058, 3.211170521857461, 3.267901925356895, 3.327315886222509, 3.389782461963557, 3.455312435832451, 3.5109116557926723, 3.536039741922156, 3.5402896683319653, 3.5445753924803935, 3.57031888982478, 3.6301391422737916, 3.70618078380491, 3.78578945610411, 3.8688623014022454, 3.955643139601903, 4.046009300208437, 4.122285289846472, 4.156810874114906, 4.162648982158592, 4.168500693491018, 4.203583729760976, 4.2850195471256445, 4.388905898382857, 4.496440383201465, 4.608557131283646, 4.724867512376835, 4.845439419330669, 4.947105936604241, 4.993112203732662, 5.000875302728593, 5.008639491115877, 5.055327136926936, 5.163240831031415, 5.300138511165419, 5.441928788139913, 5.588742345501577, 5.741203315663459, 5.898499661101731, 6.0310339832471085, 6.090902983886009, 6.101021157706574, 6.1111619713993885, 6.172106227618204, 6.312712792516613, 6.490064894632351, 6.6743497265148175, 6.865029904256718, 7.062338575058443, 7.266163454489461, 7.437684719610369, 7.515079847290424, 7.528157201635971, 7.54126461603387, 7.6200540975942275, 7.802233557064244, 8.033178365649867, 8.272669007201719, 8.520277485881323, 8.777099899629565, 9.043237625450288, 9.267527367924208, 9.368669628448561, 9.385757874925234, 9.402882839953561, 9.505769013952493, 9.743617268700731, 10.045804686605472, 10.358825391025489, 10.683969033673204, 11.021036572123121, 11.37135707902278, 11.666810463973667, 11.80014374517151, 11.82268404133304, 11.845276560716634, 11.981090117979372, 12.295556448980237, 12.694089465151041, 13.108384681374822, 13.53838053799387, 13.985407512674199, 14.449118709002228, 14.840009975644122, 15.017020986056544, 15.046961285743889, 15.07696520259421, 15.25724507536099, 15.673169998874476, 16.20195505571595, 16.751727516072172, 17.32261935546267, 17.914774050506622, 18.53079827916926, 19.05030111123901, 19.285324853774355, 19.325025473669967, 19.364809375138964, 19.604035769611393, 20.158353291393617, 20.863349832411508, 21.59559592818508, 22.357972175401567, 23.151147748075545, 23.976990440434747, 24.6751338384587, 24.99165909452394, 25.045093748339212, 25.098662513521283, 25.420901452726444, 26.167478171753636, 27.118543083711646, 28.108615185583073, 29.140525018094085, 30.2152613993344, 31.334923804039448, 32.28168605682627, 32.70897152007962, 32.781507401306314, 32.85425566049742, 33.292010648454045, 34.30448029560038, 35.59529016654419, 36.94059952618991, 38.341642486726, 39.80089602833216, 41.323665943779176, 42.61258699945159, 43.19773971484691, 43.296579296031275, 43.39565611078565, 43.99142092634584, 45.371363995888686, 47.13014576187599, 48.96496046054357, 50.87885443260982, 52.873032912449204, 54.955164792952495, 56.717875479349544, 57.51598110028609, 57.651633088596384, 57.78761247141203, 58.60270100719818, 60.49333320450749, 62.90179146163757, 65.41586137748328, 68.03902265258098, 70.77671539380292, 73.6364505109226, 76.05556962191702, 77.15423506226927, 77.3399390740207, 77.52608529718198, 78.64548935496816, 81.24166981596898, 84.55556603183746, 88.01654482218768, 91.62802993501322, 95.39523016169619, 99.33166045119538, 102.66291026561773, 104.17291434492199, 104.4284496525559, 104.68465480864225, 106.22609512121554, 109.80190134709946, 114.36992600126318, 119.13225392827584, 124.10159881959027, 129.28616931059, 134.70109992406137, 139.28722031934083, 141.36430071545755, 141.7156572695925, 142.06789297353214, 144.18732401136208, 149.1051596072106, 155.38427513096443, 161.91855299914891, 168.73828097929515, 175.84639770088828, 183.2504739249952, 189.5168184845968, 192.3529974239674, 192.8324482905393, 193.31304979934927, 196.20298124584153, 202.90567860162287, 211.41198780544624, 220.28838958398143, 229.5088435807423, 239.08350931728802, 249.0482690464874, 257.43779702174675, 261.21882677430006, 261.8573275826311, 262.49596570314304, 266.36835215863897, 275.3010941004976, 286.60279276058316, 298.30551942249383, 310.37649897652716, 322.85870928737734, 335.7716107613582, 346.55009716348405, 351.4045126633284, 352.22111463526613, 353.04153621747304, 357.97265242862085, 369.28932109392576, 383.49594170446176, 398.0378339797274, 412.98178565761253, 428.1456596818669, 443.5821677284975, 456.43315157864606, 462.16776014518894, 463.1302772266551, 464.0930074845706, 469.8188619204706, 482.874661728085, 499.0742354153939, 515.2903828201606, 531.6882388725263, 547.9108136716732, 564.1814393924019, 577.2539350926356, 582.9892188951021, 583.9492425716821, 584.9087784861521, 590.6207905607472, 603.4532031326614, 618.9257787465978, 633.9918718399538, 648.4337440788272, 662.4013957260753, 675.8656309052045, 686.176661145897, 690.5656782631794, 691.3118761732308, 692.0545384680412, 696.3528342509735, 705.6868021566411, 716.2678032759304, 726.0465400025194, 734.6805348985264, 742.2101781640283, 748.6640187897355, 753.310873387623, 755.0211338315511, 755.2937848015324, 755.562376260464, 757.0798187430825, 759.8913807654538, 762.43761891624, 763.6285029156845, 763.6764530310876, 762.3977865851153, 759.969040061704, 757.0599374064539, 755.5770236151603, 755.3001602560093, 755.0176756042033, 753.2223787023464, 748.756940398025, 742.246162425706, 734.6593022467532, 726.1225440379419, 716.4468168921046, 705.8266167555123, 696.4852811952949, 692.1665930490545, 691.4288893746424, 690.6914154539954, 686.3646473198335, 675.9794971408649, 662.5536204959344, 648.5521161348637, 634.0986346907202, 619.0315967050605, 603.6706533823368, 590.8457394520343, 585.1592836843072, 584.2028130753636, 583.2457429525037, 577.5156495760805, 564.4300463141323, 548.1096680192085, 531.7784910042564, 515.5122400156716, 499.19036529671456, 483.0286013044841, 469.8777876715202, 464.1333962120131, 463.17393910712286, 462.2157074643639, 456.52679025174467, 443.7666940024528, 428.2479639925192, 413.11171219629864, 398.1940544155288, 383.6277019625275, 369.4800578031924, 358.14714363484114, 353.2229878709947, 352.3977097103486, 351.575355709301, 346.71488785145186, 335.9464338762964, 323.03615035038945, 310.53897823497374, 298.46319611634055, 286.76162753607554, 275.4713223727811, 266.54488137694926, 262.683255095853, 262.04051858309333, 261.4002291974047, 257.61622295710987, 249.20874347636058, 239.23931942998246, 229.65534585616348, 220.4315381312303, 211.56343121926037, 203.0464914264183, 196.3457416207075, 193.45384154244329, 192.97331344342513, 192.4940492430788, 189.66573941566756, 183.39661237960925, 175.9848831133061, 168.87703672963954, 162.06107221449886, 155.5238387801623, 149.26289197282694, 144.34100377905682, 142.2202199132045, 141.86792064778334, 141.5164546079143, 139.4387086321865, 134.8577803892381, 129.4411995757219, 124.2556028159636, 119.28556788946663, 114.52210770032474, 109.95399429531996, 106.38366173178142, 104.84557632399934, 104.58981024350226, 104.33465257527874, 102.82566454164753, 99.49316617658837, 95.56212009449266, 91.795185783633, 88.190873501147, 84.73762460935765, 81.42345810640626, 78.82802747528797, 77.7099785435592, 77.5240317270152, 77.33852568517199, 76.24135578408634, 73.82310855762792, 70.9686759086173, 68.2304876441394, 65.60845861632603, 63.09616874531, 60.68907031003873, 58.80053111093419, 57.98767364493179, 57.852450619357796, 57.7175509620694, 56.92057544399473, 55.16297479614634, 53.08447223915623, 51.09497222134654, 49.18711110712754, 47.359834099479045, 45.608037448572, 44.23251107386895, 43.63881592817699, 43.54009000112541, 43.4415932480911, 42.86047844859479, 41.57807943710884, 40.0606789064523, 38.60780295821826, 37.214175855626706, 35.87665498518377, 34.59274866316644, 33.584637631082565, 33.14966781861272, 33.07734601367642, 33.00519054991801, 32.578493450526864, 31.63836934478333, 30.525879953783544, 29.457774078310113, 28.433518317709755, 27.45052188086, 26.50667815815936, 25.765511161571265, 25.446245485091683, 25.39320803087807, 25.34020608481852, 25.02644171658918, 24.333560457253224, 23.515282792737807, 22.72846770157283, 21.973396751341586, 21.248192171835115, 20.551395249497762, 20.004597183251427, 19.76885645856935, 19.729609490033926, 19.69045481049235, 19.458874240277524, 18.946622881202934, 18.34082826144161, 17.759503774235526, 17.201255632163722, 16.664488065910486, 16.14940171111123, 15.744367500509636, 15.569643760250177, 15.540577420278533, 15.511578128012639, 15.33993813476413, 14.96132496672281, 14.513107053884706, 14.08289982762511, 13.669646798262496, 13.272618581562444, 12.891644103056903, 12.592689400965329, 12.463612379097711, 12.442146249106578, 12.420731547686833, 12.29392114821727, 12.013968387404681, 11.683488493915103, 11.36621311640718, 11.061649128302141, 10.769482695578928, 10.48940509070727, 10.269486687669746, 10.174762230603005, 10.159021219743725, 10.143321432005466, 10.050552531779122, 9.845351797638555, 9.603463437267719, 9.372273352268177, 9.15036733265713, 8.938064232074261, 8.734853056047154, 8.576026149399713, 8.507800603564409, 8.496479961280118, 8.485193853520991, 8.418606814724875, 8.271519078587328, 8.098698841675404, 7.934290301244308, 7.777561231769351, 7.628611285177106, 7.48712893668127, 7.377513843511564, 7.330623787412599, 7.322861248909432, 7.31512389747494, 7.2695055895131615, 7.1695285834325375, 7.053237489913836, 6.94412097733268, 6.8421445363084015, 6.7467228000819555, 6.6578393067918125, 6.590342237019153, 6.5619942123813955, 6.557326948109716, 6.552679656593607, 6.525329059889008, 6.466684335794308, 6.400587661643381, 6.340669220419871, 6.287306552219499, 6.239809159492103, 6.198356082420312, 6.16889110746391, 6.157208902643929, 6.15531060908788, 6.153429982108493, 6.1426811477437715, 6.1211366993969145, 6.099886162169018, 6.084422008920337, 6.075192015656504]}, "18": {"0": [2.5856342028915695, 2.60057256499146, 2.6905419201237546, 2.7894168482786794, 2.814857496441048, 2.816836945078135, 2.8188069354832765, 2.8460569743299367, 2.995130760533988, 3.308963662892036, 3.7276520923514727, 4.268551647364334, 4.952755712211468, 5.80473359907422, 6.438688517972119, 6.586375920606229, 6.597516949061334, 6.60867840109732, 6.761001698664479, 7.5279223848722205, 8.98306965574722, 10.791032643828943, 13.054533409443454, 15.894085454381107, 19.461098657688595, 22.16262176985317, 22.798603667338554, 22.846753247081935, 22.895033944865194, 23.554816505522602, 26.9252962245184, 33.497695606585864, 41.913456126859394, 52.733712265571945, 66.6861192640891, 84.73009867374175, 98.68532877607976, 101.99929666944693, 102.24982397893645, 102.50104242516296, 105.94824347894982, 123.66601629128131, 158.59769975951855, 203.68794182206395, 261.27052727279863, 333.3031112153853, 420.0680297451219, 480.68836618183036, 494.2053283060535, 495.2093013014742, 496.21362568477366, 509.7676802884379, 573.2608144362754, 668.1142284426218, 740.3231921035755, 774.8776950362218, 764.4424339740405, 711.0107568774473, 660.3610676049884, 648.2805740706668, 647.3720555872063, 646.4611801815954, 633.8985183146639, 572.690067888971, 471.97349143759095, 378.3742485676424, 298.27164975913263, 233.08709899595115, 181.5798523088989, 155.23229113963802, 150.100764029931, 149.72590722566193, 149.35184437188133, 144.41159796763375, 123.60405988172236, 96.71298510998564, 75.98850457472017, 59.985315051907946, 47.617823250250474, 38.02947367665711, 33.13065013071695, 32.1743654242869, 32.104503110779454, 32.034818367841886, 31.114241822428223, 27.215687049298616, 22.12439340454471, 18.13327173752291, 15.004200665408721, 12.549852702775402, 10.629789282696711, 9.649166290104121, 9.457811957932236, 9.443832369356382, 9.429908536398635, 9.24653749285797, 8.474821505856909, 7.494214082417567, 6.783870143565688, 6.317543235411475, 6.137448398468302]}, "19": {"0": [2.566782406066859, 2.594548987251878, 2.6043463825741595, 2.6051645257970386, 2.605991449036413, 2.616632965034909, 2.6793907866051887, 2.827424605064648, 3.038295167229826, 3.317064785214278, 3.6703085315562256, 4.110194267619766, 4.438838382732564, 4.518309194717879, 4.525023277543244, 4.531752677218365, 4.613880781616828, 5.007262089050642, 5.730809003837155, 6.59473970365916, 7.624469300846371, 8.857433985971213, 10.339842716677941, 11.434336252331931, 11.699091888438627, 11.72141390081942, 11.743787680190549, 12.016927861282937, 13.328161875840749, 15.755091386994765, 18.697738568838897, 22.282678548289475, 26.679632699562642, 32.095725662014765, 36.159661732252964, 37.14818053686807, 37.23166649830809, 37.315396995711566, 38.340093591969314, 43.29900137872577, 52.64116215932661, 64.2378880705355, 78.67144423118386, 96.6698286021736, 119.15010135219777, 136.20146689430777, 140.36029399778502, 140.71235602835736, 141.06530833856715, 145.38381480050893, 166.38716956367952, 206.06529860695548, 255.02964372407882, 314.54917059353863, 385.14273014878853, 465.5913918171297, 519.8327888458206, 532.2032153894299, 533.2257683349284, 534.2464115232198, 546.5534081509843, 600.812761927734, 679.0565448782587, 738.4962168460661, 769.9856594548285, 768.4014088983067, 733.9516008835537, 697.5279303707443, 688.0352311207051, 687.2270324763168, 686.4158237869916, 676.4442414311402, 628.0288837396761, 543.3373863096105, 457.50561067101006, 377.87711150993385, 308.34316669151707, 249.9174228570462, 218.40273081147942, 211.87561480882937, 211.34223753974152, 210.81010672715274, 204.50323729982847, 178.63028316266198, 144.35045387726805, 116.87792844855943, 94.88800165773074, 77.29147357608275, 63.174828880812484, 55.711655550782986, 54.17625309298513, 54.0508593417061, 53.92576556943918, 52.44413917109817, 46.370990779886796, 38.318203391586906, 31.810881236918874, 26.537678408394388, 22.264418716423965, 18.78611483605854, 16.927789566003227, 16.542949011106295, 16.511503280708546, 16.480144434205418, 16.108879429517682, 14.577121570168522, 12.531308699085615, 10.870326376790013, 9.524976632156884, 8.445512059266836, 7.590511667886993, 7.151855012758536, 7.064006425156772, 7.056775269520826, 7.049592303012797, 6.965409554830798, 6.63562447052894, 6.251152853245083, 6.026325443452625, 5.957047797124311]}, "20": {"0": [2.5530311981474036, 2.554407426844076, 2.555714629849568, 2.555951145342031, 2.556202031909619, 2.558166031763007, 2.5633035165704503, 2.5730253639499816, 2.585431215379121, 2.6009105816464513, 2.618909913664847, 2.639769845353295, 2.6586744173148773, 2.667173338161101, 2.668523203025103, 2.6698817492109703, 2.678854967943875, 2.7019825718779673, 2.732629768699413, 2.7672626114289436, 2.804335826473093, 2.8443823074299335, 2.888002963924885, 2.9249482469969674, 2.941309672797111, 2.943871350889685, 2.9464434550264436, 2.9632758498275744, 3.004381781375744, 3.0586828647195947, 3.1164169568468503, 3.1780242651960977, 3.243164956735655, 3.311404560152909, 3.3688468603917294, 3.3938485697430467, 3.3977683871872544, 3.4016986483494014, 3.427305444235527, 3.48957556303787, 3.571296198741817, 3.6570963245347845, 3.7468794045062737, 3.841193183670659, 3.940236260384958, 4.022646160662335, 4.0586611107381705, 4.064278611898191, 4.069909678740731, 4.1065628883966525, 4.195381247062267, 4.310907979019302, 4.431474700645961, 4.557806987526838, 4.689420038723431, 4.826993103759256, 4.940745324743248, 4.990374991084788, 4.998211768889831, 5.00607865077571, 5.057115089803064, 5.178835308642015, 5.336228790908246, 5.500257573638675, 5.6717736183791345, 5.849862649039452, 6.034445129300342, 6.187906046940171, 6.254892377610279, 6.265310164250577, 6.275747785217961, 6.343562012612321, 6.506788424984913, 6.718335715503687, 6.938524976526051, 7.167460541314667, 7.406356021668648, 7.653785857606853, 7.859265490464475, 7.948403733673698, 7.962338262163993, 7.976290722815903, 8.067170855927522, 8.286593473069276, 8.570834778711953, 8.866979331206082, 9.17630149829222, 9.497660512740602, 9.831942345005265, 10.110578497641614, 10.231988855815587, 10.25095887225303, 10.269969370176215, 10.393622825646156, 10.691929505748123, 11.08023333361229, 11.484585195877324, 11.906585006553676, 12.34784554678889, 12.809945627582472, 13.193431768053202, 13.359275700391871, 13.385291423694133, 13.411381111108785, 13.581090282346725, 13.99111729829877, 14.52363864430815, 15.07985045413194, 15.661064043523684, 16.26740077459142, 16.902203639521833, 17.429691190462766, 17.65943348134278, 17.69534093920082, 17.731327922546754, 17.965590189378634, 18.531272222966106, 19.264973344777307, 20.032900664408803, 20.83528912224971, 21.675632847557363, 22.554232406975878, 23.287019236831934, 23.606493170921617, 23.656457655554533, 23.706541439857425, 24.03258340347436, 24.822692323287967, 25.851727882684685, 26.92780195575741, 28.058308226079106, 29.24235290420811, 30.482504584148447, 31.517712887416256, 31.9710785883603, 32.041697368153365, 32.11251382672791, 32.57356739524572, 33.68908742895948, 35.143224007945506, 36.669857272073145, 38.26842730565794, 39.94550171667357, 41.7043278183476, 43.17663816126764, 43.818355734447415, 43.91878196346715, 44.019465027848355, 44.67518719004516, 46.26008829332814, 48.33235085427754, 50.50409926560963, 52.78417549610986, 55.18009705549509, 57.69490319945887, 59.79822764759825, 60.71697881930463, 60.86081060646602, 61.00496093175492, 61.943544898583006, 64.21702569161332, 67.18959407077921, 70.30921091278934, 73.5875293724273, 77.03673503826631, 80.6610675675162, 83.69542528962975, 85.02033603213505, 85.22806967221639, 85.43667401683976, 86.79496307076707, 90.07730201662581, 94.3749560224119, 98.88638501464797, 103.6315584766182, 108.62615548669379, 113.88133918009328, 118.28692039945335, 120.20980377293314, 120.51072969563877, 120.81245379890827, 122.77818818116063, 127.54934599180606, 133.7877722684325, 140.34633950321913, 147.24936472748846, 154.51423336222058, 162.15500190636342, 168.54578344161797, 171.34549866728645, 171.78441190312716, 172.22448400701353, 175.08398025814162, 182.00406116192772, 191.04855000299025, 200.55258006781648, 210.53847680309096, 221.02899850136365, 232.0140496895764, 241.2065761811813, 245.21653317736525, 245.84364331636752, 246.47224239666048, 250.57016684942113, 260.45509981026794, 273.3517486182653, 286.83330890458495, 300.89307472974525, 315.5898994927365, 330.88253449189557, 343.5922594045919, 349.10579103874784, 349.96553113597605, 350.82689624132496, 356.4229840631763, 369.8658311076398, 387.2409894232375, 405.1910498791531, 423.6943073694264, 442.66797746255907, 462.221097673122, 478.1400707072525, 484.96440707950563, 486.0252236019314, 487.0866796746024, 493.95034755413553, 510.2260683985174, 530.6916243347443, 551.5171625441473, 572.4297886896363, 593.0414834936238, 613.51744078491, 629.6505418397347, 636.4539283061346, 637.5048144595877, 638.5547150964936, 645.304378101774, 660.8026190725885, 679.4488344949682, 697.5393046660286, 714.5865197089234, 730.4051982415457, 745.2311822716334, 756.1988747732001, 760.5794773569954, 761.2506438835981, 761.9109564848391, 765.9862762850629, 775.0337490289265, 784.7748726032564, 792.7397499685352, 799.3275246325924, 803.8972437086146, 806.6090391077595, 807.2755391463436, 807.3030719103069, 807.2875589156123, 807.2667366696819, 807.2209012821447, 805.784715355699, 802.1500189697248, 796.8952381466542, 789.8207319032043, 780.9909795718024, 770.4815552748694, 761.1368255177296, 756.8345738024434, 756.1507823655177, 755.4634315350345, 750.9434879247573, 739.8512390257197, 724.4448835000666, 707.9981254109629, 690.6288889981773, 672.3814850030603, 653.275049847301, 637.4401290361751, 630.6326720336125, 629.5750673538876, 628.5166371231476, 621.6636368105044, 605.3808861032259, 584.8641495894377, 564.0143921731542, 543.40619826264, 522.7799592516025, 502.18626668145606, 485.9017021475302, 479.0832004754383, 478.03090140459506, 476.9796546418746, 470.22291262304105, 454.45365205158674, 435.1101169579745, 416.3461963191502, 398.0430598640396, 380.3465823830572, 363.22535529873244, 349.94958889392217, 344.41840670656137, 343.56879696499493, 342.72062677890597, 337.2953587600867, 324.7987275916949, 309.7471098628848, 295.3167132932637, 281.47852312525623, 268.24868405926753, 255.5894687888886, 245.88941433439913, 241.8783377055117, 241.26235585498733, 240.6479185388225, 236.70543577611014, 227.69905656367428, 216.89026254067682, 206.62466766513683, 196.83340105178857, 187.50872072009585, 178.6370281486791, 171.85233973782394, 169.0515133104262, 168.62156781573066, 168.1927486003928, 165.45436013825088, 159.18938660055676, 151.70511256372617, 144.5890700765105, 137.83073822693822, 131.3990098836241, 125.283505110687, 120.61134780365921, 118.6826092302981, 118.38657245812229, 118.09139046153757, 116.20606113591491, 111.8948400696253, 106.74885055552753, 101.85260713243503, 97.1966991572968, 92.77636054332295, 88.56912518425646, 85.35455249499273, 84.02678808711202, 83.82294582298648, 83.61963168932692, 82.32008803872638, 79.3508027885702, 75.80095926979769, 72.42834394898343, 69.21680071809703, 66.16018876042298, 63.25384434454151, 61.026785737613466, 60.10676750574802, 59.96564430363842, 59.82486928955919, 58.92503950057827, 56.86352202466163, 54.40385102079519, 52.06072372025353, 49.830082528401206, 47.705036745455494, 45.68370918615635, 44.13440065878867, 43.493450529106944, 43.39502751319233, 43.29693301177981, 42.6693111524808, 41.23418924618982, 39.51698495029774, 37.87954766849947, 36.31761002962437, 34.829391722289344, 33.408988072784254, 32.31909474585174, 31.86923147491913, 31.800195440411766, 31.731327090930115, 31.291058874111016, 30.281458078244693, 29.071884143893115, 27.91932972467221, 26.819157695903346, 25.76879966769634, 24.767504390884312, 23.999858009026973, 23.682046926939883, 23.63311165797366, 23.584242671570866, 23.272233622207686, 22.558824472237912, 21.703028793317916, 20.884958644530123, 20.104575248060932, 19.35972502339476, 18.64737184160983, 18.0998285038643, 17.873887292440422, 17.83917362553041, 17.804542712516692, 17.583113196558223, 17.075107263901142, 16.465967633023045, 15.885593364769006, 15.33055762094482, 14.801017721134668, 14.294990432142933, 13.906551852973662, 13.74518454522202, 13.720306648171205, 13.695739755281739, 13.538687112071393, 13.178322698013437, 12.745716008294814, 12.332587149773381, 11.938941174694671, 11.561779607292687, 11.202801029869532, 10.927597616001588, 10.813794062833479, 10.796327896930334, 10.778940322778675, 10.667739937873534, 10.412025187086543, 10.106815105154913, 9.816301460005842, 9.538128324291373, 9.274581089280552, 9.02324541340341, 8.830944877732831, 8.751505599492653, 8.739368267166563, 8.727261966901372, 8.649905017815904, 8.472359011479494, 8.260801226689162, 8.060424155417175, 7.869557337066824, 7.689693489022056, 7.519069802364807, 7.39009878349514, 7.337423563896221, 7.329303638736157, 7.321192682298444, 7.269478922502264, 7.152041423592338, 7.013192214696053, 6.88414636097775, 6.763298621382695, 6.6519160532326564, 6.548702850905093, 6.472343649265555, 6.441571735688269, 6.436876629177006, 6.432201569696533, 6.402793536898234, 6.336941963877148, 6.262153839587312, 6.195171784057836, 6.136184156992765, 6.084562105465465, 6.040552467263179, 6.011418666399805, 5.999990840546323, 5.998293933881273, 5.9966170131666425, 5.986278876510417, 5.9659505874655165, 5.94726431815701, 5.934052192236113, 5.930154905159026]}, "21": {"0": [2.54607967403242, 2.5809713351507053, 2.6915461053728778, 2.8794418204412855, 3.149601009385862, 3.363954733085218, 3.415453736482528, 3.419479890936653, 3.4235140360370684, 3.4766629200539825, 3.7489129857733636, 4.275916160979502, 4.93464640870826, 5.748405078596987, 6.743298120099293, 7.958779610871889, 8.85541449467318, 9.065032856455357, 9.081380683133148, 9.097768548975454, 9.314440144199457, 10.404765506473144, 12.480452894188286, 15.064671047605765, 18.28118612354677, 22.304445509570133, 27.37673262125151, 31.23120319981123, 32.14150116173304, 32.21280182434195, 32.28430094979635, 33.228483639091095, 38.03303254036493, 47.37191096285024, 59.312203275846784, 74.64828217123832, 94.42980331415588, 120.04801779013903, 139.8999428765095, 144.62375167734155, 144.99372923734367, 145.36464164426837, 150.2852978335673, 175.53426011025812, 225.31428396303406, 289.3654394493165, 370.15169237633415, 468.076567172985, 578.7140875984761, 649.4431226065533, 664.4122072327019, 665.5516408267588, 666.6792904381158, 681.1802406277584, 744.3330957985717, 819.2812259291886, 848.7550427110075, 826.8959790246912, 757.8858132585943, 657.2786500483277, 586.660549469828, 571.2152425176314, 570.021802168265, 568.8311884254032, 553.4616600237925, 484.1234210805614, 383.8320166710997, 300.4527727504223, 234.048308509789, 182.31572540622707, 142.40299828751074, 122.20092843800606, 118.25615122681504, 117.95938497391315, 117.66344086141564, 113.88482693597653, 97.99527174391694, 77.4551892776235, 61.55268831566309, 49.18315430654117, 39.537719230375245, 31.976146016532613, 28.084105930980172, 27.318484435999718, 27.260712637541562, 27.20308640383278, 26.465447346057545, 23.33997288030299, 19.217477944920425, 15.95355061272237, 13.373309146060253, 11.332464556824727, 9.72555988784023, 8.900825215168481, 8.73945698163299, 8.727267374905756, 8.715082959772946, 8.559783514593345, 7.9093814231406165, 7.081203483794412, 6.487126582767869, 6.108242768801224, 5.952663498744055]}, "22": {"0": [2.5474243296725123, 2.603470117646607, 2.7293664845180423, 2.92592559280466, 3.2006694225619916, 3.5616435219240095, 3.8379558080495393, 3.9034402897278797, 3.9087162240056372, 3.914005333169178, 3.9818498606886585, 4.319925303773988, 4.957045267075551, 5.7396992581385975, 6.693568523912471, 7.850562289565878, 9.256767578296698, 10.296448502007088, 10.541066606666575, 10.56074037167151, 10.58045388252077, 10.832604229312146, 12.0824286975689, 14.42796645597224, 17.30889723341518, 20.86383430778341, 25.2684752919675, 30.741260463886896, 34.848789047822926, 35.81958900897941, 35.89779415118943, 35.97620585004964, 36.979833645685865, 42.00241693028525, 51.56786861432277, 63.48154645993452, 78.28104341834927, 96.58294873575801, 119.07657232422298, 135.67333288680578, 139.55888487699715, 139.8711031736389, 140.1837139852569, 144.1857575245264, 163.89705848604848, 199.8311098439539, 241.38644543355326, 287.80688712891856, 337.1751700464496, 386.32946057556705, 415.1595832278063, 421.0915076208448, 421.5564756953261, 422.02035691706476, 427.7598599500145, 451.6563736787165, 479.306268581319, 490.93795982596936, 484.9851310736421, 462.2577753613949, 425.9941976345121, 398.22312857024735, 391.82755786664933, 391.3120069298192, 390.79541803398297, 384.26054158359966, 353.5382630437598, 303.8493953435485, 256.18544825085036, 212.90093778967116, 175.08715080878267, 142.9843691766123, 125.57750564417977, 122.05580070858376, 121.7804183458661, 121.50570473419404, 118.09471857115855, 103.5795364183559, 83.99988952835469, 68.14462410247887, 55.3755362338078, 45.11803944608236, 36.8898730348848, 32.57897508031588, 31.718058675554968, 31.650888307130856, 31.58389841721884, 30.752213795851382, 27.236117052324193, 22.551861470719004, 18.7892801844618, 15.766679916854535, 13.3365508643946, 11.383310757898482, 10.36017190793317, 10.156245167432003, 10.140329279624037, 10.12445503570693, 9.92786114425753, 9.103779284657527, 8.023353153355806, 7.1919492653495025, 6.581167586339537, 6.168557453998205, 5.938380565077516, 5.8833853254969934]}, "23": {"0": [2.565051970672184, 2.566226461251012, 2.5701343859483607, 2.577654483090997, 2.5881614871945233, 2.6016810173346276, 2.6186126297977332, 2.6344674156783574, 2.641555915040978, 2.6426593269273986, 2.64377376075038, 2.6515009882150165, 2.671642534353931, 2.700161618833131, 2.7317623737605166, 2.767133731831447, 2.8056987447618438, 2.8478097580614667, 2.8835548729088454, 2.899281930770693, 2.901686259431554, 2.9040994647346245, 2.920395300047619, 2.9611117778252223, 3.0160282315683236, 3.0744673608109134, 3.1370084001898544, 3.204013747371998, 3.274899072015069, 3.33427850753896, 3.359816131473981, 3.3636887485021383, 3.3675714418053175, 3.3939084077899406, 3.458778179935969, 3.5444063097582728, 3.635050234802894, 3.7305922339715822, 3.8310016327095777, 3.9364259579041376, 4.023516027223633, 4.060761530029027, 4.066391898459495, 4.072034580586069, 4.110043959824197, 4.203606830214903, 4.327349258381938, 4.456562615033896, 4.592027517632645, 4.7336347360877795, 4.881779856120715, 5.004207009527998, 5.0564287452130445, 5.064331469752087, 5.072251408673455, 5.125598486447962, 5.256447187965235, 5.42918975527146, 5.60930086037301, 5.797410677898971, 5.993766056363739, 6.199376194224871, 6.3689767703835765, 6.441107595947175, 6.452003424848523, 6.462917206257085, 6.536684711077492, 6.7172479125838755, 6.954593574637088, 7.20205025039689, 7.459916332727786, 7.729564289593196, 8.010195339286682, 8.242009348071267, 8.34048602167277, 8.355357722146069, 8.370256825914513, 8.470899954943793, 8.719222797924996, 9.044212837258955, 9.38384650681358, 9.738434425277157, 10.10946026570246, 10.497101042120187, 10.817050746554498, 10.953657739280649, 10.974278039923677, 10.99493777299333, 11.13459011671846, 11.47705085240512, 11.926937140620714, 12.396332643539306, 12.886952280982092, 13.400298003704222, 13.937085838954124, 14.380280311547859, 14.569030678506044, 14.597533626264326, 14.626105297871467, 14.818772948665877, 15.294612889642734, 15.919449044605246, 16.57421232393382, 17.259285091040386, 17.97707989619779, 18.729608338763367, 19.351567450244204, 19.617387162977785, 19.65755642236254, 19.69781037596205, 19.969273275884685, 20.63930098585951, 21.519243768705856, 22.442027312891863, 23.40996099598874, 24.42417770862895, 25.489711747017356, 26.37149262912596, 26.748186580309444, 26.8051148761446, 26.862193025999392, 27.247165806826683, 28.19650120284921, 29.447233420624293, 30.760296940840817, 32.13746226119888, 33.58324957519259, 35.09962661449177, 36.35453522362204, 36.891789736012036, 36.972831676721704, 37.054083295604514, 37.60206424688546, 38.9552698081872, 40.737518202200235, 42.60785115650686, 44.5722899751514, 46.63516549604139, 48.801062233924384, 50.59486020936688, 51.362091327091065, 51.478023397647036, 51.59419671268523, 52.376728968341595, 54.310469052985454, 56.860117273525425, 59.53272589372964, 62.34167944936246, 65.28624127657957, 68.37552043658401, 70.93107406413301, 72.0241133506582, 72.18925396932815, 72.35478710582876, 73.47015445835589, 76.22333793749348, 79.84878749893342, 83.6475538776055, 87.62830531559266, 91.79851377186654, 96.16722700303582, 99.77812988295727, 101.31930086469835, 101.55190093056682, 101.7850456980809, 103.35644160531442, 107.23634197864833, 112.32465782489747, 117.64739770802905, 123.20323187823415, 129.00750471885945, 135.07062148769143, 140.06587792998374, 142.1946805422818, 142.51570055932055, 142.83741957870834, 145.00521834012332, 150.3318389498795, 157.2849716285023, 164.53433369316423, 172.0658901699412, 179.87813425161968, 187.99039634835054, 194.64035362250425, 197.45463943959933, 197.8798253898574, 198.3057717658327, 201.17062961612777, 208.1608576457661, 217.25854066067643, 226.63657462495976, 236.28452542309293, 246.21918184234988, 256.4059960053333, 264.6657412054698, 268.1429954471708, 268.66545869465574, 269.1888615837528, 272.6984629149489, 281.2118408069913, 292.1498667621767, 303.27682373089317, 314.5286795971661, 325.88890220493283, 337.35265713504367, 346.48456863846565, 350.2836393338678, 350.8514671307197, 351.41947274175055, 355.21835125745906, 364.33032751592646, 375.7900244539155, 387.1475467453196, 398.3663092272658, 409.3393849824794, 420.0271194977262, 428.3295299265525, 431.72089089026133, 432.22321516881124, 432.7246603269135, 436.03965605939067, 443.7981484374163, 453.2428623550539, 462.1412050582106, 470.4158643629226, 478.1721340838405, 485.26253801224175, 490.28994888397574, 492.2379638818516, 492.53440504019727, 492.82860756735124, 494.7238205110909, 498.8378961011346, 503.28815820153096, 506.9028586674843, 509.6706461768652, 511.55340292212225, 512.4587644612521, 512.5619645701324, 512.4394765861249, 512.4140610159864, 512.3865714518516, 512.1492618351563, 511.15656047625424, 509.083551977218, 506.0875026528738, 502.32588305639547, 497.5712523743766, 492.1073137383529, 487.24993510433376, 485.06813391609927, 484.7350116491096, 484.4001948202655, 482.11645040204274, 476.3286990822606, 468.47357736859584, 460.02307270900735, 451.00735547938075, 441.4603294045882, 431.48434842565507, 423.2860162090146, 419.81010886217445, 419.2865996724165, 418.76226582821545, 415.2494986421828, 406.69846676879337, 395.64236730719114, 384.42912725304865, 373.03391097991727, 361.5629876954569, 350.06465091984063, 340.92631591359225, 337.1334985295307, 336.56616978372114, 335.99895955621946, 332.2181570640702, 323.13923460792535, 311.7954856484161, 300.5492908490793, 289.49186289745023, 278.6085736103357, 267.92278943078, 259.6125090570459, 256.1952723410976, 255.68681937631555, 255.17917540683044, 251.80461545338562, 243.79842903074172, 233.94342682873963, 224.3731997877507, 215.07462946440435, 206.05045775706898, 197.3133412473659, 190.60692373879982, 187.86750733069584, 187.46034390683093, 187.05406994915268, 184.3613737892248, 178.0139848527837, 170.2706659763882, 162.81770282497243, 155.64491322124096, 148.74837844422467, 142.12689165532103, 137.07305854374135, 135.01776297947944, 134.71276384317238, 134.40846500032126, 132.39154612663725, 127.65586698173547, 121.92070716397974, 116.42619166105008, 111.17154275419819, 106.14081955936918, 101.33540516454669, 97.6783523995223, 96.19396205491452, 95.97350378069244, 95.75356080869528, 94.29926848160304, 90.89598260295638, 86.7770851387348, 82.84532556329266, 79.09365269382235, 75.51837867268846, 72.1062176929622, 69.51576003694461, 68.46628403759578, 68.31047304190744, 68.1550312849206, 67.12633260688214, 64.72218532120904, 61.81772885889729, 59.04799508977843, 56.41114898131886, 53.90086546714764, 51.507100687385204, 49.69134574377896, 48.95540730106272, 48.84615866413271, 48.73718202349195, 48.01618759657648, 46.330730131385316, 44.29845055378691, 42.36363446984871, 40.5193362431361, 38.76434419553166, 37.09446934993575, 35.825442915460805, 35.311850108725366, 35.2357271915391, 35.15980192171679, 34.65687951860334, 33.4820983638164, 32.06484589685277, 30.713990765250163, 29.428308045869446, 28.20267665103376, 27.035120318377846, 26.147225082122706, 25.787439072201003, 25.734065899389083, 25.680831187494057, 25.328771340454917, 24.5070983670595, 23.513375733838444, 22.566092415617035, 21.664100976519613, 20.804859277080727, 19.98667084756767, 19.365430209645417, 19.113881617816663, 19.07654659766134, 19.039294101836983, 18.792849141347347, 18.216043118701617, 17.51977609940498, 16.856370123747023, 16.224407368949205, 15.622264979630893, 15.048771151980336, 14.612954295120874, 14.43621974744062, 14.410028225174923, 14.38390561703018, 14.210932875122781, 13.80615473751347, 13.316116397688885, 12.850047897325494, 12.40629174639288, 11.983379774318461, 11.580654706474375, 11.27479095313487, 11.151633112154041, 11.133413642337109, 11.115166355298605, 10.994192104420087, 10.711355887623307, 10.371113552046651, 10.047094974885175, 9.73978612347904, 9.448487473687486, 9.17192065280544, 8.9629076738974, 8.87821109120055, 8.865667964506146, 8.85313638341627, 8.770346145005087, 8.577943235434505, 8.346173424815637, 8.127895897495362, 7.920941764199872, 7.726500714633395, 7.543897976745267, 7.406711440964006, 7.35133643989625, 7.343179572882439, 7.335049560285308, 7.2814623568744485, 7.158593950312265, 7.012213608576538, 6.876343393872572, 6.7510147574028725, 6.635222148412781, 6.529130575350956, 6.451313372940935, 6.420657153558098, 6.4161681837412745, 6.411701967384643, 6.382560856998494, 6.316671121289854, 6.241744113130858, 6.175851388783533, 6.118927747177872, 6.0698595830719535, 6.030180705555809, 6.005081798525014, 5.99593551095668, 5.994674488182498, 5.99343904830078, 5.985616150398259, 5.970327474525651, 5.958842037331101, 5.955959751459506]}, "24": {"0": [2.5875581025398207, 2.6083367385272154, 2.690260829433563, 2.8369365541535436, 3.05122194901759, 3.3399952861755073, 3.564162140900947, 3.618540173037725, 3.6230632740674835, 3.6275941120739517, 3.684001237578641, 3.9616812773308907, 4.482365211306209, 5.117527500169915, 5.888723667509765, 6.820144603355719, 7.940623553538627, 8.762230681227223, 8.958121071679551, 8.974389172727351, 8.990702138132319, 9.192868952296859, 10.17462942900655, 11.992958894204175, 14.19507120111477, 16.87112029070052, 20.143316936871233, 24.15375756578778, 27.146767154816775, 27.865645875257645, 27.925573702855534, 27.985507366989847, 28.728540810058885, 32.3659952220722, 39.20117521783694, 47.63694433093058, 58.05172724649303, 70.90087426311328, 86.71030891039678, 98.48567288784876, 101.30500219236194, 101.53970465466983, 101.77423856555127, 104.68525741687417, 118.87058010456116, 145.14867389249468, 176.63660698698274, 213.763149714553, 256.586242217496, 304.4283047471513, 336.5189032611771, 343.77293210690743, 344.3692745083618, 344.9657037985629, 352.2595874082909, 385.1749583982058, 435.6313027415832, 479.9972201865375, 513.5251166298748, 532.0519761409677, 533.1637796533926, 524.726474170759, 521.9283774108566, 521.6846494643729, 521.44069722921, 518.2916843303852, 500.3728062639852, 461.4349185201807, 413.8109847754925, 362.1466960155821, 310.6298311166563, 262.2647774801633, 234.19742935607957, 228.26144653521877, 227.78055297543776, 227.30069409428606, 221.49362404251468, 196.69470269768706, 162.11363020646382, 133.01196542947474, 108.87015374249772, 89.03390748201042, 72.83893199707124, 64.21565459824126, 62.45306971930685, 62.311191720673214, 62.16965041008886, 60.46604863190064, 53.373471403500126, 43.90581033538176, 36.25026230677879, 30.061205109045122, 25.044512645819967, 20.975208471664466, 18.813399374816818, 18.37085167806834, 18.335202595140057, 18.29965497586296, 17.872639934384253, 16.09592606727743, 13.715800097694318, 11.783861812196944, 10.225176348473124, 8.977378859212033, 7.989353777129844, 7.482839740769359, 7.382004474910399, 7.373931565759555, 7.36589506871642, 7.2697534161393556, 6.884585599993462, 6.4285849980293195, 6.146341416082737, 6.06272567965935]}, "25": {"0": [2.589872434563702, 2.5904586094125635, 2.59254622444179, 2.5952669446638894, 2.5968913863444105, 2.597218180228368, 2.597555836852169, 2.5994957938448366, 2.604349801744977, 2.611622526988983, 2.6205046696184158, 2.6305656853831776, 2.6419891779829503, 2.654897470967637, 2.6673616536956644, 2.673471897758936, 2.674648148532577, 2.675837104814905, 2.6821760583908127, 2.69673816413578, 2.715506193633631, 2.7356694212580224, 2.75737099352932, 2.7807603379624433, 2.8058039926370597, 2.82785878111443, 2.838544623287943, 2.8405924213310167, 2.842650062550642, 2.8535562528387795, 2.877946385968004, 2.9086291198900507, 2.941341665469711, 2.9755887170929713, 3.0114575915670385, 3.0490276120519457, 3.0817518841232805, 3.097322285485276, 3.1003323002934633, 3.1033627344324275, 3.119399720132276, 3.154645410536557, 3.198953166044341, 3.245442331838065, 3.2934179660566323, 3.343463831561809, 3.3955378672907015, 3.440236644555523, 3.4614460782097023, 3.4655374926534326, 3.469642586094641, 3.4913588115849468, 3.5389497218117536, 3.5983461016877745, 3.660096904761377, 3.7239365223988767, 3.790100684945879, 3.8585098103784676, 3.917024216064064, 3.944703303692304, 3.95003302386252, 3.95537637062048, 3.98350398038464, 4.045348859758841, 4.122128709097233, 4.20121094293937, 4.282853911836255, 4.367356251839684, 4.454241714102373, 4.528421507418473, 4.56356740686885, 4.570363318349957, 4.57717361990456, 4.612913482972056, 4.691399857353509, 4.788402260732338, 4.8884483432734624, 4.991642696581348, 5.0978144444041895, 5.207369279279783, 5.300877892344107, 5.345101236587327, 5.353623574814987, 5.362164097067283, 5.407095477473826, 5.505527589935336, 5.627593969991574, 5.753128536531334, 5.8823235656189095, 6.015506836652571, 6.152638952694311, 6.269381218084872, 6.324610315134284, 6.335220832199319, 6.345864626856322, 6.401978707283364, 6.525092840839065, 6.6771433903165995, 6.833558447243309, 6.994551971189212, 7.160305154208272, 7.331022319921707, 7.476495217405293, 7.54510092455058, 7.558313951002775, 7.571551622137791, 7.641163589736984, 7.794179410256512, 7.983081730783655, 8.176806655498025, 8.376443589883745, 8.582356354130873, 8.794364759163493, 8.975381198389764, 9.060785185966097, 9.077253862740609, 9.093761462622956, 9.180606603254322, 9.371179798558748, 9.607178121483965, 9.850228186649518, 10.100379018784386, 10.357531247934118, 10.622966204391178, 10.849514469678422, 10.956487099273085, 10.977120964539635, 10.997803416998398, 11.10660919661551, 11.345076988961651, 11.64046137907576, 11.944524533282205, 12.25753141063607, 12.58081801030782, 12.913748228531158, 13.197468405146713, 13.33159455917939, 13.357438684500012, 13.383341430802073, 13.519451968050486, 13.817470011830538, 14.187020527834314, 14.567365997105474, 14.960415624675916, 15.365481616837407, 15.783095276691725, 16.139945160251784, 16.308797867436912, 16.341361547030704, 16.37400600226507, 16.545807631791984, 16.92321961268433, 17.390646308356875, 17.872494928617076, 18.3701879664524, 18.88350463794733, 19.413239255971504, 19.866258982052763, 20.080759367421226, 20.122112649201892, 20.163556209756, 20.38146650881454, 20.859693244395856, 21.452648997406047, 22.065183929192603, 22.696871787794752, 23.349828038137872, 24.02391035295451, 24.599844720036504, 24.872432814060474, 24.925022720439692, 24.97773984582956, 25.2551691730226, 25.86579536435998, 26.621350866595506, 27.401861160277672, 28.208458137121205, 29.042285531549602, 29.902483555530864, 30.638599444289504, 30.98688459386464, 31.0541096844231, 31.121503573429, 31.476150519643113, 32.25502302382547, 33.22089132810679, 34.21828973731779, 35.24931210734289, 36.31417777329755, 37.41456933000082, 38.35583333095424, 38.80113763846962, 38.88704794752307, 38.97316563030892, 39.426293915250035, 40.42200914733635, 41.6595679874297, 42.937985651738884, 44.2586630649169, 45.62362099788369, 47.03313066946888, 48.238854262102755, 48.81169998963165, 48.921689219401216, 49.031901730828835, 49.61226463388911, 50.88846722728239, 52.474710750507235, 54.11393245966821, 55.80791859374357, 57.55713101290045, 59.36354423469973, 60.90903051001538, 61.64142987192837, 61.782743024269514, 61.924420272840955, 62.66969067241253, 64.30544417042441, 66.33683797772753, 68.43415128608152, 70.601574261285, 72.84170602757521, 75.15159830495178, 77.12593674489868, 78.0617401425159, 78.24229463231053, 78.42329096906265, 79.37524264722317, 81.46671932502525, 84.05983556311539, 86.73498177628025, 89.49340221364021, 92.34338883572593, 95.28662684642399, 97.79782567423929, 98.99150572962687, 99.22147675998771, 99.45184894585304, 100.66262902429432, 103.31529910651024, 106.60229051589585, 109.9937360341706, 113.48725425545162, 117.09193587406055, 120.80691443584121, 123.97456063105173, 125.47581869739332, 125.7656213247002, 126.05604627281544, 127.5787372887446, 130.91984248791698, 135.04892059733132, 139.30380141415287, 143.68377216953618, 148.18239881678502, 152.81211590641965, 156.7567292012948, 158.61977385505, 158.97862706608385, 159.3381658701659, 161.2271010682821, 165.3720422965967, 170.47388848284095, 175.72105038325248, 181.10109434698285, 186.61921257059743, 192.28646876445927, 197.09348055020092, 199.35708203104852, 199.79185117947318, 200.2273496345873, 202.51650867022843, 207.53654117365386, 213.71155271565618, 220.02510875523762, 226.46709274719902, 233.05571589033758, 239.7780147565797, 245.46443183114766, 248.14253893489558, 248.65596492408733, 249.17022744284796, 251.86961034157457, 257.7393318226656, 264.93311818714204, 272.2474520372052, 279.6916165498688, 287.2318843286718, 294.8840790292869, 301.3071824150752, 304.31864072895183, 304.8965580277488, 305.4748959284929, 308.5021607912389, 315.0445443028359, 323.0266265261465, 331.06982448826335, 339.2070559252956, 347.32170314668633, 355.493667485909, 362.3020386831254, 365.48235188305995, 366.0882763143752, 366.69427717051815, 369.8625974152768, 376.7074585999364, 384.92098598565406, 393.0978382534021, 401.27676339924875, 409.274719161991, 417.28635850685197, 423.88862161243776, 426.9238366861768, 427.4977908083003, 428.0701984270199, 431.05665801130823, 437.47350623222036, 445.0885932748306, 452.5065744351775, 459.75730531298024, 466.8399416609386, 473.64282770290544, 479.15215078442634, 481.63890194549117, 482.09293269380083, 482.5508093686065, 485.0002149380243, 490.1585473564859, 496.0398997592469, 501.6886458537061, 506.9420824256775, 511.93266864872766, 516.5696144921258, 520.1271889998899, 521.7038943383061, 521.9991397195604, 522.2920433615718, 523.7822654862442, 526.8077610438198, 530.0488530445698, 532.899497467129, 535.3558303432019, 537.3820098897852, 538.9978159521849, 539.9901677889467, 540.34817864144, 540.4089831198463, 540.467529751276, 540.7366076945923, 541.0849637510926, 541.1245572744667, 540.7321695913298, 539.8721873086268, 538.5134847303639, 536.870167611533, 535.0794485490356, 534.1597091725065, 533.9791420047663, 533.796359160068, 532.7986721840495, 530.4745711391379, 527.2503106348574, 523.6310243347051, 519.6371900738086, 515.2603952030854, 510.5504002188449, 506.37089335651586, 504.3751305181281, 503.9796823084257, 503.582719738357, 501.4849340040042, 496.83696521765023, 490.95384394781894, 484.82288424429396, 478.3794716660418, 471.68140195818603, 464.7591622745316, 458.90251846543066, 456.11380462543656, 455.57720327534946, 455.0397528005617, 452.21906370530525, 446.0738519898919, 438.5134036462665, 430.7661553972307, 422.9147370191764, 415.0162232888731, 406.9956988187891, 400.2821683517398, 397.1439104226104, 396.5372835950252, 395.9296256315226, 392.7508854044621, 385.98890683842353, 377.78443521362357, 369.57896807200325, 361.3564598081707, 353.1466890357015, 344.9821512188381, 338.218305039934, 335.0914978161452, 334.49427589598633, 333.8975273306611, 330.77027485047654, 324.1083097600642, 316.1245471037871, 308.2259324905616, 300.39157142946135, 292.6759770426775, 285.07405618152103, 278.82904933964426, 275.95608144334426, 275.40995003175794, 274.8643620114765, 272.02197055555445, 265.93244013141504, 258.7045515456085, 251.6193742006068, 244.66949638617476, 237.84939272310515, 231.16672552816004, 225.71998561696168, 223.21728557228695, 222.74071054546346, 222.2649834958026, 219.79422785953258, 214.55360272863115, 208.38520439689512, 202.34264295985392, 196.44245200370784, 190.67643280208847, 185.06015206739633, 180.50671187914108, 178.42272325514898, 178.0263606579209, 177.63068049287108, 175.57528816498385, 171.21187591700442, 166.09331275781614, 161.10257781732133, 156.2496287947896, 151.53754724717467, 146.9433186850175, 143.2253988476786, 141.52957610288257, 141.20601883407247, 140.8831007660425, 139.2084767927567, 135.67936839548116, 131.53842273960424, 127.5155634751417, 123.60754266736635, 119.8171556421831, 116.13417361115015, 113.16287351627444, 111.8089171864925, 111.5514450964074, 111.2945425515947, 109.96199717045769, 107.14462521488547, 103.8483506961557, 100.6524003006766, 97.55192707378056, 94.54899406276438, 91.63758726572397, 89.28561969700206, 88.21414473232676, 88.0109253251269, 87.80821569378082, 86.75457962028776, 84.53372925147181, 81.9386215955946, 79.42229825653355, 76.98470427534421, 74.62606708721844, 72.3370769067698, 70.49671470592246, 69.65816203577425, 69.49887656912746, 69.34000041991256, 68.51486936735327, 66.77567746122374, 64.73978140429827, 62.76842079841022, 60.862211830605034, 59.01661421790975, 57.22778736240567, 55.788920404741944, 55.13362707238202, 55.00914309810125, 54.8849760502385, 54.24018645372867, 52.88183934050239, 51.29237342667883, 49.75458147948608, 48.26761497546397, 46.8284729553979, 45.435206727631176, 44.312985066532775, 43.802361282104684, 43.705335394477366, 43.60815950816534, 43.10512485367953, 42.04702953144115, 40.808292281246764, 39.611715145889434, 38.45474809377667, 37.33482678497315, 36.250064160386586, 35.37603720605535, 34.97837419868145, 34.90282740367473, 34.82747164003132, 34.43702233467373, 33.613130267241445, 32.6494091160426, 31.717230897498304, 30.814845276714184, 29.94130837561356, 29.09602208309726, 28.414862631290724, 28.10415512701539, 28.04519427820048, 27.986356971211038, 27.681210888091073, 27.037813417878947, 26.28611335654055, 25.55664596218616, 24.8516691139613, 24.168970058490086, 23.507392842265062, 22.974871747750544, 22.732477864780964, 22.686380688129308, 22.640399867900296, 22.402115599741762, 21.89931815274066, 21.311185730653307, 20.742022368066813, 20.19057375562454, 19.656935625747646, 19.140946911927795, 18.725120305856848, 18.535691175559105, 18.49973149561647, 18.463858537845063, 18.277917404009322, 17.885401452502563, 17.426087706242797, 16.98158380304247, 16.551619962323386, 16.135156514246386, 15.731731854492798, 15.405884822061198, 15.257753589736481, 15.229621406116328, 15.201560971938642, 15.05617827006921, 14.748650238336237, 14.389178946673917, 14.040784157549032, 13.703543295307865, 13.37696904781338, 13.06053254502985, 12.80574637728173, 12.689673113257502, 12.66763311876525, 12.6456476757466, 12.531712801966604, 12.290852254405525, 12.009762625664225, 11.737782509973586, 11.474760474190237, 11.220599526087714, 10.974425185273203, 10.77656686994596, 10.686569596487814, 10.669481238003938, 10.65244019255936, 10.564179906771074, 10.377631127252531, 10.160062765898328, 9.949817003036523, 9.747027433611281, 9.55122188869757, 9.36159878800072, 9.209595258622025, 9.140462669861911, 9.1273438296247, 9.11426294238803, 9.046531683759836, 8.903899337878578, 8.737530343021284, 8.576975438492399, 8.422441351855877, 8.273569710961956, 8.130264471617158, 8.015300065050367, 7.963331199159876, 7.9534553539386215, 7.943610242370704, 7.892692507036373, 7.785722069079391, 7.661658566733802, 7.54277609534314, 7.42896541811721, 7.320284840657627, 7.216428681445281, 7.133834730866147, 7.0965522528734635, 7.089501935611697, 7.082477287541655, 7.046207098039537, 6.970561619139295, 6.883687281557463, 6.80132652326299, 6.72367459336851, 6.65033137847568, 6.581492488966357, 6.5274887139904365, 6.503390544697058, 6.49884903055409, 6.494331219066099, 6.471084004239035, 6.423151831119064, 6.3693584796926705, 6.319593712875287, 6.273978010891504, 6.232268203936802, 6.194945375928502, 6.166985735440349, 6.154916455534764, 6.152676564004432, 6.150457950190486, 6.13918568390512, 6.116933373033521, 6.093629791299691, 6.074276076094864, 6.058682162756436, 6.046792723081754, 6.038929361759126, 6.035572931470315]}, "26": {"0": [2.6065368722869864, 2.6067034179870436, 2.6067615259398256, 2.606827091706345, 2.6076971359287997, 2.6129054135944685, 2.6266481863328894, 2.648051110449961, 2.676709899503374, 2.7137438205741082, 2.7585300911530877, 2.797156094260184, 2.812032329575969, 2.813901610250376, 2.8157800078463797, 2.8314161358642087, 2.8780106689783214, 2.9481439531492417, 3.0272445454450554, 3.1149934754932835, 3.2121750446465653, 3.3194427796787194, 3.405434133999276, 3.4376662953541843, 3.4416744253251688, 3.4456931157717867, 3.4787968167111902, 3.5751557139906454, 3.7144026474493983, 3.8651359374386125, 4.027658106393993, 4.202375358929423, 4.389885171328998, 4.537922866815242, 4.593140721406523, 4.599995768077797, 4.606860592702088, 4.66330556745201, 4.825667930081124, 5.057963907904874, 5.306674218029884, 5.572424451006263, 5.8568473484084205, 6.160510299983668, 6.399169454629421, 6.487984021645708, 6.498992605140353, 6.510025357045939, 6.600693627184549, 6.860903424024076, 7.231966190036892, 7.628157238971069, 8.050610856526834, 8.50094546112789, 8.982524175418602, 9.361080628983434, 9.502113769434366, 9.51966170299471, 9.537167093931682, 9.681184856137387, 10.095156308034301, 10.686637851962063, 11.318922783279861, 11.99517606809791, 12.719191376970922, 13.492977213299266, 14.101036314130031, 14.327403668592718, 14.355486375885327, 14.383630905570094, 14.615062980477873, 15.282472709664583, 16.23800892683334, 17.263413224896226, 18.36299252509061, 19.544041356686478, 20.812679424520557, 21.814581354684176, 22.1882385694772, 22.234623255701266, 22.281127246600363, 22.66320887108994, 23.7653169587698, 25.348881450677048, 27.051711101661404, 28.883895690884124, 30.852810569509337, 32.97195265226149, 34.649802159586336, 35.27607778702652, 35.35372674018177, 35.43156159276253, 36.07202784011971, 37.92176860492987, 40.58132576977394, 43.44595656421114, 46.53250671673663, 49.85389545753217, 53.43037736671605, 56.26583515291381, 57.32177600053475, 57.452971647964276, 57.584488730292215, 58.66697034688117, 61.7964756867671, 66.29471171011947, 71.13556204966409, 76.33911396900345, 81.94188856679153, 87.96150147714074, 92.71871095040424, 94.49315297292077, 94.71358355547764, 94.9344597041201, 96.7509580054628, 101.9866352021024, 109.48552797029542, 117.53450458109172, 126.1517751174602, 135.37006630619237, 145.22921607910965, 152.97954868940275, 155.857187008972, 156.2141990215405, 156.57193060807828, 159.50885342997964, 167.935745867809, 179.92318964862048, 192.63297377985464, 206.1103671066334, 220.32953332818056, 235.3099758628545, 246.90757855513607, 251.1728297864449, 251.70231059220205, 252.2325880543227, 256.5654155128258, 268.87211255114005, 286.0371746824405, 303.82964396533686, 322.16732830893227, 340.9601601631518, 360.0933917777331, 374.4172254255194, 379.58405794536503, 380.2128377654988, 380.85352937270676, 386.02499865163753, 400.42682267780134, 419.6055611391631, 438.47696480374674, 456.79062063337733, 474.37799364721263, 490.8700721602615, 502.29118394957607, 506.25524931907086, 506.7359263095792, 507.2152176258313, 511.01865580721295, 521.0152055500057, 533.0105870074665, 543.1172066234838, 551.2249450011803, 557.1575338824093, 560.7149400064915, 561.8999939897003, 562.0070273688626, 562.0083148122425, 562.0104415049897, 561.9233831082806, 560.7512178012329, 557.1294651657188, 551.1772609701973, 543.0421994978541, 532.9059947707351, 520.9863463730069, 510.93463922665893, 507.1198066614446, 506.6436499130963, 506.165927894078, 502.21408595171266, 490.73811594883426, 474.19658369823895, 456.646792977084, 438.3733226783881, 419.4111958876991, 400.20928467303673, 385.8331188734875, 380.6683549891706, 380.03368175526253, 379.39897548833966, 374.2260668676986, 359.9347616137639, 340.7791720668055, 322.01802536142503, 303.6786196227384, 285.9077255988463, 268.7475893628118, 256.4370366573202, 252.11804032688616, 251.59097332174153, 251.0646826402956, 246.8084133974553, 235.20975766927978, 220.25363610022816, 206.02735842675878, 192.57100178968668, 179.87142155946026, 167.90123516821114, 159.48181167443494, 156.546681000219, 156.1892332683221, 155.83250065555572, 152.95540923970873, 145.2195251156486, 135.3777491724024, 126.16788158187805, 117.55900759813301, 109.53181746860226, 102.03509021362997, 96.80460439165525, 94.99070726444928, 94.7700540937014, 94.54988307189758, 92.7799259259386, 88.03298571439991, 82.02509791290116, 76.43784727659849, 71.24542782628956, 66.41989041012751, 61.93613188155664, 58.81749412404905, 57.73673505933864, 57.60539823639452, 57.474378279439975, 56.41970334826584, 53.59369279925699, 50.02656268127051, 46.713003677531866, 43.639398691258094, 40.78689603168451, 38.14253196450812, 36.301823928419886, 35.664772317243425, 35.58737581376794, 35.510169496777834, 34.888808635583366, 33.22491043549109, 31.121161426921223, 29.168281049058464, 27.352682514141684, 25.666938816028374, 24.09960726500737, 23.00828170933016, 22.629992733677472, 22.584017098723553, 22.53815501760198, 22.168933846068857, 21.18178506942161, 19.933633407910495, 18.77400386210445, 17.696918569204826, 16.697086305491766, 15.76675860325365, 15.117070422755084, 14.892611461907359, 14.865395979646578, 14.838239446618156, 14.619386511042437, 14.030784888703417, 13.286559922402217, 12.595388767168112, 11.953989030001702, 11.358471699123001, 10.80771177300989, 10.425201671215456, 10.29270754207822, 10.276622773919325, 10.260580740614655, 10.131593224923343, 9.787294058605044, 9.353986383196082, 8.954043389706849, 8.585827215049946, 8.247208511604631, 7.937083951456368, 7.724589854533935, 7.651808311877376, 7.6430003510798326, 7.63422164515846, 7.563718851067502, 7.377252382665301, 7.148323884225116, 6.943760784564051, 6.762716454410767, 6.604543627976923, 6.468103983107002, 6.380909326098546, 6.352307417332395, 6.3489013339036635, 6.345516205386496, 6.31883099733014, 6.2524399999471765, 6.180860686936868, 6.130016987868846, 6.098674589328496, 6.088692980160287]}, "27": {"0": [2.609759125801665, 2.6313612263787736, 2.6392419450858053, 2.640008359515812, 2.640784010358993, 2.6498084339363337, 2.6978920174379177, 2.80938768212031, 2.9655508522568503, 3.1700466383041306, 3.4273723277609762, 3.741978565189256, 3.978601393637272, 4.040299955819035, 4.045853664383762, 4.051421326428469, 4.115082823612217, 4.395458318930971, 4.892184975145177, 5.474914885411672, 6.156528197418495, 6.951334650558167, 7.8768392861149925, 8.55501236084949, 8.729722191758707, 8.745506801224465, 8.761328023739116, 8.941488973447397, 9.731423868140498, 11.123716929764308, 12.75244679898797, 14.659842837370602, 16.902909802321282, 19.54968736823001, 21.51282385102082, 22.02189225938544, 22.0678131092657, 22.113835704313736, 22.639944974206863, 24.958526426596052, 29.088734798523017, 33.990997777340255, 39.82024074075521, 46.75582806825741, 55.010667256015296, 61.16679129601924, 62.770933766735304, 62.91564774543157, 63.06073862520541, 64.71541240733032, 72.0255175869118, 85.05964321613396, 100.51171905127775, 118.75963610678073, 140.22334941553513, 165.28358293099978, 183.58238398316814, 188.28375989186765, 188.7070545721638, 189.13121071647677, 193.9507761659013, 214.88297749848692, 250.7523647806687, 290.62567472844194, 333.928007779116, 379.40039068111673, 425.2408546325362, 453.9853993148498, 460.74962554436, 461.3450942765409, 461.939653165025, 468.55485901971645, 494.4319685074846, 528.463453337202, 552.8219805780109, 565.2758131666727, 564.8922078759682, 551.3168628983912, 536.2701700993575, 531.9462936994447, 531.5508114506524, 531.1535779047604, 526.5054050649784, 504.9631224404859, 465.73090183142597, 421.6659371234704, 375.8076500060758, 330.4275965785419, 287.38618375031473, 261.36024984928963, 255.27024465223437, 254.7351760996242, 254.2008578536155, 248.24795572450662, 224.7708707084766, 191.9298340130117, 163.24614259960845, 138.49495068323807, 117.30746746322174, 99.31071521773677, 89.17380481818954, 86.87426428230644, 86.67271368272475, 86.47164697081806, 84.24539762349167, 75.68274640486364, 64.17679442014435, 54.50268239416708, 46.37481706630394, 39.559882389404784, 33.84147736862412, 30.64292327994087, 29.918618716466696, 29.85508784677126, 29.791702610965352, 29.089704733073386, 26.394777719670618, 22.77336985863817, 19.727793965917783, 17.167856373963513, 15.011378178660632, 13.193377164227835, 12.17405334717744, 11.94334135928939, 11.923099244563774, 11.902914626744698, 11.679700158018358, 10.824163099587448, 9.68306854257249, 8.736527649338223, 7.958131603857558, 7.330878880857637, 6.84198531116654, 6.594466973525982, 6.542179905798984, 6.537665531801178, 6.533183142312157, 6.4844187283657515, 6.313344594387665, 6.143113612673137, 6.087884911324953]}, "28": {"0": [2.610296215019207, 2.6121347736959515, 2.6199851068333713, 2.634446536695304, 2.649128012272294, 2.655519280164688, 2.6563758990068447, 2.657239947757076, 2.664195279831256, 2.685497155767938, 2.7193975606281837, 2.7598348017779966, 2.8069407153019963, 2.8603245609664194, 2.920516746603912, 2.9708531217641863, 2.990644391310332, 2.993219322590572, 2.9958039453863754, 3.016178096132604, 3.0737889038745023, 3.156292615937663, 3.2470626198515466, 3.345093450813296, 3.451821661787422, 3.5667054416115302, 3.6591177165316666, 3.6951712720517285, 3.6998936013030552, 3.7046212313557505, 3.74159985651743, 3.843912769831541, 3.9878140802591884, 4.141378864134376, 4.305274677747528, 4.480022940912198, 4.665988888323286, 4.814367132202124, 4.871825242240147, 4.879310313021803, 4.886808340593987, 4.945507078197248, 5.10698461490881, 5.332547653377819, 5.572131788961862, 5.826208875774634, 6.0959364194866845, 6.38210416972931, 6.609697116796691, 6.697728850755211, 6.709196099714948, 6.720689938562693, 6.810508349522562, 7.057274799642247, 7.401159578978862, 7.765683548888896, 8.152410344654582, 8.561947181477896, 8.996928006638456, 9.343213746423336, 9.476805901631122, 9.494202511486147, 9.511638255875498, 9.648156032335129, 10.024124938648109, 10.549013430837281, 11.106769079848897, 11.698791714209527, 12.327526685623685, 12.99575927034886, 13.52804896341116, 13.733500886323954, 13.760238339069707, 13.787032124614806, 13.997270314417294, 14.578094064343947, 15.3882653754685, 16.250912946984712, 17.16977819974984, 18.149145450376025, 19.19196529851168, 20.026270931569734, 20.348812892361504, 20.390794455848727, 20.432865838464917, 20.763596846598897, 21.676787751927442, 22.954063206870195, 24.318538104463908, 25.77527705920351, 27.329619771109087, 28.989370947441977, 30.318173945990054, 30.832816741601413, 30.899821714510324, 30.966987841339215, 31.493367869420425, 32.94970722789248, 34.99054450857672, 37.17176281911606, 39.507215895602634, 42.00266739924841, 44.66815613036272, 46.806097104275274, 47.63587994314477, 47.7438746041363, 47.85212467985368, 48.70033261630833, 51.04373460138578, 54.338204090970294, 57.85665042018645, 61.622058310066905, 65.6441551603393, 69.9460865727084, 73.39235092880459, 74.73012219010927, 74.90418460763698, 75.07865523358615, 76.4469188044827, 80.22287310835573, 85.52130973520119, 91.1745458938345, 97.21483572092117, 103.64516647208846, 110.51237022891213, 115.99071756582948, 118.11321447247052, 118.38984509718527, 118.66715025494996, 120.84069889510033, 126.83179288478452, 135.1919340441428, 144.08483956178898, 153.52007328084926, 163.52425916999522, 174.11125246412547, 182.51255607283468, 185.75452739544875, 186.17707514234914, 186.60028275577824, 189.90676229493914, 198.97880624551303, 211.53055739476596, 224.74186746429706, 238.57962596520093, 253.05725041243576, 268.15608518098566, 279.9715047229026, 284.484219047439, 285.06912281851396, 285.6546690981947, 290.2188680274149, 302.6047654301581, 319.4615655994773, 336.7506997827752, 354.38196066762237, 372.31262580597985, 390.4297539781008, 404.16221185796155, 409.3111792926336, 409.9737401702487, 410.63599172356993, 415.7615978698958, 429.395968623509, 447.2004880052707, 464.5838018892739, 481.36197237774513, 497.359873371107, 512.4572209972955, 523.0633720348739, 526.8144529727066, 527.2756437710715, 527.7700542385122, 531.4520183967135, 540.7238825959363, 551.6869102671143, 561.0516520254878, 568.5633101539411, 574.337197389446, 578.0972274106142, 579.6124293131323, 579.8993663923243, 579.9274648605402, 579.950775755638, 580.021455208086, 579.5319180331126, 577.0786681036226, 572.4868013122345, 566.0337516273735, 557.9232147131488, 548.0007343536391, 539.4814607608959, 536.0499911400959, 535.6061668802946, 535.1602981374804, 531.5984015572681, 521.560499334728, 507.15595350050614, 491.7296104157135, 475.41232705823774, 458.44761801432253, 440.88228713341863, 427.3827618610231, 422.2873815914165, 421.6303305630748, 420.9732691147769, 415.85990231885125, 402.12968023419427, 383.9837655645554, 365.9533227195738, 348.09714496333163, 330.55772114880835, 313.41238405128547, 300.7777389495083, 296.11535517869805, 295.51724306966975, 294.9198304402178, 290.31033066049343, 278.2268435448712, 262.74863814090094, 247.85696243318006, 233.60930732099305, 220.00496233507997, 207.04793336373842, 197.67848054605275, 194.26186463337248, 193.82492296252542, 193.3888141194597, 190.03483725599835, 181.32662075593097, 170.3418846957862, 159.9626783265803, 150.17220724101938, 140.9436035388138, 132.248698370251, 126.02323930429868, 123.76432484175791, 123.47607472854003, 123.18851552477119, 120.98012663313102, 115.2732950775822, 108.12553341641596, 101.42582029675832, 95.13991060932601, 89.2455778034034, 83.73371347571657, 79.79717394427014, 78.3717269628067, 78.19000605613003, 78.00874294870565, 76.618495571471, 73.03118554958279, 68.55004941685466, 64.35662960813909, 60.437485278623086, 56.77035494348758, 53.339607336109815, 50.893512218626064, 50.00944677425929, 49.89668716327908, 49.78419665204085, 48.921270480041265, 46.69502455678073, 43.921566673354945, 41.32717012431684, 38.902500780456705, 36.63461167141951, 34.51609301741835, 33.006402197354845, 32.46048523929543, 32.3908123775592, 32.32130876849271, 31.788018252183594, 30.411328425104287, 28.691812984380554, 27.0843593461186, 25.57957412234699, 24.170810489623822, 22.85200963335204, 21.912710048748348, 21.572284913242097, 21.528910294046685, 21.48565053901838, 21.153276283215913, 20.296709274418774, 19.228202502498267, 18.22747560056185, 17.292072249024034, 16.414551273761973, 15.593577584385006, 15.008143450093408, 14.795403025846328, 14.768227827883981, 14.741122204698359, 14.533266066658028, 13.998512886730389, 13.330582832883788, 12.704693785054758, 12.11914187976696, 11.572669888011177, 11.061575512035668, 10.697965981279038, 10.566555872355856, 10.549811639869176, 10.53311344325235, 10.405173169690082, 10.075844467892287, 9.665318883963899, 9.283856859136034, 8.928658914153777, 8.598784367657386, 8.293090494583339, 8.077431166250541, 8.000036223811367, 7.99018789526831, 7.980368707859626, 7.905205152669079, 7.712933194375766, 7.477212672912429, 7.261876122001646, 7.066978440989121, 6.891626747133563, 6.735088985089236, 6.628664041655464, 6.591557284790288, 6.586873954379435, 6.582204272531431, 6.546827882041515, 6.459453860678613, 6.358699868763562, 6.274793760030186, 6.207745765488576, 6.156813475528868, 6.122819760225549, 6.107775266184666]}, "29": {"0": [2.6302238476816897, 2.6416018020645295, 2.6790079978680126, 2.690810060500229, 2.691808895493424, 2.692816560715017, 2.706061507729655, 2.7827125411965934, 2.9613264055187942, 3.213863169020341, 3.5484101440193276, 3.9742286269950147, 4.503849819374164, 4.8981866516568395, 4.992056096504759, 4.99979598943797, 5.00754974537092, 5.104427059725489, 5.5784210865560455, 6.457866305204778, 7.52102476814362, 8.806508742721613, 10.362940139254322, 12.253940564782704, 13.652063982904822, 13.984795085384597, 14.012222257934747, 14.039695066724322, 14.383169552959904, 16.0664644206831, 19.222634174921684, 23.10739924546174, 27.902396835578333, 33.837515413513735, 41.19334708505636, 46.727354669689845, 48.053820437174345, 48.1631800605408, 48.27287024434479, 49.6458540200688, 56.42190671843754, 69.26632415756524, 85.22303052432893, 104.97890955079713, 129.34655810929283, 159.1867535107644, 181.22083250399183, 186.43593400199603, 186.86556410716872, 187.2960396490845, 192.6645389207186, 218.74444032558415, 265.9621803968366, 320.1634297857544, 379.9698576571633, 442.54217016096703, 503.185231109326, 537.615943614806, 544.6250039270067, 545.1843746375698, 545.7422426122213, 552.3941856361124, 579.1087761554016, 606.3925160845397, 611.9186524296192, 595.0683621012348, 558.1431664952272, 506.3010469703737, 468.84127571693614, 460.26309341219684, 459.5628585991246, 458.8621132347368, 450.21400976211834, 410.74604065511903, 349.0665895406253, 291.8658149764964, 241.13977744294718, 197.58780489512864, 161.07009542520308, 141.3670035272371, 137.34108733595036, 137.01914763846912, 136.69792217402903, 132.79937725693333, 116.45703696613053, 94.54964284689265, 76.84620169050724, 62.58176505938745, 51.102768777508196, 41.878298483058046, 37.019774693298274, 36.035350402636496, 35.9567291918921, 35.87829947708582, 34.928503055138826, 30.962331015162242, 25.67998870643956, 21.42110235695931, 17.988551699860047, 15.215324587801655, 12.972756084661743, 11.788827075440485, 11.549093383218827, 11.529928970252058, 11.510803394315682, 11.27912099786162, 10.31557559640284, 9.046027191582592, 8.048026172698355, 7.285033187296074, 6.733382601582347, 6.373620788493486, 6.246102567427236]}, "30": {"0": [2.6513219202781393, 2.655323466639945, 2.659637743513103, 2.66002309423359, 2.660417944710408, 2.666682171054818, 2.7148803578486476, 2.8592098764759037, 3.0916619183507064, 3.4200421970828647, 3.8563873427485937, 4.416726076946859, 4.840543144339527, 4.939746363825022, 4.94736707646606, 4.955004835431572, 5.0576743399932855, 5.576062280374419, 6.559503692090992, 7.772864483777967, 9.271855988416505, 11.12712607364177, 13.433750126056458, 15.161935207644204, 15.566933758973713, 15.598043076815676, 15.629226991180207, 16.0487000944782, 18.173726422286048, 22.260607647487387, 27.42445004994465, 33.96926345134039, 42.286973610518984, 52.883666771764624, 60.97284986871737, 62.881434433631604, 63.028375233002684, 63.17569497347383, 65.15874511695999, 75.27296223651156, 94.92091625763997, 119.85030849930467, 151.32895230509183, 190.6898887973009, 239.08740829762172, 274.4004211037095, 282.5034631098939, 283.12392198699246, 283.74547027014023, 292.069050699288, 332.8836051009465, 404.3043388098403, 479.51111623498156, 551.346420885617, 609.9922695299191, 646.0470712295496, 653.8996911566362, 653.9735125259249, 653.9493331961883, 653.9212094884965, 653.4630822921283, 643.5815847910917, 604.9606894291996, 544.3731618559929, 471.93182924148226, 396.7543029384897, 326.0908481054131, 285.8719513427268, 277.6948326640516, 277.08250294487885, 276.4707466775527, 268.475616702993, 233.79053921172175, 186.371022518076, 147.89824843277162, 117.16034291674708, 92.8364391434752, 73.69089329116088, 63.84751462709572, 61.917271414434715, 61.77398217973443, 61.63104431620896, 59.77208671439326, 51.896309077439675, 41.58935354611764, 33.51776697077166, 27.175124134728666, 22.18487300484953, 18.260412196081944, 16.23293148459546, 15.834121374052216, 15.804492082033754, 15.774930711918426, 15.390713520191097, 13.75892591601269, 11.6156805765834, 9.941019449628321, 8.645381776245154, 7.665761444086683, 6.9608217477843874, 6.646195956612251, 6.590583262808022, 6.586540604817804, 6.582515628452549, 6.5315146000524, 6.375655716279443]}, "31": {"0": [2.6637702483323915, 2.6640233435198715, 2.6658244424158957, 2.669502404403862, 2.6749797609429486, 2.6821986591202673, 2.6892312898532578, 2.692726428952751, 2.693391129686526, 2.694071613897721, 2.698072084518458, 2.7080041567496966, 2.721745352306161, 2.737148849958261, 2.7544245697257668, 2.773497830655892, 2.7942590174667252, 2.8129631566985958, 2.8218605610117113, 2.823540475596204, 2.8252302328093832, 2.834550158081917, 2.8556825024497345, 2.8833890211597972, 2.9131758013079665, 2.9445211345652837, 2.9780965509443185, 3.01366997315156, 3.0445931009024174, 3.059115026561097, 3.0617916773368443, 3.06447840954354, 3.0793624646144235, 3.1130908998192113, 3.155833816522149, 3.2009189440627464, 3.2480391315654917, 3.297290605178517, 3.3490742770856166, 3.393413468580776, 3.4142803536074284, 3.418110330979315, 3.4219567518844864, 3.4432508474828576, 3.4911285565449615, 3.5511760315710994, 3.613489292638884, 3.678299728725205, 3.745619123388701, 3.8157719988547116, 3.875835882654611, 3.9039177837977133, 3.909088737949893, 3.9142715088621203, 3.942860045746387, 4.0066846503179026, 4.086480225304876, 4.169087334553353, 4.254752898911396, 4.343503788831055, 4.435287102942486, 4.513509732094458, 4.55003100020207, 4.556753153016862, 4.563491607394327, 4.600662396417961, 4.68357264603962, 4.786939474132679, 4.893884545935151, 5.00426859573866, 5.1182544861985, 5.235952055405212, 5.3361770661525725, 5.382924850398574, 5.391514821649199, 5.400124584996543, 5.447599561556425, 5.553383484237572, 5.685083866054062, 5.8210401928886695, 5.961361750975818, 6.1061796123098375, 6.2553878734550805, 6.382258007825027, 6.441358267586957, 6.452230895013372, 6.46312604576092, 6.523158159320345, 6.656890206034852, 6.823548055494755, 6.99538258195824, 7.172588944216657, 7.35551988227119, 7.544239745253235, 7.704547931733235, 7.779227879551397, 7.792962312947901, 7.806724747357721, 7.882692073829172, 8.052187794692694, 8.262899067851135, 8.480464895220765, 8.704822197773039, 8.93651518647811, 9.175709660147852, 9.378790649464351, 9.473505616227094, 9.490952091342294, 9.508440852839033, 9.60485386898571, 9.819283229726533, 10.086528965469974, 10.362386751074666, 10.647186036707703, 10.941134172479881, 11.2447907251257, 11.503537569743894, 11.62412765345177, 11.646319207806375, 11.668559852798005, 11.791160614265054, 12.064336635626725, 12.405268242106777, 12.757496259502888, 13.121261552980634, 13.496978588624405, 13.885271776332385, 14.215623782758302, 14.36987713564676, 14.398274038675966, 14.426737249550959, 14.583698155700596, 14.933530452099127, 15.369725386826673, 15.821014580808107, 16.287629116784117, 16.770212489335357, 17.268767482941524, 17.693860546907963, 17.89237860998578, 17.928912958129576, 17.965530670712425, 18.16742950206272, 18.617581557493185, 19.180095917340058, 19.761659091465184, 20.362926513948903, 20.985540879826566, 21.629657834606324, 22.17893920245422, 22.435728005164442, 22.483076944275744, 22.530525913533925, 22.79212877164272, 23.37513560893513, 24.10361128972457, 24.857761789539875, 25.639651148371197, 26.44969413114935, 27.287761777116124, 28.003666859687243, 28.33830043198196, 28.39984715930197, 28.461550379775105, 28.801982174248035, 29.561186288402414, 30.51053756236327, 31.49524563671928, 32.51538387987274, 33.57115688073721, 34.665689375481364, 35.59978593944822, 36.03651852496785, 36.116980251257175, 36.19764901725465, 36.642981721108946, 37.636212470885575, 38.87818266950978, 40.16634317220656, 41.501484498987196, 42.88600666060879, 44.3196613115145, 45.543273538899975, 46.116534915378466, 46.22214839615577, 46.328022957940384, 46.91195667534376, 48.21443242889114, 49.84263280872565, 51.533059293514455, 53.28420064092671, 55.100461245596605, 56.982516555502606, 58.59223479304181, 59.344457708864205, 59.48303084858742, 59.621957060871324, 60.38860533971256, 62.099326384040516, 64.2403522983846, 66.46195312411939, 68.76615438081157, 71.14918027192513, 73.62200712129673, 75.73585677907408, 76.7232334526569, 76.90506349176715, 77.08733566771822, 78.09280990555291, 80.34354611305963, 83.15634865806501, 86.06949552224519, 89.08813913847074, 92.22284546335278, 95.46670304345581, 98.23793563030338, 99.53374506057648, 99.77257011690679, 100.01192871478706, 101.33078704479318, 104.27435014181513, 107.95951736189545, 111.77743498911568, 115.7314445406107, 119.82493310002047, 124.06217481461654, 127.67489618609493, 129.36583561978756, 129.67722762070764, 129.98939647232456, 131.7113845951448, 135.55557846982998, 140.34884096368773, 145.31691906695266, 150.44965679133702, 155.76201410342676, 161.24973250108826, 165.92536145418063, 168.10824386234182, 168.50998675846043, 168.91275995511234, 171.1355356688184, 176.09417759346792, 182.26735109905206, 188.6461909608422, 195.24290385740144, 202.049710362046, 209.06117080132807, 215.0192424708226, 217.79552678845698, 218.30611291243864, 218.81793885936824, 221.64298032970567, 227.9223049990011, 235.73188830766495, 243.7709723619922, 252.04061012465579, 260.52884858876496, 269.248462615465, 276.6446111861976, 280.07591334606946, 280.7057050237909, 281.33653749266006, 284.81147163329325, 292.5440945538059, 302.08547851043386, 311.87150185398525, 321.88007240090104, 332.1057743264314, 342.59362412653775, 351.38402729305915, 355.4410475075877, 356.1817194632694, 356.9255136076069, 361.0197493690386, 370.0891304436749, 381.2546680797075, 392.5289131984731, 403.9303129829329, 415.52172155513165, 427.1740416676519, 436.9721054793545, 441.4606310474353, 442.28003613566744, 443.0992879465427, 447.5694904802131, 457.3705331679819, 469.32441763641634, 481.36050917001825, 493.3083167126283, 505.240918473, 517.0938438324241, 526.7808052629902, 531.1621834350657, 531.9531012916364, 532.7427219049216, 537.1170394133667, 546.6025950341302, 557.9254952911566, 568.9568264367093, 579.7676645694982, 590.2314307941159, 600.4198121470293, 608.3946069521875, 611.981424019737, 612.6327662873371, 613.282880833379, 616.8306000028207, 624.3865855253546, 633.0100776867746, 641.1938211158309, 648.7031893094343, 655.6266230459835, 661.9814487308032, 666.8121900138, 668.8835946425628, 669.2779168969514, 669.6867684501674, 671.5142112903084, 675.4269841041846, 679.5393013165441, 682.9076740908934, 685.5741482364663, 687.5230673626926, 688.744989346828, 689.1783606297163, 689.2738983723942, 689.2727688222324, 689.267818056798, 689.1730258914777, 688.5244933563177, 687.1507838540219, 685.0360460349813, 682.1747057105998, 678.5821181770596, 674.2965046334498, 670.2042246519412, 668.19274684611, 667.8161591799252, 667.4367636882023, 665.3151800584931, 660.3610316759012, 653.884897733997, 646.7647464215593, 639.0980537573791, 630.730041308242, 622.0871043685512, 614.468504132932, 610.9029014958729, 610.2456775992305, 609.5866667768344, 605.9480058365779, 597.7598436173939, 587.548630068416, 576.9365535125431, 566.0824912475781, 554.8747225277891, 543.5780409193729, 534.049310803317, 529.6531128487429, 528.8489680609564, 528.0445285829953, 523.6358530920335, 513.9671135644883, 502.05865332500485, 490.1265650891801, 478.1815629610772, 466.2134665288479, 454.28971584318344, 444.45663458068486, 439.98009303094864, 439.16553923279264, 438.3524833514749, 433.9063500137261, 424.181643918069, 412.4987733502719, 400.9498554989078, 389.5387184996138, 378.30039370415886, 367.2238585423189, 358.17864353019627, 354.1019014112596, 353.36139808411855, 352.62223026426904, 348.57730007592244, 339.81191304652367, 329.43489215928616, 319.26445750721734, 309.3419609590051, 299.62138393444974, 290.13387999054805, 282.4532231564596, 278.9949322460521, 278.36591002586425, 277.7377565683308, 274.32018500701685, 266.9812643207751, 258.31249050803393, 249.87488571521695, 241.67666403346942, 233.70580706056188, 225.96100419750132, 219.73802159931694, 216.94180753561696, 216.43401317779444, 215.92716963506805, 213.17052966897177, 207.25868344606013, 200.30287166422983, 193.55917169637226, 187.03435616325504, 180.70496997624812, 174.5857252809469, 169.67942230526063, 167.4757416496808, 167.07656493420043, 166.67829976382296, 164.5145989237974, 159.87959374770566, 154.4401071398239, 149.1819161005999, 144.09601280238712, 139.17891690056706, 134.43139500936368, 130.62793345870995, 128.92272189115562, 128.61364617637688, 128.30534022975192, 126.63121941131931, 123.04521245795627, 118.84896702643252, 114.79500919889892, 110.87922878095013, 107.096328874822, 103.45050969303149, 100.53661901717676, 99.23165186544324, 98.99513777856495, 98.75934226721651, 97.48036098600605, 94.73654066879622, 91.52324185122079, 88.4273977809415, 85.44074902525205, 82.55617213908641, 79.7737997733324, 77.55147854274333, 76.55643414166508, 76.37603374992038, 76.19607010368728, 75.21911303460786, 73.12880636750866, 70.68009753668345, 68.32255510547142, 66.04799140647116, 63.85527941716975, 61.738226190476915, 60.044847909381076, 59.28743125088992, 59.15025036739075, 59.013440263127876, 58.27119762365408, 56.683326839020815, 54.81861247883296, 53.02347050332286, 51.292203628170036, 49.62419901198153, 48.01503662940437, 46.72883477996116, 46.15244332084388, 46.04792603806784, 45.94365288311686, 45.3777984006436, 44.16833845560363, 42.753502153139365, 41.38962869309821, 40.073969217879075, 38.805651174399294, 37.58080993149568, 36.603322876061235, 36.16533045924725, 36.085941354285104, 36.006747715551406, 35.57571831086937, 34.65569084702477, 33.57933185273617, 32.539832948638065, 31.536290741193746, 30.56792174387051, 29.634256216406047, 28.886431386487086, 28.55183305586576, 28.49118305074653, 28.430681818946226, 28.102172289926596, 27.398457771657444, 26.574795878031487, 25.780849049879524, 25.01350226069431, 24.272787154122604, 23.55799064774868, 22.987003576602007, 22.731090536724643, 22.684727322737, 22.638485350501192, 22.38753417084907, 21.850047962035667, 21.221071339918172, 20.613794984330713, 20.02764529974092, 19.461609060029456, 18.91527884533698, 18.478222395022005, 18.28224760402975, 18.246724935177014, 18.211289445926397, 18.01896840786023, 17.607217086712485, 17.124398206221304, 16.65837295418978, 16.208159747348272, 15.773530365665318, 15.353816083546214, 15.017485840722845, 14.867057011869408, 14.839797070862332, 14.812606211621034, 14.664982776344683, 14.348756776537893, 13.978075958773653, 13.620419972714028, 13.275728167831037, 12.942997389712719, 12.621541189592563, 12.364577320218501, 12.249635163954071, 12.228805017941658, 12.208026729561809, 12.09515295055828, 11.854110985276673, 11.571550158696821, 11.299294487478807, 11.036893403163749, 10.783954321073152, 10.540113678325563, 10.345438815337065, 10.258154282942625, 10.242315367234772, 10.22651606909174, 10.140946829861635, 9.958386146763871, 9.74518222002775, 9.53961256879027, 9.342109179209224, 9.152291811903138, 8.969576575973207, 8.824013256833505, 8.759180541256153, 8.74743113515278, 8.735715049945359, 8.672197153607524, 8.536683966520624, 8.378735376650338, 8.22747221495817, 8.082639070066392, 7.944211348284684, 7.811992123895098, 7.707350453421123, 7.66080133602538, 7.652390576096069, 7.644021454306049, 7.598656199010524, 7.502385563519904, 7.391392777805443, 7.286050290537139, 7.1865044751609055, 7.092671975208025, 7.0041665795534715, 6.935260532049401, 6.90498462226819, 6.899531084453051, 6.894101562982975, 6.864809290144859, 6.803326605572768, 6.733681703109794, 6.6690378474591006, 6.609565414834225, 6.555004742574054, 6.505413911130541, 6.468309551780146, 6.452387466944482, 6.4495584068681255, 6.446752271052172, 6.4317993899917845, 6.4015728636113405, 6.369444532435951, 6.341842119663577, 6.319011970748237, 6.3009757683882945, 6.287589871564091, 6.279943066230661, 6.2774378992003275, 6.277049075250173, 6.276681850959247, 6.27623142569178]}, "32": {"0": [2.6660825530707637, 2.6906120210059252, 2.789887919049286, 2.966720319314005, 3.226463974448755, 3.5768913520426495, 3.848987581594674, 3.913756969120834, 3.9189402615560764, 3.92413590248504, 3.991376574878066, 4.329345650712988, 4.9738467691160295, 5.7678686943574595, 6.739019147565684, 7.923761717987029, 9.373955864902257, 10.446885154300066, 10.698767966294447, 10.718912691940977, 10.739085139636988, 10.999027651719365, 12.298303619302484, 14.753012806372503, 17.791239547083595, 21.564872325105593, 26.27720390610274, 32.18614125789736, 36.652263875230176, 37.70994888764529, 37.79465536455318, 37.879570394770994, 38.97706037759092, 44.50292502257711, 55.145446746872715, 68.5902044664898, 85.5672118866536, 106.99577581603985, 133.95199561380178, 154.29107249040393, 159.10002022545086, 159.48461052020818, 159.87006621547638, 164.84717547614048, 189.71789923559984, 236.6724785558295, 293.46735786219523, 360.32217168752334, 435.68170820287736, 515.5454192843366, 564.7976540272873, 575.1302118457892, 575.9426789384858, 576.7534213773649, 586.8757012046998, 630.0881881283022, 682.7871985554895, 708.5539612720735, 702.7394501078219, 666.4597047822015, 605.8843404153555, 559.4941457375434, 548.9242188599209, 548.0874659288754, 547.2501106237756, 536.5606255251915, 486.39217316294054, 407.48363551057196, 334.90445927938646, 271.6681329763895, 218.54457894992112, 175.0009432192272, 152.01264818799632, 147.4225211840292, 147.06685130394047, 146.71201993835237, 142.2831242586359, 123.54927358170173, 98.74520859228888, 79.07955476878222, 63.51181727090019, 51.19495163851258, 41.45254937622668, 36.399403479417025, 35.39591852792201, 35.318249130860536, 35.240767389364485, 34.274812594437925, 30.19265399230335, 24.79674792668926, 20.507694971284508, 17.0928700067969, 14.366214975116588, 12.195278120357761, 11.068587510571012, 10.84504153320317, 10.827717221835861, 10.81043918446182, 10.594786981246497, 9.689800872734889, 8.513123231021714, 7.616668104741306, 6.966709152683545, 6.539835566505798, 6.3561611309469255]}, "33": {"0": [2.663134383190298, 2.664777128702477, 2.6703897968648413, 2.6803782626949397, 2.6940759572272, 2.7116279308972824, 2.733140725960889, 2.7530293361148104, 2.76196712200683, 2.7632614101319195, 2.7645652579605438, 2.77382721834996, 2.7985153719927127, 2.834091733670937, 2.8733523840839403, 2.9171886545559174, 2.9655365055891645, 3.018051313824385, 3.0625468029993295, 3.0814976060579364, 3.084291375876921, 3.08709505285426, 3.1066966244300565, 3.1566454814767066, 3.2245022250648425, 3.297071430403903, 3.374730012313479, 3.4575080255845223, 3.5453913612817263, 3.618145847156143, 3.6488394890771314, 3.6533359074349683, 3.6578450644596203, 3.6893093685262675, 3.7689527182058806, 3.87550262066462, 3.988012350489102, 4.106799480111207, 4.232147605802465, 4.3641531721190665, 4.472624859389008, 4.518203679900358, 4.524868897626521, 4.531549119257932, 4.578011423203222, 4.69518511442551, 4.851031714143617, 5.014815357243644, 5.186521982748919, 5.366483783773, 5.55534568236482, 5.709811073418059, 5.774578663583352, 5.78403430812353, 5.7935061814659115, 5.8594299786148865, 6.0252346414991695, 6.245141114620683, 6.475684258266689, 6.716827436417517, 6.969298370043111, 7.233561607779009, 7.4499254567078825, 7.540331343524795, 7.553540771211331, 7.566794478428326, 7.659181045788734, 7.89133118231203, 8.19959666709959, 8.522641481348069, 8.861723867312259, 9.216467180463654, 9.588669383981635, 9.892732902099176, 10.020355653912137, 10.039022182795259, 10.057714259966309, 10.18773159032245, 10.51465484219988, 10.949734498669624, 11.405764813256338, 11.884641549713155, 12.387534489195474, 12.915304095417763, 13.348274337414773, 13.529660586303969, 13.556180417260231, 13.582762409802669, 13.767967461775795, 14.234582610189543, 14.855113936272828, 15.506743629889263, 16.19187673917128, 16.91211222279234, 17.669245283483548, 18.291629514655217, 18.552260027838713, 18.590412240063618, 18.628659588378227, 18.894966599959716, 19.565615326861636, 20.459623153652604, 21.40126434324713, 22.391725621648572, 23.433821737960887, 24.5338338863776, 25.438245503521348, 25.81694786124644, 25.87247639025944, 25.928153977234178, 26.316017985212397, 27.295182683586862, 28.601801229828723, 29.97996974599957, 31.43345723081655, 32.965764355467925, 34.581988994240305, 35.91189661177391, 36.471332271334056, 36.55314289613811, 36.63514225104718, 37.20649947410158, 38.6494870338957, 40.57762843886335, 42.60982648611261, 44.758029462027395, 47.02222316970753, 49.41553356480214, 51.3859919972642, 52.213869000714226, 52.33495802082351, 52.45640926236218, 53.3033270372442, 55.444461562353766, 58.306982855191556, 61.32549336142794, 64.5144651160542, 67.88375344259894, 71.44078288420663, 74.37556721741903, 75.60878944938892, 75.7891537624178, 75.96995571682606, 77.23006789378664, 80.41270024816268, 84.66399201617698, 89.15748957707643, 93.89872489739615, 98.91063257498969, 104.19451820591132, 108.55368036822247, 110.38098009068436, 110.64808244948449, 110.91584093179749, 112.79047948123097, 117.51518422813187, 123.82507077949614, 130.48047579987826, 137.49621676867952, 144.90389689891845, 152.69473919448723, 159.1091614984667, 161.80212698205202, 162.19607997427815, 162.59078166878626, 165.33852801153702, 172.27343721668677, 181.5033975176641, 191.22680944096223, 201.41424552777053, 212.1331100795839, 223.36119925440573, 232.55991988531798, 236.41108205086346, 236.97354354813544, 237.53717224332294, 241.45909232548746, 251.30719665761296, 264.3829824938988, 278.0047389602285, 292.236481154334, 307.02080073925305, 322.3460399428243, 334.8181692482481, 340.0037623848356, 340.7586839518284, 341.51456140191743, 346.7556172985183, 359.8265594522512, 376.953843424938, 394.58319485855077, 412.6792483958167, 431.13968513206606, 449.8871529024584, 464.8581344945779, 470.99214325837823, 471.87645336596586, 472.7608856363074, 478.89362645631246, 494.05612773678735, 513.34363438879, 532.558216132543, 551.6362835344614, 570.4196338456362, 588.7268721854258, 602.7941857044284, 608.412910417142, 609.221173900384, 610.0280150807613, 615.5592701508754, 628.6223219080671, 644.5884554212781, 659.5032067942848, 673.1696990248691, 685.5900552784684, 696.8345085163153, 704.4607561915928, 707.2239189034844, 707.6137233096388, 708.0005808691521, 710.6069433262468, 716.3857509925137, 722.1397715299007, 726.1251983893129, 728.3714862354158, 728.7916069059297, 727.3956130606475, 724.9963671507693, 723.7076080562939, 723.5056627002225, 723.2995835162652, 721.7859356334286, 717.2233240511401, 710.0478585157856, 701.165309565796, 690.7213382821491, 678.8516057592581, 665.771579987152, 654.5231758915689, 649.7609745471544, 649.0596826680548, 648.3554865497075, 643.4171018848168, 630.9044554973548, 614.185907659728, 596.7568307352327, 578.651936194331, 559.9388207665804, 540.9604800565603, 526.0098489324293, 519.8333399815074, 518.9360320595505, 518.0393507608807, 511.86617412494786, 496.6821110832784, 477.43132254894704, 458.25014930339944, 439.3849609766488, 420.7836786307297, 402.5495151510548, 388.53358189273604, 382.88749487632305, 382.0725048300249, 381.2582713035048, 375.6779697283831, 362.23045946036467, 345.53686211960496, 329.3351341716536, 313.7391601488793, 298.71478801003667, 284.25769101455563, 273.3123095091174, 268.94933163634346, 268.3186189027065, 267.69279577797766, 263.4098027361338, 253.13883762216528, 240.56211198357613, 228.55292402274935, 217.08551674686987, 206.1528374333528, 195.7409595045857, 187.9019506680322, 184.79394232627618, 184.34769645087258, 183.9024911676652, 180.85821605998353, 173.60579030130867, 164.7670758995379, 156.36799114423633, 148.39936788805113, 140.82451951426233, 133.64623076904036, 128.26342307385815, 126.13151045980881, 125.8265334262762, 125.52223268109358, 123.43993146170162, 118.48087012329002, 112.4535863853338, 106.7435787632392, 101.33333694572573, 96.20848150415455, 91.35933850859088, 87.72653251410367, 86.28780902009612, 86.08157367202341, 85.87586951671858, 84.47037792145446, 81.12695914370794, 77.07396450870893, 73.23625523937031, 69.60357669008569, 66.15682292033124, 62.89664341387381, 60.45567531293799, 59.490074797461055, 59.351630142930645, 59.213539701681654, 58.26989071867951, 56.02647546278795, 53.30191959581432, 50.724557739867464, 48.280953451026356, 45.96927745711202, 43.77876323342588, 42.139619211867206, 41.49177525640173, 41.39886182649043, 41.3061936920829, 40.67286399107431, 39.16520300103055, 37.33515128137161, 35.599394850996646, 33.95622704471922, 32.398604301539166, 30.92244317688218, 29.81527934717633, 29.377310215402062, 29.314488215609313, 29.251822791039825, 28.82327837315049, 27.802815776542047, 26.5629152881703, 25.387785403237412, 24.274216811887147, 23.219104875065803, 22.217036942874365, 21.467199752854178, 21.169822232839422, 21.127200181236926, 21.08473579288756, 20.79441965412143, 20.10316172859797, 19.26243850345465, 18.46468306205315, 17.708141429530922, 16.989280448768394, 16.30694610687853, 15.795485012202196, 15.59321573131052, 15.564174937484541, 15.535203881131075, 15.337103669767611, 14.864605577750732, 14.290750331671429, 13.74698174609056, 13.23073355381649, 12.74180833472871, 12.278225042029646, 11.931220830938118, 11.794058927266558, 11.774357887982358, 11.754705041371372, 11.620358996529319, 11.30078096126103, 10.913484404620668, 10.546674904177605, 10.199577983929736, 9.87152951007134, 9.561380711704984, 9.330143136336924, 9.238670186726536, 9.225564295690257, 9.212492519824286, 9.12335606355504, 8.911933963467558, 8.656591617213467, 8.416681293386503, 8.19139823811157, 7.980406873308567, 7.783250566380091, 7.637858283681315, 7.580943143556953, 7.572809122605194, 7.564702874826674, 7.509498785947832, 7.37970316894806, 7.225874314461227, 7.0843201680259105, 6.955037540195592, 6.837547086003676, 6.731918968440527, 6.656965435162745, 6.628381300208144, 6.624334769462542, 6.620312442072205, 6.59320444721324, 6.53139769645907, 6.462606668105289, 6.404623470031419, 6.357246810513059, 6.320383358575897, 6.293768430102722, 6.280002232597459, 6.276167050272013, 6.27569690922653, 6.275248376887623, 6.272755648486588, 6.271136043764888]}, "34": {"0": [2.6645562237254308, 2.690866605534839, 2.744087042939376, 2.8257772597074053, 2.895888998605326, 2.9177586408370333, 2.919945020682056, 2.922137387654702, 2.9451926697483324, 3.037861125503567, 3.201069801261693, 3.3975512284757396, 3.629119479595027, 3.8986815943111033, 4.2097615296518445, 4.443646798753406, 4.511421472852072, 4.51806236884821, 4.524718467928599, 4.594413039725486, 4.863741863587099, 5.310877006377701, 5.816938461757521, 6.38753033813913, 7.030588840814042, 7.756182977380727, 8.29407317929224, 8.449192788725927, 8.464376863141936, 8.479593404496319, 8.638962577393833, 9.253095743491455, 10.268128372722503, 11.418286985031235, 12.72363035470629, 14.206803472617596, 15.894218203658994, 17.15408548568055, 17.518650627996692, 17.554397994062253, 17.590231337741837, 17.965365395633345, 19.414680196535624, 21.833077548727342, 24.600392783748745, 27.773921062360596, 31.42122878613115, 35.61044391153746, 38.76471797326435, 39.68117316307552, 39.7708412592097, 39.86072055930174, 40.804154068935105, 44.470706997625186, 50.634066250111495, 57.73902103598178, 65.92986406492484, 75.39141126890148, 86.29492382625023, 94.52233423426748, 96.91364716619726, 97.14843328741651, 97.3838420472494, 99.85730366902665, 109.44876638028167, 125.57995189458612, 144.13458720301162, 165.4517133306192, 189.87484763103302, 217.73599325045612, 238.51167219459626, 244.50753021062332, 245.09509719421897, 245.68218305708285, 251.81922230405462, 275.4461973888279, 314.15310055455393, 356.9642494122168, 403.6886398669725, 453.6362625828856, 505.60418567025357, 540.7914822652274, 550.3559356180834, 551.2759462472741, 552.1957787494823, 561.6969611819458, 595.9630597149426, 643.7110383345465, 685.3720164030976, 717.9836457940547, 739.8578799555225, 749.1494151896488, 748.2406283098161, 746.9062039138743, 746.7577408241768, 746.6046845208228, 744.7742647404992, 734.6692279146303, 709.5068837684609, 674.0759486389853, 630.3579429847601, 581.2014406625639, 529.2758731076642, 494.1190796725892, 484.53242049434385, 483.6115183594704, 482.6907028995569, 473.15186147707954, 438.78874167952205, 389.7307543845948, 344.10577958886034, 302.47659949379624, 265.00392098923896, 231.58067749680168, 211.39709018402786, 206.16223755994514, 205.66328568908654, 205.16562008158925, 200.0754935816911, 182.49193107298132, 159.02680213047148, 138.56116676832076, 120.74854567273125, 105.28697996180026, 91.88030233193884, 83.91369071506458, 81.86262106904762, 81.66735637385646, 81.47256513727683, 79.4860663850826, 72.65004406582226, 63.602441730851154, 55.75677749762049, 48.961714415133116, 43.068744486320924, 37.96304175655797, 34.92247004219527, 34.13928805791749, 34.06462301721636, 33.990147368885225, 33.23067141779761, 30.616614324244377, 27.140167821220732, 24.11793497067702, 21.489207662073927, 19.20062119051293, 17.20595428509898, 16.01425241482976, 15.706650479044553, 15.677358659728597, 15.648145177363862, 15.34923747138675, 14.320067848255077, 12.95199670318931, 11.762517020145555, 10.730643150255721, 9.837268191036905, 9.067156342285504, 8.614103571151908, 8.498262156253812, 8.487244560280216, 8.476259598586237, 8.364596146487921, 7.984550648685602, 7.495837225573929, 7.09579395120981, 6.778962923666499, 6.541113821850858, 6.3786405890323525, 6.310080995629718, 6.296880537274709, 6.295735902644217, 6.2946128847067815, 6.284267678584196, 6.268802989417932]}, "35": {"0": [2.6777019726202003, 2.67790476217246, 2.678873932800602, 2.6807072751897167, 2.683309649086637, 2.68671707425355, 2.6909040860517304, 2.694884162246047, 2.696877922504584, 2.6974329026098767, 2.6979966364473977, 2.7001515896690083, 2.705183021871347, 2.7124250138280686, 2.7203681864419926, 2.728968593433286, 2.738402932078094, 2.748617422246574, 2.7573627215619876, 2.761694954638292, 2.7629043195882117, 2.7641232372981364, 2.7686615019128546, 2.7786785909690863, 2.7917996445926807, 2.805725348240232, 2.8205161821479594, 2.8362472875122635, 2.8527299247671007, 2.8666056101980497, 2.873357394326761, 2.875229502643184, 2.877111095690821, 2.8840631185533576, 2.899167034144547, 2.9187754546330713, 2.9393748126887598, 2.9610397554016883, 2.9834010994261866, 3.006539223437158, 3.025733160851048, 3.0350254652549973, 3.037590503064594, 3.040165517141086, 3.04968827792532, 3.070232514711532, 3.0967466204228544, 3.1243156692884693, 3.1527006909379143, 3.182005547988682, 3.212283049745864, 3.2372220135731418, 3.249171835710176, 3.2524721163511185, 3.255782811306562, 3.2679526987085, 3.294176149750833, 3.3278709465244214, 3.362591949240974, 3.3983010166387593, 3.4350743170286195, 3.4728739998986873, 3.5039683907176826, 3.5189041419764577, 3.52302552008744, 3.5271436228458746, 3.542271575347357, 3.574872879343609, 3.6166285658060784, 3.659394129375285, 3.703226106561089, 3.748226612008133, 3.7944278044522943, 3.832282926188846, 3.8504409230424534, 3.8554460139254063, 3.860463695859914, 3.878881264798608, 3.9184278188022192, 3.969001334487376, 4.02081291386515, 4.073805306970356, 4.128060055022443, 4.183667661841108, 4.229111821021588, 4.250888492854419, 4.256890822125222, 4.2629081795893695, 4.284985122967298, 4.332413292984104, 4.3929280907100985, 4.454854165413518, 4.518207869475206, 4.582972081775508, 4.649249250381386, 4.703322787598759, 4.729212418189411, 4.736349635527136, 4.743503111591835, 4.769745832813031, 4.826027193303494, 4.897733718475459, 4.971107727280486, 5.045988383755504, 5.122472127484274, 5.200603234078466, 5.264406718008522, 5.294894819226016, 5.303290228319845, 5.311704825908437, 5.342574543831891, 5.408774683577233, 5.493192108098581, 5.579372650862127, 5.667314416750669, 5.757129126061016, 5.84897638625576, 5.923831964984041, 5.959553223318098, 5.969412240428394, 5.979284195959725, 6.015489779745911, 6.093065336971664, 6.191683016803656, 6.292400448106487, 6.395237241645796, 6.499930430924261, 6.606837847948464, 6.694164576898276, 6.735937445997464, 6.747437381178103, 6.758959920782731, 6.801205366666116, 6.891556962733157, 7.0065781563783895, 7.124080132442632, 7.244112371107262, 7.366724583181457, 7.491952653721869, 7.59400835350232, 7.642768673921349, 7.656197631984255, 7.669655548523549, 7.719012459691386, 7.824799536739446, 7.95944962106501, 8.096891928678483, 8.237409823014946, 8.380999752264362, 8.527478861730035, 8.646984818637256, 8.704179292101799, 8.719923942615914, 8.735701282422314, 8.793557839842077, 8.91772024109096, 9.07601913680319, 9.237553131733154, 9.402283169448369, 9.570511225715105, 9.74254274551292, 9.882728280848974, 9.949783661616326, 9.968260134780623, 9.986780136510916, 10.054733443461767, 10.200272021434767, 10.385740110771835, 10.5751373787183, 10.768815772169274, 10.96669487966518, 11.168831777826158, 11.33382776416738, 11.412750451748742, 11.434490473314177, 11.456278984522879, 11.536201973197127, 11.707525024815327, 11.925911342049092, 12.149424634154967, 12.37778991907959, 12.610983133779788, 12.849889869604105, 13.04454167573351, 13.137591137659312, 13.163214013376903, 13.188890400248013, 13.283126643376939, 13.485492228078183, 13.743242827135258, 14.00673294403201, 14.27626057605216, 14.552288096963226, 14.834143374949745, 15.06412594569428, 15.174314033472392, 15.20467048788597, 15.235091714803115, 15.346655739300823, 15.585908305650168, 15.891132876479777, 16.203245792788817, 16.522208829445898, 16.84836439537929, 17.181804591125616, 17.45390729278072, 17.584286038901507, 17.62021365167764, 17.656227184282212, 17.788378305269767, 18.071967128143633, 18.43356858795099, 18.803212811605018, 19.18131351054628, 19.56836064093854, 19.964129233514168, 20.287549056344776, 20.442345473422485, 20.485050560488293, 20.527848974223318, 20.684713610610146, 21.021259230853044, 21.450596844289585, 21.889834757083673, 22.339482558720956, 22.799575816164754, 23.270427570452625, 23.65542838012286, 23.840042545937226, 23.890903547605333, 23.941881087465084, 24.129224432074853, 24.53022690703165, 25.04239628961279, 25.566494197540006, 26.103936393091576, 26.654098982467794, 27.217161459078977, 27.67719434744847, 27.898003319723394, 27.95887413944063, 28.01990077325669, 28.243765878961682, 28.724231971793532, 29.33723248010433, 29.965167457109374, 30.608255285699403, 31.267004210651983, 31.941803195108136, 32.49311560708323, 32.75718494930723, 32.82996282124316, 32.90291902648098, 33.17118734032337, 33.74754854686304, 34.482307070538354, 35.23474035279299, 36.005739586127085, 36.79566598043422, 37.60616116165019, 38.267888595260246, 38.584921962418115, 38.672289171291766, 38.75986720322322, 39.08124945477944, 39.77127009754871, 40.65248885612143, 41.556019898206976, 42.48189924349902, 43.42963595183586, 44.4016093389803, 45.19758021142711, 45.578443234757906, 45.683434879915815, 45.78876611063229, 46.17596640620457, 47.006882138573076, 48.066624472788114, 49.15332856543389, 50.26651617981539, 51.40770815526129, 52.57744502591892, 53.533459601834366, 53.991884074950484, 54.11827686115414, 54.24500090407103, 54.71025824695196, 55.7108069875241, 56.98785026569757, 58.29586783870688, 59.634945779733826, 61.00911313181105, 62.41892764767244, 63.57113947349814, 64.12357899793453, 64.27581627845677, 64.42845815481485, 64.98891820165187, 66.19301510930664, 67.73118258032841, 69.3080136633525, 70.92548363680918, 72.5833391408997, 74.28109621979432, 75.66908799446878, 76.33391356681388, 76.51760917426874, 76.70178637038596, 77.37745125010937, 78.82654695411563, 80.67856329648419, 82.58037077528182, 84.53128761372642, 86.52971223256071, 88.5778450212795, 90.25265244713309, 91.05502496116023, 91.27615918097705, 91.497838095201, 92.31355583555597, 94.06536431329666, 96.29808612267041, 98.58989377026228, 100.93991154776505, 103.34907718798974, 105.82145400609001, 107.84346160642885, 108.81231400559413, 109.07934583802574, 109.3470421267039, 110.32956849592526, 112.44010748903901, 115.13742667015606, 117.90170748175433, 120.73320529456325, 123.637549271039, 126.61459272302514, 129.04797928591483, 130.21518387156968, 130.53710473414458, 130.85992066726413, 132.04554852736229, 134.59111703160787, 137.84317915373833, 141.1683019504794, 144.57869982768096, 148.0743239553585, 151.6621434558216, 154.59232351603035, 155.99675959140822, 156.3838929454058, 156.77200988401495, 158.19572073875574, 161.2497945697975, 165.1483779613053, 169.14524997534915, 173.239256642431, 177.430433069175, 181.72756016617353, 185.23803101185504, 186.9185476455033, 187.38155158132767, 187.84563302654868, 189.54832119275812, 193.200607140102, 197.87149161593567, 202.65215114322882, 207.55418426186094, 212.55982494568232, 217.67473493115762, 221.85055261935796, 223.8526823997054, 224.4041756401683, 224.95690130278868, 226.9843882000791, 231.3311463422452, 236.88064403619353, 242.5430201577566, 248.33928209150912, 254.27045866168757, 260.320900571166, 265.2640332913137, 267.61223179885803, 268.2601445563715, 268.9112615927713, 271.3003667442454, 276.4236303442479, 282.9457751931271, 289.61677634586016, 296.40904573265595, 303.3261874745554, 310.3834424433973, 316.14308527693083, 318.8960723036314, 319.65409420647285, 320.4136827770772, 323.198898833532, 329.15104424383344, 336.7113201291377, 344.40804030519246, 352.2382172255795, 360.21377424714865, 368.3149758442782, 374.90510438078525, 378.02802461210246, 378.88617524137305, 379.75219404606804, 382.9182966803378, 389.6638723215696, 398.2169174350552, 406.93564623751587, 415.73490618306573, 424.6797083969599, 433.7183915657469, 441.0336111946418, 444.4929259723126, 445.44860198031023, 446.4064694436391, 449.90851264328387, 457.36927228299066, 466.79154971703974, 476.30088090471503, 485.8354374324456, 495.51308601455077, 505.2656546677483, 513.1023358092293, 516.7827677874445, 517.7909690476997, 518.7999154109968, 522.5064293031152, 530.3774665382538, 540.2216421540058, 550.0904460493554, 560.0000676884915, 569.888161005152, 579.7193456423096, 587.6002921543712, 591.3248644564537, 592.345126871228, 593.3652111590203, 597.086238953778, 604.8950398476509, 614.5842126705642, 624.2933604964749, 633.8776722306719, 643.3215030108499, 652.6515667041645, 660.0225802416593, 663.49364885153, 664.4399321359604, 665.3796379476311, 668.7849694698173, 675.8761220570475, 684.5957909032218, 693.0837753256769, 701.488943636192, 709.5465509739012, 717.3982756746803, 723.5126172545898, 726.3987848433428, 727.1645056975917, 727.9276387546817, 730.6921817467127, 736.4530202595035, 743.391257155184, 749.9949313593032, 756.2608843127564, 762.2096465625308, 767.7786957704461, 771.9719477465363, 773.8987565046979, 774.4166423785177, 774.9299228362532, 776.743485288271, 780.4100549708063, 784.7144372903365, 788.5898764712342, 792.056080840676, 795.1281010630386, 797.8153665171106, 799.681880198165, 800.469398588948, 800.6746576305491, 800.8753833026718, 801.5694236004688, 802.7404398546436, 803.9344248498635, 804.6759826891546, 804.8484853159218, 804.6683900048774, 804.1399524069923, 803.4682897776538, 803.0524444937136, 802.9230512244977, 802.7949399198587, 802.2373368052439, 800.8440705001094, 798.7099284750392, 796.225249624777, 793.291248808656, 789.9552629401081, 786.1669506473359, 782.887492977064, 781.2719514138554, 780.7930865825878, 780.3507386979529, 778.6941554720785, 774.8434368209511, 769.6923396855535, 764.3263120220953, 758.5391351237009, 752.3898189360723, 745.8905624771128, 740.6048895357864, 737.9924526595701, 737.2495826956456, 736.503895176335, 733.7419255220793, 727.8308041875844, 720.2956564206016, 712.5847797479413, 704.5260033852428, 696.3238963307607, 687.8315098024548, 680.9332650210542, 677.6359905341247, 676.723236068584, 675.8024939751845, 672.4290425388148, 665.2319009594113, 656.0382750917646, 646.7622708096025, 637.3814899455264, 627.8633017825217, 618.2616954987699, 610.52234865068, 606.8654821874688, 605.8621053853483, 604.8578017952983, 601.1849885255236, 593.3897407460643, 583.5524077716123, 573.6406697458979, 563.6817200086059, 553.7030476077765, 543.7852226631436, 535.9029983060921, 532.1918515946063, 531.1674302520017, 530.1438239857885, 526.4190961952529, 518.5695361982346, 508.7994923849417, 499.0941337449641, 489.4357845121333, 479.81964772431576, 470.2890671256358, 462.7312262964427, 459.1752180236115, 458.2052015144962, 457.23614098627564, 453.7079100902382, 446.27994129991026, 437.0868887407433, 428.0420656240276, 419.0526280888415, 410.19316614226364, 401.45753355197394, 394.5806985356899, 391.3635859539216, 390.4847744068816, 389.6071454532678, 386.4144932793865, 379.66774912792806, 371.38727637131564, 363.21045147031435, 355.20139614626714, 347.3487534948091, 339.6075268874796, 333.50220236269314, 330.6477358704764, 329.86882742494385, 329.09132955160516, 326.2661993267545, 320.354659474857, 313.10071826208343, 305.98363925217706, 299.006674545336, 292.1846753022731, 285.47951631303033, 280.1864776104841, 277.7221440188641, 277.0540949649596, 276.38712062408695, 273.96035594934773, 268.8755664591168, 262.65033250700986, 256.5682196962431, 250.61014535767706, 244.76039067088752, 239.03756332273792, 234.54730246383124, 232.45581509548674, 231.88599469982233, 231.3175912139021, 229.25330165885012, 224.93783810637845, 219.6594558665929, 214.49602481633983, 209.45646336127817, 204.5296723113875, 199.71405550536895, 195.94323019201656, 194.1848614246826, 193.7055732114146, 193.22737938763765, 191.49161616009113, 187.86859982044595, 183.4351791316586, 179.10323985106336, 174.8747289022699, 170.74247733458697, 166.70648514801445, 163.55079145605944, 162.0823856098092, 161.68228055547496, 161.28316401969724, 159.83507518092821, 156.81272937239922, 153.11705327478174, 149.4976687802725, 145.97375397972957, 142.53582335303574, 139.18371567290305, 136.5562998944903, 135.33162991933224, 134.99758931610845, 134.66376609975615, 133.45613209813067, 130.9378605959931, 127.86024789370789, 124.8529868683909, 121.91951470203475, 119.06763500288073, 116.27971660125438, 114.09806595497635, 113.08145467703089, 112.80460129973737, 112.5284720194013, 111.52695085325956, 109.43752843533085, 106.88089860425188, 104.39160092362926, 101.96470105607027, 99.5966671627461, 97.28629542695192, 95.47590347772069, 94.63205441736454, 94.40235123370788, 94.17322845942313, 93.34202669468209, 91.60776435684583, 89.49051243183796, 87.42654794969073, 85.41358822721601, 83.45013931368571, 81.53400967452744, 80.03530100660583, 79.33774625450278, 79.14768172951362, 78.95784036802355, 78.26941342087812, 76.83457765345737, 75.08073168902199, 73.36501865526844, 71.69629321335788, 70.0680047748859, 68.47952851015278, 67.23649560770583, 66.65826388751219, 66.50079656430722, 66.3437558536761, 65.77429461979634, 64.58469681059088, 63.13183769194196, 61.7141572737123, 60.33057409667202, 58.980667247731084, 57.66236813832767, 56.630499598650744, 56.15055820012689, 56.01986010456381, 55.88951660828778, 55.41639022547811, 54.429886500728195, 53.2236196210939, 52.04517578600379, 50.89809610290526, 49.77893276833567, 48.68809993068576, 47.83266041276213, 47.434152014238904, 47.3255968190927, 47.21731791601461, 46.82452534326478, 46.004186371914294, 45.00259908873332, 44.0260544409825, 43.07358763306907, 42.14330809756527, 41.23531186354686, 40.524161541090535, 40.19336822928825, 40.10323943304943, 40.0133352063121, 39.68715758532492, 39.00665724205622, 38.1755810592408, 37.36380598862169, 36.57128432756052, 35.798753241204444, 35.044125378146816, 34.45320438303031, 34.178070935040374, 34.10307844709195, 34.02826030048695, 33.756709410790116, 33.18998665538565, 32.49863430690721, 31.823279033634673, 31.162953960551004, 30.518616616886685, 29.88999698551803, 29.396847414188578, 29.167045103829317, 29.10454482835854, 29.042198246056337, 28.815988276203647, 28.34384684429325, 27.76582134139506, 27.20249114837785, 26.65256064255434, 26.11526432074715, 25.59076335283764, 25.180007222139853, 24.98875074207162, 24.936653216382464, 24.88470204099738, 24.69616376905898, 24.302412459215905, 23.8205369612318, 23.350255724606907, 22.89120608957283, 22.44307943455592, 22.005717068255876, 21.66295671188782, 21.503170572788186, 21.45965569895838, 21.41624491504612, 21.258711277676106, 20.92980960913636, 20.527745583159508, 20.135221285016918, 19.75186218219157, 19.377392948464074, 19.011515953035985, 18.72491879317004, 18.591532193790453, 18.55518274672687, 18.51891623010978, 18.387254093180893, 18.112238006745198, 17.775794567121313, 17.447039342016744, 17.126091274509896, 16.812915780510497, 16.506749533983744, 16.26719591299449, 16.155539761361474, 16.12510779197637, 16.09474738770698, 15.984561888781238, 15.754393524222282, 15.47265868513199, 15.197622470100622, 14.929006040912725, 14.66691185029589, 14.41095203199743, 14.210362486666659, 14.117030099623221, 14.09157151140447, 14.066175828627664, 13.974003426712285, 13.781421436535224, 13.5461547695148, 13.316900550104114, 13.092862928820791, 12.873801065572385, 12.659981954675184, 12.49267698712235, 12.414900726445222, 12.393703896162885, 12.372557410221313, 12.295815750720923, 12.135532318960236, 11.939531192824637, 11.748217820473194, 11.561522619564483, 11.379472765466536, 11.201960673731353, 11.062947579049487, 10.998237463339306, 10.980605088920566, 10.9630160900998, 10.89919746080386, 10.765990791519219, 10.603238567211172, 10.444414885095892, 10.289654747525509, 10.13864671432418, 9.991304730741547, 9.876242638583678, 9.822770777042448, 9.808203621122596, 9.793673594367247, 9.740964918466165, 9.630981583968591, 9.496654672735932, 9.36575662927023, 9.238364116965268, 9.114334583743119, 8.993350158223276, 8.898856259476165, 8.854932096922438, 8.842974386409864, 8.831051655293626, 8.787839406749752, 8.697856571066316, 8.58815144924184, 8.481519556813467, 8.377932405694574, 8.277213880976513, 8.179471480785287, 8.103276977487878, 8.067902836182313, 8.058278856148256, 8.048684977943289, 8.013930114422534, 7.9415394180169985, 7.853743964853837, 7.7687506703223965, 7.6863144726910715, 7.606644065543685, 7.529653319968723, 7.469832585110675, 7.44220545232379, 7.434700512934518, 7.427223974093273, 7.400181167320111, 7.344143358668877, 7.276264225079683, 7.210920042000781, 7.148083796249892, 7.087673585220102, 7.029730668375635, 6.985195729009766, 6.964666408108322, 6.959098926749549, 6.953556563128618, 6.933544189744357, 6.892279010098159, 6.8428406684270975, 6.795697992523623, 6.751027468805244, 6.708704432598593, 6.668467374109406, 6.638106174969489, 6.624290869326598, 6.6205499627953115, 6.6168289962561335, 6.603399501028518, 6.576218941700854, 6.544333809975559, 6.514469848840236, 6.486751314458275, 6.461210314669119, 6.437758884661106, 6.420617586860758, 6.412983615411562, 6.410940932313873, 6.408921324280005, 6.401747025622911, 6.38757202996973, 6.371735893332083, 6.357989361039808, 6.34628191113144, 6.336716190705955, 6.329199316399924, 6.324635767211552, 6.32293272222343, 6.32251670185503, 6.322122484967111, 6.320868852025409, 6.319402888265334]}, "36": {"0": [2.653594416571963, 2.6578578517023654, 2.6778637767775724, 2.7142840156685497, 2.767717152524934, 2.838098826970813, 2.92617747591433, 2.9984239229017766, 3.0224462071546987, 3.025038589468583, 3.0276436061252836, 3.052786166166761, 3.1402861389445147, 3.282530988181224, 3.444764183764687, 3.6291780993988496, 3.836743125405358, 4.0691334745608545, 4.247073583670888, 4.304590059569716, 4.310744831294781, 4.316917087006864, 4.375989108365355, 4.577401556929521, 4.892140641413358, 5.239464941669263, 5.62225059800061, 6.043104661193522, 6.5049008417961875, 6.853571302801759, 6.965396600422666, 6.977357524290425, 6.989344430389149, 7.1039641722564, 7.493141544432997, 8.097658625385511, 8.762875399981196, 9.495448730041963, 10.301852591971647, 11.19068409821551, 11.86480155318955, 12.082005701414158, 12.105227026894317, 12.128502539985066, 12.351292895507651, 13.109301225845151, 14.29206672971178, 15.600272745241915, 17.04849639671827, 18.651311719680603, 20.428639218702248, 21.783089336021895, 22.220831298633026, 22.267709034973993, 22.314551054605683, 22.76342676377204, 24.296813801225877, 26.70486430672943, 29.38617926621411, 32.37746455210427, 35.711524187558595, 39.43304970162394, 42.28102524478988, 43.201500885784476, 43.30021101740183, 43.39919613892432, 44.347573686450026, 47.592792413390875, 52.70423421476575, 58.41887605524177, 64.80751850469554, 71.95683453135423, 79.9513445114326, 86.08696541317445, 88.07473343111131, 88.28771265345688, 88.50121509639693, 90.54610201294486, 97.54980242582904, 108.58921437231486, 120.93698546854937, 134.73297634117668, 150.1423275015013, 167.33242715487413, 180.46883206046886, 184.71420743231832, 185.16876969077796, 185.62440945863418, 189.9852814126528, 204.83898165811704, 228.08507997424303, 253.74397821339033, 281.9866067323533, 312.82094987931293, 346.3117570874135, 371.1761558579876, 379.0814617564584, 379.9187867279522, 380.7582146012306, 388.7824913153989, 415.6277009251029, 455.69651036988387, 497.1962007855216, 539.3669230330926, 581.2274612496703, 621.7079797236978, 648.2833050967611, 656.1618269646448, 656.9860756253646, 657.8089761380843, 665.4229362552662, 688.7058433202067, 717.6289680804481, 739.9672479357575, 755.0821414315149, 762.3566383516484, 761.3853571681475, 755.6660133523321, 753.1284268903075, 752.8391372666532, 752.5464501896129, 749.6355659847717, 737.6288448735742, 714.1607921834268, 684.5267425461263, 649.9204332274322, 611.3616286536006, 570.6526067264482, 541.2465998068972, 532.1431466736059, 531.1744601513598, 530.2050480906344, 521.1691731274979, 491.73200060936887, 450.3709304231882, 410.5481169275528, 372.76629693322695, 337.4067990530756, 304.6001429368498, 283.29144909438264, 276.97798981057764, 276.317477613755, 275.65825078307074, 269.4920332592726, 250.32560545905451, 224.99400432297972, 202.06724305501749, 181.3956548440226, 162.77728309730577, 146.08620419972468, 135.4684243372029, 132.3608354845373, 132.03676388419427, 131.71356166545036, 128.69636775259613, 119.36446401512951, 107.21043336723801, 96.34316216514023, 86.6257050205273, 77.9482043913371, 70.1886069090749, 65.27222088674309, 63.835927721778056, 63.68563204618166, 63.53574208966993, 62.139545238907566, 57.830562246602824, 52.213993558520784, 47.19361453596863, 42.7021099617313, 38.685617867277834, 35.092631331532615, 32.80887351904008, 32.140419058970046, 32.07067635585406, 32.00113437623142, 31.351334361492082, 29.341704152529573, 26.71663383097927, 24.363402703274005, 22.252354355133853, 20.358727384532298, 18.658606402170513, 17.576295166447437, 17.25888291787258, 17.225751785368608, 17.19270270502483, 16.884293278598882, 15.930058232731344, 14.679700562861024, 13.557276456689175, 12.550869042612943, 11.64869754109628, 10.841542846371478, 10.329573311163097, 10.179894162499773, 10.164231018010113, 10.148609374431244, 10.003254755508951, 9.555608661589615, 8.974537918748931, 8.460312178373083, 8.007845180085777, 7.613056611738624, 7.273114482372301, 7.066814752294884, 7.008353732821218, 7.002310638720939, 6.99629413991722, 6.940537990610336, 6.7751417614968314, 6.578603640128369, 6.429177349887654, 6.323936218833588, 6.261825985160024, 6.244121790745363]}, "37": {"0": [2.6214652363300788, 2.6358010396640434, 2.685305800502904, 2.700586317275741, 2.701728587562858, 2.7028795486707065, 2.7201381015947805, 2.8219667700192246, 3.062944816892546, 3.4082375629019124, 3.8709604042379473, 4.472871903362924, 5.238083071716675, 5.815793431258354, 5.951610129643702, 5.961442540797868, 5.97129551943696, 6.111430475857083, 6.818049917802428, 8.162666421336086, 9.845815157103882, 11.957492580303336, 14.624037890393929, 17.999889050600444, 20.573647008556602, 21.183074417885873, 21.22724421941877, 21.271574560967593, 21.90596670308262, 25.134266785888716, 31.455179103937, 39.60739405737431, 50.15673397200168, 63.841691653689765, 81.62397504582484, 95.44505046719755, 98.73800557281554, 98.97735071663051, 99.21733157620255, 102.65272484411538, 120.22467827337381, 154.79315236635392, 199.25162269943434, 255.61505558932208, 325.32361788395934, 407.89031978629106, 464.81826028667336, 477.41353299997434, 478.3145026950171, 479.2156644892515, 491.88402497682534, 550.1384991015834, 635.1994394652701, 697.0461374829254, 723.0578511318392, 707.296243457657, 653.386949652473, 604.8546112129609, 593.311538060638, 592.4718065845841, 591.640735600066, 579.8993111930514, 522.7390839153693, 430.2478915795843, 344.86860635177925, 271.835492389404, 212.24560265569315, 165.00647983400373, 140.7790485853089, 136.03404642959708, 135.70215897022996, 135.37025279759482, 130.80598749697796, 111.66221827985933, 87.00924784652288, 68.03765979331465, 53.45225336681538, 42.2336864206343, 33.59012993050597, 29.189937895719805, 28.328454925102776, 28.268211791734803, 28.20811559047047, 27.38042119610367, 23.900723757309937, 19.392262071735846, 15.88717488152538, 13.161268589593387, 11.047070217221261, 9.41755366986901, 8.59837885652663, 8.440044418620785, 8.428999040771979, 8.417984401131669, 8.26658103930917, 7.642870463020161, 6.891590849299622, 6.409604205181326, 6.250647363968462]}, "38": {"0": [2.6314356130183305, 2.6435902890236744, 2.7410785084393443, 2.9391356257452794, 3.2447403542778805, 3.670751520382891, 4.23656924530862, 4.677760090544223, 4.783840229729, 4.791122485820585, 4.798426114523673, 4.9086851771586035, 5.460862125907444, 6.517817293132324, 7.84347498486985, 9.513745258054378, 11.628711698197042, 14.324002512766983, 16.398970359653305, 16.898268688460185, 16.9325191726682, 16.96684447602027, 17.485538528070048, 20.09612184026541, 25.19819380241653, 31.83279437267829, 40.48822352672813, 51.823201099663365, 66.71369523568713, 78.4503049988459, 81.30017565692998, 81.49618567512016, 81.69269541634488, 84.67446532895693, 99.82645957432712, 129.98429236289027, 169.61351067635852, 221.3316894811822, 287.71379914648986, 370.4361292181265, 430.70350468103095, 444.57961815635144, 445.5240426631417, 446.4698781354136, 460.6244444891129, 527.0449389647937, 631.359840545872, 718.3542384448937, 768.8830738991014, 770.2173148265427, 722.6167850802585, 671.9132604614109, 659.2519676973869, 658.3915508060828, 657.5374480944114, 644.3753922866518, 580.251164062055, 474.37922494737853, 375.81287096290316, 292.17001342298227, 224.8708544549518, 172.37755102716034, 145.71809041261923, 140.46601147293077, 140.11816356744, 139.77120755654937, 134.7379780538041, 114.03222661181549, 87.78655194151396, 67.8863531324326, 52.786684185985635, 41.31721750012052, 32.57279029591785, 28.1444351750532, 27.27153944397833, 27.213832958066924, 27.156266623904685, 26.318089825697253, 22.859720599349213, 18.43201931377291, 15.026506451149157, 12.407076434235039, 10.400581244437731, 8.878201182128329, 8.122924208908966, 7.976631649444602, 7.966980163146113, 7.957359437190402, 7.818440661081134, 7.262579997311034, 6.628763952600905, 6.273965462021283, 6.186771750748538]}, "39": {"0": [2.6277268891156877, 2.634532221024626, 2.648856581871876, 2.671757471236425, 2.693463953832908, 2.7023694525737083, 2.70350092629742, 2.704642315184037, 2.714402510772454, 2.7443343691026003, 2.7916772253580824, 2.8468847048120214, 2.911013603283459, 2.9831905958845213, 3.064447096109817, 3.1303682855699515, 3.1552458526407543, 3.1583610029179994, 3.161489803272643, 3.1872779569287846, 3.262487413187593, 3.372516910114536, 3.492412587623243, 3.622997858343487, 3.7643126765646184, 3.917407676089349, 4.039083175355131, 4.0845068104482625, 4.090167738398126, 4.095819466768562, 4.1423486264809055, 4.276684938160694, 4.469586036333848, 4.676839934919695, 4.8989180029659645, 5.1367117116764485, 5.390860889973699, 5.5906953109530875, 5.664954073585849, 5.674189366780721, 5.683444653933055, 5.75924992287728, 5.9770827670749735, 6.287629236914581, 6.618952145206712, 6.97219185322559, 7.348508196462255, 7.749451877024631, 8.064807267041864, 8.182038439215177, 8.19659751409465, 8.211187303509035, 8.331198337884103, 8.675814519149105, 9.167594483773641, 9.693634186302932, 10.25551510255825, 10.85765735627411, 11.502513215889756, 12.010701997434674, 12.199892422720655, 12.223376932055835, 12.24691931497768, 12.440661746838488, 12.998501144202137, 13.797472037151017, 14.653603132145184, 15.572765117848268, 16.5573436573925, 17.614278063679812, 18.44815947521996, 18.758293731223876, 18.79685482792411, 18.83551552403991, 19.15390629410894, 20.071607545721523, 21.388382844970195, 22.80450482394676, 24.328796265169867, 25.971892813860226, 27.742670558029587, 29.145272456837407, 29.670041284005293, 29.73528106753578, 29.80068536546537, 30.338621985185437, 31.89181850229326, 34.12847564049576, 36.54083811162591, 39.14368403318949, 41.95583822239009, 44.99304271125534, 47.40156141957312, 48.300671263709305, 48.41248445022411, 48.52450879344025, 49.44885548932671, 52.124389300321724, 55.97888901457084, 60.15181032752711, 64.65899676005046, 69.53696259309308, 74.81975600109261, 79.01125441465796, 80.5840854760632, 80.7797285839718, 80.97563050263118, 82.59077809327597, 87.25165756491073, 93.99026823632201, 101.28972382422394, 109.18399308121225, 117.73758851312441, 126.99003844205892, 134.35187120412172, 137.10561519090177, 137.44835245733856, 137.79199342348545, 140.62273829281332, 148.8044038104148, 160.61067930854009, 173.37753276488533, 187.16204171981326, 202.05351555425077, 218.09988239967123, 230.7907317176912, 235.53292686265632, 236.12206713008567, 236.7126370202034, 241.5742953697743, 255.57514139201243, 275.6220044913291, 297.12192019282776, 319.9803931106406, 344.30855409387766, 370.17783371649955, 390.1608654538086, 397.54708006114646, 398.4611981200647, 399.37677733737155, 406.88990712954075, 428.2983790084391, 458.1061835824362, 488.92296611267835, 520.417600402238, 552.301618920749, 584.4068526944922, 607.9606818408417, 616.3337744968132, 617.3569918290758, 618.3790127390803, 626.6602684514809, 649.4400325245048, 678.8961689526894, 706.2179013764219, 731.0901640126959, 753.2077721068122, 772.0195478395634, 783.3274976547546, 787.0217378320457, 787.459586515766, 787.8945712224142, 791.2666828788949, 798.5811703436187, 804.7820976771134, 806.3970857781733, 803.6264506872508, 796.6369821921313, 785.2932162385426, 774.0741926892392, 769.5017628956537, 768.9060394764459, 768.304813495684, 763.327829664521, 748.5968073208046, 725.8168537368975, 700.2561474061756, 672.4624339972993, 642.7544731805373, 611.6262327263705, 588.2473427467241, 579.7805100682053, 578.7401939408122, 577.6946487764285, 569.1281989324609, 545.242032231023, 513.4009889348288, 481.91584539551576, 451.40077996259413, 421.80869857615926, 393.5856877692464, 373.38807261238105, 366.31326537415197, 365.45084338779503, 364.58965948838016, 357.6275541190712, 338.8416958511012, 314.842895593181, 292.27132073825896, 271.1348788546167, 251.36324571948933, 232.96202779260457, 220.15579623005542, 215.72033854534894, 215.18157350097, 214.64415301082266, 210.32306941960277, 198.72649098019053, 184.08543087924335, 170.541278116713, 158.00971999641976, 146.40208622614713, 135.6907115360665, 128.25580494283417, 125.68394603526565, 125.37177395806751, 125.06041532205172, 122.56502037328016, 115.89402608942537, 107.49953980478905, 99.74493694666057, 92.58671796960526, 85.96942314105308, 79.86089625020035, 75.63385644004968, 74.17379169315996, 73.99641397615024, 73.81947391698833, 72.39565099712651, 68.58575585560044, 63.80004550896483, 59.37600545394728, 55.29014019806466, 51.511958681846686, 48.017982240997334, 45.59552701807058, 44.75766944697446, 44.65604174062672, 44.55467078292557, 43.739093231650415, 41.556000255942116, 38.805252022301026, 36.25958648701759, 33.90009906862652, 31.716316133803435, 29.692466657637368, 28.28659445511694, 27.80030818757877, 27.74129703579705, 27.682445774561295, 27.207691915619208, 25.937741866780385, 24.336210924236404, 22.850173859849594, 21.471448158188537, 20.192302500598668, 19.004732743522567, 18.178374418153684, 17.89304397160019, 17.85829470197702, 17.823633159634863, 17.544762257971914, 16.797630359061866, 15.85492319772234, 14.979553636493694, 14.166581758557362, 13.41257558527174, 12.713501817025584, 12.227392637360882, 12.059250850294424, 12.038821824921277, 12.018442736815013, 11.854289986126233, 11.415513425799205, 10.862249457649282, 10.349990602880638, 9.876908575998636, 9.439678837326499, 9.03599138131611, 8.757678400919136, 8.661871016746806, 8.650244631251196, 8.638649784821098, 8.545444295364856, 8.296934808339246, 7.987526681182001, 7.705052332924012, 7.4490070819896115, 7.2183418672044075, 7.01209517354414, 6.874494590195063, 6.828127259789473, 6.822543894055353, 6.816985286366391, 6.77271287468303, 6.658438723017394, 6.523740645566684, 6.411047776000555, 6.320119179178421, 6.249794829049047, 6.199974289484614, 6.175823783354511, 6.169783899017536, 6.169128039708384, 6.168493780588605, 6.164152715939408, 6.16019701690762]}, "40": {"0": [2.6207941980750604, 2.6256957322797714, 2.6354685622401552, 2.6462947133467383, 2.6514101815931403, 2.6521496579163895, 2.6528984290451754, 2.6585794306883734, 2.675063348539375, 2.7008630239863107, 2.731923642977217, 2.7678358915193004, 2.809018128669101, 2.855350761366494, 2.894682262604767, 2.9109150236865324, 2.913154189374623, 2.9154032662265323, 2.932201363544421, 2.977916292579736, 3.0419079373366364, 3.11124448550623, 3.186753913235939, 3.2682275640222667, 3.355760832583392, 3.4275759040110967, 3.456838033136029, 3.4608792965555812, 3.464938362713662, 3.4949009785188654, 3.5741296381473706, 3.6829875118788356, 3.7988154130532115, 3.9223378999590723, 4.053796257821307, 4.193277615509171, 4.306573634566032, 4.3522750681536095, 4.358569163533554, 4.364878332066438, 4.411611732962161, 4.534575951269576, 4.702453024361188, 4.879801452487081, 5.067197536301072, 5.2650201661522935, 5.47315475178131, 5.641210652826607, 5.708748557060669, 5.718020014015623, 5.727316367304654, 5.796180745184385, 5.977528028420237, 6.22397968231809, 6.482926048203968, 6.7558905340739495, 7.042818806358528, 7.344032432411968, 7.587407569791419, 7.685430630678037, 7.6989207636856545, 7.7124409567456205, 7.812213440699342, 8.074564908568265, 8.431410258129024, 8.807609519732276, 9.203983613748633, 9.622488662604045, 10.063952134729355, 10.420194147408967, 10.56388417743806, 10.583650366393625, 10.603461543009729, 10.750041286727319, 11.13653656932, 11.66358570853394, 12.219738358713007, 12.808068887176285, 13.430516615350067, 14.08805433395822, 14.619613852659345, 14.834009767823893, 14.863536380705417, 14.893130836558095, 15.11225605749443, 15.690047142529858, 16.477735792470895, 17.309786328064174, 18.191137571932394, 19.12290367222331, 20.110084935146325, 20.910157986646666, 21.23241776276287, 21.276810579940303, 21.321312300072023, 21.651025329992923, 22.521510357137043, 23.7120901759296, 24.9741949736633, 26.316546368392324, 27.740584416227385, 29.25266567405731, 30.48269318755847, 30.97950817808446, 31.048001943354855, 31.11664527047368, 31.624701080882183, 32.967886252627665, 34.80738278841812, 36.76102390671837, 38.83857386406703, 41.0473925993061, 43.395359682461084, 45.306719038236075, 46.0786429600712, 46.18493823377264, 46.29149130975591, 47.08134176479398, 49.17207707080528, 52.03902043840183, 55.08952951934956, 58.339990632277534, 61.79583594959975, 65.4821195827526, 68.48182418417764, 69.69311007385294, 69.86018248614832, 70.02773905952212, 71.27143027478596, 74.56546375123239, 79.08184138409099, 83.8917842858141, 89.0195400979923, 94.48680256840379, 100.31335563955692, 105.07041590181417, 106.993701393919, 107.25865368578847, 107.52431771903466, 109.49450446036943, 114.70691835243179, 121.86760754589965, 129.5057411602126, 137.65439700042936, 146.32673432952774, 155.57191988103764, 163.10768267444686, 166.15592942047792, 166.57577129465383, 166.9966268130204, 170.11409479002523, 178.38060813446492, 189.70891172650312, 201.7693433375259, 214.56780421748383, 228.19642719021215, 242.64467362530357, 254.3826985178931, 259.13000266437234, 259.78273197223047, 260.4344173632127, 265.28361707483623, 278.043321024446, 295.4240672885261, 313.7705293107246, 333.08087825606725, 353.3818477143772, 374.720284638061, 391.8060864318409, 398.59299245830636, 399.5348876561209, 400.47816593813485, 407.4386316913499, 425.51112517454516, 449.68417629401466, 474.6839713838136, 500.3380182445546, 526.4145071775483, 552.9051846196897, 573.5847078589186, 581.6720411734095, 582.7715740029413, 583.8706691694755, 591.9216279321407, 612.3815667178924, 638.5913950489302, 664.0459345727584, 688.7798308066539, 712.477410037149, 734.2822673075726, 750.109699770342, 755.9394498099816, 756.7406346710422, 757.5372078335266, 763.1940159713222, 776.7141685558265, 792.0540741687477, 805.0844070546225, 815.477043257181, 822.7186851266205, 827.2501716670411, 828.6657415376551, 828.6900564622828, 828.6826337254696, 828.6698894886216, 828.4137829662824, 826.4560020882981, 821.2636318871857, 813.2144545043483, 802.437403650503, 788.7218308980396, 772.7250280380332, 758.870556226302, 753.128024475343, 752.3321692688336, 751.5327300893355, 745.4924596587147, 729.4226276897275, 706.984784649183, 683.160133965007, 658.241990940778, 632.3942387476077, 606.1173051000529, 585.6151544067751, 577.5116556776816, 576.4038193002957, 575.2952744297946, 567.2330764497231, 546.6909637869751, 520.306027079847, 494.345319313806, 468.76661723741114, 443.98708987936357, 419.9800632822709, 402.077393981092, 395.2056960675251, 394.274432548597, 393.3458338838379, 386.6101559553558, 369.699716491134, 348.645209376229, 328.5615920337879, 309.4747020806795, 291.31707501576733, 274.14296559815546, 261.56159352150536, 256.790149825024, 256.14498257124416, 255.5011117924485, 250.83272626197373, 239.27293606858058, 225.01817758418582, 211.5867499834829, 198.95460994893256, 187.08539313479898, 175.93174703616214, 167.78379669063608, 164.70315577447823, 164.28739043231377, 163.87299014448305, 160.87102313797118, 153.45794803551428, 144.34778817596577, 135.80134065965925, 127.78768420570321, 120.27090916958669, 113.20974511731838, 108.07744791517818, 106.14099529768392, 105.87955676389178, 105.61885411873217, 103.72614889749617, 99.05457535614555, 93.3179036942229, 87.93573586013419, 82.89205631320841, 78.1534052132903, 73.70611107741986, 70.47146030156817, 69.24689812350445, 69.08170324161304, 68.91693280640834, 67.7214560255473, 64.77170073516419, 61.14691940997134, 57.74629899936439, 54.553439673535614, 51.55670409278675, 48.740261561115716, 46.689349271669755, 45.91241144999781, 45.80759725615781, 45.702992511513756, 44.9444570503785, 43.07049287448767, 40.76408774362762, 38.59981664786874, 36.56268991845558, 34.64593608523872, 32.84460821691033, 31.528888604164163, 31.030840432943133, 30.963641942982054, 30.896605518194768, 30.41016901788362, 29.207258207406145, 27.72788197995529, 26.333686149422448, 25.02219751214213, 23.78812098635182, 22.624548376223316, 21.774151758025283, 21.451552280616475, 21.40809786399597, 21.364748043851648, 21.050008333520616, 20.27083795117338, 19.31116277839908, 18.406619711015455, 17.554658537455076, 16.751958886987346, 15.996927262894669, 15.444046759438793, 15.234942594434937, 15.206707076123271, 15.178536896265346, 14.9739023943557, 14.466483705724286, 13.843169549187474, 13.255802960821882, 12.702204990922613, 12.181234581166741, 11.690508212362504, 11.332556082587761, 11.19686634693956, 11.178597220459098, 11.160376643886226, 11.028091594910263, 10.700585754890048, 10.298237094396328, 9.920322944157935, 9.565621922359428, 9.232883584387436, 8.920892307306818, 8.694492485352482, 8.609160939767778, 8.59765770622484, 8.586186011747417, 8.502886592824865, 8.297784044015422, 8.047600092800051, 7.814961361370753, 7.599230289239204, 7.400119889528271, 7.216813427553276, 7.085970115484668, 7.037359267211528, 7.030840347364681, 7.024345998412056, 6.977554098882881, 6.863929806338433, 6.729583005733102, 6.610262829141338, 6.504723408751365, 6.413230343634087, 6.335555317626385, 6.284637435678641, 6.266906601901888, 6.264574531970683, 6.26226537745323, 6.246029916505373, 6.20974614734077, 6.174070200738795, 6.151064726848131, 6.1407332723622625]}, "41": {"0": [2.6065006827936608, 2.6092347470678168, 2.61654621601551, 2.6281444594406826, 2.640074945950095, 2.6456489126943765, 2.6464686379827462, 2.6472974856028153, 2.653464047873094, 2.6704700979413043, 2.696331248366463, 2.726401533192523, 2.7611685201555196, 2.8007905059131084, 2.8442771815304977, 2.8818067774319056, 2.897690111773137, 2.8999443506526035, 2.9021957047716236, 2.918540231465389, 2.961597644524432, 3.021326817440419, 3.0856892974685293, 3.155046652229631, 3.2296965260946373, 3.3100061997594947, 3.376493202011258, 3.403930395289437, 3.4078283954906943, 3.4117375610348284, 3.4397801237978123, 3.5126126831392397, 3.6114013779468017, 3.7162802153186534, 3.827634280157878, 3.9458189977008735, 4.071107971418818, 4.173470378333685, 4.215680037550552, 4.221665293719632, 4.227663417890511, 4.2706490660706, 4.3815949926913325, 4.53129606319529, 4.688953713533383, 4.855258308674852, 5.030267536647627, 5.21418906242246, 5.363613214706311, 5.42491249886374, 5.4336385947282135, 5.442381191827718, 5.504919835818716, 5.665580793700715, 5.8817333415660755, 6.10869931371533, 6.346175876228851, 6.595776037688232, 6.857263519322613, 7.06967023703161, 7.156722522479932, 7.169047881277131, 7.181398297531279, 7.270063977843371, 7.4982967578332556, 7.804305991019779, 8.125899858561878, 8.463702797741286, 8.81839700184322, 9.19145505692898, 9.494613890902054, 9.61909290311887, 9.636741372288263, 9.654426326163271, 9.78158774862383, 10.10918037283899, 10.549418643692357, 11.01291619001427, 11.50115278633868, 12.016195119098956, 12.558196178865074, 12.999785168091726, 13.181377613003388, 13.20712090406347, 13.232927321864244, 13.418229044276902, 13.896585549201916, 14.539354229720589, 15.216971207057414, 15.931884052437173, 16.684746080962988, 17.47858029722826, 18.12634460433036, 18.392901920036973, 18.430695864659317, 18.46857964687176, 18.740615127841018, 19.442008911686344, 20.38666514336155, 21.384021193856103, 22.43779006366048, 23.552613390412333, 24.730156549762775, 25.69335103411625, 26.090677386334388, 26.147027928728882, 26.20351329553408, 26.60968036518809, 27.657771039258876, 29.0750392990678, 30.576747417779536, 32.16597871737819, 33.84726511676971, 35.628112834870024, 37.08549867754726, 37.68619727532412, 37.77134569671024, 37.85685874477702, 38.472602750674234, 40.06194906631851, 42.21098252610156, 44.48849476907435, 46.90363099218294, 49.46383202660111, 52.18026912020103, 54.40438706791751, 55.320547873646625, 55.450660319767344, 55.58113863752407, 56.520938077483706, 58.954599673558214, 62.24384352614303, 65.740031170695, 69.44462944112377, 73.38490301112014, 77.56428339588332, 80.99401987265053, 82.40751807950546, 82.60807396758875, 82.80960017392051, 84.26125705701016, 88.01295006052808, 93.1007623804776, 98.50871597845274, 104.25948595033961, 110.36398563768732, 116.84701052522232, 122.17601708681974, 124.37595890104589, 124.68810851387617, 125.00105489549382, 127.25278613002195, 133.0908293442923, 141.0029865675538, 149.40742945760928, 158.33098318827848, 167.82361305712521, 177.90008945170638, 186.17286568088522, 189.5817836013508, 190.06536211938425, 190.55014753059396, 194.0497606057365, 203.0725626991918, 215.30989817642865, 228.29434561962768, 242.00497704195183, 256.5258607176069, 271.91590426093944, 284.43603756138566, 289.5839844721643, 290.31339601590486, 291.04457511958975, 296.3028808253079, 309.8478335287868, 328.0724751367903, 347.21656942912375, 367.2734398836951, 388.2493964290496, 410.08009118845644, 427.65087806633204, 434.82756247192424, 435.83731836942616, 436.84599443902806, 444.1043047082568, 462.53378178135284, 486.8901065675715, 511.79379154942984, 537.213898238697, 563.0310445163716, 588.7780773301723, 608.8668977834701, 616.8504323151627, 617.967221038437, 619.082962423327, 627.0066094331324, 646.8541430958267, 671.5591143727269, 695.5600724038743, 718.6764979618235, 740.2785952766109, 760.4389765528647, 774.7033691891262, 780.1269797757952, 780.8732621054503, 781.6157774470093, 786.7503749416461, 798.7716481828973, 812.2663788088485, 823.5058103157562, 831.7860656229308, 837.5375859064629, 840.4925862584936, 841.0304352068234, 840.7848524848278, 840.7290898800172, 840.6680873599876, 840.0821134128158, 837.5030903759177, 831.6319501707658, 823.0582238648685, 811.7655618882445, 798.4300034639081, 782.4963172470129, 768.8774807294342, 763.0694372089376, 762.2256704241119, 761.3784081691012, 755.2434304391295, 739.3777457571873, 717.7582463971918, 694.7693760422238, 670.6933864254505, 645.8147310768419, 620.3101185273, 600.3807319878094, 592.365883389891, 591.2375749028538, 590.1085597336896, 582.047692169141, 561.9314534247234, 536.228952202524, 510.86605027117906, 485.9489836871326, 461.70558759573964, 437.9745119129542, 420.1720165779486, 413.1858477760181, 412.2098523540242, 411.23508748215335, 404.3325079940754, 387.41291961211823, 366.5077633940312, 346.51723916161944, 327.42079242137237, 309.22778328581694, 291.9186850703161, 279.10100923603227, 274.11715121492807, 273.42389658684596, 272.7322610732449, 267.85652716214366, 256.0139367698896, 241.5367613646555, 227.854083967374, 214.89818903637325, 202.71172659927828, 191.20853640229996, 182.7254846039904, 179.44411683273003, 178.98801267885312, 178.53302649977616, 175.32611746155763, 167.56310236225846, 158.10096053211123, 149.18269863438286, 140.79422105657332, 132.89796570307388, 125.47576421054252, 120.00216886950224, 117.89029302824142, 117.59704602423365, 117.30460194058769, 115.24200025152086, 110.23946498179019, 104.15873403128064, 98.42926462765618, 93.04104023121218, 87.96913677627671, 83.19420449597008, 79.67303632330108, 78.31215044093581, 78.12314954715774, 77.93466241939913, 76.60718438293335, 73.38903611730672, 69.4673908650845, 65.77016904228228, 62.28889349473129, 59.011914504498144, 55.92051340435307, 53.64293324823012, 52.76190031040862, 52.63949560102635, 52.51740634408539, 51.65696323584009, 49.572602692881844, 47.027807539648414, 44.62811819588197, 42.36491595317224, 40.22931644468877, 38.21533650922867, 36.72661155482923, 36.15098890349017, 36.071003798332114, 35.99122638318713, 35.42908730929011, 34.06250886392545, 32.396181383696394, 30.81985858102105, 29.333373606362617, 27.928800705821004, 26.60312571987454, 25.623568957817596, 25.243463155676434, 25.190515472671606, 25.137851650939407, 24.766489706753255, 23.865462801016815, 22.763319471416487, 21.721138050423853, 20.73613879035297, 19.804788491578535, 18.92459198060614, 18.273255582510732, 18.020374468896218, 17.985221241901534, 17.95015723865216, 17.703024628901254, 17.103817353923684, 16.371317047789397, 15.67832053120833, 15.023046026046842, 14.403336256778672, 13.817923624804545, 13.3847737034666, 13.2169847222071, 13.1936139477727, 13.170296832297234, 13.006187953862703, 12.60774961180309, 12.1206281987075, 11.660623711044964, 11.226376428543206, 10.816126628040777, 10.429274112828416, 10.143472449628458, 10.032840132387307, 10.017473120516025, 10.002147905611656, 9.894188486860585, 9.632919343517804, 9.313703218226523, 9.013937169122954, 8.731632043832652, 8.466619154413513, 8.218356783890469, 8.03584533734485, 7.965688400088927, 7.955964379239301, 7.946271722373561, 7.8780410704410215, 7.713515578646819, 7.515124863530805, 7.331058281416792, 7.161021508655546, 7.004402662075341, 6.8613542488117725, 6.75889929857057, 6.720275716715666, 6.714963617144346, 6.709677344630343, 6.6724110745244385, 6.584984206291664, 6.484071442772627, 6.395114892469365, 6.318043500632331, 6.25323851041293, 6.199771313786304, 6.16607200150375, 6.15468857868311, 6.15317770548997, 6.151688399212809, 6.141631972665481, 6.120754791089244, 6.103797975190739, 6.0986821344508275]}, "42": {"0": [2.5915362896800143, 2.639377726515887, 2.7666546472176963, 2.887342395357485, 2.917443467362549, 2.919814559431301, 2.9221829381016606, 2.9540896435370128, 3.122904777164418, 3.4665352048592935, 3.912620981300331, 4.479389873206098, 5.186894706022427, 6.058286311505893, 6.701685087390737, 6.851250739092277, 6.862919929661615, 6.8746046454148635, 7.028950308994277, 7.803124632155799, 9.261840803324983, 11.064169682202257, 13.305574819845706, 16.096156248402465, 19.578865084905757, 22.198450574984008, 22.8156117561113, 22.863807584185338, 22.912105213419714, 23.551748226504056, 26.798880843065934, 33.08981089257302, 41.08523838480673, 51.28161551661976, 64.33548250906478, 81.10553707799984, 94.02457545252072, 97.09046666437956, 97.3304448673507, 97.57104366104576, 100.76344180718128, 117.10213614843843, 149.25175001744353, 190.8062514386095, 244.2696176139124, 312.1747525137232, 396.2962702514792, 457.23014930749775, 471.1267128192849, 472.20762692062897, 473.29186044008276, 487.42688672239956, 555.1852815603775, 664.5743944445081, 761.285072928775, 826.5435532557615, 846.7450039967825, 818.0225812474797, 776.9873548865145, 766.2012783045309, 765.3410640208873, 764.4763366079001, 752.9964049529938, 693.4268149981582, 585.679690448541, 477.37204087331673, 380.2149677856241, 299.03139958042345, 233.90323124985235, 200.33540373449716, 193.74955578650065, 193.25376290595992, 192.7594204695706, 186.44077840056167, 159.81505341973988, 125.28885232740686, 98.6180448440788, 77.97325773867439, 61.954844395990605, 49.49622898128043, 43.11860908648905, 41.866966052379325, 41.77251130629518, 41.67830114889766, 40.473862837944964, 35.38060223167635, 28.704302444934157, 23.4516857071874, 19.304331869155625, 16.02435739405948, 13.432621217472871, 12.092621395492529, 11.828123140918985, 11.808162350869466, 11.788259392551195, 11.533922559771243, 10.458473715276414, 9.051894447246225, 7.964930240076428, 7.146760424765305, 6.566908121910838, 6.207487051062924, 6.085858697370009, 6.069626533955866, 6.068527715498146, 6.067450283628872, 6.056644878650992]}, "43": {"0": [2.572245141574614, 2.573810126181018, 2.5749677196985528, 2.5751892288342506, 2.5754034119686766, 2.5768373933308326, 2.5814962087899125, 2.5893452422865613, 2.5991416175431308, 2.6113840710652556, 2.625905006985798, 2.6424038468681004, 2.6573871287338324, 2.66438063321536, 2.6656123952192954, 2.66685246005094, 2.674419910393141, 2.69275335975387, 2.71733649641457, 2.7443003144451046, 2.7734804347731763, 2.8051717015195177, 2.838752976136354, 2.8682389109612725, 2.881610386486133, 2.883851397020995, 2.8861168751551447, 2.900076753235017, 2.9327822494257667, 2.975135092353162, 3.020028894764933, 3.067436272814789, 3.1176361496195524, 3.170478514861459, 3.2154876881989463, 3.235890110127972, 3.239349157016305, 3.2428190587668024, 3.263737420106685, 3.3123790536928626, 3.374723631710993, 3.439827089670454, 3.5080437611647195, 3.579382536408442, 3.653625546362927, 3.71633410997089, 3.744935563444355, 3.7497838261250047, 3.7546537817172014, 3.784097094576496, 3.851853756801584, 3.9378752551796095, 4.027703976805836, 4.121261670366982, 4.218490518765295, 4.3189730105597635, 4.404634359966025, 4.443130639227584, 4.4496363781309896, 4.456156578917472, 4.495607370541683, 4.586405609190877, 4.701917642370613, 4.821606243732994, 4.945993496920591, 5.074711930643178, 5.2080680671828965, 5.320449274793709, 5.371237175981392, 5.379824220344603, 5.388410638127528, 5.439889317064235, 5.559222938407801, 5.710198331366412, 5.866245920696589, 6.02791342629071, 6.194948859028203, 6.367984566707501, 6.514018948130356, 6.579989140246339, 6.591081810911019, 6.602194182846824, 6.668871258716669, 6.822673483461596, 7.017823051957633, 7.2199394291423635, 7.430186642255276, 7.647048866206197, 7.871697465945987, 8.060415249643993, 8.145424680113718, 8.159759555519647, 8.174152819445329, 8.260703746720996, 8.461276146827538, 8.71483788229926, 8.97795254014609, 9.250787651907201, 9.533357124938657, 9.825740840266477, 10.073285660196118, 10.184842346062885, 10.20370508239334, 10.222611817044552, 10.336256751818356, 10.599384433592668, 10.932937970597644, 11.28007691536137, 11.639793094221009, 12.0141406466131, 12.402082981151734, 12.729979780139274, 12.878045096686654, 12.902998451166049, 12.928015862138723, 13.078535821578786, 13.427240537002096, 13.869702275400247, 14.32840451763289, 14.8059096519941, 15.30182827624422, 15.817772120311092, 16.25161636905376, 16.448386945918198, 16.481672095425306, 16.515040241130638, 16.715142533314975, 17.17724111842422, 17.764669574068062, 18.37532939360895, 19.010189540053876, 19.669815210419454, 20.355886821096068, 20.935043667511074, 21.19685281425874, 21.241098449565865, 21.285389082323814, 21.552056857944134, 22.16927508153813, 22.955218610917854, 23.774335557502027, 24.62822200341903, 25.516488438609848, 26.441103643494433, 27.223839291545758, 27.578919805929445, 27.638912610611527, 27.699068667655506, 28.061013873586848, 28.898451468746885, 29.963310425995513, 31.075462240205706, 32.23399028920065, 33.44284540897117, 34.700753413971164, 35.763959947621956, 36.24724135632138, 36.3287026807029, 36.410392540749015, 36.90229061565244, 38.04367692151034, 39.496759720805116, 41.01278311287639, 42.59456075119432, 44.24361840142085, 45.96332041933288, 47.419148959661435, 48.07982257731599, 48.19160738310878, 48.30367865089324, 48.977486087591544, 50.537377881347126, 52.5300473859848, 54.60965283552668, 56.78011997810331, 59.0438808430133, 61.40927656724639, 63.41423648258629, 64.32289261443661, 64.47659185752663, 64.63069424007561, 65.55915476431466, 67.71122760956044, 70.46048996565519, 73.33136160505677, 76.3338849502819, 79.46855082092515, 82.74333774527732, 85.5223393972007, 86.78113781589096, 86.99407579881218, 87.20754689270439, 88.49458392034343, 91.4853737426244, 95.30307672827033, 99.2933164498662, 103.46395987178337, 107.82730521159029, 112.39256689399657, 116.26314193824277, 118.02096349243004, 118.31836406812089, 118.61652287556103, 120.4107272505218, 124.58233117500896, 129.91493989029047, 135.4822766328687, 141.3117725347847, 147.41363659103467, 153.7874505708366, 159.20030538509977, 161.65158104701803, 162.0665113610416, 162.48277283694355, 164.99276418554797, 170.82811997573123, 178.27576274036926, 186.06018863042547, 194.2077559114015, 202.72043859038484, 211.60720650566358, 219.1398535616223, 222.5606851646172, 223.13960937069635, 223.71992274686076, 227.2094329832258, 235.30905479882003, 245.65309441205173, 256.41511459774597, 267.6496268379121, 279.38441384546866, 291.58804862016865, 301.9054896412823, 306.5738327488957, 307.36264198315024, 308.1531615804359, 312.90465826225835, 323.9361394860654, 337.88632790845213, 352.3733337030214, 367.4001553836091, 382.91731624587544, 398.9457756140774, 412.3867325355908, 418.4284532772334, 419.44621449399017, 420.46549263427414, 426.57603516426036, 440.69605755654305, 458.4251605109087, 476.5868809898202, 495.1249649733158, 513.9852008326807, 533.1036465711106, 548.9384933678556, 555.978035547382, 557.1570190570487, 558.3356634551462, 565.4001818504269, 581.4459386544595, 601.0558465496111, 620.7941910958759, 640.2156486165505, 659.6518037729983, 678.7144967349382, 693.9290764727992, 700.5885453356169, 701.6936786724557, 702.7954916559812, 709.295935167867, 723.8493732636302, 741.1016099498518, 757.5477057613218, 773.1923308115755, 787.8371625715488, 801.2517839182226, 811.3530138125967, 815.6082739411588, 816.3070133747265, 817.0015008081876, 821.0547537853536, 829.6151113395007, 838.6823158247967, 846.2350221904198, 852.4615332268572, 857.2761150451211, 860.6423081465803, 862.2698008856885, 862.6270880198814, 862.6556234298702, 862.6788488052682, 862.7070994855344, 861.9273275499772, 859.6615523558993, 856.1425901970972, 851.0320680168493, 844.4012533534765, 836.3304577717344, 828.6989576321718, 825.0088110946592, 824.3714948145645, 823.7297892162925, 819.8118775952526, 810.2548374169335, 797.5675432431294, 783.7737800411504, 768.9600290569697, 753.2508160801534, 736.6068259583485, 722.4972175134886, 716.1521623344272, 715.0775653963386, 714.0003341027923, 707.5084754328184, 692.5177602787284, 673.9028008096443, 654.7555695893493, 635.2605191944059, 615.6168218358774, 595.9269127394454, 579.843349975578, 572.6848634651574, 571.494711704908, 570.3065165084145, 563.2614042320283, 547.3902877167059, 528.1562609758357, 509.0346569799219, 490.2159966583981, 471.83953294281974, 453.75965567998645, 439.34490613914267, 433.1014664676221, 432.0642573540458, 431.0298407898619, 424.8500672975021, 411.12600552707534, 394.71606103777566, 378.7910950356343, 363.37470872997915, 348.5321510162128, 334.18675501485575, 322.9031523287939, 318.00246357628157, 317.1875311065869, 316.37444282645737, 311.5745303186149, 300.9652598411302, 288.3961155601026, 276.3198085595854, 264.73825364455405, 253.62888988820347, 242.9571463212226, 234.60280327979672, 231.01096510988836, 230.41251378833286, 229.81552142359465, 226.28035624031904, 218.49304307740604, 209.3214351700709, 200.52913554099928, 192.11322111989898, 184.0695239497461, 176.3748861370939, 170.35329330590477, 167.76372191123022, 167.33296979474855, 166.90335355161196, 164.36286402522222, 158.76737425296926, 152.176114972745, 145.87895384929234, 139.8612004791506, 134.1037750929398, 128.59191358648332, 124.28476470199986, 122.4293171277134, 122.12124731632579, 121.81406266638504, 119.99843776044649, 115.99799843493071, 111.28614746550316, 106.78102506725358, 102.47063511338273, 98.35013277831992, 94.4128335532043, 91.32328107568048, 89.99539427586909, 89.77477836205094, 89.55472730181107, 88.25361070818883, 85.39044693144388, 82.00972327109125, 78.77982325256997, 75.68333063965386, 72.71943063968212, 69.88808711397418, 67.66741380872676, 66.71125161955472, 66.55239385339326, 66.39395957080762, 65.4567882109362, 63.38923476207533, 60.952050008524, 58.61972560261021, 56.384176792641576, 54.2410507407657, 52.19007012358461, 50.58361276279035, 49.89187697983777, 49.7769971686952, 49.66242798994905, 48.983885014639355, 47.4871577852134, 45.71942446760682, 44.02742929074986, 42.403106218090606, 40.846934253794906, 39.355290796743226, 38.18492028701408, 37.68053535414303, 37.5966937726748, 37.513064661072306, 37.018714549369115, 35.9264009762696, 34.635659655091885, 33.397827664851704, 32.21068339692787, 31.072700727701868, 29.98085758915503, 29.12297447794684, 28.753159821049376, 28.69170556480439, 28.630361769868433, 28.267548081327067, 27.467279078088293, 26.52158975000799, 25.613122139386512, 24.74127255933659, 23.90453999411821, 23.100650351040116, 22.469079873952197, 22.196945345412427, 22.151685817546007, 22.106530760394172, 21.839480864561857, 21.249836739477885, 20.551119342697284, 19.880184789314498, 19.236300258542666, 18.61686771371964, 18.022209960288126, 17.555324871104748, 17.3536722293682, 17.32013050525788, 17.28668229516298, 17.088981522675496, 16.65253654691333, 16.136372522185486, 15.640765508783186, 15.165146839588068, 14.708318648754098, 14.268601615579913, 13.923587348233806, 13.774806789603923, 13.750085930254688, 13.725421177495708, 13.579499229137967, 13.257213579135184, 12.876108165345297, 12.510065873025365, 12.158388205169858, 11.820397037227526, 11.496325639198899, 11.241884994321254, 11.132258330682685, 11.114036709716608, 11.095860190805277, 10.988377025938208, 10.750859230519614, 10.470886317922995, 10.2015446313108, 9.943663133961845, 9.697098944194073, 9.460053383500409, 9.275049359265024, 9.1948388438571, 9.181486685879047, 9.168178765129722, 9.090013536535182, 8.91767815545514, 8.714343164364358, 8.51958298057553, 8.333470070393334, 8.156214571982435, 7.986787914161299, 7.855226309971371, 7.7984602858507825, 7.789028061062946, 7.779621709238755, 7.724064650775121, 7.601683171795559, 7.458767744638996, 7.3234163111609085, 7.195594453382282, 7.074671600611677, 6.9607026036276425, 6.872927702525803, 6.835206296217603, 6.828974423823359, 6.822769148912812, 6.786342108944054, 6.707373906506442, 6.61680881841193, 6.5324523681963775, 6.454713530609065, 6.383635884944524, 6.318873967130358, 6.270312329783779, 6.2502631661894394, 6.247026811441454, 6.243826568816299, 6.224649163830139, 6.184172351148323, 6.14043430803404, 6.102120439663107, 6.069628533742542, 6.042526912494499, 6.02120740102141, 6.008096349062804, 6.003485971085258, 6.002810464287677, 6.002159923153727, 5.998798820541869, 5.992995605853556, 5.991024752995678]}, "44": {"0": [2.580345963308855, 2.5825511708871356, 2.5882704764323035, 2.597435306834382, 2.610230543928034, 2.622813437413675, 2.6286390242948547, 2.6295195395814153, 2.630393927024049, 2.6364890538213706, 2.6529177842207186, 2.676908146641756, 2.70378998100368, 2.734591856431266, 2.7691282938960664, 2.8067258238745585, 2.839356022130049, 2.853659341064347, 2.8557824220010333, 2.8579258396263962, 2.8727656902424488, 2.909386085318744, 2.959409761916908, 3.0131285094519673, 3.0704290659907025, 3.1320789725039626, 3.197223408186707, 3.2519198681563104, 3.2754633949584067, 3.27904124772129, 3.2826298268985528, 3.3066802493583336, 3.366620702090539, 3.4461057667737283, 3.529983266112357, 3.6185315275556107, 3.712086557776979, 3.810374136915903, 3.8922155458713052, 3.9270908400737183, 3.9323622877954914, 3.937646978891272, 3.9733289159952614, 4.0614476069338545, 4.177348910265918, 4.299420510929575, 4.427245414330525, 4.561129088238378, 4.701579393529666, 4.817746707605301, 4.867188395949555, 4.874653423625284, 4.882135364265991, 4.932549098326232, 5.056863251009144, 5.219531637772196, 5.389710421720059, 5.567951385706957, 5.753141772999017, 5.946949364977509, 6.106312186272748, 6.174575754058151, 6.184884025112762, 6.195180531785688, 6.264464720977005, 6.434543123288712, 6.657216420635056, 6.8902665154898735, 7.133216144558362, 7.386036241419408, 7.650027232126445, 7.867884880488651, 7.96071648541192, 7.9747345304664075, 7.9888069355830735, 8.083528967672382, 8.316284019821808, 8.62103200264748, 8.939878249277523, 9.272892325871567, 9.620711691676233, 9.985047016940275, 10.285675450932692, 10.41417323692148, 10.433579906805411, 10.453029885647455, 10.583656297430538, 10.906442418676951, 11.3307590748547, 11.775737269630836, 12.241661377451639, 12.729759666341586, 13.24047561144083, 13.663029692397135, 13.843361257094879, 13.870592819235345, 13.897886067897028, 14.081789245593177, 14.535864031917228, 15.132338293727054, 15.75685704953865, 16.411375912679038, 17.098433877452074, 17.8166913646675, 18.411332954914684, 18.665596020394005, 18.703958851669565, 18.742412914996432, 19.001629009807058, 19.641777868200798, 20.484152400303778, 21.367228320773027, 22.294930615735883, 23.269338322696743, 24.292587347332027, 25.139722520809205, 25.502524454713175, 25.557429720768514, 25.612493803590844, 25.983739522132772, 26.900995809879113, 28.110476553475618, 29.381654832983887, 30.720082034617953, 32.126688307499656, 33.60541877087109, 34.83467818053994, 35.36104962524633, 35.440663208439254, 35.520489265439274, 36.05790657067287, 37.387136170976525, 39.143204704135755, 40.991652748891674, 42.93585256294257, 44.983869252551415, 47.14357157558769, 48.93538601563657, 49.70342504396398, 49.81951152108207, 49.93588988179469, 50.72094370298605, 52.666143315000284, 55.233307462364934, 57.94103429480759, 60.79691982099696, 63.80640292379906, 66.97820173987952, 69.62020324854869, 70.7544309783792, 70.92588839201923, 71.09776296001533, 72.25767699368083, 75.12920206222554, 78.928857959296, 82.94103718194118, 87.17540977141486, 91.64520742937331, 96.37056642591484, 100.30411816790824, 101.9941362609558, 102.24958985073562, 102.50568361554976, 104.23395161238743, 108.52169169146961, 114.19878420737946, 120.2024807803066, 126.55566632618923, 133.26544032334414, 140.35588766413997, 146.2621125970572, 148.8044568410773, 149.1892892073713, 149.5750095322482, 152.17614826734902, 158.6194616029055, 167.16204386491367, 176.20911515146253, 185.7640772230928, 195.8753956987725, 206.5655561524867, 215.44939978293917, 219.27314704719024, 219.85205139640914, 220.43213502713726, 224.34945379152654, 234.0262964452031, 246.8568963916952, 260.3934887283201, 274.66306334817216, 289.7108407518622, 305.5446768971334, 318.6801632108922, 324.3085383705834, 325.1594747984929, 326.0121585512116, 331.75897962873773, 345.9270495668711, 364.54324028123966, 384.0711014487895, 404.4925315515508, 425.69664287896126, 447.7416565693261, 465.83842363992903, 473.5395115869099, 474.70332941218896, 475.86880997532427, 483.67389393594493, 502.62262794074877, 527.1050142707936, 552.1654834546207, 577.8160420253181, 603.6899684024831, 629.6592611255364, 650.3940875040316, 658.9776544384894, 660.2616053061712, 661.5447357035036, 670.1642902869224, 690.6820982683382, 715.9481199428591, 740.6771953029748, 764.7085096872522, 787.736261114907, 809.2802839529736, 825.0774914641537, 831.4412717807529, 832.3759879504582, 833.3061478417561, 839.4028047867715, 853.2993059787566, 868.8885116470738, 882.427530779109, 893.9014511868178, 902.9421695952764, 909.4823277511234, 912.9394542107624, 913.9236802989922, 914.0478922515945, 914.1660817183338, 914.7635560115568, 915.1558921340198, 913.08371541169, 908.3994712841553, 901.5107319597295, 891.7506524080644, 880.167604900016, 869.3378759445051, 864.4991733684981, 863.7574687277703, 863.0112453542124, 857.7615097333654, 844.2415056531007, 825.5829063279512, 805.3767321511433, 783.7270017653011, 760.7554319890555, 736.6550997513781, 716.8334852836944, 708.543166775805, 707.2910047840063, 706.037791837074, 697.6392827557718, 677.3860449961921, 651.3690857717219, 625.2528307241168, 599.187632006805, 573.2890563788516, 547.8312100646491, 528.0057990150074, 519.808814487714, 518.588513781644, 517.3699941721829, 509.2758859663763, 490.1721338570735, 466.6268301337809, 443.93241583497496, 422.00925997101734, 400.8991311206811, 380.6731065794898, 365.2565921846304, 359.000276930291, 358.072177536809, 357.14613935466065, 351.01301299583963, 336.6626888276005, 319.297823062952, 302.83438490684097, 287.13426227226006, 272.2207716839445, 258.0784810444219, 247.38281979877559, 243.06785208309626, 242.42936614327692, 241.7931332702534, 237.5804245533652, 227.73899085714828, 215.94238885385465, 204.76971149838408, 194.190662893023, 184.18968131753957, 174.71848353407702, 167.57622173732264, 164.69148815397878, 164.26509752544854, 163.84012781472913, 161.02708926434426, 154.48033658094286, 146.62774660706563, 139.2074878634113, 132.18000224342916, 125.54243458352788, 119.26415718945584, 114.5254385313572, 112.61355833183737, 112.33039990580698, 112.04803288936954, 110.18160333310186, 105.82688901896567, 100.60691754412323, 95.6680089204968, 90.99392223714081, 86.56794291164515, 82.37761965854804, 79.2120890474266, 77.93467907811079, 77.745401682348, 77.55663040955794, 76.30860799721364, 73.40027243738882, 69.9023853684064, 66.58924443004558, 63.44853928685642, 60.47161572488145, 57.64731861034049, 55.512193746635674, 54.650483264197455, 54.52285585660761, 54.395529496050045, 53.55261745259806, 51.586628718751555, 49.21990111146419, 46.97639502595678, 44.84775467534638, 42.826173941994284, 40.90642681760357, 39.45227106021583, 38.864222258279796, 38.77711983415575, 38.69022993877585, 38.115515230063714, 36.77499999052504, 35.1593626478457, 33.62401570851377, 32.16686485424969, 30.780666148829816, 29.465253361560105, 28.468333433428228, 28.06516232873435, 28.00536892081843, 27.94572108168364, 27.550948997887527, 26.627776831427177, 25.515724705971667, 24.45889249452051, 23.452722024417096, 22.495573817498382, 21.58358790646507, 20.89205742497691, 20.611962807376248, 20.57040392548312, 20.528949196176836, 20.254700391103682, 19.614270503057817, 18.841839868561834, 18.10685065256318, 17.40794038035201, 16.743137814979907, 16.109909683312996, 15.629219888977772, 15.434979914639447, 15.406169850017665, 15.37742919705767, 15.187241213647756, 14.742462601007178, 14.2070491115334, 13.69689471219711, 13.21110677092309, 12.748901955610272, 12.309696216326012, 11.976271985038753, 11.841465733692422, 11.821502786213095, 11.801586928118569, 11.669755523552794, 11.361334741149692, 10.990187100452514, 10.637321136259906, 10.30182439410095, 9.984142196081448, 9.681545847261207, 9.453065906299075, 9.360503703946009, 9.346768770787723, 9.333083627166262, 9.24299574901917, 9.033101262240208, 8.7803818818163, 8.541021959652463, 8.314770103622292, 8.100653427819516, 7.898248240858602, 7.746529930245787, 7.685563424935365, 7.676514520970312, 7.667495967861019, 7.608163279764196, 7.470281222942059, 7.306266825804632, 7.152885664342058, 7.0097261324537605, 6.877401376079294, 6.755563581710674, 6.6658057111329025, 6.630364806887234, 6.62514893319627, 6.619954366223812, 6.586008778309246, 6.508406041971658, 6.419328083520812, 6.339499372616524, 6.268932762889825, 6.207459210763609, 6.154151878906467, 6.118790593211133, 6.105730339815301, 6.103839467918426, 6.101967845279934, 6.090003481073942, 6.065126503398474, 6.041216070580054, 6.025448430060311, 6.018838971033082]}, "45": {"0": [2.5679884952743937, 2.568729378275225, 2.570408062086263, 2.5729984053617936, 2.576498917990245, 2.5808978008576737, 2.5854024842576893, 2.58773045909598, 2.5882752481303712, 2.5888271281252977, 2.5913912846380613, 2.5973455274095034, 2.6053076158446853, 2.6145312570101105, 2.62472567867647, 2.636000293700837, 2.648312532798943, 2.6592572335878915, 2.664843769923906, 2.6661232201994727, 2.667410937204808, 2.6732449209353626, 2.685720407802358, 2.7017453367663267, 2.7185629000057516, 2.7367285881407706, 2.7559008972227694, 2.7759937073906737, 2.793672050473326, 2.802497839453496, 2.8044792183825673, 2.806470431197416, 2.8154535500960303, 2.834809682995989, 2.858946074287415, 2.8843547135790306, 2.910883660263135, 2.9385561597056555, 2.9675423612676894, 2.992433568697051, 3.0046331105506643, 3.007414247976321, 3.0102040541978416, 3.02273105786713, 3.0493393883666355, 3.0825044297923485, 3.1169123327628916, 3.1526206940673642, 3.1893845971255916, 3.2279603199573246, 3.2608340581342925, 3.2768685378584084, 3.2805005021141307, 3.2841445718394873, 3.3003823500996394, 3.3350277395716006, 3.377950104929352, 3.422050069572335, 3.468043534641441, 3.5153317673662547, 3.5639713695309263, 3.6054007960671677, 3.625477745926914, 3.6300529602565015, 3.6346389376529933, 3.6551578179574142, 3.698772214024483, 3.752694845247137, 3.8083768544990617, 3.8655772540787945, 3.9243322635712534, 3.9845047215575633, 4.035872088113026, 4.060851217303755, 4.066497908505334, 4.072158023302961, 4.097417272069587, 4.151137481052873, 4.217518028319609, 4.285532411813784, 4.355278931865411, 4.426771945902378, 4.500239614628428, 4.562666651353186, 4.592968864978706, 4.599819565459858, 4.606630099606114, 4.637181239877576, 4.702281582845874, 4.78278274972379, 4.865611940181513, 4.950051153395802, 5.036921032224544, 5.126109208377913, 5.201594159772774, 5.238243300749568, 5.246526392813239, 5.254828572494671, 5.2920509077410065, 5.371164499445553, 5.4686497823021405, 5.568334043146499, 5.670554276662928, 5.77551330264177, 5.882618948387825, 5.974064854181314, 6.018351401534304, 6.028348575416522, 6.03836482198981, 6.0831942621536825, 6.1783401576480514, 6.295497151350102, 6.415345509536455, 6.538271589629302, 6.664483864393786, 6.793205028535459, 6.9025708508293375, 6.955578016726385, 6.96754220902548, 6.979528132294651, 7.033203135131476, 7.1471244085178425, 7.287085823087852, 7.430940095288553, 7.578174207155559, 7.728861313070134, 7.883189769539559, 8.014426828285774, 8.077882436897418, 8.09221583479438, 8.106583462656136, 8.17097553025295, 8.307356368488653, 8.476014780646663, 8.648321901094343, 8.825100558956882, 9.005533006563894, 9.191137923654615, 9.348218740233163, 9.424656938298364, 9.441933507813134, 9.45925681403303, 9.536937681570503, 9.70161243604133, 9.904111729536108, 10.112000757863115, 10.324599075961753, 10.542636850514278, 10.766210009486674, 10.9556697593368, 11.0477762945287, 11.0686037888543, 11.089478337374038, 11.182994661367266, 11.381116119974976, 11.625541052502243, 11.875135130856773, 12.131965905898898, 12.395007301588642, 12.66463327052078, 12.893247032923705, 13.004331838169678, 13.029410199350552, 13.054545907575104, 13.167160236147785, 13.406291835620646, 13.700569386060367, 14.003655441481929, 14.313219842005019, 14.63141002401979, 14.9574930207088, 15.234122310814916, 15.36846949298284, 15.398850336225603, 15.429315788618478, 15.566077493354515, 15.855236507500377, 16.212947614704, 16.57986913756805, 16.956328479248015, 17.341950500169045, 17.737764128759117, 18.074064616407526, 18.237264696227424, 18.274160990053325, 18.311152268757333, 18.477080783436957, 18.830342979368833, 19.265275859748268, 19.711476164965006, 20.169009453250844, 20.63901823200454, 21.121465734075713, 21.531835945120033, 21.731505833060822, 21.776562261582768, 21.82172527338932, 22.024110006446357, 22.453833742652556, 22.98450352094133, 23.529481259041834, 24.08917222642769, 24.664038096786115, 25.25391394217064, 25.755293153959368, 25.999227454292008, 26.05438633280841, 26.1096824340103, 26.35788287320326, 26.884845280883855, 27.5356664771608, 28.20338500439799, 28.888864045655293, 29.593758842028773, 30.317159855132424, 30.93262885457522, 31.231991992989368, 31.299680640054603, 31.367530095075583, 31.671438581447635, 32.31697758836488, 33.11429704586803, 33.93316939057576, 34.77399378125181, 35.63776343788664, 36.524898163816395, 37.27924599147586, 37.64632917092629, 37.729276671842825, 37.8123970433745, 38.1846421631078, 38.977253054077444, 39.95566751450564, 40.95901029072079, 41.99102409383545, 43.05078010242374, 44.13979714823696, 45.0662042681517, 45.5167722863841, 45.618370797034125, 45.72022199370074, 46.17685253680673, 47.149167489719865, 48.34946678795672, 49.583472990702795, 50.85157530320512, 52.15425223923614, 53.493679350873805, 54.63279141889261, 55.18676144528912, 55.31196275548749, 55.437452431786824, 55.99976300342612, 57.19562720217859, 58.67086692380099, 60.18573540311635, 61.74016523244815, 63.338022057863014, 64.97751013448699, 66.37295359948854, 67.05241976580749, 67.20600070000631, 67.3599301239918, 68.04931099111609, 69.51500540732228, 71.3223373261343, 73.17934741982745, 75.08568572184072, 77.04352461748363, 79.0520123144691, 80.75848922186063, 81.58853124697737, 81.77626456048628, 81.96445251801714, 82.80788919105355, 84.60028801853673, 86.80685763532728, 89.07403135349175, 91.4006245277302, 93.78745237793382, 96.23350538569677, 98.31305670717153, 99.32643057122043, 99.55481751416787, 99.783711193266, 100.8089644488473, 102.98458340895039, 105.66773365743332, 108.41675174025228, 111.2382491050221, 114.12826142207955, 117.09321611188331, 119.60964279626404, 120.83177208132241, 121.10773468074498, 121.38501336647437, 122.62773053926637, 125.25832354014315, 128.49475556083684, 131.81067235089503, 135.20567699277436, 138.6807411893049, 142.23631852386697, 145.25163482632436, 146.71286534891416, 147.04296152304246, 147.37377788565826, 148.85549274554566, 151.99791307449502, 155.8636536700122, 159.80870265700398, 163.84240285419762, 167.9681524989291, 172.17953327052388, 175.74365791855766, 177.4671226425274, 177.85630395364677, 178.24626417409854, 179.99235776449956, 183.69143767610328, 188.2251231735655, 192.84702660936318, 197.56623916575788, 202.37326668858395, 207.27026213073725, 211.41148643853992, 213.41150459261505, 213.86250975898156, 214.31417970536455, 216.332124402214, 220.5998419825126, 225.81595614771075, 231.12282056553593, 236.51567736199797, 241.99528690499332, 247.5459714927484, 252.2174010296816, 254.4700894944746, 254.97733536082845, 255.4851017802942, 257.75228014194363, 262.5381806576723, 268.3736099166923, 274.27954572449073, 280.25376670621796, 286.2745702151371, 292.37191209152, 297.485407684729, 299.94502856212205, 300.49640274068827, 301.04814971163285, 303.5093603727388, 308.6730392750895, 314.9412129408648, 321.25988037753984, 327.599981456088, 333.9636800444754, 340.32505456649557, 345.6117115660903, 348.1619139801275, 348.73337345422766, 349.3047595697679, 351.8479988720362, 357.15828556441136, 363.5581541583222, 369.92994844520234, 376.30041414767203, 382.6212376201481, 388.88777428884924, 394.06974221132583, 396.53783726913224, 397.09080336164163, 397.6431166646481, 400.07953396009333, 405.1705861704279, 411.24911229168777, 417.22640491655505, 423.09583498510364, 428.84359245759083, 434.5158489924193, 439.1271527106953, 441.3137847082707, 441.80222297470766, 442.2883786270342, 444.4392087747802, 448.8633245025483, 454.0576804210128, 459.0639939249015, 463.941484324092, 468.62220871351144, 473.1126073876063, 476.7004425751398, 478.36750743453194, 478.73681909967763, 479.1042594231485, 480.71759270152506, 483.9932095827665, 487.7487978557835, 491.28428718257317, 494.5890009582152, 497.61060327560875, 500.42754957987665, 502.57705745616744, 503.52742201875253, 503.7366936524248, 503.94443390802815, 504.8508201677634, 506.6005161976258, 508.49144042105155, 510.0936486950313, 511.42975527185376, 512.501161179418, 513.2908610394261, 513.741224504547, 513.8902819162188, 513.9164989929022, 513.940076771338, 514.0138336488927, 514.0309089004367, 513.799631088546, 513.2810705663546, 512.4757557466546, 511.38071843641086, 510.0534735079382, 508.7392870882002, 508.0420640869886, 507.8798452300675, 507.71556254001746, 506.9575257666621, 505.2256608055494, 502.8784718844944, 500.3249416371989, 497.50547001802005, 494.43808164018907, 491.1104696491066, 488.1791059817302, 486.72401727302963, 486.39412750968216, 486.06246553645036, 484.57039297565746, 481.34613971773996, 477.2389521981871, 472.89876420621863, 468.380161707049, 463.7284092658418, 458.8456653793436, 454.6647190671004, 452.62656395067063, 452.16488888194783, 451.7017770693954, 449.6288423727171, 445.2951427556571, 439.8839859515775, 434.3228350925176, 428.64696285250324, 422.86578585375156, 416.95255876282295, 411.9815070983631, 409.60952276744894, 409.07317215963656, 408.53547569644866, 406.12501380629584, 401.02125107113346, 394.83031470858504, 388.640934171139, 382.3646256038942, 376.03747361821894, 369.6639761572597, 364.36307377378984, 361.83506290441625, 361.262810823037, 360.6938096438944, 358.17113611906314, 352.8709107753347, 346.48187934949794, 340.08344925708724, 333.69703061386457, 327.31883428254093, 320.990053600596, 315.7767293202925, 313.28022823453705, 312.7201961421686, 312.16040907585676, 309.6708990697094, 304.500387993114, 298.31119058926697, 292.1629647581067, 286.06359670628996, 280.02261138610504, 274.0573433408213, 269.1741659188168, 266.84667043639445, 266.3236373282922, 265.8011768166802, 263.4842032453358, 258.68654771050745, 252.9810846873361, 247.35250230846367, 241.80525708889223, 236.32946091795614, 230.94506900473797, 226.53513257871694, 224.44980206296506, 223.98312008558366, 223.51705123135318, 221.44929529558138, 217.16430414110928, 212.095765572014, 207.11799553235136, 202.22868961760807, 197.4266035163894, 192.71160291513505, 188.8703027857293, 187.05431690056193, 186.6490292476065, 186.24479065266377, 184.45085107524292, 180.74184070567702, 176.35205664690235, 172.0578769859976, 167.85001228821955, 163.73096890990678, 159.7037382222155, 156.42362243952562, 154.87773286921183, 154.53230084963394, 154.18794243095743, 152.66266010886275, 149.51459134029486, 145.79811696102146, 142.1621992148186, 138.61061421211917, 135.14155661416078, 131.75089516910964, 128.99808093858198, 127.69920093620851, 127.40918548079169, 127.11979899720377, 125.8389239425578, 123.20162150278317, 120.09590588507467, 117.06752628074503, 114.11110062546398, 111.22364200816789, 108.41119217311518, 106.13014064088317, 105.05286399960455, 104.81242308164143, 104.57253091252973, 103.51119135681105, 101.3285803395876, 98.75902854500697, 96.2528848616882, 93.81139240584297, 91.43002042889921, 89.10835054231322, 87.2261783665526, 86.3416131658603, 86.14423536932681, 85.94731879539714, 85.07490816500845, 83.27819317477483, 81.1675321450491, 79.11024684768263, 77.105629596703, 75.15432460555911, 73.25334546949345, 71.7123207691431, 70.98624637496984, 70.82431991576999, 70.66283820891393, 69.94874408189384, 68.48161557758343, 66.75674536177357, 65.07670672228318, 63.43906394139473, 61.84622460331512, 60.29631058695432, 59.04112037784586, 58.45010189374359, 58.31817631894195, 58.18648839220009, 57.60454858512816, 56.407613215206844, 54.999882640853016, 53.630117281410406, 52.297179151443856, 50.998775525085485, 49.73730066715064, 48.7141003224218, 48.232154577508524, 48.124652486489644, 48.01741972019649, 47.54303537166779, 46.56849848992458, 45.421537431148614, 44.30701040890983, 43.22162923761506, 42.16568504516357, 41.138802231979255, 40.30677496595972, 39.91553329214932, 39.828274282199, 39.741122971569574, 39.355310104109925, 38.56261839725475, 37.6322989234915, 36.72637950229873, 35.84595027175673, 34.98816899656333, 34.15358986707695, 33.47741448668319, 33.15922824069852, 33.0881972810078, 33.01734679982916, 32.70407173940517, 32.06032709656887, 31.30443949846704, 30.56862550073945, 29.85151467427464, 29.153317696472435, 28.473209925078276, 27.922879585982184, 27.66460507373198, 27.606899671346074, 27.549324605326916, 27.294550429063364, 26.77027940170143, 26.15486151560598, 25.55451524527518, 24.96985826375534, 24.401005537763783, 23.846395671671342, 23.39773172572669, 23.186774634699226, 23.13968604822777, 23.092720143023286, 22.885090945561565, 22.458017017640493, 21.95583909195498, 21.467098355388647, 20.991185770395305, 20.527238379690736, 20.07580828751551, 19.710523903849936, 19.538661401036418, 19.500351167383705, 19.46214205011799, 19.29324118422747, 18.945745075063616, 18.536680055659538, 18.13778572663269, 17.7504932804297, 17.373107879686327, 17.005329397893682, 16.707616035211217, 16.567602882781276, 16.53637666507, 16.50523048968456, 16.36728227909895, 16.08340767800377, 15.749695785866932, 15.424629603977941, 15.108429914648166, 14.799844636046942, 14.49922175447697, 14.256260557985716, 14.142160425263523, 14.116737170109232, 14.091387855109422, 13.978637596057348, 13.747057617920566, 13.474812080448384, 13.209848013550165, 12.951266437528899, 12.699613138666892, 12.454438807073625, 12.256644977266077, 12.163705735499482, 12.142981458652443, 12.122229938190184, 12.030411273048093, 11.841497603953108, 11.619521668187893, 11.404685770780226, 11.194947309018772, 10.990879240289747, 10.792605831010972, 10.6319437208498, 10.556480053406414, 10.539671232525679, 10.522904055535802, 10.448752739861433, 10.296187221495286, 10.116873164174566, 9.943004737617112, 9.773925832368242, 9.609578640645594, 9.449808106012988, 9.320772569833501, 9.260186257866621, 9.246649271862887, 9.23313838281825, 9.173410436215562, 9.050878561937225, 8.907026055806714, 8.767487581828846, 8.632677136240524, 8.50155050143968, 8.37450547393417, 8.271845955515944, 8.223595569734897, 8.212909447398566, 8.202171622640698, 8.154753808380631, 8.057706656128838, 7.944409861108058, 7.8345813795445265, 7.728473646176748, 7.625936349707117, 7.526752651964188, 7.447142888748535, 7.409862018253306, 7.4015538685166185, 7.393274410976823, 7.3567579385673625, 7.28221201614758, 7.19526432406814, 7.111768249273487, 7.031536850968208, 6.954433281941027, 6.880381576184171, 6.821122376697936, 6.793676932980286, 6.787580208241017, 6.781507667853853, 6.754833855204064, 6.700848460281204, 6.63809902729674, 6.578032937455652, 6.521285625657976, 6.4673617874105584, 6.4166360473088275, 6.376452291973793, 6.357864109268217, 6.353752452145249, 6.349663871662905, 6.331739355483788, 6.295532061333027, 6.254528903076434, 6.216290772817548, 6.180952527560908, 6.1482821355008515, 6.118452490214716, 6.09588143591255, 6.085820691445013, 6.083618204914958, 6.081382787383584, 6.071845748171797, 6.053060919222657, 6.032807358339391, 6.015380650846255, 6.000331409798866, 5.987781886816814, 5.978181246952357, 5.97196368474167, 5.969615904944029, 5.9691378948798155, 5.968680791278366, 5.966899292778129, 5.964538849362289]}, "46": {"0": [2.5893117924029574, 2.599433672690849, 2.6423141297825854, 2.6898800461610093, 2.704329586182166, 2.705699500792611, 2.7070785964605975, 2.7225793879783597, 2.7940500224747304, 2.933153577257273, 3.112241454279171, 3.333623965340682, 3.600030264188192, 3.9164509376021264, 4.152552823710366, 4.216675053173297, 4.222652624192976, 4.2286445444852925, 4.29465105606761, 4.570168168243941, 5.044974320630853, 5.5936510480697885, 6.226887851003312, 6.954043515476983, 7.788827852423864, 8.401432484413801, 8.566780400662742, 8.582216982023901, 8.597688873925238, 8.767995007867595, 9.475070645742035, 10.68851690037758, 12.08831100201354, 13.70193990631496, 15.568335090394681, 17.730816373433104, 19.33470118907521, 19.76943204391079, 19.81007916647737, 19.85081790015195, 20.29884141493811, 22.17025051847386, 25.412704887894634, 29.19800281355004, 33.6197645428005, 38.78396837338287, 44.82371477807511, 49.32820630833254, 50.55357771628385, 50.66816149140824, 50.7830001782212, 52.0474068801065, 57.33719704592206, 66.52825455166179, 77.25622056961087, 89.76961180923793, 104.31681202899073, 121.16897166615074, 133.60395264539648, 136.95577272597097, 137.26847712659855, 137.58185223071555, 141.02834455468113, 155.33112720103466, 179.63980561170044, 207.0939996278281, 237.70859150490048, 271.3532744815659, 307.57223661263214, 332.39193101993664, 338.78733729431985, 339.3810963561052, 339.9752302918894, 346.4219251776639, 371.8273984504524, 410.2370781983294, 446.5801057016786, 478.9791178107562, 505.35788499415014, 523.959528995363, 531.3359820581558, 532.5372442926614, 532.6343184307665, 532.732764163272, 533.6267302823276, 534.4382698790355, 527.5081169121718, 511.2332089106466, 486.76059679437003, 455.85778192742714, 420.33971143061467, 395.61324223928125, 389.16570576771466, 388.56986391133063, 387.9735902113423, 381.5063215563076, 356.1407250583652, 317.73723579143666, 280.95257784802675, 246.5824280346147, 215.11506487537952, 186.82528829182792, 169.99248085385992, 165.91810489362624, 165.54707741929758, 165.17673243059934, 161.2017436631926, 146.41054692046978, 126.24964073559435, 108.74938939785646, 93.61968144302438, 80.60342617424261, 69.43291845161748, 62.99258840784719, 61.45528241548532, 61.31575607790481, 61.17663051257599, 59.68582190007578, 54.19764347527615, 46.83944691253369, 40.55546006713673, 35.1930804786925, 30.615351617940526, 26.700213383168435, 24.445376828851952, 23.9072830584852, 23.858524204552037, 23.8098207447293, 23.28773287882395, 21.36482514206864, 18.78730749638938, 16.582817347159686, 14.693946768556263, 13.075677182669875, 11.692128822827806, 10.898475808774805, 10.709078186653567, 10.691920641637102, 10.674789032361046, 10.49166418845172, 9.819379831032583, 8.927101858126816, 8.177208196312398, 7.555690922379426, 7.051191717333988, 6.656004495225329, 6.4514514615565455, 6.406205552259211, 6.402179501170402, 6.398176999617885, 6.35617363845109, 6.216186297087574, 6.086913378332468]}, "47": {"0": [2.613335392555569, 2.613718949686034, 2.6150297400279094, 2.61727439192798, 2.6196795352729327, 2.621220873176522, 2.621608042008933, 2.6220021345578353, 2.6237219095803095, 2.6276400332211725, 2.6328969709374426, 2.6393642375052053, 2.6466146345249526, 2.654858784355961, 2.6642209883546073, 2.672323960932775, 2.6764892474214705, 2.677521470424768, 2.678564819660325, 2.6830400720571106, 2.6930026077899054, 2.705585927068317, 2.7193364788938483, 2.733985499862591, 2.7494821373098604, 2.7659983697356076, 2.780321039354452, 2.7873983621053084, 2.789117436545761, 2.790845620900646, 2.798126039668892, 2.8138165605549452, 2.8338896527490665, 2.8549335667422993, 2.876981413728123, 2.9001223796670876, 2.924333065533923, 2.9450047696587736, 2.9550887576363603, 2.957531774479636, 2.9599853078248914, 2.970340322381091, 2.9925974869161243, 3.0206071497743627, 3.0494761364301306, 3.0795355119760015, 3.1108668377971274, 3.1427694661917447, 3.1702692784712023, 3.1837285950765675, 3.186990101564555, 3.1902760691049035, 3.2041009704720484, 3.233513504466641, 3.270031975303129, 3.3078852608599583, 3.3469002522267464, 3.3870007033802514, 3.428422523281071, 3.4635309899071474, 3.480692168757644, 3.48483335138451, 3.488985258946125, 3.5064318150220157, 3.543422914305365, 3.589186750093006, 3.636389297098706, 3.6850111333337567, 3.73502825155713, 3.7864918710575566, 3.8297931330852353, 3.8509046439445944, 3.856005905175796, 3.8611191967047174, 3.882592822570576, 3.928075495244877, 3.984603300723571, 4.04254567013958, 4.1019971925520355, 4.1630525264553055, 4.225541541340118, 4.278223175539251, 4.3038494332360715, 4.310023564089037, 4.31621181760566, 4.342209215004001, 4.3972615418539585, 4.465527085127827, 4.535435498061308, 4.60711581407537, 4.680500676733737, 4.75571732685268, 4.819026429954147, 4.849789767474239, 4.857206411862867, 4.864642090581392, 4.895837452331035, 4.961874444332402, 5.043799802157665, 5.127674972385627, 5.213603792321487, 5.3015951592374195, 5.391636236287928, 5.467364467630492, 5.504146978182605, 5.51301318499057, 5.521900365872471, 5.559228204742342, 5.638257696782335, 5.7362596834933, 5.836526139227808, 5.939040341613908, 6.043904154715204, 6.151295589429147, 6.241610107859381, 6.285456516647269, 6.296015018610349, 6.306604004727183, 6.351043071652938, 6.445106598806864, 6.561680406483509, 6.680771222259428, 6.802700245483495, 6.9273197304231315, 7.0548799185901725, 7.162207468557434, 7.214341186273231, 7.226899914315368, 7.2394853563354085, 7.292307523286985, 7.404059826709141, 7.542734569129936, 7.684142160219231, 7.828751538246994, 7.976638700203756, 8.127555542458664, 8.254828305741617, 8.316604056235775, 8.331470849215847, 8.346372313809924, 8.408947870020187, 8.541425588942005, 8.705694598528318, 8.873684263785329, 9.045464767139425, 9.221377182987634, 9.401772314800494, 9.553490059299882, 9.627117674173956, 9.644861215630504, 9.662646889903192, 9.737385550908837, 9.895554834211211, 10.091354217370935, 10.291880109045849, 10.49714836266199, 10.706861998066561, 10.921576663271486, 11.102666252842733, 11.190748815791265, 11.211976975532576, 11.233253722466094, 11.322507038953585, 11.511271599089106, 11.745190998887782, 11.984824475416149, 12.229736593961453, 12.480474687151485, 12.737650622301834, 12.954158759945877, 13.059295472940116, 13.084618996166254, 13.109994961134255, 13.21648468621652, 13.441731545038024, 13.72131544689292, 14.007206379766032, 14.300446275007195, 14.600239455169277, 14.906512953267368, 15.16521070888175, 15.291077411628695, 15.321425135613833, 15.351761555883167, 15.479168671663432, 15.749305817605318, 16.084455216680112, 16.427927726635808, 16.779789880673235, 17.140679303359644, 17.510479305321077, 17.821659127473144, 17.972930268207666, 18.00937677338485, 18.04590295083152, 18.199424175481724, 18.524979913744126, 18.928367050243533, 19.342539627741484, 19.76732471165689, 20.202769135926747, 20.6485832871403, 21.024300152564546, 21.20645416551379, 21.250435488933412, 21.294537672639414, 21.480396783968544, 21.873568560575436, 22.361125009101386, 22.8607839981277, 23.373433417730105, 23.89937328366273, 24.439137859669238, 24.893825343042934, 25.11521916067098, 25.168594866597587, 25.222089496803864, 25.44670769233003, 25.922238069728863, 26.513092835139215, 27.118093267782584, 27.73938346174666, 28.377913367870754, 29.032959709960704, 29.58464928356276, 29.853093510398857, 29.91780252557189, 29.982665070672127, 30.255069855462057, 30.832466263129387, 31.549023736006085, 32.2841526733351, 33.0378906418464, 33.81146755618494, 34.60459176998899, 35.273339527591396, 35.59870719705292, 35.677140163291526, 35.755765360491154, 36.08679772830548, 36.788043446323776, 37.65941348265276, 38.55342851425466, 39.469531833895225, 40.40867040878076, 41.37262618414908, 42.18757850321829, 42.58349269905265, 42.67894330684277, 42.77462603106202, 43.17652791239827, 44.028169092883836, 45.087803405225905, 46.173323508177305, 47.286370254071755, 48.43062205189664, 49.6053424838631, 50.59531326365739, 51.076255439336, 51.19221104685212, 51.308450815864546, 51.79672318073353, 52.83380925345204, 54.12361229509768, 55.44610522131082, 56.80188838734514, 58.19231009087206, 59.619107882633166, 60.822735178932824, 61.40861046378346, 61.54989400412166, 61.691534706795295, 62.28662303576495, 63.549455480472915, 65.11604800804919, 66.72305398383149, 68.3725934805184, 70.06564532685984, 71.80097942430999, 73.2638659071349, 73.97582715078012, 74.14740780745689, 74.31938248915115, 75.04158547986941, 76.57137042995853, 78.47335500431383, 80.42317520580595, 82.42211187634103, 84.47181141957554, 86.57583825296071, 88.34912389503917, 89.21018118141768, 89.41758182608417, 89.62563471919098, 90.50042249007943, 92.35627929358255, 94.65767137957614, 97.01492706620346, 99.43261885156163, 101.91136459631491, 104.44997705352884, 106.5873873250508, 107.62774465305844, 107.87847837884038, 108.1297919486305, 109.18507740965174, 111.42067400137323, 114.19193110853624, 117.02993701043474, 119.93633772730715, 122.91907902416612, 125.96896058352733, 128.53663945079938, 129.78529650227514, 130.08549739710443, 130.3863866315256, 131.65184642569002, 134.3311193585507, 137.6504694097435, 141.04693415501933, 144.52525794343825, 148.08205541440358, 151.71310801623488, 154.76899978329544, 156.25009424251485, 156.60746344083225, 156.96546515423935, 158.47016028914462, 161.65347305159526, 165.5926384725744, 169.61461734370437, 173.72231140382695, 177.91538149620104, 182.20216209453613, 185.79792443380822, 187.54308389761457, 187.96333878112196, 188.38443440281003, 190.14975365658975, 193.87800337069913, 198.482579335866, 203.17747473642444, 207.96056717562658, 212.85163163237098, 217.83122424504262, 222.00182291393088, 224.0195656260296, 224.50520732835147, 224.99172274305383, 227.03189730230577, 231.31961891128552, 236.6228565231795, 242.0191880281557, 247.4972903063191, 253.05718092137474, 258.70725979274624, 263.4302180896118, 265.70856144437204, 266.25772621821284, 266.80748255229855, 269.1086432557069, 273.94407117240655, 279.8973618736783, 285.929762724441, 292.0428182648027, 298.22617170802135, 304.4704419905385, 309.6783371239953, 312.18381388160293, 312.7852619684334, 313.3871826216724, 315.9048006892645, 321.19640417439916, 327.65479458563874, 334.1697254418801, 340.74494940898455, 347.36726992382495, 354.02529770738545, 359.51459923831055, 362.15779893242285, 362.79102048946635, 363.42424297593914, 366.0674268347519, 371.59865136443256, 378.3469893688987, 385.1010323897708, 391.8304173549841, 398.5862947489074, 405.3064054516728, 410.83452412125496, 413.4852899905665, 414.11955463364967, 414.75352276740625, 417.3967439931505, 422.88386850256904, 429.50528322727774, 436.0634039280477, 442.51776376416746, 448.9715719065304, 455.31524245248994, 460.4952205599286, 462.9573729020316, 463.5454013759721, 464.1323837041001, 466.5712463483197, 471.5975408645142, 477.5687085561254, 483.4203709424876, 489.13874599757736, 494.71928793338816, 500.1595346407868, 504.5159888662747, 506.56578641291, 507.05082235019114, 507.53189287892917, 509.52294503303364, 513.6173499123884, 518.466063155248, 523.1111821667869, 527.5308971578413, 531.7122507053982, 535.6411021450359, 538.7640843271582, 540.2067362741404, 540.5470775258092, 540.8873627794295, 542.2973487246179, 545.0724904891442, 548.1410687929938, 551.0096319536846, 553.6229010411378, 556.0365161537183, 558.1421794325532, 559.6485301151096, 560.2934137875577, 560.4422872929144, 560.5903531595596, 561.1828963489008, 562.2866020614738, 563.3830799979089, 564.155243466156, 564.6638046278383, 564.8767647371711, 564.8569794302888, 564.652680417982, 564.4922692196411, 564.4423464980482, 564.3877855414994, 564.1282216463758, 563.4698425245444, 562.3720822788239, 561.0695105147138, 559.4292160921273, 557.4902441975443, 555.2681674165016, 553.2321045440982, 552.2128337129799, 551.9626441235418, 551.7100413602902, 550.6295766514224, 548.2396187336374, 545.1332174500329, 541.8120761384681, 538.2495126656551, 534.437044358762, 530.3640014751971, 526.8615165690857, 525.1380095066592, 524.7209245654927, 524.3016971579688, 522.5286373803335, 518.7095228398149, 513.9316459213749, 508.9579000168164, 503.7920329692622, 498.4704894002552, 492.98013848266544, 488.3177028510297, 486.0623420496991, 485.512843481252, 484.9630780116489, 482.6606568499552, 477.82098930323457, 471.8560840413098, 465.7621088897382, 459.57820786525554, 453.31814921357, 446.9437954526711, 441.6014219430471, 439.0408346182792, 438.4289737974496, 437.81673312580165, 435.23686366138327, 429.8176852956934, 423.21095343743906, 416.6010107351774, 409.9278318633595, 403.2092626346036, 396.47646061154995, 390.90518006342734, 388.2381548684665, 387.59785067338623, 386.9548492132036, 384.2768230266408, 378.71161445342443, 371.99096712047736, 365.29910300994965, 358.62027726447405, 351.93498666842925, 345.27373680373563, 339.83863209916706, 337.241423956807, 336.6201057345771, 335.99923370170717, 333.412431039211, 328.0397124002008, 321.5756081407388, 315.1608371775977, 308.80569662514455, 302.50599679180044, 296.27446136758107, 291.1995486321026, 288.78493272483274, 288.2086770032388, 287.6332726816815, 285.24175921667137, 280.2828811009321, 274.3188871374269, 268.4461078666679, 262.63505973875124, 256.9385021974969, 251.31139453299667, 246.73718854449208, 244.5667805716491, 244.04922827958117, 243.5325742030316, 241.38567565427243, 236.95347771492422, 231.6502777297281, 226.43724483326804, 221.31325927227647, 216.2815031212728, 211.3431027023033, 207.3373692300903, 205.44339327957667, 204.99148429390797, 204.53983485610354, 202.66313765679385, 198.79160876048473, 194.17872262842567, 189.65971851311656, 185.22944614052702, 180.8862036602988, 176.6301566186318, 173.19187550119824, 171.5659979909375, 171.1786030226369, 170.79202325011724, 169.185223483308, 165.87310557569148, 161.93501835043273, 158.0854747905013, 154.31302054262537, 150.62336680923306, 147.01544145191465, 144.1036813620301, 142.7273207269752, 142.39937632772512, 142.0721289747977, 140.71367254231174, 137.91736880400845, 134.59929235862177, 131.35800851349757, 128.18604400954183, 125.0907077375801, 122.06923934968587, 119.63166214817639, 118.4808107896379, 118.20661825999056, 117.93301627957541, 116.79733432038644, 114.46076332807765, 111.681768612971, 108.97055016957728, 106.32939853392843, 103.75292456730214, 101.23286860769626, 99.2041900550703, 98.24655617939622, 98.01860085027555, 97.79121530200904, 96.84805368568122, 94.90852596863867, 92.60931407760368, 90.36302149300495, 88.17256137839351, 86.03629579256769, 83.95270562789565, 82.27399193209511, 81.48182617946792, 81.29323123559206, 81.10509692336957, 80.32476796857915, 78.72238450357779, 76.82323516224237, 74.96863660213798, 73.160977540487, 71.39905799188665, 69.68314262114855, 68.30315329698514, 67.65148253589183, 67.49624788795037, 67.34135813507477, 66.69854755936528, 65.37656658027284, 63.81228350143649, 62.28687706049457, 60.7991205292268, 59.34807377056125, 57.93384318750158, 56.7961853438282, 56.25956340027109, 56.131819724082405, 56.00439297431175, 55.475752576409135, 54.3920041395748, 53.104158319353296, 51.850454837956796, 50.62841252526413, 49.43672765926208, 48.27414311139683, 47.340452047850974, 46.89975233456686, 46.79481760792397, 46.69013330549559, 46.25586827810547, 45.36358074123086, 44.303610307704595, 43.27339523875479, 42.26980162690714, 41.29166072391139, 40.33869188023769, 39.57195327647505, 39.21035632825758, 39.12421881169779, 39.03835712964782, 38.68262613813003, 37.951258997610516, 37.08481377059001, 36.23944912465952, 35.41578504297406, 34.61345870153032, 33.82983841997569, 33.20143870561491, 32.904672962998404, 32.834065216549845, 32.76365103586821, 32.471821071214485, 31.871589475882, 31.159322247946466, 30.464604957333403, 29.787331959114596, 29.127000787956664, 28.483595560385947, 27.965644590665512, 27.721422055012603, 27.663282926766712, 27.60528232738125, 27.36499473890504, 26.87067470255383, 26.284060214011696, 25.712575842486682, 25.155307161457873, 24.611048967986136, 24.081316799779035, 23.65452575413174, 23.453464419269288, 23.405627403370207, 23.35791916163043, 23.15964411393654, 22.752005275726038, 22.268667866152455, 21.798388168557636, 21.34007087826737, 20.893051304310994, 20.456464470016087, 20.105592573155366, 19.9400554341643, 19.900646668360896, 19.861334741795577, 19.69828611288305, 19.36346970383482, 18.966173710510706, 18.579064437900193, 18.201495570674886, 17.833560357874887, 17.47488530646362, 17.185728259178187, 17.04937520812399, 17.01700384103408, 16.98473990890542, 16.850794574480542, 16.57520806225824, 16.24826723114849, 15.929329862496566, 15.617845993160152, 15.314292011735215, 15.018076522630606, 14.77976559211752, 14.667442283012932, 14.640696811838126, 14.614015074768751, 14.503329415499604, 14.2757601956486, 14.005552872123868, 13.741922644568929, 13.485374616767272, 13.23506949863656, 12.99135382660278, 12.795108939890465, 12.702424920908562, 12.680359652468507, 12.658348935502055, 12.567061712818482, 12.379365349167694, 12.157187123094864, 11.940842477840356, 11.729901598611939, 11.524561979930366, 11.324616552398917, 11.163624750379112, 11.087674013360452, 11.06959459516087, 11.05160196869434, 10.976980032745102, 10.823658360609922, 10.642053372816445, 10.465110202220403, 10.29315724055455, 10.125578400528235, 9.962503368684281, 9.831542077830274, 9.769799253737444, 9.755105558603727, 9.740449982454296, 9.679686863026715, 9.55508750240539, 9.40724344359671, 9.263756727210216, 9.124358399293735, 8.988799166810807, 8.857023182973231, 8.751010750180958, 8.70112371740405, 8.68925817409501, 8.677426013953042, 8.628397151312365, 8.527969193080976, 8.409377874998713, 8.29436690751643, 8.182795408815581, 8.074408578472594, 7.969528927981261, 7.885610771418288, 7.84612766624372, 7.836740935620637, 7.827382271554875, 7.788624431526189, 7.709410626727619, 7.616133559992781, 7.526137712906397, 7.439309857743544, 7.35549920065326, 7.274698381890224, 7.210400805428822, 7.180277188685965, 7.173112050114592, 7.165973769117487, 7.136467453524894, 7.076406721133722, 7.0062645833374315, 6.938836869301684, 6.874518573460775, 6.813107953398262, 6.754074082376047, 6.7077003073389525, 6.686139955131626, 6.681036128548359, 6.6759564098524855, 6.654943319138275, 6.612456260769652, 6.563412452130624, 6.516845963133749, 6.472952106828587, 6.431413552401831, 6.39269465006331, 6.362674538321588, 6.3489226632245135, 6.34568681937263, 6.3424748886337206, 6.329257945161107, 6.302905179791044, 6.27325922915295, 6.246187440061342, 6.221580305835988, 6.19947491382968, 6.179779436002272, 6.1653864682703095, 6.159086125273363, 6.157627635907087, 6.15619078289612, 6.150426773165193, 6.139588613518047, 6.128526264132683, 6.1197628336140095, 6.113508480723455, 6.109583445080024, 6.108348037883712]}, "48": {"0": [2.6304737301765506, 2.630695605659488, 2.6307658270001935, 2.63084438001508, 2.6313900136335975, 2.633341112042762, 2.63683575517638, 2.642087120999183, 2.6488835076915946, 2.6571953930871266, 2.6670063327704088, 2.676304671527122, 2.6809143000660254, 2.6818164759324588, 2.682730339150705, 2.687724326743448, 2.699005421045446, 2.714563303621161, 2.7316988043230315, 2.7503831198329918, 2.770537721355355, 2.7923196235788565, 2.8116342885859713, 2.820974066766277, 2.822782371658828, 2.8245997625549153, 2.8342389168997117, 2.8559013307764087, 2.8835493206413556, 2.912840073346384, 2.9438919008103026, 2.976703207706874, 3.0112269643827436, 3.041190250463694, 3.0554489495259096, 3.0582122063708352, 3.060986093298704, 3.0756422342925696, 3.108211215212102, 3.1490920831867166, 3.1918748285923493, 3.236609309642674, 3.283332680411566, 3.332137669427411, 3.3743805712077797, 3.394430707165678, 3.398286660155807, 3.402139785933091, 3.4224611777156677, 3.4673533737129167, 3.52325708104345, 3.581387978516104, 3.641484530025098, 3.703919600736304, 3.7685053734696354, 3.823890766011105, 3.850195633270371, 3.855272952104209, 3.8603609042005536, 3.8870596340599732, 3.9458272880299408, 4.018987308837243, 4.094496474801132, 4.1724539688304265, 4.252945117255815, 4.3359755995571065, 4.406915520157924, 4.440530936057414, 4.447015487971811, 4.453515469147403, 4.487720002968842, 4.562720196003607, 4.655631080831389, 4.751484070493536, 4.850198957573817, 4.951976789121245, 5.056885288127518, 5.14658124479174, 5.189011654909102, 5.197181194422852, 5.205369404568271, 5.2484385929563695, 5.342874047135372, 5.4596976735920935, 5.58006711956376, 5.704192842808244, 5.832064898997427, 5.9636299808437725, 6.075787730259586, 6.128866579100716, 6.139100341237372, 6.149356726293212, 6.203257175920233, 6.321405480712129, 6.4675380651178465, 6.618038331799357, 6.772829082062986, 6.932055973018865, 7.09616481901647, 7.23620564060587, 7.302365744987037, 7.315105099567927, 7.327872884963588, 7.395012391848488, 7.541939234624505, 7.724139094685565, 7.911769094532358, 8.10407222808981, 8.30199502047292, 8.506020719282038, 8.680236030414385, 8.762571665962659, 8.778448967871496, 8.794359466990773, 8.877983657769404, 9.06136650224658, 9.2880850946395, 9.52213534098015, 9.762642370294737, 10.010419489270404, 10.265669554526625, 10.483569923748474, 10.58672778901563, 10.60661479982108, 10.62654539802258, 10.731295488331115, 10.960860786249803, 11.244943901526572, 11.538172339566406, 11.83987614160763, 12.151153485901363, 12.471759595230742, 12.745019109172793, 12.874511312036319, 12.899456153665405, 12.924460415435705, 13.056013324033321, 13.344111462095395, 13.700872576447379, 14.068567933225456, 14.447770444485123, 14.838137633844221, 15.241255720885459, 15.58456497237509, 15.747269945332144, 15.778655740583797, 15.810116342457002, 15.975638182193656, 16.33904513769847, 16.789230922142288, 17.253443569835284, 17.732855872270537, 18.22718337761299, 18.73774674385741, 19.17457860687764, 19.381256081235126, 19.421104132190447, 19.46104565021861, 19.67116318136232, 20.132261544027134, 20.705126039100595, 21.295087590282908, 21.90457384217797, 22.533122335683494, 23.1822495799108, 23.737769479315162, 24.00107914137787, 24.051877774981172, 24.10279891081026, 24.37073044487862, 24.958931473676003, 25.688137518614756, 26.440816704014903, 27.21872911946739, 28.02295539569358, 28.853485882318996, 29.564578710816107, 29.901129964868648, 29.966040267963027, 30.03110410098462, 30.373387317120713, 31.125097536457567, 32.058496636787524, 33.02267753999683, 34.01901375743365, 35.04871621679387, 36.11176411466926, 37.0224451428346, 37.45392795251515, 37.537144701870346, 37.62056409875909, 38.0595235055707, 39.02321161973366, 40.220516254915765, 41.45664438355022, 42.73590745934736, 44.0585029297924, 45.42554034073551, 46.59408403622608, 47.148201635876156, 47.25512667217557, 47.36231680360671, 47.92654594478543, 49.16539880205581, 50.70296276167424, 52.292549683953, 53.93720210111164, 55.6358877794397, 57.3902365517138, 58.89129412731813, 59.60362790970915, 59.74108265865868, 59.878878067263635, 60.60254218630584, 62.19607810444677, 64.1734046792345, 66.21642400543942, 68.3273923173202, 70.50787944899989, 72.76177404587597, 74.69047523877417, 75.60395354914546, 75.7800846284196, 75.95660973271126, 76.88601352689068, 78.9300768812406, 81.46628902855336, 84.08208386822838, 86.78221190964337, 89.57561224929913, 92.45743005197781, 94.92315891100395, 96.09168054097508, 96.3171340256004, 96.54313524028704, 97.73186201880887, 100.33949474778015, 103.56827326844916, 106.90227125664762, 110.34662874448972, 113.89834142659366, 117.56130742418624, 120.6929597961108, 122.17514322504373, 122.46076621758544, 122.74697655163624, 124.25128971086671, 127.55481191755113, 131.6482381453104, 135.86336041337728, 140.2071881748745, 144.68490996614528, 149.30041338651955, 153.2351921325929, 155.09531686964016, 155.45387327557367, 155.81318758465167, 157.7020595675335, 161.84075612288015, 166.95536621958595, 172.2158644357918, 177.61740470393207, 183.18102256824764, 188.8856286419727, 193.7426995812434, 196.03514361367718, 196.4765938766685, 196.91885163395798, 199.24317690590186, 204.32395314156264, 210.59876438637437, 217.02748471533437, 223.6046676432993, 230.34140024715734, 237.22922092595994, 243.08564232161203, 245.8382649282951, 246.36743508222747, 246.89728698966906, 249.68301312860015, 255.7625552911602, 263.2113852662346, 270.809160620268, 278.5517710274747, 286.44785779343346, 294.4654524585686, 301.23884156174915, 304.4190792650441, 305.030420991263, 305.64253942564903, 308.8520130821244, 315.8265134862972, 324.302163388244, 332.87572020580257, 341.58363065560343, 350.34326511089733, 359.207135126853, 366.622517446764, 370.0808930987748, 370.7446078333569, 371.4088156368956, 374.88583145392107, 382.38569338324993, 391.4475457100737, 400.488413682282, 409.5399505480623, 418.61287017078706, 427.6445527207118, 435.113820044387, 438.58206495413594, 439.24547768659403, 439.90826343552646, 443.35954373336216, 450.73397312290416, 459.4824541957279, 468.16693417903775, 476.70816897603623, 485.0734763840303, 493.27260838838185, 499.8469475906737, 502.87424090246805, 503.4493048633045, 504.02289787326225, 507.00174981266866, 513.2960232194499, 520.6499599663337, 527.7325834532869, 534.4465109524097, 540.8960107139543, 547.0410707323297, 551.8557679617498, 554.0203107823621, 554.4297315522506, 554.8312286390614, 556.8883471950177, 561.1180663277058, 565.8625467543997, 570.1305975126267, 573.9897780439695, 577.4783388000111, 580.4510504834121, 582.5080365233292, 583.3807029029366, 583.5408966831654, 583.6988737359026, 584.4499308785181, 585.8536175920174, 587.1570956655592, 587.8958955044484, 588.1944078699116, 587.9452887292213, 587.1455335122979, 586.1440292021389, 585.5732948171606, 585.4558737453362, 585.3358359147967, 584.723057297858, 583.0296611666425, 580.5269497414664, 577.5712676473455, 574.1417739454781, 570.2374005600343, 565.9627005481357, 562.0813543302803, 560.1698729682604, 559.7932898084616, 559.4185959765572, 557.4335075881647, 552.9939867841761, 547.3218181029303, 541.244922982988, 534.7908568361622, 528.0251556567238, 520.8952786501866, 514.8130741995468, 511.9354505521577, 511.38068259289327, 510.824698174097, 507.9208406593777, 501.48447905409876, 493.47816128872057, 485.32656696383305, 476.9370568119938, 468.4389344864305, 459.835667972295, 452.53290175929794, 449.0965086415888, 448.4395162468765, 447.78061405887723, 444.32359901480953, 436.9150275493154, 427.97175507110927, 418.9559238715045, 409.9077375167409, 400.8339829742276, 391.7123660606922, 384.19855326931327, 380.7325866443983, 380.07102633522504, 379.40912242219093, 375.95056527126314, 368.49260623463715, 359.5415312277697, 350.67295201547455, 341.885845889847, 333.19534404764914, 324.6223409023827, 317.5724269621478, 314.31879052558685, 313.69761990983244, 313.07702868563945, 309.84534040021833, 302.95519532637013, 294.7712307196411, 286.7593544308999, 278.86418337358174, 271.11173866181736, 263.51693533317166, 257.3250437521096, 254.47795249201434, 253.93518280591482, 253.39317399540712, 250.57754456403097, 244.59928747290598, 237.5377315960971, 230.64583986359716, 223.89731423383876, 217.30258502494826, 210.8665998471609, 205.65689879984257, 203.2713716807502, 202.81695920394503, 202.36330143102523, 200.00628930432686, 195.02112960353554, 189.1546888589611, 183.44365008501427, 177.88628047194993, 172.47925820659145, 167.2146177178693, 162.9561205240123, 161.01007213159647, 160.63997470522443, 160.27068577532822, 158.35548197578686, 154.3000847980134, 149.5540156837818, 144.94115649184812, 140.46326285406005, 136.1144904764616, 131.8991699858301, 128.4884258676625, 126.93467269996195, 126.63941580567226, 126.34479299110087, 124.81639761091553, 121.59042651648761, 117.8110138942241, 114.14352138136194, 110.59158254833409, 107.14273325267536, 103.80343715544207, 101.1091893377853, 99.88282744353904, 99.64990150530096, 99.41755816465975, 98.21358734296845, 95.66841967920111, 92.68995785535108, 89.80914577546167, 87.01866624088046, 84.31368844589754, 81.6958402293287, 79.58571559292353, 78.62804756450134, 78.4458745393368, 78.26408500566873, 77.31951400087667, 75.3327486227083, 73.00463801294927, 70.75069945372218, 68.57471515350105, 66.46504769318443, 64.42257320805896, 62.778415879386735, 62.0306302425391, 61.88861589959861, 61.74692393997857, 61.012153985901875, 59.46121186264039, 57.64803291296042, 55.892024982413325, 54.19537382963968, 52.55379905016339, 50.964120462149516, 49.684431084043936, 49.10246098616824, 48.99190903295975, 48.881639521533835, 48.31013529205352, 47.10317389498869, 45.692700566280834, 44.32985931878759, 43.01123404455314, 41.734650648887225, 40.501148772400036, 39.508509957893054, 39.05683684320767, 38.97094915197273, 38.88527935644906, 38.44140045740512, 37.50418166063377, 36.410213035762986, 35.35113410807194, 34.325593122371295, 33.334139580502566, 32.376546851722416, 31.604681221951648, 31.253003975941585, 31.18611004396062, 31.119390560176285, 30.773799499461315, 30.044156599395375, 29.192223718365256, 28.367420937168813, 27.56955934809563, 26.797104957953103, 26.050187750195, 25.44844899980354, 25.1747766175574, 25.12256311858883, 25.07038783753202, 24.8001541056999, 24.230691333990254, 23.566214435174516, 22.92271203281121, 22.300132568543816, 21.697613376972452, 21.115378720478837, 20.645411174836724, 20.431820128789866, 20.391211423351375, 20.350695252526375, 20.14059889759557, 19.696982830351622, 19.1786320932716, 18.677531909404564, 18.192569311358508, 17.722958725788477, 17.268452022523473, 16.901829564843798, 16.735120122838733, 16.703389897164165, 16.671736926596022, 16.507692738231476, 16.16217430437961, 15.757307376991252, 15.364950940961235, 14.985626368389424, 14.618281446755347, 14.26284599696662, 13.976480044097576, 13.845623177605946, 13.820796821172378, 13.79605717995717, 13.667595984792284, 13.396521465902238, 13.080320698563128, 12.774115357845483, 12.477813790161997, 12.191347774042697, 11.914640390882099, 11.691581521102984, 11.59010119445268, 11.570818725298713, 11.551582934199233, 11.451880470488023, 11.241567299927855, 10.996530148284863, 10.759888186040168, 10.530504665112392, 10.309277796395934, 10.095585149665586, 9.923875110172178, 9.845837195484219, 9.83101659701046, 9.816234609754451, 9.73966152574439, 9.577963150629234, 9.389610361436665, 9.208142029988991, 9.033078990648947, 8.864310332682146, 8.701609621816122, 8.571063169922978, 8.511801001895902, 8.50054065481144, 8.48931363908347, 8.431220974414018, 8.309242653573902, 8.16755690134031, 8.031364063911358, 7.900733859543469, 7.775374103973285, 7.655209194339174, 7.559525028501429, 7.516291431832081, 7.5080602984012055, 7.499894860619141, 7.457754124330677, 7.369425346368592, 7.267749432994685, 7.170883752961293, 7.079060416554771, 6.991831697263038, 6.909481261427934, 6.8445180133069305, 6.815417276537885, 6.809926965997123, 6.8044628991053795, 6.776352671398695, 6.717962875364603, 6.651647859328836, 6.589844637213583, 6.532378158727252, 6.479128313571908, 6.430159889330091, 6.392817908114293, 6.376365504844199, 6.373293433174051, 6.370244079777754, 6.354687662847394, 6.32333741910373, 6.289142178579612, 6.259104142505764, 6.233411158551073, 6.211798466216549, 6.194084798786562, 6.1822815376545455, 6.177731591421763, 6.176933633852488, 6.176157432356485, 6.17244430762136, 6.166367307126623, 6.162728727155195]}, "49": {"0": [2.632400875468684, 2.6366514681117765, 2.6391063570747835, 2.639450027541488, 2.6398029052022247, 2.643214655664687, 2.6552986433753203, 2.678677910886754, 2.7093588170160525, 2.7487753693806694, 2.795743288926402, 2.8512292582198207, 2.898008647108756, 2.9159639760967586, 2.918213880198388, 2.9204734145595888, 2.939121199236268, 2.9941619359711726, 3.0759204829781694, 3.1675306312346363, 3.2681621840445474, 3.3795059767000852, 3.500811892716957, 3.5974711128214443, 3.6338189830336587, 3.638326842667995, 3.6428347849568845, 3.6800020270700577, 3.7878473567559223, 3.943546216822682, 4.111415190393026, 4.291828989108362, 4.485593732270143, 4.693472497053048, 4.85734807020824, 4.918338866533859, 4.925908937312207, 4.933495796569229, 4.995847826799309, 5.1754766811173285, 5.432120190193515, 5.706595538070554, 5.99999879188838, 6.3133416678874825, 6.648028275561204, 6.910451062040066, 7.008181807316493, 7.02031716273885, 7.032480667119865, 7.132303799411287, 7.419249943629532, 7.828118225510713, 8.26446861516488, 8.73065761050637, 9.228644944136205, 9.760323313670073, 10.179121787729176, 10.33473318222624, 10.354043016861596, 10.373394937287046, 10.532478979311868, 10.99067626285448, 11.645348816915194, 12.345774199203156, 13.095072493398257, 13.896901909902594, 14.754363748081872, 15.431009582557383, 15.682653386994524, 15.713874694009366, 15.745170807645772, 16.00269396237993, 16.74536352762418, 17.809937730734145, 18.953316635218002, 20.18018126199839, 21.498640814749436, 22.915190547177026, 24.034783865997387, 24.452733605297585, 24.50458880030912, 24.5565658818331, 24.984084738014268, 26.219289663877614, 27.993222912323446, 29.9006228875108, 31.954145340134062, 34.16542821588394, 36.5443923697192, 38.42903932972157, 39.13191338565834, 39.21927933904922, 39.30686226986212, 40.02783083294973, 42.11077654089665, 45.106746538262925, 48.333345405438344, 51.80949282974106, 55.55575816524888, 59.590692349441674, 62.787997980889145, 63.98083530202059, 64.12902888755099, 64.27761931792173, 65.50119014179931, 69.0344895485604, 74.11179233193889, 79.58186325312197, 85.46721959106846, 91.79384863857861, 98.59940008864157, 103.97613979586367, 105.97890031676275, 106.22779121638331, 106.47730352864004, 108.5286580573098, 114.44984398988103, 122.9294156751245, 132.01469854869308, 141.7522711526, 152.1680741752515, 163.29907750277366, 172.02244792989956, 175.26516847824016, 175.6670814561921, 176.06984756460923, 179.37997155010794, 188.8809342819484, 202.36758291225576, 216.67378029543002, 231.76215404908956, 247.7018410870463, 264.4333705015316, 277.3716067813554, 282.1093621421389, 282.69268920388447, 283.2799000952962, 288.0846340274645, 301.72785805443664, 320.71384010644664, 340.3105613875515, 360.4017018168252, 380.88316507610915, 401.63352628537405, 417.0438496079321, 422.56315397429563, 423.23979225438137, 423.9161151100397, 429.4171436869268, 444.645790627946, 464.8612763880108, 484.47420889994606, 503.26509575781955, 520.8013560334063, 537.0992071861139, 548.1831768622628, 551.9248112171239, 552.373192484712, 552.8195228227415, 556.3624617455696, 565.5065136080002, 576.1496986774258, 584.4959765846286, 590.3779862559362, 593.8446864745578, 594.815409547459, 593.7677588703938, 593.0370740771675, 592.9331330286312, 592.8265708770665, 591.861796486659, 588.3539034004054, 581.5923266221447, 572.3707866746322, 560.898682412668, 547.5586843708257, 532.393223358915, 520.1157003639329, 515.5494890845212, 514.982738505066, 514.4133548809904, 509.7114864401542, 496.20800568053227, 477.0646460198625, 457.1910430551297, 436.7877284747776, 416.15115953958644, 395.4043254723076, 380.05624935611934, 374.5809418185333, 373.9078021261801, 373.23464358186595, 367.75464256842696, 352.6866112763533, 332.8069551022211, 313.4374871439516, 294.6681143655052, 276.6765393094779, 259.4064042465817, 247.08124481815983, 242.7544574214834, 242.2271351758506, 241.7007612535198, 237.45152223158027, 225.9456274345285, 211.14438775562587, 197.17339148213716, 184.00783824165208, 171.61622786056233, 159.97843473341896, 151.81084537591485, 148.97491736098794, 148.63012978382213, 148.28613506789046, 145.51129339727495, 138.0526696387557, 128.57283997326255, 119.72045538428804, 111.47461776754116, 103.78879251254872, 96.63618378154234, 91.65227881621735, 89.9251067240431, 89.71509350880504, 89.50554639157637, 87.81868448650512, 83.30178838169219, 77.59211340253859, 72.29192757608894, 67.363168358329, 62.7903839229627, 58.545984250791086, 55.59136943341609, 54.569506143101925, 54.4454308440889, 54.32167650993568, 53.32531827352969, 50.65327602578644, 47.283086143522986, 44.15806975375331, 41.26041473652169, 38.57136724064933, 36.07769073472116, 34.34284920962707, 33.74265831612687, 33.66975653452643, 33.5970245644486, 33.01165458648184, 31.44194976147545, 29.461303252669083, 27.621442263949067, 25.911970080754546, 24.32471027032246, 22.849848339465755, 21.823189118102153, 21.468311544705937, 21.42523365496213, 21.38226976410701, 21.03581423763038, 20.107299678191286, 18.934209009306798, 17.84495930514763, 16.832977569773227, 15.892130708689333, 15.017384980251958, 14.407980012875983, 14.196941701217277, 14.171271491247259, 14.145663775866266, 13.93954960795148, 13.387282178264861, 12.68946889906609, 12.042584426717815, 11.442159328048758, 10.887061374354666, 10.372629064341242, 10.016100733798122, 9.893079792194303, 9.878150950903047, 9.863262597257718, 9.743290193917556, 9.42259831571396, 9.020361746736665, 8.649989608394009, 8.309969615570914, 7.998550551402708, 7.715032421734556, 7.521741441872629, 7.45575876330718, 7.447796025567156, 7.439860538521142, 7.376285812643589, 7.208745828888479, 7.004379588581255, 6.8241019912748655, 6.666946881632302, 6.531949445508599, 6.419014641364421, 6.348892323776367, 6.326543868907141, 6.3239043866515035, 6.32127327687391, 6.300634770535413, 6.25121463852415, 6.203171841415143, 6.175108701791513, 6.167384256188832]}, "50": {"0": [2.6464150019343693, 2.7000460040550776, 2.848865940481725, 3.095434775405997, 3.449319716019235, 3.9245598012847287, 4.293432793872697, 4.381028438619876, 4.387368185139587, 4.393722757233909, 4.4844843928656095, 4.944871581847489, 5.830218024716877, 6.938143092132783, 8.320800633142724, 10.04870293522385, 12.217643053537326, 13.858833647393354, 14.245562445669117, 14.273558609155259, 14.301621118519622, 14.702487671485999, 16.73625399154749, 20.675814884802115, 25.703407245507904, 32.14855602736312, 40.42815410219441, 51.09536642309594, 59.33030758361239, 61.288412883832464, 61.430476597741865, 61.57250626641374, 63.607950633402105, 74.01225149398348, 94.35778018841049, 120.41209720392679, 153.5247988871089, 195.05931213526955, 246.11241902310675, 283.2374033697379, 291.7400079459064, 292.35269613559944, 292.966503271355, 301.68424899456795, 343.97569880892263, 416.1392495114317, 488.79900498393744, 553.0131873991406, 598.5409401590349, 616.7706817549445, 612.4362853633879, 609.8487468106689, 609.6531586142245, 609.4553892277141, 606.3105785316227, 585.0229345443331, 531.6778210430823, 463.2296306292551, 389.918014246908, 319.50496497883495, 256.96038720560097, 222.54293156397793, 215.64272701448854, 215.15805714478265, 214.674194423608, 207.9659622492955, 179.22169147700706, 140.86682005771664, 110.45755693838768, 86.62080134681473, 68.05625641435509, 53.64892908969429, 46.30197411146473, 44.86310860070931, 44.76259444653783, 44.66235344651187, 43.28264516544706, 37.47901689531808, 29.960348791338347, 24.116784977268082, 19.575537135621545, 16.041528964481245, 13.284609565414257, 11.875733830680552, 11.60012248086185, 11.580833602375643, 11.56159555042981, 11.297181653770586, 10.186967126345165, 8.76603701716873, 7.702718471434493, 6.946366246985832, 6.46372125729619, 6.253310445928813]}, "51": {"0": [2.664398421984648, 2.6690304814799477, 2.6729888373670065, 2.6733922557467986, 2.6738048413257784, 2.679147208450452, 2.7165360494543926, 2.819217347636618, 2.9794946230505968, 3.1993140338766244, 3.485076305745056, 3.8424256178165264, 4.1118946877223, 4.179166031643533, 4.185017044235733, 4.190881287455434, 4.260371219139056, 4.584070140320209, 5.173321553388217, 5.87593926313525, 6.709696950946224, 7.697841046856949, 8.870111868622459, 9.730092128531034, 9.943126878090064, 9.96162020009879, 9.980156829802228, 10.199299699970327, 11.215226314552007, 13.056806109321457, 15.25579243263674, 17.89221328010436, 21.06307553403961, 24.887192218086724, 27.736806260303275, 28.44705888497931, 28.508769723599464, 28.57063549303796, 29.30451581367163, 32.729708828034504, 39.024695609707635, 46.67591654853016, 55.98424835380943, 67.3112713222751, 81.09281257259207, 91.39884845530379, 93.96422012728112, 94.18734765489228, 94.41102199519727, 97.06496939691942, 109.45910439081544, 132.16591248833686, 159.47930566606865, 192.12121420025773, 230.71192378580125, 275.64016148117065, 307.619274254784, 315.36578272487986, 316.0358370828523, 316.70661672063295, 324.6115493191131, 360.1508935228442, 419.43795528250183, 480.72063432425284, 539.9504969687819, 592.1750773146445, 631.9079748264417, 648.8815268469197, 651.6584886883531, 651.8733120977107, 652.0807049012225, 654.3357131279582, 659.3136147471191, 650.472117496215, 622.431373633268, 578.6450411688429, 523.9149537669134, 463.61810427892624, 424.5076334487271, 415.53221299295814, 414.76997496508466, 414.0034052508781, 405.06268720249307, 367.28932899627273, 311.98927127217684, 262.49032514864217, 219.36727478056193, 182.5301961776884, 151.44878798599095, 134.33960340303466, 130.66053521153785, 130.35039593915758, 130.04097828178573, 126.48128736849779, 112.16649733342264, 92.95548349383358, 77.12308396850999, 64.10260212272517, 53.402470461997325, 44.615573744974256, 39.85053955186635, 38.832436350521306, 38.7465657580979, 38.66090335331334, 37.676790455596255, 33.73263947738632, 28.456112063873842, 24.108475495379327, 20.528240359391326, 17.577717793198982, 15.139355151156748, 13.809698172253688, 13.52525918943167, 13.501275550117425, 13.477347803691273, 13.202062974401734, 12.098833791967891, 10.628447630640839, 9.428939220092202, 8.460014466235464, 7.691343923461662, 7.102950457773318, 6.814980290752917, 6.7576481482227075, 6.752902996880268, 6.748181274253022, 6.694779329851447, 6.5010215213556455, 6.33894198396007]}, "52": {"0": [2.6897913690417887, 2.6991543416128683, 2.731782545216386, 2.787459524901453, 2.8386351864764143, 2.8553017858266827, 2.8570242951904268, 2.8587563516962757, 2.8766438966523276, 2.9466104106198454, 3.0699627213768035, 3.2195983601570375, 3.3972557554583527, 3.603658937771745, 3.841509186328704, 4.022483659988894, 4.0775090279044175, 4.0830886943266265, 4.08868144187052, 4.1452750320906855, 4.353465454334208, 4.692627981830053, 5.074210721316415, 5.501998648727436, 5.9807652272346035, 6.515230653198633, 6.914563208742752, 7.034752399111501, 7.046933990820373, 7.059143223978341, 7.182461391075842, 7.632969228939969, 8.36050469771584, 9.173757461354056, 10.08175839253594, 11.098346112001522, 12.23818596507071, 13.09373081843363, 13.35143485053605, 13.377524934979471, 13.403669423321052, 13.668886200267513, 14.640026898209793, 16.21413015558715, 17.9858981757194, 19.9848034026607, 22.238324073389283, 24.785741886845948, 26.708001382270606, 27.29051391913657, 27.349596474267738, 27.408821396438974, 28.008782971545852, 30.21810205067874, 33.82207976510443, 37.91254882290448, 42.55383376305498, 47.82697266278509, 53.81643631393314, 58.35344687625356, 59.7308744029607, 59.870708827941485, 60.010452012387454, 61.4276956048159, 66.66185212748924, 75.2240704913697, 84.95251791082421, 95.99975851008064, 108.53755438994303, 122.74929371614296, 133.4805504196387, 136.72523647493168, 137.0541707315132, 137.3837756895856, 140.72780817300222, 153.0164679120899, 172.99529793542484, 195.42471918017387, 220.56924204247838, 248.53063799767523, 279.5046232469048, 302.26736182973906, 309.05343660973654, 309.7397897251034, 310.4275688024241, 317.3746382367948, 342.37042114249374, 381.4156969503672, 422.8462059855301, 465.82352822056015, 509.58500431983, 552.641252673074, 580.8938670493127, 588.7757785678305, 589.557891455032, 590.3387797841775, 598.0444678656727, 623.4791845840081, 656.6014129207791, 682.8524720981183, 700.9431692268668, 710.0338440967605, 709.956647497106, 703.980385551967, 701.6720160188546, 701.411459186311, 701.1469540125419, 698.3303640824906, 685.7217229876793, 660.3165991153331, 628.1337125688193, 590.5686298503841, 549.4422284012264, 506.1811182401959, 476.3834387544679, 467.8026312846652, 466.94709149380554, 466.092435255881, 457.6015183666356, 428.3813250686703, 386.80363417996153, 347.4034185385082, 310.75285036460116, 277.0223172449771, 246.30226265480096, 227.10192325163914, 221.85143163564558, 221.3318388958909, 220.81324012561456, 215.6806799131317, 198.65259954296516, 175.87657633578536, 155.60344489518886, 137.6204680791471, 121.69289071530936, 107.63081921805927, 99.01626725308351, 96.68078103870596, 96.45019471757274, 96.2201508676984, 93.95141925909823, 86.46669745049216, 76.59225149706397, 67.90226433516219, 60.25743926710805, 53.531581630967416, 47.6154968006344, 44.00399951818979, 43.02485038371626, 42.92818740379087, 42.83177064061284, 41.8809064977745, 38.748786274846154, 34.61830600688938, 30.977395320159932, 27.76876947204306, 24.938929601155927, 22.44381035266109, 20.917976887997508, 20.50311342633451, 20.46220136278787, 20.421381794812962, 20.019027591817654, 18.691228060171692, 16.93166188882919, 15.377134458826676, 14.004107362677974, 12.794220083187723, 11.729175927778817, 11.079208253806014, 10.90296898957465, 10.885589052264868, 10.868255733897973, 10.697627062944964, 10.136260759762648, 9.39946777849151, 8.758340964687058, 8.205090102224672, 7.732846935562889, 7.336359565215477, 7.10826898626164, 7.048760833846267, 7.042956832909041, 7.037168658914283, 6.980675488416444, 6.8039957896465, 6.599080573324836, 6.45664279793282, 6.379041797946681]}, "53": {"0": [2.6810641752233693, 2.6820326745562904, 2.6844404612713957, 2.6881409361037627, 2.693316429587883, 2.6986508830409712, 2.701461968233156, 2.7020505628365576, 2.70264788553103, 2.7058111632390762, 2.7131215240484017, 2.7231490544062993, 2.734749217618868, 2.747583114642315, 2.761946094838866, 2.7779144332802264, 2.792237446466014, 2.799295371731807, 2.8007405807276857, 2.802194064939769, 2.8095340946681384, 2.8259547714226456, 2.846972854361682, 2.8694963859394393, 2.8936825456594013, 2.9193197027504727, 2.9464152868811544, 2.969980041876081, 2.9814545200290166, 2.9838063942333335, 2.9861751440153093, 2.998051291696033, 3.023898339564206, 3.0567345101385834, 3.090886071957178, 3.126710164886844, 3.1642170597706047, 3.203528371538437, 3.237554522314903, 3.2539636628006776, 3.257299453601018, 3.2606463743921403, 3.277262247239013, 3.3135680223537207, 3.3589146912238483, 3.4059525647204243, 3.4547963939618627, 3.5056658755041146, 3.558424252807693, 3.603642010181637, 3.625369065614298, 3.629769020209094, 3.634180372217132, 3.656285119839647, 3.7043032916356156, 3.7639835070944563, 3.8256071405024734, 3.8892352937307915, 3.9551292077287847, 4.022986569807361, 4.081197480395424, 4.109109906249656, 4.114768424016006, 4.120446796334047, 4.148859417741386, 4.210381104754579, 4.2862934958447365, 4.364605735138895, 4.445430693412275, 4.528640347985471, 4.614364043399062, 4.6876683947901805, 4.722760640873375, 4.729869025584588, 4.736992126122221, 4.772656159480999, 4.849886800088125, 4.945074317160452, 5.042995801294668, 5.143741517129528, 5.2473415282132985, 5.353910738923218, 5.444915064443039, 5.488434914871139, 5.49725781997766, 5.506101455079781, 5.550335193770469, 5.645976427648821, 5.763896712838721, 5.885022164254001, 6.009415159441862, 6.137380322786063, 6.268911971270264, 6.381171641931089, 6.434876149599073, 6.445759850795082, 6.456668617580617, 6.51114177695456, 6.628677095905677, 6.773712155336707, 6.922678949911809, 7.075816523342514, 7.233369122609904, 7.395227670387348, 7.532997063495752, 7.598861436294001, 7.612241029791886, 7.6256508968094066, 7.692709787672697, 7.837564008595384, 8.016012527618958, 8.199503037113535, 8.388068672730329, 8.582179787194354, 8.781810204753246, 8.95206264415639, 9.033467047314927, 9.049949789294828, 9.066465649456399, 9.149017011845112, 9.327611630840575, 9.547694648694721, 9.774131205475857, 10.006608528728519, 10.24561192648306, 10.491469851906398, 10.701614646106568, 10.802262510844201, 10.822657265482272, 10.84309837302679, 10.94528562911043, 11.165993662243789, 11.438411967818011, 11.718616789553819, 12.006821684405375, 12.303794669539418, 12.609214269552707, 12.870079869689507, 12.995092887550186, 13.020424965987289, 13.04581443022958, 13.172814796024303, 13.447611441674999, 13.786524281153445, 14.134420347774302, 14.492499196142907, 14.86137265320025, 15.24135939308593, 15.566262057042195, 15.721812694056165, 15.75339126583298, 15.785024082054504, 15.9430917474573, 16.285028125089724, 16.706795907683777, 17.141503215908536, 17.58897042642186, 18.050249154875875, 18.52570358065176, 18.932256418081483, 19.127049720102562, 19.166525641615518, 19.20609228045707, 19.404240169536262, 19.832753425766008, 20.36147755050517, 20.90636261447591, 21.467943883830994, 22.04682039906241, 22.643315262046798, 23.15436331020981, 23.39906945084061, 23.44869962627471, 23.498456881340044, 23.74754785673962, 24.286647086685402, 24.953022024426808, 25.63985155929008, 26.34883037189349, 27.078848599283457, 27.83253886402707, 28.478304818876236, 28.7875884639787, 28.850303649372492, 28.9131753279194, 29.227878433358416, 29.90987424148787, 30.752460505457556, 31.62235660651746, 32.51917696637383, 33.44356264759544, 34.39691343903112, 35.21411776651529, 35.6066610651746, 35.686199685761125, 35.76579060285921, 36.16431399353227, 37.02834792589143, 38.09827260839727, 39.200182017654726, 40.338352218387314, 41.51298780937461, 42.72495913220488, 43.7640943132539, 44.262712661260295, 44.3638219946646, 44.46515223064666, 44.971844556640214, 46.07011778427058, 47.429229679289016, 48.82980253047384, 50.27526272430922, 51.76858329411622, 53.31229207521353, 54.63448900271168, 55.267950351717026, 55.39632680089829, 55.52496190399296, 56.16926417346993, 57.566713763080735, 59.296577995350866, 61.08094015750186, 62.923057267981086, 64.82607882720967, 66.78945468137388, 68.47286017271327, 69.28078023887052, 69.44449022993277, 69.60856997661324, 70.42929518752297, 72.20784242056689, 74.40982092917145, 76.68579038388128, 79.03106951534625, 81.45151955129364, 83.94854823351672, 86.09219781239521, 87.11911160205247, 87.3271295976729, 87.53559898019817, 88.58091513031282, 90.84717322585156, 93.64864106937573, 96.53886310541034, 99.51866534367997, 102.59651409879794, 105.76980308997804, 108.48988137262916, 109.79205669702154, 110.05598563609084, 110.32064087832823, 111.6471722998568, 114.52314795525072, 118.07335120253678, 121.73845231955933, 125.51623970962311, 129.41174608541817, 133.42728153142343, 136.86257348727688, 138.51602072759678, 138.85116955684757, 139.1870549002023, 140.86301564400537, 144.49949619878882, 148.976629390295, 153.58969463388786, 158.35149679846168, 163.24813035405415, 168.29152332080295, 172.6068476417139, 174.67446834782587, 175.0937223613441, 175.5137777350148, 177.6143109560004, 182.15254379269246, 187.7591252170889, 193.52473065400685, 199.45293335070969, 205.54817251588116, 211.8160044176628, 217.16727606443908, 219.72609645716454, 220.24426417260472, 220.76349670711826, 223.3591203473967, 228.96913259458876, 235.878308663003, 242.96018480018506, 250.23135392054823, 257.680595563545, 265.3162659997663, 271.8129313979177, 274.9128404328398, 275.5404257334314, 276.1692493309413, 279.31196786244936, 286.08159332799937, 294.38116114332075, 302.8542677615198, 311.5357109153883, 320.4059236688547, 329.4181619567455, 337.07412623846295, 340.7275882365171, 341.4645710657103, 342.19718133950096, 345.8958290137852, 353.82918478123315, 363.45168367644163, 373.28015812406346, 383.29325399587253, 393.38095530187036, 403.6227722713559, 412.20875478824036, 416.2691161756448, 417.09199568839307, 417.9207661603589, 422.03968111981476, 430.79735832997056, 441.4510546988925, 452.1350783289723, 462.91931680804, 473.7205599266113, 484.60726249537544, 493.65753658342817, 497.9193844199823, 498.7773998560249, 499.63491343861574, 503.87559118549893, 512.8716676124772, 523.6476622406212, 534.4010925084492, 545.0426158522806, 555.5264287096891, 565.8801691848262, 574.3966497500718, 578.3660877224439, 579.1611160491916, 579.9552756812624, 583.8882370223997, 592.1412334740313, 601.8228072084121, 611.2147139184812, 620.3945853973677, 629.2413660857457, 637.8046526560228, 644.5437153209207, 647.5838453209024, 648.1923633983454, 648.7985324256957, 651.8378294267301, 657.9693107176167, 665.0158797511963, 671.478355433673, 677.6912696882913, 683.4261876359586, 688.4591800628618, 692.3148950785018, 694.0128840663186, 694.3423883498238, 694.6685161335417, 696.2656461993133, 699.3999503651696, 702.5893406908781, 705.1710974883349, 707.2112798028885, 708.6756753349598, 709.641265386773, 709.8187429178672, 709.8032408150798, 709.7972829076606, 709.787380622286, 709.6967063454512, 709.0978482939379, 707.9063236000977, 706.0775535621273, 703.6335831297729, 700.5062460645199, 696.868314599283, 693.5050630653519, 691.7834645984656, 691.4308138299473, 691.0752343340711, 689.2451449388594, 685.0868026546909, 679.5675529791032, 673.6311005904982, 667.1959926711976, 660.2844230070433, 653.0502989886373, 646.6472766745899, 643.5061274054336, 642.8680130333587, 642.2279134542509, 639.0180944291632, 631.994329378085, 623.2825796452045, 614.3042448410337, 604.9413339622735, 595.393905318012, 585.6613708303194, 577.3194274964594, 573.3288692477025, 572.5220233868645, 571.7143593047327, 567.6892870703034, 559.0516551855426, 548.61282011664, 537.9666950087416, 527.2653134926727, 516.5489851272059, 505.7672453846136, 496.74074784163037, 492.5118607085026, 491.6602835912882, 490.80854951616885, 486.5692440882066, 477.4862241559645, 466.6189623032273, 455.831342064055, 445.11012855695964, 434.4343838876617, 423.84063431521497, 415.16534631090326, 411.06372680582757, 410.2420616443877, 409.42176617363714, 405.3663755440233, 396.85090569223297, 386.6965072250708, 376.672640973889, 366.7611866929042, 357.0864583655485, 347.56262757134266, 339.740606119355, 336.1081521804423, 335.38205538440167, 334.6570850959619, 331.0717189908701, 323.50549097392326, 314.57538901547514, 305.8521733529214, 297.28117054679495, 288.91062692528135, 280.7191617917028, 274.04239329102154, 270.9474235949558, 270.32843679556333, 269.71093773859104, 266.6642295606561, 260.27100445205696, 252.76462237518254, 245.431849561567, 238.29645459394493, 231.33506046031857, 224.5601507514866, 219.0589954917842, 216.50746074756844, 215.99550818484968, 215.48463436522192, 212.9666142819519, 207.71456708866552, 201.57051060349937, 195.58334225955355, 189.76930779346623, 184.1190827486011, 178.6266371196625, 174.1708742282593, 172.11259923620565, 171.70172944076901, 171.29089307790636, 169.25854318399567, 165.02601733295234, 160.08233037006502, 155.27738317423683, 150.61729170604423, 146.09719212787414, 141.70539672817716, 138.15080224375575, 136.510851115701, 136.18330113653283, 135.8557279940268, 134.2420233448807, 130.8747802186373, 126.9343867504909, 123.12059998869526, 119.42345708362329, 115.83755542981206, 112.35723347025431, 109.54177309305624, 108.24115139780143, 107.98117943375672, 107.72184209569913, 106.4432252342261, 103.7837372839933, 100.67997437598481, 97.66763760092127, 94.75101412034851, 91.92332086122583, 89.18287813559593, 86.9660283191475, 85.94303441034081, 85.73868060496602, 85.53484444328288, 84.52942991027774, 82.4371970793088, 79.99611000986476, 77.62860774997887, 75.3333905385809, 73.11022428216809, 70.95827697848325, 69.21864638355554, 68.4167606582259, 68.25634560839875, 68.09630018119506, 67.30658303921379, 65.66312780038939, 63.74704035455553, 61.88849033043139, 60.087959443579045, 58.34569690988814, 56.65499052182346, 55.28873300434755, 54.65797627357802, 54.531961868051994, 54.4062619037379, 53.78649913452076, 52.49571275632689, 50.98840124034784, 49.53101355402871, 48.11828664799576, 46.75074220728906, 45.423684141974206, 44.351262946451826, 43.85674168330697, 43.75797207540869, 43.659457934726184, 43.17377097478375, 42.16139542649182, 40.97916941620402, 39.83562168600575, 38.72839291496609, 37.65537898809821, 36.615865937016686, 35.77407918370574, 35.385606692243684, 35.30797630564248, 35.23053279987056, 34.84879376744776, 34.05287528576742, 33.12404456980653, 32.224631805980984, 31.351848693026213, 30.506397126571642, 29.68768660299108, 29.024888532217496, 28.718956262948772, 28.657806678492964, 28.59679970349885, 28.29579650984163, 27.667819366649802, 26.935213240448874, 26.22587634419729, 25.538208101589092, 24.871991001875273, 24.22576640162872, 23.702688870426854, 23.46126810299485, 23.413015353651648, 23.364871418470344, 23.127572529222984, 22.63298075355543, 22.055732311501895, 21.496357964482954, 20.954606075184575, 20.429556556230356, 19.920555712896576, 19.507981419909317, 19.317473995450786, 19.27950698950415, 19.241626212822798, 19.05469129398698, 18.66447997239757, 18.20813248745812, 17.7659196457706, 17.33707302911125, 16.921511391337145, 16.517738005004393, 16.191233049978873, 16.040772651271443, 16.010692094845847, 15.980679460323389, 15.832542801826628, 15.523348476603097, 15.161632009231164, 14.811497564401664, 14.472396041515987, 14.143256786963876, 13.824306747977998, 13.566125217884798, 13.447124728652003, 13.423354736831403, 13.39964086748322, 13.282611780252006, 13.038717693642685, 12.75397833714856, 12.478183342870743, 12.210838710809142, 11.952181235263765, 11.701549717290186, 11.498746986618926, 11.405201230008165, 11.386516351616622, 11.367879435321058, 11.275995207863858, 11.084697066782498, 10.86144443103225, 10.645502963976655, 10.436618641536368, 10.234097108042594, 10.038269702465612, 9.880360993142908, 9.807557338253579, 9.793022516605689, 9.778527374183566, 9.706957421871168, 9.558037317224008, 9.384552463404601, 9.217114758191435, 9.055350835819103, 8.89926909325403, 8.748687371281973, 8.627431772125574, 8.571623167563468, 8.560487619128804, 8.549385982173023, 8.494723291356133, 8.381215434931276, 8.249292445855716, 8.122532581342986, 8.000801790044015, 7.883845876952208, 7.771543140491978, 7.681566654739337, 7.64035837011818, 7.632148231444914, 7.623965561763119, 7.583718611919401, 7.500442776881215, 7.404734881591718, 7.31363285983214, 7.226797487087631, 7.144391291832901, 7.066230546100293, 7.0043076529974675, 6.976261964771352, 6.970689075331675, 6.965140202237061, 6.937965884185316, 6.882310176236748, 6.818941309491181, 6.759552896769658, 6.704261257443506, 6.652860740853136, 6.605415740224019, 6.5687466255827145, 6.552423697656551, 6.5492117346181855, 6.546023927501414, 6.5305335479735005, 6.499582688386577, 6.465808765946185, 6.435786245957394, 6.409571188521645, 6.386874593225466, 6.367841748092667, 6.354767023345093, 6.349509770154389, 6.348518315369062, 6.3475491426615145, 6.343064125987121, 6.335390609495715, 6.329385277791999, 6.327254096462302]}, "54": {"0": [2.6845880752478504, 2.685028605331427, 2.686491675592042, 2.6891314852567016, 2.6922879092595666, 2.6939513481049864, 2.6943403071563594, 2.6947377568515405, 2.696610491859401, 2.7011116147464693, 2.7075246530499637, 2.7146704997841757, 2.7233442479394263, 2.732899649050119, 2.7439223439947793, 2.7538045032403855, 2.7588509789137943, 2.7600093152429626, 2.7611760143842505, 2.7664723253967103, 2.778071121149078, 2.7930219255581434, 2.809088114560787, 2.8262413164790376, 2.8445813195124017, 2.8640579153224555, 2.8810307372892474, 2.8894286581105084, 2.8913527630780504, 2.8933062614734815, 2.90198009773735, 2.9208702356667477, 2.944729449679989, 2.969408807714272, 2.9956074722382042, 3.0230456799361742, 3.0517898951314666, 3.0765043944315185, 3.0885825885739364, 3.09132228023698, 3.0940718949489887, 3.106435168864775, 3.1331033122206433, 3.166373875582277, 3.2010352600419867, 3.2369545740678727, 3.274049096774299, 3.312250136094008, 3.3450509199614102, 3.361230562364438, 3.364893391544071, 3.368566705502829, 3.3850496226448947, 3.4201842156498006, 3.4636815339153535, 3.508588256031362, 3.5550720013654815, 3.6030250928444705, 3.6523963781095823, 3.6945908681785173, 3.7151881692400606, 3.719849765648346, 3.724524439815382, 3.745464025125673, 3.7900576153404915, 3.845133335916455, 3.901851236917599, 3.9601830280673824, 4.020149073786482, 4.0818224535426815, 4.134295618055138, 4.159817984475695, 4.165594120371438, 4.171387327263144, 4.197358351827258, 4.252590195881334, 4.320817013467196, 4.3908536496476245, 4.4627867132987, 4.536628579639636, 4.612435374973351, 4.6769163906384845, 4.7082476049168385, 4.715327137416798, 4.722422971158702, 4.754246332566947, 4.821779318269106, 4.90508136953853, 4.9904573147591424, 5.07802345886091, 5.167820244272963, 5.259983175566594, 5.338215877895834, 5.3761745086597905, 5.384748692617097, 5.393340852082518, 5.431816143251051, 5.513446000254985, 5.614202792138455, 5.717426380344736, 5.823199403996529, 5.931484245358746, 6.04234599036416, 6.1365663696379045, 6.182339012027929, 6.192682251554877, 6.203048637251751, 6.249464791667405, 6.348013989931284, 6.469033275674852, 6.592887733572773, 6.719898579482721, 6.8501355058591304, 6.983531640216064, 7.096682608994932, 7.15154608120953, 7.163936200498253, 7.176351358121128, 7.231934505203623, 7.350154542606101, 7.495813565253779, 7.644954609764742, 7.797704437131421, 7.9542289598999325, 8.114593623183264, 8.250530082789725, 8.31649843554463, 8.331399154000746, 8.346330977585241, 8.413288413885338, 8.55558032607282, 8.731103509784429, 8.910995403247119, 9.095179954082043, 9.283656730724099, 9.476748044113137, 9.640625633688883, 9.720291214325137, 9.738298449992765, 9.756347972041938, 9.83721859270528, 10.008656217130602, 10.219632366507122, 10.436042969216683, 10.65776253517962, 10.885497734721666, 11.118569713193747, 11.316505058503573, 11.412758139590533, 11.43450342771046, 11.456298300922496, 11.553943146303691, 11.761298443808062, 12.01709367335912, 12.279369933239423, 12.548557122106175, 12.82422004835385, 13.107100771325802, 13.3474213082954, 13.464193131882874, 13.490607461431935, 13.517071578253786, 13.63559581524308, 13.887340192803785, 14.197279032412414, 14.515313945709929, 14.841651848703457, 15.177182945442874, 15.520585302199784, 15.812699373634414, 15.954576437621641, 15.986718848950417, 16.01893854992631, 16.16326905281796, 16.469365051491916, 16.846739203061055, 17.2348677142034, 17.632781275234212, 18.041351780792365, 18.46079690153714, 18.81748217005955, 18.9908838358354, 19.030073316545067, 19.069354153939194, 19.245363330101053, 19.619303973761056, 20.080238558004346, 20.553623000968447, 21.03985971840052, 21.53993954944869, 22.05319011075129, 22.489938916538556, 22.702328296698, 22.750334808913664, 22.798455013382046, 23.014207482730345, 23.472776444532922, 24.038260491110716, 24.61919474355326, 25.216262656312562, 25.830389601792437, 26.46264358149203, 27.000063928365513, 27.26120569505449, 27.3202202276826, 27.37936870381575, 27.644356650745493, 28.20900767415126, 28.905582738846395, 29.621645868898884, 30.358384825898668, 31.115697391201238, 31.894448196018875, 32.55699255559682, 32.87928112520603, 32.952126176757695, 33.025140996119475, 33.35222878948685, 34.04806234705144, 34.90854599964524, 35.79356136603478, 36.70278884782561, 37.636768664113774, 38.598161080259906, 39.4174393971643, 39.8164838034842, 39.906850103687674, 39.99736622751927, 40.40267442631394, 41.26386461455753, 42.32734542004337, 43.42112068012644, 44.5463714184976, 45.703532971742334, 46.89494753082575, 47.908825163021014, 48.401592647764645, 48.51302133581923, 48.62474081273505, 49.126114098454075, 50.19222696745647, 51.51106277981192, 52.866534411947484, 54.26135896918575, 55.69546941972321, 57.1713412425353, 58.42982562727712, 59.04230636492708, 59.18102679597673, 59.32012049011873, 59.94209249188355, 61.2642009139742, 62.897817290010536, 64.57997531607218, 66.30952880861742, 68.09049827676816, 69.92145090582933, 71.47877263166738, 72.23659809838546, 72.40804230082372, 72.57992773503622, 73.35061366800593, 74.99025586431345, 77.01969310880565, 79.10665034815045, 81.25139710244069, 83.45743335140854, 85.72783694108327, 87.66013689885321, 88.60006799566372, 88.8127469893344, 89.02597257988714, 89.98200697304148, 92.01685494764098, 94.53351966310188, 97.11729344083605, 99.77367352429496, 102.5073454784829, 105.3170091672241, 107.7098703186872, 108.8736256987359, 109.1367170554911, 109.40047898564796, 110.58785292700111, 113.10555224896473, 116.21022840876014, 119.40461195829072, 122.69146294860157, 126.06907186461514, 129.5392917484085, 132.49054162388373, 133.93013595979366, 134.25552326506414, 134.58166556225885, 136.0444835625368, 139.1509320265359, 142.98313894211248, 146.92098893963785, 150.96944118070653, 155.12279556357146, 159.39076546587972, 163.02385808023323, 164.7891521421787, 165.18810373358224, 165.58796371375644, 167.38169271163972, 171.18548443051185, 175.88015538552983, 180.70322062340753, 185.64877614041555, 190.72608401867626, 195.93266698139897, 200.3556473720662, 202.5067779940629, 202.99235586136956, 203.47906105596448, 205.65982867346676, 210.29310181839494, 215.99478957166707, 221.8464481004673, 227.83572311324193, 233.96730784064258, 240.24563636163882, 245.5750593543389, 248.1614871872778, 248.7458639702854, 249.33128459961702, 251.95085111088477, 257.50277218362396, 264.3286663531356, 271.29456838608087, 278.4238391444927, 285.7074874123266, 293.14664647452923, 299.4397811536687, 302.48558853385845, 303.1727704046311, 303.8610932911855, 306.93974153087686, 313.46082018153396, 321.4537071133256, 329.5959071057032, 337.88859055091865, 346.34213634507813, 354.9467151061924, 362.18131341367297, 365.6846131434249, 366.47499411291506, 367.2666807546103, 370.77802432646484, 378.22456602462654, 387.30915676289675, 396.52018442402414, 405.8396039344863, 415.26998644633386, 424.72929892997223, 432.68101480674073, 436.5167321864929, 437.38088252672935, 438.24601216889937, 442.10993970457406, 450.26018598420126, 460.14430387995145, 470.01598192557225, 479.9304154854133, 489.93668023362085, 499.9829974201144, 508.30170466837296, 512.2619388840884, 513.1493522589909, 514.0369395664509, 517.9910848478931, 526.3214606459355, 536.2819961180401, 546.1767798716137, 556.0376003640268, 565.806099988016, 575.4465236270335, 583.4017656143819, 587.164885468794, 588.0065981668243, 588.8470406742983, 592.5996401447765, 600.3687126232837, 609.5432249686517, 618.4889176492451, 627.1909594133517, 635.7384973681928, 644.0924770337323, 650.7603487256655, 653.902933179355, 654.6053928998525, 655.3066248987918, 658.4244572927148, 664.5626892507092, 671.7577585888429, 678.6382237423796, 685.0788456502622, 691.1783226892509, 697.0053614892736, 701.4968716038519, 703.5750305731473, 704.0341411291786, 704.4893543953187, 706.4689089745191, 710.4247925506629, 714.6645848192297, 718.4319642558197, 721.7393244885309, 724.7263346123771, 727.1840487220335, 728.8122293228323, 729.4395395326593, 729.5834533691855, 729.7234130109289, 730.2952308296466, 731.209551196857, 732.0587914926047, 732.2377079800291, 731.9202961425445, 731.0956961470451, 729.908430495107, 728.5290683450723, 727.7322948999408, 727.540762305202, 727.3461012666727, 726.4413857967729, 724.3893799247096, 721.350450722443, 717.9210486514706, 714.0299884293761, 709.6572078143059, 704.8406800881728, 700.5205224329452, 698.3579331795303, 697.87573754136, 697.3936458403781, 695.1480796923495, 690.3283327399848, 684.0445710173011, 677.4506363390985, 670.6164564615002, 663.3321623106851, 655.6558036437882, 649.1970407584251, 646.0075897378471, 645.2862078907713, 644.5
[truncated: 2,322,197 more chars]
