# Supplementary material for: NRV: An open framework for in silico evaluation of peripheral nerve electrical stimulation strategies
Source: PLoS Comput Biol. 2024 Jul 12;20(7):e1011826. doi: 10.1371/journal.pcbi.1011826 (PMC11268605; doi:10.1371/journal.pcbi.1011826)
Supplement: S3 Archive — Python scripts and data files to generate and plot the in silico study replication. (ZIP) [file pcbi.1011826.s012.zip › S3_Archive/data/footprints/elec_pos_6.json]

{"ID": 0, "type": "Circular", "D": 616.3410454230217, "y_grav_center": 0, "z_grav_center": 0, "N_vertices": 360, "y_vertices": [-308.17052271151084, -308.12332500961617, -307.98174636101294, -307.74583013251504, -307.41564858738576, -306.99130286320326, -306.4729229408806, -305.8606676048521, -305.1547243944358, -304.3553095463885, -303.4626679286708, -302.4770729654414, -301.39882655330524, -300.2282589688395, -298.9657287674273, -297.61162267342854, -296.1663554617231, -294.63036983066115, -293.0041362664614, -291.28815289909585, -289.48294534970927, -287.58906656961574, -285.60709667092544, -283.53764274885054, -281.38133869574665, -279.1388450069461, -276.8108485784419, -274.39806249648586, -271.901225819163, -269.3211033500125, -266.6584854037604, -263.91418756423997, -261.0890504345705, -258.1839393796732, -255.19974426120214, -252.13737916497175, -248.99778212096376, -245.78191481600035, -242.49076229917108, -239.12533268010299, -235.68665682016814, -232.17578801672087, -228.59380168046377, -224.94179500603965, -221.220886635951, -217.43221631790928, -213.57694455572042, -209.6562522538122, -205.67134035551186, -201.6234294751872, -197.51375952436072, -193.34358933191422, -189.11419625849743, -184.82687580526178, -180.48294121703609, -176.08372308006793, -171.63056891445362, -167.12484276138028, -162.56792476530757, -157.96121075121732, -153.30611179705963, -148.6040538015273, -143.85647704729004, -139.06483575982256, -134.23059766196266, -129.35524352433458, -124.44026671177551, -119.48717272590417, -114.49747874397268, -109.47271315414112, -104.41441508731872, -99.32413394571391, -94.20342892823889, -89.05386855291273, -83.87703017641017, -78.67449951090319, -73.44787013834303, -68.19874302233168, -62.92872601773246, -57.63943337816942, -52.33248526156716, -47.009507233881514, -41.67212977117453, -36.32198776018466, -30.96071999754637, -25.589968687811943, -20.211378940429462, -14.826598265830986, -9.437276070785291, -4.045063153169722, 1.3483888036840512, 6.741427736915415, 12.132401710176817, 17.51965941963632, 22.901550699787077, 28.27642702890785, 33.64264203401999, 38.99855199518634, 44.34251634899741, 49.6728981910907, 54.988064777549305, 60.286388025025985, 65.56624500943968, 70.82601846309211, 76.06409727005094, 81.27887695964934, 86.46876019794979, 91.63215727702182, 96.76748660188377, 101.87317517495971, 106.94765907790261, 111.98938395063668, 116.99680546747177, 121.96838981014433, 126.90261413763976, 131.79796705265213, 136.65294906453894, 141.46607304862843, 146.23586470173953, 150.96086299377413, 155.63962061524313, 160.27070442059147, 164.8526958671824, 169.38419144981077, 173.86380313060852, 178.29015876421388, 182.6619025180711, 186.97769528773492, 191.23621510704967, 195.4361575530799, 199.57623614566654, 203.65518274148727, 207.67174792250074, 211.6247013786538, 215.51283228473739, 219.33494967127237, 223.0898827893149, 226.77648146906677, 230.39361647218334, 233.94017983766875, 237.415085221255, 240.81726822815855, 244.14568673911413, 247.3993212295853, 250.57717508205383, 253.67827489129292, 256.70167076252955, 259.6464366024063, 262.5116704026515, 265.2964945163731, 268.0000559268892, 270.6215265090153, 273.16010328272614, 275.61500865911563, 277.98549067857977, 280.270823241148, 282.47030632889494, 284.5832662203614, 286.6090556969219, 288.54705424103327, 290.3966682263047, 292.1573310993314, 293.8285035532339, 295.4096736928538, 296.9003571915511, 298.30009743955833, 299.6084656838435, 300.8250611594418, 301.949511212213, 302.98147141298904, 303.9206256630756, 304.7666862910761, 305.51939414100804, 306.1785186516846, 306.7438579273379, 307.2152387994613, 307.59251687985255, 307.8755766048412, 308.0643312706867, 308.15872306013665, 308.15872306013665, 308.0643312706867, 307.8755766048412, 307.59251687985255, 307.2152387994613, 306.7438579273379, 306.1785186516846, 305.51939414100804, 304.76668629107616, 303.9206256630756, 302.9814714129891, 301.949511212213, 300.8250611594418, 299.6084656838435, 298.3000974395584, 296.9003571915512, 295.4096736928538, 293.82850355323393, 292.1573310993314, 290.3966682263048, 288.54705424103327, 286.609055696922, 284.58326622036145, 282.470306328895, 280.2708232411481, 277.9854906785798, 275.61500865911574, 273.1601032827262, 270.6215265090155, 268.00005592688933, 265.2964945163732, 262.5116704026516, 259.64643660240637, 256.70167076252966, 253.67827489129303, 250.577175082054, 247.39932122958538, 244.1456867391143, 240.81726822815867, 237.41508522125517, 233.94017983766884, 230.39361647218345, 226.77648146906688, 223.08988278931503, 219.33494967127245, 215.5128322847375, 211.624701378654, 207.67174792250083, 203.65518274148747, 199.57623614566666, 195.4361575530801, 191.23621510704993, 186.97769528773492, 182.66190251807117, 178.29015876421397, 173.86380313060874, 169.38419144981103, 164.85269586718252, 160.27070442059158, 155.6396206152434, 150.96086299377436, 146.23586470173964, 141.46607304862854, 136.6529490645391, 131.79796705265238, 126.90261413763983, 121.96838981014446, 116.99680546747192, 111.98938395063688, 106.94765907790287, 101.87317517495978, 96.76748660188392, 91.632157277022, 86.46876019795005, 81.27887695964941, 76.06409727005106, 70.82601846309231, 65.56624500943995, 60.28638802502625, 54.988064777549376, 49.672898191090844, 44.3425163489976, 38.99855199518661, 33.642642034020064, 28.27642702890798, 22.901550699787283, 17.51965941963659, 12.13240171017716, 6.741427736915552, 1.348388803684188, -4.045063153169517, -9.43727607078502, -14.826598265830919, -20.211378940429324, -25.589968687811737, -30.9607199975461, -36.32198776018459, -41.6721297711744, -47.00950723388131, -52.332485261566895, -57.63943337816915, -62.92872601773239, -68.19874302233156, -73.44787013834282, -78.67449951090293, -83.87703017641013, -89.0538685529126, -94.20342892823871, -99.32413394571365, -104.41441508731839, -109.47271315414105, -114.49747874397255, -119.48717272590399, -124.44026671177525, -129.35524352433458, -134.23059766196252, -139.06483575982233, -143.8564770472898, -148.6040538015273, -153.30611179705951, -157.9612107512171, -162.56792476530734, -167.12484276138005, -171.63056891445362, -176.0837230800678, -180.48294121703583, -184.82687580526158, -189.11419625849743, -193.3435893319141, -197.5137595243606, -201.623429475187, -205.67134035551163, -209.65625225381208, -213.57694455572033, -217.43221631790908, -221.2208866359508, -224.94179500603965, -228.59380168046368, -232.1757880167207, -235.68665682016797, -239.12533268010282, -242.49076229917097, -245.78191481600024, -248.9977821209636, -252.13737916497158, -255.19974426120214, -258.18393937967306, -261.08905043457037, -263.9141875642398, -266.6584854037604, -269.3211033500124, -271.90122581916296, -274.39806249648575, -276.81084857844183, -279.13884500694604, -281.3813386957466, -283.53764274885043, -285.60709667092533, -287.58906656961574, -289.48294534970915, -291.2881528990958, -293.0041362664613, -294.6303698306611, -296.1663554617231, -297.61162267342854, -298.96572876742727, -300.22825896883944, -301.3988265533052, -302.4770729654414, -303.4626679286708, -304.35530954638847, -305.1547243944358, -305.8606676048521, -306.47292294088055, -306.9913028632032, -307.41564858738576, -307.745830132515, -307.98174636101294, -308.12332500961617, -308.17052271151084], "z_vertices": [-3.774000442302185e-14, -5.393297071759847, -10.784942128101951, -16.173283659635416, -21.556671168869226, -26.933455675773423, -32.30199022287763, -37.660630379747815, -43.007734746691256, -48.34166545753094, -53.66078868129961, -58.96347512269659, -64.24810052115508, -69.51304614836879, -74.75669930412185, -79.97745381027458, -85.17371050274909, -90.34387772136881, -95.48637179739718, -100.59961753863078, -105.6820487118937, -110.73210852279001, -115.7482500925628, -120.72893693191797, -125.67264341166435, -130.57785523002724, -135.44306987649355, -140.2667970920434, -145.04755932563063, -149.78389218676924, -154.47434489409022, -159.11748071972795, -163.71187742940378, -168.25612771806877, -172.74883964097373, -177.1886370400345, -181.57415996536204, -185.90406509182682, -190.17702613053115, -194.39173423506438, -198.54689840241304, -202.64124586840782, -206.6735224975822, -210.64249316732523, -214.54694214621085, -218.38567346638771, -222.1575112899146, -225.86130026892985, -229.49590589954545, -233.06021486935524, -236.55313539845295, -239.9735975738538, -243.32055367721887, -246.59297850578017, -249.78986968637003, -252.91024798245675, -255.95315759409337, -258.91766645068805, -261.8028664965056, -264.6078739688132, -267.3318296685849, -269.9738992236816, -272.5332733444273, -275.00916807150156, -277.4008250160733, -279.7075115921021, -281.92852124073573, -284.0631736467361, -286.1108149468652, -288.07081793016965, -289.9425822301011, -291.7255345084138, -293.4191286307831, -295.0228458340919, -296.53619488533167, -297.95871223207206, -299.289962144451, -300.52953684864286, -301.67705665176294, -302.73217005817105, -303.6945538771377, -304.56391332184035, -305.3399820996592, -306.0225224937452, -306.6113254358347, -307.1062105702889, -307.50702630933847, -307.81364987951633, -308.0259873592642, -308.1439737077016, -308.1675727845484, -308.096777361195, -307.93160912291665, -307.67211866223073, -307.31838546340003, -306.87051787808593, -306.3286530921595, -305.6929570836799, -304.9636245720541, -304.14087895839214, -303.2249722570782, -302.21618501857546, -301.1148262434913, -299.9212332879277, -298.63577176014604, -297.2588354085779, -295.7908460012163, -294.23225319642467, -292.5835344052021, -290.84519464494815, -289.0177663847718, -287.10180938239085, -285.0979105126735, -283.00668358787306, -280.82876916961186, -278.5648343726714, -276.2155726606491, -273.7817036335444, -271.26397280733823, -268.6631513856353, -265.9800360234373, -263.21544858312024, -260.37023588269085, -257.44526943639823, -254.4414451877815, -251.35968323523412, -248.20092755016958, -244.96614568787413, -241.65632849113643, -238.272489786743, -234.81566607493411, -231.28691621191467, -227.68732108551663, -224.01798328411365, -220.28002675888814, -216.47459647955517, -212.60285808364748, -208.6659975194709, -204.6652206828369, -200.60175304768657, -196.47683929071655, -192.29174291012328, -188.04774583858264, -183.74614805058167, -179.38826716422554, -174.9754380376384, -170.50901236008522, -165.99035823793628, -161.42085977560484, -156.8019166515825, -152.13494368970612, -147.4213704257837, -142.6626406697149, -137.86021206323971, -133.01555563344866, -128.13015534219488, -123.2055076315425, -118.24312096539374, -113.24451536743193, -108.21122195552563, -103.14478247273249, -98.04674881504992, -92.91868255605574, -87.76215446858325, -82.57874404358036, -77.37003900629641, -72.13763482994848, -66.8831342470127, -61.608146758293906, -56.314288139919896, -51.00317994841584, -45.67644902400597, -40.335726992298135, -34.98264976450267, -29.61885703633705, -24.2459917857735, -18.865699769778942, -13.47962902020589, -8.089429338984413, -2.696751792774042, 2.6967517927739046, 8.089429338984276, 13.479629020205616, 18.865699769778807, 24.245991785773228, 29.618857036336912, 34.98264976450239, 40.335726992298, 45.6764490240057, 51.003179948415706, 56.31428813991976, 61.60814675829377, 66.88313424701258, 72.13763482994821, 77.37003900629627, 82.5787440435801, 87.7621544685831, 92.91868255605549, 98.04674881504978, 103.14478247273222, 108.21122195552549, 113.2445153674318, 118.2431209653936, 123.20550763154239, 128.13015534219463, 133.0155556334485, 137.86021206323946, 142.66264066971476, 147.42137042578344, 152.13494368970603, 156.8019166515824, 161.42085977560473, 165.9903582379362, 170.5090123600851, 174.9754380376383, 179.38826716422534, 183.74614805058155, 188.04774583858244, 192.29174291012316, 196.47683929071633, 200.60175304768646, 204.66522068283678, 208.66599751947078, 212.6028580836474, 216.4745964795551, 220.28002675888803, 224.01798328411346, 227.68732108551652, 231.2869162119145, 234.815666074934, 238.27248978674282, 241.65632849113626, 244.96614568787413, 248.2009275501695, 251.35968323523403, 254.44144518778137, 257.44526943639806, 260.3702358826908, 263.2154485831202, 265.98003602343715, 268.66315138563516, 271.2639728073382, 273.78170363354434, 276.21557266064906, 278.56483437267127, 280.8287691696118, 283.006683587873, 285.0979105126734, 287.1018093823908, 289.01776638477173, 290.84519464494815, 292.583534405202, 294.2322531964246, 295.79084600121627, 297.2588354085779, 298.63577176014604, 299.92123328792763, 301.1148262434912, 302.2161850185754, 303.2249722570782, 304.14087895839214, 304.963624572054, 305.69295708367986, 306.32865309215947, 306.87051787808593, 307.3183854634, 307.6721186622307, 307.9316091229166, 308.096777361195, 308.1675727845484, 308.1439737077016, 308.02598735926426, 307.81364987951633, 307.50702630933847, 307.1062105702889, 306.6113254358348, 306.0225224937452, 305.3399820996592, 304.56391332184035, 303.6945538771377, 302.7321700581711, 301.67705665176294, 300.52953684864286, 299.28996214445107, 297.9587122320721, 296.53619488533167, 295.0228458340919, 293.4191286307832, 291.72553450841383, 289.9425822301012, 288.0708179301697, 286.1108149468653, 284.06317364673623, 281.92852124073585, 279.7075115921021, 277.4008250160734, 275.0091680715017, 272.53327334442747, 269.9738992236816, 267.33182966858493, 264.60787396881335, 261.8028664965057, 258.91766645068816, 255.95315759409337, 252.91024798245684, 249.7898696863702, 246.59297850578034, 243.32055367721887, 239.97359757385388, 236.55313539845307, 233.0602148693554, 229.49590589954565, 225.8613002689299, 222.1575112899147, 218.38567346638794, 214.54694214621105, 210.64249316732523, 206.67352249758233, 202.64124586840805, 198.54689840241323, 194.39173423506458, 190.1770261305313, 185.9040650918269, 181.57415996536227, 177.18863704003473, 172.74883964097373, 168.25612771806888, 163.711877429404, 159.11748071972818, 154.47434489409022, 149.78389218676935, 145.04755932563074, 140.26679709204362, 135.4430698764938, 130.57785523002735, 125.67264341166447, 120.72893693191823, 115.74825009256305, 110.73210852279001, 105.68204871189383, 100.59961753863091, 95.48637179739745, 90.34387772136907, 85.17371050274923, 79.97745381027471, 74.75669930412212, 69.51304614836904, 64.24810052115522, 58.963475122696735, 53.660788681299884, 48.3416654575312, 43.007734746691256, 37.66063037974795, 32.30199022287777, 26.933455675773697, 21.5566711688695, 16.173283659635548, 10.784942128102088, 5.393297071760121, 3.774000442302185e-14], "A": 298354.1359863737, "axons_diameter": [4.181818181818182, 15.090909090909092, 4.636363636363637, 8.575757575757576, 10.393939393939394, 11.303030303030303, 7.515151515151516, 4.636363636363637, 2.0606060606060606, 2.9696969696969697, 7.212121212121212, 11.0, 11.606060606060606, 9.636363636363637, 4.9393939393939394, 4.9393939393939394, 3.878787878787879, 3.4242424242424243, 12.06060606060606, 9.93939393939394, 3.7272727272727275, 11.454545454545455, 10.84848484848485, 3.878787878787879, 2.9696969696969697, 4.9393939393939394, 8.575757575757576, 4.636363636363637, 10.393939393939394, 11.757575757575758, 3.121212121212121, 11.0, 4.03030303030303, 7.212121212121212, 2.0606060606060606, 6.151515151515151, 12.818181818181818, 13.878787878787879, 4.9393939393939394, 4.333333333333334, 4.181818181818182, 11.454545454545455, 3.4242424242424243, 3.878787878787879, 2.515151515151515, 7.96969696969697, 2.3636363636363638, 2.9696969696969697, 4.9393939393939394, 12.818181818181818, 9.333333333333334, 6.757575757575758, 2.8181818181818183, 2.515151515151515, 2.3636363636363638, 4.787878787878788, 3.272727272727273, 4.484848484848484, 11.0, 9.636363636363637, 6.757575757575758, 6.303030303030303, 9.030303030303031, 3.272727272727273, 11.0, 8.424242424242426, 8.878787878787879, 2.9696969696969697, 8.878787878787879, 5.090909090909091, 7.0606060606060606, 9.636363636363637, 4.484848484848484, 3.4242424242424243, 7.515151515151516, 2.9696969696969697, 5.3939393939393945, 11.0, 12.363636363636363, 8.727272727272727, 11.151515151515152, 4.181818181818182, 12.515151515151516, 2.3636363636363638, 2.8181818181818183, 9.787878787878789, 3.5757575757575757, 9.787878787878789, 10.393939393939394, 9.787878787878789, 8.878787878787879, 3.272727272727273, 2.515151515151515, 4.333333333333334, 3.121212121212121, 4.181818181818182, 10.545454545454545, 2.8181818181818183, 12.96969696969697, 3.878787878787879, 7.515151515151516, 10.393939393939394, 10.393939393939394, 3.878787878787879, 2.9696969696969697, 3.878787878787879, 4.787878787878788, 12.06060606060606, 6.303030303030303, 10.090909090909092, 10.090909090909092, 4.181818181818182, 4.9393939393939394, 11.757575757575758, 8.575757575757576, 4.333333333333334, 5.090909090909091, 12.666666666666668, 3.121212121212121, 5.3939393939393945, 4.9393939393939394, 11.90909090909091, 15.242424242424242, 2.8181818181818183, 9.787878787878789, 11.0, 4.636363636363637, 7.818181818181818, 9.484848484848484, 6.303030303030303, 5.848484848484849, 9.484848484848484, 11.454545454545455, 3.878787878787879, 5.242424242424242, 11.0, 5.696969696969697, 4.181818181818182, 9.030303030303031, 2.9696969696969697, 11.303030303030303, 10.545454545454545, 11.90909090909091, 5.090909090909091, 3.121212121212121, 10.545454545454545, 9.93939393939394, 4.484848484848484, 12.363636363636363, 8.727272727272727, 12.363636363636363, 10.696969696969697, 10.393939393939394, 4.03030303030303, 10.393939393939394, 3.272727272727273, 3.5757575757575757, 12.666666666666668, 8.424242424242426, 3.272727272727273, 10.242424242424242, 12.666666666666668, 12.666666666666668, 4.636363636363637, 7.0606060606060606, 6.0, 9.333333333333334, 4.787878787878788, 3.878787878787879, 5.696969696969697, 4.484848484848484, 12.212121212121213, 7.96969696969697, 2.8181818181818183, 9.484848484848484, 9.636363636363637, 7.363636363636364, 12.06060606060606, 5.848484848484849, 3.272727272727273, 2.9696969696969697, 3.7272727272727275, 11.606060606060606, 9.93939393939394, 9.484848484848484, 12.818181818181818, 5.090909090909091, 15.090909090909092, 4.636363636363637, 3.878787878787879, 2.666666666666667, 5.848484848484849, 9.484848484848484, 8.878787878787879, 3.7272727272727275, 5.696969696969697, 11.151515151515152, 3.272727272727273, 12.363636363636363, 5.242424242424242, 9.787878787878789, 13.272727272727273, 10.242424242424242, 8.727272727272727, 12.06060606060606, 3.5757575757575757, 3.7272727272727275, 9.333333333333334, 10.242424242424242, 5.545454545454546, 4.636363636363637, 13.727272727272728, 8.878787878787879, 10.242424242424242, 9.484848484848484, 10.242424242424242, 7.515151515151516, 6.606060606060606, 8.272727272727273, 4.03030303030303, 6.303030303030303, 5.696969696969697, 6.757575757575758, 12.96969696969697, 5.848484848484849, 9.93939393939394, 14.636363636363637, 4.787878787878788, 3.878787878787879, 8.727272727272727, 12.06060606060606, 10.242424242424242, 7.515151515151516, 13.121212121212121, 7.0606060606060606, 2.9696969696969697, 4.484848484848484, 10.242424242424242, 13.121212121212121, 4.03030303030303, 7.96969696969697, 12.515151515151516, 11.454545454545455, 5.545454545454546, 2.212121212121212, 10.84848484848485, 11.0, 8.121212121212121, 13.424242424242424, 10.696969696969697, 11.90909090909091, 10.393939393939394, 11.151515151515152, 12.96969696969697, 5.090909090909091, 10.090909090909092, 5.3939393939393945, 4.03030303030303, 2.212121212121212, 2.515151515151515, 3.4242424242424243, 5.696969696969697, 9.787878787878789, 4.484848484848484, 2.8181818181818183, 11.454545454545455, 3.5757575757575757, 5.545454545454546, 2.9696969696969697, 10.242424242424242, 13.121212121212121, 4.484848484848484, 3.121212121212121, 3.272727272727273, 12.666666666666668, 11.90909090909091, 5.242424242424242, 4.181818181818182, 12.818181818181818, 2.3636363636363638, 3.878787878787879, 8.878787878787879, 9.787878787878789, 6.454545454545455, 11.303030303030303, 6.757575757575758, 6.606060606060606, 5.696969696969697, 11.757575757575758, 7.666666666666667, 3.272727272727273, 12.818181818181818, 7.96969696969697, 4.787878787878788, 11.757575757575758, 9.484848484848484, 4.333333333333334, 6.606060606060606, 15.242424242424242, 6.757575757575758, 3.7272727272727275, 5.545454545454546, 8.727272727272727, 3.5757575757575757, 11.0, 5.696969696969697, 10.545454545454545, 10.545454545454545, 12.96969696969697, 11.0, 10.545454545454545, 2.515151515151515, 12.96969696969697, 2.666666666666667, 7.212121212121212, 3.5757575757575757, 10.545454545454545, 6.909090909090909, 2.666666666666667, 5.242424242424242, 10.242424242424242, 7.818181818181818, 10.242424242424242, 9.030303030303031, 11.0, 3.878787878787879, 9.030303030303031, 9.787878787878789, 2.8181818181818183, 5.242424242424242, 12.212121212121213, 10.393939393939394, 4.333333333333334, 6.606060606060606, 4.9393939393939394, 5.3939393939393945, 11.303030303030303, 5.242424242424242, 11.454545454545455, 4.9393939393939394, 14.030303030303031, 12.363636363636363, 4.636363636363637, 12.212121212121213, 3.121212121212121, 2.0606060606060606, 13.575757575757576, 6.606060606060606, 11.757575757575758, 14.787878787878789, 4.333333333333334, 4.9393939393939394, 4.484848484848484, 10.242424242424242, 3.878787878787879, 4.636363636363637, 7.515151515151516, 7.666666666666667, 12.666666666666668, 6.0, 2.666666666666667, 2.8181818181818183, 4.03030303030303, 9.484848484848484, 4.9393939393939394, 2.666666666666667, 9.636363636363637, 5.242424242424242, 2.666666666666667, 6.303030303030303, 8.272727272727273, 9.484848484848484, 8.727272727272727, 5.242424242424242, 10.545454545454545, 13.121212121212121, 4.181818181818182, 4.333333333333334, 10.84848484848485, 10.393939393939394, 11.151515151515152, 5.545454545454546, 6.909090909090909, 12.06060606060606, 6.0, 2.666666666666667, 12.363636363636363, 9.787878787878789, 5.848484848484849, 9.787878787878789, 5.242424242424242, 4.181818181818182, 11.757575757575758, 8.121212121212121, 2.9696969696969697, 10.242424242424242, 10.242424242424242, 3.7272727272727275, 11.0, 4.333333333333334, 6.303030303030303, 3.5757575757575757, 4.181818181818182, 6.0, 9.787878787878789, 9.787878787878789, 2.8181818181818183, 2.3636363636363638, 9.787878787878789, 2.515151515151515, 15.696969696969697, 9.030303030303031, 3.7272727272727275, 10.242424242424242, 11.757575757575758, 10.090909090909092, 9.636363636363637, 12.515151515151516, 11.303030303030303, 12.515151515151516, 4.787878787878788, 4.333333333333334, 4.787878787878788, 7.818181818181818, 10.84848484848485, 3.7272727272727275, 11.454545454545455, 3.121212121212121, 6.454545454545455, 3.878787878787879, 2.9696969696969697, 10.545454545454545, 8.424242424242426, 4.484848484848484, 6.303030303030303, 4.181818181818182, 9.333333333333334, 2.666666666666667, 6.303030303030303, 14.181818181818182, 5.3939393939393945, 12.818181818181818, 3.4242424242424243, 5.3939393939393945, 11.454545454545455, 6.0, 5.242424242424242, 5.242424242424242, 2.515151515151515, 12.96969696969697, 11.303030303030303, 2.515151515151515, 3.272727272727273, 9.484848484848484, 11.757575757575758, 5.545454545454546, 5.696969696969697, 4.9393939393939394, 12.515151515151516, 2.666666666666667, 2.9696969696969697, 12.818181818181818, 5.848484848484849, 8.878787878787879, 5.3939393939393945, 3.272727272727273, 9.181818181818182, 13.424242424242424, 3.121212121212121, 4.333333333333334, 4.03030303030303, 3.7272727272727275, 4.03030303030303, 12.515151515151516, 2.0606060606060606, 13.272727272727273, 5.242424242424242, 11.151515151515152, 2.515151515151515, 4.03030303030303, 9.93939393939394, 11.606060606060606, 3.7272727272727275, 4.9393939393939394, 10.696969696969697, 11.303030303030303, 6.454545454545455, 4.333333333333334, 7.818181818181818, 15.090909090909092, 6.151515151515151, 8.121212121212121, 5.090909090909091, 10.545454545454545, 11.151515151515152, 7.818181818181818, 11.151515151515152, 12.818181818181818, 6.151515151515151], "axons_type": [1.0, 1.0, 1.0, 1.0, 1.0, 1.0, 1.0, 1.0, 1.0, 1.0, 1.0, 1.0, 1.0, 1.0, 1.0, 1.0, 1.0, 1.0, 1.0, 1.0, 1.0, 1.0, 1.0, 1.0, 1.0, 1.0, 1.0, 1.0, 1.0, 1.0, 1.0, 1.0, 1.0, 1.0, 1.0, 1.0, 1.0, 1.0, 1.0, 1.0, 1.0, 1.0, 1.0, 1.0, 1.0, 1.0, 1.0, 1.0, 1.0, 1.0, 1.0, 1.0, 1.0, 1.0, 1.0, 1.0, 1.0, 1.0, 1.0, 1.0, 1.0, 1.0, 1.0, 1.0, 1.0, 1.0, 1.0, 1.0, 1.0, 1.0, 1.0, 1.0, 1.0, 1.0, 1.0, 1.0, 1.0, 1.0, 1.0, 1.0, 1.0, 1.0, 1.0, 1.0, 1.0, 1.0, 1.0, 1.0, 1.0, 1.0, 1.0, 1.0, 1.0, 1.0, 1.0, 1.0, 1.0, 1.0, 1.0, 1.0, 1.0, 1.0, 1.0, 1.0, 1.0, 1.0, 1.0, 1.0, 1.0, 1.0, 1.0, 1.0, 1.0, 1.0, 1.0, 1.0, 1.0, 1.0, 1.0, 1.0, 1.0, 1.0, 1.0, 1.0, 1.0, 1.0, 1.0, 1.0, 1.0, 1.0, 1.0, 1.0, 1.0, 1.0, 1.0, 1.0, 1.0, 1.0, 1.0, 1.0, 1.0, 1.0, 1.0, 1.0, 1.0, 1.0, 1.0, 1.0, 1.0, 1.0, 1.0, 1.0, 1.0, 1.0, 1.0, 1.0, 1.0, 1.0, 1.0, 1.0, 1.0, 1.0, 1.0, 1.0, 1.0, 1.0, 1.0, 1.0, 1.0, 1.0, 1.0, 1.0, 1.0, 1.0, 1.0, 1.0, 1.0, 1.0, 1.0, 1.0, 1.0, 1.0, 1.0, 1.0, 1.0, 1.0, 1.0, 1.0, 1.0, 1.0, 1.0, 1.0, 1.0, 1.0, 1.0, 1.0, 1.0, 1.0, 1.0, 1.0, 1.0, 1.0, 1.0, 1.0, 1.0, 1.0, 1.0, 1.0, 1.0, 1.0, 1.0, 1.0, 1.0, 1.0, 1.0, 1.0, 1.0, 1.0, 1.0, 1.0, 1.0, 1.0, 1.0, 1.0, 1.0, 1.0, 1.0, 1.0, 1.0, 1.0, 1.0, 1.0, 1.0, 1.0, 1.0, 1.0, 1.0, 1.0, 1.0, 1.0, 1.0, 1.0, 1.0, 1.0, 1.0, 1.0, 1.0, 1.0, 1.0, 1.0, 1.0, 1.0, 1.0, 1.0, 1.0, 1.0, 1.0, 1.0, 1.0, 1.0, 1.0, 1.0, 1.0, 1.0, 1.0, 1.0, 1.0, 1.0, 1.0, 1.0, 1.0, 1.0, 1.0, 1.0, 1.0, 1.0, 1.0, 1.0, 1.0, 1.0, 1.0, 1.0, 1.0, 1.0, 1.0, 1.0, 1.0, 1.0, 1.0, 1.0, 1.0, 1.0, 1.0, 1.0, 1.0, 1.0, 1.0, 1.0, 1.0, 1.0, 1.0, 1.0, 1.0, 1.0, 1.0, 1.0, 1.0, 1.0, 1.0, 1.0, 1.0, 1.0, 1.0, 1.0, 1.0, 1.0, 1.0, 1.0, 1.0, 1.0, 1.0, 1.0, 1.0, 1.0, 1.0, 1.0, 1.0, 1.0, 1.0, 1.0, 1.0, 1.0, 1.0, 1.0, 1.0, 1.0, 1.0, 1.0, 1.0, 1.0, 1.0, 1.0, 1.0, 1.0, 1.0, 1.0, 1.0, 1.0, 1.0, 1.0, 1.0, 1.0, 1.0, 1.0, 1.0, 1.0, 1.0, 1.0, 1.0, 1.0, 1.0, 1.0, 1.0, 1.0, 1.0, 1.0, 1.0, 1.0, 1.0, 1.0, 1.0, 1.0, 1.0, 1.0, 1.0, 1.0, 1.0, 1.0, 1.0, 1.0, 1.0, 1.0, 1.0, 1.0, 1.0, 1.0, 1.0, 1.0, 1.0, 1.0, 1.0, 1.0, 1.0, 1.0, 1.0, 1.0, 1.0, 1.0, 1.0, 1.0, 1.0, 1.0, 1.0, 1.0, 1.0, 1.0, 1.0, 1.0, 1.0, 1.0, 1.0, 1.0, 1.0, 1.0, 1.0, 1.0, 1.0, 1.0, 1.0, 1.0, 1.0, 1.0, 1.0, 1.0, 1.0, 1.0, 1.0, 1.0, 1.0, 1.0, 1.0, 1.0, 1.0, 1.0, 1.0, 1.0, 1.0, 1.0, 1.0, 1.0, 1.0, 1.0, 1.0, 1.0, 1.0, 1.0, 1.0, 1.0, 1.0, 1.0, 1.0, 1.0, 1.0, 1.0, 1.0, 1.0, 1.0, 1.0, 1.0, 1.0, 1.0, 1.0, 1.0, 1.0, 1.0, 1.0, 1.0, 1.0, 1.0, 1.0, 1.0, 1.0, 1.0, 1.0, 1.0, 1.0, 1.0, 1.0, 1.0, 1.0, 1.0, 1.0, 1.0, 1.0, 1.0, 1.0, 1.0, 1.0, 1.0, 1.0, 1.0, 1.0, 1.0, 1.0, 1.0, 1.0, 1.0, 1.0, 1.0], "axons_y": [-199.611744981054, -178.84781723755322, -154.0302214447346, -138.6177873676037, -115.2157266014826, -89.19322499525508, -65.82025580067143, -45.39802262462993, -29.096087485929203, -29.99091800329812, -12.24891978277886, 11.913530449886004, 38.27832043348874, 49.90117632043167, 72.29594777215559, 87.43795097768529, 105.71318855179383, 122.90711966850212, 145.50118762962722, 171.56464880261288, 195.3781282155548, 220.7651750295476, -223.94096541997888, -201.70798994781478, -162.0600810701191, -143.1048042946009, -124.44011629142466, -103.78616139663899, -81.91425024588396, -56.97114994961032, -35.064796512279536, -13.046948505275727, 9.387429246832022, 30.047449815546315, 45.366405204957026, 51.62127071228424, 65.51680831017616, 90.03682000702725, 113.56391743146403, 132.61052336536443, 153.6160484359321, 176.43181863950525, 198.22049246690617, 207.74771379560107, -220.12966674400684, -200.0739770588993, -158.9511072471652, -141.2907270751433, -125.24108546728579, -101.70565817228966, -76.34049516250045, -59.63277174129767, -43.6806648145921, -26.04109670134093, -8.90533202108392, 9.104035153334147, 28.286897654056894, 70.2475637670366, 115.7161829169761, 141.023150204001, 150.889633442004, 163.6477133667171, 186.18647036475414, 222.5484216931763, 242.56472800334862, -233.3936413944854, -209.68934043821213, -179.51903053318512, -159.00532196993555, -135.0421157393974, -115.96418777097728, -92.61295814666033, -74.18428180884659, -56.88492645993858, -41.10720245852788, -2.8369424627597177, 41.26385212008334, 63.356605494740585, 89.07213931616114, 102.02216260763905, 126.90366794838876, 171.36012379249198, 200.81754184713228, 220.85635442665827, -239.1354051854746, -220.93450189678762, -186.00952960431428, -168.15127027315043, -143.7380436067243, -117.66165124410989, -93.25807212282069, -73.36805144940011, -59.538468428051104, -41.15745140477236, -24.282875622331304, -21.249150284966284, 18.882246941596385, 36.348707436272676, 59.372258977720435, 80.94537862834412, 136.76762576231457, 160.8580779734213, 185.27583936136685, 207.44059619494672, 225.1400033190401, 241.94392238946057, -245.04739336486386, -222.1132242925685, -191.24484326029688, -175.4230364367915, -150.84607048007467, -125.95630116992443, -106.39581961927885, -84.67532229861504, -62.724543737016106, -43.82424588476205, -22.812869997910475, -2.170435504590426, 20.77003018544758, 39.99796946549647, 59.869628235970566, 81.89619228859434, 110.48528710661381, 127.16846276741734, 148.30922670879548, 178.18695638784263, 200.29741148672298, 220.39023852587698, 242.08437516893704, -233.0492986561035, -211.93666356285937, -199.83532842471578, -165.86640125277484, -144.96823695655448, -129.83481518361287, -106.82438285928124, -81.8299076631573, -64.71322421206648, -41.54964826009736, -26.622157840452342, -4.723723534333877, 20.2668983273155, 43.852947321360624, 64.05390909948426, 74.01420849215185, 107.59136926119388, 131.24099016929398, 157.69097532606784, 174.42306125551187, 197.67731971148868, 221.08040837266, 254.51575651744034, -252.3635001133063, -195.04801349915567, -191.64581405989085, -154.51478674361974, -145.81718515584743, -124.0647419876348, -98.78974982144368, -68.31819911768642, -47.10714014121894, -16.324976847484727, 14.116658295355178, 27.409569972816037, 45.87546328410045, 65.8532574716619, 86.3423409437917, 109.16150525916008, 126.29872183184436, 145.7883305090018, 157.4455802589619, 198.25804048538888, 234.9275871020267, 254.57732123900652, -241.0851734044338, -221.52526191744474, -174.5601288706494, -131.8324946448447, -105.75556509133982, -86.50659350192569, -59.42735496159144, -40.991939351996415, -22.08628204818133, 2.4093742481946347, 20.39184653648472, 45.8735238970826, 69.63697138590487, 91.1888088735308, 103.98061653839255, 119.02027065606127, 137.1788857494431, 175.97194966454705, 215.30332710090372, 240.57687026831204, -239.95556438969925, -219.86722672743218, -199.2924158233785, -175.44598084543784, -153.29614117004027, -129.6622831041083, -106.87697421869089, -80.66508881041214, -51.15222389188864, -26.967654875628988, -3.316927251264151, 18.246105106200805, 35.843844203501476, 58.68918037008827, 83.52225703388673, 107.05241017370889, 122.59454540570526, 148.09282080285124, 173.4005686068412, 197.40682398055145, 221.405778175229, 257.98918700747805, -220.96900181775052, -200.7478515063644, -179.83956157799585, -160.32077292983908, -140.06292820882962, -118.31460757832151, -97.04428870739318, -72.2625321481275, -48.80341031464696, -25.924180058234477, 0.7983396849435799, 25.46650355952733, 43.461091917531, 63.293357992665754, 88.6484922627889, 113.945570753533, 131.85806587651862, 156.1206859711189, 181.10885638915664, 200.62127313640573, 218.2716562793658, 240.65611373747086, -254.60236640254269, -222.6128035490298, -202.5516413086325, -177.80543959212497, -150.9629286385314, -128.04474288102938, -109.1588811937342, -88.72330973314158, -63.03421003466591, -36.20831565522398, -9.828602148526647, 16.998421108630396, 42.67214575926085, 66.79125738370345, 96.32006781018781, 122.7165935308293, 136.11572642774615, 149.15984073303628, 169.1139778006125, 188.69983062147548, 205.98803805522223, 227.44072989308853, -208.54286242476604, -189.0452420335381, -166.30837632478344, -144.19585741282995, -127.27942447097445, -106.44449153569559, -83.93295710035682, -65.1763273353568, -46.33829371408746, -25.234483572634968, 1.3108811436595018, 23.446739317148673, 41.62592123695399, 57.78810275344065, 80.72792595200589, 132.2157847707447, 155.1558719912062, 169.7634841563668, 192.5203525395117, 214.98238296706066, 244.69342643703763, -240.85313044105467, -197.89717435192637, -174.74741516803826, -150.88710645210116, -127.17916264129511, -107.00385670181105, -86.05283834016491, -64.302041072924, -40.13997233290155, -15.827974533280978, 2.6101930364903523, 22.46029323024964, 42.006778187320435, 62.088280687930286, 87.33961599444591, 104.25235842063928, 109.64976290137064, 152.85172834487838, 174.15185322184675, 193.450059744494, 211.33993621883968, 232.27653474342094, -241.1812065174291, -223.306504912945, -200.7870081592613, -177.5906127127694, -152.4140086571496, -128.0603678652365, -86.92083811048064, -64.25208784212822, -46.75769030135683, -24.28571825744275, -6.3424237458437345, 26.205167197745432, 40.762295500730595, 54.24342678563824, 78.07364781073237, 104.02364754641577, 125.38575915942313, 164.74881802010788, 179.06451258661053, 202.81765344010896, 225.23054662940356, 250.612096105224, -243.5338314244754, -223.15285408814907, -193.67141663529452, -149.84075642601204, -133.14495909990507, -109.5043015999974, -85.95367360647963, -65.32117582149885, -42.112984255302315, -22.23839723285418, -5.590297981753162, 14.026449176484071, 37.11172885652983, 58.10927660372444, 81.07512864648898, 104.82047291638413, 132.5964230435861, 149.62942016210786, 179.90298309373523, 186.54261699460187, 221.65229944921924, 244.30783891831112, -243.3646534960284, -219.3554132880839, -178.89684050711634, -168.13058998526597, -151.09284926463735, -122.08800015535583, -102.67128796329463, -80.08534721026945, -46.6984050409775, -26.838421899426216, -9.496223521106696, 13.89323856164309, 36.59455540091542, 52.27619675239353, 74.75687558426975, 93.19285769272462, 120.14226565508666, 141.33951148634316, 200.62949378024027, 206.43995896208267, 228.89029530703002, -223.79726294458123, -204.46133352455033, -185.8669107565448, -162.26875662904197, -139.38373927455092, -131.83261365868188, -115.15953026824663, -88.40546210100594, -62.167561530413856, -43.791700700671406, -19.09793329357724, 8.223655199981003, 35.34944047908685, 58.46392015291508, 79.03482300920483, 103.4881713766704, 127.56979327988657, 160.13282831125593, 175.75633117429453, 221.50644124512814, -232.57838914917994, -209.77648102578928, -188.79320638909243, -169.59996726639045, -148.9194492275717, -124.45165180641781, -104.26858733177279, -84.92405880036455, -62.522750896934035, -40.75679761814987, -0.755515164380655, 26.041360501874394, 46.317886023268, 71.17148075355401, 89.93403417508765, 109.48888182738696, 132.50712620455155, 150.54612547369692, 166.44991104444168, 198.1208161548713, 223.0433544140282, -241.52118353389577, -238.21558425325054, -210.8607535706751, -172.90677812509554, -157.70877497525856, -131.8231982071356, -107.41572119288006, -86.40375271802256, -62.46905301891062, -36.03302447246351, -17.124630890264687, 6.531957845325215, 20.546334714674945, 40.176527874843416, 61.306227721388666, 85.62642843198184, 107.93652483067848, 129.66559112601507, 148.80780750605444, 168.46893662051517, 184.80387281878663, 202.55819026820242, 210.2267487912177, -217.96126656615994, -196.2772807222382, -180.85118392202196, -167.69473627242004, -145.96802576477884, -125.36647751422316, -107.14539063864538, -88.5231872149548, -67.99647238146467, -44.13868275703178, -23.238964632513145, -2.194649525676301, 28.357648380246633, 51.48991706987914, 72.02136962182769, 92.07828311231981, 110.85247437893223, 126.84900907797784, 154.12288538734373, 178.96815460386048, 188.3806030970848, 234.83838607402504, -224.34571896027467, -202.35140590761452, -187.48739972255882, -145.22140356321444, -124.62525777685032, -129.2990283325944, -112.12032058653486, -82.60588560275059, -64.38198386408986, -41.932082918033196, -22.005858187454184, -3.0708406775712493, 16.99935890194719, 43.308729248813904, 62.95638369645932, 81.4409551061017, 103.33588794604368, 112.46010742275833, 149.91531392394978, 173.0501598807763, 196.3303409212773, 200.93270264937658, 216.27224898477132, -206.31876957794563, -181.88293057685067, -163.7132896666974, -148.8813730876135, -120.30904233212334, -103.94996867970531, -103.36409515578255, -69.86242162561088, -55.59431079624824, -32.62077061916463, -15.497227532911795, 1.2058771499637106, 27.654007781525916, 53.45029175491458, 68.22722318211268, 92.93285740017299, 80.78126221282896, 106.67914877599921, 132.27057846483856, 156.76676332173352, 183.8202523879404, 225.70696688889785], "axons_z": [-211.82480804580473, -225.34378180627655, -225.04125661418132, -240.3175975060084, -247.718838373861, -247.3558239540168, -240.2166522120828, -234.98754962873335, -226.42461680342905, -246.00990754528357, -236.5549280426187, -237.38784975360073, -238.06288160137743, -261.103092161686, -260.9664791212204, -247.8855567994923, -241.4016116887519, -233.88077207488828, -231.3657572117566, -233.56593661500852, -220.74514599367828, -204.42402158830262, -189.78563649603322, -192.79711336648242, -207.98834803949498, -208.53543494509796, -221.39728313980527, -228.1623544199898, -222.41760168686739, -214.80549037910947, -209.83817986573143, -212.13479944233, -214.88506981729677, -215.01998713542167, -199.4765552598235, -217.64650269305557, -238.00173422439573, -223.44102903025325, -217.0501090118882, -212.06145597608798, -209.6530145113951, -208.1910797363397, -202.3690616567103, -185.72932468451455, -168.361291581766, -171.93708978541628, -190.45349807888357, -189.5055458142867, -199.63854999481507, -204.47501414044865, -198.12552422856422, -182.25118672349876, -194.06271387544763, -194.5133926808102, -190.73715030839656, -195.38444166271304, -194.86472812284998, -209.37927699707154, -194.01020898110153, -191.64402862708698, -170.6294519845948, -187.95557875285192, -184.73746557858837, -171.12924448834673, -150.62325335350704, -149.63947894329758, -150.53518712661858, -173.75940920677988, -169.83865077071684, -171.50226112540454, -180.68337836768114, -179.75130379017182, -167.6121264756642, -156.95850337586137, -169.9607075705928, -174.1732514666792, -180.50842142914829, -187.51815700902193, -195.25359981367717, -173.26770018307633, -170.4565495851591, -168.81562596379513, -163.47668041455677, -153.28238497064103, -117.59813236667554, -128.8564596488948, -156.66414412941816, -144.22988613065917, -150.37517969524671, -157.1701756516897, -155.47774240010676, -148.68769744537147, -137.17074723150998, -146.59370585469728, -158.22288892974035, -176.6950339171776, -174.86599299249255, -161.90472503718533, -160.87755024061875, -170.1069685273035, -148.05047844673354, -149.1661089593645, -142.00575244418548, -141.08848750264818, -136.0971267362804, -128.06756647880027, -97.7335858439573, -102.92219084512381, -137.24864066912878, -120.32722448231279, -126.1329459122711, -136.89359149868017, -137.86023513707983, -129.23061259085543, -116.76485713816604, -127.26422642149402, -139.13617586478065, -151.19737486495532, -153.1151052475261, -143.0529195784404, -136.80168316786538, -145.19041537017355, -147.54766477531552, -130.22734647105318, -127.34293441815815, -117.2791790591008, -123.04833480712948, -116.16481932803694, -106.29318716789533, -80.86820707050722, -81.17728983007314, -116.04249666428238, -96.25215177572684, -104.89518371667317, -117.38808903914475, -114.74415119578285, -105.60047174578138, -95.37900477759484, -105.67033273635552, -120.35502281412207, -124.34569455943819, -131.17317163012967, -119.76002503590584, -107.70816566474976, -124.01960826606272, -119.67582451233864, -109.15871966067576, -107.34786932348572, -90.80636814651895, -101.47433415083388, -91.05545111629924, -84.46914565895347, -67.68348758406044, -70.38672081704662, -92.3550968868555, -69.76638737424733, -86.10075915877046, -94.2076551093361, -91.23013804895335, -76.92879268016009, -81.74191238861503, -99.86985441616588, -105.00339130707081, -85.40783270282172, -95.2240920681563, -87.09920314882703, -106.5385788454786, -97.05488579359111, -87.8252932453911, -91.0114453925642, -74.49727623386428, -75.99940131200952, -69.99049587466027, -62.69659263091867, -45.37030444828878, -60.51051969611222, -73.43203552076821, -67.88161572683086, -70.05606018846694, -74.2461575868396, -61.114911678631756, -60.51675559879092, -73.34104975136307, -81.28144469699008, -64.30773032086002, -70.32333423330364, -66.94714226513084, -79.7764008846839, -58.37348744230834, -70.31029072648252, -72.85015019787083, -66.7188194109129, -56.31356818777755, -47.17346312525525, -23.783363213347698, -36.97387510848329, -48.156843565458026, -53.003672702000586, -46.961959518655945, -44.39676404040964, -47.20838289444837, -51.625568646948565, -41.05745414878589, -44.55309977858548, -54.21393621929724, -42.78905013502026, -49.16168497841373, -47.432498630399074, -49.04991327799292, -38.4098052882111, -51.38826440302682, -52.19893028385035, -44.33559602479569, -39.00621638338041, -32.41801622255081, -29.60242477876492, -15.296842189397557, -24.188458865824405, -32.68199446108531, -24.79587412486822, -26.384747395725306, -27.35218031488088, -25.95534099659985, -24.728105716393294, -18.07406747694062, -20.255609160555885, -25.982643346279488, -24.96771371595353, -32.04784706181461, -23.84899982166869, -23.379100912651825, -16.587845379747407, -32.29532332073587, -24.953444389685878, -21.837844386108983, -17.037911059287886, -10.599011748794984, -11.222773144863593, -5.457903801825131, 5.392839203843193, -1.9163180071173487, -7.274384295230339, -3.8959527871182367, -9.260548012969522, -10.599061243430144, -3.4935210489940705, 0.5262155515959129, 1.533158351835885, 1.0233675672993985, -3.5278751904389836, -9.105371099530533, 1.4659005482056726, 2.207348075888149, 8.706324323040402, -11.375031476671928, 6.965558701594884, -4.240102311853264, -2.728531691400392, 3.0743932710941584, 5.651398682378057, 17.972315259299148, 15.436067904044792, 16.636329925716325, 18.055672734199224, 9.901361062715093, 17.33313219641022, 18.19313021147419, 23.865774186757882, 19.36202468792993, 23.12044291124208, 27.107437614678634, 18.21568841287417, 13.436530531279109, 21.822687604289154, 23.970267231667666, 34.37972539555519, 28.983353838257646, 15.508011927398588, 21.301906160908402, 17.91229983393313, 11.635607077838744, 16.796950839083735, 36.74022084651754, 38.17358189170124, 39.96820200160169, 29.842983080661444, 41.3921872531371, 37.843759440332555, 47.362445472275795, 41.82437168686116, 42.872045791254116, 57.27603135344813, 41.42360742207382, 32.38416056375876, 44.036612683158154, 49.266138474204645, 23.51253283429683, 43.32028699203857, 54.181677113319274, 37.99362667041573, 44.60295858896444, 36.696111946986335, 29.125238591897983, 48.02241361081668, 34.60681681606349, 59.388081088565855, 61.54612938134466, 65.87896216779627, 54.72851591589332, 61.213332424283024, 73.67702073958749, 60.90306177198273, 64.42228946605229, 78.3034413032732, 66.0123131723525, 51.63031004085687, 68.97053965342093, 70.66791171728958, 62.23476462578133, 57.06693585325513, 79.248074507078, 59.90916162853361, 64.51078255567568, 54.130063660414784, 45.9993861595001, 66.74542637591564, 59.60066170551492, 81.11643642867175, 87.53090360169104, 78.347457050435, 75.20133175732094, 86.91200481232725, 96.08963428014467, 81.80138908490908, 88.33063507793794, 99.75943752103696, 87.00128348928764, 84.17463237061486, 94.77507802842155, 91.35885447518403, 85.58608098273656, 79.79937672456731, 96.00008023784842, 100.74343400383518, 79.03325694919177, 74.44797914811532, 72.67531717763542, 87.01119438806236, 84.6684998327029, 104.03273491342414, 81.94161102172984, 106.43387216743673, 94.96946380766727, 106.14153348746599, 108.38790716661624, 102.00496422096353, 109.15630029235562, 123.53031582810165, 113.90432581209791, 104.95442235248119, 116.08196104410017, 109.2996898316115, 106.68440722286358, 107.5562784312621, 113.91371954560522, 109.63921007090183, 89.32609648903905, 91.6418436370276, 106.56302650473934, 103.75460410404261, 129.7371754773256, 125.72450616521687, 133.0520438901681, 112.28051625921714, 128.16653518929022, 130.28153727487725, 115.23640610081267, 121.30878213884777, 145.8234242216308, 139.92832042278425, 130.23218205549963, 134.32639314825124, 128.69237218388355, 127.41503268113095, 129.1185961531524, 111.54431479128336, 127.75685805444127, 113.02462738754022, 123.90488169177888, 126.24313223411224, 151.3801518479464, 146.26643110179424, 156.38775984369778, 151.22216337481635, 146.96285037041446, 156.79655478992962, 137.4952703521827, 140.112603034731, 164.0316441289993, 153.44868798516757, 151.44785359540987, 149.17115396355712, 146.12070158782925, 150.73731936557436, 151.64263572867233, 134.501002589871, 148.5697782669828, 127.06223039045736, 137.85162948388694, 106.55622207054506, 149.0914171773703, 150.65749548007847, 165.06783014718866, 181.04106854112248, 177.12810765947768, 168.44257133615372, 181.71903526585515, 170.82383414024196, 165.7830694624763, 185.14581760733344, 185.86484402843607, 172.13224498897353, 171.0612683173588, 167.70441751297298, 168.41354506422687, 170.5521829982659, 177.11175064275275, 165.49772909433463, 168.22838836606962, 149.13318564122608, 144.15090010808666, 164.60745815073884, 173.3784171329016, 169.77002768686822, 183.39396075971248, 200.85722078026654, 202.95388788170732, 198.39495737524945, 191.60139353301992, 208.86100388892334, 194.9315386888136, 191.63977732639148, 207.47930927877206, 203.94346465440884, 193.73289429455008, 188.0569821464561, 186.98552812050178, 190.4946471706546, 188.49533023386198, 204.71027948356098, 187.35211916123808, 184.74027813475303, 167.38123960129332, 159.58380561903607, 197.77620783036093, 188.9727023085284, 203.47526739410006, 225.84712194450472, 237.92194463291838, 215.8073543603277, 210.70111271896144, 236.74136858061286, 215.26413798578974, 217.39429776727573, 227.18359084620292, 223.37953790191295, 216.49826019194535, 216.82305134510614, 203.98376448194, 207.2641874980276, 206.63259544850678, 223.16020593136167, 209.71721352559948, 206.50752702532512, 183.2853758642728, 205.51061826369255, 186.69319893310623, 217.57296523115915, 221.79100770724224, 219.6184882811435, 248.0494398980858, 264.80733894567084, 227.33536436583532, 248.63190088042109, 260.3137099227222, 238.5267217889953, 245.35639481561915, 256.4531068186664, 243.48832521637712, 241.518000153474, 240.3934219306383, 223.99204628396544, 223.38550741000324, 244.8435626658757, 244.85838283576004, 229.65045476744166, 231.18563830545588, 232.00007086622955, 205.1296464629802], "NoR_relative_position": [0.6668472546609636, 0.7915302829382448, 0.39163414781728556, 0.558106499910836, 0.15229771151188864, 0.4024218454962998, 0.7028105269739172, 0.5641519280267195, 0.5563992646127057, 0.09358354912691913, 0.13992504888546065, 0.9470313029991346, 0.9458926558222281, 0.5609320413389921, 0.8696102005278236, 0.4614542610348298, 0.48526106668402635, 0.7738195564102173, 0.36297441384187945, 0.18883514661144396, 0.21078703526031495, 0.7294948219740347, 0.9400015011872691, 0.9449704946385193, 0.8567977273461187, 0.4174085135910449, 0.04049959328730135, 0.19544895975486087, 0.5449675782166422, 0.2105705718338312, 0.07388602406406242, 0.7654943211063802, 0.8559216597833721, 0.9725320547030943, 0.644165607289489, 0.9145364028698934, 0.9675322730167554, 0.204623916650715, 0.9579455939418742, 0.6260759090131277, 0.4954587116770882, 0.586472719393606, 0.44899882868383023, 0.2250885739913452, 0.7357728776665503, 0.8389463673473788, 0.39260478662895215, 0.5651567393865029, 0.09378517943655795, 0.20799080129505254, 0.9038119560528503, 0.09357962494065264, 0.566183207530718, 0.7268291145398024, 0.5428826746351999, 0.7977762046084772, 0.618700730840468, 0.22729435939385478, 0.007208787005168027, 0.5167317294987814, 0.8079754461352524, 0.8449194238996198, 0.24472105266793875, 0.7989524122165085, 0.27873547185331726, 0.9815172357655244, 0.15557657249362866, 0.9756364143266804, 0.8645824435841212, 0.9772383769492399, 0.7978427811417197, 0.38957873964394063, 0.2323335188694433, 0.13620816965155347, 0.4896254027754736, 0.09774367104758264, 0.0018121929741736764, 0.10470855635470522, 0.6900446560765552, 0.47858271184931456, 0.12360546035466558, 0.8974825362592677, 0.3052613332597831, 0.09482494102059302, 0.023170848918373843, 0.938878425765932, 0.48101699422182964, 0.09641879874265402, 0.12251767836525951, 0.2763467659284995, 0.26222067683697636, 0.04968854155183777, 0.24140843963918812, 0.6897928385833492, 0.3584137525493244, 0.22762331968306548, 0.615233200914618, 0.9235249015068443, 0.030309049068964256, 0.46562989877652994, 0.17142415285946122, 0.31161376702104415, 0.02150259268598753, 0.8272989091162666, 0.38785735746370376, 0.9448395530490511, 0.3333146799331449, 0.006689194792977027, 0.3570269029648516, 0.5222513657303196, 0.5122816825746324, 0.433614636419979, 0.6715490642453564, 0.7449827512163408, 0.10313009780124216, 0.1278453027102604, 0.0330239902808247, 0.8251744263434141, 0.9473423760167139, 0.7692344502923978, 0.6817157482912901, 0.8668606739893919, 0.28472389687768196, 0.6765424621683214, 0.8081039746185384, 0.48519610819555525, 0.2800896462350637, 0.7728901632876919, 0.9071865577462354, 0.7823421537004203, 0.2720254210301388, 0.9835538796596794, 0.8908801001350396, 0.6754290769518696, 0.250499702664178, 0.5536757412465638, 0.25221937007187045, 0.945871042972017, 0.1507607574886647, 0.14020395229985216, 0.9467051308082892, 0.4946122491462899, 0.6317525583568593, 0.08580826754896842, 0.7203091592645616, 0.32791494178904834, 0.43811195335737396, 0.21539469046886295, 0.4053949907602552, 0.12565745612479484, 0.40841845198274407, 0.8699163592280632, 0.30981168077369814, 0.9487053477539469, 0.8269064333370527, 0.5468558113520725, 0.7919386358407029, 0.6882280068499457, 0.22679472052156024, 0.1992580175588058, 0.5918214077522342, 0.760578409835104, 0.7728364183551639, 0.34455217452271814, 0.37385856986123533, 0.1560241340180787, 0.12405821127916528, 0.46825341673029997, 0.23326947539611131, 0.13310382309180102, 0.6239279195925322, 0.46131861822816245, 0.4528211574488171, 0.2836029457553667, 0.19501024298948266, 0.9005454033227253, 0.04685647462346132, 0.13973441133307818, 0.9585540166079144, 0.9030082044330534, 0.01698140273530846, 0.8334629167681071, 0.10805774073201702, 0.4031268030593036, 0.6075677930059534, 0.6836550942931268, 0.691188866554598, 0.14494577998268754, 0.7063578080453985, 0.18830182984012167, 0.3098045904630532, 0.472012037527491, 0.9668744307570053, 0.9870574466783378, 0.2422227421770966, 0.3741554369863723, 0.8954431913452112, 0.10571727080923932, 0.5310146788533628, 0.8595973440605837, 0.5247470629994816, 0.11761309656971275, 0.3657223773184769, 0.03649435668787071, 0.6757724986023422, 0.9991030592991132, 0.6676958264074646, 0.7174910134483284, 0.4292149851287682, 0.5693057406167435, 0.602823968135623, 0.8534207261914611, 0.06162775607252535, 0.4514690851390367, 0.07912217087960205, 0.7162542118343191, 0.8427806456573512, 0.8648080577181824, 0.2624853121003139, 0.57746061490266, 0.7779213249304037, 0.7660988321094773, 0.8083686309802531, 0.3073864553114518, 0.4271124951213866, 0.12679650095583694, 0.23655197248235282, 0.7770816666296717, 0.3782001245798997, 0.5686396788902865, 0.10351375035379973, 0.6502325150185485, 0.6423474677866131, 0.21306309992375294, 0.8155524412989954, 0.8739063822832592, 0.8404617251459864, 0.6912464558833253, 0.9146717935210555, 0.09912786373435489, 0.2509670623380861, 0.0009872691177935655, 0.7299152057431919, 0.8485252411906797, 0.8498508181996284, 0.02178878682229335, 0.5390806205090476, 0.6020157869217597, 0.3625764917105444, 0.7798459170058252, 0.056112009263030393, 0.07636311404584639, 0.808680139294432, 0.3862601086308791, 0.7507916378108603, 0.4442367435889738, 0.7189852391247056, 0.5998434337056213, 0.3142559955054768, 0.6099887035511158, 0.463418330085552, 0.6881717455525455, 0.1631366182107955, 0.6952677793481531, 0.7232308537817959, 0.6856232568555866, 0.5942376757217448, 0.9962790621837885, 0.1835559698729572, 0.8990896326413679, 0.6584303906816711, 0.8995126417489958, 0.8427880024323887, 0.26987826548122495, 0.8031191663220131, 0.12070270185058463, 0.1719340926409859, 0.7626426465752428, 0.2248666195585124, 0.6460140311521123, 0.476049871235516, 0.7580484351870398, 0.6831762187911398, 0.1617205620901221, 0.970891345600501, 0.46107848322540235, 0.7058677171376919, 0.06671640575691529, 0.4489467007642999, 0.16952652651145228, 0.3075036780100624, 0.8387537962476106, 0.46272020774208966, 0.9707645347199881, 0.9126648253926931, 0.4500747761057402, 0.5380272527149652, 0.1414821895188264, 0.503025142787195, 0.43510770828091117, 0.9421314171447688, 0.7011319703321109, 0.703166506865917, 0.22598030796415214, 0.746477482767286, 0.6340630827500556, 0.3105890543458413, 0.5483375426774061, 0.7130303468400864, 0.4041153548758625, 0.31243237048970895, 0.23338102540482308, 0.4816529155631002, 0.17741561047573173, 0.4215954829232871, 0.567722270032648, 0.8221331762526263, 0.7906499175067172, 0.5870233931366314, 0.889032132147202, 0.6549515406203271, 0.3095731075316065, 0.6225634924958848, 0.759105650103402, 0.7875798892138041, 0.8975628779029492, 0.526482480257358, 0.9196837225648942, 0.7750400384323842, 0.3739548646951506, 0.5905079847108251, 0.8388439854867249, 0.5165429521596935, 0.19598369353728273, 0.8963105188091651, 0.33599750289620156, 0.07863971545388848, 0.9937974544467569, 0.993983524995812, 0.14769609579945753, 0.28463719037402213, 0.7269609041966352, 0.19250301355299848, 0.19786755187680927, 0.0032785229029225205, 0.6047313826122684, 0.09260440043808638, 0.6625024688622796, 0.046983291969756036, 0.32727045426154233, 0.8321367736594883, 0.19281405333732105, 0.4238830821807419, 0.019806262412146003, 0.6660635266280743, 0.1885532004458581, 0.2147209131334431, 0.8512695575379987, 0.9756988703296583, 0.8733447020715365, 0.40065479924104885, 0.4445354542944474, 0.4555269667895053, 0.42643426897230097, 0.9889465482978778, 0.20719000761539608, 0.6219488259305653, 0.12594482744332103, 0.7031698062423256, 0.7273513445833247, 0.28010705039069694, 0.9426474726281995, 0.673310069871496, 0.20320640213313768, 0.7667602306514854, 0.4455196035010257, 0.8317131778018615, 0.31021106105385143, 0.5626701596791394, 0.2962107241399873, 0.38024069652322257, 0.005440985260222075, 0.5632911659087962, 0.3285206276771597, 0.7668271339602626, 0.7316924784937746, 0.7031918661974228, 0.4795415829329597, 0.1692596234032947, 0.5538784465751049, 0.24259678453950895, 0.4918958747427421, 0.7639027326809811, 0.9209886974733085, 0.44367564722066377, 0.11197523306858448, 0.48596858491062456, 0.8848460090888791, 0.5118959059875521, 0.20053604022145288, 0.7790867510430043, 0.6901948281681144, 0.566032444917604, 0.005205024129834146, 0.8201033417715309, 0.09715909654353483, 0.0628677285071022, 0.8506013154149304, 0.18875501063819766, 0.8075594110477943, 0.20648177875241813, 0.11981253489008392, 0.7775391570056482, 0.8819553153742963, 0.30501399191458967, 0.9973644679224504, 0.020026540329941778, 0.1648482893787696, 0.9795101697328793, 0.9773487819789279, 0.43627435337704623, 0.6144248989593663, 0.6536986010617195, 0.7650515669136416, 0.22178197853624315, 0.745915142960338, 0.8213945390935989, 0.08205275616505758, 0.4108509900374788, 0.014515340485513506, 0.42193722917320853, 0.36047848191401033, 0.6020536787900288, 0.20287955055267803, 0.5481997690653783, 0.5950389772154733, 0.8356340431298943, 0.8195971567724035, 0.34615056476351747, 0.5736963656438487, 0.015143657108308672, 0.6411746818238707, 0.22324061828884034, 0.3184641058174912, 0.370998837541607, 0.19702524976910785, 0.7846673862730872, 0.5226401891203328, 0.7831729692623424, 0.19797043991064622, 0.6393642238415541, 0.4480441292293067, 0.4358576137524883, 0.04978130937227976, 0.4730183039713618, 0.493813348661315, 0.13622665862555572, 0.761972854682558, 0.25787876082886685, 0.5527729781692982, 0.19280345706174773, 0.39944639196302445, 0.31860745707432137, 0.982387048342074, 0.44891483509817187, 0.42357158004929185, 0.4339552433065569, 0.949269983731297, 0.09241944686201342, 0.6457567769500073, 0.3645564055502152, 0.9706950332094413, 0.9897070934807789, 0.798247968603034, 0.2909522452608011, 0.5542890367438668, 0.49849001478604704, 0.35147965609742204, 0.68802007898879, 0.7718051331075972, 0.7144118523102437, 0.17386471609644627, 0.18677768916317894, 0.28819864815611185, 0.6436761256395784, 0.7765477262371556, 0.6513588642953937, 0.7137930524160822, 0.19545140350723256, 0.08440195180671384, 0.8132570552725319, 0.44774403913131855, 0.6124625888218939, 0.9994557966518176, 0.23573648954674287, 0.9108371749890438, 0.3644660381152047, 0.4806515131904341, 0.26294451476016545, 0.4715988929857128], "L": 12000, "N_intra": 0, "intra_stim_position": [], "intra_stim_t_start": [], "intra_stim_duration": [], "intra_stim_amplitude": [], "intra_stim_ON": [], "extra_stim": {"electrodes": {"0": {"ID": 0, "footprint": [2.2930772263985144, 2.297832720373479, 2.3098300546404, 2.3148454946876065, 2.3153735507341695, 2.315912934678592, 2.3215737779778065, 2.345467198196856, 2.3916431224440284, 2.4526413355706422, 2.5274373319093417, 2.6165837632171924, 2.723054671179295, 2.807791168272905, 2.8352555262441492, 2.8382109639247295, 2.8411791676554254, 2.8698796124033534, 2.9690200692516804, 3.1287794679078913, 3.310118552056527, 3.5137415324725625, 3.7412964179283197, 3.9924974658527654, 4.18203801651449, 4.242976754753337, 4.249479118907954, 4.255992314691903, 4.3181208618156175, 4.5296541173434255, 4.855560847924483, 5.212839481715057, 5.604421066596895, 6.032437462076574, 6.501455723510569, 6.855590617164753, 6.969114594690383, 6.981248829739527, 6.993407838700705, 7.109616198518073, 7.504379631770874, 8.116016449453161, 8.788782903285844, 9.528363036510491, 10.34059530873289, 11.234346773435112, 11.910364587967733, 12.127856170594765, 12.151120659149917, 12.174435979642105, 12.397251406052366, 13.153194799804734, 14.331637597124239, 15.629278723310067, 17.058739016941242, 18.633004019358054, 20.37058476043672, 21.689991277989353, 22.114990277478423, 22.160459283162673, 22.206029150860726, 22.643212434068474, 24.13100411337187, 26.452644805588406, 29.021828333967427, 31.861051197007086, 35.000751057133776, 38.47830298444345, 41.12442531664982, 41.977611431038156, 42.06894753383894, 42.16049702078683, 43.035985832380675, 46.01692242264783, 50.67640470698859, 55.824823687599064, 61.52023468728764, 67.81307260385452, 74.75403626459337, 80.01119826051362, 81.69900540854691, 81.87969752479498, 82.06076297454536, 83.79164539024774, 89.66245062109627, 98.76312182079126, 108.71214690081347, 119.5714061277216, 131.36988428425227, 144.12765671038653, 153.60257401890524, 156.61330972765933, 156.93305280906569, 157.2541711043966, 160.3154964212644, 170.56563552524693, 186.04201986344606, 202.37291496108725, 219.46316841832513, 237.14336523425027, 255.23073945947004, 267.95441482697044, 271.87329970502367, 272.2888053038597, 272.7042562547864, 276.6303280647366, 289.2783247340983, 307.0563713446593, 324.09220719151585, 339.9451019860868, 354.3249013456757, 366.8183236093874, 374.2215105687362, 376.27184783277056, 376.4831815788161, 376.6931929192768, 378.6138134669509, 383.9633785292101, 389.3382065126199, 391.8368572391373, 391.3397652671916, 387.8954285847997, 381.6983872144437, 375.7411214885208, 373.6688191453658, 373.4424856597639, 373.2149004753856, 371.0008202891607, 363.0800704261727, 349.9598552820433, 335.059016758, 318.7833441120305, 301.4846235067653, 283.5407982776742, 270.84803050946135, 266.91489185044674, 266.49915954057667, 266.08346142593706, 262.15476158558397, 249.47110615623396, 231.48137016166612, 213.98321734993792, 197.1342558549314, 181.07095564344672, 165.89757588380834, 155.85390884391123, 152.8543120783004, 152.5397666644553, 152.2257277159235, 149.2825185654272, 140.0369449405246, 127.60079430577892, 116.12674625792228, 105.56655922742375, 95.89312110111801, 87.06275647483545, 81.37238924603196, 79.6952659962566, 79.51998618119586, 79.34510281778705, 77.70889943825499, 72.62548321771565, 65.90963251718625, 59.828622315481, 54.32243893050779, 49.34216285947683, 44.84336958051359, 41.966417975109344, 41.121789200633245, 41.03354554494071, 40.94550735295288, 40.123492150969795, 37.572623995622756, 34.22362945558652, 31.20371530279463, 28.478086423075744, 26.018305030803752, 23.797319577836458, 22.377650510073494, 21.961803486423513, 21.918361985346966, 21.87501735635226, 21.46921356264209, 20.21255686918996, 18.562258050092876, 17.074519885427268, 15.728507317461261, 14.511420111539868, 13.413472299642285, 12.714450531796544, 12.509261882151097, 12.487813880310702, 12.466417304606313, 12.266694284957326, 11.648698386694681, 10.83710597607332, 10.10610042055117, 9.448757638997312, 8.860846422507787, 8.336782622023478, 8.006573824840787, 7.910224835416268, 7.900197562619341, 7.89019754459932, 7.79697842855588, 7.511163597291207, 7.144856617681869, 6.826043081846218, 6.551494050371869, 6.320240624379629, 6.12844939544337, 6.018525983575749, 5.988283916171523, 5.985183187885085, 5.982100849832054, 5.9538615191754385, 5.8736832619318005, 5.789980045914668, 5.742807862161532], "type": "LIFE", "is_multipolar": false, "label": "LIFE_1", "is_volume": false, "D": 25, "length": 1000, "x_shift": 6000.0, "y_c": -178, "z_c": -193}}, "stimuli": {"0": {"t": [0], "s": [0]}}, "synchronised_stimuli": {}, "synchronised": false, "global_time_serie": [], "type": "FEM_stim", "endoneurium": {"name": "endoneurium", "source": "Ranck_1965", "isotrop_cond": false, "sigma": 0, "sigma_xx": 0.571, "sigma_yy": 0.571, "sigma_zz": 0.085}, "perineurium": {"name": "perineurium", "source": "Ranck_1965", "isotrop_cond": true, "sigma": 0.002, "sigma_xx": 0, "sigma_yy": 0, "sigma_zz": 0}, "epineurium": {"name": "epineurium", "source": "Rank_1965", "isotrop_cond": true, "sigma": 0.085, "sigma_xx": 0, "sigma_yy": 0, "sigma_zz": 0}, "external_material": {"name": "saline", "source": "admitted_number", "isotrop_cond": true, "sigma": 0.5, "sigma_xx": 0, "sigma_yy": 0, "sigma_zz": 0}, "electrodes_label": ["LIFE_1"], "model_fname": null, "setup": true}, "footprints": {"0": {"0": [2.336941977726702, 2.338182315899953, 2.343331438995952, 2.351906238857328, 2.36438162352734, 2.376735956616975, 2.382222494912976, 2.3830376059703293, 2.383858046211177, 2.3901083611397413, 2.4070530846611877, 2.433079280066041, 2.4633349934681776, 2.498358225609753, 2.537958923339344, 2.582016902392792, 2.6200022049370078, 2.6359011092688593, 2.6381424007783227, 2.640369420335829, 2.656634479862067, 2.700004976558963, 2.7591665001138597, 2.8241065835267682, 2.8937752983959424, 2.9679627931154533, 3.047640209675029, 3.113419063213508, 3.140611840411133, 3.144473393989822, 3.148345589285167, 3.1761313841690133, 3.2477390166625786, 3.344898200301206, 3.4477856020052857, 3.5559814340210774, 3.6698981522312417, 3.7900550550181102, 3.8874814461362477, 3.927528150004009, 3.9332010779652165, 3.9388856651347237, 3.979796813895237, 4.084722450386885, 4.226697608599192, 4.374602940891845, 4.530466067541418, 4.6942121912902355, 4.865914847864205, 5.005074681391367, 5.062395904033012, 5.070472390216277, 5.078567372378332, 5.136914795856458, 5.286879218619349, 5.4880372130152155, 5.699212613614369, 5.920716148777421, 6.154321853792434, 6.399488356758506, 6.598575394649226, 6.680150233952935, 6.691702505914592, 6.7032811774538095, 6.786503933814549, 7.000739965706668, 7.289009180102954, 7.590692761794089, 7.909061328059689, 8.242680025372929, 8.59351859597443, 8.879269910780355, 8.996453616350623, 9.013050684383375, 9.029682855620733, 9.149146230722769, 9.457647489898685, 9.87162605360883, 10.306670445218126, 10.764706099724952, 11.246607846248834, 11.75401842412187, 12.167324915139446, 12.337160489103296, 12.361126910902104, 12.385154519477865, 12.5580583821271, 13.003474451196725, 13.604028282362075, 14.235873404001348, 14.902718429404848, 15.604843814185067, 16.345975534845792, 16.95140680326615, 17.199926487027884, 17.23515188754468, 17.270467754072417, 17.52396624864747, 18.17955251057602, 19.063755786460522, 19.99816126094222, 20.98530299614947, 22.030922578529097, 23.135007798655575, 24.037292427484783, 24.40914026650613, 24.461878120917476, 24.514740647170353, 24.89529727109309, 25.879222507051253, 27.20927387177435, 28.617785695828776, 30.10923971376417, 31.68878308630827, 33.364860503655734, 34.7367538477294, 35.30447961418277, 35.384775916458224, 35.46528157274544, 36.04466767400597, 37.542603924370226, 39.575138688431736, 41.733112267984026, 44.02690145061333, 46.46634013043566, 49.05920480667421, 51.191297328666636, 52.075053626308936, 52.20070908355265, 52.32658320629421, 53.23052882347263, 55.57087562358655, 58.75868090515747, 62.16057700307434, 65.79059377029644, 69.6644444153138, 73.80772490590503, 77.23547572544288, 78.65023576315114, 78.85136278019813, 79.0530628347196, 80.50780120881305, 84.3017495418747, 89.47887570451351, 95.04292591744203, 101.01662163333386, 107.43948628512075, 114.35843835719028, 120.11614280134343, 122.51223190792763, 122.85400571276095, 123.19591280434442, 125.65976921421398, 132.10855539239142, 140.98762178005734, 150.6071363639864, 161.04164928999015, 172.38226334096558, 184.72115072482288, 195.1009140920772, 199.43442083809484, 200.05518821724058, 200.67850553458928, 205.19084744149134, 217.0241188651708, 233.53907830659685, 251.6957722272623, 271.73701328665584, 293.8751060631987, 318.3773384812709, 339.47177870497234, 348.41404502673765, 349.6857887939132, 350.96358446666153, 360.23859395193415, 385.01934109094503, 420.34153804047514, 460.39931983967153, 505.6642163564684, 557.5312454344528, 617.315552109367, 670.0564186924671, 693.1294271560967, 696.4519874000814, 699.7952866938261, 724.1337763922768, 791.0609366716448, 891.2313739785991, 1011.7602714124451, 1158.2711749871596, 1341.0073637058267, 1570.2044817340523, 1798.448757924243, 1901.5290476229452, 1916.6450107162518, 1932.7347883423386, 2051.7972644334745, 2404.856831677513, 3001.6892790680986, 3731.235493349213, 4339.505043409151, 4745.281214282528, 5037.949749416522, 5238.028948522159, 5297.754473253258, 5308.214398835831, 5315.547044105409, 5360.456419751418, 5464.411252867797, 5591.725134538617, 5677.223587387719, 5728.511194135329, 5757.971308628548, 5780.230662821275, 5774.406191575102, 5763.175529397388, 5760.918355745759, 5758.961699420089, 5748.1080832618345, 5718.53770292629, 5665.815483851627, 5581.906933967237, 5460.441512912204, 5286.0963714349655, 5078.227973516765, 4846.813319209917, 4737.821145639349, 4724.560346241142, 4710.450838032712, 4590.233880245312, 4217.312068767015, 3596.9452008775734, 2876.9809771388345, 2302.6533501749195, 1894.5154380799238, 1585.2133855288632, 1399.52608117781, 1335.388923483508, 1326.7526247019514, 1318.1972858369554, 1259.1113939856102, 1125.3706093558935, 985.3125767337932, 869.3244223986808, 772.6118210516493, 690.9223235732212, 621.1386922044043, 573.439310108961, 555.8888426215319, 553.4702212096125, 551.0663467047116, 534.3911443217067, 495.89257106609284, 451.7130614843537, 412.87333722940707, 378.296429574285, 347.53527020776073, 320.041418580301, 300.6110949437585, 293.30279708889987, 292.2954256389974, 291.2853150269479, 284.19556578487607, 267.53996146066953, 247.92863801963887, 230.12075296607443, 213.90200975770702, 199.13168646027768, 185.57011834875408, 175.8450989637151, 172.1325629995792, 171.62059664267227, 171.11066676938447, 167.5293362631312, 158.93936821544716, 148.6739455087705, 139.23754563173392, 130.48911643981808, 122.41107245186586, 114.92552510378763, 109.47452071223115, 107.38681598719141, 107.09738195237428, 106.80851922103552, 104.77708668396505, 99.89869090627646, 94.0129190139762, 88.53976208707017, 83.42856061856655, 78.66902566347618, 74.22195264723896, 70.96372503355536, 69.71194510476734, 69.53825920189227, 69.36508750314896, 68.1443442597085, 65.19673056553167, 61.62276476284978, 58.276862179828825, 55.13524750166092, 52.192391094213825, 49.428354152774475, 47.39590833146766, 46.61216242352249, 46.50342163714201, 46.394965105263545, 45.630524411496175, 43.77682150065278, 41.52352657405081, 39.40279733332159, 37.41077151499207, 35.53366686164608, 33.76452873553149, 32.45967346492554, 31.95420025016974, 31.883871212822726, 31.81374104404635, 31.320614585187187, 30.125343601865467, 28.6670605155582, 27.288796300788512, 25.9900719809476, 24.761168283932037, 23.602290033663706, 22.746006427245945, 22.414436860054938, 22.368337746192708, 22.322282416832074, 21.99742724757228, 21.21005938649517, 20.246699363004154, 19.337700252584533, 18.479174131110977, 17.668100423939173, 16.90149919478901, 16.33536166869703, 16.115386071071352, 16.084966094398773, 16.054616367787265, 15.840508389399966, 15.319636317135533, 14.684063134888437, 14.083507333599057, 13.516266368708289, 12.979882596097601, 12.473806622687576, 12.09758333045291, 11.952295602025796, 11.93208613746032, 11.911924160551045, 11.76988733250766, 11.425595327004157, 11.004293921714206, 10.606793541778151, 10.231086060679809, 9.877783524472804, 9.543484514597738, 9.297191342072116, 9.202032070483085, 9.188805215570474, 9.175611688386697, 9.082655024390375, 8.857186759867412, 8.583335582489278, 8.325833215605956, 8.08452729434559, 7.858769231008188, 7.647138869983035, 7.492720767459729, 7.433403281974026, 7.425189270877483, 7.4170014185678355, 7.359404231200561, 7.22037604028336, 7.052856957488353, 6.898017890227992, 6.755942841142313, 6.625708309548247, 6.506628031477316, 6.421898546460719, 6.390188214460491, 6.385831955023353, 6.38149812049675, 6.351053197982362, 6.27907188577517, 6.196089176025598, 6.124562972368278, 6.062804381588442, 6.011680154490021, 5.970410187815792, 5.9452340524118155, 5.936829185343509, 5.935714953954795, 5.934619371152527, 5.927392517839536, 5.913571203271311, 5.906579990058154]}, "1": {"0": [2.351012254740392, 2.434079918703865, 2.621103936728646, 2.9202288915204115, 3.339142270846568, 3.670543571727091, 3.7512274366432936, 3.756517363951334, 3.7618189724307407, 3.8456879170890583, 4.2620559858555955, 5.06189674966013, 6.075236406955507, 7.361068831889052, 8.996692743246355, 11.085261861747565, 12.698648264554645, 13.090711282326232, 13.116434080595765, 13.142211235956312, 13.5499709353834, 15.588476542289897, 19.5768125021031, 24.786217198802326, 31.649831769663432, 40.75783211638678, 52.9666800551082, 62.86267718554371, 65.32149493158431, 65.48397741084547, 65.64696456608725, 68.23760628536054, 81.54401372204076, 109.31935525182331, 149.13432831565922, 208.16443622278945, 299.9031479427209, 452.50267192298185, 608.5357802977217, 653.0352020211916, 656.066545937113, 659.1160343367067, 708.8862837200883, 1020.6740423288135, 2184.015665881771, 4605.394658457698, 5346.746026816234, 5397.84033720693, 4867.207520419807, 3798.1486778112453, 3424.390636971266, 3398.0813141485423, 3371.8044724268652, 2943.56075295211, 1633.3443069423229, 834.6582187793504, 501.45201939314734, 327.8067045827094, 225.5433252350046, 160.6562052597245, 131.3084487953116, 125.74087224482683, 125.3918613955573, 125.04395145472833, 119.78133305782984, 99.04706376327124, 74.30163460592968, 56.49953042969038, 43.46136936786428, 33.798502943894135, 26.552410079001206, 22.912622652158877, 22.190943986528822, 22.14544148546473, 22.100051085644843, 21.410075712505222, 18.593215982933884, 15.036800332807188, 12.337213233178455, 10.286615825636467, 8.740021474354183, 7.596864535918963, 7.047435497584668, 6.941845388313521, 6.935254693584265, 6.928702814567204, 6.83086983724773, 6.452093728876929, 6.067177960431488, 5.934942294596254]}, "2": {"0": [2.358895376101137, 2.360194977008069, 2.3670467739543914, 2.3761743777345936, 2.380205836288942, 2.3807708278624213, 2.3813449613567124, 2.3860616384195077, 2.4008683706162985, 2.4259750037734995, 2.457492693231353, 2.49522372055013, 2.539421691015332, 2.5904971928139027, 2.633849889455312, 2.6508619349499947, 2.6530836331945395, 2.6553615262925336, 2.673350275136425, 2.724013560966912, 2.797107081840716, 2.877379421380742, 2.9646306842153827, 3.059247691476292, 3.1616441363141687, 3.2445268922549064, 3.2766102864826143, 3.280771942078036, 3.2849360903786375, 3.31781756209201, 3.4086146322524975, 3.5359333244510642, 3.671897547141202, 3.8163181790879848, 3.9695346235607443, 4.132058310513998, 4.261385557183363, 4.311459274491102, 4.317978071551551, 4.324511093503544, 4.375612993129234, 4.516105678627908, 4.712106550725638, 4.919244995266406, 5.139002188125555, 5.37236697284319, 5.619248941744533, 5.816132842640731, 5.89225728509706, 5.902149753114554, 5.912063505556077, 5.989612292153928, 6.202786715854212, 6.5006582862718805, 6.8168229574105705, 7.151943686251713, 7.507581697770343, 7.884341628973581, 8.184686890454884, 8.30103307779617, 8.316146921808887, 8.331295990127677, 8.449890387931193, 8.776252908392808, 9.231729236978627, 9.715768918113422, 10.230031931837178, 10.777259700977208, 11.35823541716362, 11.820990346405122, 12.000200833664229, 12.023549513077093, 12.046938787208111, 12.230352658465177, 12.734726993672846, 13.439271687002948, 14.18903986853652, 14.987850370527157, 15.83951817443428, 16.74669173034786, 17.47369745317079, 17.755020991258156, 17.79165584315313, 17.828374014957284, 18.11599042838945, 18.91029118832357, 20.02506467381152, 21.215859487735624, 22.48693577246967, 23.848592882905532, 25.305830661661513, 26.47478329952397, 26.927970391580082, 26.987047752032666, 27.046221572122978, 27.51129820897022, 28.797750432107826, 30.606875674381556, 32.54719106378411, 34.62670641635639, 36.86008590503645, 39.25720469220096, 41.18614252711434, 41.93595248565853, 42.033786592268875, 42.131921390044496, 42.90186218645189, 45.03639026624108, 48.048643266485506, 51.29162504231955, 54.79323280127732, 58.56619109245667, 62.64323656311317, 65.94243280634527, 67.2270598626592, 67.39498936064382, 67.56340910058756, 68.88595776840454, 72.56788114392259, 77.78993108350967, 83.46571334410638, 89.6170755317848, 96.3098904809332, 103.60806136099194, 109.54736275593105, 111.87460179703609, 112.17925671815172, 112.48496244496668, 114.89154755004682, 121.62235175463668, 131.24888783813208, 141.83123410727694, 153.44699951852456, 166.22998738681133, 180.3504454960975, 192.02624950910445, 196.64236713773724, 197.24484073006641, 197.84975014410747, 202.62384068208797, 216.12986931192512, 235.762476384242, 257.69312477849684, 282.3339192021735, 309.9826878472139, 341.3347500756992, 367.9262293154832, 378.51221118109095, 379.90373385098155, 381.3029652674923, 392.4273420499914, 424.3822582077829, 472.41921206897865, 527.6224274887388, 592.500978940759, 669.124060373711, 760.0315343003779, 840.8976343530566, 874.2206547094106, 878.648362870895, 883.1059932948651, 919.0974503290241, 1026.133954657508, 1195.8774284095896, 1415.3390439581176, 1694.7181252622865, 2056.856235207137, 2540.4123024471482, 2958.6035849755917, 3130.1451175742027, 3150.8485428004424, 3170.9213180801444, 3313.813889221367, 3659.3735220579724, 4010.3909104307468, 4262.627292496937, 4456.038694594794, 4605.708335193612, 4687.0960635863, 4737.591052320234, 4755.133311383248, 4757.102053519606, 4759.074263735285, 4767.827924571263, 4781.682537117919, 4770.174104085186, 4742.8634089520965, 4668.975555388316, 4576.4066163412945, 4434.3266830970615, 4275.350271279672, 4212.816544224773, 4206.112539861138, 4200.839495189648, 4141.0601278104, 3927.255057908465, 3527.5580273470287, 3011.2295677180623, 2440.7457564461824, 1984.2272970563806, 1639.825138659552, 1433.72158889443, 1366.2409598128697, 1357.821997171178, 1349.4682035805545, 1287.1286983643272, 1138.442852462529, 979.5578289749901, 849.8221546649474, 744.0166420743868, 655.706839669745, 581.2648085814096, 532.6368765302251, 515.8593902814978, 513.746932584521, 511.6463583250367, 495.7596932067449, 456.54969572087344, 410.81025936303973, 370.86759952419527, 336.0456260254791, 305.31149134553016, 278.15977021954996, 259.63093787788034, 253.12117869344735, 252.29714183938256, 251.47635928061257, 245.22148837594807, 229.450605111008, 210.47926696306658, 193.42680959090697, 178.06424025150022, 164.17599803366144, 151.58375132787577, 142.84439328073358, 139.7293882817309, 139.33392018313825, 138.9397976262256, 135.92944741789927, 128.26490456650484, 118.90535224280605, 110.35070555016782, 102.50612863969741, 95.32468083226428, 88.72594754358609, 84.09187110696922, 82.43230474595659, 82.22079789992243, 82.0098984181786, 80.3959608036435, 76.26557249067102, 71.17832937485576, 66.48036748486835, 62.13870705530914, 58.12361335416061, 54.40580671220438, 51.77692622287788, 50.830301909227146, 50.70968672366378, 50.58938466637982, 49.6679134504058, 47.304302189830175, 44.372100980314634, 41.6496513782313, 39.120025475407765, 36.76755818971578, 34.57809284170715, 33.022470029131114, 32.46156648122825, 32.38997302180832, 32.31855753809678, 31.77140831228108, 30.36188308602787, 28.60812709925437, 26.973333589972814, 25.448474228811737, 24.023929658170605, 22.69362133376317, 21.747892280053904, 21.405595626317442, 21.362012833669933, 21.318552034610626, 20.985211332149262, 20.12472043287624, 19.05182394990881, 18.0497176014029, 17.114645369655037, 16.24193710153049, 15.425308305386686, 14.845453360732282, 14.635889835554218, 14.609149223284751, 14.582473783863886, 14.377501155056835, 13.849676661294664, 13.19202223091218, 12.57683593512984, 12.002817404028615, 11.465716225388004, 10.964757256637629, 10.608074237630516, 10.479503453034592, 10.463081677436255, 10.44669852648734, 10.321026353603571, 9.997898899458141, 9.595243185191817, 9.220928966935892, 8.873095634229514, 8.54968566776911, 8.250259011698551, 8.039087734843454, 7.963156478910745, 7.953483596877198, 7.943837214848527, 7.870056120392807, 7.68114645742423, 7.449269906976201, 7.236819960198179, 7.04335792934004, 6.867198146787285, 6.7090466089629555, 6.600445920363104, 6.5622472952728, 6.557421971245504, 6.5526170858389445, 6.516143659546433, 6.425087818107175, 6.318482044743001, 6.227707130853355, 6.152109196479248, 6.091487831615845, 6.04557743450989, 6.020470965160994, 6.013037959550513, 6.012162924279168, 6.011305157532667, 6.005247462088621, 5.998331425981514]}, "3": {"0": [2.3544528685042, 2.3680320212817993, 2.421370253518808, 2.517919615840327, 2.6038160281693585, 2.6275510061116765, 2.6297075829204886, 2.631878416880167, 2.657047144654323, 2.773224005040946, 2.9929590768337615, 3.263593933581862, 3.5876465943987563, 3.969785673876975, 4.416109156470214, 4.743347283463079, 4.827787136558182, 4.835418584877854, 4.843068439981786, 4.930209990897633, 5.310236170002595, 5.977661022904748, 6.757024269475169, 7.666580468286701, 8.727810637018683, 9.971719139529457, 10.886943051398402, 11.123119205877089, 11.144472291367101, 11.165808723362407, 11.40976050593576, 12.480260312629746, 14.373039388007001, 16.60566049934277, 19.24782412585101, 22.385682792361372, 26.122952439935634, 28.92315885518739, 29.653338603850106, 29.71926609754446, 29.785349257134172, 30.54070383958478, 33.88884573786664, 39.92170222161817, 47.20072834888153, 56.03853939169913, 66.82061870705454, 80.06593750350835, 90.25772667933383, 92.95837072345799, 93.20275023463596, 93.44783974715388, 96.2538353686546, 108.92902491128147, 132.67708754806569, 162.92827141556415, 202.0481522591345, 253.53271381855262, 322.9023568674483, 381.2374336336865, 397.4576843374871, 398.9405471958176, 400.43025315080587, 417.6594302488382, 500.5525180699293, 678.8692118190054, 958.4631164458449, 1421.757610575022, 2198.587195990842, 3082.6119350440417, 3461.107314217278, 3532.431681930552, 3538.470995911246, 3544.414419937996, 3608.868348412278, 3785.4512448039, 3889.051644270327, 3815.6199529686805, 3508.639604361141, 2880.1621322905808, 1969.4666091377123, 1483.3110967882303, 1388.452460894634, 1380.3014950309157, 1372.1117382395396, 1284.7135400196019, 997.5335451431084, 702.8866995641108, 516.441485555292, 391.1607655055692, 303.0393157990012, 238.95559545405786, 206.50746537274563, 199.49536886079434, 198.88458346121237, 198.2760171633466, 191.58289841096268, 166.81311328251243, 135.7439917742897, 111.38609859117064, 92.05395821034422, 76.55702087575737, 64.02085674077718, 57.18516247506978, 55.654917307680435, 55.52111800750851, 55.387743341407145, 53.914656319045356, 48.30190219223262, 40.90135450730191, 34.78782441541033, 29.711663818570386, 25.483085343541465, 21.953037229142506, 19.98356544205781, 19.53864745526849, 19.49968006206757, 19.460808768481005, 19.0305614519574, 17.380028707773963, 15.174064302883064, 13.329078550646456, 11.782628818364005, 10.488774452059443, 9.410432500762688, 8.813278865702788, 8.67917712520437, 8.667442575584248, 8.655737991175988, 8.526439420974734, 8.034689772059139, 7.394422497583271, 6.8864164101412015, 6.497714863274608, 6.220281357016528, 6.046984945928675, 5.9918553690864185]}, "4": {"0": [2.3615482374101564, 2.3781968223851324, 2.38570091779934, 2.3863477361422003, 2.387005510584072, 2.3957296634422343, 2.4517276928185026, 2.5955237814405323, 2.80957688623007, 3.0986359938265133, 3.468165355175189, 3.9234128926737823, 4.259484216124446, 4.339186467386985, 4.345766021237414, 4.352361452003935, 4.434742295336351, 4.835658958488498, 5.578305110772217, 6.4763809936497685, 7.563153863240636, 8.879910951237749, 10.478777602101367, 11.660765047459487, 11.941799584077136, 11.964959166182144, 11.988213968741471, 12.27835829387784, 13.699753494748265, 16.361641935000765, 19.64017047249784, 23.694800442876954, 28.742392272680892, 35.05428827676586, 39.841013562619146, 40.992098620376275, 41.08722236223522, 41.18262310559899, 42.37837870561226, 48.3232182296836, 59.80898747754558, 74.54400485353014, 93.6234392851539, 118.68046718977138, 152.1313310788906, 179.1217327788217, 185.83659829401117, 186.39580367240694, 186.95701846122088, 194.03116217885952, 230.6242307262434, 308.36731377880994, 422.85994929949237, 599.9675925196967, 889.0323189580995, 1387.7285738897342, 1851.0105051953992, 1961.1791578098503, 1969.9476880795323, 1978.9352589739417, 2093.112194810955, 2572.792915317904, 3049.555566916151, 3209.7605691028007, 3121.3069951176776, 2726.948461995105, 2005.407006894874, 1513.6465459600763, 1418.6282748222688, 1411.2542753079072, 1403.9225276404827, 1316.9740104116065, 992.8979911984031, 660.8208866767238, 461.0042100349401, 333.6057086812611, 248.0919451358116, 188.40072001152632, 159.7587224375137, 154.169589036886, 153.72662486098747, 153.28535262371912, 147.97740736924175, 126.50122397204852, 99.56311077748454, 79.13287949081716, 63.43428389948159, 51.22986021836919, 41.66379661282159, 36.697928323058775, 35.69756053809199, 35.617780166060655, 35.53822240798093, 34.573779899456135, 30.567719791692113, 25.275112032430247, 21.04039651943325, 17.64574542205771, 14.92275657005598, 12.73853261035493, 11.587664730217202, 11.35447645084047, 11.335848210565985, 11.317266774537686, 11.092362256958275, 10.155507546283731, 8.921243697585709, 7.949567840280176, 7.20199760809771, 6.648229206241882, 6.270224519941557, 6.115191142231264, 6.089302740070363, 6.087357345000481, 6.085436839026881, 6.063433600126339, 6.011899709125229]}, "5": {"0": [2.3691488603758475, 2.3933181453152637, 2.4892244137242967, 2.589596826206515, 2.615593258047247, 2.6176927301551323, 2.619830592467764, 2.647971405254471, 2.7960046557256875, 3.1034345975386577, 3.5048445646096273, 4.00679773555155, 4.624548169996952, 5.382111000826861, 5.943048149241463, 6.07410600375325, 6.084425044415629, 6.094764134760217, 6.230165673783289, 6.907825082493877, 8.184510800949345, 9.755722889157793, 11.693860931387745, 14.091152011025821, 17.076137428013713, 19.323093972057233, 19.852407421745912, 19.894140748132365, 19.93597805771749, 20.485035908187342, 23.258432799723167, 28.616784605567663, 35.42946557690745, 44.13912161393585, 55.353953840743905, 69.94324794532388, 81.35315749601413, 84.09122852736765, 84.30768196495785, 84.52482253733636, 87.38574117738352, 102.19780368246396, 132.33352099884, 173.66595419030267, 231.5964932518475, 315.3512049512732, 441.080424689785, 553.6236405280517, 582.5436895639411, 584.8675939091692, 587.2236718889212, 618.7250923443229, 794.5843428742565, 1216.3309882795743, 1832.590756625395, 2388.9679972885137, 2670.764814130733, 2685.9585616059153, 2562.1266710022774, 2520.441412244367, 2516.937220598235, 2513.379967968879, 2466.5514424205885, 2175.408157406752, 1543.5857746982676, 1006.8093186972092, 665.908334086406, 458.4308782904938, 326.80506952879307, 268.10414987579986, 257.1627980027744, 256.3392084717767, 255.5185996115545, 245.21683526853124, 203.80287024453645, 154.01406996364918, 118.14295239722986, 91.73973301791615, 71.97918071875146, 56.980740505352955, 49.41430008725729, 47.93643813834447, 47.824113455744026, 47.712100622499065, 46.29325946913128, 40.32734212311575, 32.56406317131415, 26.49079139165338, 21.715198239772196, 17.953831021689034, 14.986479954919481, 13.453150457138788, 13.150843392268314, 13.127775030053812, 13.104780331021365, 12.813042806926639, 11.579189729730876, 9.958860931307225, 8.69218253485115, 7.718830084501071, 6.992968791800136, 6.483867478699928, 6.265664043448752, 6.228253921065094, 6.2255058395474, 6.222777790788232, 6.189364966408761, 6.106865727037885]}, "6": {"0": [2.381538395385534, 2.391510700842319, 2.429626067406883, 2.4980374767325433, 2.5962736575613143, 2.6803499235774155, 2.705286942953707, 2.7076943272815996, 2.710112106477928, 2.736283761345959, 2.8439679019848483, 3.035247151071342, 3.2633870994939618, 3.530960877589234, 3.83846818553434, 4.189909248452305, 4.449622803847017, 4.522356585074596, 4.52934228093804, 4.536344143204992, 4.611149314396151, 4.9086082461405445, 5.407322931594872, 5.9748044081477305, 6.621094298481638, 7.356534727811805, 8.192955350478806, 8.811537766624625, 8.984934033154028, 9.001550167422437, 9.01820078160149, 9.196583747000755, 9.906945443114191, 11.102099968389506, 12.46732477819644, 14.030085962740683, 15.825328057146155, 17.891768110644946, 19.435947393108407, 19.870632824609213, 19.91241006301752, 19.954294913331836, 20.403141863394048, 22.200548144269522, 25.259580194545126, 28.811679192952255, 32.943578153794896, 37.75934561557626, 43.38602357627947, 47.64227614830866, 48.84901485734333, 48.96575982913288, 49.08245296175828, 50.33172405919789, 55.37389756144248, 64.10194657300374, 74.43171998760062, 86.70752017071895, 101.38996870836282, 119.03633675957467, 132.7383392273468, 136.68511020635017, 137.06596359077375, 137.44781579576588, 141.55791595935986, 158.39496217299538, 188.53214420993035, 225.79978581616714, 272.42580369631025, 331.43902587236875, 406.9234500101712, 469.19644912913674, 487.6267535758126, 489.4147503336419, 491.21065606072443, 510.6592570260662, 593.4485137541097, 751.2244516001756, 960.1918208819716, 1230.2643113233805, 1547.4049100453585, 1868.089647509889, 2045.3964563386498, 2087.9116344305935, 2091.8495478624504, 2095.772363516079, 2132.719644184391, 2256.591126996732, 2359.8132361549283, 2370.416350473637, 2298.518888037119, 2127.425932775537, 1868.3964225612272, 1662.2889350181183, 1602.7528510934997, 1597.035635860755, 1591.4128962631682, 1532.8655362711454, 1319.7003940222924, 1034.1021536757896, 806.9023968630033, 634.96427895434, 505.88581633629127, 407.5584294534793, 355.2611727298376, 342.79278541557557, 341.6377036168374, 340.48325909586276, 328.62281882741075, 288.347213789189, 238.46365372759917, 198.7263380190167, 166.69845476041945, 140.6552372482875, 119.28035660111948, 107.2037268746733, 104.24189246116651, 103.96636045968043, 103.69169338738085, 100.84046139861371, 90.88850535611269, 77.97829932432327, 67.13550158194643, 57.991002093119064, 50.253480263289774, 43.68133978034515, 39.867799541275886, 38.92112188424481, 38.83303993259789, 38.74490825265027, 37.82503126526289, 34.589580687671784, 30.304702648885534, 26.626765935253843, 23.467863012113938, 20.750705046616304, 18.41256997627991, 17.043179823167264, 16.701987173644365, 16.670133042326075, 16.638353353869558, 16.307373087089537, 15.137775431162119, 13.580333068270608, 12.238345783485698, 11.083537711669901, 10.091760711503806, 9.241909814447212, 8.748371618680478, 8.626152983434265, 8.614775702604112, 8.603438744386253, 8.485572100520338, 8.072181701925548, 7.535142508050943, 7.092305059618852, 6.737475722958055, 6.464435763347976, 6.268796554736444, 6.179810374353252, 6.1617700070473385, 6.160197518704441, 6.1586445521075746, 6.143024738721999, 6.117763643607093]}, "7": {"0": [2.390272394710112, 2.3926120442574135, 2.401498433379477, 2.4158110935015067, 2.4309120117285343, 2.437494655487382, 2.4383736303107937, 2.439282757870317, 2.446648004550687, 2.4684289330750184, 2.5026224432774953, 2.543076770568492, 2.5906024880052674, 2.6449699271643436, 2.7063035048222286, 2.7573703377875054, 2.777567738900611, 2.7801946961742847, 2.78284778928393, 2.8038321545549834, 2.862636047623377, 2.9463438059159843, 3.038221277525926, 3.1378180367918262, 3.245113203612631, 3.3607067222254674, 3.453575339687536, 3.4896070242144033, 3.4943052284069593, 3.4990153632123198, 3.5358902585590317, 3.6375790129170373, 3.7798596356978877, 3.931086503535913, 4.091779834809499, 4.262336323362645, 4.443448592765018, 4.587616674500269, 4.643201985064746, 4.650444701212695, 4.657703450015284, 4.714543193802184, 4.871055986578124, 5.089038150723615, 5.320237683011794, 5.5657915931694655, 5.825988681034091, 6.102186463341034, 6.3220690514175475, 6.407028842458593, 6.418078003766943, 6.42915307532729, 6.515916623071777, 6.754596767247785, 7.087376889921874, 7.44040788589165, 7.81468156097994, 8.21181494673901, 8.633097197138731, 8.968980099788936, 9.098732904828646, 9.11561407155699, 9.132530994254536, 9.26531651058221, 9.630159531873582, 10.139648244854332, 10.680829692740257, 11.255273106397048, 11.86652814177077, 12.516764175044399, 13.03494931813575, 13.235490880466314, 13.261628312573992, 13.287829464037166, 13.493008144114087, 14.058603777828978, 14.849765854023174, 15.693017989711258, 16.59318530819335, 17.55304373872509, 18.57837095804949, 19.399030562899764, 19.716910164226007, 19.758353272268554, 19.799899696545715, 20.12562179272149, 21.02538584712719, 22.28736677539064, 23.636593132307546, 25.079612648233958, 26.62362729025906, 28.277883547648614, 29.60512659733032, 30.120855000707955, 30.18809458517204, 30.25550501854484, 30.784190720107823, 32.24629940867634, 34.30600082953629, 36.51445708598082, 38.88034870692527, 41.42555962019933, 44.159186928814435, 46.35999940107201, 47.21620009122203, 47.32783784150158, 47.43977963814635, 48.31826994125704, 50.755521719258205, 54.19718573029507, 57.909068116450136, 61.909740479093934, 66.22973742702752, 70.89770460164632, 74.67046389378122, 76.14345332651409, 76.33581720650947, 76.52871078786245, 78.04268605952822, 82.25966752071984, 88.23765846835668, 94.7252774775254, 101.7695307942485, 109.4161663301607, 117.75847922857855, 124.53877469772856, 127.19355759385412, 127.54069043533146, 127.88892463409366, 130.63820806770266, 138.30074459615207, 149.2733380028053, 161.27905032193544, 174.4310833602861, 188.89890188608902, 204.79514939928112, 217.87942607299087, 223.03893825085686, 223.71480253800289, 224.39318718294066, 229.73998684445004, 244.74586101416523, 266.5049826823745, 290.58060373808837, 317.37110696215325, 347.27047615182215, 380.58087477655505, 408.3816514682911, 419.4035732154006, 420.8474243366359, 422.29645376048734, 433.71497836331906, 466.2858566355574, 514.0715319955481, 568.0035908372566, 628.3593784446114, 696.3750028719576, 772.7322293048387, 836.3693660426544, 861.1536957909204, 864.4654608618553, 867.7849413832889, 894.5265903818965, 968.5283206695227, 1074.5681565669083, 1189.3000761205515, 1311.213190910915, 1433.8444700700009, 1555.7116112757417, 1645.0605984086462, 1678.5206968813911, 1682.750517569621, 1686.952603232351, 1718.8240276208223, 1798.9667237287665, 1888.961638159627, 1966.2555419756234, 2024.7883517391974, 2069.999440969684, 2101.2634178763437, 2109.896779633, 2111.919180589795, 2112.0807858859766, 2112.214760336183, 2112.3156843212396, 2106.288647513268, 2083.351530856735, 2043.6170032942598, 1989.9905175206247, 1916.9775576854433, 1828.2094896133563, 1755.8276937344415, 1724.9960689143072, 1721.0304620720779, 1717.0585531184322, 1685.9428844490546, 1600.2867732649436, 1479.8387665832404, 1356.7380436505694, 1232.638092569889, 1115.5134823219457, 1006.0813378810647, 929.4822841531643, 902.689795038325, 899.2222329261584, 895.7702662071932, 869.4438761785359, 803.4414197124717, 723.6053017621872, 652.3301421178113, 589.3560597411591, 533.2395806533386, 483.51686880083287, 449.43486052891546, 437.3931810165582, 435.86885245940204, 434.35124645122323, 422.80965851074234, 393.85596043834624, 359.17305913131156, 328.1033267048917, 300.2362905749801, 275.1583750990564, 252.60987728512313, 237.00403580871617, 231.46344640330034, 230.7604948758256, 230.060161090333, 224.7175822891836, 211.1569560689978, 194.6480065466909, 179.7121411891746, 166.11501134260914, 153.6735235487242, 142.35213158833557, 134.4382120694256, 131.60466453319506, 131.24448443571225, 130.88602436830135, 128.14505249667064, 121.13423605547467, 112.54847485223426, 104.65268181897522, 97.40539639862772, 90.72272317441202, 84.56137795549901, 80.23164049109674, 78.67616714227759, 78.4782030781001, 78.28087935056537, 76.76610172431697, 72.8857419189921, 68.09397514883774, 63.66114185817119, 59.55655340225244, 55.75044252355924, 52.22222595743158, 49.726246167055635, 48.826740886536584, 48.71212443173288, 48.59781939785692, 47.72235998722418, 45.4719784967344, 42.679284233847454, 40.08143090453098, 37.66280922379787, 35.410573085974214, 33.311801618778695, 31.82363673830639, 31.286233061857757, 31.21780060858642, 31.149559329655958, 30.625290560317797, 29.274835035583372, 27.59383596378879, 26.0260904632984, 24.563438287577018, 23.198694907770072, 21.924975149926155, 21.017908210270463, 20.690760507218705, 20.648970657981323, 20.607284959788544, 20.287616907887557, 19.463809476165725, 18.43753025657057, 17.479323218495832, 16.583058737040183, 15.74767433127525, 14.96738757480781, 14.411928285790498, 14.2111200372002, 14.18551351393127, 14.159974309471925, 13.964124167528379, 13.459280130133646, 12.830324499414125, 12.242687234690324, 11.69418438633011, 11.181939085706114, 10.704719011444334, 10.365033877663196, 10.242435920709863, 10.226820100921776, 10.211248054539148, 10.091783060204637, 9.78405881956675, 9.40217753931029, 9.047043634904684, 8.717496379833156, 8.412128490314213, 8.130048200713412, 7.931203154165994, 7.859892671648234, 7.850823917854693, 7.841783906340925, 7.772530247721695, 7.595892656033215, 7.379726385412725, 7.182918960309222, 7.0044501083893085, 6.8440399259693825, 6.7009599557144615, 6.604306512349691, 6.570593203827947, 6.566352635640329, 6.562110092640976, 6.529843681617944, 6.450471349967957, 6.359638483344347, 6.284763461405819, 6.2250387220074686, 6.180662113258909, 6.151230878897413, 6.138491885955139]}, "8": {"0": [2.4004803456645423, 2.4007822041672244, 2.40185130915693, 2.403619097811658, 2.405662143757507, 2.4068058039661615, 2.407131994007061, 2.407467483481622, 2.408770655459753, 2.4119159449653496, 2.416399010968608, 2.4215389490197072, 2.4272033029980147, 2.4337748268938877, 2.4411683401562523, 2.4477459588323103, 2.451131163388746, 2.452089660843814, 2.4530576474906494, 2.4565689415308483, 2.4641724046300557, 2.474425983060873, 2.4854959985348017, 2.4976580731512694, 2.510480253922787, 2.5240648226584113, 2.5354406627684765, 2.5409677075819883, 2.542544826624929, 2.5441273244160967, 2.5499478772913373, 2.5622853177734504, 2.578562734928186, 2.5958417936660907, 2.613977679766807, 2.6331950079701647, 2.6531442186673897, 2.6698587316251663, 2.677959155043455, 2.680206054326444, 2.682461740157728, 2.6907678308197225, 2.708674249726196, 2.7317594468646975, 2.755776756607707, 2.780566237791161, 2.8062898126574307, 2.8330097082762498, 2.8549754257667077, 2.865495529726293, 2.8684005186899197, 2.871315046078999, 2.8820317901596666, 2.9051401895037343, 2.934919699727786, 2.965876004933071, 2.997899487443231, 3.03081479661705, 3.0645314760523217, 3.092233759921763, 3.1055617993904883, 3.1092457492703875, 3.1129407956256685, 3.1264914522547174, 3.155485373681684, 3.1926453546314106, 3.23097936674759, 3.2703281669224147, 3.3106911505731604, 3.3520512902343103, 3.3858687500600078, 3.4020156241627246, 3.4064679062435577, 3.410932047027358, 3.4273252717104867, 3.4625696969540485, 3.5077736846257097, 3.554022906354902, 3.601262931522374, 3.6495349062589275, 3.6988903666289854, 3.73917669198818, 3.758447384685203, 3.7637549645530313, 3.7690741124301192, 3.7885853968087955, 3.8304955195383497, 3.883822702158647, 3.9382901373614048, 3.9939832041248917, 4.05093141605524, 4.10909044000518, 4.156490441906847, 4.179161189697039, 4.185405076719995, 4.1916625107930106, 4.214612335476175, 4.263804211631029, 4.326483652671526, 4.390489543853962, 4.455806928168007, 4.522511899303486, 4.590655478623698, 4.646236091274644, 4.672798314079523, 4.680112234593142, 4.687442419850537, 4.714330047490085, 4.771970882011293, 4.84544564907045, 4.920425446507021, 4.9969695864351005, 5.075110549355384, 5.154799756400993, 5.2198420672750805, 5.250958289687156, 5.259526590483955, 5.268112324977992, 5.299628439176398, 5.367167552435307, 5.453107308790903, 5.540878861817392, 5.630434371927759, 5.721931074895927, 5.815319458219865, 5.891445830385224, 5.927857313051326, 5.9378859462952365, 5.947936478452399, 5.984799117447737, 6.063838837192082, 6.1645006933713, 6.2672265467546495, 6.372075729445258, 6.479126728152903, 6.588382892070889, 6.677510313101782, 6.720169877105258, 6.731922666341947, 6.743702522414981, 6.786913506378831, 6.879579970000681, 6.997439668199283, 7.117704529852095, 7.240413320874918, 7.365750370284919, 7.4936587775119445, 7.597907671221763, 7.647741185286788, 7.661466279529985, 7.675232617529344, 7.725775043708837, 7.834158987498417, 7.971896247750371, 8.112524062094765, 8.256169639232368, 8.40296374121135, 8.5527708073752, 8.674969855585351, 8.733403763249193, 8.749496720498962, 8.765624189421407, 8.824805389603469, 8.9515740806792, 9.112958631410597, 9.278054830568713, 9.446675833046253, 9.618844795730308, 9.794495966770976, 9.93784816203944, 10.006497802057268, 10.025416081083119, 10.044380008866518, 10.11397150152576, 10.263032998820758, 10.452548919577294, 10.646184857296968, 10.844021512367153, 11.046305168487088, 11.252721059831762, 11.421305265194658, 11.501974702919103, 11.524197484380931, 11.54647051722028, 11.628176589696293, 11.803573305228348, 12.02683133494313, 12.254825086150976, 12.487702040670872, 12.725806539922425, 12.969165054367974, 13.167841772015086, 13.26298445385194, 13.289184114977441, 13.315435271686567, 13.411761231080222, 13.618360125363859, 13.88171418807934, 14.151237541988232, 14.426343950765817, 14.707913212179848, 14.99577356163702, 15.230987524443243, 15.343561416605537, 15.374587156770902, 15.405718680517134, 15.519948107144565, 15.764427343121653, 16.07667196885164, 16.3961595727341, 16.723278742929246, 17.057871014579714, 17.400315250528752, 17.680023694031746, 17.813922712558234, 17.850824375328113, 17.88781599494265, 18.023522636685044, 18.314462310559776, 18.685993972867017, 19.066475557750504, 19.455909962356035, 19.8545351926571, 20.262694270803546, 20.595862966789834, 20.755335431677423, 20.799278542874315, 20.843326029975096, 21.004951595266153, 21.35241991327094, 21.79608746777068, 22.25000572363281, 22.7142936246238, 23.18909543949216, 23.676165126919305, 24.075010579747794, 24.2656572123109, 24.318207032225914, 24.37088491633584, 24.564205877122646, 24.979126564302014, 25.509325365928014, 26.051961069904156, 26.60823617049149, 27.17767995190442, 27.761311849830488, 28.238562605193536, 28.467220576502832, 28.530297822329743, 28.59352344154899, 28.82550797163695, 29.323595695422014, 29.960074300411858, 30.61210915854922, 31.27976612634019, 31.96527554508005, 32.66791333790861, 33.24278608856666, 33.51802170584587, 33.59386689845631, 33.66989361183708, 33.94887368139202, 34.54819937182109, 35.31494702919268, 36.10062707775523, 36.9053368100957, 37.73072146423901, 38.57674032571332, 39.26972489653401, 39.601925045298316, 39.69350089043708, 39.78529634430058, 40.12215884631357, 40.846254081414834, 41.77124740724681, 42.7209985228518, 43.694348657323346, 44.692670147953386, 45.71697983290787, 46.55623565450918, 46.95874825104634, 47.06972497602326, 47.18103431521023, 47.58959845096593, 48.46776130000526, 49.590212315963804, 50.74217234199228, 51.9241261619235, 53.13970180210348, 54.38556632790388, 55.407178919760625, 55.897173991278095, 56.03228487210481, 56.16775572687921, 56.665817665407396, 57.73734809990902, 59.105260365256036, 60.51134832126251, 61.954278371623374, 63.43664147968006, 64.96206821925989, 66.21461038906573, 66.81425141655494, 66.97947655897154, 67.14522417041867, 67.75451020601089, 69.0660103662944, 70.74174592510838, 72.46679850453249, 74.23970014278835, 76.0610999281189, 77.93313341548773, 79.47079127760992, 80.20965686474264, 80.41350234216756, 80.61793236007213, 81.36890658610164, 82.985453195878, 85.05228384513467, 87.18049522604194, 89.36791682770354, 91.6184406008153, 93.93349471947575, 95.83646916461848, 96.75059093813697, 97.00264226369802, 97.25544530942923, 98.18467240173175, 100.18683256546069, 102.75648311041702, 105.40104002872921, 108.11649813201284, 110.91654725647976, 113.80433902438494, 116.18499286085354, 117.33028949462587, 117.64628312899389, 117.96334608856061, 119.12365811828944, 121.62325423937936, 124.82975537512814, 128.14068658233796, 131.55239250311212, 135.0675302976148, 138.69691069318569, 141.68053517627177, 143.1146483464755, 143.51054775942652, 143.91027765631588, 145.38000445879828, 148.5430860044961, 152.59121687220915, 156.77135859731345, 161.08755915234482, 165.53719176253512, 170.14798377667728, 173.96114932855318, 175.78764454238006, 176.29209613845447, 176.79824738398673, 178.65942037489663, 182.66695078249745, 187.8300674325375, 193.1754700508553, 198.69819322867343, 204.40459668714854, 210.28853876294934, 215.15914234332493, 217.51148395748797, 218.16526631141969, 218.82132600083705, 221.23536777785782, 226.41756828239474, 233.07704787251714, 239.9521162101911, 247.08482165549452, 254.46714552797602, 262.156524994575, 268.47811182869015, 271.5118753540813, 272.35356941057756, 273.2003583838921, 276.31813613078197, 283.0624218238928, 291.78499460302453, 300.7921521210254, 310.1300785788403, 319.8006401168284, 329.8641840279607, 338.2157864646579, 342.25248877598244, 343.36893527583834, 344.4898124831832, 348.6076175909283, 357.5154452839423, 368.9891388565226, 380.9088793657802, 393.2481209523293, 406.20635073364843, 419.6463308723088, 430.72983876617855, 436.07210456862254, 437.5503622718051, 439.0361488958742, 444.5220190756034, 456.398508475924, 471.67658262071905, 487.6115721888488, 504.22297201508724, 521.5411193050348, 539.3939261683001, 554.2633234928063, 561.4806827499893, 563.4817408362491, 565.502426206739, 572.9558618856801, 588.8206333692913, 609.2939931497679, 630.378867464806, 652.8882265220097, 676.0838609988047, 700.2363123919154, 719.8253465682712, 729.410863167834, 732.058671445793, 734.7155832512016, 744.5606512174164, 765.7959034358155, 792.9133996926776, 820.9152297512767, 850.1543209172287, 880.3907174950315, 911.8228550144166, 937.4556942403145, 949.8299977512027, 953.2532226920819, 956.684753401683, 969.2777131864348, 996.3045496845962, 1030.597190532672, 1064.9640630118436, 1101.2105408299308, 1138.6722758146825, 1175.543344215861, 1205.904227668927, 1220.1866024734302, 1224.1083780217218, 1228.0336318841205, 1241.8151037325035, 1270.8426800807752, 1309.048521357418, 1347.5548445911377, 1386.0166344430877, 1423.5333282983095, 1460.2631420292535, 1488.8491985050816, 1502.3686927606961, 1506.0229058725881, 1509.672299350843, 1522.9489496516655, 1550.8465091339565, 1584.5929856324394, 1616.8431727301386, 1648.3635276686389, 1678.2762769437788, 1707.3530971832818, 1729.6769828224556, 1739.9134913761097, 1742.6840512460133, 1745.422459420476, 1755.3000043014838, 1774.1272887958098, 1795.9103075826981, 1817.406275716973, 1837.2736395050906, 1855.8374573992123, 1872.437804386361, 1883.8380167973537, 1888.2351468903282, 1889.392147516652, 1890.5285382366665, 1896.5577944310708, 1905.3201183009094, 1914.9497336305096, 1923.067898595838, 1928.5968325317617, 1932.3040089587425, 1935.2338833888412, 1936.681732988032, 1936.9687070914722, 1937.012673934692, 1937.0288610220418, 1936.8313249828768, 1934.8636093124783, 1930.374937134565, 1923.3263545921554, 1915.3959572493754, 1906.6653283854716, 1895.8959180204165, 1885.2139593516576, 1879.1788622168867, 1877.5136305031317, 1875.843374499863, 1869.7954736474362, 1859.0831325801935, 1843.578490830359, 1823.547927302755, 1802.2022736759275, 1779.4153919569462, 1755.590999001782, 1734.842992500662, 1724.8445984909918, 1722.0752665194682, 1719.2932235975193, 1708.9465120837915, 1686.7915396413314, 1657.31240390474, 1624.9455679497075, 1592.056556281988, 1559.0203784406308, 1523.815737568098, 1495.2208358061628, 1481.5225932509613, 1477.7474731731043, 1473.9631062994624, 1460.0745775815983, 1431.0884537171669, 1394.0010410391312, 1356.3918786135237, 1317.4462693096712, 1279.3086839859927, 1242.0745057842073, 1211.900928007857, 1197.6690403354578, 1193.7434283504758, 1189.8374353671554, 1175.7499351122199, 1146.5209701326048, 1109.7909825195911, 1073.4126450671674, 1038.1066331834097, 1003.2057053719084, 970.0136474443468, 943.2569634245363, 930.9334491550907, 927.5989757907579, 924.2827608242004, 912.3359636768331, 887.6749430333145, 857.1958204300632, 827.8412354949767, 799.3106995874208, 771.7948714328857, 744.9948471642618, 724.4372654145884, 714.8878257352225, 712.2972771265115, 709.7180037157887, 700.4012485137164, 681.1712743539216, 658.0515338020068, 635.6811665364742, 614.0519119907366, 593.2918587425245, 573.3078079076301, 557.8303655738879, 550.6791680971245, 548.7390061682958, 546.8072006405862, 539.8284547379676, 525.420254572844, 508.0490177477416, 491.3064693045988, 475.17079877603896, 459.771773278346, 444.80492911136815, 433.28734630546325, 427.9896644180535, 426.5539352659641, 425.12506901902725, 419.9667637509342, 409.18617284582626, 396.18765256470033, 383.68825628207674, 371.7108938667538, 360.1183546067603, 348.9526781737694, 340.290845926513, 336.2819189735119, 335.19867662406324, 334.11959404468007, 330.22751063688736, 322.1555054996288, 312.4011651264788, 302.9731063712573, 293.860589493538, 285.07962094157836, 276.59597204286473, 270.0576499170074, 267.0361675630262, 266.2128313865029, 265.39240292031155, 262.4231237948901, 256.26711662166616, 248.8108026411851, 241.60844856375974, 234.65579069079593, 227.9382828638822, 221.45000500447827, 216.42882432773158, 214.10346025207076, 213.4714445045704, 212.84165939671533, 210.5526868855765, 205.80454598167128, 200.0502580727259, 194.4762142791331, 189.11253946800255, 183.90851603793348, 178.85966600989744, 174.95308120173524, 173.1418362939815, 172.64927162728296, 172.15833742425045, 170.38062899713768, 166.68962271963912, 162.1890507603396, 157.84150395132986, 153.62607505456484, 149.54299827928293, 145.58616378972556, 142.50890996834073, 141.08235643732445, 140.694644679876, 140.30832163641617, 138.91031430977546, 135.9991194113675, 132.45902645837035, 129.02563385071926, 125.69097768576903, 122.45805307774154, 119.31792052527452, 116.87826161163763, 115.74655544804477, 115.43854629665391, 115.13145102501713, 114.01853727877038, 111.70132147619907, 108.87472789530277, 106.13469164612779, 103.47769895584146, 100.89801576878455, 98.39207160637334, 96.43763449728452, 95.53145722092269, 95.28493714022694, 95.03826699663661, 94.14391223954127, 92.28796317282163, 90.02374601859204, 87.81871144644641, 85.67597769699698, 83.59552467817258, 81.57635207968144, 79.99857507920797, 79.26585303998604, 79.06660630213602, 78.86790734051132, 78.14724248585796, 76.64499212373136, 74.81576700926392, 73.03612788476049, 71.30522888320723, 69.61947216795673, 67.9789083359788, 66.69761146626847, 66.10267311262632, 65.9406788413607, 65.7791332725018, 65.19342009192161, 63.97296497431064, 62.48307900089325, 61.03471300183118, 59.62418588034835, 58.24952751184975, 56.913275716101275, 55.868715478823376, 55.382975464445536, 55.25071494500946, 55.11878444539552, 54.64036803905502, 53.642272589190625, 52.423332669459455, 51.23709425230949, 50.08260822710342, 48.9587153605816, 47.86292613058009, 47.00743628102944, 46.60927562507382, 46.50082290243424, 46.3926362322282, 46.00019262601705, 45.180988407808805, 44.18061711227828, 43.20711769118986, 42.257838791102174, 41.3317250464542, 40.4280533813033, 39.72097185000685, 39.3921640924012, 39.30263394395148, 39.21335182127505, 38.88964339369437, 38.21511582785926, 37.38973137756177, 36.58540141887174, 35.801448100056085, 35.03541446117105, 34.287127883714156, 33.702413143650666, 33.43023614806581, 33.35613062368475, 33.28223246875884, 33.0143190368652, 32.45583507822879, 31.772565031824588, 31.106333689124156, 30.456420958992688, 29.822744508121932, 29.20367343500189, 28.718173351025335, 28.49255925809841, 28.43110284433374, 28.369805975122606, 28.147472034670564, 27.683771684323204, 27.117034551835367, 26.563755895780297, 26.02396691654306, 25.497020900629103, 24.98248922373768, 24.57935670608327, 24.392071339808904, 24.34109858120349, 24.29027684015602, 24.105941583085496, 23.72019403752364, 23.248558271557297, 22.788645902518162, 22.33971915354682, 21.901650582280926, 21.47380359148661, 21.13889302073546, 20.982964792154334, 20.940451022981858, 20.898041404853974, 20.7441617866205, 20.423095776609674, 20.030711127640554, 19.648080195282972, 19.274253285293454, 18.908839649008794, 18.552394516358998, 18.27358366212014, 18.143697218590667, 18.108304234241942, 18.07299779699102, 17.944890099233266, 17.677471808721172, 17.350370112414762, 17.030366002991308, 16.718577547470836, 16.414602182329812, 16.11775473568157, 15.885325515172202, 15.777123904090196, 15.747562594906439, 15.718073001693995, 15.611066586569253, 15.388390413875756, 15.116197741867953, 14.85031488541859, 14.591035181646877, 14.337814877393718, 14.090576997033178, 13.89691164809496, 13.806701743908388, 13.782122417269553, 13.757604115572619, 13.668649819716087, 13.48306594158769, 13.25640668754841, 13.034657756027974, 12.818436391250295, 12.607622453704472, 12.401547483499881, 12.24023140362452, 12.165143762544476, 12.144690136095399, 12.124289612690847, 12.050264795144818, 11.895676111405997, 11.706744478870633, 11.522438679570712, 11.342476894961335, 11.166856592398943, 10.995719982152895, 10.861700018923468, 10.79927923771343, 10.782274383413997, 10.765313919729271, 10.70378300114748, 10.575388872952614, 10.418571296475712, 10.265555544989692, 10.116336856413652, 9.970757360584038, 9.828856579260629, 9.717817804092483, 9.666248810183996, 9.652191276921945, 9.638168969222743, 9.587296936749658, 9.481096187374115, 9.351421930583639, 9.22528007952592, 9.10231481223999, 8.982627535456263, 8.865996000452686, 8.774910105613639, 8.732615012179142, 8.721091403691975, 8.709599227349436, 8.667928387147473, 8.581088319724502, 8.475201408346894, 8.372159460130407, 8.27199633726685, 8.174735975719047, 8.080184055966, 8.00636444484618, 7.972087374071299, 7.962760875637094, 7.953463119482658, 7.919752407895093, 7.849665830037439, 7.764465669263917, 7.681827173466096, 7.601710226678422, 7.524138524312685, 7.44902945896784, 7.390614211720049, 7.363558862273723, 7.356204815634383, 7.348876674804713, 7.3223542457627975, 7.267341025902383, 7.200611875452239, 7.136245964149977, 7.074207673866658, 7.014446538449983, 6.956914180883253, 6.912432783097628, 6.891922974075196, 6.886360594417757, 6.880823226952021, 6.860828190408064, 6.819419230953241, 6.769536686609088, 6.7219311833721695, 6.676410928431104, 6.633032698575124, 6.5918031556801795, 6.560321712543224, 6.5459027894081805, 6.5420017961650485, 6.538122475110391, 6.524123724811558, 6.4953780964613665, 6.461275101769264, 6.42921949550598, 6.399201827091618, 6.371138856037698, 6.345050565483653, 6.3255750119369525, 6.316796280287326, 6.3144378545448125, 6.312099778447128, 6.303741814063544, 6.286961205550828, 6.267745276597846, 6.250449444616744, 6.234924361907362, 6.22132798717585, 6.209617055441119, 6.20166250182383, 6.19828793602954, 6.197411684674979, 6.196556304870435, 6.193595939862726, 6.1881355241339495, 6.183000587880486, 6.179728864646596, 6.178502801241206]}, "9": {"0": [2.3813486617954718, 2.3815758519721335, 2.38164742442546, 2.381727361068018, 2.382274775568368, 2.3840859647082824, 2.3871608390817736, 2.3922528235858684, 2.39859023352441, 2.4071468725045717, 2.4164877351095284, 2.4252954982855583, 2.429775361668641, 2.430655287409038, 2.4315423300899455, 2.4363313866512626, 2.4473500035503135, 2.46194468525766, 2.4784465418777457, 2.4968020442057393, 2.5165191298045975, 2.5377630959480038, 2.5565509351713973, 2.565652661495949, 2.5674224187370664, 2.569200646322364, 2.5786066386834245, 2.599329039708911, 2.6259206933513446, 2.654872924172183, 2.6854727327945955, 2.717704250677146, 2.7512885408084333, 2.780991544111121, 2.7950548235830928, 2.797779134339321, 2.8005143603753506, 2.814976729284751, 2.847008148807434, 2.8868094128183945, 2.9287892993166986, 2.9723831922869746, 3.0181009030967703, 3.0658485891934304, 3.106787883976327, 3.126184307822459, 3.1299318647075536, 3.1336902299139706, 3.1535057104565323, 3.197320582172518, 3.2518601624537053, 3.3082145014490596, 3.366729731389491, 3.4272542580309113, 3.489784498690278, 3.543169880799342, 3.5684337717474115, 3.5733058981087975, 3.578196643924481, 3.6039385343144144, 3.6603704905864665, 3.7302185155394074, 3.8023533818111424, 3.8766317549462666, 3.953172585660816, 4.032085320612324, 4.099426314842144, 4.131262456740244, 4.137396011415882, 4.143543311354596, 4.175871579451701, 4.246740313490505, 4.334479921586819, 4.424739915515727, 4.517663007425262, 4.6133910244279415, 4.712014060368872, 4.796057406460491, 4.835778260998851, 4.843438394574482, 4.851116058275446, 4.891527243185586, 4.98009799305357, 5.089412223636773, 5.201934611663145, 5.318067577249392, 5.437612037297643, 5.560551014038995, 5.665446622991075, 5.714971963086302, 5.724522766201272, 5.734095388783606, 5.7844518180448095, 5.89482574606102, 6.031344109195472, 6.171901056111539, 6.316635807398161, 6.465634780236459, 6.619072399524664, 6.749885473882249, 6.811814281069833, 6.823788748973901, 6.835736154206906, 6.898496687508078, 7.036134997882398, 7.206441876234209, 7.381844398727411, 7.562288634305602, 7.747979754652055, 7.939379401097057, 8.102405721224347, 8.179532621674172, 8.194401863324256, 8.209303659805016, 8.287674343509766, 8.459279844582635, 8.671585356670091, 8.890325591052639, 9.115752887877026, 9.348111505651827, 9.587415443896122, 9.791378832246911, 9.887761781659988, 9.906331282939993, 9.9249375785494, 10.022959707564265, 10.238076512382815, 10.504211202878205, 10.778265460737463, 11.06075569119775, 11.351749514713966, 11.651425751050633, 11.907491881109717, 12.028681635447182, 12.052053266419929, 12.075478475068623, 12.19871326219222, 12.468777267942878, 12.803298884478938, 13.148363871113888, 13.503945224539175, 13.871236530557038, 14.249167573576559, 14.572280236653627, 14.725180368637735, 14.754688324754255, 14.784288053711764, 14.940012465847207, 15.281851319139038, 15.705892126949648, 16.143145748529083, 16.594767336791637, 17.061071392717004, 17.543081782692873, 17.954934610400706, 18.150056980743848, 18.18765008702783, 18.225339053175322, 18.42373127613199, 18.859704865419403, 19.40094188429595, 19.95983265887816, 20.53681388596788, 21.132238119870394, 21.748802743730533, 22.276842920877325, 22.526250260078214, 22.57440222697967, 22.62268152614661, 22.876894274464863, 23.435353993113562, 24.128893513475322, 24.84669147678207, 25.58796355345013, 26.35428264345705, 27.147685581627933, 27.82691245528788, 28.149293264333373, 28.211309697653718, 28.273491674537297, 28.601355147622673, 29.322199327258552, 30.21746680993241, 31.144580349992065, 32.10404053269118, 33.096936035538356, 34.124457985732434, 35.00670271084689, 35.42415403955536, 35.504763888267696, 35.585594154634144, 36.01119271590562, 36.94629915643896, 38.11057564730423, 39.31555765929022, 40.5648039227525, 41.8584321812549, 43.19786918004816, 44.3484516100637, 44.89397880572077, 44.99932983949209, 45.10496874158977, 45.66120836851731, 46.88485990274429, 48.40673369324913, 49.98602090744009, 51.62504473676214, 53.32307134280816, 55.084074842033495, 56.601168916278304, 57.32214247624131, 57.461234277204106, 57.60070902136157, 58.33554839903198, 59.952314822415005, 61.96362574258006, 64.05574409560501, 66.23015845036142, 68.48832954509692, 70.83206926410006, 72.84824571268342, 73.80897896147758, 73.993990596627, 74.17955620643812, 75.15683205231475, 77.31291759724733, 80.00436141387127, 82.80938076494284, 85.72113164323709, 88.75207869463908, 91.90181850853081, 94.61694813560595, 95.9107775166459, 96.160847929473, 96.41167006247022, 97.73296295719564, 100.6493092383629, 104.29676650532703, 108.09497502657656, 112.05490503963497, 116.18208149455336, 120.49744257440592, 124.20913254830654, 125.97624704909686, 126.31758421194314, 126.66010112887777, 128.47203228900136, 132.48415629787402, 137.49776736452347, 142.7462229690773, 148.22654759710022, 153.95585907314958, 159.94356748355875, 165.12240685912883, 167.59455162400818, 168.0762127562237, 168.55690509077638, 171.0924734033522, 176.70134197056564, 183.7528045756354, 191.13319448426734, 198.87493173925625, 206.9609504012205, 215.47647029584522, 222.8508128396994, 226.3795423607074, 227.06266020677046, 227.74817779847814, 231.36980712011876, 239.38807570994112, 249.51280789118658, 260.1840471296999, 271.37054850891496, 283.1244313230518, 295.50404608596216, 306.28563831036496, 311.43818502743176, 312.43521502521776, 313.4392716965571, 318.7632749513508, 330.5784778029398, 345.4552101066959, 361.20804394855776, 377.7393533158881, 395.2259334178181, 413.6742836390751, 429.68238261813275, 437.4242490316142, 438.935135734208, 440.4513838876863, 448.43914991917654, 466.15951372727324, 488.6766821635931, 512.4316220791573, 537.5129713479308, 563.8566162642852, 591.540615947209, 616.0848150697507, 627.7432827142568, 630.0293463105289, 632.3231540507024, 644.4250908434581, 671.3604906390244, 705.4361984130852, 740.7723782327379, 778.1588159229889, 817.4148325045406, 858.9813807959292, 894.7636802562782, 911.7001265996464, 914.9701343170883, 918.2488712612669, 935.2271257714465, 973.5630894828668, 1019.916866889464, 1069.2081143073676, 1119.919531326668, 1170.3529804959555, 1221.5185149587978, 1265.0431124678282, 1285.4855489553079, 1289.418992093763, 1293.3480389564497, 1313.7964635128262, 1356.7913659767507, 1408.0004144425473, 1457.180708607041, 1505.902573849892, 1553.318993388038, 1598.0434843429541, 1632.7484281795018, 1648.070808440119, 1650.9480701094997, 1653.769604921948, 1667.7384237792267, 1698.0824518553825, 1734.4244119526802, 1764.6363934378803, 1791.6167724944933, 1817.5589662277405, 1838.664238751298, 1853.5780777547864, 1859.487647214196, 1860.5553672161077, 1861.6025834250554, 1866.738611843272, 1876.220017716944, 1885.174181148216, 1890.3679002327694, 1893.273993398001, 1890.8920343405064, 1883.9204996613266, 1875.9972383594557, 1871.9066382274675, 1871.2580168391216, 1870.590581978508, 1866.7991312097445, 1854.6106993398423, 1836.803004645422, 1815.245546883, 1791.8109745009237, 1763.181148034035, 1733.5850569441996, 1707.4479715592572, 1693.3882603872012, 1690.5178453364122, 1687.627997425578, 1672.4496446939995, 1640.394616267312, 1598.3937927850009, 1554.254137149899, 1507.976945516477, 1458.5535773758843, 1409.2534614635645, 1367.0851126902521, 1346.6746189764542, 1342.7588118271537, 1339.0165034913475, 1319.372842873368, 1277.0551154737732, 1223.8720303807281, 1172.9037166176015, 1121.2730778927335, 1071.4646136885867, 1022.5957925962939, 983.0629815761604, 964.8175535201492, 961.391857173511, 957.9739895285509, 940.2510259980328, 903.0489778916221, 860.1246668781373, 819.1914977349221, 779.8410794865166, 742.2897728368598, 706.6665612143104, 678.4446897251435, 665.7302670945325, 663.3033827975199, 660.8920340831414, 648.282208360644, 622.3137823068021, 592.9923149058217, 565.0557063949572, 538.4288977947806, 513.363895072975, 489.5529725581454, 470.8032563702595, 462.34461044255534, 460.7603375046002, 459.18088036684026, 451.00764595695335, 433.9142457876174, 414.42405893107247, 395.9024109302347, 378.39871581133775, 361.84567444874244, 346.0995270066316, 333.63468821595575, 328.0193201336533, 326.95678705429464, 325.8986195123701, 320.4367671996869, 309.10443294548793, 296.030849609183, 283.6211584281604, 271.8764141163888, 260.67693896003044, 250.01636255884813, 241.55428166342313, 237.74186984090778, 237.02127425888693, 236.30323363484533, 232.59470680389072, 224.8473790026969, 215.90042945439458, 207.3793111578988, 199.2405200522806, 191.48697957892233, 184.12227647475143, 178.23670999875378, 175.5854968357441, 175.08315125650125, 174.58230588635564, 171.99258650341054, 166.56606534941642, 160.28159136582835, 154.27775694873915, 148.54460652670394, 143.066533109923, 137.81458896911204, 133.62370698205717, 131.72956170148555, 131.37042132732762, 131.01241698611125, 129.16123821679253, 125.28032379292112, 120.78043531881626, 116.46594510194447, 112.33852993723123, 108.36908962196655, 104.56452289711886, 101.52569014253416, 100.15126723200707, 99.8902153376579, 99.62990513037597, 98.28245947034424, 95.45060011170536, 92.16567430721548, 89.01314440976688, 85.9771343951783, 83.06026203387665, 80.26559837219902, 78.0260352662143, 77.0085311789858, 76.81532630016812, 76.62268686258793, 75.62577072476064, 73.53146393113504, 71.09821610192745, 68.75536870598282, 66.49723539597335, 64.32417204335833, 62.23611188243641, 60.561368554557006, 59.800439340824155, 59.655997579791205, 59.51195903607692, 58.766254526434864, 57.195096755252074, 55.37032221959988, 53.61107993153439, 51.913819549627924, 50.280328568118314, 48.70497780299214, 47.43845092368451, 46.86362506841049, 46.75445989398847, 46.64558853812778, 46.08177073054835, 44.894164659869055, 43.510806335045125, 42.17678589638768, 40.88786907167256, 39.64234331106614, 38.44244240550269, 37.47861687465884, 37.040276960483034, 36.95698129164174, 36.87388938092466, 36.44324403303625, 35.5356903638488, 34.47572052817922, 33.45317877742655, 32.46645575614087, 31.514341812815662, 30.59361823361161, 29.853379691430657, 29.516504885530015, 29.45251047713515, 29.388679193960055, 29.057964248987634, 28.360039152205143, 27.54636231305346, 26.760452331579895, 26.000336599576983, 25.265367674937302, 24.554863597838636, 23.983855783111313, 23.72380736364956, 23.674515681782644, 23.625387761740697, 23.37072353110227, 22.832139442443726, 22.204505652640588, 21.597488477923278, 21.01042934138936, 20.44306514470858, 19.894692033327477, 19.45316364318264, 19.252444634264982, 19.21430779582938, 19.176265818267673, 18.97912899728823, 18.56262162096571, 18.07679903709251, 17.606714360917394, 17.152591211170094, 16.71270808632394, 16.287941984815607, 15.946307877879141, 15.79060619684273, 15.761025599280776, 15.731516990059223, 15.578685773045057, 15.256523578916989, 14.880672997274912, 14.517317445029446, 14.165742671527306, 13.825797173678502, 13.49689207579044, 13.232660757417793, 13.112257780767067, 13.089380612842248, 13.06656019812015, 12.9482049646917, 12.698780375751117, 12.407565098263271, 12.125630606016474, 11.853312449524573, 11.589952777427103, 11.33553114358333, 11.130919659931964, 11.037898816143057, 11.020230217424816, 11.002607337864202, 10.911277181121159, 10.71854419221651, 10.493459103373903, 10.276036321459282, 10.06610004209047, 9.863232864617807, 9.667643680860367, 9.510538515729726, 9.439172031605596, 9.42560631322258, 9.412075820402409, 9.341983783728848, 9.194306839686535, 9.022163466820992, 8.85632810468712, 8.696596942317225, 8.542703173475445, 8.39460019797219, 8.275876559735977, 8.22200713766913, 8.211782234242595, 8.201572908820694, 8.148755227888895, 8.037812231954126, 7.909112490196675, 7.785564857572317, 7.66704501231482, 7.5535026665999725, 7.444841598886676, 7.35820817874781, 7.3190305460634795, 7.3116265115946755, 7.30424700189453, 7.266097859613337, 7.1861303272287955, 7.0939952537649535, 7.006236686213823, 6.923063455901013, 6.844123401660909, 6.769175977035697, 6.71031942563458, 6.684068544227343, 6.679107217968047, 6.674166773702942, 6.648676353788398, 6.595851416527725, 6.535830052166352, 6.47985809445524, 6.427901343935309, 6.380004571275911, 6.336022732921442, 6.302412198823424, 6.2876496912237165, 6.28488569988549, 6.2821427653199935, 6.268159655026299, 6.239921494189273, 6.209364225684502, 6.182372332423645, 6.159172315182603, 6.139756751816746, 6.123848588149227, 6.1134370341154805, 6.109375963526057, 6.108655492635483, 6.107954694301679, 6.1045769176597355, 6.099147942843029, 6.095893657825888]}, "10": {"0": [2.392664540799512, 2.3981082712280046, 2.4021937417748553, 2.4026313994554025, 2.4030765536307634, 2.408049184460362, 2.4327270215058694, 2.492783357133182, 2.579873429778677, 2.695662034078175, 2.841506800198363, 3.018304197814469, 3.1546960509844357, 3.1946135485310254, 3.1985586974045046, 3.2025127662164277, 3.2440872311922644, 3.4055753961987634, 3.675926350019552, 3.9835470679487806, 4.332517520706896, 4.726563873061783, 5.17214745386882, 5.502524141333855, 5.597639662126753, 5.606955601158981, 5.616292969866738, 5.7140671952330555, 6.090300820485953, 6.711974225871791, 7.413877477800583, 8.205911072745, 9.100320167969098, 10.112408197325163, 10.864762004410549, 11.08166959731157, 11.10290331866924, 11.12418246080459, 11.347141258730563, 12.207465291719021, 13.634740193215439, 15.260494491113276, 17.114807138453894, 19.236590989976424, 21.666386554683292, 23.489186221903484, 24.018253717810428, 24.070140960136555, 24.122158399966377, 24.6676843748027, 26.783526650544683, 30.335601831683586, 34.43311378134053, 39.16614224222996, 44.641148283238216, 50.99335134224702, 55.823737735814426, 57.23512556466915, 57.37371442658592, 57.51270006096133, 58.97197334864605, 64.66660952401573, 74.36952224155932, 85.7582245670247, 99.16514412966004, 115.03777985451912, 133.90159034658703, 148.54913191995507, 152.8779322969738, 153.30424088961297, 153.73182824479514, 158.23582144146167, 176.0641935737885, 207.1823657321032, 245.00615087540146, 291.185193415983, 347.88146604803904, 418.0163749564502, 474.03614032543726, 490.7920553878597, 492.44893594562967, 494.1122485165772, 511.61855907014655, 582.1290104007514, 707.281868527808, 857.6591911278601, 1032.9255503307613, 1219.1259574177204, 1401.145904562756, 1508.0807073499957, 1534.7532284688982, 1537.1463136421717, 1539.5279383822995, 1563.8241847192087, 1642.6257998691892, 1714.141965217532, 1736.1763121780607, 1703.111216631566, 1617.9374741429233, 1484.3316100562317, 1373.0139003091683, 1340.193887533192, 1336.9837123971374, 1333.8503199320344, 1300.407809777794, 1174.4126549685845, 989.4017331919094, 820.3533379084326, 675.3891624220634, 556.3624397395242, 459.6831088577865, 405.59199343372086, 392.06931280795305, 390.79135147667455, 389.51869673474886, 376.6506081762061, 333.56082530021945, 279.5573004375418, 235.5270416009972, 199.43550258912262, 169.66087738012376, 144.96064940644905, 130.73161064144654, 127.12595585905306, 126.7834453852647, 126.44201000710089, 122.97439837221637, 111.19760414640018, 95.96077491513327, 83.07046059077182, 72.1274097197995, 62.79935731371207, 54.82785378607701, 50.13490541431049, 48.9320499707767, 48.817474716054576, 48.70322472434044, 47.53809865846499, 43.54750374451923, 38.28666433293534, 33.74001480081708, 29.810531185319448, 26.405492755195592, 23.452763275933865, 21.69620517699496, 21.244289594012415, 21.20115617867643, 21.158134137222735, 20.719773532368283, 19.21053259014686, 17.206073193222903, 15.465372153185521, 13.953846139885446, 12.640162086222952, 11.499432737295544, 10.820691935975233, 10.645936178490366, 10.629291449131383, 10.612691748237289, 10.443780529879504, 9.862472290566426, 9.095710404997623, 8.43782038651187, 7.877740838549998, 7.406367228344978, 7.016932641042917, 6.799069253446727, 6.745184319387325, 6.740096674600745, 6.735033540313829, 6.684089348647744, 6.518742194301588, 6.3291555950866005, 6.206311873480247, 6.155134949999564]}, "11": {"0": [2.3966478414802586, 2.460381477636075, 2.5981932159915218, 2.814153276533046, 3.1149574938131512, 3.5071258909490584, 3.8030849324967413, 3.8727055915954223, 3.8782721959817628, 3.8838517308679528, 3.9558626858096555, 4.315241132927569, 4.990361815824431, 5.8161077392593015, 6.825038461216841, 8.056414338606006, 9.561304117001182, 10.676203184715426, 10.937747821094575, 10.958664538532586, 10.979629107909272, 11.25001400771947, 12.598979744009734, 15.151969563926054, 18.326264690399178, 22.293238794670156, 27.267008024095244, 33.53978131426526, 38.31078473820846, 39.444890903245835, 39.535740701832005, 39.626820037347365, 40.80513034314578, 46.762503543642296, 58.37536581380908, 73.34818508332135, 92.80155897700543, 118.32476799601332, 152.19979735433802, 179.18574731957733, 185.7434138210907, 186.27160440996278, 186.80297475000793, 193.71892278639893, 229.4721697631898, 303.39189380054177, 405.640967558114, 547.4409079856251, 739.4313450938683, 978.6047928377864, 1139.491175137748, 1173.027028060257, 1175.6685756581446, 1178.305405066356, 1211.0851623985504, 1348.8612594855992, 1491.5208390908963, 1517.4613805971785, 1424.3800729595491, 1227.671679358703, 976.1831214407598, 822.1456834703628, 790.7989047035842, 788.3172167530521, 785.8401446669498, 754.7752569683624, 625.8295884750194, 462.9998638496915, 344.5187104162519, 259.3404246623624, 197.5059477443496, 152.06852948811348, 129.69924414581064, 125.36414853726652, 125.02890584777163, 124.69496399764385, 120.53824107304358, 103.36095440333297, 81.47746040585089, 64.71608065751265, 51.77264489922102, 41.70487244405058, 33.81702650001154, 29.74232353938912, 28.935128081452508, 28.872714239986642, 28.81046523485848, 28.033455828012013, 24.755834094233673, 20.442234445395687, 17.023684530860535, 14.313948357733905, 12.165547643968786, 10.46405051821522, 9.585021167381347, 9.411366357134535, 9.397945071591963, 9.384558648764466, 9.217488781066939, 8.518483147913926, 7.620643907615805, 6.955651146741611, 6.4970158595448435, 6.227630087264901, 6.142011205905593]}, "12": {"0": [2.393062412267563, 2.460965445085682, 2.609672555095719, 2.8438777661964623, 3.1707808332332816, 3.5972263702589173, 3.9199929433268297, 3.9956185452222486, 4.001474537891515, 4.007343847975882, 4.085566453161535, 4.479768714377981, 5.226676500710397, 6.147961391943488, 7.2818336181094745, 8.676199260821232, 10.397225618491767, 11.680692261746023, 11.980409445124678, 12.00360516456148, 12.026854934813933, 12.336945189515799, 13.904771158433489, 16.907561875339784, 20.68904142231978, 25.465576257475217, 31.535045465613546, 39.28768813408095, 45.23752857228169, 46.64722855386994, 46.7565995092101, 46.86624883061487, 48.33147749277535, 55.85312594296689, 70.71778446960586, 90.17898743399552, 115.89166306134113, 150.24438884790865, 196.6674042555511, 234.0034195266482, 243.0719794031754, 243.7792554851523, 244.49057480624663, 254.04332144496317, 304.05398175047384, 407.7937654963027, 548.973883899813, 733.0683600660674, 947.6350777890424, 1151.7523264643019, 1249.4352181614663, 1266.0784602223162, 1267.2718108244542, 1268.458607247751, 1283.2994207239783, 1325.8747948771193, 1305.8939685649061, 1183.2204432492665, 986.9982387202073, 770.23698669609, 579.2107875130598, 480.7094371581146, 461.7358060801663, 460.31063116887975, 458.8894207130699, 440.8180922079186, 366.0918863033135, 273.76609164707645, 206.73969383680262, 157.71689712899345, 121.4923737515477, 94.43774865739455, 80.97251216152794, 78.36366895896225, 78.1688808802683, 77.97471489374051, 75.48078326405857, 65.00865743199869, 51.54988643569477, 41.17663530625814, 33.12232859816107, 26.832882796852434, 21.909034280334723, 19.37895238783726, 18.882543017676966, 18.845356773051137, 18.80826195167436, 18.329630070138013, 16.302455725186153, 13.646288346810323, 11.55998948789397, 9.926252977435798, 8.657772484001983, 7.689318008852505, 7.214276314264258, 7.123903232122395, 7.1172059061048545, 7.110545474645338, 7.025424866996512, 6.683481436338283, 6.310249007523348, 6.139548997615613]}, "13": {"0": [2.3597305228954113, 2.380283432229996, 2.454591838595748, 2.5844029992693613, 2.697209758874233, 2.726602524844693, 2.7291408777559534, 2.731689607074408, 2.7626723204062906, 2.9136908823499543, 3.2059495146918575, 3.5690339968379003, 4.009025512771888, 4.537195069842315, 5.168808577894539, 5.631986727944375, 5.7447980801532, 5.754428757162186, 5.764079831050725, 5.8801689533104815, 6.427343288574373, 7.420553163642247, 8.602879878705487, 10.014349648634367, 11.703573665775977, 13.73259017436414, 15.233478354408417, 15.60123991227817, 15.632652638856982, 15.664145717325031, 16.043586373243755, 17.844202409882854, 21.173584853163575, 25.227791706977065, 30.187226054183792, 36.28056927190849, 43.78896171904962, 49.4590127132955, 50.86107970685759, 50.981267471642695, 51.10178678079119, 52.55595353894493, 59.525892574564566, 72.70742429278624, 89.25806705879579, 110.19140364129811, 136.86402051920388, 171.12153239663664, 197.9042032402697, 204.64776690687845, 205.23128533412623, 205.81631146127705, 212.84982416143652, 247.2151306514411, 314.48308576972784, 402.1117584423123, 514.7282665680999, 654.3501606615055, 815.1322659278488, 920.939895187976, 944.1500697592984, 946.1121346023102, 948.0696863212258, 970.966564066281, 1064.9020728709932, 1174.4129212131784, 1223.1702655104616, 1202.5145368566618, 1114.295061899445, 975.6356453904472, 872.268341551931, 848.1391523592062, 846.0724319635187, 844.0433896823553, 820.0403107116067, 715.9235822109617, 566.7393536600439, 443.2799443787626, 346.3231514460376, 271.6710816138307, 214.40752374686727, 185.10624227524298, 179.095878069926, 178.6000042091998, 178.10580867187394, 172.35685340904, 149.4347052999408, 120.0477757407252, 97.05289515198307, 78.92990045066826, 64.54724143697943, 53.06876857130275, 46.98763065790869, 45.717816696858996, 45.612473333924406, 45.50738760580086, 44.283372237481295, 39.32679454894665, 32.75995082951433, 27.424057896343424, 23.08222111413912, 19.544396133805687, 16.659932669194013, 15.109824985892285, 14.784520519126021, 14.757487510836167, 14.730531751720694, 14.416526460001133, 13.138212197204757, 11.43085045127091, 10.040758579101972, 8.915190073529779, 8.012471498226832, 7.2998440459930825, 6.936296969435928, 6.862780657454574, 6.856746699685377, 6.850737800966736, 6.7810536103815755, 6.512095247321412, 6.208325947663429, 6.05890316565092]}, "14": {"0": [2.352689220133492, 2.3571155862613296, 2.3685507360899862, 2.387713149527531, 2.4141284757424923, 2.447650313753254, 2.4778824587087227, 2.489904375980426, 2.491407247327738, 2.492917057590886, 2.5054317009406986, 2.542870652609555, 2.60010251502594, 2.6662551690241383, 2.740743349726002, 2.824196974148687, 2.9163718881894263, 2.990431295612704, 3.018260658938597, 3.0217395518964696, 3.025231561741885, 3.054107447043873, 3.137731066613739, 3.2586111335821797, 3.3897631628592193, 3.530431907707983, 3.6817376108636113, 3.8440789654261582, 3.972254859243603, 4.019841878734463, 4.025747675760108, 4.031666490663129, 4.080161227019051, 4.220495426182876, 4.420582719062175, 4.634478554074233, 4.863288637272112, 5.107639763163927, 5.368261700508296, 5.573238401450707, 5.649342735564698, 5.658785572155956, 5.668236665451436, 5.745988057778499, 5.969581726575935, 6.288348436846046, 6.62815722255122, 6.990560991011643, 7.377155869452088, 7.7893980091524515, 8.112943709629482, 8.233100825753136, 8.24803628953625, 8.262994292214108, 8.385724746291121, 8.738490078187121, 9.243052077952983, 9.78157334254166, 10.357207370311501, 10.973225423779587, 11.632085832211219, 12.150689492098254, 12.343887089352837, 12.367852629675678, 12.391833422958968, 12.589183817594082, 13.158024095150308, 13.971437792231141, 14.844938506218751, 15.780893589124274, 16.786552754897205, 17.866639718727566, 18.722078052208268, 19.04043060245557, 19.079966939887065, 19.119613670769397, 19.446226983407865, 20.387379566490456, 21.74043522163913, 23.193817405577438, 24.760411644164947, 26.44881717728894, 28.26815462994371, 29.710024368821085, 30.24888929917129, 30.315853501547668, 30.382982851602726, 30.93539890180645, 32.53224140379242, 34.83638482490524, 37.319710342219594, 40.006728991049556, 42.91202896886957, 46.05329990631027, 48.55137526132898, 49.48817806340635, 49.60470049078711, 49.72151717570573, 50.68084269105251, 53.46181460490829, 57.48291012596177, 61.84706010761221, 66.58683885271913, 71.74062700575972, 77.33479448781334, 81.81064842052722, 83.48667117113642, 83.69523536560925, 83.90437886045002, 85.63427106676926, 90.65171994019279, 97.94185579698919, 105.89962547825968, 114.592081014218, 124.09200087482859, 134.4890609854673, 142.83047508093614, 145.9726875503628, 146.36437018620356, 146.7572876562841, 150.0025001985053, 159.43813572839883, 173.23654077414616, 188.38156317829836, 205.0369182020616, 223.31035430460645, 243.42283324835103, 259.60573782807353, 265.7202928175219, 266.4800368104503, 267.2418727287259, 273.54447581681285, 291.9456781847176, 318.7701455856812, 348.25479291615795, 380.475002494542, 415.74358458483124, 453.9972424081839, 484.5314582194003, 495.8436123043611, 497.24831824768944, 498.6562934413711, 510.2630846068925, 543.6438063101219, 591.2835936861873, 641.6283072496873, 693.5730689228042, 747.1253624197467, 800.6536169070771, 839.9180870497833, 853.8365092760744, 855.5388556467663, 857.239408105654, 871.0146443466559, 908.1641728894813, 955.1042359387093, 997.3410076088713, 1033.7956236098323, 1064.0280847371864, 1085.6268472488841, 1097.224160669668, 1100.2581312779266, 1100.527543250827, 1100.7916927716055, 1103.325179658401, 1106.865350002686, 1104.509504101708, 1092.8365536180602, 1073.7696469696443, 1046.6864807663924, 1013.1184207007342, 984.1819394234842, 972.9668901944016, 971.5586180221569, 970.1464475132899, 958.4751284732666, 924.0053291557319, 874.3290779059924, 822.5590326174274, 769.1584344530912, 715.5695021072466, 662.8467402072552, 624.6683984037163, 611.2051630218241, 609.5692304680923, 607.9376747815105, 594.8201290979231, 558.9686797968449, 513.3862922719484, 470.6494640058692, 431.1083571070692, 394.72700074121656, 361.23045683132244, 338.235725004474, 330.36268925005885, 329.4072002922117, 328.45428507247874, 320.77052644003743, 300.51031705237597, 275.283525516974, 252.30905210136672, 231.41089210680943, 212.41253902888954, 195.12555105766853, 183.2969850751195, 179.2449664504039, 178.7548407377788, 178.2663976188235, 174.34903784160946, 163.92807721452004, 150.96740363741188, 139.15388407521422, 128.36793196996155, 118.5142967670727, 109.50865890954611, 103.31664717976221, 101.18791711301087, 100.9302655779704, 100.67349715975288, 98.60619573937429, 93.11081032815848, 86.23798943284308, 79.9336637025237, 74.14634178762783, 68.82448451197544, 63.93075747452259, 60.55531322050556, 59.3882900076961, 59.246761831640406, 59.10557245430407, 57.97201104148994, 54.946041023502154, 51.15217990179928, 47.65174688294959, 44.416840668277004, 41.43354579343221, 38.67630164148751, 36.766697128723585, 36.10560199886778, 36.02544081806963, 35.9454728907264, 35.30143726044237, 33.57951039439171, 31.41004993048824, 29.40107569281892, 27.53866631375842, 25.814139392822188, 24.21484872512369, 23.104119907750007, 22.72004307302884, 22.67339835601445, 22.626862056188386, 22.252621956645246, 21.25002171204457, 19.986129294818546, 18.812572690016573, 17.725399103808495, 16.716986665501285, 15.782376607671646, 15.13313953710967, 14.908571880152692, 14.881277672730278, 14.85397420847618, 14.634440726037868, 14.04741826847424, 13.306764340714604, 12.618438209490112, 11.980433655291433, 11.388988413453639, 10.841212430793698, 10.460938873700645, 10.329363980730605, 10.313381600420817, 10.297441198195616, 10.169252778037253, 9.826464240224697, 9.39511179686987, 8.996938651327662, 8.62982156391174, 8.291985143088215, 7.981272030899532, 7.767839089019799, 7.694260379846712, 7.685329241331615, 7.676427863423462, 7.605080442514466, 7.416266581301591, 7.181883978352176, 6.970966552620433, 6.782214882676529, 6.614733674265501, 6.468106094019454, 6.371820850845929, 6.340013405841648, 6.3362030808756575, 6.332414536617526, 6.302387151656798, 6.225919020666151, 6.139394814594754, 6.071805965805071, 6.022198630700919, 5.990182147441997, 5.9782998765256625]}, "15": {"0": [2.3610487730199523, 2.3657499738338057, 2.3774270604974057, 2.392307336834429, 2.3984416763614576, 2.3992264383047495, 2.400018171586359, 2.406852987884657, 2.42806778069481, 2.4637123645207475, 2.5064523290103713, 2.557662498600618, 2.6167476916795662, 2.6847420536060675, 2.7401738701288814, 2.761204085699663, 2.7638001754050388, 2.7664072888862106, 2.7880384287315807, 2.852111707814629, 2.947369211694088, 3.050920504384692, 3.1639534212705023, 3.287047919140884, 3.4200838820248065, 3.5253078839243908, 3.5645206527299984, 3.569385882103127, 3.5742617522413176, 3.6143734810649653, 3.7301545575907546, 3.8961421497807125, 4.074064766755592, 4.264327841986442, 4.4678802412707075, 4.685415672241126, 4.856314354625185, 4.919650366050499, 4.927510382139006, 4.935390728386432, 5.000600861568363, 5.187615133333742, 5.454284085201325, 5.738685503943127, 6.042233959108432, 6.366264483174678, 6.711438051405116, 6.982656543680846, 7.083201658764134, 7.095705758049809, 7.1082381902341325, 7.211210299017846, 7.5065172397971445, 7.9271155830300675, 8.376271291250688, 8.855558694536098, 9.368208775516335, 9.915470373875348, 10.346419709943325, 10.506440742955757, 10.526310103690511, 10.546226477047105, 10.709989931912338, 11.181554162601518, 11.855297223347765, 12.576245453869788, 13.348761123248755, 14.176855524964767, 15.064784856776864, 15.765872371642502, 16.027235944677955, 16.059652890343408, 16.092146723795597, 16.35949635610612, 17.130467927481003, 18.23662253416807, 19.427229217565436, 20.706882036654548, 22.083427770038135, 23.564433418216474, 24.736406859486923, 25.17418599724151, 25.228595891755564, 25.283127846607, 25.73203708585164, 27.027445952153915, 28.89194167103145, 30.903462798643172, 33.07308176022874, 35.4189088618497, 37.94821159243549, 39.96007566575031, 40.71085551179421, 40.8042082706098, 40.897809201220916, 41.66941871204334, 43.90068608390633, 47.12093990077693, 50.606298469401494, 54.37812798992499, 58.46908249082635, 62.91363341303649, 66.45059658756252, 67.7748348728252, 67.93952017773884, 68.10468253204972, 69.46679723309803, 73.42498523387894, 79.15387687001052, 85.3877500418544, 92.17457347969, 99.56691381321889, 107.62461140312068, 114.08657981960472, 116.52067559363982, 116.82250768532599, 117.12450120374304, 119.6170144311946, 126.88445446105595, 137.46165098711333, 149.03194718311497, 161.69837986609156, 175.56853303796885, 190.77375006601966, 202.9956120443532, 207.58356789289522, 208.15670780407416, 208.731620056942, 213.4735592882195, 227.2899394372302, 247.44442930155486, 269.5350487060855, 293.74425163154706, 320.20119793513254, 349.1078769615013, 372.17091240458694, 380.81857649040364, 381.8948918512282, 382.973735831053, 391.86962904395676, 417.6926833984743, 454.8725967656119, 494.5934610889213, 537.2082253219095, 582.2146621184885, 629.1198915536023, 665.0072138806977, 678.0586000963507, 679.6641026861383, 681.2754033567167, 694.4867197520957, 731.1217191522693, 780.2264791217245, 828.1931097561751, 874.0286437014684, 916.3849798213473, 954.3551884115142, 979.0484601137144, 987.160609615886, 988.141442843759, 989.1168228341949, 996.8623519979889, 1015.8232228244915, 1034.3738979294235, 1046.205611721483, 1050.2949013177972, 1047.5110362441585, 1035.7570952370843, 1022.7649977654654, 1017.0057943045355, 1016.2821203738963, 1015.5519047546064, 1009.1657925688824, 990.1389200498329, 958.1809463259714, 920.4759924015307, 878.8125169528613, 833.4759331448822, 785.8257472692954, 749.2706694794294, 736.1340926350981, 734.4995018827691, 732.8509722547357, 719.5552119684457, 683.1254693274298, 634.4541035259087, 587.1067732047201, 541.9228677526796, 499.24981714758115, 459.05671267643464, 430.9999108402169, 421.3195325841124, 420.14354725046053, 418.9702902314471, 409.52183083812537, 384.23402390351987, 352.4171234732387, 323.2914104710672, 296.6066767529593, 272.15668647926617, 249.85767596918424, 234.55698094181054, 229.29134527801853, 228.65102140717437, 228.02026152952095, 222.93310844552218, 209.41643726370762, 192.60535139821565, 177.2674506236964, 163.26516423401435, 150.48793799226758, 138.7957385650612, 130.78247363168612, 128.02886446092407, 127.69528885526779, 127.36273940392398, 124.688313864174, 117.57024200533517, 108.68626516037605, 100.55529941255425, 93.09597352465825, 86.25440052743015, 79.96804451768338, 75.6374180920795, 74.1435145688821, 73.96232871809168, 73.78173308009599, 72.33020733378878, 68.45930689508529, 63.60892121966777, 59.136036390520914, 55.01916734913281, 51.22285125273831, 47.71926138105152, 45.29608499497962, 44.45951879729341, 44.357458845423885, 44.25575359370263, 43.43927713843705, 41.2607925330201, 38.51877044910012, 35.98548946332485, 33.63825422559434, 31.464778172082283, 29.453064760221064, 28.055019549466163, 27.571993084645136, 27.513246610590496, 27.454640454080195, 26.982604914903472, 25.720633554686252, 24.12988936626876, 22.654664580081437, 21.288479124079352, 20.021973539470046, 18.846533717108713, 18.030519850903882, 17.748083433771008, 17.71376087451069, 17.679522099299493, 17.40409592968899, 16.666035195469796, 15.735410597630239, 14.873633854273685, 14.073460523242924, 13.331540337176722, 12.642880448583304, 12.163934919330343, 11.998280883063613, 11.978131338207286, 11.95804422376495, 11.796591142961246, 11.363880033440141, 10.81892317888593, 10.314520025346074, 9.847536130317902, 9.415978241765428, 9.017688309322017, 8.742045590629434, 8.647103490793347, 8.635586673036416, 8.624101022089041, 8.531770734465095, 8.285394434613753, 7.976870219150513, 7.694498062799964, 7.437099552787325, 7.203630135752345, 6.993081327661332, 6.85089347040601, 6.80306579436789, 6.79727459092819, 6.791506360360321, 6.745373308660805, 6.62494372055906, 6.480831875784613, 6.356702127145646, 6.252522352204936, 6.167511571037201, 6.101019462016551, 6.063622715521392, 6.052584590116186, 6.051272335160743, 6.049992815392202, 6.040581689618159, 6.0208593390397995, 6.0116175507257745]}, "16": {"0": [2.3592978791873627, 2.3619334354634267, 2.3671856707669896, 2.3738254161792813, 2.377682906317097, 2.378300932005807, 2.3789261484028668, 2.383287091656623, 2.394497310458253, 2.411068397663192, 2.430773503826228, 2.454383436010453, 2.4813541516186026, 2.511642132418473, 2.5381215227113634, 2.5498713592418563, 2.551666407700088, 2.5534705835074405, 2.565789602320425, 2.5970413738192453, 2.6390991244995825, 2.6850950323528444, 2.7345712052750026, 2.7875645741674697, 2.8444100148535716, 2.8925825997820462, 2.913562250888125, 2.9167168634009237, 2.919881274093658, 2.9412710992388904, 2.994317750166126, 3.0650745961988783, 3.1400180723836906, 3.21899749429904, 3.3024463030592965, 3.3904476824270806, 3.46330776210174, 3.4944537889946083, 3.4991572095594417, 3.503872040676731, 3.5356601429898884, 3.6141264620099447, 3.717489738445163, 3.825779189574056, 3.9392406529876838, 4.058067276521644, 4.182376727662655, 4.284789249651633, 4.328514919254928, 4.335130958681637, 4.341762675438289, 4.386441098631697, 4.49633384382972, 4.640504549473123, 4.790976680683495, 4.948197138964789, 5.113020927518074, 5.284642163932658, 5.426234759674776, 5.486642095557268, 5.495751157771496, 5.504881434651512, 5.566412619747898, 5.717821535258673, 5.916235257851455, 6.123288191542644, 6.339443816410011, 6.564970970924203, 6.800446010248506, 6.993966676919227, 7.076630576773474, 7.089098038696655, 7.101593833518481, 7.185793405553472, 7.393031581324106, 7.663715454016005, 7.946403860071081, 8.242101164571562, 8.550400605163658, 8.872489599106055, 9.138373718804429, 9.251772013519473, 9.268890849581146, 9.28604725276275, 9.40156694738946, 9.686296895455088, 10.060082480562833, 10.45022112730729, 10.858401430214316, 11.285305196516008, 11.731792750726425, 12.10042712529787, 12.257948068153159, 12.281745684697977, 12.305626566559036, 12.466251626088884, 12.861880049520376, 13.381582217516705, 13.925632715884666, 14.495685786439454, 15.092322857432166, 15.717976785571908, 16.235470013544376, 16.456836604036454, 16.490319008902468, 16.523875431762963, 16.749853508087458, 17.30695672032839, 18.04005351412286, 18.808792032976488, 19.61653661011958, 20.464355828211758, 21.352396957558486, 22.088669209134512, 22.4036490341958, 22.451260594296645, 22.499016336480068, 22.820895634636873, 23.615791031010858, 24.662264195984328, 25.760685750581025, 26.915974834599034, 28.12874142227496, 29.406840194806215, 30.464871822147387, 30.918204391087563, 30.98673934097035, 31.055450477725003, 31.519181879270484, 32.66569278443579, 34.17654541106524, 35.76600248051975, 37.43861558879837, 39.19954204025731, 41.05385043069936, 42.59329829839075, 43.25436891805655, 43.35436450243357, 43.45460085616855, 44.12894680747146, 45.795788686284894, 47.99869533564099, 50.32204535955951, 52.76917282561568, 55.35460667738967, 58.07590193130151, 60.34195651312312, 61.31392687700811, 61.46098236057251, 61.60845445639364, 62.603658007846704, 65.07000677836345, 68.32994687593565, 71.77395538984274, 75.41585761489324, 79.26417145425195, 83.32597728511101, 86.71356094136229, 88.16881106815912, 88.38966090259623, 88.61109920696906, 90.09976485725957, 93.79384204649102, 98.69827045978484, 103.88428239443704, 109.37176233872738, 115.1982276070502, 121.35546480902063, 126.50317892231183, 128.70889795657277, 129.04313403697824, 129.3784223171457, 131.6452905877034, 137.27971534566993, 144.77371063518873, 152.69749227751194, 161.11442737458924, 170.03515436891107, 179.49298126250562, 187.41065890098295, 190.81655230453703, 191.33193566883725, 191.84882640651864, 195.34035944473993, 204.00832626351303, 215.52738648499692, 227.758392882141, 240.71481303140155, 254.47148831227238, 269.0506238679028, 281.19740150505294, 286.43427503074406, 287.2262755780037, 288.02002684891966, 293.36993051226955, 306.6590098720169, 324.2824796634942, 342.87679791518786, 362.4900364635276, 383.1327919990696, 404.81354514476544, 422.7791699971027, 430.4132226614485, 431.5674646366624, 432.7246821471527, 440.5313037454372, 459.78789980429525, 484.9734885646475, 511.08441878206844, 538.1124603702896, 565.9414904425216, 594.252996529522, 617.2639868638153, 626.8516262320397, 628.2878525757126, 629.7323747494854, 639.4658186963526, 662.8826761309786, 692.4020534316579, 721.8068054916022, 750.7608512351009, 779.1521559806234, 806.4364521085716, 827.0518722905142, 835.5437359114333, 836.7969594156558, 838.0454937615195, 846.2758958353977, 865.2366130898707, 887.3964227156401, 907.6737366520334, 925.559204634579, 940.8169600601811, 953.7154009788078, 961.9723531651658, 964.9445480192027, 965.3549996384306, 965.7567329464056, 968.2167000597065, 972.6909179540997, 975.8668225905915, 976.2197189354703, 973.6190995504247, 968.1432911547579, 959.2459819412277, 950.2396445137317, 946.1631487713737, 945.5324000138384, 944.8963131789899, 940.4104764157935, 928.072700859, 910.780163588195, 890.9627851038287, 868.957499393698, 845.2417257168532, 819.7778978641836, 798.7733341761095, 789.6842269663625, 788.3149726574271, 786.9438054879935, 777.7317162892977, 755.2784438783508, 726.6051535324957, 697.1300064814988, 667.7210945086473, 638.1062043802913, 609.0460745950447, 586.2242469117784, 576.7479238846138, 575.3416977687099, 573.9388042925522, 564.6502698892668, 542.5196541648864, 515.4630832162743, 489.2126795091267, 463.85568215601756, 439.50867430707666, 416.2040736465577, 398.5228445791494, 391.34528131631936, 390.2743568932032, 389.20207995238394, 382.1959428100011, 365.7545596586776, 346.00005981685774, 327.28329324434634, 309.5350479928616, 292.72558685662403, 276.81010866100814, 264.86952599911575, 260.04778500483604, 259.33443787872324, 258.6229140354395, 253.916655218903, 242.98144970819834, 229.89353603895518, 217.54887101959076, 205.93405819939397, 194.95584742793187, 184.6042817026868, 176.83953341703645, 173.70830934568082, 173.244532212033, 172.78197880315702, 169.72441863965273, 162.63343477010216, 154.14242596761264, 146.13435874962053, 138.58384953209787, 131.46552818352717, 124.74484397648445, 119.69277186640655, 117.65259301673116, 117.34920676998698, 117.04831065294195, 115.06049971268736, 110.43265511881515, 104.89822931107503, 99.66726458137948, 94.71987592419819, 90.04614792000422, 85.62896542013293, 82.30191873102991, 80.95777368107821, 80.75810876110265, 80.55875599525962, 79.2450301532639, 76.19254151218037, 72.52476647659024, 69.05744615223426, 65.77446698802414, 62.66490188233849, 59.713737971913446, 57.48674762402749, 56.58816164546258, 56.45511565339687, 56.32246552062359, 55.442498621509806, 53.39385539961837, 50.932033470273154, 48.59448700208735, 46.38188053708994, 44.28062729245367, 42.28754498612576, 40.78003140835904, 40.17023158528571, 40.079930761734985, 39.98988839187862, 39.39502882981555, 38.00319437115921, 36.32739007007979, 34.736350908814764, 33.22285882389651, 31.785577207119477, 30.419392840342326, 29.383832369323986, 28.964743086232772, 28.902651925237958, 28.840720228223873, 28.430849220688813, 27.474169948101775, 26.318937720404588, 25.22219654566625, 24.17816797509024, 23.186726070180264, 22.24278635092595, 21.527307928101852, 21.237815540713818, 21.194911825441483, 21.15212051289911, 20.86903436428328, 20.20657123970593, 19.40905716822655, 18.650139754116953, 17.927621201194448, 17.2414657742781, 16.588755728987916, 16.09389119919105, 15.893336324184936, 15.863570528992652, 15.83397693275795, 15.637955061155916, 15.180089493857144, 14.628151231700574, 14.103016427446727, 13.602975473002813, 13.127276478084882, 12.67500695058273, 12.331542978394276, 12.192559779227421, 12.171957817929366, 12.15140872711849, 12.015461176603985, 11.697795592244015, 11.314748610401494, 10.95122738949572, 10.605214352939399, 10.276560322979808, 9.964767625921738, 9.728791291143168, 9.63333560518375, 9.619196360441563, 9.605093200258707, 9.511786283568743, 9.294229878706009, 9.032082538346216, 8.784026227058094, 8.549569673006566, 8.32730377170255, 8.117231650094793, 7.958737349666824, 7.894977406047922, 7.885545417273668, 7.876143394378076, 7.81408523078647, 7.66963199502786, 7.497138177711933, 7.335306525316569, 7.183933565691599, 7.043048834358004, 6.911518494130395, 6.814096024088272, 6.775325847585575, 6.769649133747078, 6.7639749658572645, 6.726633851693039, 6.641278980188005, 6.541313310830845, 6.4502719465791225, 6.368412577284746, 6.294973980124934, 6.230052730628937, 6.184677410864754, 6.167315638181276, 6.164783493556925, 6.162273124267124, 6.146190000107587, 6.110994059510482, 6.073665762113221, 6.044368020764222, 6.022994199966073, 6.009524517577597, 6.0040789919318724]}, "17": {"0": [2.357441276545139, 2.35792277409197, 2.36012491498133, 2.364100151363742, 2.370155397309774, 2.3786528433184, 2.387426228096968, 2.3916672072280067, 2.3924099107006898, 2.3931498813509062, 2.3977234761376782, 2.409385231474122, 2.425935462078211, 2.4439876283027404, 2.464729085697957, 2.4878334615821216, 2.5129176259578836, 2.535225265130021, 2.5455230998722715, 2.547275629313005, 2.5490371771999802, 2.5598968836835403, 2.58564806685243, 2.619094607370398, 2.655000607518538, 2.69338759003378, 2.7342546632836404, 2.777441113664506, 2.814502504013681, 2.831455822947375, 2.834330711948934, 2.8372131596325034, 2.8545609303308743, 2.895221557491057, 2.947786069854912, 3.003069325390075, 3.0609751446474798, 3.1218915274681307, 3.1854447338503675, 3.239301172302594, 3.2637125769525204, 3.2678445192763284, 3.271985634362199, 3.2969394036952555, 3.3549973736736014, 3.42864684593507, 3.5054221684708304, 3.5851634812807145, 3.6680495974843828, 3.7545262569641715, 3.8275477472999304, 3.860505907500893, 3.866071402608929, 3.8716480381272396, 3.905222491302643, 3.9828155090672377, 4.08144243629372, 4.183553772826589, 4.289356190128869, 4.399422632331209, 4.513329736102393, 4.609191083761034, 4.652568625395431, 4.659868738095808, 4.667184684094928, 4.711261470950485, 4.813204595533212, 4.942514428114811, 5.076391888262467, 5.215053654142894, 5.358949676149985, 5.50778175518075, 5.63295930188243, 5.68953423560778, 5.699099033856654, 5.708687754674181, 5.766361752225328, 5.8991299669562665, 6.067314770411755, 6.241204854225822, 6.421396311382698, 6.608088124742802, 6.80128198401585, 6.9636559338217205, 7.036901943406482, 7.049258289974566, 7.061642260497667, 7.13606694357362, 7.307994591130826, 7.525850383323249, 7.751231843548102, 7.984609809624725, 8.2266731600804, 8.47722799358385, 8.688120416109289, 8.783645811280605, 8.799732883083731, 8.815852612656242, 8.91271037940714, 9.136476638273914, 9.42016400337727, 9.714596251065489, 10.019876793326574, 10.336100665327702, 10.664604279204719, 10.940874124039672, 11.065718530054555, 11.086817795875293, 11.10796424635659, 11.23504963551677, 11.529018073997369, 11.901595962656653, 12.288170076052664, 12.690127775952186, 13.1065710664507, 13.538921411068543, 13.90357908982731, 14.068465726393828, 14.096334627290371, 14.124266512513836, 14.292019586843951, 14.679958166606836, 15.173405406767568, 15.685390843345779, 16.217579627050046, 16.771302178504367, 17.347004420441625, 17.832546946209813, 18.052082247278182, 18.089181624098256, 18.12639703243172, 18.350366637877713, 18.868146648083375, 19.527377445807595, 20.213137237061613, 20.92634851445787, 21.66821881456242, 22.439832886074257, 23.09287014018484, 23.388682753280825, 23.438673591709744, 23.488782497895592, 23.789829028228798, 24.486649816606928, 25.372055919926023, 26.294794949547807, 27.25713964405908, 28.258032263717134, 29.30191523347025, 30.18356892319146, 30.583144209161077, 30.65075314688745, 30.718535769649574, 31.126359935101863, 32.0727042797931, 33.27588694496112, 34.52935519206746, 35.83672566240098, 37.19912201485197, 38.61933987055835, 39.823134861301, 40.368540473313615, 40.4605970849997, 40.552886147906975, 41.10807328347196, 42.39562051623692, 44.039958038234474, 45.75415920143498, 47.54105238640609, 49.40746068426338, 51.354492427079784, 53.004299504154226, 53.751724938222765, 53.87876625805468, 54.006111921194666, 54.77092887625202, 56.54495309199064, 58.80608230540574, 61.169670432951726, 63.63991500812666, 66.22403385229514, 68.92460240132291, 71.20980987000407, 72.24805946272419, 72.42399994321896, 72.60037800083164, 73.66125045388733, 76.12477950032759, 79.27595174348372, 82.56998797718823, 86.01549444224906, 89.62226259412715, 93.39413811713676, 96.59964665127464, 98.05229730047371, 98.29825516725765, 98.54494772156436, 100.03134673915669, 103.48807405665454, 107.91207710840987, 112.5403162298154, 117.38852009523568, 122.46287469630748, 127.7952865961352, 132.32086843424094, 134.37462462252765, 134.7222348099504, 135.07077146687442, 137.17883622752507, 142.07187987116535, 148.31570125157805, 154.88001417531913, 161.76644844116933, 168.96466775430238, 176.51698988145003, 182.94126149996026, 185.86329361077972, 186.35817153450273, 186.85466683578213, 189.84494472003277, 196.79372802035076, 205.68328600622795, 215.00499741580637, 224.76930680610064, 234.9795060574604, 245.66820111783062, 254.78631787137974, 258.9193733770335, 259.6186594503163, 260.31968923761053, 264.5354374905384, 274.3462824933031, 286.8668540199681, 299.9593654161426, 313.6179973897762, 327.8572676297342, 342.71460713928377, 355.26811265345697, 360.9785308302892, 361.94722575389653, 362.9062215456706, 368.6745594071109, 382.053405007587, 399.08852211314303, 416.64558329586873, 434.8093430386978, 453.62243535261894, 473.04768857070457, 489.28416064837387, 496.4993238634661, 497.718505511457, 498.9383750855676, 506.25990403520115, 523.0589591648076, 544.1931349923675, 565.4299360577908, 587.1328440043936, 608.8640909465496, 630.8640538707641, 648.7039776754121, 656.5727347317181, 657.8987557064577, 659.2284302055095, 667.1502367821432, 684.9015512214936, 706.3015475139616, 727.2978206611364, 747.8128624617764, 767.7640008983034, 786.7336661838419, 801.5812943921894, 807.9761747402295, 809.0335531031343, 810.0866382169368, 816.2775122291104, 829.4432540780996, 844.753181196062, 858.856250728651, 871.362747581845, 882.4198541594373, 891.7163616346289, 898.1403857423978, 900.7256627221842, 901.1400066803785, 901.547444057023, 903.8337726179955, 908.1653261925072, 911.705970424364, 913.7054346590547, 913.6409095970969, 911.5951562171281, 907.8578500212741, 903.7777322017298, 901.5717408883821, 901.220579991335, 900.8454754080188, 898.4418846689961, 892.2370072329761, 882.8853851778953, 871.5017328710901, 858.899916619735, 844.94972984317, 829.631107466275, 816.2453569220476, 810.2152754542527, 809.1750579661706, 808.1287764021748, 801.7528098221029, 786.8453571748383, 767.7962912389231, 747.8891773792684, 727.5250935255496, 706.7620321219299, 685.1516709477946, 667.4257654020774, 659.504356956451, 658.2113133208209, 656.9191308957606, 649.04602739814, 631.1579674347607, 609.2430132473423, 587.3966890172557, 565.7104550212201, 544.3864535370535, 523.2880088900295, 506.5324005152041, 499.1730370246579, 497.94210867501016, 496.71548089764036, 489.45246839238104, 473.2157114302839, 453.8798214572211, 435.0593526371058, 416.8918599700254, 399.2705835618485, 382.26094561886646, 368.8199110959902, 363.020093302451, 362.0573106996343, 361.0973314760682, 355.4388902608074, 342.895225028998, 328.04151785406367, 313.7951147325029, 300.1525297972267, 287.039193839992, 274.49145128453665, 264.6956863012775, 260.4925555482157, 259.7939331595107, 259.09705892406095, 254.96919310657995, 245.85468008397854, 235.16131167400712, 224.93841038532935, 215.1787439587815, 205.85422939766374, 196.9530268786241, 190.02037427158885, 187.03821026062013, 186.5435034349255, 186.04836973218104, 183.1192699592208, 176.68993897748948, 169.13832737336193, 161.92369109798648, 155.04350107242735, 148.4748728714849, 142.21679486854634, 137.33743173957097, 135.23627503265277, 134.88592872293583, 134.53648504112277, 132.47690925392163, 127.9511296152328, 122.630390380478, 117.55382075597815, 112.70111258514777, 108.07745125495717, 103.65808580495076, 100.20733345042368, 98.71604691763503, 98.46872094004928, 98.22271493956961, 96.7682726881423, 93.56886495644306, 89.79707533407846, 86.19481516967188, 82.75659569685665, 79.46301082804415, 76.31779508242884, 73.85445432666232, 72.7949090156617, 72.61888791120776, 72.44334250504276, 71.40636410850735, 69.12292082412635, 66.43277416995866, 63.85375497038151, 61.38623921263634, 59.026422542978665, 56.7701701503333, 54.997569848733676, 54.234558609789104, 54.107731300210645, 53.98126523976218, 53.234592500009, 51.59056800562684, 49.64477436109011, 47.7846069854391, 46.00464047019383, 44.29695938589198, 42.6629997306522, 41.38149040491274, 40.82868994779292, 40.73678680343319, 40.64512915485157, 40.103631065861606, 38.91015830517654, 37.496515573379824, 36.14234881655732, 34.84559236014369, 33.59813349135177, 32.403710847748734, 31.466685913154894, 31.062397961391525, 30.99509676721168, 30.92795245495543, 30.531615652858786, 29.656095947087003, 28.62016922340607, 27.626957786058718, 26.674233347694948, 25.75957146441058, 24.880918300957983, 24.192079134305462, 23.894870325699216, 23.845326607520775, 23.795863378659913, 23.503988676351792, 22.860115233896142, 22.0986956530138, 21.368116826804545, 20.66534649660317, 19.991933737900883, 19.345231184175525, 18.83746393109495, 18.61849051853428, 18.58206479694709, 18.54573397480847, 18.33075726461486, 17.856386007237706, 17.295608202905676, 16.75672591074994, 16.240374503580128, 15.744566856907921, 15.268745951543169, 14.89485387076493, 14.733676929827523, 14.706876549895119, 14.680141571868033, 14.52206694847606, 14.17290946947318, 13.759302658793697, 13.362437605553232, 12.9814560662354, 12.615306551758135, 12.26406097295157, 11.98794828129339, 11.868861075932173, 11.849076273032484, 11.829344654930297, 11.712725662172254, 11.454939560766457, 11.150182745198004, 10.857746474871407, 10.577409301339411, 10.308748027869855, 10.050736425424788, 9.848904013714526, 9.761613282709243, 9.747115214330297, 9.732607400232869, 9.64699801940116, 9.458793168407947, 9.236274469918303, 9.023674674735593, 8.820115176151806, 8.625420995932425, 8.439822931381343, 8.294118496171292, 8.23126448465015, 8.220831057522213, 8.210428273585942, 8.149028091703157, 8.014082837029788, 7.855521130497724, 7.703986532590955, 7.56023606575634, 7.423590530283528, 7.2942634862264, 7.19368563940698, 7.150673422251196, 7.143550754632168, 7.1364600720597275, 7.094661124284677, 7.003181424479087, 6.897246066430528, 6.797945776038241, 6.704466666483851, 6.617083758197047, 6.536173096102058, 6.47455015148595, 6.448605841849132, 6.444330429822662, 6.440076929938923, 6.41510914483345, 6.36167206722294, 6.301098926540796, 6.246115863373376, 6.197088622137546, 6.153621121669618, 6.115270193722483, 6.088163045427604, 6.077305387881077, 6.075611785217808, 6.07394672902311, 6.063927879883205, 6.044229863668874, 6.02475886679073, 6.010349936959555, 6.00191342717462]}, "18": {"0": [2.346545648763618, 2.359751021691553, 2.44519184857316, 2.539587991477777, 2.5640055811541895, 2.5659156476481453, 2.567821198984219, 2.593866743761313, 2.7380050073142446, 3.042599755907047, 3.4478812850193283, 3.964950368030655, 4.612393774635474, 5.416827229408622, 6.016031899273519, 6.155541231138192, 6.166056353936378, 6.176595083242623, 6.3203054767958395, 7.0454144746630085, 8.415854112303515, 10.114321363184052, 12.228123657513072, 14.86983316700922, 18.189390537564908, 20.7091938922771, 21.30246941398727, 21.347291337085405, 21.39221469844148, 22.006348339703425, 25.137811071634083, 31.23198589621056, 39.02937641664637, 49.046650462828026, 61.9838933063944, 78.8057511214002, 91.89204068563156, 95.01381478835705, 95.24932552635865, 95.48554877122356, 98.73307619459379, 115.50556001444845, 149.0010315891836, 193.08922392285672, 250.89621103338823, 325.6717611869187, 419.19582730052605, 486.7751561716758, 501.92466797624536, 503.0711030201732, 504.21000732716635, 519.7493217433192, 592.856551198343, 704.8502594060404, 791.9811424406762, 833.9122369751113, 820.8944725858795, 756.4351073200412, 695.7333120543254, 681.3735961888239, 680.2822047292563, 679.1889516860006, 664.4194770885912, 592.177018129682, 476.99463433036624, 373.8098119439368, 288.9839102439146, 222.4291227913115, 171.3522050444803, 145.761823756227, 140.8033797976132, 140.4425749573624, 140.08285309164174, 135.34596387698844, 115.46490775449556, 90.05834110225445, 70.66882524899341, 55.807295026178984, 44.35238212061266, 35.48537977709114, 30.959221419219794, 30.07370531593486, 30.009078253184747, 29.944613104077565, 29.092175994208777, 25.484704097300924, 20.769660646821574, 17.08040148466681, 14.196654290755292, 11.936155650268926, 10.17006928096467, 9.268141437538548, 9.092993877718198, 9.080203066164682, 9.06744776025338, 8.899032872497074, 8.1902614890812, 7.2910381705536125, 6.641281517408049, 6.215347806221897, 6.0502428175348495]}, "19": {"0": [2.3322011515893397, 2.3579346100824354, 2.3667976881221033, 2.3675706384100854, 2.368351830591348, 2.3784007187456786, 2.4384537396949764, 2.579498525956091, 2.7828970774454462, 3.052884480123016, 3.3941779246475168, 3.81498300143426, 4.127061184293738, 4.202297657661202, 4.208651833753012, 4.215020242475133, 4.292741870937743, 4.664299670169791, 5.347387387473507, 6.164125083377349, 7.13606435647282, 8.29698211873933, 9.689405121936725, 10.71363445755485, 10.960248306041276, 10.981065352618435, 11.001929435336292, 11.256409231902929, 12.476069693128986, 14.728573793565507, 17.460262882905802, 20.79231652900208, 24.867733464785754, 29.865851985362607, 33.60972075283711, 34.51979743438814, 34.596732311123596, 34.67388175997392, 35.617347829111246, 40.17518202616186, 48.74900529332217, 59.38745962987095, 72.64866285666943, 89.2204693468745, 109.98634627639058, 125.79533850975014, 129.67161461675087, 129.99885890207355, 130.32694706218984, 134.3439651143166, 153.93701644478898, 191.20541201769245, 237.69572953413754, 294.9422370613019, 363.7783761579867, 443.32861296350825, 497.6497045396752, 510.0954579588931, 511.13064708768616, 512.1653353387075, 524.5761570802871, 579.4211484973835, 658.9048301278219, 719.8987844289909, 752.4125186229874, 750.7015540620515, 715.290811442251, 677.8406143884977, 668.2491415840655, 667.4288121895439, 666.6049372957619, 656.4096699966727, 606.8882590012786, 521.2662636439196, 435.3261948059968, 356.6772446732401, 289.0037289278584, 232.84813797185245, 202.89247286434372, 196.72442244256428, 196.2202379836638, 195.71718669872035, 189.76802175199552, 165.41460638955192, 133.38829632735005, 107.89725044284565, 87.59623729518461, 71.40295480202064, 58.4572099143191, 51.612970016834524, 50.202078092861214, 50.086964920736804, 49.97213508109025, 48.61225229327887, 43.04080124106854, 35.64744103405455, 29.666539310312032, 24.81091409869767, 20.866740669932113, 17.661553309965814, 15.950047550705253, 15.59581850180311, 15.566827201691224, 15.537913282721055, 15.19632727008961, 13.788899065311952, 11.908367855498279, 10.379569876682528, 9.143418219806517, 8.151702567381133, 7.366970552811094, 6.964898129928913, 6.884084050930172, 6.87750284777962, 6.8709459224420915, 6.794375261526648, 6.492794434616456, 6.142230435239716, 5.935798444577924, 5.869932569593266]}, "20": {"0": [2.3196754464730653, 2.3208240466313903, 2.321952803763474, 2.3221713495393543, 2.3224018295854223, 2.324175607024881, 2.329162085054128, 2.3376948021931465, 2.349093437770984, 2.363175573040553, 2.3801941553367896, 2.4000282083321696, 2.4181209955470075, 2.4262431888477445, 2.4275356370354775, 2.428838452617464, 2.437492656412586, 2.459087237273348, 2.4883145929611183, 2.5211436662531583, 2.556166802033906, 2.5943081474852145, 2.635966169379738, 2.67146761269018, 2.6872792152896916, 2.689744501616245, 2.6922196558885343, 2.7083751787804977, 2.7479751694752723, 2.800395299660373, 2.856157612659681, 2.915622629478616, 2.978454887937063, 3.044210017467306, 3.099628924002121, 3.123761454249867, 3.1275440752848067, 3.131336562913552, 3.1560406519055295, 3.2160749663888524, 3.294647733511206, 3.3770232827607103, 3.4633597277646095, 3.5533789805735405, 3.64800790668705, 3.726646792158392, 3.7609534435146044, 3.766323917350295, 3.771706791487444, 3.8067320339001656, 3.8914372132789126, 4.000699773200611, 4.1150562750169914, 4.234611278278417, 4.35914796814595, 4.488606517668337, 4.596343410346931, 4.643286151686051, 4.650615979864553, 4.6579957125409015, 4.705798688494837, 4.820625358978325, 4.96931906742093, 5.124568211489558, 5.286692666736799, 5.454268281110771, 5.629054328371678, 5.773659138072211, 5.836455440290024, 5.84627420819701, 5.856114214906501, 5.92010673928313, 6.074500426623639, 6.2738246584932345, 6.481281250175354, 6.697285453082872, 6.922212340441109, 7.154898279805338, 7.348348080883248, 7.4327742871813145, 7.445868935071131, 7.458998061329433, 7.544356040898268, 7.750317391842431, 8.017275888475139, 8.295422683133683, 8.585369503707291, 8.887138466707245, 9.201401234460334, 9.462275588125836, 9.575787911688796, 9.59352085379771, 9.61129083088828, 9.727508798170495, 10.006517992926842, 10.368317587474092, 10.745585665536021, 11.138665898744978, 11.548062845917224, 11.975205851486098, 12.331082883289529, 12.485128671771376, 12.509149178815623, 12.533234626791984, 12.690582313724333, 13.070137787911502, 13.56253751491954, 14.077229818418003, 14.614318767705306, 15.174958688087571, 15.75923610400487, 16.246689064239604, 16.458722765322207, 16.491858015261496, 16.52506546573627, 16.741035605206147, 17.262556254805492, 17.942407742145228, 18.652849853787984, 19.39685442645476, 20.173517179864056, 20.985764143241457, 21.6635322220744, 21.958885098821796, 22.005082164961212, 22.051389651290236, 22.352792814263243, 23.079902520466472, 24.02624398566767, 25.015611224242942, 26.05182725317627, 27.13656552929626, 28.271772548896553, 29.218332343714245, 29.631275152863466, 29.695950839771537, 29.760682861904865, 30.182119124073925, 31.203035396169152, 32.53038582950954, 33.92220286395009, 35.37825623778527, 36.90469735353642, 38.5035430424148, 39.84024502871977, 40.422633732997625, 40.51371028194925, 40.60500248811513, 41.19928172074395, 42.638356183934796, 44.518567587168945, 46.485146190366144, 48.547281957201925, 50.71503254339269, 52.98769029753077, 54.88724814503209, 55.7173342840507, 55.84725524890077, 55.97743466106996, 56.82474356885884, 58.87647156484333, 61.55812829016268, 64.37104586032726, 67.3241731917897, 70.42989777951358, 73.69040079432762, 76.4197993876553, 77.61076049017414, 77.79724853844269, 77.98439884466544, 79.20455966363632, 82.1552253568874, 86.0126691929957, 90.06374760799048, 94.31735647766276, 98.7881610782995, 103.49384310816612, 107.42799812345923, 109.14588794698726, 109.41461629312823, 109.68400169243678, 111.44062830406018, 115.7050323337799, 121.27282200784548, 127.11117587468269, 133.25889472870327, 139.72183866754352, 146.51071634499073, 152.191171100636, 154.67020448514052, 155.0582083714766, 155.44743226903498, 157.98497305424723, 164.1269568182412, 172.1280957404771, 180.53979835298438, 189.36446297510864, 198.59978924146398, 208.2792301554031, 216.3637875377477, 219.89379399436163, 220.4456396607192, 220.9987408061937, 224.59720600091373, 233.28859159825888, 244.57375653979614, 256.36244723666624, 268.6604674622465, 281.4455768468332, 294.76260484632695, 305.7674818270695, 310.5425777005578, 311.2873858944797, 312.03347144602657, 316.8774861633639, 328.5293144147856, 343.51631515890057, 358.95344223255944, 374.8164289282127, 391.1102523491345, 407.73384579668976, 421.27609323193593, 427.05927975875943, 427.96065406799676, 428.8619020675683, 434.72943692916544, 448.57349280035265, 465.91446726104016, 483.42938715269304, 500.92495997343866, 518.3003770830467, 535.426955611219, 548.9579746545355, 554.6193459234137, 555.4922399968251, 556.3638870768266, 561.9572764525568, 574.7976517973559, 590.6015184309174, 605.588937147945, 619.711515128787, 632.9306427902688, 645.2601786157222, 654.2228257235337, 657.8281922453044, 658.377877682497, 658.9233945924543, 662.3392893521905, 669.7574894118623, 677.8804552403959, 684.5891014146514, 689.7403056825128, 693.6768028863186, 696.0156275274481, 696.7041720362008, 696.7391483530996, 696.729956907218, 696.7161003398627, 696.4300329626991, 695.1885418037859, 692.2993313492601, 688.0082580967415, 682.2224651444388, 674.929270105082, 666.1210743822445, 658.30070935384, 654.7916818047569, 654.2261913624026, 653.6577404177604, 649.9192650532124, 640.5767123806628, 627.9344278686602, 614.234034243209, 599.7726477871959, 584.4633147830949, 568.5624629067978, 555.5209248817918, 549.8573759172647, 548.9742395913817, 548.0896943031294, 542.3765495677246, 528.7174371636486, 511.46506047450947, 494.07322937749115, 476.54280261493943, 459.03425216871534, 441.6828305990555, 427.9235287959121, 422.11626807016665, 421.2185634195525, 420.3215160743466, 414.55008507890733, 401.1172038575266, 384.65449778160365, 368.5087770595589, 352.8253670664571, 337.5862614682497, 322.7954815028028, 311.282723521925, 306.5014663159749, 305.7647999658349, 305.02953280675393, 300.3196459574319, 289.4912122081653, 276.3827106591933, 263.7999557461287, 251.7250326223559, 240.12665694489039, 229.04719415499272, 220.5216821277839, 216.98998222331747, 216.44746700391786, 215.90722728770749, 212.44836245097886, 204.51610587241922, 195.00045921777925, 185.92988924736937, 177.27854957215612, 169.0226820616292, 161.1643748339493, 155.14383080389354, 152.65918876852433, 152.277718313273, 151.89721128189217, 149.46546594915765, 143.89695791882096, 137.24627312439085, 130.90714933876424, 124.88280861798887, 119.14588978823919, 113.69462920103231, 109.52191303228354, 107.79991046251622, 107.53507375383897, 107.27055084433493, 105.58288588688762, 101.72820661845033, 97.11680628097416, 92.73540007420023, 88.57068459654622, 84.60437425893683, 80.83058134816123, 77.94216825731709, 76.7500505129439, 76.56702950884805, 76.38448171120918, 75.2175081794027, 72.54589320055013, 69.35117798083978, 66.31339738096624, 63.42136860777969, 60.6676017050385, 58.04768758195824, 56.040091318568315, 55.20856985610086, 55.081028481338976, 54.95424095968223, 54.14355465979632, 52.28353072656648, 50.05935203990598, 47.94070790389437, 45.917928695827, 43.996732488555836, 42.163708590246166, 40.75955920132556, 40.178764077469346, 40.089739348235696, 40.00097601351073, 39.431764392701766, 38.12829733939808, 36.56734661130878, 35.076284708617976, 33.65577617650999, 32.299486499466305, 31.00607118048492, 30.01278390060477, 29.602536543187245, 29.539501622158877, 29.476613661269784, 29.074429302943894, 28.15308955030757, 27.04799649971081, 25.993583077303278, 24.98750474234716, 24.02539400318893, 23.107645319087244, 22.40302346754826, 22.11178962547775, 22.066984769730457, 22.022286538591008, 21.73647020384826, 21.080996619092318, 20.29623359083569, 19.546332063529032, 18.82933446632646, 18.14625021359384, 17.492653808061775, 16.99250070928926, 16.78510624140339, 16.75325329726448, 16.72147931916834, 16.518296365141115, 16.05296755687947, 15.49550567353043, 14.962814619233068, 14.454729343362581, 13.969551225339973, 13.507152426323463, 13.151254222419444, 13.002995163256003, 12.980232024089089, 12.95753300552302, 12.813346951258966, 12.482855264441477, 12.086435409309907, 11.707169475735153, 11.346388378577265, 11.000743096239278, 10.671598240416836, 10.418330779217047, 10.313956110894658, 10.297926280184079, 10.28194951701245, 10.180030491178485, 9.945850703333265, 9.664930543191131, 9.397229177454426, 9.142481569386279, 8.899856525592423, 8.668890501535051, 8.492293667090221, 8.419664744260887, 8.40852246355228, 8.39740779535313, 8.326366089420125, 8.163545884598898, 7.968932386128318, 7.784642993945412, 7.61006461693927, 7.445242073985511, 7.288804031017224, 7.170424062792077, 7.122261566484343, 7.114826272555941, 7.107414953477474, 7.059765118857516, 6.953208246173041, 6.827222641439827, 6.709356154612952, 6.59971715058168, 6.497908981845804, 6.40425382327932, 6.3342218338440395, 6.306097277973858, 6.301814087133503, 6.297551362677245, 6.270520875926243, 6.20951760130585, 6.141586854062234, 6.080056509221323, 6.02545288473808, 5.978075118143953, 5.936529285268455, 5.9093972447684076, 5.899077534557393, 5.897534050590378, 5.896006885181807, 5.886546733151529, 5.867012978687723, 5.849813372206419, 5.837759975984491, 5.833859960885283]}, "21": {"0": [2.313461198435874, 2.344112793646081, 2.448490022372631, 2.626242495629451, 2.8852609519723385, 3.09126091782314, 3.1407827984395826, 3.1446438669803323, 3.1485122806527026, 3.199464405122496, 3.459773402156946, 3.9618139818359976, 4.585594099323909, 5.352275538023462, 6.288922845362621, 7.4295112257735605, 8.273744092522078, 8.470017913430627, 8.485352060196984, 8.500718550718211, 8.70370841341687, 9.723839604778714, 11.651800106416045, 14.033795948760135, 16.990535933054822, 20.689634025078867, 25.329204531103745, 28.831429257303423, 29.65504735347766, 29.71940253612677, 29.783916737034957, 30.638110738603903, 34.97200182085391, 43.346784828205834, 53.98231867640546, 67.54137428329523, 84.86129695442524, 107.02239299893587, 123.99210518303383, 128.00613484653428, 128.3197493573128, 128.6341650611348, 132.80152992585542, 154.0125747346559, 195.03301341079631, 246.30233681211166, 308.6293993610928, 381.03099577235565, 459.21968400361925, 507.76229934480176, 517.8283976651558, 518.5981585609111, 519.3706911895874, 529.3020042170789, 571.3341354131633, 620.371644709786, 639.9570141699058, 625.471011677371, 580.2354831687556, 513.0407443695794, 464.8191374496035, 454.1594436427826, 453.33635274478314, 452.513264791684, 441.7664664959314, 392.6284733009177, 318.9938751675874, 255.03438017262465, 202.15946342998464, 159.69847586640282, 126.14951384199597, 108.88871110403558, 105.50594935811122, 105.2506629687121, 104.99599796928847, 101.74065242494191, 87.99347904853357, 70.04341025601161, 56.00774926985398, 45.01658269053183, 36.38048919199756, 29.566162793844228, 26.043325858494267, 25.348572848972484, 25.296088471091437, 25.243724128399727, 24.57339826278579, 21.728031853935644, 17.96956119219832, 14.993016738945522, 12.637853450643842, 10.77185021231577, 9.299292965960273, 8.541781457017215, 8.393364804371693, 8.382209791464792, 8.371092608012512, 8.228654121137296, 7.631424745105943, 6.875167432474989, 6.334347641760925, 5.98720798421778, 5.842956859612322]}, "22": {"0": [2.3396129223111557, 2.3941256575221135, 2.5175124498328847, 2.715393339526177, 2.990384606817092, 3.3486674664484988, 3.61939853395399, 3.6833277846039363, 3.6884888203883817, 3.6936607202697935, 3.759884378250533, 4.087013855235752, 4.69861180926528, 5.442142430054348, 6.347776204984443, 7.451102922062036, 8.79603263618372, 9.79195481664927, 10.026375586629545, 10.045244908652165, 10.06415431694997, 10.30648728164435, 11.508142440699002, 13.771531305281515, 16.563060072552528, 20.031753502232245, 24.36313655668162, 29.800011986991773, 33.92284314851394, 34.904210579345715, 34.98342817814662, 35.06283432974941, 36.08253009913087, 41.216503579527625, 51.191221690189444, 64.03368368119988, 80.75147646014413, 102.79880029240294, 132.37658626737073, 156.28714310916988, 162.16866076320787, 162.6462719464232, 163.12549710297745, 169.33884993239096, 201.9061969879703, 271.8965787786077, 376.68019314779286, 543.7562235034852, 835.8776556883762, 1425.2093641321878, 2160.896545687801, 2378.840357789509, 2396.197226730847, 2413.926076294287, 2662.1990788171947, 3713.3074726503964, 4520.028894983264, 4752.442320417722, 4637.696402096611, 4079.5074395424713, 2584.2307917592784, 1671.0337172962852, 1530.366186500087, 1519.8851845768336, 1509.5332108441241, 1389.2597012159426, 981.5595823589803, 620.490422063396, 422.6519022256785, 301.48281080398505, 222.10245165147768, 167.45180519416445, 141.51112835218962, 136.53488194535456, 136.14931827465054, 135.76507858779323, 131.0284189410673, 111.65738431688425, 87.4450707604177, 69.18929522838923, 55.23118017366474, 44.44171506156182, 36.031106195777376, 31.69391475521253, 30.831539132018126, 30.76437216442335, 30.69737616921107, 29.866489360647, 26.3747276434288, 21.767112822247153, 18.0985378913292, 15.182083602162143, 12.861213099743546, 11.012196684619594, 10.049306206773771, 9.858145827196955, 9.843247987666535, 9.828401488800372, 9.643701529479069, 8.870194568900734, 7.862625010409596, 7.09447798416931, 6.531413234444533, 6.152221842553953, 5.943311732189257, 5.894201761235792]}, "23": {"0": [2.3510342913842526, 2.352167405717792, 2.3562964599045744, 2.363226337654858, 2.373145075285279, 2.3861463325607755, 2.4023144992308194, 2.4174570863156135, 2.424592945570972, 2.4256962344429227, 2.4268079157038076, 2.434486477811569, 2.4538384839505616, 2.4813693234360867, 2.512644627101604, 2.547742138952531, 2.586453745646606, 2.6291669597711813, 2.6651725901673395, 2.6808338805570244, 2.683204582988451, 2.685589291326807, 2.7019220135071036, 2.742791613928131, 2.797491652857993, 2.856625033042014, 2.9193519163335018, 2.986091224350161, 3.056812702299714, 3.1159030196394077, 3.141181711108794, 3.1450067028600044, 3.1488423182026803, 3.1746660960358386, 3.238842804955625, 3.3238895814069185, 3.4130831127092125, 3.5067685865104377, 3.6048512769832253, 3.7074904437678393, 3.7919215672860402, 3.8279989544870614, 3.833442275917821, 3.8388969884103106, 3.875817916212657, 3.9666735742067996, 4.08624815390758, 4.210579412692908, 4.340540591163815, 4.476577579282277, 4.6178089300568805, 4.734786719421142, 4.784709664490443, 4.7922316414007184, 4.7997681532818985, 4.850501248627085, 4.975402163519433, 5.139000567485457, 5.309951709980973, 5.487997133803124, 5.674168450362798, 5.868860531975277, 6.028861677300131, 6.09726730021956, 6.107611264939721, 6.117982248282173, 6.187624598273241, 6.359559927229526, 6.584595803955906, 6.819772152457576, 7.065274805358365, 7.322080794952799, 7.590112176935813, 7.810930756848735, 7.905209198291203, 7.919464834968977, 7.933725322230465, 8.029780123037272, 8.266205809394203, 8.576528556742037, 8.900840301260635, 9.240427122936547, 9.595039852670068, 9.966152539067009, 10.272556861070495, 10.402948828389496, 10.422641999909429, 10.442394429662777, 10.57577527940011, 10.903853138220963, 11.335434391992782, 11.786606839380687, 12.258760558225989, 12.752810197397363, 13.269579571381891, 13.696309602388341, 13.878859887894624, 13.906409139998834, 13.934064186631952, 14.1205530473206, 14.580261749147269, 15.183902510488258, 15.816655151712835, 16.48003013289651, 17.175904045199772, 17.9067393423354, 18.5122849180426, 18.770868965667386, 18.80991244226744, 18.849048307689024, 19.11284856138932, 19.763888581304602, 20.621950787259127, 21.52541356840807, 22.473535852774223, 23.469366841966398, 24.51588963671141, 25.385345997702203, 25.75754816265844, 25.81379069896717, 25.870168227770343, 26.249963857805312, 27.18856541477567, 28.42818347734928, 29.7328155573796, 31.105222584191804, 32.54968650548076, 34.07224293604708, 35.33640184245151, 35.87791201614715, 35.95981871473429, 36.04193480170984, 36.595858679233594, 37.96699558418543, 39.778729694765175, 41.69253435169827, 43.71271508587204, 45.83987710387954, 48.08879704029634, 49.96214773762412, 50.7671400794654, 50.888872129183845, 51.010925672492405, 51.83477673841157, 53.87563508944641, 56.58507688895691, 59.446728583438755, 62.48204238488037, 65.69374810374384, 69.09835882843085, 71.94115779800288, 73.16509586023388, 73.35047747263215, 73.53642325116382, 74.79275048621972, 77.91396509559556, 82.06638899986828, 86.48171215889641, 91.17484719750551, 96.170263968355, 101.49614231772628, 105.96748090886132, 107.89514273994695, 108.18699977393729, 108.4798637042818, 110.46204388489105, 115.41670614850227, 122.03376079253036, 129.10841830570962, 136.68516892474221, 144.81093014338325, 153.52000533186606, 160.894472718332, 164.08964708917108, 164.57499137418307, 165.06213252752244, 168.3624550081044, 176.61653889302926, 187.74740676461406, 199.77923616423251, 212.7759626135649, 226.85694398144793, 242.14766572579776, 255.19995427080033, 260.90003646671573, 261.7674480816152, 262.63853433199, 268.55016076149883, 283.498174005188, 303.89154923462286, 326.26138091824134, 350.8278093556221, 377.89688649101896, 407.7717844874142, 433.88642938251274, 445.41908847914584, 447.18673037174653, 448.9632358270006, 461.01502390326783, 491.8377721015872, 534.9295454887668, 583.5283951465609, 638.3455626390248, 700.7747276490251, 772.6544889607887, 837.0197191917578, 866.2991661246878, 870.8034291449444, 875.3392380517425, 906.5270406099182, 988.7193993340933, 1108.481625268952, 1252.059837053091, 1428.4465639990483, 1641.5809654992224, 1911.232321150307, 2185.5821883065482, 2320.4975294528103, 2341.862916986776, 2363.5326241663297, 2509.769342620676, 2959.438176585517, 3698.3389395240865, 4334.108188756902, 4750.91023248824, 5063.5418340640335, 5295.350348007529, 5425.29970195834, 5481.360277525199, 5489.49179570168, 5496.583354550249, 5557.901002962604, 5640.156925563569, 5736.170905858603, 5811.6082408928105, 5863.315528759179, 5906.80826249168, 5917.699605714716, 5922.514429045, 5928.2294574512625, 5929.837028897994, 5927.511001724133, 5911.19957035314, 5910.54159638818, 5857.5780323479985, 5803.526584059284, 5707.804846616641, 5607.371143489487, 5477.245857771556, 5344.198331266028, 5275.279640711292, 5265.700114035319, 5256.207355294749, 5188.165647497641, 4983.407058706565, 4652.263908259523, 4189.162879176683, 3519.6655002767448, 2802.1394911293064, 2300.9365306117547, 2008.2468487227195, 1903.6834656573553, 1888.7088925683552, 1873.9152459731265, 1779.3892304361814, 1584.3077856396756, 1380.9334049963747, 1214.9477506815836, 1077.754598254557, 961.9360803123772, 863.8066515733273, 796.7980962745198, 770.8725996955156, 767.0757774356623, 763.3055971501464, 738.898595018121, 684.6725726721982, 624.2773755222698, 571.0423462461847, 523.8842986450371, 482.0189260644013, 444.63663611064334, 417.73012566251754, 407.17823764838096, 405.6303679540941, 404.0889208666797, 393.9669478592749, 371.05541178816713, 344.62405659698, 320.66348640850987, 298.798624647101, 278.82513917977315, 260.5627066995162, 247.17032497902366, 241.85700015932127, 241.0735636194838, 240.29425172336482, 235.16537497237687, 223.4017741648364, 209.5904877838195, 196.86113658973446, 185.05061226003494, 174.12435267729924, 163.98832610903924, 156.45634862261844, 153.4379300579038, 152.99400555422758, 152.5515274569435, 149.63284555200445, 142.9030507795554, 134.9175935565668, 127.46894196624898, 120.51129804669152, 113.99781592797137, 107.8968585458256, 103.34708050535812, 101.51816099645744, 101.24754083748111, 100.97774321334252, 99.19498791501334, 95.0645596339883, 90.15025386420231, 85.5294838761725, 81.18743411255124, 77.09504682735214, 73.24485530966612, 70.35282938299729, 69.18707167135751, 69.01453230412793, 68.8425053937592, 67.70579209573765, 65.0641600734133, 61.90302672559654, 58.919466485559944, 56.10179816682429, 53.436952100360394, 50.920216006974485, 49.02110992344163, 48.2547130631466, 48.140956007790486, 48.02762863379291, 47.2797221660042, 45.53786050871998, 43.44452395565003, 41.46577261715183, 39.58910171668316, 37.81078278471435, 36.125910801706546, 34.85105948579755, 34.336413003362175, 34.26019096528467, 34.184126848678765, 33.68074622719466, 32.504432312545994, 31.091292193849267, 29.74823674561226, 28.47203881188325, 27.260539772880897, 26.10925090643865, 25.236576492615477, 24.884147614270336, 24.831878363027055, 24.779736018512935, 24.434763257524015, 23.62875367612076, 22.65715400040866, 21.732879795130685, 20.854029572647843, 20.018177774043743, 19.22348362614375, 18.621333728161332, 18.377793951975633, 18.341683756144576, 18.30566374404129, 18.06719759316632, 17.50964096327227, 16.83877921292495, 16.200517104442213, 15.594347431861864, 15.018476172208407, 14.47005509331184, 14.05510631941871, 13.887315725203228, 13.862416961014716, 13.837538266950736, 13.672634193887237, 13.288062343274735, 12.824345764578874, 12.383815103560892, 11.96383900336484, 11.564877361231382, 11.186171371356226, 10.899108251039905, 10.783201703665307, 10.766061366483598, 10.7489265972623, 10.635303945034838, 10.36988055076497, 10.050866405813744, 9.747689482702999, 9.45970678178065, 9.1864332570718, 8.92774281096502, 8.732467752569523, 8.653955885925825, 8.642375382852297, 8.630772542161552, 8.553970128323447, 8.374832309810191, 8.160176554314567, 7.957688527200652, 7.766859078474993, 7.587299753484289, 7.418769559814193, 7.292016467981272, 7.241291238146324, 7.233840522837379, 7.226418378796019, 7.1771357525946415, 7.063290510356512, 6.928944800479674, 6.8039293453666065, 6.688400179151188, 6.582089450299516, 6.484620034984848, 6.413636401929556, 6.385664678448097, 6.381555648603848, 6.377483667392741, 6.350876835190823, 6.290218450316642, 6.221706581679293, 6.1610646858398175, 6.109441919803005, 6.0657240054692325, 6.029737182401551, 6.006833841270684, 5.998633774250733, 5.997507383440784, 5.996400478190241, 5.989304021468597, 5.975434440349949, 5.9657032180806, 5.9631940190038435]}, "24": {"0": [2.3686311528228865, 2.3694091835046422, 2.371733805306254, 2.3758206151998698, 2.3808658148461594, 2.3872537577041473, 2.393626260540678, 2.3968907427230817, 2.397543102879496, 2.398204235161605, 2.4017996071626064, 2.410364965160714, 2.4220239970169595, 2.4353620611373725, 2.450132824001833, 2.466471089692238, 2.484418099038682, 2.5004849842808023, 2.5082556480945075, 2.50975190926444, 2.5112564843412533, 2.519249379320347, 2.5375475011807715, 2.5607941881273026, 2.5865656126326177, 2.613933097411622, 2.6428281166198464, 2.6734728516857946, 2.7001451938661276, 2.712869514958447, 2.7153377627570445, 2.7178162504058387, 2.730926800983879, 2.7601209186956708, 2.796856680221681, 2.8354390707356734, 2.8755769849724313, 2.9175237771734244, 2.961204355678824, 2.9989258484067984, 3.0168611761207407, 3.0203252491127808, 3.0237777551011877, 3.0419079263454205, 3.0821006185000233, 3.132578186127706, 3.184809230260714, 3.2392738458080768, 3.2954633569871232, 3.3535107178476258, 3.4032905176291255, 3.426992774887068, 3.4315351630123017, 3.4360890124671424, 3.4600582061006606, 3.512720335502896, 3.5779868727461226, 3.6453475761757157, 3.71480376013413, 3.7862648365929656, 3.8601106360961928, 3.922914072387344, 3.9526273865171206, 3.9583570353823454, 3.964108503841442, 3.994356610812472, 4.060659426413545, 4.1426755931383905, 4.227043808425604, 4.313933328139357, 4.403359246696439, 4.495444400669841, 4.573700525319657, 4.610850918263405, 4.618027677582931, 4.62522405746977, 4.6628816948710305, 4.745415982617847, 4.847388515224773, 4.952533938977974, 5.060598979959687, 5.171764151310833, 5.286320769199371, 5.38405985554535, 5.430287445377963, 5.439203978290731, 5.448141421075722, 5.495119935915435, 5.59762829517201, 5.724918986526192, 5.855927677817892, 5.990573430056512, 6.129278092487337, 6.272046271969478, 6.393854808850654, 6.451482577378189, 6.462592858105634, 6.473727547784307, 6.532276258250546, 6.660617124723086, 6.819344559980212, 6.982639654319034, 7.150751341496876, 7.323915735484162, 7.502323182110088, 7.654567204738597, 7.726437605809916, 7.740288683947089, 7.754168566130249, 7.827064488121845, 7.987132439982173, 8.185356759591414, 8.38936921974011, 8.599377889189888, 8.815864501690648, 9.03878780436571, 9.22941441015067, 9.319543033039412, 9.336887353087016, 9.354273041722847, 9.445743830004195, 9.646492137817825, 9.89495589050865, 10.150940190208734, 10.414752821756831, 10.686701695487523, 10.966937906526951, 11.206101446009727, 11.31917353714574, 11.340981519757696, 11.362841247627548, 11.4778467875253, 11.729889123035818, 12.041882927113285, 12.363764285794696, 12.695718893574588, 13.037677702244876, 13.39031328415373, 13.691644532159112, 13.834215977271189, 13.861719891400034, 13.889230589506582, 14.034010709094753, 14.352398339250927, 14.74622072853999, 15.152980289746337, 15.573446640144121, 16.006370054996612, 16.453433651310505, 16.836017504187765, 17.017029914789717, 17.05195228746699, 17.08695913685479, 17.271164412440687, 17.6762164633879, 18.177644588501998, 18.695435341341614, 19.231150301395864, 19.783610984859674, 20.355087388081532, 20.84434612353863, 21.075837025527843, 21.12049227173652, 21.16525367423734, 21.400749746957555, 21.91817497640813, 22.56072816333556, 23.225177127531477, 23.913584427697256, 24.624258623669267, 25.35892767195386, 25.98873800958028, 26.28721428249625, 26.34479826592952, 26.402513052602863, 26.706130154025633, 27.373023455569857, 28.203435547831106, 29.06202705444411, 29.950166402414244, 30.870234514938957, 31.822762202073278, 32.63782105350516, 33.025168102958865, 33.09991667584162, 33.17488987755916, 33.56924678057327, 34.43668004550725, 35.51336595015912, 36.62905000976166, 37.78817194829213, 38.9849426307335, 40.224975739673155, 41.28956607517811, 41.79487976871322, 41.89246888671343, 41.99033020910962, 42.50572815086712, 43.63955099120774, 45.04999955062761, 46.51251248352551, 48.032570946373646, 49.606709043406084, 51.23788871570665, 52.6409276582673, 53.30791454588293, 53.43677953145245, 53.56601440689439, 54.24669873332184, 55.74640585042693, 57.61222999682583, 59.550230393028095, 61.56513732062689, 63.65959100034221, 65.83689983629142, 67.70782751995111, 68.59803053366176, 68.77007233407721, 68.94262493375234, 69.85209904772273, 71.86004194193517, 74.36317132835975, 76.96481646604322, 79.67181826130458, 82.49631122083538, 85.43803706962822, 87.97222605540789, 89.17551091661538, 89.40841428530833, 89.64207864516969, 90.87448299462177, 93.5989662267989, 97.0097737760596, 100.56381017648968, 104.28382843819816, 108.15018840411518, 112.19183409274002, 115.68477141638544, 117.35525218109609, 117.67882853052241, 118.00340202745221, 119.70975285430478, 123.47915164213384, 128.21244856133615, 133.16925878043185, 138.37463212422014, 143.79978008151846, 149.49010614145664, 154.44295312178957, 156.80722053970572, 157.2645327802116, 157.7233306253132, 160.14179590327902, 165.49297286374124, 172.25935219088183, 179.34829351951097, 186.80942769842892, 194.67925790935377, 202.93760723307673, 210.12068737127458, 213.56864872876778, 214.23688625082576, 214.90771137348966, 218.46430943543166, 226.39872829658862, 236.35880916694214, 246.87087490900265, 258.0682728602685, 269.8405100835556, 282.3766135220921, 293.34210968404903, 298.60530102629554, 299.62531587910763, 300.64927221010606, 306.06192606621516, 318.1895132100497, 333.72743310843543, 350.1973936245146, 367.7230539257595, 386.52104721025506, 406.5605410924697, 424.3276025823876, 432.9076092640773, 434.5719750188477, 436.2515678603542, 445.16992394617404, 465.13413827883056, 490.95451607377714, 518.5580835720018, 548.2941844808613, 580.8122379466291, 615.7477203862767, 647.235351093307, 662.6889880113769, 665.6664115417633, 668.6619795558216, 684.6014798906674, 720.7676163906924, 768.8390896838441, 821.2452137391598, 878.500696647723, 942.1082921068606, 1012.2205927004959, 1077.4384525161283, 1109.189824720283, 1115.6799344971655, 1122.209713948863, 1156.6747990612234, 1235.6582121152505, 1343.2188815638385, 1464.2402138230918, 1600.4919428369997, 1765.4112236578187, 1955.3387101807632, 2135.2549958161408, 2231.4929038791634, 2250.836009378654, 2270.47361111419, 2378.420374349043, 2640.5075712279095, 3076.727850940659, 3603.6018148999588, 4076.2043349211244, 4422.838814704877, 4688.198075781996, 4864.2515776109785, 4936.1074703076965, 4952.185524876004, 4967.623151688701, 5038.218508948374, 5172.689208851136, 5293.77920059462, 5405.441755102799, 5508.238441704643, 5584.287508497194, 5653.102900110803, 5694.819572310564, 5718.431242184171, 5723.323359908917, 5728.1822447787, 5749.80615713075, 5784.731186198212, 5810.622279261623, 5841.417349281208, 5851.8059071861335, 5861.777922886645, 5869.8347296987, 5881.235724895561, 5870.652051952681, 5869.018696910077, 5866.980063529818, 5864.714136618909, 5854.639956892894, 5819.606620236074, 5787.051444263233, 5746.225474030997, 5690.15362233858, 5622.902564947878, 5562.516247258198, 5533.314672015165, 5529.347434497994, 5525.635028382174, 5495.588104233509, 5408.816795320164, 5304.492413584556, 5168.0286639629685, 5015.194047492267, 4832.752697940837, 4604.167930178232, 4366.043107735379, 4231.827662676055, 4203.879358774632, 4175.693149943298, 4021.024290284204, 3623.9054579033805, 3090.482223358548, 2653.871489176205, 2325.364996985495, 2073.9659360831365, 1870.1318848450308, 1724.4032215691934, 1661.4760205951218, 1649.9413937111894, 1638.6364405901638, 1581.5344802432944, 1469.186375325538, 1346.8372963394993, 1238.7130410277698, 1145.2433014070343, 1060.8423998441392, 986.0564726778296, 929.2946141655088, 904.2949253112293, 899.5050171247678, 894.7488406442901, 870.8184836045085, 823.3708385846517, 771.401815914498, 723.3529195168096, 679.7620989659197, 639.4069399112961, 602.5961448072168, 573.9555091559894, 561.397093680321, 559.0446289343164, 556.708914070128, 544.7415271317437, 519.957128306389, 492.1389545944577, 466.47416191011433, 442.3392324936572, 419.89636653862556, 399.0518250581138, 382.6640792252874, 375.3561075585483, 373.984564293935, 372.62037933732904, 365.6153459696804, 351.0664373425215, 334.57126100078443, 318.9525095738053, 304.39497965219545, 290.6763350334178, 277.6555321043809, 267.445740449655, 262.8710961180399, 262.0082577266891, 261.1496219916022, 256.73359604114614, 247.4929677746384, 236.93719989825962, 226.9342556385311, 217.40759798084352, 208.4254105344529, 199.9141158940891, 193.1556367737488, 190.10357143125051, 189.52549302344406, 188.9494913707232, 185.9834217704742, 179.814399454581, 172.68778414054213, 165.9101704107806, 159.47681281989165, 153.3406757103507, 147.4595431070297, 142.79715424170476, 140.69658970369414, 140.29867136285998, 139.902128646189, 137.85349530078648, 133.55229388512478, 128.57532463499987, 123.83528351365422, 119.3016440059878, 114.96032780581206, 110.80732197212376, 107.49299751333321, 105.99098936337857, 105.70646188584833, 105.42284583686714, 103.9564411166735, 100.884849181833, 97.31589370118954, 93.90734200743182, 90.63788291664747, 87.49543994795239, 84.48048828407907, 82.07493960323737, 80.98364949901033, 80.7757602993185, 80.56825400194944, 79.49517760399472, 77.24694550620111, 74.64192942694241, 72.13580788040642, 69.7308773595061, 67.41842132100928, 65.19460640737827, 63.40837595690869, 62.598983825114196, 62.44549341383923, 62.29244382148589, 61.500289155828405, 59.83478916657689, 57.89725802291767, 56.03097170867795, 54.23355388611928, 52.504215070092215, 50.836648041260936, 49.50031467699113, 48.89387931421858, 48.77879945351886, 48.66405233272033, 48.06818563611657, 46.81246512277911, 45.354160916692535, 43.94712382387824, 42.59030884672703, 41.28370624171093, 40.02286858255036, 39.00846350319408, 38.54690672453332, 38.459575416513495, 38.37241477364875, 37.92075983318587, 36.969396457302, 35.86097045963586, 34.79034849100772, 33.75415113346892, 32.7548398769587, 31.791367567126727, 31.015596327619843, 30.66323612044089, 30.596313274115236, 30.529562409161038, 30.18374354609403, 29.453692279112804, 28.601148048375954, 27.77807837916189, 26.98343339954197, 26.21584785845317, 25.474196019080917, 24.8761446038646, 24.60460644389228, 24.553002348226048, 24.50152287441819, 24.234690906640253, 23.670573389749634, 23.013330385010264, 22.378255713933424, 21.76395844134052, 21.170564155302515, 20.59666807953649, 20.13410969999149, 19.92369795736751, 19.88373171267686, 19.843868838565882, 19.63751913906721, 19.20190411576997, 18.692332996340063, 18.200985622131775, 17.72555455596061, 17.2659375067834, 16.82131844910291, 16.463831647706133, 16.301238674658176, 16.270357387790035, 16.23955665919352, 16.079583321185197, 15.742337303139418, 15.349134285420593, 14.96858067949912, 14.600997662753214, 14.245786021726898, 13.90190032528159, 13.624975960951682, 13.499286700314551, 13.47537738060553, 13.451524814175752, 13.327874469555557, 13.06706011049038, 12.761877368006026, 12.467426075575979, 12.18253236063779, 11.907275640250987, 11.64089535595205, 11.426045661692585, 11.328711642914447, 11.31020296757985, 11.29173419521494, 11.196035402798913, 10.994320568954947, 10.75871050782382, 10.530890220997357, 10.310893278658916, 10.098441355495844, 9.893202696427783, 9.728327134599876, 9.653337347798862, 9.639094484041864, 9.624888758012174, 9.551285643079165, 9.396214304162202, 9.215417926545246, 9.041044416644116, 8.873109322336553, 8.711181208769444, 8.555245117139746, 8.430101396626542, 8.373384772625695, 8.362631409657853, 8.351904791659852, 8.296386245147955, 8.179361347455012, 8.043394458994115, 7.912927377740037, 7.787807762238509, 7.667289910704097, 7.551906047170277, 7.459749240953371, 7.4181641947911485, 7.410303165204653, 7.402470321724162, 7.36174040523134, 7.276456423019347, 7.178266568571864, 7.084517180402095, 6.99506793118541, 6.909925501433677, 6.829252655381201, 6.765260261682996, 6.736432042836668, 6.731002892799509, 6.725587599014383, 6.697789482221676, 6.640179877533963, 6.574346420874163, 6.512360873590214, 6.454499755691299, 6.400453689483615, 6.35031235834131, 6.311777646248091, 6.294841781944208, 6.291627546901694, 6.288404991257728, 6.272116223254342, 6.239103804554224, 6.202585392464135, 6.169838500817976, 6.140641864606354, 6.115215887952296, 6.093260717332239, 6.077852044665698, 6.071511971368983, 6.070357455660638, 6.069222040349705, 6.063602578932626, 6.053059808884861, 6.043459501673553, 6.0376727783460895, 6.035554435282843]}, "25": {"0": [2.3800585634205254, 2.382574806117814, 2.3928524888292695, 2.4046561260615062, 2.4097874065786793, 2.41045929812332, 2.4111402684931242, 2.4170208600016245, 2.4366965622477137, 2.469828796525359, 2.510784695808326, 2.560459501272491, 2.6181226472232617, 2.684562090158281, 2.740032938032655, 2.7612907114524248, 2.7639039344316854, 2.7665280074397067, 2.788179581483723, 2.8526554499187062, 2.9465546255555273, 3.0497795456241708, 3.1624829812188926, 3.2853522996951283, 3.4180945066214377, 3.5230290138560862, 3.5621600063669905, 3.5670214829304383, 3.571894798775831, 3.6120361723678194, 3.727589667059779, 3.8928639911470673, 4.0694151753992225, 4.25822668907558, 4.459976232824248, 4.675119324820982, 4.843983838145528, 4.90673324954427, 4.914516406975114, 4.9223157735170195, 4.986509285136137, 5.1709407852726805, 5.433901931647972, 5.714573300951153, 6.014528436383815, 6.334566321687985, 6.676923805249405, 6.945824287666299, 7.045840410342887, 7.058245789224778, 7.07068197441792, 7.1728653669014655, 7.466813683177974, 7.88591218734085, 8.334120164556452, 8.813134828807975, 9.3255619281727, 9.873591729685335, 10.305300167839645, 10.466127301435476, 10.48607334309254, 10.5060529830108, 10.670328278538536, 11.14293080498588, 11.818845286245145, 12.542915224358765, 13.31775994427634, 14.148639113903236, 15.040214525644997, 15.744945574274922, 16.007134388932748, 16.03970922687903, 16.072363684135652, 16.34111701720791, 17.116278193457404, 18.228620199410834, 19.42461698998048, 20.712665142384, 22.098775683505384, 23.593272783576285, 24.777230637557086, 25.219505845980972, 25.27441422354625, 25.329447443853134, 25.783853583315643, 27.09469912626151, 28.98345208112147, 31.02454074571659, 33.231904636749604, 35.616482258995134, 38.19885725711206, 40.24954690130445, 41.01773960779195, 41.113459612254516, 41.20943857181829, 42.00029023582115, 44.28782207719017, 47.59664678259776, 51.188494277571365, 55.09807626142974, 59.34664693927877, 63.97922226797576, 67.6878586507639, 69.08004790925253, 69.25337175252086, 69.42720028552603, 70.861540008234, 75.03079115735572, 81.1057681207756, 87.76385588759757, 95.05005418353288, 103.07604453582373, 111.9054696794147, 119.0231283913059, 121.72824909471737, 122.06439157597535, 122.40164045244198, 125.18487299478717, 133.32968494297077, 145.3559531582464, 158.68507355170107, 173.54142949858212, 190.13481404247295, 208.70341946423176, 223.95131943049506, 229.77423611081244, 230.50204105071091, 231.23256484501522, 237.28241332243843, 255.2195952723887, 282.17065002774086, 312.81636786653775, 347.9655234530086, 388.4057370936618, 435.2411345800599, 474.94044756979264, 490.4614364838612, 492.4097179191627, 494.3678286344873, 510.67185740536723, 559.5950565250976, 637.0609543705623, 729.993739751096, 843.3236528849762, 981.4374779343193, 1154.658462409714, 1315.242770788611, 1381.4311467202047, 1389.749022037968, 1398.1318157079875, 1468.7799055101339, 1698.1041862345778, 2109.6172293428767, 2649.2444875561027, 3271.2739730942544, 3765.59586040013, 4091.065801179389, 4277.143740510813, 4332.26388330951, 4338.2552259350105, 4344.404731267148, 4391.705148632063, 4511.684727541339, 4619.509212620597, 4677.492810702044, 4709.666252218854, 4718.764780011046, 4677.096377602298, 4622.090650151143, 4589.629722310416, 4585.4098026319425, 4581.263144791418, 4554.963943507718, 4458.973553835565, 4277.863413277693, 4022.6044160289744, 3640.7516881899846, 3112.5436341329346, 2492.9337990706154, 2092.034429441814, 1973.4090447816625, 1959.7909409429096, 1946.3062687430845, 1835.6427912839283, 1582.716241683968, 1312.919903525069, 1106.0583729982661, 942.164449103517, 810.4668182082281, 703.5258922619075, 636.2842658682049, 614.3742175922365, 611.7689078395123, 609.1809989927427, 588.5827215401333, 536.0105386296117, 474.45434832879675, 422.0765141672495, 377.1279597678148, 338.2135843197991, 304.3556531432182, 281.96858370979703, 274.44538456777656, 273.5374141987285, 272.6336374371305, 265.43701714421417, 246.6349075597256, 223.84590835074576, 203.65168017500852, 185.62655028848286, 169.5372237222362, 155.12033446473222, 145.35323377513544, 142.03743959874313, 141.63622322187433, 141.23635238668555, 138.0315792348112, 129.5457689905407, 119.0808837450268, 109.61046303004257, 101.00838880936138, 93.20201413334503, 86.08145604294837, 81.21148840664061, 79.54042557832997, 79.33770545757028, 79.13554395952272, 77.51139343941055, 73.19766102047062, 67.81694836424636, 62.89197340988011, 58.375377578907504, 54.23331089289106, 50.423977118434756, 47.79743119377002, 46.89156187954932, 46.78180345713966, 46.67233466304582, 45.79233916729918, 43.44332391101821, 40.49356109815896, 37.77498074560768, 35.268309092557054, 32.95010891744054, 30.808300710446094, 29.323186738971636, 28.81024415907397, 28.747953963401912, 28.685823048631793, 28.186021643270795, 26.84766962063234, 25.16379350751486, 23.60318987096561, 22.158372452727107, 20.82029771739884, 19.57967877923983, 18.71728415456724, 18.419028893043734, 18.382762197593095, 18.34658927535148, 18.056013521923653, 17.278323435334368, 16.29826211925791, 15.390017908405786, 14.54862759904181, 13.768619436099737, 13.046724823891365, 12.544235110455748, 12.370572884678545, 12.349495464142379, 12.328474507170437, 12.15934133954009, 11.705946803066729, 11.134995005611582, 10.606050503284548, 10.117537493488458, 9.66508236347001, 9.248138903757571, 8.960091588200557, 8.860804650973872, 8.848756790661673, 8.836741651352776, 8.7398751874999, 8.482159024727071, 8.160667089083788, 7.866444422128914, 7.598509475307047, 7.355169339295766, 7.1360506815584905, 6.987568378421609, 6.937282059284553, 6.931195194532426, 6.925130244170014, 6.876880667652144, 6.750745201010434, 6.5990276947201405, 6.467895563854582, 6.356656253197439, 6.265242634268947, 6.192785921716547, 6.151170882780447, 6.138622464237588, 6.137163020484944, 6.135723277122954, 6.124737014258024, 6.101057478331499, 6.087935253632317]}, "26": {"0": [2.379114632433274, 2.380000045557189, 2.3801421603071997, 2.3802923044153856, 2.3824283957178083, 2.4010876144441093, 2.4643536523836347, 2.572645857888301, 2.727182561003398, 2.930202482096465, 3.1842835175164317, 3.3774494166227074, 3.4277737834121864, 3.4323161314901527, 3.436868965554209, 3.4887723252018072, 3.717571081886356, 4.122101798176842, 4.594508833752202, 5.144967269279487, 5.7864027072362045, 6.535169791528494, 7.084710756508458, 7.2267808180840065, 7.239569022256807, 7.2523850674198895, 7.398321994864275, 8.038568273107716, 9.165720521956388, 10.486472975676401, 12.035230766702982, 13.85377591317524, 15.99734069012488, 17.587038599722113, 17.999997490812447, 18.03731849847665, 18.07473213971625, 18.50182405244515, 20.38410906787988, 23.746907647344944, 27.76077053003099, 32.56894659430849, 38.344952325256, 45.30822888808295, 50.57373824673876, 51.95363636725895, 52.07863518125703, 52.203955100460036, 53.63433918999183, 60.02690126919262, 71.71983791736619, 86.10246946004898, 103.95679786471246, 126.31261717276807, 154.65297479885854, 177.07113429939855, 183.08403866140205, 183.63201939787174, 184.1819636203027, 190.49706981988993, 219.54632357118984, 276.21685668702764, 352.6301745883553, 458.83162730970014, 611.5384581294304, 841.4214497971728, 1056.640478517698, 1119.361121215027, 1125.116267108592, 1130.9349532497502, 1200.150449363508, 1551.8470240507552, 2355.3757916668956, 3164.848086228301, 3603.2594469940655, 3782.5118344502907, 3783.1390513296387, 3680.27538570966, 3645.496026866899, 3642.5336433885846, 3639.4968505746565, 3588.980416283956, 3344.9475836280653, 2657.377510089523, 1799.454265274563, 1196.6172170931775, 834.4029185986884, 607.2395390018962, 503.0269649625674, 481.2420159525134, 479.38047628708836, 477.52951108114064, 457.44714147152365, 384.9725681701107, 299.7721293422071, 237.22421794345644, 190.11921352902922, 154.0069058877135, 125.87735321588109, 110.92448247070513, 107.61816726453432, 107.3297603561351, 107.04223329343695, 103.87416452534504, 91.92421326914382, 76.46929165680069, 63.95089467491841, 53.74252418262866, 45.37459741627741, 38.4796890445963, 34.668474602714255, 33.81158070930866, 33.73651925946896, 33.66163854558935, 32.833026459550226, 29.65962316350562, 25.434689966784322, 21.909193440490053, 18.961040277663653, 16.49740056659698, 14.438169457576825, 13.29000486862464, 13.031013999248406, 13.008203806984664, 12.985480953735479, 12.734272407073156, 11.771524956312978, 10.486397062629413, 9.416693714634015, 8.532491668241104, 7.810051841038575, 7.23074135182325, 6.925056351615714, 6.8585341943303435, 6.852766675263842, 6.847022929705847, 6.7839565636888794, 6.554506957089315, 6.291509320833582, 6.134301530183067, 6.082041694158457]}, "27": {"0": [2.382258824760299, 2.385260932482814, 2.38702679317623, 2.387281742686439, 2.387543914256588, 2.3898223945958517, 2.398593320521346, 2.4158994529841036, 2.438904046272904, 2.4685231031642925, 2.5048916534248185, 2.547466785703283, 2.5845121967460964, 2.599314256999313, 2.6012710522365188, 2.603236845905942, 2.618658994826348, 2.662700805491472, 2.7273243648258716, 2.7986752108270756, 2.877372338085163, 2.9638774312266998, 3.0574030656633644, 3.1332822337335284, 3.162916064102454, 3.1667988884331146, 3.1706952088664275, 3.2011882194432686, 3.2858563308064936, 3.4044663279056055, 3.53146633156051, 3.666914409876033, 3.8110652185518057, 3.9639734433434124, 4.086039113883635, 4.133249032701933, 4.139392276773163, 4.14554826759797, 4.193636977232726, 4.326044734539174, 4.510703381369001, 4.706350899996954, 4.913745216292046, 5.133790320986719, 5.3671890144464625, 5.552986409794267, 5.624738567818569, 5.6340649970176555, 5.643412249405093, 5.716612081774405, 5.918166009796798, 6.199451318426316, 6.497632152759577, 6.814172147949934, 7.149793538405528, 7.505874804080005, 7.789526518612263, 7.899077005882705, 7.913334657909634, 7.9276225014253585, 8.039435366515153, 8.347522538326194, 8.77718472544536, 9.233553035688207, 9.718367473346136, 10.233660114336836, 10.781418768358382, 11.217732716955442, 11.386571376055139, 11.408561115919566, 11.430601061733492, 11.603352662317311, 12.07847298470115, 12.741955362570248, 13.448364834681358, 14.199711933305402, 15.000595118607947, 15.85424618892969, 16.536565328424164, 16.80105634451886, 16.835529812283006, 16.870070387662697, 17.14079899718657, 17.887742967405902, 18.934931856156275, 20.05341224439309, 21.248642598813255, 22.525019648423385, 23.890931037243966, 24.98671498413973, 25.411693536104835, 25.467096201433943, 25.52263755734982, 25.958098715949152, 27.163256803970004, 28.856344133957638, 30.672050902703432, 32.618674932459484, 34.70450511244681, 36.946021133707006, 38.748551041725406, 39.450034758558324, 39.541780677995, 39.63343974754888, 40.351829467455865, 42.34094514070559, 45.150142293008635, 48.1710318783434, 51.425425425425374, 54.92974983831421, 58.711656449316514, 61.769295418951, 62.96103661611864, 63.116744026869036, 63.2728491299505, 64.49702849999365, 67.9022982834227, 72.72898050275005, 77.95311929900222, 83.61807127886283, 89.7562817980269, 96.43164458512373, 101.86761815654143, 103.98936686929748, 104.26658391695285, 104.54454534956099, 106.73327715534286, 112.85437927952802, 121.59048372510948, 131.15285630877435, 141.60303484944453, 153.077999778188, 165.68196524334783, 176.04564037729554, 180.11530430397784, 180.64761201915178, 181.1820130075002, 185.39764355426567, 197.29946352325672, 214.4816043790589, 233.56709091872779, 254.77358774620245, 278.4479755540236, 304.9414807683955, 327.09094167723214, 335.9148555314054, 337.0734122316813, 338.2367177360638, 347.4199929600584, 373.65789853681986, 412.3301383798685, 456.38564607169013, 506.5307972044639, 564.1865816693079, 630.7994581904262, 687.9815214854202, 711.3467062735036, 714.3953611589378, 717.4635445245221, 741.9219442985758, 813.4118219720134, 921.9090761174034, 1048.2890234311976, 1199.1542514473642, 1375.879764942102, 1579.4153223665796, 1754.4992495780223, 1820.5459009638778, 1829.02050813513, 1837.5092206326424, 1903.2614651619201, 2092.592415624247, 2328.6475863438063, 2542.8250673857647, 2725.2063253313972, 2878.6626841220796, 2988.928386053753, 3058.0057009301872, 3081.904611415042, 3084.66388500661, 3087.265443849111, 3095.591086871614, 3140.9082079575974, 3168.8649879826185, 3169.1338163477685, 3153.814743329369, 3117.8896468788944, 3045.971094565818, 2975.5411323515186, 2944.1613443350257, 2939.8997078422312, 2935.665224060402, 2902.05044091239, 2794.2539039208355, 2634.127568463498, 2438.7535824433944, 2212.678098720881, 1960.9806617689642, 1718.4266269158563, 1552.585251815335, 1493.2115004649252, 1485.6638244303717, 1478.1584002427553, 1421.3844257205649, 1280.4756802367701, 1118.8185600686083, 981.1639390181089, 864.0514384835033, 764.8535674885638, 679.4459816529846, 622.8654698395067, 603.1474787139434, 600.6850960362962, 598.2374927713583, 579.7568335197916, 533.8796110998678, 480.27842544769834, 433.2340884406136, 392.05550352912684, 355.7933994244312, 323.7190458347472, 301.78680869763275, 294.09772519669053, 293.1227698664371, 292.1516395289079, 284.7596697677869, 266.1925559202783, 243.7958206184031, 223.67727857904038, 205.60792961419034, 189.30277580879135, 174.5404953978649, 164.3028338688833, 160.64553089311752, 160.18099593534856, 159.71885525273098, 156.19084848909185, 147.2425163527255, 136.2920407016836, 126.31098739885968, 117.19133748993784, 108.83449597177167, 101.17263222266621, 95.79518026488226, 93.86653110510476, 93.62180471332616, 93.37778962447992, 91.50947462302973, 86.72957156397771, 80.83469747386967, 75.4123463292215, 70.40517774649469, 65.77461233721682, 61.49420398878005, 58.47246001768643, 57.38093859433543, 57.242197152785245, 57.10384085129508, 56.04452914057862, 53.331746936781485, 49.96681118355529, 46.84700590190181, 43.949726020575035, 41.25801173503613, 38.753510569413976, 36.97829394905312, 36.33763094480776, 36.255842470438914, 36.17406426730869, 35.54820072391877, 33.94147540656014, 31.942113969253768, 30.081315618980955, 28.34473224687471, 26.72612298450664, 25.215713279918678, 24.141094067424923, 23.75293491153599, 23.703374658304522, 23.653935029564856, 23.274616091925356, 22.29959222113176, 21.084088086084364, 19.948962148571468, 18.888889050626357, 17.89953400120389, 16.97440137553606, 16.316742894397777, 16.079089170497912, 16.048828377757893, 16.018642136117105, 15.786913606562695, 15.189452895030387, 14.444868710108329, 13.749259203589192, 13.099599631940572, 12.492870417477455, 11.92602300646368, 11.522724973103339, 11.37710199889957, 11.35853066342301, 11.34000613219264, 11.197856702676848, 10.831695653179787, 10.375868945132614, 9.951010457280585, 9.555758356201993, 9.187548948579728, 8.84541754452054, 8.603889138399952, 8.516968422229603, 8.505876287398367, 8.494816570565975, 8.410124036568563, 8.192814698141323, 7.9252268258173615, 7.678894496291673, 7.45317516474879, 7.246599471807207, 7.058977968162479, 6.9293299483807305, 6.883327654005183, 6.8774980608667535, 6.871691725682984, 6.827412357137809, 6.716065025753584, 6.583638840800121, 6.46788420504813, 6.368101960815869, 6.284298924579841, 6.21591466236758, 6.174122231880364, 6.160690526132542, 6.1590504416141245, 6.15743193569776, 6.145539171564022, 6.119498010443359, 6.098172669375447, 6.091441597908317]}, "28": {"0": [2.3952101556136816, 2.4136529301586918, 2.494617981511708, 2.644341382835696, 2.77605324905923, 2.809151157766976, 2.811918391962543, 2.8146965292323927, 2.849694216944933, 3.0265704462288086, 3.3734639875584267, 3.8070257908936402, 4.3359451002654215, 4.976357415509584, 5.751009396969532, 6.3212039467177155, 6.456439009276439, 6.467588862998515, 6.478763407074068, 6.618346956388691, 7.299929877153176, 8.564388047878422, 10.099309266711629, 11.966956239290282, 14.2452037822084, 17.0426166992123, 19.13197981008037, 19.632551164488497, 19.673806554427834, 19.71516592756583, 20.232801619840835, 22.78260534526916, 27.619412988194828, 33.65982473279698, 41.24484819589561, 50.81513232481534, 62.99239903173034, 72.38158202987617, 74.66321528537217, 74.85204920166382, 75.04138314511401, 77.4130852602568, 89.33603266718977, 112.87450550602382, 143.98731168236134, 185.79221758792067, 243.16321653052725, 323.7662971785431, 391.99755217465224, 409.43393022479046, 410.89663930499466, 412.3668375773056, 431.035485813201, 529.8714954926627, 753.6149015467441, 1105.9291071310722, 1637.3838043364738, 2217.6538413323497, 2595.9855254630593, 2710.7704766172747, 2722.244341192681, 2723.0385743219863, 2723.9910088570145, 2734.239992140169, 2717.0446977299994, 2504.446073465581, 2037.0584243349113, 1440.0492836273422, 969.5337503945213, 667.5909385065255, 536.1551282791753, 511.7865255617181, 509.86654895824034, 507.9552245545296, 485.13355173125075, 396.46845862913784, 293.6873973364253, 221.94737888101395, 170.50529191781675, 132.6885004096555, 104.41540133406012, 90.20612080270499, 87.38197878795769, 87.15708612168902, 86.93341944206573, 84.23037183425677, 73.12248457445094, 58.79163780765967, 47.60473640892002, 38.801318958385416, 31.823812257130864, 26.272630381067795, 23.360805381793956, 22.772343037015514, 22.725313062335662, 22.67842032460586, 22.110597987574838, 19.744467557661757, 16.60853790882601, 14.095628462858466, 12.081439350849092, 10.470228644777595, 9.187288509417334, 8.521966637673078, 8.388696582477074, 8.37806765857594, 8.367470580768153, 8.239679482801597, 7.7158639375999645, 7.056714081259496, 6.587793773480017, 6.292470554023353, 6.194787571335423]}, "29": {"0": [2.407255861919755, 2.4214222542550603, 2.4661061173010737, 2.4800141542889196, 2.481130110583235, 2.4822540780106257, 2.4979177850384358, 2.5900907366532637, 2.810328485007954, 3.124190982884778, 3.541117705113652, 4.068680477965025, 4.7235510891196855, 5.211068835389917, 5.324704760489564, 5.33341812995273, 5.342151013540858, 5.459595616522728, 6.0513460849976894, 7.173610081291859, 8.560634665286685, 10.279130748535684, 12.414918411740198, 15.080234759403147, 17.092096612034073, 17.56475333199648, 17.601076981164393, 17.637487218786404, 18.127566305703024, 20.622765980602427, 25.45486952262923, 31.623692476733154, 39.53793620738895, 49.76265830545358, 63.08739131105837, 73.50879402283651, 75.99820679409466, 76.1900065755037, 76.38241302212124, 78.98544764378572, 92.48882052401255, 119.90232056509632, 157.24818176634625, 209.07815902611537, 282.7621843205773, 390.3493771929207, 483.86791478799324, 507.45889055357407, 509.2939544842522, 511.13712202427666, 536.3269917199026, 675.4936276168166, 993.9516252700327, 1454.152599693481, 1944.6893165744477, 2254.587293360629, 2327.419357858002, 2259.67687338529, 2229.524721335253, 2227.314184352663, 2225.069445118211, 2193.1700110693287, 1988.2339681697092, 1510.5092044379992, 1037.3927272422025, 704.1101887027805, 488.56617279709167, 348.39972886960044, 285.22818857185183, 273.5112472509497, 272.6531949263985, 271.79805031217904, 260.75312143293263, 216.029491901365, 162.21721797955598, 123.56901892472496, 95.2525687766814, 74.17147101526481, 58.28197917818609, 50.31651450492862, 48.77035359256115, 48.65553052735127, 48.54104094856097, 47.056426470008475, 40.81315395202044, 32.72848886852113, 26.45152544901474, 21.557958123101017, 17.73202087621633, 14.739210241445136, 13.2044536275618, 12.903936217247521, 12.881594350144375, 12.859299963444688, 12.570130046228378, 11.34560524715208, 9.751195782847173, 8.522195021787786, 7.59543386338212, 6.926830206994547, 6.485713905128485, 6.316555020761762, 6.290405016299875, 6.288561809517716, 6.286737188039263, 6.283281764209422]}, "30": {"0": [2.4147222373210213, 2.414987686474478, 2.4150670804773244, 2.4151518835198043, 2.415714444839351, 2.417741882016693, 2.4220063650621766, 2.4278025828477046, 2.4350812500708976, 2.444079944546341, 2.4547515443325194, 2.464837753257306, 2.4698850026113397, 2.470825836083556, 2.4717743361812112, 2.477146438077108, 2.489991378037443, 2.5076228653813692, 2.526865003927328, 2.547691731579107, 2.570178892409488, 2.5944709691205476, 2.6162153962865773, 2.626566278716948, 2.628488314146963, 2.6304198249903616, 2.64142452321749, 2.6662885055581396, 2.6978639578055432, 2.7317981619622196, 2.7678470639703994, 2.805316687773741, 2.844941578180336, 2.8794079513815993, 2.8956026829966373, 2.8985923318326234, 2.901591502088238, 2.9182715659052056, 2.9556979837528323, 3.002710250141461, 3.052189370890349, 3.103658479994235, 3.1575356050038375, 3.2135807569551225, 3.2617286997332586, 3.284289051982542, 3.2884468432252154, 3.292614022934197, 3.3155888264684816, 3.3669042971519607, 3.4312115856870276, 3.4979758342871077, 3.5672037101101655, 3.638802227222463, 3.7127233137027402, 3.7757509514634626, 3.805172451794246, 3.8105909113571306, 3.8160245314037793, 3.845961419234265, 3.9126165323105644, 3.9957422415373456, 4.081621520672696, 4.170251800158028, 4.261780270718048, 4.356168760752529, 4.436476542790316, 4.473925937832662, 4.480829195377994, 4.487747107905939, 4.525862325591574, 4.610611557518924, 4.71616783177027, 4.825127074334592, 4.937512005271612, 5.053522719403575, 5.17317300861296, 5.274967529115217, 5.322418892923981, 5.331146935124026, 5.339893057890987, 5.388137048912169, 5.495479063506053, 5.629066190462227, 5.767015732835647, 5.909322244435465, 6.056129256173831, 6.207694073192757, 6.3364618314250585, 6.396448350335437, 6.407487248593346, 6.418551685111217, 6.4795637721512644, 6.615548805243229, 6.784958578625876, 6.959723798264023, 7.139937438395179, 7.3257715458885295, 7.517501748020114, 7.6805022764870285, 7.7565303674392645, 7.77052898874553, 7.78455271813111, 7.861866966612176, 8.033993876992561, 8.24826773447269, 8.469586797192587, 8.697850280930979, 8.933358527335171, 9.176371051234664, 9.383182924743487, 9.479683942498315, 9.497422563958828, 9.515202037065507, 9.613212600172533, 9.831706534102775, 10.103961766071702, 10.38521580633193, 10.675350995048818, 10.974982923292963, 11.284705544473697, 11.548336787381107, 11.671272062850344, 11.693890913654824, 11.716558709100942, 11.841494833131822, 12.119960583380614, 12.467416487850688, 12.825767685620013, 13.196391052282193, 13.57983093170536, 13.97621566195127, 14.313757219529693, 14.471294304965944, 14.500282647764273, 14.52933467155809, 14.689610850897129, 15.04736734374544, 15.493963130700674, 15.955833970016167, 16.434085834490798, 16.92939656421568, 17.441641464880885, 17.87853361283101, 18.082628910135774, 18.120208544748127, 18.157878136205145, 18.36565106905293, 18.82937947331746, 19.409268103366607, 20.009688374588777, 20.63127746422382, 21.27478808392708, 21.941327815074427, 22.510148065227202, 22.7761944023685, 22.82518405810848, 22.874291936234343, 23.144990067531467, 23.7493549163293, 24.505375599592497, 25.288215121027015, 26.099456657980117, 26.941703260195712, 27.814560615830395, 28.559724205325313, 28.907967806989717, 28.972147035525573, 29.036497635497735, 29.39170076175453, 30.186179934012017, 31.180379531553406, 32.21123306032067, 33.28015947293209, 34.38933071443621, 35.54133518434022, 36.52419126432169, 36.98437982689787, 37.06922634802425, 37.154310606091855, 37.6241965785097, 38.67458278095209, 39.98866426244868, 41.354567598187195, 42.77273745711099, 44.2446771998695, 45.772941051871015, 47.08331323874323, 47.696737348155054, 47.809714573366634, 47.92297105135822, 48.54781183283313, 49.947298315673535, 51.70149383637669, 53.528099909171125, 55.4259082622145, 57.40022049475361, 59.455082113466496, 61.215492124664195, 62.041502666620886, 62.19380099553461, 62.34652727520288, 63.18874233955574, 65.07938016064254, 67.44943350325835, 69.91378849289293, 72.48611241863944, 75.16518874479596, 77.95502540231291, 80.35360319516091, 81.47769396682556, 81.68495876829037, 81.89280811023487, 83.04079818471538, 85.61284046496436, 88.85129762505913, 92.23343025745746, 95.75692913171662, 99.43909518934672, 103.28087440183067, 106.58657473354322, 108.14335016693421, 108.42972975923718, 108.71659932625585, 110.3044263472452, 113.87084370664886, 118.36685191308042, 123.06505790629662, 127.97682266466288, 133.13044838749678, 138.51769465853533, 143.1596899954188, 145.34196972283178, 145.74486710746666, 146.15183028505635, 148.4023528201725, 153.43237452594056, 159.78246283498606, 166.44950685018108, 173.45880291581008, 180.8111136828725, 188.52262083291672, 195.17834059284672, 198.3175040430569, 198.89743400362482, 199.48010748230809, 202.71401403292444, 209.97864984917126, 219.1950677113757, 228.87690892349215, 239.08844900284632, 249.7967605853149, 261.13978868674747, 270.9390061630501, 275.57659534539766, 276.43442417038153, 277.2951770248267, 282.0610270675597, 292.8394054884144, 306.5538132809987, 321.005521354347, 336.2537140762148, 352.4148524516309, 369.607261166681, 384.47308924146006, 391.51149216230243, 392.8122650403716, 394.1190323506144, 401.35382120554783, 417.73816966662434, 438.7160723134571, 460.94997284682336, 484.495516157478, 509.4826731675799, 535.9284355603759, 559.0212832104413, 569.9853783601959, 572.010031094919, 574.044650777404, 585.3574299876476, 610.9580757398168, 643.5762174412894, 678.1771227771611, 715.0931845424068, 753.9186956105673, 795.3217357938465, 831.4341712974738, 848.5126225662469, 851.6726246541035, 854.8427856066962, 872.1326030249984, 911.0738173831816, 960.7551125840735, 1012.3557337239623, 1066.378418398344, 1122.5295778220477, 1180.5559062375362, 1229.6112072466483, 1252.2940861663583, 1256.4495353022664, 1260.6084627522816, 1283.433397238201, 1334.5766458553185, 1395.9135973025063, 1457.107433832319, 1515.6330570016096, 1573.4506834783856, 1630.6371848457818, 1674.7528005778597, 1694.6240151653315, 1698.133946796166, 1701.638457461877, 1720.7238767628742, 1762.7618879406627, 1807.8829685245673, 1848.8063062035524, 1884.5231080675355, 1919.1624078371149, 1949.4880055498936, 1968.8982628698154, 1977.5848981269364, 1979.0703799027149, 1980.5244786967503, 1988.1202923946062, 2004.6435258794536, 2017.6228215638937, 2026.6833450409342, 2033.1526595053062, 2035.5428189602294, 2033.493812255516, 2027.9221914747582, 2024.7490879425118, 2024.0232008626967, 2023.2800459756572, 2018.7576222384255, 2005.693271331897, 1987.249944930689, 1964.6444030755893, 1938.706329138925, 1907.7794652362509, 1872.858155070223, 1840.1525539293937, 1824.6415375772897, 1821.7702841090397, 1818.8630970180657, 1802.314427467666, 1765.8602869506476, 1716.1167344914218, 1664.3702166028727, 1609.916054175041, 1553.6271562233721, 1495.083974160682, 1445.636327598592, 1422.4153497358332, 1418.1444178439995, 1413.8647024343927, 1389.9486581978347, 1339.3991445965794, 1277.7947010970424, 1217.3447604019732, 1159.8590447555162, 1102.412658874512, 1046.3258613884027, 1002.0747012247829, 982.6981811182638, 979.170833626263, 975.6287777430517, 956.1751729918757, 915.1443917829326, 867.3806031607728, 822.6529565494399, 779.8093146706997, 739.5250175067433, 701.3852096354012, 671.4126442809851, 658.193858342274, 655.8058938016571, 653.4252970187484, 640.5570533323703, 613.5779404214715, 582.6111168165673, 553.5173673935218, 525.9130295123274, 499.98975507493896, 475.5340882682995, 456.46370307918573, 448.0128151319029, 446.4905021625634, 444.9750520983765, 436.80139891128533, 419.5285419252085, 399.6251354105893, 380.87569549919385, 363.1722662106885, 346.4358265370451, 330.63764495638367, 318.19289558960486, 312.6896080576297, 311.69605419556166, 310.70624416758955, 305.3569334650419, 294.01345020634955, 280.95520081111323, 268.6384222518695, 256.93834448893125, 245.8587516394125, 235.30590849244211, 226.99657716360684, 223.31637291965197, 222.65220532546954, 221.99057438453136, 218.4141670602161, 210.83579407853273, 202.0476005978625, 193.66328927958577, 185.7087028964989, 178.14324841315218, 170.9317559375215, 165.23594311946118, 162.70681406196525, 162.24928285234975, 161.7931555038614, 159.32147566971065, 154.065312143988, 147.96084610279922, 142.1549456976519, 136.61321828849893, 131.3220608520253, 126.25883766137578, 122.25011243790613, 120.46417713476534, 120.14123413632561, 119.81933282335098, 118.07735504863689, 114.3646880659537, 110.05413251484246, 105.92886938214677, 101.97671935871769, 98.199808575406, 94.5838220397141, 91.7123654333141, 90.42924130270534, 90.19666999708502, 89.96475321488823, 88.7073938892187, 86.03615093951926, 82.92106683068675, 79.93449539553718, 77.07273023207277, 74.33200497015974, 71.69664838280352, 69.60288982823127, 68.66813553330395, 68.49880299622725, 68.32991843961887, 67.41485300477855, 65.46182159164412, 63.184654212729605, 60.9964886922103, 58.895024752323025, 56.875792069906005, 54.93669733193109, 53.389446107317, 52.69837359764829, 52.57338081745398, 52.448763169035985, 51.7701451454346, 50.32584966602781, 48.64073289866543, 47.02022250199899, 45.46047136208478, 43.95908106680561, 42.51429367759388, 41.36238154369869, 40.846258889968794, 40.7530250401357, 40.660021219528616, 40.155052756013404, 39.07536889251756, 37.8122484885865, 36.59785583821944, 35.427330858341556, 34.29824349279087, 33.212611513003516, 32.34400816506708, 31.955559567128727, 31.885208289348682, 31.8150481859095, 31.434153054261408, 30.621589997226152, 29.670219694585686, 28.75266485849043, 27.868625260882926, 27.016196871178234, 26.195089849742608, 25.539082295483567, 25.245270510326613, 25.192012660020787, 25.138815970501184, 24.850253624111915, 24.234568431611116, 23.513238888446228, 22.817991932259, 22.14834425568364, 21.502033491912464, 20.878542221301117, 20.380218762469603, 20.157302275053706, 20.11692293925045, 20.076651055276958, 19.857786682615572, 19.389068864504733, 18.841180672501643, 18.312133853959043, 17.802295149779464, 17.310417990318893, 16.835488382300884, 16.456234085159995, 16.286368713532163, 16.255585687084267, 16.224880590512154, 16.058201058824956, 15.702288040331716, 15.28542089672777, 14.883708977736648, 14.496308827609537, 14.12245577991796, 13.761918586947381, 13.473727724254527, 13.344746768632316, 13.321354626137476, 13.298018919909286, 13.171301760261551, 12.900427522029101, 12.583652668488524, 12.278193896511876, 11.983594439394018, 11.699805723629549, 11.426036940233457, 11.207225975949715, 11.109364698936465, 11.091638843544821, 11.07395564828249, 10.977932299240146, 10.772839257296386, 10.532784734847938, 10.301644296484229, 10.079091916225432, 9.86470642612968, 9.65830698318501, 9.493697042692526, 9.420138368008073, 9.406819233338911, 9.393537213178849, 9.321495663545104, 9.167630421995637, 8.987900972389015, 8.815503128187467, 8.650042681547344, 8.49094395355806, 8.338478782564554, 8.217424147510343, 8.163388467371878, 8.153612183521714, 8.143864828682743, 8.091020247482703, 7.978636933593037, 7.848112638559173, 7.723524613265191, 7.6045512842506735, 7.491098574457025, 7.383261497771216, 7.298205932593286, 7.260491559157703, 7.25368170983303, 7.246896766897736, 7.210220199677049, 7.13271015732706, 7.043553102543539, 6.959468953322969, 6.880302230810192, 6.805998283268725, 6.736698099757475, 6.682977460433467, 6.65947460596449, 6.655263928126081, 6.651080470525639, 6.628538226767708, 6.5815370359629535, 6.5288576338189275, 6.480896434316563, 6.437366458806223, 6.398219124977855, 6.3634976465007025, 6.338127075532286, 6.327516977631325, 6.325644478765671, 6.323792364664199, 6.314006082938243, 6.2947871004437985, 6.2755127264812565, 6.260433196759994, 6.249414077878877, 6.242684603102945, 6.2403850095137345]}, "31": {"0": [2.4191371443293685, 2.4681806801361192, 2.594334890985271, 2.8010569914557775, 3.0921262036231734, 3.3211822704262324, 3.375964771267758, 3.380363280929666, 3.384774116880461, 3.441746209412099, 3.727880743513462, 4.269932975295819, 4.935151589102107, 5.748777078907783, 6.7435943030085355, 7.959660562902043, 8.858340252957895, 9.069039249909544, 9.085881622086823, 9.10276169008636, 9.320463527079433, 10.405472537595218, 12.449604026419063, 14.973647565415014, 18.113288330837257, 22.038634503536635, 26.961729261686575, 30.69281584382504, 31.57850880727242, 31.649445193243643, 31.72055852799937, 32.639818298643014, 37.27933146452924, 46.27466610408255, 57.79101526767374, 72.64508910616266, 91.96549775539484, 117.34360115556036, 137.39232411829326, 142.24957502033672, 142.6403716801249, 143.0323894994193, 148.12332004417254, 174.43483337538575, 228.4003592342627, 302.9112622716107, 407.42510701381207, 555.5912763396966, 764.7906988331926, 932.4743065389847, 972.8929288040471, 976.156602599773, 979.4309342462076, 1020.4435616128507, 1217.6446758822538, 1518.4104066809298, 1721.1873601378843, 1783.0384273881448, 1694.9808147603815, 1469.5507073818749, 1279.691647412163, 1235.5029898047762, 1232.0247780853642, 1228.5516183083917, 1185.046938472972, 988.7357470434929, 721.6756591987565, 525.1518719854633, 385.9975077182869, 287.7385341934969, 217.54531120699818, 183.66542567851408, 177.14085770720976, 176.63891513261723, 176.13875178944494, 169.93740439363108, 144.4286846674428, 112.39779300113871, 88.27103548996351, 69.87625495838599, 55.72729804359871, 44.76217890507393, 39.14055043799642, 38.02935924859342, 37.94342880154963, 37.857717450196255, 36.78886711042074, 32.29192949358157, 26.3913460269691, 21.732947950057202, 18.0453356068695, 15.122475665710907, 12.810025431921918, 11.610540805519534, 11.372641230870114, 11.354238899109923, 11.33588381470722, 11.1068562512296, 10.14334121463349, 8.885068033042662, 7.91584769599387, 7.191735512061291, 6.683866859623508, 6.372605116053349, 6.270700765647373, 6.257817461664488, 6.2569404915329345, 6.256083520461712, 6.248842894618673]}, "32": {"0": [2.411573451593975, 2.4136555716912516, 2.4195502891405356, 2.4295056588667614, 2.4426174264744973, 2.4597626587942925, 2.4764440791536653, 2.4840396846321533, 2.48517835503666, 2.4863215459456174, 2.494268105473688, 2.5155765746988954, 2.5459628695754786, 2.581398590796629, 2.620263856750118, 2.663744014040246, 2.7117412069499602, 2.7521899706010906, 2.7697241252854803, 2.7722667530287755, 2.7748193081516273, 2.792727423481113, 2.8390033870882694, 2.901784850436984, 2.9691474669336877, 3.04122650326788, 3.1181475070333864, 3.2001012665238355, 3.267829549914608, 3.2963579285036837, 3.3005327911611757, 3.3047183908579907, 3.3339166689989486, 3.4078101098752165, 3.5067370083345994, 3.6109421241108155, 3.720550996547862, 3.8357922549294847, 3.956911321067312, 4.056178696336211, 4.097743725408822, 4.10382152190966, 4.109913732491385, 4.152348081663491, 4.2591885875464195, 4.401067214616572, 4.549751667835147, 4.705673234912208, 4.8689338269408164, 5.04007121540055, 5.1801772790280864, 5.238832800861438, 5.247402328212074, 5.255989876154113, 5.315763732111193, 5.466141420843699, 5.665739888087968, 5.874838096064287, 6.0940239508852425, 6.3233495053671405, 6.563839376510391, 6.760565642021263, 6.842822150924256, 6.85483356814879, 6.866869349908674, 6.95070739412284, 7.161817265298465, 7.441852494222947, 7.735371122637606, 8.042369869289628, 8.364194769445405, 8.70144026676296, 8.97756964008917, 9.093001108470752, 9.109857971634002, 9.126754259301237, 9.244473936720166, 9.54131923110817, 9.935242738899795, 10.348196406648322, 10.781712552584755, 11.236017610153723, 11.712977271909171, 12.103842699966505, 12.267528190582956, 12.29146336065057, 12.31545537924242, 12.482246795058174, 12.90312905047921, 13.462638679241882, 14.050660886992583, 14.669275830318712, 15.319542382175316, 16.003399486108094, 16.56565404467025, 16.8016220784696, 16.836136228264813, 16.870736270472406, 17.11155555659142, 17.71917440900911, 18.52933530834644, 19.382774492259397, 20.28183009779236, 21.22865588814853, 22.22567143539519, 23.04625773886891, 23.39120191677375, 23.44174787067465, 23.49242115684103, 23.844240821245712, 24.733021605964602, 25.920608762236405, 27.173498867990205, 28.495123288574714, 29.88985732394022, 31.36303805795728, 32.578010485472156, 33.08836646682468, 33.16303051602645, 33.23788954944401, 33.76000098202766, 35.079250447872035, 36.84462816026257, 38.709039080489795, 40.681134638768, 42.76476309115065, 44.970859310877856, 46.79355639728536, 47.56127982331719, 47.67349169057262, 47.78600348275622, 48.57091499788534, 50.558677894261294, 53.22136298678776, 56.04788182524336, 59.037906259348475, 62.21427859018639, 65.58086077429893, 68.37087973853136, 69.54736350899977, 69.71985056684353, 69.89302543865655, 71.10069777480972, 74.15871310926045, 78.26331219673366, 82.62629603590644, 87.26899504904968, 92.20698255464296, 97.4694607776367, 101.832556464659, 103.67678321007064, 103.94725273570604, 104.21854585649281, 106.11389633266076, 110.93070157988753, 117.41945593242441, 124.34176082062028, 131.7412334792744, 139.6414403981711, 148.08991817406803, 155.1489925535854, 158.13758214352725, 158.57627168214765, 159.01619097230846, 162.0867387072724, 169.9015449729322, 180.49729201115323, 191.86276286306875, 204.04777626822874, 217.15731238316238, 231.21962611179322, 242.99966605296635, 247.99879782802483, 248.733419899345, 249.47069577171672, 254.6329051271005, 267.83310039484564, 285.73632921213704, 305.0443599747333, 325.9015647008959, 348.34704776298486, 372.60889985911814, 392.9535564838963, 401.60676106178363, 402.8769306881161, 404.151175254625, 413.0591376799453, 435.91740685717383, 466.97408426848824, 500.6046205381748, 536.6893923828778, 575.6430377759534, 617.2951060963338, 652.2223965744861, 666.8792597229593, 669.019928595777, 671.1650489398053, 686.1585425580724, 724.5944236180339, 776.0860764417101, 830.3417961556092, 887.7294075948374, 946.7646090734692, 1006.4720520241248, 1055.139878175478, 1074.8013589168788, 1077.6687028669062, 1080.5417476041298, 1099.984367358557, 1147.6157478112193, 1207.2544990774888, 1265.1916830705156, 1320.3443727142744, 1370.870554126378, 1417.0633192895314, 1450.1133827789893, 1462.6399251160262, 1464.4244024279044, 1466.2005087129824, 1477.600382196691, 1503.0544063219331, 1530.1958711829554, 1550.4257343896793, 1563.8571923409247, 1570.921471625495, 1571.9154762384721, 1566.93687419222, 1564.101327695451, 1563.619738521446, 1563.1216021238486, 1559.035526786737, 1546.9666337676776, 1526.0711493961874, 1497.050308366545, 1463.435808995243, 1422.686130370267, 1377.2844265730066, 1338.9948219954344, 1322.2152018144452, 1319.7197406021035, 1317.2024026532517, 1299.395998887319, 1255.6218798024065, 1197.5896949940186, 1137.4908334986856, 1076.0112436650447, 1014.7831939637764, 953.931519627461, 907.790237218109, 889.1804210351329, 886.499850190612, 883.822837217882, 865.4390446192106, 821.5136382102439, 767.9139676030698, 716.7348332910256, 668.574547895896, 623.5783173547183, 581.3272213743967, 550.3993772845413, 538.2571732738497, 536.5192180203793, 534.7868697342175, 522.9805055660614, 495.2050612238237, 461.9713104012499, 431.25905332938925, 402.62946574057605, 376.1832774721411, 351.7885359255216, 333.78941047546243, 326.7565937528687, 325.75115771462936, 324.7495362336339, 317.9313759107809, 301.9156633812961, 282.84397431981415, 265.17439752537, 248.73705742679698, 233.41442709798406, 219.20225232729499, 208.74175727597333, 204.64124059897682, 204.0537601281829, 203.4674849416993, 199.48253728987342, 190.09477828921874, 178.86500559001544, 168.4033504646915, 158.61519123461903, 149.48339836670638, 140.94787160193425, 134.63949619494375, 132.1585465731452, 131.8040574928043, 131.45066742709548, 129.04088651509372, 123.33527716248982, 116.48181609172704, 110.05813473109342, 104.04069899095535, 98.39606847160246, 93.09058770819549, 89.15485150620822, 87.60694340241258, 87.38500264561802, 87.16324894331584, 85.64966658963591, 82.06943215045052, 77.75499362059959, 73.69387175773724, 69.87217700161146, 66.27692730831585, 62.885004188088274, 60.361870850120155, 59.367381509124165, 59.22493994276518, 59.082889222401576, 58.10909479649711, 55.80304678476822, 53.017590315140886, 50.38591687908796, 47.90540974340986, 45.56193756971776, 43.34845077659716, 41.69469498996873, 41.04198163877393, 40.94844070238056, 40.855154326233354, 40.217735206316945, 38.70023289498148, 36.862722271039885, 35.12511148696351, 33.48054951302984, 31.925964204191263, 30.453857368606627, 29.352888636658513, 28.917341063788385, 28.85491516627911, 28.79264949976125, 28.36670143852414, 27.353588529668688, 26.12520766067178, 24.961808962336427, 23.860285122118366, 22.817466840585404, 21.828999082466208, 21.089128671199205, 20.796375837766668, 20.75439645893952, 20.71252455718036, 20.426392475150628, 19.744989231519504, 18.918558322863433, 18.135230830606968, 17.391847783280994, 16.688375589156838, 16.021646470599755, 15.522532653097345, 15.32502836792582, 15.29671919298919, 15.268397621528965, 15.075000720412724, 14.615615954019331, 14.058035527896978, 13.529852160581457, 13.029432328094694, 12.555246519935165, 12.106098228999645, 11.769757746528105, 11.6368379494941, 11.617771741526, 11.598752981649474, 11.468750308135863, 11.159598758068757, 10.7845672215546, 10.429520235324391, 10.093973463570423, 9.776872763118842, 9.477380112905381, 9.253823076503158, 9.165701983973191, 9.153072327187457, 9.140476799050623, 9.054454186292887, 8.850154104788958, 8.603595537040613, 8.371752739868596, 8.153558669775979, 7.949279526089899, 7.758127076935308, 7.617093228271296, 7.561688288239608, 7.553784796537472, 7.5459080004596375, 7.492238488859104, 7.365805741783307, 7.215670667719279, 7.076925620482425, 6.949197238648374, 6.832785790464879, 6.727258482463189, 6.651831356332275, 6.6229507419383316, 6.618853472930615, 6.614778356044799, 6.587248801200102, 6.52422796487323, 6.45290751655335, 6.391799163797114, 6.340280367986851, 6.298388679744461, 6.266161363145371, 6.247413374788909, 6.241441171819204, 6.240655066879486, 6.239888948107534, 6.235017034586801, 6.22798664939555]}, "33": {"0": [2.408594024449935, 2.414865483994303, 2.4452736505005195, 2.502208069792723, 2.587280164907555, 2.700860432347222, 2.8450174520292744, 2.958817541412749, 2.9925607736294593, 2.995888784404047, 2.9992256314088723, 3.0343231725012476, 3.1718923122430307, 3.405335701534849, 3.6749574835531216, 3.98261392886714, 4.332036996454595, 4.727694542484458, 5.0210805295083665, 5.105820911917778, 5.1141140476295455, 5.122421688492364, 5.209354915802593, 5.544007489214164, 6.09683052596758, 6.7210127043414705, 7.425196043091533, 8.21933430864557, 9.11633731417476, 9.781911527207074, 9.973974632421143, 9.992776455363922, 10.01161958474205, 10.208909920564254, 10.969895735879621, 12.230062744084726, 13.661291770207741, 15.290473794419968, 17.150623845805164, 19.278417535893904, 20.873831258555686, 21.336259465618788, 21.381605638084267, 21.427053411614164, 21.90314400149011, 23.750109020692676, 26.843073717215898, 30.403049372326297, 34.504602363320615, 39.23760222439089, 44.71126909912745, 48.857616826353336, 50.06558839799843, 50.18418755467974, 50.303124198800425, 51.55206969775741, 56.422504982741195, 64.67476437711142, 74.3151005883164, 85.59180078355767, 98.82621823824232, 114.42379093947935, 126.42393191615017, 129.95547980158062, 130.30269416115914, 130.6508610146159, 134.31030394810648, 148.7193543985842, 173.63573558460592, 203.3580370955667, 239.03557883629017, 281.9566394565889, 333.685881894038, 374.2094082146872, 386.21855944948214, 387.3990778942569, 388.583778097201, 401.0821672620374, 450.5567500597375, 536.6481043724204, 638.0446678639472, 755.8607309261143, 886.2012622471218, 1022.8429104717842, 1111.6998339937265, 1135.0490406013118, 1137.2851403023258, 1139.5161617041301, 1162.2791444540726, 1239.730690258829, 1332.2484689350565, 1391.107344826125, 1411.5683722675267, 1391.462814566367, 1334.3495839572665, 1276.6706746796367, 1258.2665675361604, 1256.4584121162216, 1254.6406277562596, 1235.2439864223222, 1156.084462951109, 1025.0706869054336, 889.0053929244738, 758.2871734548748, 640.6892903595854, 538.627534493187, 479.19538423840663, 464.08640501046955, 462.6528029084013, 461.2245352421171, 446.76816137246175, 397.72014532019995, 335.0390664245921, 283.1054426852993, 240.00137476582213, 204.2047856825151, 174.36816556755196, 157.12148433721046, 152.74765584786513, 152.33275545306267, 151.9192797049789, 147.71716958393054, 133.43462208075073, 114.93486726502823, 99.2898753781167, 86.02129322359625, 74.72059522793599, 65.07128052058403, 59.39731170030315, 57.9411299369669, 57.80229496368514, 57.66381828040516, 56.25907809480763, 51.444825387017474, 45.10704293087808, 39.64325590888135, 34.924260194045026, 30.841302632272843, 27.30376695150289, 25.199239651872194, 24.657818919302752, 24.606157512592254, 24.55462202504887, 24.029282471914296, 22.223218511723893, 19.827395109370144, 17.74498219836907, 15.936638456000786, 14.365797439538891, 13.002011199373571, 12.189817498488893, 11.980742013371163, 11.960835775144895, 11.940977810549338, 11.738378292836039, 11.041129927174428, 10.118410026797443, 9.322063016064885, 8.638311901142684, 8.05439276756523, 7.562719459814364, 7.280614949766873, 7.20986202411804, 7.2031733368726325, 7.1965082127406665, 7.128979889557165, 6.9037717116300215, 6.630391988391148, 6.428431772709937, 6.294048378087533, 6.2263506394665455]}, "34": {"0": [2.418724722061696, 2.418922768668347, 2.4197472353818865, 2.4214436877407377, 2.423905798372936, 2.426358134789299, 2.427666372997208, 2.4280416609184137, 2.4284241725681204, 2.4298754242275096, 2.433275506601126, 2.4381911887313885, 2.4440688071339585, 2.450835629873682, 2.4580934888456776, 2.466315904041824, 2.473577806344268, 2.4771998681526486, 2.4782087385458875, 2.4792246292932685, 2.4829914194242417, 2.4911958266839034, 2.5022731492487083, 2.514268058473032, 2.5269225709815926, 2.5405691284431584, 2.5549449694740627, 2.5670236483334445, 2.5728930439074067, 2.574522026199914, 2.5761598686352096, 2.5822119208482963, 2.595376870180878, 2.61247067470745, 2.6305311077516333, 2.6494338574770646, 2.6695523094121993, 2.6904118233864276, 2.7076567759754955, 2.7159545227647035, 2.7182458714884, 2.7205721193744337, 2.729149952642686, 2.7477158605615704, 2.771811688889265, 2.7968066181061366, 2.8225674337917166, 2.849419511840328, 2.877187943359681, 2.900002460235751, 2.9109635140420385, 2.913987470900742, 2.917021291498923, 2.9282836925169713, 2.952409055556436, 2.9834510473260334, 3.0154647279472124, 3.0484824126754804, 3.0824301505425202, 3.117255812636101, 3.145845260688138, 3.1595714827162147, 3.1633560374897827, 3.1671505590704574, 3.1810822527603015, 3.2110633079351714, 3.2495868993820167, 3.2891012980307477, 3.329690709255083, 3.371176314740698, 3.413701611449533, 3.4485435062915704, 3.465248795325473, 3.469853384937399, 3.4744695259042593, 3.4914603832051436, 3.527792324416521, 3.5742671790263647, 3.621814612370279, 3.670487102514119, 3.7202871623544476, 3.771282311383714, 3.812881280495697, 3.832776782877594, 3.8382565579247743, 3.8437483227716576, 3.8639138056884903, 3.9071225004206527, 3.9621778198770663, 4.01854856705825, 4.07617392198854, 4.135086714293464, 4.195331452321436, 4.244459875558585, 4.267916000892006, 4.274368456147725, 4.280835902176555, 4.3045643745826165, 4.355460707833646, 4.420384481236677, 4.486743984524167, 4.5544924462428815, 4.6236276100536005, 4.694203154455286, 4.75179584960159, 4.7793278371345345, 4.786910618836388, 4.794509948127451, 4.822382148063021, 4.882120257536971, 4.958255008696967, 5.036018711485951, 5.115421692590507, 5.196504498346268, 5.279324462370959, 5.346858760678256, 5.379146686181146, 5.388038456891585, 5.396949159647865, 5.429627112057961, 5.499646220527087, 5.588858538253418, 5.679937353996322, 5.77285589051412, 5.86780548087458, 5.964625907282035, 6.043604071516034, 6.081363851952593, 6.091763348808795, 6.102186520627657, 6.140424079994721, 6.222412108151941, 6.3268435845657525, 6.433439359651527, 6.542133938283608, 6.653010016520988, 6.766356855236378, 6.858785548906082, 6.902931765272796, 6.915088583819115, 6.927271686948572, 6.971953806964353, 7.067710701435598, 7.189686737651853, 7.314203241029544, 7.441236113017054, 7.570940575852198, 7.703598960396801, 7.811610510536223, 7.863237249716505, 7.877456731966765, 7.8917073443443595, 7.943975420291053, 8.055894455187142, 8.198422345873261, 8.343998477956537, 8.492612190623161, 8.64442078161218, 8.799417458325122, 8.925907786185736, 8.986317682613395, 9.002958976490262, 9.019636214614925, 9.080800484495514, 9.21187508290131, 9.378893200016307, 9.549365274917434, 9.723384129542417, 9.901364883750928, 10.08331233712864, 10.231832650667855, 10.302810783544784, 10.322355302278122, 10.341942119710737, 10.413778066863246, 10.567725643987028, 10.763705883866688, 10.963960981056728, 11.168821432067658, 11.378187404959695, 11.591801106999535, 11.766044530808342, 11.849373469990192, 11.872326288018245, 11.89532989489198, 11.979706571407462, 12.160630807092176, 12.391558202996345, 12.627411169303064, 12.868641027295975, 13.115417564705046, 13.367460267291685, 13.573001566632652, 13.67130952637514, 13.698386289941611, 13.725522111328198, 13.825137386479197, 14.038911332437221, 14.31174508922528, 14.59049524986561, 14.875445333197266, 15.167049661588075, 15.465308235038037, 15.708960190407025, 15.825723997604936, 15.857921214003857, 15.890193957966037, 16.00860586077986, 16.262622788053122, 16.586412811625102, 16.91768230635102, 17.25657177782829, 17.602986062363676, 17.95762902897016, 18.248235010160602, 18.3870929884382, 18.425349127894094, 18.463697360722694, 18.604420748923303, 18.90640281518648, 19.291438565011003, 19.686050384948846, 20.089554452837973, 20.502998570493006, 20.925703486583636, 21.271327653964136, 21.436666914892815, 21.48224077337958, 21.527928927892205, 21.695625846365232, 22.055477514842703, 22.51489182610782, 22.985275115416574, 23.46689402464419, 23.960016743596505, 24.46477412776305, 24.87734239330846, 25.074720962926573, 25.12914437655219, 25.18371210220957, 25.384067392765665, 25.81459640428212, 26.363884140638483, 26.92676308626648, 27.50349354958994, 28.09407369532718, 28.698166147104452, 29.19298215260413, 29.42999906355353, 29.495336288546984, 29.56070883798218, 29.800597878765632, 30.31623042222233, 30.97501068112502, 31.65137086266872, 32.34254321799515, 33.05113648679372, 33.77881511395342, 34.37336097000473, 34.65818258779493, 34.736682887240676, 34.815376856075034, 35.10434740730275, 35.72481632762086, 36.51708751975494, 37.3294008817451, 38.16188715155345, 39.01602713416465, 39.89111972133866, 40.60721775264778, 40.950270407071415, 41.04482034547168, 41.13960374528923, 41.487829436327374, 42.23652165564853, 43.19262691164269, 44.17361432267901, 45.17863408008307, 46.20962574831337, 47.26678417061305, 48.133635683649246, 48.54875590015614, 48.663200371531985, 48.7779410035514, 49.199176654001036, 50.10416937661124, 51.261498523805464, 52.44959503122941, 53.668235175274745, 54.919014867093075, 56.20139011861543, 57.252555952377264, 57.756681758929595, 57.89563422144021, 58.03501892214149, 58.54694908163226, 59.64707092664407, 61.05411084221813, 62.498949796397625, 63.981383636232955, 65.50411069878636, 67.07068361487381, 68.35388346481896, 68.9684034153976, 69.13786433038347, 69.30778256702256, 69.93173558819771, 71.27284573366313, 72.98995629217724, 74.75343970367956, 76.56293323213433, 78.42376671851815, 80.33847168840143, 81.9058012868276, 82.65819314615094, 82.86571942879263, 83.07382820833382, 83.83816101877426, 85.4818912110596, 87.5866765356405, 89.750875893486, 91.97094226604383, 94.25544401423562, 96.60181550698327, 98.52774873040484, 99.45463977659385, 99.71025698953645, 99.96656057085282, 100.90619576958359, 102.92905064864442, 105.52253958326801, 108.19041610436037, 110.93358613676354, 113.75615853262406, 116.66122896598304, 119.04127302637116, 120.18331321604732, 120.49861226273116, 120.81492415610182, 121.97779815234881, 124.48171138767071, 127.69003766655898, 131.0020282200348, 134.40636173128073, 137.9018610553368, 141.4985096284928, 144.45787639079384, 145.87877759163987, 146.27094869773893, 146.66461286165253, 148.1115579561018, 151.23552241689686, 155.23085125282483, 159.34315463520113, 163.5764138811092, 167.93891175349253, 172.4343758654262, 176.12852470598915, 177.90551799646576, 178.39605179240124, 178.88813331603802, 180.69915242647957, 184.59757353278835, 189.5935497322702, 194.73569307827003, 200.03949999142344, 205.50985753168317, 211.16355671207725, 215.80037582353995, 218.0338705193615, 218.65026417600933, 219.2685033105428, 221.54016045523835, 226.44675210258652, 232.73852053314877, 239.20934331155513, 245.89619227430217, 252.78352341650378, 259.8726106479856, 265.7042548495511, 268.5097752291889, 269.2845948517747, 270.06201458308544, 272.9210677441664, 279.0920160351336, 287.0443157808582, 295.22720727485523, 303.6632858635219, 312.36531880640996, 321.32405091493774, 328.6959130171457, 332.23937431410275, 333.21742955929443, 334.1985494807632, 337.80489580157047, 345.56966341181624, 355.57110734407286, 365.88850416039446, 376.5173790906057, 387.45196662192984, 398.700616651103, 407.98837895634085, 412.4663847561917, 413.7025621352866, 414.9426556836886, 419.49979070565064, 429.30635536746115, 441.84878972651967, 454.72625725494737, 468.01461302610016, 481.7126240881115, 495.73826804731937, 507.3069655144987, 512.8835465400211, 514.4309687134837, 515.9824734739783, 521.7126431349715, 533.7449371521376, 549.2015315600587, 565.0200467443145, 581.2440808035697, 597.869295752682, 615.0753158739732, 628.8123871957171, 635.3994256480598, 637.2760123386711, 639.1830501939678, 646.0120763844623, 660.4789163501958, 679.0114402993757, 697.8135314054496, 716.8465850598798, 736.1815726727143, 755.852823682655, 771.8158590250996, 779.4369585728329, 781.5433875473993, 783.6548473285275, 791.3687040210804, 807.4612236542908, 828.2113908709456, 849.1128218585178, 869.859045286117, 890.9922221039035, 911.8905919204047, 928.6718060367295, 936.6575184814725, 938.8478216443893, 941.0221258608489, 948.8776338233341, 965.2918028964854, 985.5862182371523, 1006.0128857605231, 1026.1597947804419, 1046.0963968168464, 1065.5777695355223, 1080.8006966178352, 1087.9174520893182, 1089.8526952054292, 1091.7829763797502, 1098.7680087930153, 1113.3415810618956, 1131.0094499641268, 1148.082724968195, 1164.6707089145402, 1180.5559467813443, 1195.768421559908, 1207.0076523305615, 1212.2077802527606, 1213.617450860606, 1215.019591713324, 1220.0724732713331, 1230.3698766035927, 1242.4259167024236, 1253.4292743648546, 1263.6007968101949, 1273.0869559912367, 1281.7328718050724, 1287.9722305654054, 1290.585447225411, 1291.2782341960706, 1291.9610013536685, 1294.3675876108655, 1298.9773683104106, 1303.915592654361, 1307.5708514534556, 1310.1473229026271, 1311.8922046865666, 1312.591884648352, 1312.971297630153, 1312.163067730121, 1312.0836621277122, 1311.9930731041782, 1311.5676211072732, 1310.1919607153663, 1307.784392108437, 1303.8252815963704, 1298.8770700719515, 1292.8186613550458, 1285.6860406476128, 1279.4635933216948, 1276.2921208044622, 1275.3954437935595, 1274.4868843491504, 1271.0334310354594, 1263.3932482862779, 1253.2475380542905, 1241.8243975177961, 1229.923549140499, 1217.11535352142, 1202.91923890751, 1190.8745785397746, 1185.379866609983, 1183.8062582726923, 1182.2264129754358, 1176.2655241953141, 1163.1629078370881, 1146.5143765862767, 1129.6784126177886, 1112.2689545833355, 1093.5905639748366, 1074.4318322860477, 1059.0546688040308, 1051.6348130446047, 1049.597430636222, 1047.558251737138, 1040.1015457239441, 1024.2374324054076, 1004.1884880636625, 983.612048584795, 962.8421412239187, 941.8775058616812, 920.8220138744134, 903.9819508387819, 896.1072942650346, 893.9572351477592, 891.8105195708241, 884.004989241849, 867.6207268751855, 846.6953730031576, 825.9511525202598, 805.3054416176916, 785.2171216080568, 765.1435763015976, 749.272735135981, 741.817981254265, 739.7828335659773, 737.7516560206709, 730.3355856824694, 714.7580141178786, 695.7107961432735, 677.0037534239005, 658.5651845591102, 640.4122640131511, 622.9441321665591, 609.0858343015258, 602.6600146931539, 600.9190410061826, 599.183095367529, 592.8276879369612, 579.4706127767811, 563.236880721469, 547.3755655604313, 532.0140846275742, 516.9984165555318, 502.38538343498897, 491.0324205499433, 485.7461975782406, 484.3058247922953, 482.8689801238285, 477.65550940974833, 466.76724683447725, 453.4782157810111, 440.6411272539466, 428.15796213136014, 416.0108272472227, 404.2038305408351, 394.98253493425227, 390.7176763215027, 389.5577787521105, 388.4016533003495, 384.2146660475, 375.51573023321424, 364.9629275632717, 354.6535417052881, 344.62877933505854, 334.97394137005386, 325.62269283875736, 318.3237999213291, 314.9270852690681, 314.00210754155256, 313.0798995910427, 309.75163917245175, 302.84182268704603, 294.45449859515236, 286.29435955443176, 278.3929268196947, 270.7352024196461, 263.29785490502104, 257.50257048886067, 254.8259132755803, 254.09773934194186, 253.37184096349836, 250.74216276655343, 245.27372712833017, 238.62880966451368, 232.16798999131342, 225.89300465832804, 219.80690942156977, 213.92583982142176, 209.33265493948488, 207.2034992280698, 206.62398508757437, 206.0460626309817, 203.9546607384672, 199.60415804657399, 194.30707460455434, 189.16676273333, 184.18815161310397, 179.35987733208358, 174.66756161677483, 171.01774716766192, 169.3232669338548, 168.86235218707742, 168.40149635442918, 166.72919375604016, 163.2495422081883, 159.01895727162236, 154.9155815155524, 150.9421250954679, 147.08366141670976, 143.32596557495097, 140.39320353226213, 139.03080270211322, 138.66003121973128, 138.2903703816665, 136.950808648181, 134.16147421975967, 130.77740056601104, 127.48717045135827, 124.29073217882754, 121.17761593942785, 118.15000357493291, 115.78746189606457, 114.69579119596253, 114.39863839548856, 114.1023500053187, 113.02739634983564, 110.7889045042887, 108.0563266040095, 105.39258303103983, 102.8081700737799, 100.29717465502766, 97.8523311019519, 95.94135090130005, 95.05476492717891, 94.81346915939743, 94.57288959168302, 93.70103109441541, 91.88665987285458, 89.67486804210847, 87.52008068682638, 85.42250735921439, 83.38382763936582, 81.39825742959988, 79.84727635781947, 79.12681234937689, 78.9304841101227, 78.73475696503127, 78.02484252018185, 76.54434943122685, 74.74180946356223, 72.98717973110678, 71.27804413772715, 69.61332025727982, 67.9898806787209, 66.72209975476842, 66.13283724141787, 65.9724513388587, 65.81259833552377, 65.23292410694627, 64.02467920866813, 62.54945182704083, 61.11170587644658, 59.71219650590895, 58.349748772236545, 57.02166255674656, 55.98289934561155, 55.49908673559549, 55.36731478957961, 55.23589232351747, 54.75889877387087, 53.766347322157266, 52.55429691044562, 51.37543314438462, 50.2256458902611, 49.104903372110066, 48.011814650741876, 47.15634899557072, 46.75856964089126, 46.650131377197084, 46.54194833792374, 46.14944771160563, 45.33258436780705, 44.33514858268215, 43.3628215894378, 42.41515351330114, 41.490771526387526, 40.58856693808008, 39.88147123324473, 39.552645408615355, 39.46316674037356, 39.373943270972575, 39.05033150570441, 38.37508890189174, 37.550005993963524, 36.74529803867384, 35.959504118729974, 35.192739158390516, 34.44556433358168, 33.861017870489135, 33.58915075562125, 33.515124571364204, 33.4412420909431, 33.172964156189536, 32.61285786059738, 31.928391453838994, 31.259608340885716, 30.607760257392787, 29.972353225715732, 29.35217093548334, 28.86618299749103, 28.639858326278652, 28.578195464399766, 28.516687170767547, 28.293575165073584, 27.828465195261398, 27.259117846263255, 26.70411104071084, 26.162003015616616, 25.632888442623074, 25.116762274371233, 24.712652964091678, 24.524452912572677, 24.473175871592172, 24.42202678069457, 24.236456563482808, 23.849121102870665, 23.375870448309986, 22.913977154296017, 22.463073800576563, 22.023152508810142, 21.593342845083388, 21.256840702288834, 21.100320282808756, 21.057691874135678, 21.015177272975123, 20.86099646279425, 20.538778970309668, 20.144540485686655, 19.759644285995655, 19.383969293827167, 19.016723142657142, 18.65850536681263, 18.37797729075551, 18.247338405038953, 18.211745784597657, 18.176242534885656, 18.047440573184158, 17.778513449090347, 17.449662217130797, 17.129001871543814, 16.81631271604035, 16.510820223326725, 16.212434253722677, 15.978721032652397, 15.869964215743181, 15.840339735934979, 15.810788603748215, 15.703571459233851, 15.47980128739649, 15.206287218584775, 14.938782991124981, 14.678111306439341, 14.423683932103856, 14.175592189374019, 13.981087833071062, 13.890490367792431, 13.865804628450727, 13.84117982577385, 13.751834787594015, 13.56535692262544, 13.33739363341724, 13.114943520693673, 12.897673805475119, 12.68557039210104, 12.47869045767817, 12.316892152838705, 12.24146946033243, 12.220894571898192, 12.200370858286018, 12.125908893512568, 11.970818731075475, 11.781004830638533, 11.59590327549498, 11.415399097067166, 11.23901293747159, 11.067006161784265, 10.932444276901913, 10.869835255881744, 10.852785184025096, 10.83577121516214, 10.773978443085378, 10.64507726043324, 10.48786371477735, 10.334323900057836, 10.184722599937821, 10.038602637301464, 9.896135688710714, 9.784667723220291, 9.73287757982955, 9.718778367445802, 9.704719331865364, 9.653724636745274, 9.547245687169251, 9.417474802074418, 9.290800425252774, 9.167463100376489, 9.047440257396064, 8.930647402677367, 8.839402801505246, 8.796993275508084, 8.785443695289626, 8.773925241315979, 8.732134477845, 8.644994116821117, 8.538732486081397, 8.435384122948003, 8.334805307843158, 8.237257747401026, 8.142431866515311, 8.068387991680456, 8.034056957444276, 8.024685978520983, 8.01534297741551, 7.9815002961978045, 7.911157300128908, 7.825765497146107, 7.742995650299961, 7.662789690052369, 7.585105819931373, 7.509931565642703, 7.45158987321396, 7.4244856859151875, 7.417118048616148, 7.409777701441812, 7.3832224717553085, 7.328184466018556, 7.261586667662543, 7.197478977836987, 7.135741179577737, 7.076119183174799, 7.018660166939862, 6.974294494961509, 6.9538251239911695, 6.948283050122282, 6.942771070791057, 6.922857162392003, 6.881730712891737, 6.832349933092142, 6.785177037961144, 6.740078682348556, 6.697149845448946, 6.656261627831271, 6.625095432263503, 6.610842950637197, 6.606988002847704, 6.603154913825942, 6.589348915656942, 6.560962065081211, 6.5274499900534595, 6.496001138460606, 6.466634706838527, 6.439224638553519, 6.41379267975563, 6.3948749600246915, 6.386401797951993, 6.384127596309382, 6.3818739532170135, 6.373811105839966, 6.35765305708935, 6.33928677608843, 6.322885073069681, 6.308313391494705, 6.295600167909698, 6.28473909707198, 6.277374320168443, 6.274323748752744, 6.273534226016297, 6.272764689058796, 6.270138640787083, 6.265561182225819, 6.261546213450585, 6.259962224073219]}, "35": {"0": [2.4029295212281503, 2.4158264230111994, 2.4447296555646796, 2.4900011996632543, 2.5524413769304437, 2.6304990180031593, 2.6966426498906424, 2.718691663673683, 2.7210723332719318, 2.723462434806451, 2.746531123433845, 2.8273059482085707, 2.959505467933091, 3.1112947593554674, 3.2832646680637434, 3.4767279460578164, 3.6922068339427176, 3.856404661750164, 3.9092612320859716, 3.914922885912318, 3.920598073619422, 3.97493547854206, 4.159512789865604, 4.447138428424343, 4.763753282160285, 5.112286212061981, 5.495850253879373, 5.917301801887731, 6.235801379948557, 6.338256884074763, 6.349207709243776, 6.360180788596264, 6.465049647109235, 6.820882863486068, 7.372986509787244, 7.979736085482367, 8.64605404333773, 9.379347926180731, 10.186161427086759, 10.797946851709465, 10.994867930496033, 11.01591702479536, 11.037009673264215, 11.238628865906072, 11.923899984565999, 12.992960303698217, 14.174547325552036, 15.482703697939508, 16.93326424275198, 18.544442714623397, 19.773516234062395, 20.169795112534775, 20.212196708602587, 20.254703434529798, 20.661940160965443, 22.053368122682443, 24.236012410917525, 26.667626535733884, 29.379092263061047, 32.40604967611557, 35.78964504088466, 38.38473790592211, 39.22589383852433, 39.315994843056586, 39.40631081474343, 40.272027339652084, 43.23637867620799, 47.91604656945798, 53.170456703308666, 59.07813175994792, 65.73362052749219, 73.23803185524505, 79.03890065838435, 80.9269795271033, 81.12925214996135, 81.33214343167722, 83.28156063201062, 89.98828514847611, 100.67126116659138, 112.8134831603333, 126.61692130968402, 142.35343583665, 160.3125834759185, 174.35849086875265, 178.95383209712594, 179.4473747568468, 179.9424365528329, 184.70022860098015, 201.16329323254928, 227.73788028947442, 258.2557743068695, 293.3956924299753, 333.7243757778749, 380.0394045170919, 416.45637670925686, 428.2837010820489, 429.5480684887964, 430.8172173169985, 443.0512883817227, 485.4713104751223, 552.7960052138027, 628.0516923851403, 710.4925955070031, 798.8129240286169, 889.6108943216485, 952.9397938566594, 972.1875484239503, 974.2133407001835, 976.2373029271769, 995.0486431145681, 1054.1152786393322, 1129.325480823695, 1191.0091240475015, 1235.5075502408988, 1261.5260443606478, 1265.325093090679, 1257.0952424047025, 1252.4249713322106, 1251.9090559747942, 1251.3847706659403, 1245.6959494033626, 1220.1973092549379, 1168.4144331274097, 1100.3090031815639, 1020.2856622068599, 932.2939198154163, 841.2119192578231, 777.9734532107441, 758.8757385846775, 756.8632519452958, 754.849916825195, 735.8992006359919, 676.4896861957498, 596.8939398262779, 524.9159985936317, 460.70234382044737, 404.14528215085835, 354.78218274253237, 324.05604959690544, 315.17698148776594, 314.25279495180325, 313.3313781928462, 304.77976465401537, 278.785330710429, 245.55193709821827, 216.71175330386734, 191.60324603847323, 169.69614809601407, 150.58451539852473, 138.68030348708834, 135.23173186598262, 134.8728587555381, 134.51509628941065, 131.18298146810918, 120.98373180355283, 107.88715218926833, 96.36051985329809, 86.20867076337032, 77.24485877513385, 69.32079512660037, 64.33023446247083, 62.87696824304795, 62.72578436091621, 62.57499649674826, 61.16862871199306, 56.83539823964234, 51.21553926844713, 46.221185551293985, 41.776105013065866, 37.8083543603237, 34.267382747630286, 32.02352580650809, 31.366939995168806, 31.298421623540754, 31.230078132192936, 30.59256611209178, 28.62288098305851, 26.053249253893767, 23.75400782085929, 21.695124442607195, 19.851521208210222, 18.198573978126284, 17.147927187209124, 16.84067282218921, 16.808639300194823, 16.776693693760897, 16.47827898506716, 15.555226741462324, 14.350048596374368, 13.269953061414059, 12.30202698718306, 11.43566495545087, 10.660498608610347, 10.169646556412626, 10.026166207190306, 10.011113100516075, 9.996123939857698, 9.856685168669491, 9.42729254792866, 8.870626098842441, 8.377585847749106, 7.9425586199559675, 7.562624756762374, 7.234025211353415, 7.03388301234363, 6.976978431660833, 6.971083573183031, 6.965211425122324, 6.910803441382559, 6.748626574715131, 6.553572159283109, 6.401304747394992, 6.2904396845263175, 6.219348420186252, 6.18941466434648]}, "36": {"0": [2.3780764864795945, 2.391319598004455, 2.4823798985851964, 2.663356912578722, 2.9434843072783865, 3.3305133003453458, 3.83423547801496, 4.2181015918259295, 4.308634984602284, 4.315190583047697, 4.321760065316438, 4.415482441143742, 4.888810349414079, 5.793381364639078, 6.921494958846106, 8.326315527075467, 10.079947504748484, 12.28247373157886, 13.951577521152277, 14.346026040620902, 14.374625615354365, 14.403292834478, 14.812365584710198, 16.890934212344163, 20.934932509448497, 26.12271297149548, 32.81720604136416, 41.5026735989459, 52.84447614425109, 61.72991389229976, 63.86286155889706, 64.01792686347416, 64.17344495566127, 66.40052862019843, 77.89966172236342, 101.09670028785223, 132.32689456664363, 174.79705653157316, 233.05930417907837, 313.4874012627608, 378.7721116890393, 394.58968528631357, 395.7470183746978, 396.91015748884877, 413.51314008901863, 499.40799842298105, 666.2773487379976, 857.3873662563681, 1033.7275870121236, 1146.528470430571, 1164.1449785664406, 1124.3596326419865, 1110.5882180736915, 1109.5291326643144, 1108.46426586739, 1092.7629705960783, 1002.9671694553119, 820.1942200249529, 631.5635163277201, 471.5062384995256, 348.8220412918638, 258.79201504227916, 215.334217364195, 207.0577359835905, 206.48132822766078, 205.906654030322, 198.0235030213022, 165.65430279459733, 125.67299783881228, 96.22723537581513, 74.3264276476516, 57.87926941151451, 45.436518386278024, 39.1816868352759, 37.96383252584005, 37.87879449796911, 37.79398725411912, 36.625820126518704, 31.726158246833037, 25.41148666910581, 20.538180472017313, 16.771294942876903, 13.859406146880746, 11.605748256811202, 10.459916898144364, 10.236387000453904, 10.220765597271564, 10.20518524876879, 9.990716042529439, 9.094392819757031, 7.956301053085143, 7.119474560944528, 6.545502257068775, 6.207608402078657, 6.10136914385905]}, "37": {"0": [2.383295041019416, 2.396722295711252, 2.448681957886066, 2.464970041532305, 2.4661542970441657, 2.4673449253072666, 2.4853654034484256, 2.593476173350964, 2.8490649020770444, 3.217998225922647, 3.710074927082238, 4.343451618707731, 5.1462427877832395, 5.757837102618358, 5.903902743296683, 5.913915541090383, 5.923950933693658, 6.075374340311253, 6.830938417712404, 8.273085072178246, 10.0892139923866, 12.38948049391903, 15.318725969303165, 19.08074387899348, 22.001403316218877, 22.706954856991768, 22.755444525895687, 22.80415856791857, 23.539489857743696, 27.253589452758312, 34.5803696823809, 44.18794359919817, 56.85759814480316, 73.71014125137333, 96.30074797892559, 114.4765252826547, 118.94606882921835, 119.25557033318843, 119.56619910958915, 124.24849433657413, 148.43739988479868, 198.09901042826877, 266.3093246441689, 359.6728768155165, 484.2814852743806, 640.1716005342378, 748.5202844402321, 772.3244479492807, 773.9315047304278, 775.5375103695801, 799.2169190803548, 900.320788275877, 1019.8209693115998, 1056.9758422633083, 1003.6372083613061, 873.9122133842241, 705.2792406664113, 598.6714145136333, 576.3674688905306, 574.8932180921333, 573.4203805035186, 551.7378846283634, 459.7708138589368, 341.05090266340085, 252.718094006166, 188.2322386608529, 141.301255128429, 106.97852958568492, 90.14218589382921, 86.86556747862218, 86.64991657272724, 86.43483145002402, 83.30935892726185, 70.54694739065981, 54.56575812640703, 42.556216463355305, 33.46390029831139, 26.53510596355544, 21.238408217079442, 18.554779215982848, 18.02491933736835, 17.989930310343706, 17.955026035280245, 17.4476734253109, 15.353307377460164, 12.676881835129132, 10.627928508256112, 9.07021981428437, 7.903934356121564, 7.060442329102181, 6.6749477302224935, 6.604768572185507, 6.6002148851502005, 6.595683582569415, 6.530882012560078, 6.317594010680413]}, "38": {"0": [2.3780963251537184, 2.379879301097635, 2.3885211491891547, 2.40472627864054, 2.4293265890629026, 2.461030139365137, 2.5004109443121654, 2.5349605275683715, 2.548317675423326, 2.549998309193454, 2.551688304866938, 2.5657925760937283, 2.6084012055949426, 2.672929583007903, 2.745992013381671, 2.827420706035955, 2.918052248961217, 3.0180083897436143, 3.098549909256149, 3.128874392887517, 3.132617097872118, 3.136370903755256, 3.1673386294488743, 3.2571203404965248, 3.38732621185581, 3.5278351251763396, 3.678896622844745, 3.8412777778276213, 4.0154773462036735, 4.152768984567778, 4.203832637402179, 4.210169876644731, 4.216520834835822, 4.268736113118654, 4.419223179296954, 4.634008407152416, 4.863636074165232, 5.108929962952837, 5.370952158684673, 5.650563310299161, 5.8702130034031015, 5.951739897723185, 5.961855069292023, 5.971992078633856, 6.055316462346605, 6.294794774992398, 6.635967373672756, 6.999749315624488, 7.387499821402133, 7.801027175492496, 8.242040867163617, 8.588468467311206, 8.717174779513613, 8.733186606878013, 8.74923506468097, 8.880976864793148, 9.259344416851995, 9.8004113521171, 10.378416920916331, 10.996839054602844, 11.658254908527105, 12.36622805480479, 12.924290842107295, 13.131884551240322, 13.157637773303874, 13.183450859257167, 13.395788059253455, 14.007370109392468, 14.884195203203948, 15.824632527419752, 16.833985527737518, 17.918968811236255, 19.0849302508512, 20.00757878296206, 20.35176179765508, 20.39445154496587, 20.43724440116031, 20.789400202448757, 21.805980563465642, 23.266709069251633, 24.83950481831815, 26.531691744216197, 28.357084958965192, 30.32430633141761, 31.88664016241615, 32.47006604327537, 32.54243054886878, 32.614990007130444, 33.21313388523094, 34.940193339001084, 37.42962849772097, 40.120627687684, 43.024575052412985, 46.16593670570708, 49.56203583111889, 52.2606558290424, 53.271581050804606, 53.39730040434231, 53.52335302317232, 54.561755228350634, 57.56718339269317, 61.90764096170988, 66.62151298694437, 71.73391937536027, 77.28261696699553, 83.30624240029591, 88.11513888924989, 89.91592600446877, 90.14060100735502, 90.36589303501559, 92.22262384924859, 97.60375478398727, 105.40900280348578, 113.90223577577233, 123.15671598884862, 133.25355936149063, 144.2408651975675, 153.0328898295513, 156.33695482072906, 156.74881487722996, 157.16182178019238, 160.56622800849271, 170.45704745187132, 184.83843636697839, 200.52082146084425, 217.62517221371803, 236.29798501744983, 256.6325715848285, 272.86981033822616, 278.9733631176841, 279.7338956864495, 280.4967291122195, 286.7451249883234, 304.9326265572224, 331.1561310332453, 359.56403456790264, 390.15094040583756, 422.9271763857343, 457.91086743864355, 485.2764579983292, 495.46401896860846, 496.7192531556828, 497.97453317419706, 508.2245848643808, 537.550882708012, 578.3553246721553, 620.3568717632462, 663.0491358141321, 705.8464141803951, 747.3782192430243, 777.5165385418437, 788.0257568343386, 789.299463151875, 790.5701274908423, 800.7997845820338, 828.3738544587484, 862.4317226511466, 891.8515062989347, 916.9657687674955, 936.2690896955821, 949.8410569263344, 955.691861662662, 956.9386157286334, 957.0633603381075, 957.1818623363804, 958.004513728137, 957.7703777601064, 951.4820651676372, 938.7122749255307, 920.3985775894962, 896.7217338550506, 867.2529701451771, 842.9488961483208, 833.5970641702697, 832.4352914708472, 831.2698168511263, 821.6455176931014, 793.8125813756404, 753.8963543132471, 712.4842711516666, 669.7909669592973, 627.2729653519392, 585.1749252818739, 554.5618466990102, 543.7295688396691, 542.4051028284262, 541.0826899443113, 530.3950334981057, 501.2669640540354, 463.8096566339307, 428.4533175202871, 395.23516833576633, 364.3112552907926, 335.5482682625647, 315.6521218897068, 308.7813022014718, 307.94606468375684, 307.11287751024804, 300.4072616482617, 282.5050023104298, 260.110829399379, 239.51270872194385, 220.60102385312248, 203.21952220734036, 187.353897689503, 176.42246003324635, 172.65279035934697, 172.1961197613158, 171.7408196489033, 168.07878137841016, 158.34494006801404, 146.19143947709358, 135.0519057380396, 124.82553910350664, 115.45159708269199, 106.84490331317157, 100.91613704028981, 98.87161218763198, 98.62388547700942, 98.37688673665336, 96.39461275171068, 91.09824247660201, 84.46822931106401, 78.37331237067032, 72.75754317783003, 67.59440792075097, 62.83249845505244, 59.54113482230076, 58.40452417459341, 58.26651806120824, 58.12887883689668, 57.02102478474377, 54.06332935020975, 50.353189913512495, 46.92708108439398, 43.761024438704325, 40.835169725723055, 38.13293743479564, 36.256495524277604, 35.60858807229905, 35.529917406168, 35.45146302817546, 34.82033668280804, 33.12775489375821, 30.9940296328133, 29.018267136884305, 27.187484010206333, 25.492063926997147, 23.918781210478794, 22.82679068055988, 22.449128781179617, 22.403269434147685, 22.357517010046234, 21.989083825966468, 21.001501618805683, 19.756128472053813, 18.601790049073994, 17.53148750604498, 16.538841152973404, 15.62033000164446, 14.981655444878642, 14.760575984393869, 14.733711513711672, 14.706906120316912, 14.491147148527066, 13.913608172069699, 13.184441888500992, 12.508276925953286, 11.880814018396883, 11.29992112162019, 10.761883287847699, 10.388752232298485, 10.25964562135104, 10.243988323659709, 10.228370333622376, 10.10270691546189, 9.766578732772528, 9.343981472231814, 8.9540242852867, 8.59501845636893, 8.264948054047878, 7.962155052596783, 7.753857084528765, 7.6824671238953455, 7.673824937804342, 7.665210870981463, 7.5961303732839625, 7.413011016578053, 7.186964275281754, 6.9845942535102825, 6.8044331225225445, 6.645576010349855, 6.507885381972704, 6.418701635578788, 6.389324296951158, 6.385812978094456, 6.382323326936068, 6.354693278362546, 6.285363711308775, 6.208624897263496, 6.150560355686998, 6.1110461583501134, 6.089667720235632]}, "39": {"0": [2.37203665957352, 2.376001203235211, 2.3847328899769495, 2.3975490418277485, 2.412136101908554, 2.4183713781613783, 2.4192527739605736, 2.420141549222516, 2.4269383433446334, 2.446040020988284, 2.4751429517824026, 2.5090955721454415, 2.5483568396450726, 2.5923436192064937, 2.6415480785203562, 2.683200154564545, 2.7005171689611154, 2.702917696095314, 2.705328575701151, 2.7233001346535066, 2.7711985976138425, 2.837907277661709, 2.910860442344513, 2.9896730677262977, 3.0742285742512356, 3.164951667003423, 3.2394836113897187, 3.2695778546923195, 3.2737238432584808, 3.2778800808164816, 3.3086422443441452, 3.390042879353088, 3.501383751148307, 3.619506980061175, 3.7447848330122078, 3.877280759298303, 4.01770249967864, 4.131228636876605, 4.1768211411909135, 4.183099899152197, 4.189393613838629, 4.236010114760879, 4.358738117690239, 4.52584268391143, 4.702024140387278, 4.888059142325762, 5.083754220818273, 5.290263710697859, 5.456784613274588, 5.523728206184878, 5.5329414322722545, 5.542176252788164, 5.610563635135104, 5.7901492963857075, 6.0336948883454555, 6.2903442637080555, 6.56045969036476, 6.844569127527251, 7.143463759584294, 7.384620917013666, 7.481562553823533, 7.494907159021438, 7.508282202356544, 7.606985466343521, 7.866420252314554, 8.218920758028096, 8.59066075920846, 8.982620731836535, 9.395303880775403, 9.831068544819871, 10.18265683385753, 10.324200111303455, 10.343680067571238, 10.363204754775188, 10.507769878807721, 10.888412689533908, 11.406273772779809, 11.952887655407427, 12.529790708628568, 13.139521801314798, 13.783471671436091, 14.304578652393086, 14.514484899878031, 14.543378454123664, 14.572337656510536, 14.786756313545789, 15.352495067399257, 16.123455667205402, 16.938841472520313, 17.802769477375275, 18.71863811822272, 19.688524938712625, 20.47512876123247, 20.792246259733094, 20.835931514150644, 20.879724128250427, 21.204742038728426, 22.061605866975405, 23.231002068911707, 24.471174262985485, 25.787394408115194, 27.18487971004808, 28.667261952850673, 29.871764299126976, 30.3586567654009, 30.42571596564255, 30.492966274191556, 30.99121177290108, 32.30555601915825, 34.10702771725542, 36.02197874228507, 38.055884071521824, 40.2175775133731, 42.51852588764122, 44.3877305541507, 45.143732386845386, 45.247948610694806, 45.35243866626575, 46.12691143692937, 48.17843210688335, 50.987873626466644, 53.97901929578339, 57.16423208802336, 60.563888716821126, 64.18247626893204, 67.13955130450807, 68.34051177268223, 68.50523854535606, 68.67042586737412, 69.89599290951531, 73.14346406696117, 77.60455565901351, 82.36928932376124, 87.4603534956421, 92.89624351422547, 98.70935562800665, 103.45633755700699, 105.37758006492412, 105.64235192967352, 105.90779982387689, 107.88376071220638, 113.11544113920543, 120.30204810839567, 128.01959808554815, 136.2662146503512, 145.0782302478759, 154.51913830855398, 162.24691785235595, 165.37846052754753, 165.80997782031295, 166.24277074031983, 169.45594853497298, 177.97915835885584, 189.727894750998, 202.272181087241, 215.6995041674295, 230.05447275457732, 245.39295552215646, 257.8909187282921, 262.9510268418159, 263.6488320711595, 264.3485275734445, 269.53622224230963, 283.26585051351543, 302.1180826295129, 322.1223820041225, 343.33347075126755, 365.7365049531472, 389.3706695239372, 408.48245601613337, 416.1477215571175, 417.2019820136074, 418.25756812392706, 426.0305601085162, 446.3931711098161, 473.83641836701617, 502.26811401746573, 531.4700175031927, 561.5080816714549, 591.9649986940491, 615.5697400868145, 624.808624177036, 626.0606425399609, 627.310819946703, 636.371443964024, 659.891717280956, 689.910780117007, 718.6942091018376, 746.7234401392726, 773.0294227264043, 797.2559479672444, 814.1556639990857, 820.4526787758291, 821.3003043548583, 822.1429854673629, 828.1722660620169, 842.3081627662094, 858.1337016971185, 870.4337318163755, 879.6566272532872, 885.2671437629919, 887.2211177605735, 886.097220352572, 885.3515465534825, 885.2192052151756, 885.0722657068312, 883.7613615437865, 878.4151915197799, 869.1271068532416, 856.263964120939, 840.3719339754094, 821.2341925787637, 799.6122342684592, 781.1811431663232, 773.6507393146483, 772.6083643894497, 771.562238574818, 763.7751022740464, 743.4369911711498, 715.2998992274526, 686.1548500837383, 656.0161084250151, 625.6056100985057, 595.0937613444232, 571.5883775254946, 562.4336138492481, 561.1868731983712, 559.940487632011, 550.9193686739867, 528.0767164183271, 498.92224294068114, 470.4475745262448, 443.195798418168, 416.9705589176475, 391.97853618940513, 373.6038253151706, 366.55686346042415, 365.6058448775415, 364.65754755439275, 357.785318394816, 340.7408795659016, 319.6489062198842, 299.7959150309018, 281.13198817483504, 263.59650322347215, 247.12635031241413, 235.16071906655444, 230.63212719410828, 230.02265091178512, 229.4149920315427, 225.0078284413113, 214.0927285807025, 200.78518383323814, 188.344997501769, 176.69192514216653, 165.81864546805784, 155.64769105331538, 148.2752390517172, 145.4901386431111, 145.1151436790777, 144.74125847074205, 142.03302482657338, 135.33795923203346, 127.1677568486749, 119.52850366215118, 112.3881317611586, 105.71250429852067, 99.46545809787398, 94.93470445963978, 93.22175402854252, 92.9908542499624, 92.76058120628014, 91.09208689214601, 86.97131492614302, 81.9323944631484, 77.21050497896418, 72.78993516545547, 68.64695034488108, 64.76642018973716, 61.94412162227172, 60.876146841920956, 60.73190922403619, 60.58810151235495, 59.54695456420789, 56.974213236881965, 53.81758823823501, 50.856182235111014, 48.07902045383878, 45.46868349662217, 43.02077232981205, 41.23332065731781, 40.55804237052796, 40.46697334699799, 40.37614497683631, 39.71749665874881, 38.086686621372394, 36.08058070865539, 34.19524281978606, 32.42099679228523, 30.75054864146095, 29.179787458018577, 28.031875928203107, 27.597763105108665, 27.539202388560142, 27.480791496823883, 27.056973099403315, 26.00667389161945, 24.713961530094526, 23.49669621250073, 22.350986560599953, 21.27310530637757, 20.257317329969077, 19.514670459056877, 19.233559632633202, 19.195662187623327, 19.157864286738427, 18.883539683102455, 18.203599076221593, 17.36682974714134, 16.57878946150426, 15.83787734313994, 15.140555853761196, 14.483309703543611, 14.00306497973069, 13.821091489922573, 13.796530212826434, 13.772030883320733, 13.594241066797988, 13.154447869338105, 12.61225663196769, 12.10158891488404, 11.621302441826106, 11.168972234167382, 10.743978494027933, 10.433836641969169, 10.316497480648813, 10.300642512688745, 10.284828630154632, 10.170102056811023, 9.886338560563111, 9.538008707907633, 9.211714364638318, 8.905854760905843, 8.619042434730336, 8.350749469998153, 8.156201405500873, 8.082785401246545, 8.072898003345358, 8.063029769944924, 7.991355659632573, 7.815062976426224, 7.601186545630241, 7.403454499785253, 7.220465811207763, 7.052497922954867, 6.898945995090995, 6.790110143496946, 6.749735140375378, 6.744317126920615, 6.738921987917166, 6.700053415706627, 6.606428250026154, 6.496726750254956, 6.399742322358724, 6.315473575973681, 6.2434819076105725, 6.183581801646183, 6.145499197580126, 6.132589387930654, 6.130916184088059, 6.129263858903462, 6.117687094564049, 6.092902390872721, 6.070500922517242, 6.060130200209305]}, "40": {"0": [2.3604140514649825, 2.3640872248957527, 2.3719348444999016, 2.3811873320560273, 2.3856502693029475, 2.386277369937273, 2.3869143432760893, 2.391736148031168, 2.4059119622555816, 2.427786616658749, 2.4536970733628314, 2.4836869745044217, 2.5183720634799913, 2.5573143922858943, 2.59021611467282, 2.6044394771231407, 2.6064775169298016, 2.608525161281132, 2.6233854907962857, 2.6621540258708034, 2.7167219326340284, 2.776117238769215, 2.8399088160347463, 2.908934233409198, 2.9827095925782503, 3.044143480756676, 3.0697104820500067, 3.0733308790652534, 3.0769633295826906, 3.10311997527189, 3.170639140182849, 3.2625172705303593, 3.3596991950891884, 3.462754928957114, 3.5719107867627695, 3.6871956986612475, 3.7813517694190026, 3.8200174536912983, 3.8255038371288888, 3.8310043677122363, 3.870646506256801, 3.9724291198166286, 4.1096121008716056, 4.25390229656504, 4.405578725498214, 4.565310287449058, 4.733102545179008, 4.869579937128393, 4.925649840862881, 4.9335687505848, 4.941507736245703, 4.998614468829461, 5.145667703878329, 5.342891361190208, 5.54997551492138, 5.76732409358255, 5.995351323745923, 6.234511329938384, 6.42880522646737, 6.508318518338659, 6.5195754199091915, 6.530855390338739, 6.611854026150606, 6.820313197194797, 7.0999590876949945, 7.393213031782792, 7.700574769046262, 8.023559369752002, 8.362835578145104, 8.63853512221822, 8.751597832061236, 8.767653865302579, 8.783759697354101, 8.89923837931662, 9.19596258134044, 9.594962069412261, 10.014188042280763, 10.455302010099834, 10.919010591311066, 11.40699810289827, 11.804320523609281, 11.967282204166413, 11.990375504040543, 12.013520699615718, 12.179853070260032, 12.60827059751752, 13.18491540039904, 13.792017440084146, 14.431230854271394, 15.105369653856924, 15.815408407256541, 16.39494423729134, 16.632947228313206, 16.666659387934807, 16.70045564174617, 16.943572098330407, 17.57112762280786, 18.417276304245668, 19.3110521850718, 20.25383207561027, 21.250393445800643, 22.30256141329985, 23.161978980749407, 23.515603434087865, 23.565753241759914, 23.616024942747032, 23.977503152837116, 24.90999520448736, 26.16956897992564, 27.501549987714682, 28.911248725131436, 30.40320419185107, 31.97955595357007, 33.26989631731666, 33.80189551734815, 33.87721681693848, 33.952730790275176, 34.496085575202805, 35.901151019354636, 37.79964269050999, 39.81143227500956, 41.94119098983557, 44.19950552007346, 46.58912644014314, 48.54986142504875, 49.358869695023785, 49.473317193132296, 49.58808033279863, 50.414509421711905, 52.55361854023157, 55.451826330907636, 58.524616001431646, 61.789860514714775, 65.25088027436293, 68.93449007672902, 71.9561925665623, 73.20331837603797, 73.38071018179998, 73.55853985470642, 74.83704082572117, 78.14391973716775, 82.62677904466545, 87.4005196507699, 92.47143257026211, 97.87096534785047, 103.60548337044233, 108.32236426151768, 110.27341238817861, 110.5501490496722, 110.8258892683243, 112.8203266803379, 117.98107576139188, 125.00601408323058, 132.48661644333228, 140.44857943269122, 148.9075490262947, 157.9228371359554, 165.33263875554906, 168.38920825646792, 168.82334502979825, 169.2587018143509, 172.394434911048, 180.51852919264272, 191.5481603026643, 203.2596254811593, 215.7063842982728, 228.92848269218095, 242.97668916979103, 254.47740389620154, 259.2109732368927, 259.8817989900637, 260.5541371726935, 265.4047793822218, 277.89826523185116, 294.7900989536927, 312.5895006142466, 331.370487071878, 351.08982536014855, 371.71527760847715, 388.43222896785477, 395.2316418966228, 396.1925040863146, 397.1540566913232, 404.07842528588657, 421.82408138150606, 445.2547325765043, 469.48764439117286, 494.2156462692642, 519.5119926085623, 545.1542579769492, 565.2450087243509, 573.1949729736673, 574.3226001159825, 575.4531299733528, 583.4868156527291, 603.5298081446028, 628.6441963906506, 653.4817506381378, 677.1755529358546, 699.8889226064053, 721.3920163534149, 736.8966620281967, 742.8909896262928, 743.714751398131, 744.5339980374443, 750.2337336817366, 763.3582536176941, 778.5646235819737, 791.354703117271, 801.6966727896396, 809.2866862366211, 814.2162189093644, 815.9750333216634, 816.2553800617392, 816.2734293064942, 816.2862290917487, 816.3024915683472, 815.3046727879721, 811.2179002440967, 804.1769124444648, 794.4031530356243, 782.3631268299762, 767.9871202447665, 755.2051513080198, 749.714259528337, 748.9299566748547, 748.1423844644085, 742.4291716906497, 727.1700819098862, 706.2894850032034, 683.9587901780693, 660.3867905757224, 635.7076214284069, 610.669022661618, 590.7443658761182, 582.7862727157195, 581.6762466415519, 580.5534273035402, 572.5502656544539, 552.4708766620258, 526.8950343005346, 501.447971341453, 476.42941948853473, 452.08641263735376, 428.49913009789947, 410.54578793351516, 403.51349153597596, 402.5341611235043, 401.5560778954933, 394.6405620984973, 377.7926539569119, 356.96158348404737, 336.94990079210044, 317.8906033346769, 299.796103002583, 282.6568459571712, 269.9655978495638, 265.04323645330504, 264.357868375239, 263.6742703054189, 258.85712440268844, 247.18402151286833, 232.9281714187347, 219.46944368233022, 206.81177348195135, 194.90280123848746, 183.6805498255788, 175.41154638003857, 172.22218424738304, 171.77979908936362, 171.3387591445249, 168.2312996065807, 160.69366578349624, 151.52815795912394, 142.91319891504725, 134.8071402995949, 127.20827189833066, 120.06349644950804, 114.79628827275882, 112.7683551893732, 112.48675504739968, 112.20592128416335, 110.22722025376422, 105.42631201259374, 99.59846195634215, 94.11110156603198, 88.95674403401718, 84.10775340422472, 79.5497124702505, 76.19233774683389, 74.89467263811865, 74.71442186423285, 74.53465532238079, 73.26842797754078, 70.19842966176212, 66.46078755593324, 62.94260014721975, 59.62899819717392, 56.509690001018875, 53.572644690724175, 51.40014396539955, 50.5619671428185, 50.44554752509892, 50.329441963115045, 49.51166325377417, 47.52606644096862, 45.105456953082154, 42.82201966116084, 40.66769141822343, 38.63539916711179, 36.718857098743364, 35.30065834774612, 34.75159683503661, 34.67530569157076, 34.59921061246881, 34.062959571266624, 32.76107521362513, 31.17122998251228, 29.669371117460635, 28.25107541414345, 26.91119968414802, 25.64288137041498, 24.705833568651602, 24.34252033605793, 24.292082312105926, 24.241770916410346, 23.88713371336851, 23.025897234701798, 21.971769880143896, 20.97611647174349, 20.035123145164285, 19.14544039477113, 18.30549710878762, 17.68312803753089, 17.44221600620551, 17.40874125444057, 17.375350758648818, 17.139992587016252, 16.568796015796128, 15.870893160602625, 15.210294926233047, 14.586472793905552, 13.996411352771155, 13.438894350779586, 13.026476659490987, 12.866386085601388, 12.844140587883436, 12.821949232842487, 12.665615360500274, 12.286111303255941, 11.821858310718948, 11.383421470176401, 10.969442766862572, 10.578784345383426, 10.209295991365773, 9.937054758704962, 9.831742670600145, 9.817075075258924, 9.80244422261249, 9.699354899973578, 9.44902142895501, 9.144591083865976, 8.858159050893008, 8.5889688200336, 8.335917460585163, 8.098028555058457, 7.923551293098808, 7.8562950529750974, 7.846962235024575, 7.83765769918844, 7.772224163889007, 7.614338536888912, 7.424250168304692, 7.2479205595756255, 7.084439305260681, 6.9334183001055845, 6.794929252621183, 6.69595545252861, 6.658386869146326, 6.653197094968412, 6.648027287781201, 6.611806910951829, 6.526075048267587, 6.426220820156642, 6.33787598245593, 6.260297961775014, 6.193281484522584, 6.137055096863828, 6.100506696057983, 6.0877953369014195, 6.08609135906783, 6.084406622755581, 6.072849111251882, 6.048454606700938, 6.025660499209388, 6.0131682780352325, 6.010537025214411]}, "41": {"0": [2.3480794299175076, 2.3846548406413897, 2.498405136607574, 2.6878777978771624, 2.8499236237133303, 2.8892221137178296, 2.8922950403383814, 2.895379391043573, 2.936552832046576, 3.149727612229927, 3.567871020788279, 4.095004755030641, 4.749195305110781, 5.5545621755492665, 6.539402427628738, 7.2650210822383725, 7.434073187506517, 7.4472448529529505, 7.4604290248533935, 7.634812147029677, 8.509480350746179, 10.161356564421167, 12.200599136565373, 14.726882337812581, 17.873194284483937, 21.818450748041162, 24.79782771413697, 25.498360770623353, 25.553151654974997, 25.608097376002622, 26.334886280015382, 30.02089656473166, 37.14670524958494, 46.19612924824614, 57.733891527652254, 72.51622081923573, 91.53248300505206, 106.18061904761457, 109.66250312109815, 109.93504695873315, 110.20832036377607, 113.82619934153496, 132.33478910449904, 168.69474685900238, 215.37085408777608, 274.6286479964806, 347.94974002025873, 434.6440136178645, 493.9653674636102, 507.0294213842848, 508.0366329783511, 509.04357503456055, 522.1126856569168, 581.9026210142893, 667.3693520592736, 727.4571068944017, 749.0817324587573, 728.4789770983077, 669.2904369636418, 617.773359399667, 605.6461973197886, 604.725841312882, 603.8076539357229, 591.5409653058366, 532.0791809480812, 436.8059311626678, 349.83459511384876, 276.20901693435167, 216.6954942692561, 169.74674325370466, 145.73624974220013, 141.03615320107542, 140.68135581141166, 140.32744217798725, 135.80909986101352, 116.80389132517114, 92.16760690423047, 73.07188242580675, 58.23153832234794, 46.66121249016337, 37.60856125774751, 32.94660752793798, 32.02958715657779, 31.960255074834603, 31.891084319970105, 31.007804681462666, 27.26448508579364, 22.33628339128548, 18.439730689209224, 15.363377404465897, 12.933829922082213, 11.012497862967047, 10.02087703279461, 9.826245580141261, 9.8115562831752, 9.796905411311426, 9.609178360224748, 8.817828534998066, 7.7935803704079065, 7.022933671761208, 6.4745686719223885, 6.126256276217886, 5.985763913298982]}, "42": {"0": [2.333187876007633, 2.3345655387027744, 2.337668170571348, 2.3418162520226034, 2.3440155252702346, 2.3444233875097527, 2.3448436843233003, 2.347547790587492, 2.3539455654622814, 2.364322998235184, 2.3770690900419593, 2.3919398145362383, 2.4091644947221145, 2.4283261612909905, 2.445859784075269, 2.4539511252302693, 2.4553440446648325, 2.456745118818543, 2.465254727581779, 2.4854459813626786, 2.512403837992909, 2.5414496712864367, 2.572597496543341, 2.6061159552662287, 2.6421652253042396, 2.6735180101855445, 2.687973044939623, 2.6904342106749364, 2.69289771511757, 2.7075509388186574, 2.7420799696544482, 2.787110202892324, 2.834351390884917, 2.884376788485894, 2.9371135299137756, 2.9921113390455796, 3.038814915557458, 3.0601590095881432, 3.0637710183939366, 3.0673924615711186, 3.0892955368188684, 3.1396714179636596, 3.204595663061997, 3.27214901775925, 3.3423723313481553, 3.4154604194109073, 3.4919236178140682, 3.5566595747652796, 3.586043469763034, 3.591013220219865, 3.596016523521089, 3.626050343913999, 3.6949952221659306, 3.7829361392641196, 3.8743102464152126, 3.9687810114942432, 4.067469825303688, 4.169735888281651, 4.255788776589903, 4.294625166569773, 4.301197524945352, 4.307784759801737, 4.347376252846315, 4.438739126144029, 4.554511016995768, 4.674638114262778, 4.798929209147059, 4.92827071942125, 5.061996569887926, 5.174409364207132, 5.224978271326188, 5.233518967335344, 5.2420842879595755, 5.293752498976204, 5.412973230862145, 5.563553983718541, 5.719077130644345, 5.8807662655984645, 6.047555399599682, 6.220505881913823, 6.36659049782513, 6.432128844309831, 6.4431927841099235, 6.454277951082908, 6.520932290880187, 6.674488045957194, 6.869041319118544, 7.070272128487857, 7.2786754262800075, 7.494746170758074, 7.717977418847479, 7.906559874630791, 7.991355321116897, 8.005674058266802, 8.020021375696768, 8.106313398830489, 8.306025249323893, 8.55896568949338, 8.820772313761868, 9.091858451965074, 9.372990220451586, 9.665245849986663, 9.910606193893102, 10.021354984895368, 10.040129610493091, 10.05896125650727, 10.172046511180374, 10.43358967919011, 10.764468998584878, 11.107432897996139, 11.463015412494823, 11.831590357886464, 12.213762057073245, 12.537017960558641, 12.682121025923463, 12.706662866254446, 12.731264938981568, 12.879250439783196, 13.222050404154851, 13.657397955561123, 14.109157145554544, 14.577766870175958, 15.065074829627399, 15.570560757738498, 15.99668064239385, 16.189194133894485, 16.221720606292937, 16.254196445096753, 16.44975831352093, 16.903695810053463, 17.481278920877283, 18.080674092322482, 18.70570730454751, 19.354624274232094, 20.029556025574806, 20.599386838917265, 20.857481705718122, 20.901053540986872, 20.94470915454552, 21.207510595431167, 21.815337838593567, 22.588214860515457, 23.392588780117855, 24.229868393260883, 25.101055965970826, 26.006631741518266, 26.77104055510602, 27.117838842114526, 27.17629310125253, 27.234902532355797, 27.58752125263741, 28.40431243316474, 29.44406689613467, 30.527660981172108, 31.65531646209943, 32.829795712751306, 34.05155180753814, 35.08508448174934, 35.55301714280998, 35.632153510331925, 35.71133744163482, 36.187778607293104, 37.29288128268097, 38.70190343551026, 40.16843133554022, 41.69724854834328, 43.292500971708584, 44.95233121517246, 46.35565674287097, 46.99216127341998, 47.09994846918092, 47.20802225123047, 47.856901676260705, 49.36273925364303, 51.28225645786359, 53.28129956676492, 55.36814496542075, 57.54610019097058, 59.81890125269968, 61.74133974620898, 62.61388258091321, 62.76153578367716, 62.90954699829171, 63.797324454464984, 65.86158562112057, 68.49424612000662, 71.24318585810096, 74.11064348931892, 77.10535724089063, 80.23047761823688, 82.87928510790867, 84.07861349264638, 84.2814676828661, 84.48497248769928, 85.70970255360858, 88.55146970070166, 92.1794206004063, 95.96451100675709, 99.92197140787388, 104.05368932811955, 108.36293455109684, 112.01425039033097, 113.67246584662517, 113.95284826101644, 114.23394647129159, 115.9241579875528, 119.83999903775188, 124.8459115700141, 130.07137733612046, 135.52515502569364, 141.22246823458778, 147.16555965400295, 152.19181812769762, 154.47032669269421, 154.85689938338294, 155.244505690061, 157.5771718585533, 162.96672841936166, 169.8447395113445, 177.0075345401763, 184.48440535655487, 192.26656354066637, 200.37849207326954, 207.2344938769814, 210.33746079195822, 210.86240550831903, 211.3884998736973, 214.54811191419236, 221.8480373717945, 231.12816537126616, 240.7823588073281, 250.8046127202604, 261.19717142855416, 271.9645497968981, 281.00425653009705, 285.08349459085304, 285.77205099677565, 286.46150900646023, 290.5987767604172, 300.14078109251375, 312.19496753157057, 324.6138399666014, 337.3847404572201, 350.53579237062684, 364.0052320662736, 375.1271530479562, 380.11898959852596, 380.9622007323681, 381.8072854801489, 386.8663076087602, 398.40846342016545, 412.80833447913363, 427.43884745370997, 442.23235536772256, 457.1275733122354, 472.0780023427695, 484.2393111566297, 489.6302524522945, 490.5398219077998, 491.44917602630005, 496.83924685242755, 508.97013761001506, 523.7395298342379, 538.3278506463191, 552.6698272652093, 566.7495205228989, 580.3735231072299, 591.1154691156971, 595.7781476356803, 596.5527928020803, 597.325365232909, 601.8652617411576, 611.825821945763, 623.5145754208472, 634.5124085031053, 644.5411295259249, 653.9419640667587, 662.3982482904088, 668.5933218234084, 671.0995142485885, 671.5051851270935, 671.9088542128981, 674.2461144156914, 679.0281740018949, 684.0206969531721, 687.8894773799722, 690.566887553895, 692.1710391961726, 692.6869201495857, 692.1388024985198, 691.7509889971873, 691.6731819920266, 691.5916845068117, 690.9555489234974, 688.9451161934743, 685.4630425529233, 681.1058545043182, 675.5258302875807, 668.8289317064226, 661.1835653648704, 654.3791881693693, 651.1749049865966, 650.6180518692601, 650.0582337121675, 646.6582257084348, 638.5833162618055, 627.9126278070283, 616.4197929533408, 604.386911527692, 591.6887156678407, 578.4851922665531, 567.4218354484368, 562.4273504479488, 561.5828736330918, 560.7375852016587, 555.6764365891809, 544.0602172371387, 529.548627020313, 514.803624945339, 499.95014674585855, 485.0185845747217, 469.97149249965304, 457.8232149371491, 452.48773391023155, 451.58498402287165, 450.6826693555537, 445.31080209854326, 433.24330929926793, 418.56977551263014, 404.0718062121849, 389.78613880269063, 375.8006461025595, 362.13112828071945, 351.1995941027678, 346.4338719127738, 345.6376227740531, 344.8426125919473, 340.1273377451773, 329.6230016905489, 317.0590786883675, 304.8462060724071, 293.0524246487925, 281.60649442860216, 270.53603960551993, 261.7819491198349, 257.9957561455429, 257.364936492594, 256.73546879115037, 253.00974351794326, 244.76691543231576, 234.95824640659592, 225.52690508064734, 216.4489863989085, 207.7284390234926, 199.340741764703, 192.74801534342876, 189.90514145232535, 189.4319495872447, 188.9603370619752, 186.16969895797956, 180.00721720402856, 172.70890244618624, 165.72295072837247, 159.0184537569654, 152.5921039260994, 146.43501592084513, 141.60118861512308, 139.52086734220666, 139.17518078184332, 138.8303477504677, 136.79167685839232, 132.29380258059192, 126.97701434891617, 121.88505851589014, 117.00568661198031, 112.34096998315158, 107.87244539036415, 104.36836634584833, 102.85957799837111, 102.60849953068158, 102.35809723267988, 100.87967230380373, 97.6197700163797, 93.77111989881367, 90.08454206450416, 86.55664815729467, 83.17669739751202, 79.94230400470146, 77.40305302370813, 76.30967389901267, 76.12791766296544, 75.94655054916751, 74.87510692692274, 72.51035924934162, 69.72144760710772, 67.05012106192466, 64.4892887390686, 62.035927235960045, 59.68582936635984, 57.84275897860244, 57.04849661801051, 56.91655274042162, 56.78496719299883, 56.00706342073231, 54.28945050407303, 52.26234523791529, 50.318140266952746, 48.45422653480771, 46.6664876283836, 44.951641344220256, 43.606999819431266, 43.02737636842517, 42.93110782150189, 42.83510112271547, 42.26689781740999, 41.01160655337337, 39.52870753759159, 38.10536992819552, 36.73948868062741, 35.429844413473994, 34.17179517083506, 33.18382769911144, 32.75824882464157, 32.68757513038034, 32.617008423239234, 32.19858479748152, 31.275185774858606, 30.18349282457042, 29.135487889993115, 28.13053371009889, 27.164557434052014, 26.23779946836531, 25.509043301317995, 25.194802315382525, 25.142598024119156, 25.090537408949587, 24.782754780029855, 24.100341951713126, 23.294011727669492, 22.519611915879498, 21.77662425885469, 21.061512131567248, 20.375102206067346, 19.836517198188112, 19.603760684843873, 19.565056695431366, 19.52640534638964, 19.297971540961015, 18.79369380420073, 18.19667925558276, 17.623023684488334, 17.073485149511438, 16.54460337300671, 16.037070855831843, 15.6390455871558, 15.467427309049663, 15.438875660513041, 15.410392625332348, 15.241960239049215, 14.86928573509145, 14.428986621833966, 14.005786491867354, 13.599483301946186, 13.209170448525844, 12.83360578937968, 12.538355155716257, 12.410884972427361, 12.389703632217579, 12.36857825968555, 12.243747486653877, 11.968008770162923, 11.641919733887809, 11.328954622744567, 11.029037563739417, 10.740596935103062, 10.463313039307147, 10.245919766406324, 10.152283249806919, 10.136713963278284, 10.121180861974992, 10.029301384982345, 9.82617767119441, 9.585927044605006, 9.3560563949212, 9.135697882836219, 8.924677051474937, 8.723281131278023, 8.565124917976188, 8.496748829969322, 8.48544470278986, 8.474168176136883, 8.407494302710399, 8.260485787034579, 8.087532806792218, 7.922150766058062, 7.7642622148295475, 7.613908441363286, 7.470965992468928, 7.360204211340678, 7.3126598519984976, 7.304756395456089, 7.2968735145032975, 7.250291600869968, 7.147936994090533, 7.0290161596919845, 6.917392494636907, 6.81138294260516, 6.711631636679392, 6.61780422081628, 6.546743534208371, 6.5162441291755, 6.511209968755748, 6.506198885408, 6.476917246458484, 6.413107251129561, 6.339835532400747, 6.272979770990629, 6.211639622094336, 6.156451038112928, 6.105887355535652, 6.068931724682499, 6.05326221939326, 6.050731852654753, 6.048238030878593, 6.033820491969793, 6.004288871746925, 5.972360858820322, 5.945632354527283, 5.924814123374911, 5.908472799367031, 5.896960963942379, 5.891389242241671, 5.8902859512167485, 5.890170738267855, 5.890094054658993]}, "43": {"0": [2.338587394958052, 2.3407744254736076, 2.34201118615209, 2.3422398218426927, 2.3424800582667302, 2.344218476030884, 2.34971096963396, 2.360085368441711, 2.3735064320802723, 2.389901282480137, 2.4098257855543603, 2.433290240050142, 2.4538299450577896, 2.4629993532232115, 2.4643955927766936, 2.4657798208941673, 2.47539882323986, 2.5004250651317617, 2.5345016014338366, 2.5720821678484804, 2.6132408165724743, 2.657586003835932, 2.706435786086529, 2.747708115040094, 2.7654460610483893, 2.768141474728342, 2.7708464012136425, 2.7891478824329936, 2.8352560728682463, 2.8962494302869963, 2.961168972251415, 3.0300293310257933, 3.1033087937834996, 3.180709172785329, 3.2450319328392454, 3.2725654082914737, 3.27673791903667, 3.2809236522855825, 3.3092238234023106, 3.3788405225909828, 3.471247830818604, 3.5677292567051593, 3.669395012690597, 3.7760104591250907, 3.8878424596306354, 3.9804201383867595, 4.020074080714309, 4.025970571271984, 4.031861017802354, 4.072006695852063, 4.171324398545614, 4.301560585376302, 4.437896248283918, 4.580684796861932, 4.729602274918717, 4.88500782727488, 5.012845642947665, 5.067579985413677, 5.075862385446554, 5.08416789895344, 5.1398950910908185, 5.276695140788194, 5.455936799896749, 5.642985383781587, 5.8381256962401, 6.041212474837683, 6.2533329258583965, 6.427492797626808, 6.501644272248257, 6.5128186162266095, 6.524019738541888, 6.599530930365815, 6.785450857471584, 7.029241958750979, 7.28361605273078, 7.548870233746083, 7.82614295080815, 8.115399367876206, 8.35397740828127, 8.455374403588882, 8.470673462373624, 8.486024311887697, 8.589454879719671, 8.844627085689268, 9.179670231553052, 9.529581843633515, 9.895162216810602, 10.276513167376871, 10.67546314202244, 11.00489500649189, 11.145248052400813, 11.166444724628425, 11.187689796284689, 11.330865111990208, 11.68386576127508, 12.14728719855363, 12.631192525666389, 13.138231399591938, 13.668233373202854, 14.222791036764535, 14.681484797387998, 14.877265995847784, 14.906804702756855, 14.936427473700126, 15.135977092049735, 15.628479011121923, 16.27618161892698, 16.95462301475089, 17.665695113550303, 18.411772792560978, 19.193787269171217, 19.84183372183329, 20.118871624803408, 20.160714012870447, 20.20265272339294, 20.485002125323163, 21.182860091407935, 22.10197981885832, 23.06553613826426, 24.074880655020905, 25.135932178590377, 26.249257509292732, 27.170215116190573, 27.564560133309186, 27.624157226854948, 27.683898455729093, 28.08676634495836, 29.081774357890076, 30.39205165274112, 31.767447650284137, 33.21317721212279, 34.73230639137636, 36.330721425430745, 37.653747483660595, 38.22020312283818, 38.30578797892667, 38.3915736288508, 38.969441987211454, 40.40141466478797, 42.28749657367182, 44.270119574486245, 46.35724118598672, 48.55443288936279, 50.863333491709405, 52.781203731035845, 53.60295727106574, 53.72720985770296, 53.85179563760989, 54.69281711136594, 56.76983916620376, 59.51220168823063, 62.398573659303985, 65.44128117394474, 68.644856849043, 72.01606276550001, 74.81962190127844, 76.01875655790494, 76.20017366935511, 76.38212770636916, 77.61023130601573, 80.64548262241588, 84.65766264554905, 88.88545920401515, 93.33972091570159, 98.03540715950129, 102.97794220409202, 107.08187785082019, 108.84349059692781, 109.1096795228866, 109.37648076542133, 111.179497602549, 115.63215603959608, 121.51271413704212, 127.71182546122037, 134.23260360398444, 141.09888357828947, 148.32539851919228, 154.32403629928604, 156.89076235377598, 157.27900221356805, 157.66828414674134, 160.29541810069188, 166.78132330340424, 175.33599549424963, 184.33349608704853, 193.7449765015494, 203.662442214535, 214.04226649161262, 222.6153066682521, 226.2758872696195, 226.8273155607135, 227.38039764139884, 231.11178505024705, 240.32152548364, 252.39725253001706, 264.9709299786941, 278.06965694571943, 291.6957279553646, 305.8260581772079, 317.4166472005907, 322.31684960838567, 323.05300920388777, 323.790176722493, 328.74390139502276, 340.933391328758, 356.69802215608064, 372.7857727875899, 389.306614878576, 406.21052698164044, 423.26360703415634, 437.00916016742866, 442.73999918884266, 443.5977420865247, 444.4555841859467, 450.1923683734519, 464.02245040216997, 481.4130577764599, 498.62895128051974, 515.7589611630068, 532.5643189261746, 548.9500150000453, 561.4956865607281, 566.5875086324072, 567.344310155457, 568.0993716339248, 573.1087045961236, 584.8091414595797, 598.7841841521021, 611.8151034597553, 623.6161448858948, 634.4419922703149, 644.019198963272, 650.6632381356701, 653.0813447637951, 653.4385280695683, 653.7924733455347, 656.0737916091368, 660.8663039114615, 665.6200733087464, 668.7202117004007, 670.2989881412558, 670.1854184660756, 668.6693196288262, 666.3190222425573, 665.0259390744235, 664.8198068345314, 664.6104042986072, 663.0914772532459, 658.8639851343631, 652.0391303110899, 643.9258140063492, 634.3955485798484, 623.6031328685145, 611.6209035081831, 601.3424589759417, 596.8683008298597, 596.1883884370487, 595.5082319513225, 590.9625070670801, 579.5512736899909, 564.4166044446528, 548.6219518783848, 532.3145666406793, 515.5352904636691, 498.5009172489286, 484.81430506618693, 479.06742125535175, 478.20930214960595, 477.3511859887608, 471.60155694154196, 457.6923939595769, 440.3770201064899, 423.06772787221996, 405.9568765479484, 389.09502649509136, 372.6312161036305, 359.789420106767, 354.5149452503994, 353.7311827921351, 352.94817199349, 347.7369527323609, 335.4214057541165, 320.3189705912994, 305.69163270632816, 291.5636056710003, 277.9423906425557, 264.857017766302, 254.84927324702318, 250.77043362312617, 250.16574562128457, 249.5625161175909, 245.57080271683216, 236.20336430901753, 224.8282735090989, 213.96661173935183, 203.60437845321783, 193.70786066503643, 184.28330566059094, 177.1374634867911, 174.2393472664164, 173.80932722980532, 173.3803502803894, 170.5453762141832, 163.91971189915245, 155.92013133217267, 148.31995940967977, 141.09417659845454, 134.23759936663046, 127.73149586909197, 122.79109719407168, 120.79527364969687, 120.49941460973231, 120.20442116440752, 118.25485015235354, 113.6982965883276, 108.21943994409459, 103.0212426754387, 98.08923384997686, 93.40627267061619, 88.96357214027623, 85.59853488028502, 84.23768623763188, 84.03575487607726, 83.83435635392163, 82.50364169386805, 79.40340655803382, 75.67082159228485, 72.12654746973257, 68.76250245424336, 65.56885980099092, 62.53626800512188, 60.24175201576472, 59.313522851300846, 59.17590771919557, 59.03864706073508, 58.1308230792848, 56.011855931633406, 53.4596165411755, 51.040685184052954, 48.74042588379315, 46.55628839058678, 44.48027397410909, 42.90644939722883, 42.27071048900712, 42.176542817183794, 42.082643549601684, 41.459524066631225, 40.00564665184124, 38.251880937850586, 36.583088245997516, 34.99664194014548, 33.48911410650631, 32.054719037281004, 30.966448058509368, 30.526182454806705, 30.46087686405572, 30.395724207783957, 29.96460085075332, 28.95819206509926, 27.74323488503348, 26.58751399851625, 25.48860070884663, 24.440945023761447, 23.44410213306404, 22.68812055874962, 22.38151862843383, 22.336083146624247, 22.29075123867325, 21.990869225929597, 21.290907669143717, 20.44503150912308, 19.638878196594305, 18.872231199371704, 18.14277509389358, 17.448027119879924, 16.921567473162078, 16.7087544965498, 16.677217182107913, 16.645763086785358, 16.437426612393367, 15.950036426227356, 15.362019847317773, 14.801949323046124, 14.26900332513541, 13.761770634026362, 13.278866197744527, 12.913003553587492, 12.764789042783297, 12.742790342089304, 12.720945733678764, 12.575429676455501, 12.23619325526276, 11.826494039128429, 11.436884986584708, 11.0656979713817, 10.712988382929666, 10.377861724119246, 10.123381844620779, 10.020540650643028, 10.005287049093338, 9.990066411471728, 9.889520009207041, 9.65485378251554, 9.371967888609126, 9.1036894756821, 8.84896729596631, 8.607146023019423, 8.379346929477553, 8.20633283353519, 8.136459377847677, 8.12611748598184, 8.115817630023416, 8.04787120220463, 7.889927376674431, 7.700933959646594, 7.522856851375858, 7.354993094029859, 7.198085665416338, 7.051281654070615, 6.941921811344515, 6.898087417711574, 6.891597835611556, 6.885128134355894, 6.842617696007479, 6.745093227496072, 6.630611680142162, 6.525046009098468, 6.428837755035694, 6.340688689946108, 6.261374281750172, 6.204101784518109, 6.181697709898646, 6.178459489840781, 6.175238693888722, 6.154307057646479, 6.107361697702905, 6.056136953918697, 6.012430012017921, 5.976329476618671, 5.947904643882254, 5.927321232451354, 5.916736931809929, 5.9139455023540055, 5.913523626178455, 5.913124612343798, 5.911045629951361, 5.909857723806711]}, "44": {"0": [2.352427718986833, 2.353114583186231, 2.3546846744810837, 2.357375954788927, 2.3611419632091803, 2.3648822942643015, 2.3669142350093706, 2.3674060957226035, 2.367910980504633, 2.3701226071479415, 2.3752107717218274, 2.382474433803227, 2.3905816838524996, 2.399743873141067, 2.4099303903961, 2.4211651172993407, 2.4311414661184347, 2.436174555416572, 2.4373136513741125, 2.4384611344549043, 2.4436721799550867, 2.455166406881303, 2.4700307695894543, 2.486060631423248, 2.5029086717688442, 2.5210886193418838, 2.540247392967086, 2.5571356755089565, 2.565669985259204, 2.567564383641089, 2.569478879230383, 2.5780990792942413, 2.596660391541114, 2.6201122169009174, 2.644696564187287, 2.670521697113722, 2.6974260614189136, 2.7255049168422336, 2.7497614032757904, 2.761590370754927, 2.764272236282647, 2.766964958012599, 2.7790862400967318, 2.804958565951575, 2.8371782665844076, 2.8706936191514574, 2.9051984484076203, 2.9410429009586796, 2.978131068713293, 3.0098447831129063, 3.025339498718349, 3.02882756325676, 3.032305417676586, 3.0480859144238805, 3.081744254894829, 3.123815819980849, 3.166792458187226, 3.211002410401666, 3.2566491416245023, 3.3036311631196003, 3.3435803603268983, 3.363010556412769, 3.367403971774776, 3.3718082416371424, 3.3915503981545836, 3.4336426770116963, 3.48508756066039, 3.5382866920545646, 3.5930245109501096, 3.64918184380597, 3.7067850480118776, 3.755595368357331, 3.779450423492045, 3.7848116701780437, 3.7901842714390845, 3.814243922160014, 3.8652387521675644, 3.928108831803282, 3.992607498309094, 4.058584962289183, 4.12620201624305, 4.1955144998697715, 4.2545122043231025, 4.282954099200291, 4.289378469916285, 4.2958189100499515, 4.324733918328371, 4.386151596320425, 4.461726485824813, 4.539117851549498, 4.618372526112846, 4.699721129657611, 4.782816127288918, 4.853438791311309, 4.88754212711497, 4.895215272669301, 4.902964223031411, 4.937646744495866, 5.011525165561255, 5.101910335878921, 5.194869729268568, 5.290276502112972, 5.387544005195126, 5.487296232843405, 5.572073783757144, 5.613349270969893, 5.622586044959715, 5.631845964788654, 5.67335725988697, 5.761632653308611, 5.870562598122386, 5.982425119260334, 6.096953398366737, 6.214082745404803, 6.3339179640209124, 6.435718675399331, 6.484925009938642, 6.496070327154929, 6.507250124846025, 6.557425488963861, 6.664264648712527, 6.795235150892988, 6.92953086561571, 7.0669479391773224, 7.2078768300814415, 7.352065518674764, 7.474328484956535, 7.533704510433337, 7.547119197774233, 7.560562990507548, 7.620775564711702, 7.748317130847874, 7.905481966115704, 8.066772461915443, 8.232415112973943, 8.401472634476033, 8.574818220654377, 8.722331866775052, 8.793860842577885, 8.80996540342785, 8.82611340970251, 8.898540723864413, 9.053126314211838, 9.243009333446505, 9.43765959092614, 9.637222906904611, 9.841555558235518, 10.051278613262832, 10.229221176317138, 10.315982891222234, 10.335524952523185, 10.355109288998959, 10.442822856978722, 10.628907186264735, 10.858053296035393, 11.093431950329057, 11.334411285651047, 11.581969651739664, 11.835439192417901, 12.050839406325089, 12.155394455138355, 12.179024779608884, 12.202709570942316, 12.308730672994713, 12.53392706732903, 12.811462149144555, 13.096675831334473, 13.389615618166262, 13.689575002088528, 13.997604494610119, 14.259001972061654, 14.385973890007874, 14.414654895981498, 14.443443411131373, 14.572490410189301, 14.846868355410681, 15.185370992372764, 15.532609907077864, 15.88870553867758, 16.25479203510925, 16.63063859299849, 16.950388960125554, 17.10568572158227, 17.14078475633066, 17.175964931369418, 17.333463940530784, 17.668669720391968, 18.08244158530514, 18.50731931564557, 18.94444452680155, 19.392830089403894, 19.853764830424446, 20.246106673155182, 20.436867885660437, 20.4799749554097, 20.523182533801474, 20.716786846682503, 21.128087492410774, 21.63686320977651, 22.160040387170017, 22.696464958966448, 23.247831215486233, 23.81573211735246, 24.299652101218634, 24.535397899707498, 24.58853310855365, 24.641803893383255, 24.880640895644138, 25.38811209031871, 26.01567891051311, 26.6624511459463, 27.32753764874491, 28.010486020752943, 28.71259622882433, 29.31078966601292, 29.601976941094524, 29.66772806730413, 29.733650992349443, 30.029469389274404, 30.65927573564349, 31.437333324511034, 32.239318611200105, 33.06415272282907, 33.911313727597296, 34.78356400486855, 35.52778463456372, 35.89032860755451, 35.9722661288846, 36.05475148007236, 36.42360822360875, 37.208167732814864, 38.177801141437435, 39.1755186172591, 40.2050620140725, 41.26354332972655, 42.35326108905925, 43.28294470865246, 43.73636533293363, 43.838981484290336, 43.941657766447584, 44.40294796873645, 45.38630254654421, 46.60335809466498, 47.85763883573076, 49.150509099238725, 50.48308099663405, 51.8572894347392, 53.03076327414853, 53.60213502424105, 53.73151879791348, 53.86129152887865, 54.44317087913518, 55.68218912676034, 57.21992610530067, 58.806842436553936, 60.44266209516468, 62.130298378544325, 63.87520045368897, 65.36360667786313, 66.0902871335752, 66.25482166987724, 66.41984429350025, 67.1610697661785, 68.74273071500399, 70.70447377024306, 72.72979367472412, 74.82749671115384, 76.99230483210341, 79.22873261951128, 81.1430578680107, 82.07701857315364, 82.28863323248049, 82.50092734230552, 83.45349614521918, 85.48899185560605, 88.01859704252286, 90.63197738041104, 93.34184540893801, 96.14483677772982, 99.04921703787207, 101.53594816097403, 102.75180624315558, 103.02726862005977, 103.30360674504954, 104.54660620833036, 107.20249767154317, 110.50310653113732, 113.92700587066493, 117.47807890019557, 121.15807097834335, 124.97478256162762, 128.26101064301832, 129.86769417374902, 130.23152125407722, 130.5974775213104, 132.24326958731066, 135.76514957596876, 140.14542221482589, 144.70220517980553, 149.4370666036584, 154.3629506771535, 159.48647687523487, 163.90140682453352, 166.0588342409798, 166.54840492968614, 167.0398170382424, 169.2537102977008, 174.00086297384001, 179.9411398434447, 186.1285713073358, 192.5998455889281, 199.33460595632613, 206.37212639287384, 212.42832992969952, 215.40874883640484, 216.08585650273483, 216.76579677691421, 219.82827567042756, 226.41905395070106, 234.66583109573705, 243.30018696254837, 252.3441522823018, 261.8221082298863, 271.7495093430613, 280.35886028779345, 284.6109040255178, 285.5774781075561, 286.548064761839, 290.91836636694785, 300.3373511597831, 312.1937583342745, 324.7087755573036, 337.8666557809169, 351.68972883864365, 366.3015754447116, 379.0092628601742, 385.30672264024315, 386.74115034743215, 388.1820804516095, 394.6766759817517, 408.6684730361557, 426.4895785616857, 445.43686683067517, 465.5845526808417, 486.86107814042026, 509.5168109098146, 529.4313386777749, 539.30773121377, 541.562335766915, 543.8303002741657, 554.0926107032283, 576.435506207798, 605.1189414214709, 635.7260621389098, 668.3204362957023, 703.7584467880021, 741.535142980814, 775.3607045833365, 792.3782685216157, 796.2733901123243, 800.2134518774055, 817.9997124144303, 856.9322224885452, 906.8831036313009, 960.84306429144, 1019.7956772515208, 1084.5954658359346, 1155.5435424404907, 1218.2925265122583, 1250.4227156301235, 1257.8898790511764, 1265.4014482616822, 1298.893141314773, 1375.0054702299576, 1474.0659942072464, 1585.924545215266, 1708.1711409737168, 1840.7648300813134, 1983.0704043556336, 2113.0864475331678, 2178.878733698271, 2194.0825702344337, 2209.281031221182, 2277.6342684155766, 2433.1870360765997, 2622.4569173302493, 2814.280774177418, 3004.89664295013, 3176.4148791012276, 3337.426835990841, 3459.422341008118, 3512.8801320183097, 3524.2276677109694, 3535.366829869668, 3582.4351663295297, 3679.483567317977, 3793.136990460912, 3896.9296685111126, 3978.2342337712953, 4046.93067697478, 4103.787963771365, 4155.257228474116, 4184.004653235291, 4189.214568557519, 4193.654608899464, 4210.404127464917, 4238.4657131289605, 4289.630507062657, 4316.4105033209225, 4339.7733923343985, 4361.129987025476, 4380.536519733529, 4383.031047774678, 4387.068309732873, 4388.037054435859, 4389.028540530383, 4397.796649868819, 4399.107771979282, 4399.9297439838465, 4388.182969506434, 4373.6618334095265, 4361.064577492045, 4351.677422737376, 4323.552826818059, 4313.041962767522, 4310.958061747929, 4310.587908625347, 4307.068108311807, 4281.736549193075, 4237.04874336511, 4191.785090904501, 4129.0794720402155, 4076.696348325786, 4001.939866332392, 3935.9794308619066, 3905.8312737514793, 3898.998097473538, 3891.933747019029, 3857.6454109369915, 3779.7786926434346, 3673.9416649152026, 3550.2475503053174, 3430.5801297291077, 3262.3330613844482, 3098.24093989434, 2944.1670594951047, 2869.940703268491, 2853.1852024788977, 2836.398640912133, 2761.2784584886467, 2606.2270597598063, 2414.9778561537746, 2229.8025744524857, 2067.6087014223317, 1915.564418088211, 1776.9018422559054, 1669.665066823014, 1621.666917499586, 1611.089263566184, 1600.3557501958162, 1553.2476803181767, 1462.3162113326055, 1365.7468716319001, 1277.0772655634216, 1194.4853446871023, 1120.1205098818057, 1052.5047573881595, 1001.0234318397664, 977.7273947891237, 972.6039339888665, 967.5203442789748, 945.1945839518181, 900.8892753058025, 851.0535661128908, 805.388416935552, 762.8168225290209, 723.4657401718478, 686.835113929202, 658.3857822737934, 645.3551703943161, 642.4789136067833, 639.6211237817004, 627.095915400363, 601.9245445332674, 573.4804381242838, 546.9042885645572, 522.1230459111624, 498.80820607954684, 476.79463823008297, 459.4542498071851, 451.48667267464515, 449.72179227322664, 447.9659325788629, 440.2435648203077, 424.7235193395005, 407.0015697514176, 390.2603568871795, 374.3997797725092, 359.394818916238, 345.17338476379234, 333.9079731118185, 328.6762427243886, 327.51581896574726, 326.3608387333717, 321.2843008123735, 311.00510115545325, 299.2085602905348, 287.96520552763593, 277.2836861302636, 267.0978561375339, 257.3785583345231, 249.6461850054799, 246.0619950014899, 245.26712047041957, 244.47437558193718, 240.98570693121957, 233.87046064553348, 225.6530145900391, 217.81831025382627, 210.30731234803721, 203.10510842600183, 196.2154009834276, 190.7113446067841, 188.15358571167684, 187.58571145258279, 187.02025224193287, 184.524788157044, 179.44194369610736, 173.5199319490582, 167.85172664450755, 162.41143963854003, 157.1746850945614, 152.1412153620207, 148.11569493675512, 146.23535133106168, 145.81650718279954, 145.39899359830187, 143.55617030123184, 139.8018333662235, 135.4463944185956, 131.25521865868544, 127.20069882346105, 123.302162605743, 119.54812194990907, 116.53285510989868, 115.12439715930655, 114.81079550236484, 114.49818884553545, 113.11872357295452, 110.29727134447567, 107.00664161831354, 103.83130264018746, 100.76901379819816, 97.81591138932627, 94.96727344830751, 92.67090642944463, 91.59450858163486, 91.35491561133419, 91.11613089641494, 90.06103823406657, 87.90071511235163, 85.38378002806483, 82.95271120771872, 80.6017019932882, 78.33112890928217, 76.13284493599944, 74.356217224132, 73.52552261614173, 73.34034745903912, 73.15567991924529, 72.3394646282374, 70.67142760591695, 68.71848884558877, 66.83117299065852, 64.9997707733073, 63.22932515706986, 61.5134013140271, 60.129073327850456, 59.48010988972363, 59.335548303651635, 59.19143715709199, 58.555126514373725, 57.249024129657904, 55.72176001380787, 54.240716877042786, 52.80338164314925, 51.411659175609785, 50.062621667648514, 48.97389369415326, 48.462470705461264, 48.34858710168691, 48.234987366096775, 47.73262471312506, 46.701796514997845, 45.494202421708565, 44.32219559857689, 43.18497917477619, 42.083974569079466, 41.0134471635602, 40.14911780446501, 39.743390305053715, 39.65298940063534, 39.562822587516756, 39.164088205991504, 38.345041932210165, 37.38556701443818, 36.453048882073766, 35.54694100459193, 34.66754781708817, 33.81282319365752, 33.12196143223569, 32.79775475556793, 32.72541504651111, 32.653247641840835, 32.33421765462326, 31.678765822865337, 30.90879052007914, 30.161738956035755, 29.435200696547085, 28.729532681429934, 28.043949064508716, 27.488442222452544, 27.227121510720217, 27.16883867788595, 27.110714725352953, 26.853843092473788, 26.326937922971656, 25.708177821744247, 25.10685597422883, 24.520708510026967, 23.951165524537682, 23.398397939915753, 22.951493418959018, 22.741241563894377, 22.694311773597466, 22.647416535443867, 22.439705583623596, 22.013244531842307, 21.51255853812298, 21.026189297419876, 20.553327846434613, 20.093678009304323, 19.646866153343655, 19.283880718685474, 19.113501456796964, 19.075538397789593, 19.03767897552732, 18.87032602323209, 18.52684352074019, 18.122652331719713, 17.729260633257766, 17.346326619778768, 16.974616019368302, 16.61333349740723, 16.32201872963651, 16.184745583848084, 16.154141973358854, 16.123573926782655, 15.988319605580584, 15.710368804571432, 15.383661502721544, 15.066123340955476, 14.758123644792999, 14.457726743847926, 14.165874607195535, 13.929947980167539, 13.819067345498937, 13.794340229083556, 13.769677185168538, 13.660534599271658, 13.436011869458458, 13.172771857562534, 12.916530668914117, 12.666660837005901, 12.424145512466998, 12.188013662216456, 11.99707689985692, 11.907359468102918, 11.88736650725877, 11.867429958725031, 11.77920031203658, 11.597624814498745, 11.384544289722898, 11.177193799640076, 10.97563938069589, 10.779566678187793, 10.589178857220844, 10.435533342580616, 10.362878978329753, 10.34674606945435, 10.330649849873177, 10.259425867519992, 10.113283791729708, 9.941781197331519, 9.775471452916932, 9.61341526021596, 9.455874014077258, 9.303424495048395, 9.180649149964992, 9.122882143474191, 9.109987420247306, 9.097096875342004, 9.040106566686276, 8.923105343848627, 8.786236788960881, 8.653122288107046, 8.524095460465622, 8.39927584174185, 8.278252412842875, 8.180775846025888, 8.135092259436142, 8.124916142902242, 8.114770688997371, 8.069742067555154, 7.977679071819654, 7.8697896152952405, 7.765619302634067, 7.664921117965696, 7.5676978827431025, 7.474223223896304, 7.3985119772686785, 7.36307091201056, 7.35522092219297, 7.3473950523970935, 7.312842704459746, 7.242173558982625, 7.159906910461767, 7.080580361795028, 7.004382342338012, 6.9310733588429825, 6.860752383234153, 6.804854485086496, 6.7788514578453825, 6.773076864239347, 6.767326192560003, 6.741740995789772, 6.689789918257036, 6.629677772804879, 6.572334156198934, 6.518337821738095, 6.46662174753423, 6.418201522040079, 6.37952318686286, 6.361690071722222, 6.35774490827992, 6.3538452155550145, 6.336729927323152, 6.302231165688901, 6.263119628261824, 6.226581768482813, 6.192130654461225, 6.160504054995082, 6.131580735171141, 6.109480942958299, 6.099497959723241, 6.097317260400115, 6.095156311140844, 6.085770680626806, 6.067133497360377, 6.046822904076345, 6.028876699739681, 6.013599317607448, 6.000792849174407, 5.990520593101088, 5.983239434590018, 5.98043766983074, 5.979851614093001, 5.979281392797467, 5.97708203256405, 5.973651632679966, 5.971574021611943]}, "45": {"0": [2.367867005715923, 2.37711531764679, 2.4176675290420646, 2.4933409496401446, 2.6062939312429703, 2.7573663358655005, 2.8780590971509814, 2.911625051514667, 2.9147704613450607, 2.9179258552362124, 2.9528418039497417, 3.10158773660987, 3.3643641196310883, 3.6730648806374346, 4.030604531319963, 4.442444207252104, 4.915668394843153, 5.2632322888132785, 5.3568209100443775, 5.365579842544751, 5.374356361609499, 5.470893143009539, 5.8718503585566095, 6.5586003527625545, 7.3489910431036405, 8.257873905814035, 9.305745674625216, 10.515770923742826, 11.408808397710784, 11.650372782070196, 11.672862929635818, 11.695420366323495, 11.944413195375123, 12.981148693036307, 14.7697393902519, 16.850572289389316, 19.277373782300113, 22.115488526255994, 25.44404082240438, 27.936659524879484, 28.615809622171273, 28.679345833421486, 28.74303435897038, 29.443834284877966, 32.39130487380114, 37.55210441824232, 43.665098426204516, 50.93917316031147, 59.62983393349394, 70.05930772131038, 78.04661831423186, 80.24636709002989, 80.4527459674588, 80.66021557531953, 82.95084362730806, 92.68693568091265, 110.25426102844614, 131.88018476684093, 158.82165407947724, 192.7719351769597, 236.1596386825666, 271.3455637307304, 281.35914731662996, 282.30573795021667, 283.2567528371083, 293.8698799629099, 340.81001678362, 433.06205910266164, 562.4694346095097, 751.3172639609254, 1045.223310857931, 1544.1551501932092, 2089.945147774649, 2287.8818560146765, 2306.9359524213814, 2326.1868384683235, 2554.122935693562, 3655.2695297208143, 4627.769065221567, 5046.961826098604, 5211.8128281445715, 5205.949049424742, 5044.516501299814, 4797.559571887887, 4708.625795873336, 4699.8912559618975, 4693.376240541016, 4596.449675744823, 4051.6952327178524, 2507.0331898275963, 1531.137404135245, 1039.6186528044886, 748.3918703379695, 560.2073217445744, 471.102092180495, 451.3193810114419, 449.56988305121513, 447.8286520888618, 429.48022201132005, 366.47945946119205, 291.79004728944744, 235.55848933875987, 192.34534116741636, 158.54895393310161, 131.70595553940402, 117.05615896514709, 113.62216339132755, 113.31185469382386, 113.0041088114534, 109.72767471479445, 97.90912732192433, 82.64065839545324, 70.08350038621575, 59.68940625314555, 51.04569701481561, 43.81748578169425, 39.72655881549299, 38.7562921069743, 38.66840886020175, 38.580765090048224, 37.64247810518799, 34.20894286257721, 29.649849676354325, 25.785856244346864, 22.505507814503247, 19.716046244671713, 17.34433282726913, 15.986733082115181, 15.664109185761367, 15.634855644122988, 15.605680678385157, 15.29242687645322, 14.142739023708062, 12.607968063635264, 11.302581074855064, 10.195294368154215, 9.258496467663274, 8.470562211946831, 8.026840196546319, 7.922352967099979, 7.912898826380695, 7.903472646538151, 7.80287236604258, 7.438737164133828, 6.973510239673518, 6.608882544074037, 6.337357335547425, 6.154815098191062, 6.072681976738939]}, "46": {"0": [2.3855279141744186, 2.3857177982533417, 2.386628345118094, 2.3879786986029634, 2.3888480376384975, 2.389119240151503, 2.3893985032455256, 2.3905715977977127, 2.3932401097504887, 2.3971520311818395, 2.401835624737766, 2.4075672711089364, 2.413983270980479, 2.4214439921519273, 2.4284415821426517, 2.4319737263001673, 2.432832819140508, 2.4337019444188126, 2.4374381542160215, 2.445814791621772, 2.45700470395953, 2.4687632518993308, 2.481554724789504, 2.4956417178903894, 2.510743448928058, 2.5240863646484355, 2.5305433274482585, 2.532110562203384, 2.533686841754656, 2.5403641632508034, 2.5548656844637345, 2.573285217037226, 2.5928420737397135, 2.6132681974677414, 2.6347767459587823, 2.6577801105513195, 2.677420096717458, 2.6871718048248043, 2.6895292441297713, 2.6918948909188907, 2.70185811782002, 2.722928175110128, 2.7493458665824635, 2.7768511325739857, 2.8056267849419947, 2.8358217623927353, 2.8667922309922784, 2.89298712916292, 2.9058041981132137, 2.908900112173317, 2.9120058222509333, 2.9250922178055623, 2.9529896322864575, 2.987763984708177, 3.0236273492072185, 3.0607033221506685, 3.098857678960388, 3.13839864176956, 3.171785427082424, 3.188019227587021, 3.1919376273345215, 3.1958673472521295, 3.2123928837903306, 3.247516781119163, 3.2913518147340066, 3.3363983208871266, 3.382647306660283, 3.4300938416543376, 3.4787407231116627, 3.519770341995708, 3.539737253567231, 3.5445499876663034, 3.5493740273571275, 3.569605664463956, 3.6123820652495113, 3.665537714581511, 3.720057340850851, 3.775842432310874, 3.832994712459978, 3.891604661031308, 3.9408438115580267, 3.964785979665334, 3.970555255761569, 3.9763374721130784, 4.000613125708653, 4.0519715578770645, 4.115610709175246, 4.180756848816107, 4.2473180408278, 4.3154456763801745, 4.3851985232885395, 4.443831450371196, 4.472284059429931, 4.479138526058569, 4.486007152235837, 4.514836623434448, 4.575843781743046, 4.651472850154365, 4.72886297734216, 4.807970184102438, 4.888933643155016, 4.97176923779087, 5.04142178581024, 5.075232472010258, 5.083380323340997, 5.09154667537183, 5.125806580869608, 5.198340836012115, 5.288267189051609, 5.380214983979762, 5.474190512152419, 5.570360591135452, 5.668787535608202, 5.7515781635425345, 5.791798763753035, 5.801486705144534, 5.811194876631795, 5.851923837872347, 5.938114584051014, 6.044979554450175, 6.154318644385331, 6.266225644793592, 6.380765771022394, 6.497843610154948, 6.596314703194467, 6.6442454134625555, 6.655793024767105, 6.66736456321008, 6.715937333230289, 6.818646119738487, 6.945906687471148, 7.076080239522859, 7.20932220554793, 7.34559961230058, 7.485016675508693, 7.6021970699975565, 7.659154888694184, 7.672880501619593, 7.686637366333217, 7.744405558491823, 7.866560043323028, 8.017861273260802, 8.172986299093932, 8.331815382036485, 8.494072305144448, 8.660235796136835, 8.800031999424741, 8.867953270022424, 8.884363772523995, 8.900808125304081, 8.969722051247999, 9.115664683619652, 9.296501514994356, 9.481728039433744, 9.671251171294909, 9.865337729537082, 10.064192469714811, 10.231327560270417, 10.312580217063017, 10.33215728516094, 10.351777326819546, 10.43418607615998, 10.608667453302015, 10.825137751870118, 11.046670090994663, 11.273414030658367, 11.505631688802977, 11.74365855789118, 11.94387108998005, 12.041240916393331, 12.064704967461214, 12.08822194709194, 12.18691705212628, 12.395824283149889, 12.654773547999467, 12.920134788657869, 13.192125499578829, 13.470787440651371, 13.756201771883626, 13.996745228597135, 14.113779906894225, 14.14198855754867, 14.170263064222668, 14.288927686452595, 14.53997818931328, 14.851373858333423, 15.170938389972436, 15.49869002737618, 15.83454127469099, 16.17866843968296, 16.46852885675936, 16.609728497171897, 16.643778088046073, 16.677907926439566, 16.821119445305683, 17.124674114061868, 17.501741362588675, 17.88839992521948, 18.284708466646364, 18.690722397935517, 19.10753788193929, 19.459729416204677, 19.630870464249135, 19.672142145031877, 19.713518582390456, 19.887355511715494, 20.25580778989685, 20.7133706219488, 21.182638878617862, 21.66420397884533, 22.157980900632484, 22.665075146101525, 23.093058466631046, 23.301421795088384, 23.35165172543673, 23.40200219049315, 23.613604560074723, 24.062549191809047, 24.620135313606344, 25.19248875842215, 25.779576466208926, 26.382277874246444, 27.001355594740627, 27.524333496350113, 27.77930094587764, 27.84070549321014, 27.902269966087612, 28.160977125737446, 28.709775676163787, 29.392927301983185, 30.093881464242052, 30.813622266842497, 31.55383496556438, 32.313971903559754, 32.9553308029106, 33.26765435446308, 33.342955737677876, 33.41844161011478, 33.736199918949644, 34.408950102996606, 35.248672773700285, 36.109475753133616, 36.99585121291835, 37.90626179582619, 38.84180019405595, 39.63175904837582, 40.017258985812035, 40.11028244130281, 40.20356422703306, 40.595063115513994, 41.42609510683285, 42.461141897200136, 43.52682311925734, 44.620421654412546, 45.745124632201836, 46.90499812220964, 47.8865094707361, 48.365056756246084, 48.480594479867335, 48.59613293789846, 49.08176061990997, 50.114207415957885, 51.39941743881634, 52.722882313220076, 54.085607367406446, 55.48783410533649, 56.93258019128279, 58.15419283560273, 58.749696901773085, 58.89413449676956, 59.0389483834471, 59.64602307054701, 60.93456202384058, 62.54439138388687, 64.20434819678013, 65.91269332795606, 67.67373731138794, 69.49171207923035, 71.03003459256047, 71.78022709805282, 71.96120054146671, 72.14265639929921, 72.90606982041444, 74.53114391155488, 76.55963461791649, 78.654173529776, 80.81218187766424, 83.040635475607, 85.33847486878123, 87.28970192870584, 88.24387568138941, 88.47429288501196, 88.70541751859054, 89.67780885854843, 91.74119631133324, 94.32819301971398, 97.00251058624305, 99.76062628165589, 102.60939017823958, 105.55636841302798, 108.06254377688423, 109.28592761031048, 109.5810075096087, 109.87686733662474, 111.12270135954519, 113.78162345131223, 117.11532390908803, 120.55917688116593, 124.1240908463812, 127.8126942584187, 131.63983879209604, 134.90718996082532, 136.49978697048485, 136.88437767970498, 137.27041726694432, 138.89745568505907, 142.3715064641444, 146.72823524778346, 151.24355224027917, 155.9254339384062, 160.79611627167034, 165.8368959742566, 170.13600341170567, 172.24642689190946, 172.75599329172476, 173.26720507198505, 175.41832066596166, 180.02477010928573, 185.81465158996178, 191.85334051504734, 198.1184334462371, 204.64678337394565, 211.42244191622456, 217.21250983077726, 220.06937301167466, 220.76329278280062, 221.4599457331458, 224.39336493460507, 230.6443217846255, 238.5226802031467, 246.7042074238399, 255.30389788637947, 264.2996893479738, 273.6625353040042, 281.6705327134869, 285.6350600860381, 286.59771265308234, 287.5585908641922, 291.6206466296708, 300.35056904249024, 311.3691746644338, 322.9350687616587, 335.0225110872767, 347.75771598759303, 361.06410330952065, 372.52527070461844, 378.20858692901015, 379.58904386359586, 380.9768182581396, 386.84863518928904, 399.4672795446132, 415.48576915288226, 432.41132062950646, 450.25373390747893, 468.99206517671365, 488.8651671390283, 506.18868438192624, 514.7730301191153, 516.8549716680336, 518.9467424969753, 527.7276958827339, 546.8352455504513, 571.4259971004195, 597.446005266582, 625.0830678470835, 654.4998802123871, 685.9474664551993, 713.4327243659161, 727.2112310619414, 730.5704038995225, 733.9521190760732, 748.1964641786356, 779.7246432515022, 819.7630528339023, 863.0374406675969, 909.6924211756914, 960.0870060447862, 1014.2730865842661, 1063.138811188652, 1087.9906341986627, 1094.082127298709, 1100.2269062652117, 1126.335516279108, 1183.126388800943, 1256.7018289212433, 1337.2231110744424, 1427.5891417360876, 1528.9172672856319, 1643.0739809646266, 1745.316252824419, 1797.8454935161578, 1811.3803045679053, 1825.2834053503761, 1882.6120639416563, 2010.4638826379824, 2179.701394110784, 2395.069545521826, 2655.509153427397, 2978.155393731278, 3443.008408676865, 3855.7019203858304, 4041.202594837209, 4077.2042397237965, 4109.73045461048, 4239.1812474980425, 4468.519360763787, 4708.571128447734, 4886.463487188565, 5059.233711542412, 5187.380767893075, 5297.712514577626, 5392.509507315819, 5423.574143566556, 5433.272892796701, 5441.83112432426, 5475.22049160974, 5542.129393770772, 5618.657265445629, 5682.187956828151, 5729.014279589061, 5775.51009097738, 5821.309779343252, 5857.5620237156645, 5869.8422220825405, 5875.228104673738, 5879.884519076349, 5881.3318688252975, 5900.471751160801, 5930.830773828887, 5940.469907935521, 5956.92022398428, 5973.438661794181, 5962.759577287196, 5966.487317711922, 5957.320996171028, 5957.805961518906, 5958.984281345978, 5959.231227040451, 5958.410251133997, 5939.983819241412, 5946.176497139856, 5917.409815114557, 5888.823937864516, 5869.33312526516, 5836.5414819509, 5820.489762685161, 5815.23704677334, 5811.429677396372, 5793.303939661821, 5754.7852700857, 5702.523775411136, 5651.509156740929, 5576.6827239046515, 5506.910285825211, 5426.051813816796, 5343.366365262482, 5301.601306334273, 5292.86544956559, 5279.72009217742, 5237.118914343687, 5137.021010145649, 5007.932209285039, 4838.956645722461, 4640.470887118323, 4398.43569791743, 4073.4246227270924, 3717.6973578023126, 3509.872186044053, 3461.717321208133, 3409.065016895658, 3204.8485677731937, 2875.476566797836, 2569.6657360208665, 2324.9428848691164, 2119.55322666418, 1952.398412312849, 1807.374232142008, 1696.5134730584266, 1648.7134419250604, 1637.553311009768, 1626.5057000975876, 1581.606264497907, 1494.2303903928064, 1397.9027875699476, 1310.1262033428063, 1231.4436659323662, 1160.1180121595112, 1093.759774330297, 1043.3455730090436, 1020.3505360210994, 1014.9341682289155, 1009.5547466735528, 987.4935632483625, 944.039015026565, 894.9823668591087, 848.8507290160754, 806.7131834786903, 767.4615716934001, 731.0193398745683, 702.4257539075891, 689.2044565765705, 686.0842996509475, 682.9981885066611, 670.3799613928273, 645.0185121076855, 616.0595855756899, 589.0172896136871, 563.5881654728021, 539.5547171102985, 516.7476522680632, 499.0502746563697, 490.9207343016372, 488.99913693946144, 487.0863821551161, 479.1977221719567, 463.2330048048766, 444.5241458037426, 427.0075509519572, 410.3862296388796, 394.6586224681253, 379.6908853825303, 367.89622863903105, 362.43472297603677, 361.1407398252738, 359.85232448584117, 354.5343951877039, 343.75014622559956, 331.2249499980104, 319.2679102457542, 307.9011629637768, 297.04390291885863, 286.6338673948836, 278.4292858983329, 274.6079357508254, 273.7015001283271, 272.79855395428365, 269.0671917206184, 261.4878065863193, 252.6416328741013, 244.18081231073057, 236.0816753173905, 228.30142676072032, 220.830128998588, 214.90701663901842, 212.14411948370818, 211.48978806527197, 210.83838002235555, 208.14411586942066, 202.6560804570598, 196.22615121423163, 190.0367279178005, 184.08714107649644, 178.36672747187902, 172.84267755724298, 168.45924172994958, 166.41264136918292, 165.92751596840287, 165.44111890331294, 163.43643963622407, 159.35968378717325, 154.56256430743065, 149.92424849157752, 145.46079154912178, 141.15566035407198, 137.00860745071233, 133.68522245064293, 132.1309120580189, 131.76230209994145, 131.39493882474176, 129.8749674669944, 126.7733554790613, 123.12435786907957, 119.59780822285227, 116.19059774362336, 112.90140873616517, 109.717255576833, 107.16632843092623, 105.97514260451982, 105.69192649216254, 105.40954821433836, 104.23990296905605, 101.84925663192689, 99.02227922520466, 96.29084240228143, 93.6546442821573, 91.10257813546467, 88.62827622693459, 86.64166493875044, 85.71348241549595, 85.49268025164709, 85.27248545208855, 84.35991535091925, 82.48938028761411, 80.28747830870165, 78.15006257686946, 76.07714663717466, 74.06709627484238, 72.12307982193435, 70.56541945015488, 69.83369025784594, 69.65979884706542, 69.48615862407776, 68.76402978077415, 67.29158138383127, 65.54908145506063, 63.859065494452025, 62.21892620737396, 60.628770419549205, 59.088108034582596, 57.850269124319766, 57.26843389246813, 57.13029403989958, 56.99233559690886, 56.42025679145381, 55.24660665228569, 53.86174521398169, 52.5127816165401, 51.206547477660074, 49.93750117406917, 48.70396739911714, 47.71380231537104, 47.247988626939325, 47.13709889193265, 47.02652386280959, 46.56836415377301, 45.63002904027985, 44.51981338679434, 43.44007406248208, 42.39039593964787, 41.37057402465055, 40.37900056798001, 39.58267247508636, 39.206532663923625, 39.117094214887736, 39.0279060577843, 38.658121377844516, 37.89989704960132, 37.004600425944254, 36.13481498147502, 35.28775475341826, 34.46269907331417, 33.65909626413722, 33.013895908176316, 32.70987441032289, 32.63755099164702, 32.565415275303785, 32.266336021691664, 31.65281108231228, 30.926627864113826, 30.21898010002127, 29.531058613019226, 28.86146662192581, 28.208442532736314, 27.683643015879248, 27.436576006811283, 27.37787178910144, 27.319306917716432, 27.07635239022902, 26.577223725574395, 25.985613801769272, 25.408722617563853, 24.848259873971326, 24.302502045090783, 23.770703115117986, 23.3432279819304, 23.141606623502053, 23.093612930102896, 23.045739310642084, 22.847203689921297, 22.439420133297162, 21.955510573753717, 21.484727914310373, 21.027196215884185, 20.581124208577855, 20.14621943547638, 19.797033193312732, 19.63226298611133, 19.593034031239803, 19.55390039641883, 19.3915795807406, 19.05803719094, 18.662808611906126, 18.278135401057405, 17.90379611642693, 17.539333793306486, 17.183702084234866, 16.897881435168426, 16.763207344607977, 16.731150610641794, 16.699174434947253, 16.566570608776185, 16.294123585597355, 15.971540402798569, 15.65745793027568, 15.351933062363672, 15.054394699815624, 14.763607939337579, 14.530471960581576, 14.420482234179344, 14.394297519110037, 14.3681771866864, 14.259841925392589, 14.037102920633854, 13.7733693730576, 13.51665840014718, 13.26648115164073, 13.022743461648753, 12.785627402890505, 12.594853694728844, 12.504870742063696, 12.483450988889315, 12.462084698761402, 12.373475664875537, 12.19163117270391, 11.976402891848005, 11.766560353492025, 11.56206563430323, 11.363152401514114, 11.169467325795639, 11.013869569430497, 10.94025910830533, 10.92273977580156, 10.90528952128474, 10.832942717297708, 10.684450612231034, 10.508736957952465, 10.33765635219939, 10.17143028498328, 10.009665878218298, 9.852354262849989, 9.725908189241801, 9.666323969943827, 9.652152037952042, 9.638020779839074, 9.57945337770732, 9.459064615417033, 9.316708825828927, 9.17823848589533, 9.043759878226414, 8.913092405017753, 8.786071063559513, 8.684305260043299, 8.636412451826326, 8.62501925542743, 8.613658751598086, 8.566591201554406, 8.470214717474649, 8.355985606079932, 8.245584376386596, 8.138390590323468, 8.034511721025275, 7.933851559024584, 7.853243757713263, 7.815435347509203, 7.806448352950349, 7.7974888504018205, 7.760387310554697, 7.684514036242854, 7.595204176871151, 7.508719460203246, 7.425175075741683, 7.344493497392296, 7.266838455860148, 7.204967305996847, 7.176022008571309, 7.169158176642634, 7.162321737539861, 7.133989745011912, 7.07622534203382, 7.008438395262619, 6.943355748680046, 6.880985763087708, 6.821153072753799, 6.763957222280971, 6.718682355851125, 6.697582896477368, 6.692600363138847, 6.6876428108561115, 6.667152471215436, 6.6257933677740555, 6.577726672952844, 6.5320347311071165, 6.488783673550581, 6.448031451115198, 6.409669624169844, 6.379816730818963, 6.366112841097162, 6.362896400006741, 6.359702876389137, 6.3465728917804505, 6.320265046730146, 6.290313396015785, 6.262734426226137, 6.237495512816439, 6.214595889195338, 6.193906975777161, 6.178532284969814, 6.171695436902121, 6.170108541538509, 6.16854138825402, 6.162265203714551, 6.150270240991467, 6.137613594357545, 6.127047690808767, 6.11848521032354, 6.111952692005532, 6.107947703855073, 6.106386745628571]}, "47": {"0": [2.3971828153294776, 2.3977277646874695, 2.3996639930120973, 2.4030512575165432, 2.4068983057076427, 2.408982182611281, 2.4094101267802945, 2.409860435868175, 2.412327829362326, 2.41832140232989, 2.426988775409144, 2.4372846719391656, 2.448832762703014, 2.4620525904481734, 2.4768102616309706, 2.4901738565659697, 2.496916345237286, 2.4982293831424975, 2.499549603259162, 2.506639894558961, 2.522708670231001, 2.543598425822316, 2.566041232409242, 2.590062620418409, 2.615807109037587, 2.643113409812179, 2.667290556623727, 2.678869235144029, 2.681115938573433, 2.683372593283883, 2.695319909041177, 2.722018657210188, 2.7556103942271504, 2.7909428734952972, 2.828242429048081, 2.8677996450429, 2.90863465811098, 2.9439558583494643, 2.9608112299881344, 2.96406889005801, 2.967334880000029, 2.984398821030031, 3.0222140685083514, 3.069547703202023, 3.119036333952042, 3.170372125337329, 3.223565885914547, 3.278791252000411, 3.3262217104377108, 3.348744967741341, 3.3530904432630244, 3.3574464726869393, 3.380367785539993, 3.430718670032067, 3.493196600457927, 3.5576713616238154, 3.624250861249619, 3.6928863598076376, 3.7638307730620464, 3.8243745516815957, 3.853014983108002, 3.858536384317839, 3.8640698205913306, 3.893167294019299, 3.956986770467968, 4.035970079240015, 4.117235460925358, 4.2010285823014195, 4.287288669866542, 4.376058257009079, 4.451726823173661, 4.487536327314918, 4.494441224349851, 4.5013573448628765, 4.537711552808151, 4.617352598907448, 4.71586676412616, 4.817223548270697, 4.921491058053389, 5.029131594644841, 5.139719259444411, 5.234060232587728, 5.278613896370273, 5.287203514783661, 5.2958119867677915, 5.34107698991426, 5.440290241919243, 5.563028936095184, 5.689267420222446, 5.819442828596009, 5.953386063578168, 6.091239967515908, 6.208825957688577, 6.264425352513384, 6.275147242115951, 6.2858933197077205, 6.342408872280109, 6.466257435485468, 6.619435504324443, 6.7772287683734165, 6.939701150907601, 7.107036126780865, 7.279372131678181, 7.426323128018394, 7.495828387087455, 7.509227038671731, 7.522654636200947, 7.5932503883836, 7.7477493590132775, 7.93896316349072, 8.135865147652536, 8.339043484896168, 8.548204004455183, 8.7635262753943, 8.947238399783426, 9.03416593203678, 9.05091091026027, 9.067695295643372, 9.155993843044577, 9.349828453218764, 9.589357914521363, 9.836411032481328, 10.091068172182593, 10.353472194729063, 10.624027883453628, 10.854816402245927, 10.964075328709486, 10.985143553967626, 11.006259270058255, 11.11726973764587, 11.360568719038692, 11.662167196854018, 11.972802936487298, 12.29325507774304, 12.62323956365849, 12.963602676471586, 13.254619857644721, 13.392342791889796, 13.418841540121749, 13.44540318045444, 13.585146078474903, 13.891807283496549, 14.272557172773334, 14.664934751245605, 15.070189598920422, 15.488242945530489, 15.91993898624228, 16.288822197359533, 16.4634772886326, 16.497164914796727, 16.530931401955336, 16.708664267945164, 17.099421621295257, 17.583454291072954, 18.083371576087764, 18.599647068979014, 19.13323166113646, 19.685090047736743, 20.15708050490779, 20.380639562577095, 20.423757065945516, 20.466974623755974, 20.694308655755425, 21.193786184623352, 21.813602701257278, 22.454306744229108, 23.117234064049203, 23.802443706355266, 24.51099384758031, 25.11729857635172, 25.40449131794768, 25.45989837672519, 25.5154862953733, 25.808113378644343, 26.451445760297243, 27.251136150744028, 28.078011650997396, 28.93444180103497, 29.819802741212538, 30.736665852987844, 31.52199261545751, 31.894669210615337, 31.96654126691658, 32.03860381400967, 32.41805334323266, 33.25329233391469, 34.29054852589352, 35.36567140026466, 36.47850072974393, 37.63120926190779, 38.82510564818261, 39.848417360941426, 40.33421882766021, 40.42789556059182, 40.52185364058138, 41.01713122407285, 42.10849659293135, 43.465545380261815, 44.87055503043888, 46.32878317144144, 47.841961590450154, 49.41094163361151, 50.75658179122057, 51.39693267641811, 51.52066505545522, 51.64466999596856, 52.29805285926871, 53.73707799755706, 55.52752061673964, 57.38520764033394, 59.31670588273737, 61.32387301171233, 63.40719094879403, 65.20025560960428, 66.05148266436032, 66.215916534424, 66.38083026329483, 67.25030465895175, 69.16939657794737, 71.56191415770223, 74.04884307359103, 76.63610832977209, 79.33464233992959, 82.1410371977025, 84.55344320095384, 85.70483454903027, 85.92790170175996, 86.15158283864987, 87.32256377004154, 89.91456764028274, 93.15819797302811, 96.53689059399522, 100.06632448382929, 103.74181041184349, 107.56800027308533, 110.88060074736933, 112.45985004678668, 112.76572055801905, 113.07257333527855, 114.69108858386423, 118.26182589456177, 122.72936785414596, 127.40859893249102, 132.30496972661925, 137.42166803323397, 142.7754823552873, 147.40787769322094, 149.6246009857939, 150.05370879511497, 150.48422174154302, 152.75075787221758, 157.7648239124894, 164.0962795411651, 170.74215284328727, 177.69223818748307, 184.9950111813259, 192.67030324739508, 199.3463783570343, 202.5407116884858, 203.15977606315684, 203.7812565011877, 207.06401120055497, 214.35244174303622, 223.56051409012565, 233.24557859626108, 243.47256271654985, 254.2823106600449, 265.6467881745475, 275.62137678123895, 280.40459978957614, 281.3315509265823, 282.26200256840036, 287.18661397058656, 298.1702838804528, 312.14075513958943, 326.9667100591063, 342.59957938168634, 359.3573029771742, 377.0664545319803, 392.6989810020955, 400.2466205961707, 401.7070194540711, 403.17471395853966, 410.95845045500124, 428.41143372464245, 450.86097589631726, 474.8498791739788, 500.5256388367809, 528.058677746027, 557.6806539956552, 584.0458945609328, 596.908596299551, 599.4121606668655, 601.9107560436374, 615.1749852071564, 645.0077561854442, 684.2008568653722, 726.5414984966858, 772.6048907624396, 822.7885221118866, 877.6226331192564, 926.8068740661334, 950.9475974653778, 955.7385350631928, 960.5594657115912, 986.224642812735, 1044.2708308050944, 1121.3266591230315, 1207.447604641199, 1302.146325108652, 1407.142992264521, 1528.7095508016994, 1640.7623960793505, 1696.6654836563962, 1708.151651798946, 1719.913887109345, 1781.7081938815718, 1922.0311122695955, 2118.798515021306, 2347.5477895997237, 2604.1519151114526, 2891.919176690678, 3173.691373515836, 3382.822814287517, 3468.6867385969936, 3484.71297130751, 3500.6107491758885, 3583.004371799522, 3746.453452092342, 3910.587593561024, 4044.998304375901, 4171.99715935653, 4263.565083671403, 4351.159735676472, 4415.523356969856, 4440.938227650644, 4445.395094542996, 4449.712864045606, 4474.04300798941, 4520.898607878199, 4567.932680025959, 4609.6087267761, 4653.87345627752, 4669.090764068022, 4679.264254273105, 4688.191501295412, 4701.455615177617, 4704.546949851556, 4703.406091222486, 4702.234701236402, 4693.212168185622, 4688.648771503238, 4677.66587309556, 4658.25037509749, 4624.31695654827, 4584.201253282479, 4556.600942454341, 4538.055074708632, 4533.790562799712, 4529.471781941272, 4510.497352498182, 4466.821132341051, 4385.239366332645, 4318.541774307723, 4212.604501174715, 4099.908494047611, 3970.2455612854606, 3848.027006750195, 3784.9929958077105, 3772.4508800810145, 3759.9444381598887, 3690.2244158679346, 3523.797173621739, 3294.5750915771555, 3024.671195274727, 2741.072889744534, 2470.3581037614344, 2228.7927718890865, 2042.842466002091, 1963.7672301202258, 1949.249266951755, 1934.9314406400888, 1867.3209491133784, 1733.9328527662283, 1588.0650482667074, 1460.5377100488706, 1349.9485860418456, 1250.99586885124, 1160.7168492742853, 1092.2713179917491, 1062.8087140614987, 1057.3315602070968, 1051.9071477799248, 1024.0214642756216, 967.1537847508008, 904.5773169903104, 847.5493777629426, 795.3149038722936, 747.8148000126215, 703.7392919953247, 669.5988385753365, 654.7157219007502, 651.9075573277869, 649.0975439374815, 634.7308986902423, 605.4838111619358, 572.4965689720984, 541.9278709566488, 513.1683463017937, 486.76060903220497, 461.9666863154147, 442.6050031234764, 433.980622013298, 432.3559540747044, 430.73985342629123, 422.4388087647443, 405.36110774733964, 385.89684207823325, 367.59137237262297, 350.4462573267755, 334.239260875836, 318.9897764721039, 307.04987262085785, 301.6987812283396, 300.68832814220764, 299.68241610027013, 294.4855661614428, 283.67383965161395, 271.3100576575037, 259.58507158607415, 248.5183400810685, 238.05338683829171, 228.10593587690184, 220.2553364606015, 216.7198337966429, 216.05053463112537, 215.38369390912447, 211.9409956730261, 204.75181028017076, 196.5013042282871, 188.64707638488943, 181.17873999361612, 174.07044654966705, 167.28311401602218, 161.89470437352207, 159.45977499952778, 158.99897354312034, 158.5399135468753, 156.1707216470092, 151.2133021136841, 145.49845674399975, 140.03035915123553, 134.7935049171242, 129.80848341993297, 125.03939506818729, 121.22297469552055, 119.50230791310975, 119.1762115971003, 118.85117566401372, 117.17087162190009, 113.64772198975234, 109.57094845962308, 105.66004934146655, 101.91084680858026, 98.3226798263487, 94.87480706062817, 92.120135814719, 90.87463795693432, 90.63862650471314, 90.40340762728732, 89.1845048081003, 86.6195749893335, 83.64977951027244, 80.79912323928683, 78.05517167838785, 75.42194473613826, 72.89094624103718, 70.86060487912965, 69.93869026604735, 69.76395768270227, 69.58970676019626, 68.6884218411492, 66.79391938201002, 64.59773512568889, 62.47943039932559, 60.43901036542924, 58.47842701677719, 56.593588596329596, 55.0802558448158, 54.393422807797585, 54.26320384044602, 54.13240888144783, 53.457812597709754, 52.041146155788, 50.3912742609688, 48.800195707659604, 47.267413001025105, 45.79230924934884, 44.37057850635119, 43.22824904539237, 42.70924437750879, 42.61046103006038, 42.511944337369314, 42.00157562187733, 40.92827469928572, 39.678592092780534, 38.470554241643214, 37.30786479803179, 36.18568610731341, 35.10211874417308, 34.22998778448605, 33.83364052834772, 33.7583799567198, 33.68332143880254, 33.29399777579121, 32.474674853454175, 31.5186802500608, 30.59536960465746, 29.702896526928793, 28.84225459253374, 28.009602474702387, 27.34078331260556, 27.036543776975776, 26.97873486307124, 26.921068751396273, 26.62222183202223, 25.99183499272438, 25.256624833562608, 24.546365437164173, 23.858841353753906, 23.19538076348928, 22.553645406911485, 22.036820195451746, 21.801531955251438, 21.75690564533879, 21.712382456072643, 21.481531039835897, 20.994976882520056, 20.426847304701933, 19.877519025506004, 19.34653374154797, 18.83279586816895, 18.335908302861434, 17.936651212510114, 17.755034742279722, 17.720542967811134, 17.686142027305415, 17.507596461439313, 17.131253062873324, 16.692037578203095, 16.26721046004597, 15.856190076242717, 15.459850563728967, 15.076249107085875, 14.767412067053586, 14.626896223552098, 14.600191581109403, 14.573553103134875, 14.43550596612351, 14.144421574672437, 13.804865706238791, 13.476728333329712, 13.159436720126223, 12.852616578629043, 12.555866885569786, 12.317027981359306, 12.208393193618411, 12.18778337344458, 12.16722159892198, 12.060651719605382, 11.835996180473805, 11.573487791611061, 11.319999237860204, 11.07496217371444, 10.838069110073535, 10.609274258252373, 10.42546192824946, 10.341827158340863, 10.325932222329417, 10.310078585594923, 10.22795237813019, 10.054971462962643, 9.853387520096724, 9.658549967590217, 9.47085681673975, 9.289878508289368, 9.115212412631319, 8.9750882174013, 8.911372413721827, 8.899284211701804, 8.887231263829433, 8.824873508476312, 8.693760218488308, 8.541077780291268, 8.394182836368904, 8.252967200024887, 8.117272274435166, 7.986974170470477, 7.882749555587674, 7.835526560418126, 7.8265712321174306, 7.817643715768377, 7.7714707428484, 7.674648154817518, 7.56263840818373, 7.455555704356808, 7.3530645267987085, 7.255389716888588, 7.162539174271208, 7.088775221649163, 7.05555970067451, 7.049255193099191, 7.042975840669004, 7.010581221650966, 6.943153440649155, 6.865866309245597, 6.793022384217579, 6.7242100796248545, 6.659586994660278, 6.599120704585614, 6.552009980350155, 6.531052902937632, 6.52711218628204, 6.523194600362389, 6.503110449985356, 6.4616885117564475, 6.415493240125135, 6.373231778563186, 6.334927909622516, 6.300365416060508, 6.269556789516962, 6.246840672692139, 6.237203135036044, 6.235420193188677, 6.233657298125974, 6.224759297668434, 6.207452838742214, 6.1899733137139386, 6.176013953077933, 6.165503906193342, 6.158546211223625, 6.155716953186773]}, "48": {"0": [2.3974069520788035, 2.397784538527553, 2.3985637079370687, 2.398688371888075, 2.398819368487113, 2.4001586902024528, 2.407637644862568, 2.4234978733085404, 2.4466760590679226, 2.4776960143292244, 2.5175442453478913, 2.5652259514642304, 2.6062277776634653, 2.6222050961601777, 2.6242065703386857, 2.626216487473993, 2.6428874562986633, 2.6926635872843065, 2.767499987382474, 2.851432383670828, 2.94436129138624, 3.0459875886015952, 3.158103941886487, 3.247566247391815, 3.2810023548879945, 3.2851692240660078, 3.289347188680619, 3.3237721344966737, 3.423260263852269, 3.566281580693523, 3.7199491729223597, 3.884698412497791, 4.060950931758267, 4.249168864562452, 4.397302027507427, 4.452317707458197, 4.459141990494763, 4.465975986955422, 4.522180768071983, 4.68389375802062, 4.914279001129147, 5.160436463597969, 5.423005716174489, 5.703447024022831, 6.002994117026601, 6.2383873832071535, 6.325927758234562, 6.336782767759041, 6.347662608078321, 6.43714473507234, 6.694539955159596, 7.061682020646018, 7.454245202200021, 7.872998071736585, 8.320865620438964, 8.7995457179916, 9.176225577013298, 9.31637670305508, 9.333772413049564, 9.351220646511084, 9.494467915021469, 9.906716648058145, 10.49648250449877, 11.127445828896096, 11.80325288915435, 12.52674892770104, 13.301481882454084, 13.912194373976126, 14.139631258099577, 14.167942195481379, 14.19631535512539, 14.429473867341105, 15.101502983801081, 16.064252593633746, 17.099571025590702, 18.212048963800154, 19.410236911466566, 20.69904481873864, 21.719425530221805, 22.100060552861475, 22.14733112069468, 22.19472690831801, 22.58517373374126, 23.712707944330994, 25.334646953076312, 27.086857261330927, 28.97572442666002, 31.018490317855736, 33.2251548338017, 34.98024875870331, 35.63575545202173, 35.71719519270621, 35.798833628943285, 36.47145508321518, 38.42129232278984, 41.235698404039084, 44.289940229864385, 47.59987267547375, 51.19276326818601, 55.101549335199685, 58.22149328662138, 59.390723841776044, 59.53593734161213, 59.68151934438652, 60.89036031539158, 64.38784712829677, 69.4734554231583, 75.02266068690538, 81.09556644793696, 87.73074165366506, 95.01272246791807, 100.87282617652376, 103.08088564799228, 103.35576375790534, 103.63143404511894, 105.90651647506233, 112.56696325093147, 122.33209937325489, 133.117270040219, 145.03999401986337, 158.26227878959864, 172.98272591178056, 184.9662206661132, 189.51814404795326, 190.08671067226175, 190.6573201590731, 195.3804504108192, 209.30967912523866, 230.0559063397202, 253.42787515526084, 279.7940961022892, 309.6917184801751, 343.80786981195183, 372.2743917812493, 383.25133171713355, 384.6320364954806, 386.01947642645507, 397.5234395196739, 431.92485575894244, 484.80124042278936, 546.4475040786626, 618.7331623714186, 705.2151153032812, 808.2771559671462, 898.2166676652429, 933.7174165146346, 938.195584834312, 942.7136881407173, 981.2233607089423, 1100.1840245688775, 1292.371222594415, 1534.863465045543, 1841.6628719122086, 2234.2039274525896, 2658.620829444242, 2957.055034333974, 3052.0338862494104, 3063.1555322319855, 3074.310919044181, 3162.9213891706086, 3373.9940279721854, 3605.9629457908195, 3769.9305295494914, 3884.2335164979386, 3951.2093635734377, 3992.480476939517, 3997.3178322699337, 3994.6237894376727, 3993.8029501425126, 3992.963789325081, 3989.5471844265267, 3964.814281540647, 3897.3329422924216, 3791.8127024875307, 3638.5185858025743, 3431.083058463999, 3158.291513620294, 2892.1224577711387, 2781.801828802665, 2768.8083498561896, 2755.9885190022037, 2648.1083494943423, 2329.342640103681, 1927.2603202018602, 1602.534573750613, 1345.0961332202944, 1141.8531576718074, 978.0258059052779, 877.1531835431637, 844.1520128707913, 840.2329460426002, 836.3403960380651, 805.5888745250562, 727.0766967516955, 637.5674331033899, 562.5714603569392, 498.3394060082835, 443.6563351067489, 396.5603151003621, 365.7145783018801, 355.3421471331222, 354.09742672692533, 352.8588271258613, 343.0046903646712, 317.387087697224, 286.5396460177011, 259.3807194169143, 235.36410418329558, 214.0604530785712, 195.09220718748472, 182.30496219984363, 177.9750963083649, 177.4524827330935, 176.9301219440339, 172.7425701068242, 161.6847480693241, 148.14847303807284, 135.92981949458962, 124.91060269562819, 114.91570177736831, 105.86466854445615, 99.6720666147545, 97.55652485947638, 97.29952441341236, 97.04294070494254, 94.98607061992318, 89.53714127693175, 82.76023974400692, 76.56849877817942, 70.91052499376708, 65.7263896564015, 60.97871035197205, 57.709577713342064, 56.5843770092133, 56.44787713683925, 56.311736296539635, 55.218415293641385, 52.30265885319366, 48.6508254724678, 45.291700330536436, 42.19785179715754, 39.34595126371595, 36.714339514794496, 34.892488911823584, 34.26415973912636, 34.18773880961794, 34.11151993382018, 33.498327004111076, 31.85970206323165, 29.798394950239945, 27.89296282317197, 26.129306217559233, 24.49781608464483, 22.98668496239053, 21.93792132291041, 21.57546821642296, 21.531407186062292, 21.48745120761814, 21.133570932411892, 20.186457583494875, 18.992393874006087, 17.885712043110214, 16.861550870683523, 15.91209494040859, 15.03361462258486, 14.423213872736266, 14.21214081468762, 14.186509611149628, 14.160944141276723, 13.954865710384057, 13.404001196248954, 12.709603809150858, 12.066193304775767, 11.470450506319043, 10.918919387402747, 10.408911708743918, 10.055653298058873, 9.933476821208924, 9.918635491939886, 9.903833887435528, 9.784832976302129, 9.467212262914702, 9.068890118813071, 8.702255884593363, 8.366023084509855, 8.058154447151061, 7.777393754610871, 7.585715502642301, 7.520149358877222, 7.512217547875836, 7.504313506755714, 7.440911577521123, 7.273621820288494, 7.068594011820544, 6.886087010129306, 6.725397545609451, 6.5858523726870555, 6.466944283325839, 6.391394979303357, 6.366967888050585, 6.364070238156772, 6.361193266985007, 6.33854481085034, 6.282680788380655, 6.223938980184272, 6.183526964012945, 6.166585694814649]}, "49": {"0": [2.4038072406077853, 2.4184762443104906, 2.4660319565185285, 2.4813012513900596, 2.482439137615842, 2.4835667998570172, 2.5003643219302574, 2.6020019586958396, 2.8467715267615916, 3.196072656447847, 3.6613776751073033, 4.252605695105101, 4.9926910465529115, 5.549207733776369, 5.680045670723792, 5.689514723017924, 5.6990044374138025, 5.834350709006806, 6.517758520560506, 7.823941412358329, 9.45993351913963, 11.516347084442417, 14.109524575815385, 17.403453871017398, 19.92930008857541, 20.528742624954635, 20.572242357957144, 20.61584965974161, 21.23898520832225, 24.4199782723015, 30.67002482483986, 38.80265711202612, 49.4649727208598, 63.57452404761281, 82.47496237959135, 97.66119656819228, 101.34587437001126, 101.61484234992085, 101.88464855610258, 105.76242496076713, 126.13352264438008, 168.957578769688, 230.4634088637545, 321.8488912204428, 463.7444822686395, 697.4184948006765, 927.1721159024928, 989.2015631274622, 993.8615443109682, 998.5542152931355, 1067.1431774634318, 1469.6527788401204, 2380.2922961065156, 3032.2402254594167, 3238.6617115389586, 3108.296204711942, 2550.555359733898, 1979.29272216213, 1849.7036905703208, 1840.464889792009, 1831.251644913928, 1708.4935960116495, 1231.8700739151845, 763.4162706826912, 502.5984478237693, 346.076201194419, 246.46480618428106, 179.9302789902927, 149.1734277659043, 143.36418834268025, 142.9603978518569, 142.55824360497166, 137.05965205498205, 114.68460918842021, 87.29563980618487, 67.2142241334106, 52.27974382233269, 41.04718329436795, 32.511009805643454, 28.206678931299006, 27.36745198146669, 27.308757903361354, 27.250212590021167, 26.44340304247253, 23.06526279626046, 18.707421202134192, 15.343320414356002, 12.749346987058097, 10.748952140129271, 9.216039680441378, 8.44980435108002, 8.30209704681788, 8.291793293267045, 8.281519990942384, 8.140490235770825, 7.561623448349866, 6.868631810621992, 6.426559916261008, 6.28168318586932]}, "50": {"0": [2.4204279368457384, 2.4513492641434427, 2.5370829533686323, 2.680115369712342, 2.882458832099341, 3.147747768146549, 3.352096251020928, 3.403383508318111, 3.4078438487485734, 3.412314873092866, 3.4654103240084866, 3.7130072886978325, 4.163364404616127, 4.699008860359975, 5.334457954244325, 6.087964939162032, 6.982444108434973, 7.638804730046921, 7.8010866142338156, 7.81516173904525, 7.829269217900529, 7.996374712688979, 8.769942644139997, 10.169544102506697, 11.837863378484471, 13.831209270586557, 16.22446671655423, 19.111208755017206, 21.26326671692947, 21.79873738502862, 21.845323935814413, 21.892029503437957, 22.446224376806228, 25.035786416848683, 29.80911338053045, 35.64242705822327, 42.798607975243925, 51.622775808352, 62.561183828463484, 70.9236932264919, 73.03238884621996, 73.21640935641437, 73.40095977457572, 75.59519567670947, 85.98038169107012, 105.74855729335582, 130.97322708921192, 163.52788436443268, 206.12191311719738, 262.8114797864443, 308.98733868203965, 321.0278238293127, 322.0832355794113, 323.143630937887, 335.8948433208566, 398.6939012257616, 529.9485946196944, 719.6032496869465, 999.8124615384233, 1408.2931450943395, 1920.1952492001437, 2223.1175522849812, 2280.078510620368, 2285.2403995492023, 2290.9725211412715, 2345.3047908072767, 2532.307395108534, 2672.734193947101, 2645.592675986817, 2430.5519784957614, 2032.1092795510149, 1517.8514185848708, 1222.4925363378052, 1161.4304334380847, 1156.3489514913845, 1151.292520470762, 1094.6553998618795, 881.878853666302, 640.2890213776607, 475.60161214154334, 360.56124057541103, 278.0728139840065, 217.52924847952667, 187.1740280950239, 180.88505714838058, 180.35723857813696, 179.83254537304887, 173.8417272507067, 150.51610873055483, 120.96929325435099, 97.97719201108008, 79.89846909194077, 65.55465025508343, 54.091330687992226, 47.98875955654957, 46.69035819149074, 46.58124849831584, 46.47242873922188, 45.22318892162469, 40.246197747802356, 33.66105943388693, 28.297655929007576, 23.9179943861293, 20.33074712532506, 17.389181738653267, 15.795297922753079, 15.454902635658609, 15.426208037591243, 15.397585471213477, 15.068545550489405, 13.751733428020845, 11.997118586961202, 10.56198388649942, 9.392621560990964, 8.449698280057078, 7.701279873079096, 7.314754632227291, 7.23483961011113, 7.2281545839687436, 7.221493862570537, 7.145495039404949, 6.85506415778584, 6.518412278865407, 6.31826439090595, 6.25911606344443]}, "51": {"0": [2.4339417316822214, 2.435713330731706, 2.4376544187497022, 2.4379093875821893, 2.4381707080320036, 2.4413504662022225, 2.4592394709199996, 2.5031209586153063, 2.5702247768656266, 2.6621104531418167, 2.7784874196974716, 2.920205162013854, 3.0324169158652903, 3.06688702946538, 3.0704071192311666, 3.073933982800783, 3.1097463033247834, 3.242425395050953, 3.4624776634529297, 3.712599489484335, 3.994569397215032, 4.31075588929098, 4.6640875851255315, 4.928048439149731, 5.007548988091145, 5.015598405863529, 5.0236657418025805, 5.105240152785149, 5.403574384460661, 5.884653339658229, 6.42222084346181, 7.022840149863429, 7.693821882485325, 8.443497206016973, 9.003718463932948, 9.172561103038221, 9.189718218244844, 9.206872997361042, 9.380245622442011, 10.014802366549642, 11.041008760858706, 12.191358630116072, 13.482416988775888, 14.934147642704048, 16.571360039818302, 17.80604446098439, 18.180034547820913, 18.21790718100067, 18.255875182016176, 18.64047544097735, 20.056235953760893, 22.364845419540377, 24.980201274637693, 27.949761835253298, 31.32711120914355, 35.174031409656095, 38.094715227491676, 38.98342625508391, 39.073741029466795, 39.164304920723914, 40.08226705801757, 43.468562459652446, 49.04819945770417, 55.45111566134996, 62.817127928725654, 71.30906037457645, 81.12746949376586, 88.69343623417438, 91.01002913973834, 91.24539995860489, 91.48140449097635, 93.87913120223905, 102.82986033346675, 117.80207981745772, 135.3722699100651, 156.04345760938716, 180.50334585490322, 209.64010695158353, 232.64960319977192, 239.7904738818865, 240.52058612506266, 241.25357823800388, 248.7355273326012, 277.0764288994816, 326.07132141180995, 385.9462809321238, 459.6597627269357, 551.2446762751716, 665.6812850588714, 760.4292335307432, 790.3078722757808, 793.3672963052525, 796.4392915087913, 827.9034606458839, 949.3826927882463, 1162.3359297658865, 1415.4690725545488, 1688.49578563496, 1944.0096870666985, 2145.481195904296, 2247.88969092423, 2270.464233749987, 2272.620673772606, 2274.755075402134, 2296.081417461207, 2349.008887790451, 2372.236739904029, 2330.5818489437665, 2230.038004779396, 2062.4029659254484, 1833.8466586989668, 1652.27370209408, 1598.8930008135542, 1593.6380040034578, 1588.402639942858, 1535.4695849288162, 1351.9193149778234, 1107.2297146808742, 904.9452248131252, 740.8630913468364, 611.1808890310023, 507.3834037593616, 448.9853463919312, 433.78192408086875, 432.3018764098141, 430.8267687835476, 416.3938142361775, 370.3198236450348, 313.4421991528845, 266.71828557075304, 228.10538178133356, 196.0121374134752, 169.09332001710519, 153.27406985557346, 149.05394838622865, 148.63943125810653, 148.22647988328427, 144.16794849028858, 131.0045870427711, 114.11953329681108, 99.7059486067168, 87.33765728466112, 76.70592340632804, 67.52475503302188, 61.99357959086347, 60.503381496797196, 60.35661370634546, 60.21027810263082, 58.77187487421275, 54.05252881420222, 47.88556921790338, 42.5122868577948, 37.82015409095478, 33.715253306709315, 30.12025755113784, 27.93018605388145, 27.337324231746813, 27.27883530528032, 27.2205003633423, 26.6455262936699, 24.749905672216457, 22.252194073996865, 20.055587221312745, 18.121823841715926, 16.421566501061854, 14.926570237954746, 14.014513062248215, 13.767255642528356, 13.742867449990392, 13.71854439635229, 13.478955605686899, 12.688888396092466, 11.647879283668493, 10.734383835636066, 9.933847139275281, 9.235362063587855, 8.629242890930009, 8.264655802700823, 8.166784779473232, 8.157170018393966, 8.147583645500143, 8.053252496992584, 7.747182095289975, 7.357917814028741, 7.03598936172084, 6.776854806663699, 6.578062324629567, 6.437198205460739, 6.372693472603381, 6.3589594305230195, 6.357694026913349, 6.356443500308419, 6.345185682907529, 6.3354516059455666]}, "52": {"0": [2.4268412163112947, 2.4276701265117597, 2.42969036926929, 2.4331194896579404, 2.4371158064524767, 2.439123374855085, 2.439548324377523, 2.439988705220583, 2.4423281295104244, 2.4481363680268275, 2.4563621923658068, 2.46577580289714, 2.4760401381692363, 2.488077238417865, 2.501594052864696, 2.5143559314721577, 2.520663997531998, 2.521956557769909, 2.523256814077373, 2.5298313503349434, 2.5443821767623893, 2.56309423150397, 2.5831834383405154, 2.6046617562070713, 2.6279139236515343, 2.6526353882120484, 2.674284940387872, 2.68482023671553, 2.6869714494944077, 2.6891329918068583, 2.7000259406677896, 2.724129433588211, 2.754495760912057, 2.786534098986157, 2.819858263959179, 2.8548770974057844, 2.891654691892552, 2.9235537669915566, 2.9389408040875202, 2.942064307416395, 2.9451967377170254, 2.960883225248103, 2.9950274103013377, 3.0373345901134674, 3.0816035427807495, 3.1273853891043375, 3.175142518691896, 3.2244591838181806, 3.2670326346080207, 3.2875724763916168, 3.2917242348480857, 3.2958900236092656, 3.316765158481629, 3.361938983699072, 3.417807299497194, 3.475726288975685, 3.5354311946472965, 3.596936192907071, 3.6603807690973382, 3.7145474706096517, 3.740511579820401, 3.745775163563251, 3.7510513996107013, 3.7774543805460437, 3.8346478665378894, 3.9050997320330043, 3.9775774726355246, 4.052155979072503, 4.128955539280048, 4.2078426720682485, 4.275191937104312, 4.307446232848014, 4.3139703100828894, 4.320509534902134, 4.353224769996331, 4.424002712053121, 4.511179278638144, 4.600855962985529, 4.6929833900268605, 4.787585379769994, 4.884906678620148, 4.9679747892036845, 5.0077473653377025, 5.0158051815591955, 5.023880454656398, 5.064262264283173, 5.15151461084336, 5.2589217926762615, 5.369316615124498, 5.482803771099146, 5.599349488691219, 5.719175810267162, 5.821554074048261, 5.870498696348147, 5.88041032201323, 5.890344561674504, 5.9400388906311825, 6.047445379708295, 6.179806212632717, 6.315767964903835, 6.455568955532474, 6.599321185114894, 6.747123121972143, 6.873296554548586, 6.9336218297537595, 6.945837742386292, 6.958078621990835, 7.019268557590316, 7.151512012812337, 7.3146136965985225, 7.482162982672481, 7.654392807837664, 7.831453109660091, 8.013464333286212, 8.168898640344953, 8.24325085081631, 8.258312065217298, 8.273406256461422, 8.34889185385282, 8.512080396920007, 8.713111598364527, 8.919635142561523, 9.132058895585862, 9.3504797068371, 9.575077007940678, 9.767033808890005, 9.858853819695625, 9.877460213413773, 9.89610715756612, 9.989357174451934, 10.190952088584629, 10.439423465991505, 10.695319289646278, 10.958316074154835, 11.228756668615555, 11.50732481329428, 11.745116000003831, 11.858908516681293, 11.88195935124466, 11.905059883763368, 12.02075380658484, 12.270718409036968, 12.57909776671038, 12.896194869487223, 13.222752912145328, 13.559168863362073, 13.905212764328681, 14.201472313803526, 14.34321546940908, 14.371946311818027, 14.400748636266147, 14.544915069632088, 14.85690289853177, 15.241840936947016, 15.638889690665216, 16.047777461483932, 16.469075377545174, 16.903396564923646, 17.27487121295548, 17.453164307389738, 17.489312510674623, 17.52554470778879, 17.70683814609275, 18.099772896175182, 18.58400754017553, 19.084009088279185, 19.5996211890842, 20.13104840281989, 20.67855895891458, 21.147638358459346, 21.372450340999915, 21.41801064091445, 21.463689908024186, 21.69262876720401, 22.18824464222186, 22.800542859177078, 23.43245444657585, 24.083840783173642, 24.75551160379808, 25.448228563303804, 26.042480607802858, 26.327251018273504, 26.384979634837624, 26.44284750579795, 26.733839495410916, 27.362729546153666, 28.14094572710165, 28.943269647894834, 29.77185268626149, 30.62862927563479, 31.51234581301874, 32.27012473975795, 32.63370073406097, 32.70742058024651, 32.781322881364304, 33.15121741968062, 33.95319913535545, 34.94706710343322, 35.97365347648676, 37.0323971364765, 38.12655452595628, 39.259878197213794, 40.23273157728591, 40.69942079958235, 40.79406905557977, 40.888961902352655, 41.364070879517946, 42.39367677518764, 43.66764004428553, 44.98632667231349, 46.35035585907303, 47.7613035394938, 49.220431317304126, 50.47562758648509, 51.078154701814164, 51.20040812628471, 51.32299175713433, 51.93635483189173, 53.267336653226735, 54.92012579142553, 56.62968485195527, 58.39606560759903, 60.22989139696315, 62.12975019072985, 63.763758472201104, 64.54812633223976, 64.70739118887866, 64.86715681216685, 65.6683145120915, 67.4077861738425, 69.56117109284357, 71.79689900896685, 74.1185488270121, 76.52183294445524, 79.01011380918231, 81.15386880835575, 82.18571804871175, 82.39529897524032, 82.60551999180247, 83.65927327303731, 85.94917147785578, 88.79364384077604, 91.74596348293645, 94.81212122438401, 97.98953135262504, 101.29504882024126, 104.14218077914136, 105.51381872537065, 105.79240843880483, 106.0718468916731, 107.47328658511735, 110.52484882461121, 114.32089454022325, 118.26519240053882, 122.36851483396288, 126.6308570602715, 131.07317323494397, 134.9135486977205, 136.76266590398006, 137.13837321999256, 137.51527099313668, 139.40556770707272, 143.5237587394151, 148.67362473135933, 154.0264198736256, 159.5989097700017, 165.4170110805037, 171.50015372674227, 176.75101016751853, 179.28372559890303, 179.8015226384026, 180.3204352443758, 182.91548563663213, 188.57951685825824, 195.6528663716948, 203.05236951097874, 210.80698658217685, 218.88431355625013, 227.32583390930438, 234.63295724513813, 238.1682801796877, 238.88839618978875, 239.61139206965487, 243.24635337304235, 251.19983263157712, 261.1697615827267, 271.5843401899292, 282.50769634705756, 293.9811876785189, 305.9968905202665, 316.4679770175808, 321.5497434209062, 322.582881928176, 323.61979621780165, 328.8277691105809, 340.18762807591327, 354.4892633776295, 369.5769450030069, 385.5177179076984, 402.11818702373654, 419.5080555466415, 434.77281336884084, 442.19720589151814, 443.70913332223984, 445.22698807337173, 452.85645220689787, 469.71467340339484, 490.7646180164313, 513.0069796451695, 536.4873595792617, 561.2267571780291, 587.2000910362301, 609.9071758150317, 620.9629053979897, 623.2198011013651, 625.4856677236792, 636.8776438624294, 661.9854786785071, 693.5411528710324, 727.004764545917, 762.1964373717623, 799.2718837874811, 838.1419817775934, 872.2250244951281, 888.8407821925161, 892.2151983992732, 895.599773470766, 912.4581127446519, 949.2115183686483, 995.4503075626368, 1043.85140573, 1094.6844821542966, 1145.8348347813069, 1200.2812840667834, 1246.0339155887618, 1267.6768684068852, 1272.0627904216215, 1276.4587805265428, 1298.778139825108, 1346.473455631762, 1405.8014107626982, 1464.898983703303, 1521.6272512319515, 1578.8625249625316, 1634.7201262126584, 1682.3508333843636, 1703.448830819201, 1707.493445072145, 1711.5086073219572, 1730.628349603452, 1771.99583533095, 1821.7346686271312, 1868.0286962384841, 1910.6940811768188, 1949.228780692541, 1985.9708420077982, 2013.7744885839757, 2025.7613331438877, 2028.0496066255305, 2030.2883717760171, 2041.2464356595615, 2061.425057359275, 2085.4590548919414, 2106.484157084408, 2124.1022633636358, 2136.076723668461, 2145.0352186634113, 2150.0968504425227, 2151.5861771509035, 2151.829282074436, 2152.153376430827, 2153.2246725395344, 2151.5417683271435, 2147.9206710501444, 2142.4293154102807, 2132.2217574098645, 2117.2531296694156, 2101.1849704467536, 2085.9140109284804, 2077.35926591921, 2075.5557132487006, 2073.7247445115554, 2064.220922119673, 2040.986495412509, 2010.885460330654, 1978.3125949740077, 1941.4744283740285, 1900.8486906614992, 1856.6957015172704, 1819.1597728201605, 1800.105444844906, 1796.248733642734, 1792.3848873465272, 1772.9138493475311, 1730.0678415156267, 1677.4749068072445, 1623.746504729579, 1567.5259813577127, 1510.2324053349519, 1451.8323709438478, 1402.9473614653934, 1380.0120259130035, 1375.3824958052007, 1370.7484257086135, 1347.916721313908, 1299.8128536923969, 1243.740269825461, 1188.7144738996424, 1134.947916401297, 1083.6024985102533, 1034.3097417014092, 994.0657825773477, 975.7521537652381, 972.1143700396591, 968.4926802125758, 950.4701957479906, 912.9934498354733, 870.5463033939402, 830.0040973938454, 791.4293052645831, 754.6623018450341, 719.8151702146067, 692.1943240146246, 679.6546717746307, 677.1842098909151, 674.7302270188961, 662.6466745690834, 637.6240552813783, 608.9518107343035, 581.6922829116329, 555.9013920039083, 531.2885592704569, 508.02544150331363, 489.59848943849903, 481.2476274300417, 479.59125301651574, 477.9427795795549, 469.8103963564372, 453.01292705766303, 433.9283113031419, 415.7858490288166, 398.4077322330142, 381.95759409082655, 366.25706489389023, 353.84541306513427, 348.1812928303588, 347.0536080447204, 345.93003804003985, 340.408508268913, 328.99171972439893, 315.8973656758224, 303.4102908922886, 291.54893826493975, 280.1914448247359, 269.3454058789872, 260.71418967318994, 256.77223940074055, 255.98791253153968, 255.20661236968888, 251.36809583439057, 243.43413013809723, 234.27971574403676, 225.5268461452163, 217.17962754983813, 209.18626769766135, 201.5272750022033, 195.40946405720075, 192.59098683744395, 192.02928603892312, 191.46945364197322, 188.7393783991548, 183.07950280097657, 176.53324394151412, 170.2643520075161, 164.26632161345447, 158.50005598039795, 152.97226209209782, 148.5339347768262, 146.49635801858992, 146.09042391969695, 145.68567155339633, 143.69194709126043, 139.57886924345374, 134.81347254456472, 130.22258576313487, 125.8262995524293, 121.59932155339921, 117.52300907705504, 114.25523655070269, 112.75865104093648, 112.4601909358199, 112.16257850682682, 110.69643775150891, 107.64699900246269, 104.1098030110157, 100.70505256869538, 97.43238778247566, 94.28444999104487, 91.24780343533226, 88.80322017016141, 87.68066520823517, 87.4565687458699, 87.23306698970826, 86.1317223208091, 83.84390122112384, 81.18745368605882, 78.62954225892618, 76.16092714272735, 73.77872106797209, 71.48180888335413, 69.63604880943171, 68.78563030527116, 68.6158252305853, 68.4464730003662, 67.61174829051727, 65.87714079932093, 63.8613411647479, 61.913940334774225, 60.03528929739296, 58.221080415506165, 56.46930339112842, 55.057277481581544, 54.407077466424994, 54.27733081385177, 54.14795929305484, 53.5106688924564, 52.18237998433667, 50.63604269110532, 49.143220555353196, 47.70105211937453, 46.30719794968136, 44.96055637938305, 43.87261280208634, 43.370887228250716, 43.270740808907725, 43.1708694616294, 42.678729812325805, 41.65401353954513, 40.46110063285178, 39.30676814390754, 38.18950216024843, 37.107948009044975, 36.06255584189472, 35.21776821460249, 34.82871455849349, 34.75095884326691, 34.67339781075364, 34.29118421742407, 33.495007438960236, 32.56561092761703, 31.666502919139187, 30.79664774198781, 29.95451184963422, 29.140123841462792, 28.48163901876842, 28.17770909343792, 28.117073512692922, 28.056585022059, 27.758224394603783, 27.13638563240277, 26.4109244303036, 25.708989335098764, 25.02862503355811, 24.370229894059094, 23.732734493759704, 23.216828754378394, 22.97905728759582, 22.931568386887978, 22.884202633319333, 22.65068829683542, 22.163758563736113, 21.59555028813699, 21.045047808052253, 20.512277416661256, 19.99546624026326, 19.49501572922071, 19.090254795957385, 18.903442202470053, 18.86612255389832, 18.828896808847727, 18.644841287385898, 18.261797977426365, 17.815550007814036, 17.383332091969997, 16.963977613762317, 16.558027019799432, 16.16521699629618, 15.847248146330939, 15.700560217619664, 15.67126782019625, 15.642067451417978, 15.498106966722428, 15.198320396522147, 14.848171742077202, 14.508997602005822, 14.180290905329716, 13.862146282159552, 13.55417089326206, 13.305328134937545, 13.19041691951176, 13.167417763325844, 13.144476890301428, 13.031384791959347, 12.795930748254785, 12.521550919401246, 12.2555730989537, 11.998171428504321, 11.7489520204265, 11.507768158694736, 11.312677824127103, 11.222667410960538, 11.204694651230783, 11.186791513456416, 11.09848357083264, 10.914355943998117, 10.699514412738774, 10.491654753577972, 10.290722130580772, 10.096146998872822, 9.908252392723735, 9.756450032034255, 9.686462522741945, 9.67248573572238, 9.65854568826378, 9.589888246454436, 9.44700202247168, 9.280456404340647, 9.119800276290183, 8.964894404261148, 8.815339417755602, 8.670997226163285, 8.554779508387263, 8.501256213188292, 8.490565843770254, 8.479907220868727, 8.427420221448767, 8.318494620125923, 8.192103280278662, 8.070514389917077, 7.9535914388083695, 7.841349879729807, 7.73367659108325, 7.647327390928165, 7.607696007125351, 7.599796014974803, 7.59193015701516, 7.553251524213954, 7.473246141035285, 7.381125262224997, 7.2931061109159705, 7.2091104991412465, 7.1290449989039955, 7.052992854750238, 6.992589768094772, 6.965123734884717, 6.95966797136368, 6.954236448911412, 6.92762151997736, 6.872988277067182, 6.810712365247481, 6.75217202457422, 6.69733968658851, 6.6461772062033875, 6.598618195408251, 6.561770454948369, 6.545328702068929, 6.54208589928565, 6.538865359683713, 6.52319397654452, 6.491607227949151, 6.456748521453896, 6.425222972440462, 6.397194545704352, 6.3725111604448035, 6.351158146089474, 6.335832743084836, 6.329438039743528, 6.328213159340736, 6.327021346467784, 6.321391946077486, 6.311075905718972, 6.30166689449449, 6.295431607472312, 6.292951811411273]}, "53": {"0": [2.428574025070549, 2.4293240473677766, 2.431098655725973, 2.434337526725739, 2.4383628620418083, 2.4422313664827153, 2.444415340030466, 2.4449304468469006, 2.445453543125111, 2.4478687948818267, 2.453198034034074, 2.460684438079338, 2.4691971416512852, 2.4789893479640326, 2.48940210019922, 2.5014146326877453, 2.5125354513862983, 2.5180885405221782, 2.519357924507366, 2.520635457712795, 2.526422671045852, 2.5390120493566934, 2.554927698430925, 2.5718208768282365, 2.5897974727821054, 2.6093424181591147, 2.630052574894784, 2.648108403631551, 2.6570043531414336, 2.659022987947857, 2.66104932032978, 2.670165122917551, 2.6899654410046168, 2.7148834155702644, 2.741405173682639, 2.769150799509244, 2.7980201052706533, 2.827670724372355, 2.85335092752163, 2.8660884651717695, 2.8689797033191127, 2.8718795585398342, 2.8848524076135136, 2.9126923694020426, 2.947322165644704, 2.983099388039425, 3.01994084721662, 3.058010320525248, 3.097732920891553, 3.1317802398076267, 3.1483688052726335, 3.1521215122610373, 3.1558841540889064, 3.172758133074538, 3.2087869385075574, 3.2533139961761743, 3.2994313728899387, 3.346948985638182, 3.3957927086959727, 3.4462598653426646, 3.4892792848416403, 3.5101997088829493, 3.514930905702024, 3.519673115895703, 3.5408935311047336, 3.5859605405132466, 3.64160250980954, 3.6987272429375815, 3.7572775776496328, 3.8174428654534878, 3.879174914526384, 3.931583306028685, 3.957098705100542, 3.9628657112152648, 3.9686457734873173, 3.9945403233382812, 4.04947532095196, 4.117200534971153, 4.186571653153369, 4.257631162471126, 4.330496349609673, 4.4051432578452285, 4.468563013715764, 4.499339973881151, 4.506284504032911, 4.513253761294907, 4.544547592172913, 4.610779696637481, 4.692393568696433, 4.7760222650252935, 4.861747160227755, 4.9495825031635245, 5.039530964148039, 5.1158896600501835, 5.152952116482282, 5.1613228696668445, 5.169710806866219, 5.2073064351179505, 5.287094142582238, 5.385354530168127, 5.485965676249463, 5.589055378899512, 5.69463781301818, 5.8029047233541275, 5.8948082040020005, 5.9393970253169694, 5.949469481491323, 5.959563283773848, 6.004765642045313, 6.100698181417178, 6.218815319849933, 6.339943568440254, 6.463966284001551, 6.591149879535386, 6.72147496805844, 6.832084060405068, 6.885753330314706, 6.897877230952914, 6.91002689941693, 6.964436795869771, 7.079867187655504, 7.222065507513441, 7.367746873517376, 7.516869258907994, 7.669808911654659, 7.8266344585838015, 7.959626128368794, 8.024203661692809, 8.038793465176736, 8.053414906004564, 8.11890176174734, 8.257897243149863, 8.429056930289288, 8.60427948223185, 8.783890815955434, 8.968034481059153, 9.156769494583449, 9.316970312206529, 9.394737752589478, 9.412310855851667, 9.429923372559127, 9.50881463770082, 9.676242736563516, 9.882622802035748, 10.094401551625797, 10.311380444119516, 10.533743331207022, 10.761652724456074, 10.955306210026984, 11.04939941359874, 11.07066184776871, 11.091972042573968, 11.187420962109014, 11.38986074983312, 11.63951980035518, 11.895382154749162, 12.157585385682829, 12.426594174927741, 12.702730688947387, 12.937234276976476, 13.051166687393286, 13.076935803691304, 13.102766712002989, 13.218479590402113, 13.464242335815683, 13.767304081469002, 14.07832397564344, 14.396953118833919, 14.724564518191533, 15.060678406723415, 15.34673646045554, 15.485910420593315, 15.517311121561871, 15.548788092419183, 15.68986696319948, 15.98962679560801, 16.359875603444394, 16.74044015407915, 17.131160288576567, 17.532535458510004, 17.944175739606077, 18.294899191237068, 18.46556875165929, 18.504080405795786, 18.542678568659905, 18.716225092728607, 19.08447472378654, 19.538992517392188, 20.006537181135414, 20.48646704645169, 20.979242476557065, 21.486585355215517, 21.917737195891462, 22.12740178838766, 22.17483682251685, 22.222388999084362, 22.43553980338114, 22.888632086110423, 23.44787246489373, 24.022362853195045, 24.613927717310926, 25.221591394046392, 25.84679848200958, 26.37888368582717, 26.63846142017427, 26.697106889214194, 26.755887917711853, 27.018794667788143, 27.577746385993596, 28.26943729618042, 28.981425439337354, 29.713538747486837, 30.467369701545366, 31.241859323244025, 31.901956212275394, 32.22332762118791, 32.295986266723865, 32.36883299940263, 32.69574864832942, 33.390061574541036, 34.248975833267224, 35.13385678223907, 36.04399024889699, 36.97962872385271, 37.94404813605296, 38.76688333604454, 39.16635281379871, 39.25701517955434, 39.34791055907298, 39.75528410860649, 40.620815940878785, 41.6927299747659, 42.79635087730462, 43.93221840237309, 45.1028142211932, 46.30870465074073, 47.337332559685635, 47.8380180538589, 47.9513094321206, 48.06491067850555, 48.57447442911091, 49.65975678650897, 51.00350145513038, 52.38926780915457, 53.81880029953582, 55.29085263101162, 56.80828278492428, 58.10177600632024, 58.73328067345255, 58.876267821120656, 59.019679956486996, 59.66217543986816, 61.03268789295999, 62.72908394719022, 64.48098338547433, 66.28963187007011, 68.15272398097171, 70.07211564521114, 71.71449889470247, 72.51589478634993, 72.69729147430535, 72.87957981893786, 73.69792521142455, 75.43702458881594, 77.59537438398928, 79.82206971497853, 82.12236689945277, 84.49713714947117, 86.94681016241222, 89.04591061357607, 90.07078209900725, 90.30273869656855, 90.53534503037042, 91.57895969363514, 93.808021372389, 96.56971031678096, 99.42629744881651, 102.3781288718424, 105.43085185036779, 108.5854327822532, 111.29578192518858, 112.61571287859495, 112.91451474339735, 113.2141796306223, 114.55893106481518, 117.42940318779264, 121.00235792682956, 124.70158126806892, 128.53042651977017, 132.4958025323308, 136.61023926666377, 140.13855493934392, 141.86057054684724, 142.25050782113146, 142.64161236867812, 144.39719746520728, 148.14888270309976, 152.82378100657914, 157.66507740110538, 162.6836538666864, 167.89992529045162, 173.3154480846952, 177.95544122982008, 180.22308436147065, 180.73723475438283, 181.25316434418576, 183.5719682649289, 188.54185313492547, 194.73882379369624, 201.16766725749724, 207.8393586498706, 214.79889915607384, 222.02096072348778, 228.21689004871334, 231.24570697473146, 231.93290126707646, 232.62273561074076, 235.7263103660242, 242.38440474760566, 250.7142661752716, 259.3727573811788, 268.3531543659314, 277.719469410627, 287.4872787079821, 295.93699191102667, 300.0651362093557, 301.0016759898049, 301.9416570751742, 306.16875104528657, 315.2272347069236, 326.5790606945007, 338.37772901505537, 350.6926470928079, 363.54785312620453, 376.98876823550006, 388.63588497714755, 394.3286146591425, 395.6194683549679, 396.9148332724613, 402.73487366371603, 415.2240357887779, 430.89774336999795, 447.2733444542021, 464.3842664988595, 482.33691369880955, 501.0005945235457, 517.118315464818, 525.0614961331065, 526.8431535573243, 528.6573112371684, 536.8111105750028, 554.2406122398141, 576.1471079334428, 598.9677566602198, 622.8002735483384, 647.8320677687672, 673.879850501981, 696.5083869545792, 707.551387953296, 710.0551298905219, 712.5754659152981, 723.9366890446734, 748.1971839272763, 778.7069792664097, 810.2183264939173, 843.1730205150254, 877.4104520144626, 912.7664517235086, 942.9759837205512, 957.3790005088225, 960.6283747947454, 963.9090548963117, 978.757238429067, 1010.7102396455793, 1050.6817614876645, 1091.079167348581, 1132.9051468932146, 1174.577498681203, 1216.8450424604337, 1252.7289000481956, 1270.0159016268508, 1274.1350054570612, 1278.2849517442373, 1295.4582663508902, 1331.1808086948681, 1374.0388493653284, 1417.2815157801767, 1459.3772299890024, 1500.23965164614, 1542.1688978447269, 1574.8950710396791, 1590.0840997000207, 1593.4761605001588, 1596.8713149302935, 1611.4096256723806, 1641.1832253587315, 1675.0449690717187, 1707.3214241177593, 1737.79788771099, 1766.7634101364586, 1793.0209229230834, 1813.6073928314045, 1822.5981815702696, 1824.6008617437765, 1826.594938157785, 1835.3692386563823, 1852.8388415147324, 1870.6512564927034, 1886.4561920480835, 1900.2969270351145, 1911.9765034667007, 1920.2923062034922, 1924.8288232481382, 1927.0673106226757, 1927.5169118494239, 1927.9470171691248, 1929.6888523002983, 1932.4502810824433, 1931.5145921227752, 1928.0823744273514, 1923.3910582889234, 1917.5405848614996, 1908.3329674084264, 1899.8240241892927, 1894.5592946690324, 1893.3267217057983, 1892.0757554875279, 1885.678295772476, 1870.4481077082673, 1852.0092567102297, 1832.4505677973343, 1808.3941193252379, 1783.1011936275097, 1756.9634956317232, 1733.9265272281627, 1721.2671986070511, 1718.326021133655, 1715.3489100375339, 1701.5935625066074, 1675.6497246787824, 1639.8656182572142, 1603.8890003129623, 1566.8150525541614, 1527.3053609426138, 1487.7820601320725, 1453.4673130614376, 1436.5917921021608, 1432.7420274074796, 1428.8857657309818, 1411.6366708056853, 1375.9237546878876, 1332.9459009596912, 1289.6077820352493, 1246.3805514271323, 1203.1388702725128, 1160.5090936326396, 1125.7249605887696, 1109.2689890357824, 1105.5802656754931, 1101.8941815662802, 1085.5416229806706, 1051.9854018897759, 1012.4994484343723, 974.330161881819, 937.1595791546893, 900.7233861267455, 865.5359150556345, 837.3340991764045, 824.1228498151752, 821.1670473308203, 818.2165062195373, 805.298665500041, 779.3675515418419, 749.381861217052, 720.42130116648, 692.288180308361, 665.3004270375013, 639.6361579032791, 619.0098246049714, 609.3777041360229, 607.2387206985703, 605.1086640759478, 595.732825358668, 576.8794901291924, 555.0342489544806, 534.0079117875162, 513.9226129708546, 494.6805769634346, 476.2932280981835, 461.6403171917099, 454.81379048108886, 453.2967488731922, 451.7856340695005, 445.11466475635604, 431.5464849496996, 415.8674480740064, 400.7595999991848, 386.332168776575, 372.5371576364568, 359.29051906967004, 348.72109132371475, 343.79450847659814, 342.69946024606213, 341.60860627704625, 336.80242954150367, 326.9810596667278, 315.64011818241664, 304.75996438722206, 294.31478953793726, 284.28161663355365, 274.6445448958091, 266.9147863820062, 263.32967236556146, 262.53301129274575, 261.7389851392463, 258.2355227329896, 251.08610938087267, 242.76147593408388, 234.74988113519606, 227.0624761173467, 219.6695826128875, 212.5610340371184, 206.8531850793301, 204.19345338262954, 203.60071587913407, 203.00979865629225, 200.3953255027316, 195.058029803386, 188.86702222508174, 182.9018643805648, 177.16152368646283, 171.60285883071342, 166.27159268316314, 161.98524563143513, 159.9798170987672, 159.53362749273725, 159.08873037198754, 157.1238417943258, 153.11304940214762, 148.42997718848227, 143.91136
[truncated: 2,334,139 more chars]
