# Supplementary material for: NRV: An open framework for in silico evaluation of peripheral nerve electrical stimulation strategies
Source: PLoS Comput Biol. 2024 Jul 12;20(7):e1011826. doi: 10.1371/journal.pcbi.1011826 (PMC11268605; doi:10.1371/journal.pcbi.1011826)
Supplement: S3 Archive — Python scripts and data files to generate and plot the in silico study replication. (ZIP) [file pcbi.1011826.s012.zip › S3_Archive/data/footprints/elec_pos_10.json]

{"ID": 0, "type": "Circular", "D": 616.3410454230217, "y_grav_center": 0, "z_grav_center": 0, "N_vertices": 360, "y_vertices": [-308.17052271151084, -308.12332500961617, -307.98174636101294, -307.74583013251504, -307.41564858738576, -306.99130286320326, -306.4729229408806, -305.8606676048521, -305.1547243944358, -304.3553095463885, -303.4626679286708, -302.4770729654414, -301.39882655330524, -300.2282589688395, -298.9657287674273, -297.61162267342854, -296.1663554617231, -294.63036983066115, -293.0041362664614, -291.28815289909585, -289.48294534970927, -287.58906656961574, -285.60709667092544, -283.53764274885054, -281.38133869574665, -279.1388450069461, -276.8108485784419, -274.39806249648586, -271.901225819163, -269.3211033500125, -266.6584854037604, -263.91418756423997, -261.0890504345705, -258.1839393796732, -255.19974426120214, -252.13737916497175, -248.99778212096376, -245.78191481600035, -242.49076229917108, -239.12533268010299, -235.68665682016814, -232.17578801672087, -228.59380168046377, -224.94179500603965, -221.220886635951, -217.43221631790928, -213.57694455572042, -209.6562522538122, -205.67134035551186, -201.6234294751872, -197.51375952436072, -193.34358933191422, -189.11419625849743, -184.82687580526178, -180.48294121703609, -176.08372308006793, -171.63056891445362, -167.12484276138028, -162.56792476530757, -157.96121075121732, -153.30611179705963, -148.6040538015273, -143.85647704729004, -139.06483575982256, -134.23059766196266, -129.35524352433458, -124.44026671177551, -119.48717272590417, -114.49747874397268, -109.47271315414112, -104.41441508731872, -99.32413394571391, -94.20342892823889, -89.05386855291273, -83.87703017641017, -78.67449951090319, -73.44787013834303, -68.19874302233168, -62.92872601773246, -57.63943337816942, -52.33248526156716, -47.009507233881514, -41.67212977117453, -36.32198776018466, -30.96071999754637, -25.589968687811943, -20.211378940429462, -14.826598265830986, -9.437276070785291, -4.045063153169722, 1.3483888036840512, 6.741427736915415, 12.132401710176817, 17.51965941963632, 22.901550699787077, 28.27642702890785, 33.64264203401999, 38.99855199518634, 44.34251634899741, 49.6728981910907, 54.988064777549305, 60.286388025025985, 65.56624500943968, 70.82601846309211, 76.06409727005094, 81.27887695964934, 86.46876019794979, 91.63215727702182, 96.76748660188377, 101.87317517495971, 106.94765907790261, 111.98938395063668, 116.99680546747177, 121.96838981014433, 126.90261413763976, 131.79796705265213, 136.65294906453894, 141.46607304862843, 146.23586470173953, 150.96086299377413, 155.63962061524313, 160.27070442059147, 164.8526958671824, 169.38419144981077, 173.86380313060852, 178.29015876421388, 182.6619025180711, 186.97769528773492, 191.23621510704967, 195.4361575530799, 199.57623614566654, 203.65518274148727, 207.67174792250074, 211.6247013786538, 215.51283228473739, 219.33494967127237, 223.0898827893149, 226.77648146906677, 230.39361647218334, 233.94017983766875, 237.415085221255, 240.81726822815855, 244.14568673911413, 247.3993212295853, 250.57717508205383, 253.67827489129292, 256.70167076252955, 259.6464366024063, 262.5116704026515, 265.2964945163731, 268.0000559268892, 270.6215265090153, 273.16010328272614, 275.61500865911563, 277.98549067857977, 280.270823241148, 282.47030632889494, 284.5832662203614, 286.6090556969219, 288.54705424103327, 290.3966682263047, 292.1573310993314, 293.8285035532339, 295.4096736928538, 296.9003571915511, 298.30009743955833, 299.6084656838435, 300.8250611594418, 301.949511212213, 302.98147141298904, 303.9206256630756, 304.7666862910761, 305.51939414100804, 306.1785186516846, 306.7438579273379, 307.2152387994613, 307.59251687985255, 307.8755766048412, 308.0643312706867, 308.15872306013665, 308.15872306013665, 308.0643312706867, 307.8755766048412, 307.59251687985255, 307.2152387994613, 306.7438579273379, 306.1785186516846, 305.51939414100804, 304.76668629107616, 303.9206256630756, 302.9814714129891, 301.949511212213, 300.8250611594418, 299.6084656838435, 298.3000974395584, 296.9003571915512, 295.4096736928538, 293.82850355323393, 292.1573310993314, 290.3966682263048, 288.54705424103327, 286.609055696922, 284.58326622036145, 282.470306328895, 280.2708232411481, 277.9854906785798, 275.61500865911574, 273.1601032827262, 270.6215265090155, 268.00005592688933, 265.2964945163732, 262.5116704026516, 259.64643660240637, 256.70167076252966, 253.67827489129303, 250.577175082054, 247.39932122958538, 244.1456867391143, 240.81726822815867, 237.41508522125517, 233.94017983766884, 230.39361647218345, 226.77648146906688, 223.08988278931503, 219.33494967127245, 215.5128322847375, 211.624701378654, 207.67174792250083, 203.65518274148747, 199.57623614566666, 195.4361575530801, 191.23621510704993, 186.97769528773492, 182.66190251807117, 178.29015876421397, 173.86380313060874, 169.38419144981103, 164.85269586718252, 160.27070442059158, 155.6396206152434, 150.96086299377436, 146.23586470173964, 141.46607304862854, 136.6529490645391, 131.79796705265238, 126.90261413763983, 121.96838981014446, 116.99680546747192, 111.98938395063688, 106.94765907790287, 101.87317517495978, 96.76748660188392, 91.632157277022, 86.46876019795005, 81.27887695964941, 76.06409727005106, 70.82601846309231, 65.56624500943995, 60.28638802502625, 54.988064777549376, 49.672898191090844, 44.3425163489976, 38.99855199518661, 33.642642034020064, 28.27642702890798, 22.901550699787283, 17.51965941963659, 12.13240171017716, 6.741427736915552, 1.348388803684188, -4.045063153169517, -9.43727607078502, -14.826598265830919, -20.211378940429324, -25.589968687811737, -30.9607199975461, -36.32198776018459, -41.6721297711744, -47.00950723388131, -52.332485261566895, -57.63943337816915, -62.92872601773239, -68.19874302233156, -73.44787013834282, -78.67449951090293, -83.87703017641013, -89.0538685529126, -94.20342892823871, -99.32413394571365, -104.41441508731839, -109.47271315414105, -114.49747874397255, -119.48717272590399, -124.44026671177525, -129.35524352433458, -134.23059766196252, -139.06483575982233, -143.8564770472898, -148.6040538015273, -153.30611179705951, -157.9612107512171, -162.56792476530734, -167.12484276138005, -171.63056891445362, -176.0837230800678, -180.48294121703583, -184.82687580526158, -189.11419625849743, -193.3435893319141, -197.5137595243606, -201.623429475187, -205.67134035551163, -209.65625225381208, -213.57694455572033, -217.43221631790908, -221.2208866359508, -224.94179500603965, -228.59380168046368, -232.1757880167207, -235.68665682016797, -239.12533268010282, -242.49076229917097, -245.78191481600024, -248.9977821209636, -252.13737916497158, -255.19974426120214, -258.18393937967306, -261.08905043457037, -263.9141875642398, -266.6584854037604, -269.3211033500124, -271.90122581916296, -274.39806249648575, -276.81084857844183, -279.13884500694604, -281.3813386957466, -283.53764274885043, -285.60709667092533, -287.58906656961574, -289.48294534970915, -291.2881528990958, -293.0041362664613, -294.6303698306611, -296.1663554617231, -297.61162267342854, -298.96572876742727, -300.22825896883944, -301.3988265533052, -302.4770729654414, -303.4626679286708, -304.35530954638847, -305.1547243944358, -305.8606676048521, -306.47292294088055, -306.9913028632032, -307.41564858738576, -307.745830132515, -307.98174636101294, -308.12332500961617, -308.17052271151084], "z_vertices": [-3.774000442302185e-14, -5.393297071759847, -10.784942128101951, -16.173283659635416, -21.556671168869226, -26.933455675773423, -32.30199022287763, -37.660630379747815, -43.007734746691256, -48.34166545753094, -53.66078868129961, -58.96347512269659, -64.24810052115508, -69.51304614836879, -74.75669930412185, -79.97745381027458, -85.17371050274909, -90.34387772136881, -95.48637179739718, -100.59961753863078, -105.6820487118937, -110.73210852279001, -115.7482500925628, -120.72893693191797, -125.67264341166435, -130.57785523002724, -135.44306987649355, -140.2667970920434, -145.04755932563063, -149.78389218676924, -154.47434489409022, -159.11748071972795, -163.71187742940378, -168.25612771806877, -172.74883964097373, -177.1886370400345, -181.57415996536204, -185.90406509182682, -190.17702613053115, -194.39173423506438, -198.54689840241304, -202.64124586840782, -206.6735224975822, -210.64249316732523, -214.54694214621085, -218.38567346638771, -222.1575112899146, -225.86130026892985, -229.49590589954545, -233.06021486935524, -236.55313539845295, -239.9735975738538, -243.32055367721887, -246.59297850578017, -249.78986968637003, -252.91024798245675, -255.95315759409337, -258.91766645068805, -261.8028664965056, -264.6078739688132, -267.3318296685849, -269.9738992236816, -272.5332733444273, -275.00916807150156, -277.4008250160733, -279.7075115921021, -281.92852124073573, -284.0631736467361, -286.1108149468652, -288.07081793016965, -289.9425822301011, -291.7255345084138, -293.4191286307831, -295.0228458340919, -296.53619488533167, -297.95871223207206, -299.289962144451, -300.52953684864286, -301.67705665176294, -302.73217005817105, -303.6945538771377, -304.56391332184035, -305.3399820996592, -306.0225224937452, -306.6113254358347, -307.1062105702889, -307.50702630933847, -307.81364987951633, -308.0259873592642, -308.1439737077016, -308.1675727845484, -308.096777361195, -307.93160912291665, -307.67211866223073, -307.31838546340003, -306.87051787808593, -306.3286530921595, -305.6929570836799, -304.9636245720541, -304.14087895839214, -303.2249722570782, -302.21618501857546, -301.1148262434913, -299.9212332879277, -298.63577176014604, -297.2588354085779, -295.7908460012163, -294.23225319642467, -292.5835344052021, -290.84519464494815, -289.0177663847718, -287.10180938239085, -285.0979105126735, -283.00668358787306, -280.82876916961186, -278.5648343726714, -276.2155726606491, -273.7817036335444, -271.26397280733823, -268.6631513856353, -265.9800360234373, -263.21544858312024, -260.37023588269085, -257.44526943639823, -254.4414451877815, -251.35968323523412, -248.20092755016958, -244.96614568787413, -241.65632849113643, -238.272489786743, -234.81566607493411, -231.28691621191467, -227.68732108551663, -224.01798328411365, -220.28002675888814, -216.47459647955517, -212.60285808364748, -208.6659975194709, -204.6652206828369, -200.60175304768657, -196.47683929071655, -192.29174291012328, -188.04774583858264, -183.74614805058167, -179.38826716422554, -174.9754380376384, -170.50901236008522, -165.99035823793628, -161.42085977560484, -156.8019166515825, -152.13494368970612, -147.4213704257837, -142.6626406697149, -137.86021206323971, -133.01555563344866, -128.13015534219488, -123.2055076315425, -118.24312096539374, -113.24451536743193, -108.21122195552563, -103.14478247273249, -98.04674881504992, -92.91868255605574, -87.76215446858325, -82.57874404358036, -77.37003900629641, -72.13763482994848, -66.8831342470127, -61.608146758293906, -56.314288139919896, -51.00317994841584, -45.67644902400597, -40.335726992298135, -34.98264976450267, -29.61885703633705, -24.2459917857735, -18.865699769778942, -13.47962902020589, -8.089429338984413, -2.696751792774042, 2.6967517927739046, 8.089429338984276, 13.479629020205616, 18.865699769778807, 24.245991785773228, 29.618857036336912, 34.98264976450239, 40.335726992298, 45.6764490240057, 51.003179948415706, 56.31428813991976, 61.60814675829377, 66.88313424701258, 72.13763482994821, 77.37003900629627, 82.5787440435801, 87.7621544685831, 92.91868255605549, 98.04674881504978, 103.14478247273222, 108.21122195552549, 113.2445153674318, 118.2431209653936, 123.20550763154239, 128.13015534219463, 133.0155556334485, 137.86021206323946, 142.66264066971476, 147.42137042578344, 152.13494368970603, 156.8019166515824, 161.42085977560473, 165.9903582379362, 170.5090123600851, 174.9754380376383, 179.38826716422534, 183.74614805058155, 188.04774583858244, 192.29174291012316, 196.47683929071633, 200.60175304768646, 204.66522068283678, 208.66599751947078, 212.6028580836474, 216.4745964795551, 220.28002675888803, 224.01798328411346, 227.68732108551652, 231.2869162119145, 234.815666074934, 238.27248978674282, 241.65632849113626, 244.96614568787413, 248.2009275501695, 251.35968323523403, 254.44144518778137, 257.44526943639806, 260.3702358826908, 263.2154485831202, 265.98003602343715, 268.66315138563516, 271.2639728073382, 273.78170363354434, 276.21557266064906, 278.56483437267127, 280.8287691696118, 283.006683587873, 285.0979105126734, 287.1018093823908, 289.01776638477173, 290.84519464494815, 292.583534405202, 294.2322531964246, 295.79084600121627, 297.2588354085779, 298.63577176014604, 299.92123328792763, 301.1148262434912, 302.2161850185754, 303.2249722570782, 304.14087895839214, 304.963624572054, 305.69295708367986, 306.32865309215947, 306.87051787808593, 307.3183854634, 307.6721186622307, 307.9316091229166, 308.096777361195, 308.1675727845484, 308.1439737077016, 308.02598735926426, 307.81364987951633, 307.50702630933847, 307.1062105702889, 306.6113254358348, 306.0225224937452, 305.3399820996592, 304.56391332184035, 303.6945538771377, 302.7321700581711, 301.67705665176294, 300.52953684864286, 299.28996214445107, 297.9587122320721, 296.53619488533167, 295.0228458340919, 293.4191286307832, 291.72553450841383, 289.9425822301012, 288.0708179301697, 286.1108149468653, 284.06317364673623, 281.92852124073585, 279.7075115921021, 277.4008250160734, 275.0091680715017, 272.53327334442747, 269.9738992236816, 267.33182966858493, 264.60787396881335, 261.8028664965057, 258.91766645068816, 255.95315759409337, 252.91024798245684, 249.7898696863702, 246.59297850578034, 243.32055367721887, 239.97359757385388, 236.55313539845307, 233.0602148693554, 229.49590589954565, 225.8613002689299, 222.1575112899147, 218.38567346638794, 214.54694214621105, 210.64249316732523, 206.67352249758233, 202.64124586840805, 198.54689840241323, 194.39173423506458, 190.1770261305313, 185.9040650918269, 181.57415996536227, 177.18863704003473, 172.74883964097373, 168.25612771806888, 163.711877429404, 159.11748071972818, 154.47434489409022, 149.78389218676935, 145.04755932563074, 140.26679709204362, 135.4430698764938, 130.57785523002735, 125.67264341166447, 120.72893693191823, 115.74825009256305, 110.73210852279001, 105.68204871189383, 100.59961753863091, 95.48637179739745, 90.34387772136907, 85.17371050274923, 79.97745381027471, 74.75669930412212, 69.51304614836904, 64.24810052115522, 58.963475122696735, 53.660788681299884, 48.3416654575312, 43.007734746691256, 37.66063037974795, 32.30199022287777, 26.933455675773697, 21.5566711688695, 16.173283659635548, 10.784942128102088, 5.393297071760121, 3.774000442302185e-14], "A": 298354.1359863737, "axons_diameter": [4.181818181818182, 15.090909090909092, 4.636363636363637, 8.575757575757576, 10.393939393939394, 11.303030303030303, 7.515151515151516, 4.636363636363637, 2.0606060606060606, 2.9696969696969697, 7.212121212121212, 11.0, 11.606060606060606, 9.636363636363637, 4.9393939393939394, 4.9393939393939394, 3.878787878787879, 3.4242424242424243, 12.06060606060606, 9.93939393939394, 3.7272727272727275, 11.454545454545455, 10.84848484848485, 3.878787878787879, 10.242424242424242, 2.9696969696969697, 4.9393939393939394, 8.575757575757576, 4.636363636363637, 10.393939393939394, 11.757575757575758, 3.121212121212121, 11.0, 4.03030303030303, 7.212121212121212, 2.0606060606060606, 6.151515151515151, 12.818181818181818, 13.878787878787879, 4.9393939393939394, 4.333333333333334, 4.181818181818182, 11.454545454545455, 3.4242424242424243, 3.878787878787879, 2.515151515151515, 7.96969696969697, 2.3636363636363638, 2.9696969696969697, 4.9393939393939394, 12.818181818181818, 9.333333333333334, 6.757575757575758, 2.8181818181818183, 2.515151515151515, 2.3636363636363638, 4.787878787878788, 3.272727272727273, 4.484848484848484, 11.0, 9.636363636363637, 6.757575757575758, 6.303030303030303, 9.030303030303031, 3.272727272727273, 11.0, 8.424242424242426, 8.878787878787879, 2.9696969696969697, 8.878787878787879, 5.090909090909091, 7.0606060606060606, 4.484848484848484, 3.4242424242424243, 7.515151515151516, 2.9696969696969697, 5.3939393939393945, 11.0, 12.363636363636363, 8.727272727272727, 11.151515151515152, 4.181818181818182, 12.515151515151516, 2.3636363636363638, 2.8181818181818183, 9.787878787878789, 3.5757575757575757, 9.787878787878789, 10.393939393939394, 9.787878787878789, 8.878787878787879, 3.272727272727273, 2.515151515151515, 4.333333333333334, 3.121212121212121, 4.181818181818182, 10.545454545454545, 2.8181818181818183, 12.96969696969697, 3.878787878787879, 7.515151515151516, 10.393939393939394, 10.393939393939394, 3.878787878787879, 2.9696969696969697, 3.878787878787879, 4.787878787878788, 12.06060606060606, 6.303030303030303, 10.090909090909092, 10.090909090909092, 4.181818181818182, 4.9393939393939394, 11.757575757575758, 8.575757575757576, 4.333333333333334, 5.090909090909091, 12.666666666666668, 3.121212121212121, 5.3939393939393945, 4.9393939393939394, 11.90909090909091, 15.242424242424242, 2.8181818181818183, 9.787878787878789, 11.0, 4.636363636363637, 7.818181818181818, 9.484848484848484, 6.303030303030303, 5.848484848484849, 9.484848484848484, 11.454545454545455, 3.878787878787879, 5.242424242424242, 11.0, 5.696969696969697, 4.181818181818182, 9.030303030303031, 2.9696969696969697, 11.303030303030303, 10.545454545454545, 11.90909090909091, 5.090909090909091, 3.121212121212121, 10.545454545454545, 9.93939393939394, 4.484848484848484, 12.363636363636363, 8.727272727272727, 12.363636363636363, 10.696969696969697, 10.393939393939394, 4.03030303030303, 10.393939393939394, 3.272727272727273, 3.5757575757575757, 12.666666666666668, 8.424242424242426, 3.272727272727273, 10.242424242424242, 12.666666666666668, 12.666666666666668, 4.636363636363637, 7.0606060606060606, 6.0, 9.333333333333334, 4.787878787878788, 3.878787878787879, 5.696969696969697, 4.484848484848484, 12.212121212121213, 7.96969696969697, 2.8181818181818183, 9.484848484848484, 9.636363636363637, 7.363636363636364, 12.06060606060606, 5.848484848484849, 3.272727272727273, 2.9696969696969697, 3.7272727272727275, 11.606060606060606, 9.93939393939394, 9.484848484848484, 12.818181818181818, 5.090909090909091, 15.090909090909092, 4.636363636363637, 3.878787878787879, 2.666666666666667, 5.848484848484849, 9.484848484848484, 8.878787878787879, 3.7272727272727275, 5.696969696969697, 11.151515151515152, 3.272727272727273, 12.363636363636363, 5.242424242424242, 9.787878787878789, 13.272727272727273, 10.242424242424242, 8.727272727272727, 12.06060606060606, 3.5757575757575757, 3.7272727272727275, 9.333333333333334, 10.242424242424242, 5.545454545454546, 4.636363636363637, 13.727272727272728, 8.878787878787879, 10.242424242424242, 9.484848484848484, 10.242424242424242, 7.515151515151516, 6.606060606060606, 8.272727272727273, 4.03030303030303, 6.303030303030303, 5.696969696969697, 6.757575757575758, 12.96969696969697, 5.848484848484849, 9.93939393939394, 14.636363636363637, 4.787878787878788, 3.878787878787879, 8.727272727272727, 12.06060606060606, 10.242424242424242, 7.515151515151516, 13.121212121212121, 7.0606060606060606, 2.9696969696969697, 4.484848484848484, 10.242424242424242, 13.121212121212121, 4.03030303030303, 7.96969696969697, 12.515151515151516, 11.454545454545455, 5.545454545454546, 2.212121212121212, 10.84848484848485, 11.0, 8.121212121212121, 13.424242424242424, 10.696969696969697, 11.90909090909091, 10.393939393939394, 11.151515151515152, 12.96969696969697, 5.090909090909091, 10.090909090909092, 5.3939393939393945, 4.03030303030303, 2.212121212121212, 2.515151515151515, 3.4242424242424243, 5.696969696969697, 9.787878787878789, 4.484848484848484, 2.8181818181818183, 11.454545454545455, 3.5757575757575757, 5.545454545454546, 2.9696969696969697, 10.242424242424242, 13.121212121212121, 4.484848484848484, 3.121212121212121, 3.272727272727273, 12.666666666666668, 11.90909090909091, 5.242424242424242, 4.181818181818182, 12.818181818181818, 2.3636363636363638, 3.878787878787879, 8.878787878787879, 9.787878787878789, 6.454545454545455, 11.303030303030303, 6.757575757575758, 6.606060606060606, 5.696969696969697, 11.757575757575758, 7.666666666666667, 3.272727272727273, 12.818181818181818, 7.96969696969697, 4.787878787878788, 11.757575757575758, 9.484848484848484, 4.333333333333334, 6.606060606060606, 15.242424242424242, 6.757575757575758, 3.7272727272727275, 5.545454545454546, 8.727272727272727, 3.5757575757575757, 11.0, 5.696969696969697, 10.545454545454545, 10.545454545454545, 12.96969696969697, 11.0, 10.545454545454545, 2.515151515151515, 12.96969696969697, 2.666666666666667, 7.212121212121212, 3.5757575757575757, 10.545454545454545, 6.909090909090909, 2.666666666666667, 5.242424242424242, 10.242424242424242, 7.818181818181818, 10.242424242424242, 9.030303030303031, 11.0, 3.878787878787879, 9.030303030303031, 9.787878787878789, 2.8181818181818183, 5.242424242424242, 12.212121212121213, 10.393939393939394, 4.333333333333334, 6.606060606060606, 4.9393939393939394, 5.3939393939393945, 11.303030303030303, 5.242424242424242, 11.454545454545455, 4.9393939393939394, 14.030303030303031, 12.363636363636363, 4.636363636363637, 12.212121212121213, 3.121212121212121, 2.0606060606060606, 13.575757575757576, 6.606060606060606, 11.757575757575758, 14.787878787878789, 4.333333333333334, 4.9393939393939394, 4.484848484848484, 10.242424242424242, 3.878787878787879, 4.636363636363637, 7.515151515151516, 7.666666666666667, 12.666666666666668, 6.0, 2.666666666666667, 2.8181818181818183, 4.03030303030303, 9.484848484848484, 4.9393939393939394, 2.666666666666667, 9.636363636363637, 5.242424242424242, 2.666666666666667, 6.303030303030303, 8.272727272727273, 9.484848484848484, 8.727272727272727, 5.242424242424242, 10.545454545454545, 13.121212121212121, 4.181818181818182, 4.333333333333334, 10.84848484848485, 10.393939393939394, 11.151515151515152, 5.545454545454546, 6.909090909090909, 12.06060606060606, 6.0, 2.666666666666667, 12.363636363636363, 9.787878787878789, 5.848484848484849, 9.787878787878789, 5.242424242424242, 4.181818181818182, 11.757575757575758, 8.121212121212121, 2.9696969696969697, 10.242424242424242, 10.242424242424242, 3.7272727272727275, 11.0, 4.333333333333334, 6.303030303030303, 3.5757575757575757, 4.181818181818182, 6.0, 9.787878787878789, 9.787878787878789, 2.8181818181818183, 2.3636363636363638, 9.787878787878789, 2.515151515151515, 15.696969696969697, 9.030303030303031, 3.7272727272727275, 10.242424242424242, 11.757575757575758, 10.090909090909092, 9.636363636363637, 12.515151515151516, 11.303030303030303, 12.515151515151516, 4.787878787878788, 4.333333333333334, 4.787878787878788, 7.818181818181818, 10.84848484848485, 3.7272727272727275, 11.454545454545455, 3.121212121212121, 6.454545454545455, 3.878787878787879, 2.9696969696969697, 10.545454545454545, 8.424242424242426, 4.484848484848484, 6.303030303030303, 4.181818181818182, 9.333333333333334, 2.666666666666667, 6.303030303030303, 14.181818181818182, 5.3939393939393945, 12.818181818181818, 3.4242424242424243, 5.3939393939393945, 11.454545454545455, 6.0, 5.242424242424242, 5.242424242424242, 2.515151515151515, 12.96969696969697, 11.303030303030303, 2.515151515151515, 3.272727272727273, 9.484848484848484, 11.757575757575758, 5.545454545454546, 5.696969696969697, 4.9393939393939394, 12.515151515151516, 2.666666666666667, 2.9696969696969697, 12.818181818181818, 5.848484848484849, 8.878787878787879, 5.3939393939393945, 3.272727272727273, 9.181818181818182, 13.424242424242424, 3.121212121212121, 4.333333333333334, 4.03030303030303, 3.7272727272727275, 4.03030303030303, 12.515151515151516, 2.0606060606060606, 13.272727272727273, 5.242424242424242, 11.151515151515152, 2.515151515151515, 4.03030303030303, 9.93939393939394, 11.606060606060606, 3.7272727272727275, 4.9393939393939394, 10.696969696969697, 11.303030303030303, 6.454545454545455, 4.333333333333334, 7.818181818181818, 15.090909090909092, 6.151515151515151, 8.121212121212121, 5.090909090909091, 10.545454545454545, 11.151515151515152, 7.818181818181818, 11.151515151515152, 12.818181818181818, 6.151515151515151], "axons_type": [1.0, 1.0, 1.0, 1.0, 1.0, 1.0, 1.0, 1.0, 1.0, 1.0, 1.0, 1.0, 1.0, 1.0, 1.0, 1.0, 1.0, 1.0, 1.0, 1.0, 1.0, 1.0, 1.0, 1.0, 1.0, 1.0, 1.0, 1.0, 1.0, 1.0, 1.0, 1.0, 1.0, 1.0, 1.0, 1.0, 1.0, 1.0, 1.0, 1.0, 1.0, 1.0, 1.0, 1.0, 1.0, 1.0, 1.0, 1.0, 1.0, 1.0, 1.0, 1.0, 1.0, 1.0, 1.0, 1.0, 1.0, 1.0, 1.0, 1.0, 1.0, 1.0, 1.0, 1.0, 1.0, 1.0, 1.0, 1.0, 1.0, 1.0, 1.0, 1.0, 1.0, 1.0, 1.0, 1.0, 1.0, 1.0, 1.0, 1.0, 1.0, 1.0, 1.0, 1.0, 1.0, 1.0, 1.0, 1.0, 1.0, 1.0, 1.0, 1.0, 1.0, 1.0, 1.0, 1.0, 1.0, 1.0, 1.0, 1.0, 1.0, 1.0, 1.0, 1.0, 1.0, 1.0, 1.0, 1.0, 1.0, 1.0, 1.0, 1.0, 1.0, 1.0, 1.0, 1.0, 1.0, 1.0, 1.0, 1.0, 1.0, 1.0, 1.0, 1.0, 1.0, 1.0, 1.0, 1.0, 1.0, 1.0, 1.0, 1.0, 1.0, 1.0, 1.0, 1.0, 1.0, 1.0, 1.0, 1.0, 1.0, 1.0, 1.0, 1.0, 1.0, 1.0, 1.0, 1.0, 1.0, 1.0, 1.0, 1.0, 1.0, 1.0, 1.0, 1.0, 1.0, 1.0, 1.0, 1.0, 1.0, 1.0, 1.0, 1.0, 1.0, 1.0, 1.0, 1.0, 1.0, 1.0, 1.0, 1.0, 1.0, 1.0, 1.0, 1.0, 1.0, 1.0, 1.0, 1.0, 1.0, 1.0, 1.0, 1.0, 1.0, 1.0, 1.0, 1.0, 1.0, 1.0, 1.0, 1.0, 1.0, 1.0, 1.0, 1.0, 1.0, 1.0, 1.0, 1.0, 1.0, 1.0, 1.0, 1.0, 1.0, 1.0, 1.0, 1.0, 1.0, 1.0, 1.0, 1.0, 1.0, 1.0, 1.0, 1.0, 1.0, 1.0, 1.0, 1.0, 1.0, 1.0, 1.0, 1.0, 1.0, 1.0, 1.0, 1.0, 1.0, 1.0, 1.0, 1.0, 1.0, 1.0, 1.0, 1.0, 1.0, 1.0, 1.0, 1.0, 1.0, 1.0, 1.0, 1.0, 1.0, 1.0, 1.0, 1.0, 1.0, 1.0, 1.0, 1.0, 1.0, 1.0, 1.0, 1.0, 1.0, 1.0, 1.0, 1.0, 1.0, 1.0, 1.0, 1.0, 1.0, 1.0, 1.0, 1.0, 1.0, 1.0, 1.0, 1.0, 1.0, 1.0, 1.0, 1.0, 1.0, 1.0, 1.0, 1.0, 1.0, 1.0, 1.0, 1.0, 1.0, 1.0, 1.0, 1.0, 1.0, 1.0, 1.0, 1.0, 1.0, 1.0, 1.0, 1.0, 1.0, 1.0, 1.0, 1.0, 1.0, 1.0, 1.0, 1.0, 1.0, 1.0, 1.0, 1.0, 1.0, 1.0, 1.0, 1.0, 1.0, 1.0, 1.0, 1.0, 1.0, 1.0, 1.0, 1.0, 1.0, 1.0, 1.0, 1.0, 1.0, 1.0, 1.0, 1.0, 1.0, 1.0, 1.0, 1.0, 1.0, 1.0, 1.0, 1.0, 1.0, 1.0, 1.0, 1.0, 1.0, 1.0, 1.0, 1.0, 1.0, 1.0, 1.0, 1.0, 1.0, 1.0, 1.0, 1.0, 1.0, 1.0, 1.0, 1.0, 1.0, 1.0, 1.0, 1.0, 1.0, 1.0, 1.0, 1.0, 1.0, 1.0, 1.0, 1.0, 1.0, 1.0, 1.0, 1.0, 1.0, 1.0, 1.0, 1.0, 1.0, 1.0, 1.0, 1.0, 1.0, 1.0, 1.0, 1.0, 1.0, 1.0, 1.0, 1.0, 1.0, 1.0, 1.0, 1.0, 1.0, 1.0, 1.0, 1.0, 1.0, 1.0, 1.0, 1.0, 1.0, 1.0, 1.0, 1.0, 1.0, 1.0, 1.0, 1.0, 1.0, 1.0, 1.0, 1.0, 1.0, 1.0, 1.0, 1.0, 1.0, 1.0, 1.0, 1.0, 1.0, 1.0, 1.0, 1.0, 1.0, 1.0, 1.0, 1.0, 1.0, 1.0, 1.0, 1.0, 1.0, 1.0, 1.0, 1.0, 1.0, 1.0, 1.0, 1.0, 1.0, 1.0, 1.0, 1.0, 1.0, 1.0, 1.0, 1.0, 1.0, 1.0, 1.0, 1.0, 1.0, 1.0, 1.0, 1.0, 1.0, 1.0, 1.0, 1.0, 1.0, 1.0, 1.0, 1.0, 1.0, 1.0, 1.0, 1.0, 1.0, 1.0, 1.0, 1.0, 1.0, 1.0, 1.0, 1.0, 1.0, 1.0, 1.0, 1.0, 1.0, 1.0, 1.0, 1.0, 1.0, 1.0, 1.0, 1.0, 1.0, 1.0, 1.0, 1.0, 1.0, 1.0, 1.0, 1.0, 1.0, 1.0, 1.0], "axons_y": [-199.611744981054, -178.84781723755322, -154.0302214447346, -138.6177873676037, -115.2157266014826, -89.19322499525508, -65.82025580067143, -45.39802262462993, -29.096087485929203, -29.99091800329812, -12.24891978277886, 11.913530449886004, 38.27832043348874, 49.90117632043167, 72.29594777215559, 87.43795097768529, 105.71318855179383, 122.90711966850212, 145.50118762962722, 171.56464880261288, 195.3781282155548, 220.7651750295476, -223.94096541997888, -201.70798994781478, -179.7269446931214, -162.0600810701191, -143.1048042946009, -124.44011629142466, -103.78616139663899, -81.91425024588396, -56.97114994961032, -35.064796512279536, -13.046948505275727, 9.387429246832022, 30.047449815546315, 45.366405204957026, 51.62127071228424, 65.51680831017616, 90.03682000702725, 113.56391743146403, 132.61052336536443, 153.6160484359321, 176.43181863950525, 198.22049246690617, 207.74771379560107, -220.12966674400684, -200.0739770588993, -158.9511072471652, -141.2907270751433, -125.24108546728579, -101.70565817228966, -76.34049516250045, -59.63277174129767, -43.6806648145921, -26.04109670134093, -8.90533202108392, 9.104035153334147, 28.286897654056894, 70.2475637670366, 115.7161829169761, 141.023150204001, 150.889633442004, 163.6477133667171, 186.18647036475414, 222.5484216931763, 242.56472800334862, -233.3936413944854, -209.68934043821213, -179.51903053318512, -159.00532196993555, -135.0421157393974, -115.96418777097728, -74.18428180884659, -56.88492645993858, -41.10720245852788, -2.8369424627597177, 41.26385212008334, 63.356605494740585, 89.07213931616114, 102.02216260763905, 126.90366794838876, 171.36012379249198, 200.81754184713228, 220.85635442665827, -239.1354051854746, -220.93450189678762, -186.00952960431428, -168.15127027315043, -143.7380436067243, -117.66165124410989, -93.25807212282069, -73.36805144940011, -59.538468428051104, -41.15745140477236, -24.282875622331304, -21.249150284966284, 18.882246941596385, 36.348707436272676, 59.372258977720435, 80.94537862834412, 136.76762576231457, 160.8580779734213, 185.27583936136685, 207.44059619494672, 225.1400033190401, 241.94392238946057, -245.04739336486386, -222.1132242925685, -191.24484326029688, -175.4230364367915, -150.84607048007467, -125.95630116992443, -106.39581961927885, -84.67532229861504, -62.724543737016106, -43.82424588476205, -22.812869997910475, -2.170435504590426, 20.77003018544758, 39.99796946549647, 59.869628235970566, 81.89619228859434, 110.48528710661381, 127.16846276741734, 148.30922670879548, 178.18695638784263, 200.29741148672298, 220.39023852587698, 242.08437516893704, -233.0492986561035, -211.93666356285937, -199.83532842471578, -165.86640125277484, -144.96823695655448, -129.83481518361287, -106.82438285928124, -81.8299076631573, -64.71322421206648, -41.54964826009736, -26.622157840452342, -4.723723534333877, 20.2668983273155, 43.852947321360624, 64.05390909948426, 74.01420849215185, 107.59136926119388, 131.24099016929398, 157.69097532606784, 174.42306125551187, 197.67731971148868, 221.08040837266, 254.51575651744034, -252.3635001133063, -195.04801349915567, -191.64581405989085, -154.51478674361974, -145.81718515584743, -124.0647419876348, -98.78974982144368, -68.31819911768642, -47.10714014121894, -16.324976847484727, 14.116658295355178, 27.409569972816037, 45.87546328410045, 65.8532574716619, 86.3423409437917, 109.16150525916008, 126.29872183184436, 145.7883305090018, 157.4455802589619, 198.25804048538888, 234.9275871020267, 254.57732123900652, -241.0851734044338, -221.52526191744474, -174.5601288706494, -131.8324946448447, -105.75556509133982, -86.50659350192569, -59.42735496159144, -40.991939351996415, -22.08628204818133, 2.4093742481946347, 20.39184653648472, 45.8735238970826, 69.63697138590487, 91.1888088735308, 103.98061653839255, 119.02027065606127, 137.1788857494431, 175.97194966454705, 215.30332710090372, 240.57687026831204, -239.95556438969925, -219.86722672743218, -199.2924158233785, -175.44598084543784, -153.29614117004027, -129.6622831041083, -106.87697421869089, -80.66508881041214, -51.15222389188864, -26.967654875628988, -3.316927251264151, 18.246105106200805, 35.843844203501476, 58.68918037008827, 83.52225703388673, 107.05241017370889, 122.59454540570526, 148.09282080285124, 173.4005686068412, 197.40682398055145, 221.405778175229, 257.98918700747805, -220.96900181775052, -200.7478515063644, -179.83956157799585, -160.32077292983908, -140.06292820882962, -118.31460757832151, -97.04428870739318, -72.2625321481275, -48.80341031464696, -25.924180058234477, 0.7983396849435799, 25.46650355952733, 43.461091917531, 63.293357992665754, 88.6484922627889, 113.945570753533, 131.85806587651862, 156.1206859711189, 181.10885638915664, 200.62127313640573, 218.2716562793658, 240.65611373747086, -254.60236640254269, -222.6128035490298, -202.5516413086325, -177.80543959212497, -150.9629286385314, -128.04474288102938, -109.1588811937342, -88.72330973314158, -63.03421003466591, -36.20831565522398, -9.828602148526647, 16.998421108630396, 42.67214575926085, 66.79125738370345, 96.32006781018781, 122.7165935308293, 136.11572642774615, 149.15984073303628, 169.1139778006125, 188.69983062147548, 205.98803805522223, 227.44072989308853, -208.54286242476604, -189.0452420335381, -166.30837632478344, -144.19585741282995, -127.27942447097445, -106.44449153569559, -83.93295710035682, -65.1763273353568, -46.33829371408746, -25.234483572634968, 1.3108811436595018, 23.446739317148673, 41.62592123695399, 57.78810275344065, 80.72792595200589, 132.2157847707447, 155.1558719912062, 169.7634841563668, 192.5203525395117, 214.98238296706066, 244.69342643703763, -240.85313044105467, -197.89717435192637, -174.74741516803826, -150.88710645210116, -127.17916264129511, -107.00385670181105, -86.05283834016491, -64.302041072924, -40.13997233290155, -15.827974533280978, 2.6101930364903523, 22.46029323024964, 42.006778187320435, 62.088280687930286, 87.33961599444591, 104.25235842063928, 109.64976290137064, 152.85172834487838, 174.15185322184675, 193.450059744494, 211.33993621883968, 232.27653474342094, -241.1812065174291, -223.306504912945, -200.7870081592613, -177.5906127127694, -152.4140086571496, -128.0603678652365, -86.92083811048064, -64.25208784212822, -46.75769030135683, -24.28571825744275, -6.3424237458437345, 26.205167197745432, 40.762295500730595, 54.24342678563824, 78.07364781073237, 104.02364754641577, 125.38575915942313, 164.74881802010788, 179.06451258661053, 202.81765344010896, 225.23054662940356, 250.612096105224, -243.5338314244754, -223.15285408814907, -193.67141663529452, -149.84075642601204, -133.14495909990507, -109.5043015999974, -85.95367360647963, -65.32117582149885, -42.112984255302315, -22.23839723285418, -5.590297981753162, 14.026449176484071, 37.11172885652983, 58.10927660372444, 81.07512864648898, 104.82047291638413, 132.5964230435861, 149.62942016210786, 179.90298309373523, 186.54261699460187, 221.65229944921924, 244.30783891831112, -243.3646534960284, -219.3554132880839, -178.89684050711634, -168.13058998526597, -151.09284926463735, -122.08800015535583, -102.67128796329463, -80.08534721026945, -46.6984050409775, -26.838421899426216, -9.496223521106696, 13.89323856164309, 36.59455540091542, 52.27619675239353, 74.75687558426975, 93.19285769272462, 120.14226565508666, 141.33951148634316, 200.62949378024027, 206.43995896208267, 228.89029530703002, -223.79726294458123, -204.46133352455033, -185.8669107565448, -162.26875662904197, -139.38373927455092, -131.83261365868188, -115.15953026824663, -88.40546210100594, -62.167561530413856, -43.791700700671406, -19.09793329357724, 8.223655199981003, 35.34944047908685, 58.46392015291508, 79.03482300920483, 103.4881713766704, 127.56979327988657, 160.13282831125593, 175.75633117429453, 221.50644124512814, -232.57838914917994, -209.77648102578928, -188.79320638909243, -169.59996726639045, -148.9194492275717, -124.45165180641781, -104.26858733177279, -84.92405880036455, -62.522750896934035, -40.75679761814987, -0.755515164380655, 26.041360501874394, 46.317886023268, 71.17148075355401, 89.93403417508765, 109.48888182738696, 132.50712620455155, 150.54612547369692, 166.44991104444168, 198.1208161548713, 223.0433544140282, -241.52118353389577, -238.21558425325054, -210.8607535706751, -172.90677812509554, -157.70877497525856, -131.8231982071356, -107.41572119288006, -86.40375271802256, -62.46905301891062, -36.03302447246351, -17.124630890264687, 6.531957845325215, 20.546334714674945, 40.176527874843416, 61.306227721388666, 85.62642843198184, 107.93652483067848, 129.66559112601507, 148.80780750605444, 168.46893662051517, 184.80387281878663, 202.55819026820242, 210.2267487912177, -217.96126656615994, -196.2772807222382, -180.85118392202196, -167.69473627242004, -145.96802576477884, -125.36647751422316, -107.14539063864538, -88.5231872149548, -67.99647238146467, -44.13868275703178, -23.238964632513145, -2.194649525676301, 28.357648380246633, 51.48991706987914, 72.02136962182769, 92.07828311231981, 110.85247437893223, 126.84900907797784, 154.12288538734373, 178.96815460386048, 188.3806030970848, 234.83838607402504, -224.34571896027467, -202.35140590761452, -187.48739972255882, -145.22140356321444, -124.62525777685032, -129.2990283325944, -112.12032058653486, -82.60588560275059, -64.38198386408986, -41.932082918033196, -22.005858187454184, -3.0708406775712493, 16.99935890194719, 43.308729248813904, 62.95638369645932, 81.4409551061017, 103.33588794604368, 112.46010742275833, 149.91531392394978, 173.0501598807763, 196.3303409212773, 200.93270264937658, 216.27224898477132, -206.31876957794563, -181.88293057685067, -163.7132896666974, -148.8813730876135, -120.30904233212334, -103.94996867970531, -103.36409515578255, -69.86242162561088, -55.59431079624824, -32.62077061916463, -15.497227532911795, 1.2058771499637106, 27.654007781525916, 53.45029175491458, 68.22722318211268, 92.93285740017299, 80.78126221282896, 106.67914877599921, 132.27057846483856, 156.76676332173352, 183.8202523879404, 225.70696688889785], "axons_z": [-211.82480804580473, -225.34378180627655, -225.04125661418132, -240.3175975060084, -247.718838373861, -247.3558239540168, -240.2166522120828, -234.98754962873335, -226.42461680342905, -246.00990754528357, -236.5549280426187, -237.38784975360073, -238.06288160137743, -261.103092161686, -260.9664791212204, -247.8855567994923, -241.4016116887519, -233.88077207488828, -231.3657572117566, -233.56593661500852, -220.74514599367828, -204.42402158830262, -189.78563649603322, -192.79711336648242, -195.382854567785, -207.98834803949498, -208.53543494509796, -221.39728313980527, -228.1623544199898, -222.41760168686739, -214.80549037910947, -209.83817986573143, -212.13479944233, -214.88506981729677, -215.01998713542167, -199.4765552598235, -217.64650269305557, -238.00173422439573, -223.44102903025325, -217.0501090118882, -212.06145597608798, -209.6530145113951, -208.1910797363397, -202.3690616567103, -185.72932468451455, -168.361291581766, -171.93708978541628, -190.45349807888357, -189.5055458142867, -199.63854999481507, -204.47501414044865, -198.12552422856422, -182.25118672349876, -194.06271387544763, -194.5133926808102, -190.73715030839656, -195.38444166271304, -194.86472812284998, -209.37927699707154, -194.01020898110153, -191.64402862708698, -170.6294519845948, -187.95557875285192, -184.73746557858837, -171.12924448834673, -150.62325335350704, -149.63947894329758, -150.53518712661858, -173.75940920677988, -169.83865077071684, -171.50226112540454, -180.68337836768114, -167.6121264756642, -156.95850337586137, -169.9607075705928, -174.1732514666792, -180.50842142914829, -187.51815700902193, -195.25359981367717, -173.26770018307633, -170.4565495851591, -168.81562596379513, -163.47668041455677, -153.28238497064103, -117.59813236667554, -128.8564596488948, -156.66414412941816, -144.22988613065917, -150.37517969524671, -157.1701756516897, -155.47774240010676, -148.68769744537147, -137.17074723150998, -146.59370585469728, -158.22288892974035, -176.6950339171776, -174.86599299249255, -161.90472503718533, -160.87755024061875, -170.1069685273035, -148.05047844673354, -149.1661089593645, -142.00575244418548, -141.08848750264818, -136.0971267362804, -128.06756647880027, -97.7335858439573, -102.92219084512381, -137.24864066912878, -120.32722448231279, -126.1329459122711, -136.89359149868017, -137.86023513707983, -129.23061259085543, -116.76485713816604, -127.26422642149402, -139.13617586478065, -151.19737486495532, -153.1151052475261, -143.0529195784404, -136.80168316786538, -145.19041537017355, -147.54766477531552, -130.22734647105318, -127.34293441815815, -117.2791790591008, -123.04833480712948, -116.16481932803694, -106.29318716789533, -80.86820707050722, -81.17728983007314, -116.04249666428238, -96.25215177572684, -104.89518371667317, -117.38808903914475, -114.74415119578285, -105.60047174578138, -95.37900477759484, -105.67033273635552, -120.35502281412207, -124.34569455943819, -131.17317163012967, -119.76002503590584, -107.70816566474976, -124.01960826606272, -119.67582451233864, -109.15871966067576, -107.34786932348572, -90.80636814651895, -101.47433415083388, -91.05545111629924, -84.46914565895347, -67.68348758406044, -70.38672081704662, -92.3550968868555, -69.76638737424733, -86.10075915877046, -94.2076551093361, -91.23013804895335, -76.92879268016009, -81.74191238861503, -99.86985441616588, -105.00339130707081, -85.40783270282172, -95.2240920681563, -87.09920314882703, -106.5385788454786, -97.05488579359111, -87.8252932453911, -91.0114453925642, -74.49727623386428, -75.99940131200952, -69.99049587466027, -62.69659263091867, -45.37030444828878, -60.51051969611222, -73.43203552076821, -67.88161572683086, -70.05606018846694, -74.2461575868396, -61.114911678631756, -60.51675559879092, -73.34104975136307, -81.28144469699008, -64.30773032086002, -70.32333423330364, -66.94714226513084, -79.7764008846839, -58.37348744230834, -70.31029072648252, -72.85015019787083, -66.7188194109129, -56.31356818777755, -47.17346312525525, -23.783363213347698, -36.97387510848329, -48.156843565458026, -53.003672702000586, -46.961959518655945, -44.39676404040964, -47.20838289444837, -51.625568646948565, -41.05745414878589, -44.55309977858548, -54.21393621929724, -42.78905013502026, -49.16168497841373, -47.432498630399074, -49.04991327799292, -38.4098052882111, -51.38826440302682, -52.19893028385035, -44.33559602479569, -39.00621638338041, -32.41801622255081, -29.60242477876492, -15.296842189397557, -24.188458865824405, -32.68199446108531, -24.79587412486822, -26.384747395725306, -27.35218031488088, -25.95534099659985, -24.728105716393294, -18.07406747694062, -20.255609160555885, -25.982643346279488, -24.96771371595353, -32.04784706181461, -23.84899982166869, -23.379100912651825, -16.587845379747407, -32.29532332073587, -24.953444389685878, -21.837844386108983, -17.037911059287886, -10.599011748794984, -11.222773144863593, -5.457903801825131, 5.392839203843193, -1.9163180071173487, -7.274384295230339, -3.8959527871182367, -9.260548012969522, -10.599061243430144, -3.4935210489940705, 0.5262155515959129, 1.533158351835885, 1.0233675672993985, -3.5278751904389836, -9.105371099530533, 1.4659005482056726, 2.207348075888149, 8.706324323040402, -11.375031476671928, 6.965558701594884, -4.240102311853264, -2.728531691400392, 3.0743932710941584, 5.651398682378057, 17.972315259299148, 15.436067904044792, 16.636329925716325, 18.055672734199224, 9.901361062715093, 17.33313219641022, 18.19313021147419, 23.865774186757882, 19.36202468792993, 23.12044291124208, 27.107437614678634, 18.21568841287417, 13.436530531279109, 21.822687604289154, 23.970267231667666, 34.37972539555519, 28.983353838257646, 15.508011927398588, 21.301906160908402, 17.91229983393313, 11.635607077838744, 16.796950839083735, 36.74022084651754, 38.17358189170124, 39.96820200160169, 29.842983080661444, 41.3921872531371, 37.843759440332555, 47.362445472275795, 41.82437168686116, 42.872045791254116, 57.27603135344813, 41.42360742207382, 32.38416056375876, 44.036612683158154, 49.266138474204645, 23.51253283429683, 43.32028699203857, 54.181677113319274, 37.99362667041573, 44.60295858896444, 36.696111946986335, 29.125238591897983, 48.02241361081668, 34.60681681606349, 59.388081088565855, 61.54612938134466, 65.87896216779627, 54.72851591589332, 61.213332424283024, 73.67702073958749, 60.90306177198273, 64.42228946605229, 78.3034413032732, 66.0123131723525, 51.63031004085687, 68.97053965342093, 70.66791171728958, 62.23476462578133, 57.06693585325513, 79.248074507078, 59.90916162853361, 64.51078255567568, 54.130063660414784, 45.9993861595001, 66.74542637591564, 59.60066170551492, 81.11643642867175, 87.53090360169104, 78.347457050435, 75.20133175732094, 86.91200481232725, 96.08963428014467, 81.80138908490908, 88.33063507793794, 99.75943752103696, 87.00128348928764, 84.17463237061486, 94.77507802842155, 91.35885447518403, 85.58608098273656, 79.79937672456731, 96.00008023784842, 100.74343400383518, 79.03325694919177, 74.44797914811532, 72.67531717763542, 87.01119438806236, 84.6684998327029, 104.03273491342414, 81.94161102172984, 106.43387216743673, 94.96946380766727, 106.14153348746599, 108.38790716661624, 102.00496422096353, 109.15630029235562, 123.53031582810165, 113.90432581209791, 104.95442235248119, 116.08196104410017, 109.2996898316115, 106.68440722286358, 107.5562784312621, 113.91371954560522, 109.63921007090183, 89.32609648903905, 91.6418436370276, 106.56302650473934, 103.75460410404261, 129.7371754773256, 125.72450616521687, 133.0520438901681, 112.28051625921714, 128.16653518929022, 130.28153727487725, 115.23640610081267, 121.30878213884777, 145.8234242216308, 139.92832042278425, 130.23218205549963, 134.32639314825124, 128.69237218388355, 127.41503268113095, 129.1185961531524, 111.54431479128336, 127.75685805444127, 113.02462738754022, 123.90488169177888, 126.24313223411224, 151.3801518479464, 146.26643110179424, 156.38775984369778, 151.22216337481635, 146.96285037041446, 156.79655478992962, 137.4952703521827, 140.112603034731, 164.0316441289993, 153.44868798516757, 151.44785359540987, 149.17115396355712, 146.12070158782925, 150.73731936557436, 151.64263572867233, 134.501002589871, 148.5697782669828, 127.06223039045736, 137.85162948388694, 106.55622207054506, 149.0914171773703, 150.65749548007847, 165.06783014718866, 181.04106854112248, 177.12810765947768, 168.44257133615372, 181.71903526585515, 170.82383414024196, 165.7830694624763, 185.14581760733344, 185.86484402843607, 172.13224498897353, 171.0612683173588, 167.70441751297298, 168.41354506422687, 170.5521829982659, 177.11175064275275, 165.49772909433463, 168.22838836606962, 149.13318564122608, 144.15090010808666, 164.60745815073884, 173.3784171329016, 169.77002768686822, 183.39396075971248, 200.85722078026654, 202.95388788170732, 198.39495737524945, 191.60139353301992, 208.86100388892334, 194.9315386888136, 191.63977732639148, 207.47930927877206, 203.94346465440884, 193.73289429455008, 188.0569821464561, 186.98552812050178, 190.4946471706546, 188.49533023386198, 204.71027948356098, 187.35211916123808, 184.74027813475303, 167.38123960129332, 159.58380561903607, 197.77620783036093, 188.9727023085284, 203.47526739410006, 225.84712194450472, 237.92194463291838, 215.8073543603277, 210.70111271896144, 236.74136858061286, 215.26413798578974, 217.39429776727573, 227.18359084620292, 223.37953790191295, 216.49826019194535, 216.82305134510614, 203.98376448194, 207.2641874980276, 206.63259544850678, 223.16020593136167, 209.71721352559948, 206.50752702532512, 183.2853758642728, 205.51061826369255, 186.69319893310623, 217.57296523115915, 221.79100770724224, 219.6184882811435, 248.0494398980858, 264.80733894567084, 227.33536436583532, 248.63190088042109, 260.3137099227222, 238.5267217889953, 245.35639481561915, 256.4531068186664, 243.48832521637712, 241.518000153474, 240.3934219306383, 223.99204628396544, 223.38550741000324, 244.8435626658757, 244.85838283576004, 229.65045476744166, 231.18563830545588, 232.00007086622955, 205.1296464629802], "NoR_relative_position": [0.6668472546609636, 0.7915302829382448, 0.39163414781728556, 0.558106499910836, 0.15229771151188864, 0.4024218454962998, 0.7028105269739172, 0.5641519280267195, 0.5563992646127057, 0.09358354912691913, 0.13992504888546065, 0.9470313029991346, 0.9458926558222281, 0.5609320413389921, 0.8696102005278236, 0.4614542610348298, 0.48526106668402635, 0.7738195564102173, 0.36297441384187945, 0.18883514661144396, 0.21078703526031495, 0.7294948219740347, 0.9400015011872691, 0.9449704946385193, 0.8567977273461187, 0.4174085135910449, 0.04049959328730135, 0.19544895975486087, 0.5449675782166422, 0.2105705718338312, 0.07388602406406242, 0.7654943211063802, 0.8559216597833721, 0.9725320547030943, 0.644165607289489, 0.9145364028698934, 0.9675322730167554, 0.204623916650715, 0.9579455939418742, 0.6260759090131277, 0.4954587116770882, 0.586472719393606, 0.44899882868383023, 0.2250885739913452, 0.7357728776665503, 0.8389463673473788, 0.39260478662895215, 0.5651567393865029, 0.09378517943655795, 0.20799080129505254, 0.9038119560528503, 0.09357962494065264, 0.566183207530718, 0.7268291145398024, 0.5428826746351999, 0.7977762046084772, 0.618700730840468, 0.22729435939385478, 0.007208787005168027, 0.5167317294987814, 0.8079754461352524, 0.8449194238996198, 0.24472105266793875, 0.7989524122165085, 0.27873547185331726, 0.9815172357655244, 0.15557657249362866, 0.9756364143266804, 0.8645824435841212, 0.9772383769492399, 0.7978427811417197, 0.38957873964394063, 0.2323335188694433, 0.13620816965155347, 0.4896254027754736, 0.09774367104758264, 0.0018121929741736764, 0.10470855635470522, 0.6900446560765552, 0.47858271184931456, 0.12360546035466558, 0.8974825362592677, 0.3052613332597831, 0.09482494102059302, 0.023170848918373843, 0.938878425765932, 0.48101699422182964, 0.09641879874265402, 0.12251767836525951, 0.2763467659284995, 0.26222067683697636, 0.04968854155183777, 0.24140843963918812, 0.6897928385833492, 0.3584137525493244, 0.22762331968306548, 0.615233200914618, 0.9235249015068443, 0.030309049068964256, 0.46562989877652994, 0.17142415285946122, 0.31161376702104415, 0.02150259268598753, 0.8272989091162666, 0.38785735746370376, 0.9448395530490511, 0.3333146799331449, 0.006689194792977027, 0.3570269029648516, 0.5222513657303196, 0.5122816825746324, 0.433614636419979, 0.6715490642453564, 0.7449827512163408, 0.10313009780124216, 0.1278453027102604, 0.0330239902808247, 0.8251744263434141, 0.9473423760167139, 0.7692344502923978, 0.6817157482912901, 0.8668606739893919, 0.28472389687768196, 0.6765424621683214, 0.8081039746185384, 0.48519610819555525, 0.2800896462350637, 0.7728901632876919, 0.9071865577462354, 0.7823421537004203, 0.2720254210301388, 0.9835538796596794, 0.8908801001350396, 0.6754290769518696, 0.250499702664178, 0.5536757412465638, 0.25221937007187045, 0.945871042972017, 0.1507607574886647, 0.14020395229985216, 0.9467051308082892, 0.4946122491462899, 0.6317525583568593, 0.08580826754896842, 0.7203091592645616, 0.32791494178904834, 0.43811195335737396, 0.21539469046886295, 0.4053949907602552, 0.12565745612479484, 0.40841845198274407, 0.8699163592280632, 0.30981168077369814, 0.9487053477539469, 0.8269064333370527, 0.5468558113520725, 0.7919386358407029, 0.6882280068499457, 0.22679472052156024, 0.1992580175588058, 0.5918214077522342, 0.760578409835104, 0.7728364183551639, 0.34455217452271814, 0.37385856986123533, 0.1560241340180787, 0.12405821127916528, 0.46825341673029997, 0.23326947539611131, 0.13310382309180102, 0.6239279195925322, 0.46131861822816245, 0.4528211574488171, 0.2836029457553667, 0.19501024298948266, 0.9005454033227253, 0.04685647462346132, 0.13973441133307818, 0.9585540166079144, 0.9030082044330534, 0.01698140273530846, 0.8334629167681071, 0.10805774073201702, 0.4031268030593036, 0.6075677930059534, 0.6836550942931268, 0.691188866554598, 0.14494577998268754, 0.7063578080453985, 0.18830182984012167, 0.3098045904630532, 0.472012037527491, 0.9668744307570053, 0.9870574466783378, 0.2422227421770966, 0.3741554369863723, 0.8954431913452112, 0.10571727080923932, 0.5310146788533628, 0.8595973440605837, 0.5247470629994816, 0.11761309656971275, 0.3657223773184769, 0.03649435668787071, 0.6757724986023422, 0.9991030592991132, 0.6676958264074646, 0.7174910134483284, 0.4292149851287682, 0.5693057406167435, 0.602823968135623, 0.8534207261914611, 0.06162775607252535, 0.4514690851390367, 0.07912217087960205, 0.7162542118343191, 0.8427806456573512, 0.8648080577181824, 0.2624853121003139, 0.57746061490266, 0.7779213249304037, 0.7660988321094773, 0.8083686309802531, 0.3073864553114518, 0.4271124951213866, 0.12679650095583694, 0.23655197248235282, 0.7770816666296717, 0.3782001245798997, 0.5686396788902865, 0.10351375035379973, 0.6502325150185485, 0.6423474677866131, 0.21306309992375294, 0.8155524412989954, 0.8739063822832592, 0.8404617251459864, 0.6912464558833253, 0.9146717935210555, 0.09912786373435489, 0.2509670623380861, 0.0009872691177935655, 0.7299152057431919, 0.8485252411906797, 0.8498508181996284, 0.02178878682229335, 0.5390806205090476, 0.6020157869217597, 0.3625764917105444, 0.7798459170058252, 0.056112009263030393, 0.07636311404584639, 0.808680139294432, 0.3862601086308791, 0.7507916378108603, 0.4442367435889738, 0.7189852391247056, 0.5998434337056213, 0.3142559955054768, 0.6099887035511158, 0.463418330085552, 0.6881717455525455, 0.1631366182107955, 0.6952677793481531, 0.7232308537817959, 0.6856232568555866, 0.5942376757217448, 0.9962790621837885, 0.1835559698729572, 0.8990896326413679, 0.6584303906816711, 0.8995126417489958, 0.8427880024323887, 0.26987826548122495, 0.8031191663220131, 0.12070270185058463, 0.1719340926409859, 0.7626426465752428, 0.2248666195585124, 0.6460140311521123, 0.476049871235516, 0.7580484351870398, 0.6831762187911398, 0.1617205620901221, 0.970891345600501, 0.46107848322540235, 0.7058677171376919, 0.06671640575691529, 0.4489467007642999, 0.16952652651145228, 0.3075036780100624, 0.8387537962476106, 0.46272020774208966, 0.9707645347199881, 0.9126648253926931, 0.4500747761057402, 0.5380272527149652, 0.1414821895188264, 0.503025142787195, 0.43510770828091117, 0.9421314171447688, 0.7011319703321109, 0.703166506865917, 0.22598030796415214, 0.746477482767286, 0.6340630827500556, 0.3105890543458413, 0.5483375426774061, 0.7130303468400864, 0.4041153548758625, 0.31243237048970895, 0.23338102540482308, 0.4816529155631002, 0.17741561047573173, 0.4215954829232871, 0.567722270032648, 0.8221331762526263, 0.7906499175067172, 0.5870233931366314, 0.889032132147202, 0.6549515406203271, 0.3095731075316065, 0.6225634924958848, 0.759105650103402, 0.7875798892138041, 0.8975628779029492, 0.526482480257358, 0.9196837225648942, 0.7750400384323842, 0.3739548646951506, 0.5905079847108251, 0.8388439854867249, 0.5165429521596935, 0.19598369353728273, 0.8963105188091651, 0.33599750289620156, 0.07863971545388848, 0.9937974544467569, 0.993983524995812, 0.14769609579945753, 0.28463719037402213, 0.7269609041966352, 0.19250301355299848, 0.19786755187680927, 0.0032785229029225205, 0.6047313826122684, 0.09260440043808638, 0.6625024688622796, 0.046983291969756036, 0.32727045426154233, 0.8321367736594883, 0.19281405333732105, 0.4238830821807419, 0.019806262412146003, 0.6660635266280743, 0.1885532004458581, 0.2147209131334431, 0.8512695575379987, 0.9756988703296583, 0.8733447020715365, 0.40065479924104885, 0.4445354542944474, 0.4555269667895053, 0.42643426897230097, 0.9889465482978778, 0.20719000761539608, 0.6219488259305653, 0.12594482744332103, 0.7031698062423256, 0.7273513445833247, 0.28010705039069694, 0.9426474726281995, 0.673310069871496, 0.20320640213313768, 0.7667602306514854, 0.4455196035010257, 0.8317131778018615, 0.31021106105385143, 0.5626701596791394, 0.2962107241399873, 0.38024069652322257, 0.005440985260222075, 0.5632911659087962, 0.3285206276771597, 0.7668271339602626, 0.7316924784937746, 0.7031918661974228, 0.4795415829329597, 0.1692596234032947, 0.5538784465751049, 0.24259678453950895, 0.4918958747427421, 0.7639027326809811, 0.9209886974733085, 0.44367564722066377, 0.11197523306858448, 0.48596858491062456, 0.8848460090888791, 0.5118959059875521, 0.20053604022145288, 0.7790867510430043, 0.6901948281681144, 0.566032444917604, 0.005205024129834146, 0.8201033417715309, 0.09715909654353483, 0.0628677285071022, 0.8506013154149304, 0.18875501063819766, 0.8075594110477943, 0.20648177875241813, 0.11981253489008392, 0.7775391570056482, 0.8819553153742963, 0.30501399191458967, 0.9973644679224504, 0.020026540329941778, 0.1648482893787696, 0.9795101697328793, 0.9773487819789279, 0.43627435337704623, 0.6144248989593663, 0.6536986010617195, 0.7650515669136416, 0.22178197853624315, 0.745915142960338, 0.8213945390935989, 0.08205275616505758, 0.4108509900374788, 0.014515340485513506, 0.42193722917320853, 0.36047848191401033, 0.6020536787900288, 0.20287955055267803, 0.5481997690653783, 0.5950389772154733, 0.8356340431298943, 0.8195971567724035, 0.34615056476351747, 0.5736963656438487, 0.015143657108308672, 0.6411746818238707, 0.22324061828884034, 0.3184641058174912, 0.370998837541607, 0.19702524976910785, 0.7846673862730872, 0.5226401891203328, 0.7831729692623424, 0.19797043991064622, 0.6393642238415541, 0.4480441292293067, 0.4358576137524883, 0.04978130937227976, 0.4730183039713618, 0.493813348661315, 0.13622665862555572, 0.761972854682558, 0.25787876082886685, 0.5527729781692982, 0.19280345706174773, 0.39944639196302445, 0.31860745707432137, 0.982387048342074, 0.44891483509817187, 0.42357158004929185, 0.4339552433065569, 0.949269983731297, 0.09241944686201342, 0.6457567769500073, 0.3645564055502152, 0.9706950332094413, 0.9897070934807789, 0.798247968603034, 0.2909522452608011, 0.5542890367438668, 0.49849001478604704, 0.35147965609742204, 0.68802007898879, 0.7718051331075972, 0.7144118523102437, 0.17386471609644627, 0.18677768916317894, 0.28819864815611185, 0.6436761256395784, 0.7765477262371556, 0.6513588642953937, 0.7137930524160822, 0.19545140350723256, 0.08440195180671384, 0.8132570552725319, 0.44774403913131855, 0.6124625888218939, 0.9994557966518176, 0.23573648954674287, 0.9108371749890438, 0.3644660381152047, 0.4806515131904341, 0.26294451476016545, 0.4715988929857128], "L": 12000, "N_intra": 0, "intra_stim_position": [], "intra_stim_t_start": [], "intra_stim_duration": [], "intra_stim_amplitude": [], "intra_stim_ON": [], "extra_stim": {"electrodes": {"0": {"ID": 0, "footprint": [2.527180156707981, 2.5319235466760808, 2.544832564171036, 2.550097959275706, 2.5506683219994115, 2.551248302934255, 2.5572085266521363, 2.5813154643166367, 2.6277971385605463, 2.689853182688087, 2.767768301209509, 2.862418776609388, 2.9758346637083575, 3.0655096875093557, 3.0946745013153323, 3.0978170443726305, 3.1009711601644234, 3.1313707095599703, 3.235965209037255, 3.403121666095674, 3.5928798583332404, 3.805051185919861, 4.041740030454405, 4.303994360411097, 4.502809923752165, 4.566910679530496, 4.573755094305362, 4.58061178479068, 4.646060039545018, 4.869516739358342, 5.215129719417758, 5.594743270801062, 6.01149133336122, 6.468281666943805, 6.970142284042948, 7.349968163129624, 7.471728015262393, 7.484744560949294, 7.497788060915543, 7.622468544184902, 8.046055848829562, 8.702353524205266, 9.424165392278365, 10.217702711891999, 11.08930661023236, 12.0486772023029, 12.77580320998604, 13.009730213996233, 13.034754904045698, 13.059834678286263, 13.299549913485976, 14.1134780745827, 15.383609611289549, 16.787337327641364, 18.33941418087061, 20.056438187154303, 21.955138405210725, 23.3975275685379, 23.862471752161003, 23.912222741417615, 23.962085679647174, 24.440432757067658, 26.069644053310594, 28.62027722795612, 31.454383898698758, 34.599373133694435, 38.091160495053806, 41.97211892664119, 44.93518390401828, 45.89207572316432, 45.99456002519702, 46.09729248416351, 47.080020493172725, 50.4299530090025, 55.68257859919689, 61.50537157453468, 67.9684525537484, 75.13402064716527, 83.06973923520292, 89.1080644931305, 91.05166347725743, 91.25996064651211, 91.46873129483933, 93.46445796205613, 100.2506682100661, 110.82338118091577, 122.44628697030052, 135.2186215333451, 149.17746511933848, 164.4030278223699, 175.79148495355707, 179.427126748169, 179.81472208214603, 180.20299619794835, 183.90832876929747, 196.3720696897125, 215.32617240049518, 235.53345014736226, 256.8766516847619, 279.19454617303984, 302.2680798334839, 318.6511423590434, 323.7255330737402, 324.26280979716694, 324.80009831281217, 329.88163014379614, 346.3518059476355, 369.6942154666945, 392.2410949919577, 413.47184248094044, 432.8067358412968, 449.7411602691797, 459.8429536292521, 462.62127485575894, 462.9083047622256, 463.1935874627169, 465.8050196641015, 473.1957825492565, 480.48828564508307, 483.91552372879346, 483.2700903095372, 478.55490291156275, 469.9953761388101, 461.83803823493685, 459.01629682009735, 458.70897773830256, 458.39975866960975, 455.3816425709653, 444.6581351352418, 426.935273151077, 406.9211416865469, 385.18465980926976, 362.31760442702466, 338.86354529132666, 322.3776217451797, 317.31236943838064, 316.77729029288025, 316.24234380857416, 311.1901018728376, 294.90753808308165, 272.02147176256705, 249.9875487070337, 229.00431917351185, 209.19878697639265, 190.65901109882748, 178.49328257771305, 174.87540783692518, 174.4964915249334, 174.1182746874911, 170.5792064941039, 159.48379541716756, 144.66489554096805, 131.09659549950328, 118.70568685340812, 107.43317764356905, 97.20093651406211, 90.63575271440794, 88.70489825323008, 88.50318699165817, 88.301948716415, 86.41990689308236, 80.58495777325841, 72.90560052064674, 65.98363134499546, 59.74162221327824, 54.11769362721157, 49.05603668278585, 45.82814356124109, 44.881499429692674, 44.78260825794214, 44.683949406331685, 43.76361374603771, 40.91053715440062, 37.172509920371816, 33.811763262703295, 30.787624169893494, 28.067152724685343, 25.618360195290965, 24.056729918214206, 23.59975805027528, 23.552036148562333, 23.504410933649606, 23.058587628244698, 21.67884207791742, 19.867807944191316, 18.23792821186107, 16.76658795946282, 15.440656163397362, 14.244758580700951, 13.482415506167614, 13.258537601461956, 13.235124856974437, 13.21177123455454, 12.993833386761079, 12.319398041757278, 11.43511769033665, 10.641015567622622, 9.927560084982174, 9.2876387041284, 8.715422091928733, 8.35386944871728, 8.24832615878168, 8.237343712390274, 8.226391196157543, 8.124296916406196, 7.811152390291101, 7.409437285386525, 7.059011657360537, 6.756105016642348, 6.499477190121338, 6.285120115177189, 6.1614080853721145, 6.127316610867882, 6.123808748031704, 6.120321374009752, 6.088355519375297, 5.998076829708188, 5.903221435545753, 5.850383595800807], "type": "LIFE", "is_multipolar": false, "label": "LIFE_1", "is_volume": false, "D": 25, "length": 1000, "x_shift": 6000.0, "y_c": -86, "z_c": -178}}, "stimuli": {"0": {"t": [0], "s": [0]}}, "synchronised_stimuli": {}, "synchronised": false, "global_time_serie": [], "type": "FEM_stim", "endoneurium": {"name": "endoneurium", "source": "Ranck_1965", "isotrop_cond": false, "sigma": 0, "sigma_xx": 0.571, "sigma_yy": 0.571, "sigma_zz": 0.085}, "perineurium": {"name": "perineurium", "source": "Ranck_1965", "isotrop_cond": true, "sigma": 0.002, "sigma_xx": 0, "sigma_yy": 0, "sigma_zz": 0}, "epineurium": {"name": "epineurium", "source": "Rank_1965", "isotrop_cond": true, "sigma": 0.085, "sigma_xx": 0, "sigma_yy": 0, "sigma_zz": 0}, "external_material": {"name": "saline", "source": "admitted_number", "isotrop_cond": true, "sigma": 0.5, "sigma_xx": 0, "sigma_yy": 0, "sigma_zz": 0}, "electrodes_label": ["LIFE_1"], "model_fname": null, "setup": true}, "footprints": {"0": {"0": [2.5671192031943035, 2.5681710451816975, 2.5732222466144337, 2.58255403649738, 2.5962966201715014, 2.6097595822901116, 2.615685459091928, 2.6165820985953308, 2.617484981825131, 2.6243353080233067, 2.6428085845246585, 2.6711406822198165, 2.7035238405580864, 2.7409359084149183, 2.7824572071262974, 2.8281762260452794, 2.867047744533355, 2.8834773650500187, 2.885766324589565, 2.8880531822047275, 2.9047571648638475, 2.949282159587692, 3.009828684026413, 3.0756219917172274, 3.1464037309536232, 3.2217237943564236, 3.302743753228787, 3.3694903088268076, 3.3970227410830356, 3.40093073001721, 3.4048490508455167, 3.4330442996097803, 3.5057162170205403, 3.604557992208375, 3.709536530190233, 3.8203999348127122, 3.9377086451116696, 4.061929454636414, 4.163014725865996, 4.204646651655623, 4.210547418667435, 4.216461198963047, 4.259045990884698, 4.3684781546317755, 4.5169223001983125, 4.672051434657502, 4.835877011492846, 5.008325733751335, 5.189550161313294, 5.336697619695107, 5.39736707375754, 5.405923210665261, 5.414499658999739, 5.476314012881557, 5.635350579195364, 5.84905413064903, 6.0737420068419015, 6.3096460799662, 6.558484862041378, 6.819488109673039, 7.031227551711111, 7.117895880000981, 7.1301627761337, 7.142457906943727, 7.230840781648614, 7.458454363441858, 7.764621373654607, 8.084699859760812, 8.42241832280973, 8.775942011355612, 9.147698772667331, 9.450359463661004, 9.574478983474723, 9.592046453384905, 9.609652417095598, 9.73614883865496, 10.063110595584961, 10.502239622141312, 10.964206550227043, 11.451188086660398, 11.964291416851866, 12.505398558498868, 12.94679141861131, 13.12839131629948, 13.154042051214471, 13.17975896338304, 13.364825725754526, 13.841965645295028, 14.486033434906076, 15.164830260245049, 15.88168594834298, 16.63704203025371, 17.434630283567053, 18.0864039346875, 18.353968893649373, 18.39190297555213, 18.42993695541966, 18.703016603567878, 19.40913655652985, 20.36200685201189, 21.369466144447742, 22.434057488753613, 23.56191216970352, 24.75327074148361, 25.727042380656947, 26.128402096065358, 26.185317361908577, 26.242366043524754, 26.653031702568345, 27.71486027427992, 29.15000706930341, 30.66970547521395, 32.27941022925082, 33.984877238624684, 35.79564584654476, 37.278763586202096, 37.89261221341424, 37.9794743288264, 38.06656390908933, 38.69336205301136, 40.314264760133725, 42.51445947960389, 44.85123330998725, 47.33478516417561, 49.97638541449154, 52.78567954832242, 55.09623899194782, 56.054295521851316, 56.19051974531673, 56.32699625188347, 57.30700055690307, 59.84456373014003, 63.3010707970835, 66.9884309338282, 70.9214870985655, 75.11724265003713, 79.60253078117552, 83.31128629659628, 84.8417174112204, 85.05927075738573, 85.27743510792278, 86.85079336876737, 90.95106924508056, 96.54234346374963, 102.54884148155195, 108.98237406265737, 115.88644599118564, 123.3144971645897, 129.48449371236296, 132.05535351205674, 132.42103752110376, 132.78704617469248, 135.4244197840973, 142.31351130983876, 151.777010152739, 162.0015033824141, 173.05345041267466, 185.02223856550668, 197.99200886106811, 208.85679584709362, 213.3795636088653, 214.02639270701312, 214.67766420132466, 219.38576986487894, 231.66679822285457, 248.69701219552857, 267.3098124170269, 287.67782745217903, 309.95981709954566, 334.4421341758952, 355.2038597706737, 363.8973643058641, 365.1392107842908, 366.3860428706558, 375.4157100696906, 399.3566000645391, 432.92706281401473, 470.35066244251226, 511.73233642216985, 557.6696083000114, 608.9133052079393, 652.9888056231343, 671.7914583392379, 674.483509057693, 677.1872203040397, 696.7029663695872, 748.6860855466831, 822.8418686748792, 905.1185709290036, 997.1868241169474, 1099.4382205612121, 1211.625846173131, 1306.3890832384466, 1345.4980674584694, 1351.0266090087891, 1356.584091813232, 1397.1996113024509, 1499.4009756072746, 1635.5798129967982, 1771.4917941876824, 1904.366738008343, 2025.5018530557734, 2136.2638847437265, 2211.3726057634785, 2237.9159131006018, 2241.779427981278, 2245.617104420662, 2272.200385463209, 2332.4529911386767, 2397.782860666664, 2447.3818107860916, 2480.8136943648124, 2502.831605002937, 2506.913414542118, 2502.1898683092168, 2496.7997381660507, 2496.6538311763443, 2496.7164347319267, 2492.9998672335364, 2474.6926781249604, 2435.739653823165, 2381.7930682879396, 2321.89110194861, 2240.713432923409, 2144.2383763063926, 2060.8571301174716, 2025.1895644722242, 2020.0474984131888, 2014.714126167004, 1975.0862283289534, 1877.0668089914063, 1744.8323983856794, 1608.9948587106376, 1474.0880637276307, 1342.3826102373014, 1219.1632096942901, 1129.6587957906092, 1096.4310371718866, 1091.7886445430852, 1087.1634435024885, 1054.6949854627635, 977.5390724877851, 887.3425806628885, 806.9024159550827, 734.4468759097005, 669.8864356827114, 612.1993220088306, 571.648678880375, 556.2924308660347, 554.1810854491051, 552.0810634011152, 537.4497688450851, 502.79706069935327, 462.37388824280737, 425.85771779203054, 392.95290429505746, 363.0838132230113, 336.0021217880744, 316.6932075821453, 309.3475318820085, 308.33061933384596, 307.31817478431566, 300.2371301671419, 283.4093888842355, 263.4304484380847, 245.153464845793, 228.40031104549595, 213.03770021742693, 198.85423066247705, 188.6371745345653, 184.72358221341062, 184.1834346001605, 183.6453787804586, 179.86613760962024, 170.7905778393622, 159.91329661354888, 149.87641893125988, 140.5506709866487, 131.91594814337606, 123.9002258086056, 118.04982032016196, 115.80700937306933, 115.49601477541894, 115.18566236969961, 113.00253077855135, 107.75260856753307, 101.41119472561705, 95.5066874586434, 89.98609738134903, 84.83940898375673, 80.02746909199658, 76.50055624094227, 75.14484577121816, 74.95672144347897, 74.76914959368162, 73.44677744758309, 70.25364148854916, 66.38052024754876, 62.75267761503861, 59.346179298204085, 56.15450729995417, 53.15694507582715, 50.95305720153651, 50.10323391584387, 49.985313206488584, 49.867697480157304, 49.03869616694633, 47.02793597975427, 44.58264934113684, 42.28031682798882, 40.117242139596, 38.07947391452329, 36.15998387763818, 34.74506233748045, 34.19721058697193, 34.12100413213384, 34.04501461044981, 33.51068867672115, 32.215768943336286, 30.63642295023014, 29.14417439354294, 27.73829203674477, 26.408856925014547, 25.155810675188803, 24.230530556190832, 23.872429714799207, 23.822651913715177, 23.772915600318502, 23.42210566006264, 22.572192135732113, 21.532542267138858, 20.552041434381493, 19.625629972141446, 18.749727836547994, 17.92101574797868, 17.308376938306665, 17.070291976277602, 17.03734652315974, 17.004475226462905, 16.77252252434184, 16.207678863424377, 15.517582190028046, 14.864858430221332, 14.247700451833142, 13.664077444637401, 13.113357267284353, 12.704354559853448, 12.546465257589777, 12.524508988324424, 12.50259905811654, 12.348197359845917, 11.973988160291205, 11.51650110273805, 11.085107230686797, 10.677794043997194, 10.295076992266539, 9.93355343576931, 9.667288316815629, 9.564418949159064, 9.550124395008881, 9.5358668492884, 9.435415903877184, 9.19189906971158, 8.896026750307023, 8.61776994926616, 8.356853153884188, 8.112705100834788, 7.883969509539037, 7.7169667336621295, 7.6528236865183, 7.643937528961223, 7.635079540554609, 7.5728015689508075, 7.422539592421115, 7.241537528209407, 7.074221712408697, 6.920476509893345, 6.779468076042229, 6.650269751892861, 6.558325403402036, 6.523835106828425, 6.519094024017599, 6.51437713025791, 6.481251361065922, 6.402925632401704, 6.312447142715521, 6.234050583391219, 6.166264755383233, 6.109842581216753, 6.064063932590066, 6.036060501649927, 6.026705253206903, 6.0254701939064805, 6.0242572194523465, 6.016241478356697, 6.000689272931811, 5.992874838140939]}, "1": {"0": [2.5828276295051706, 2.6735025311422485, 2.870304865229818, 3.175544047127992, 3.600751220129416, 3.940532729456783, 4.023898361390516, 4.029372494206944, 4.034859395968492, 4.121773629759963, 4.556158062266943, 5.398995941982586, 6.4763066135501095, 7.843698774393078, 9.578423638876934, 11.797326148024965, 13.521050138614617, 13.941238992422878, 13.968826178207891, 13.996474442100435, 14.434091719993743, 16.62659602478614, 20.92598535498047, 26.553451094205094, 33.97073921074856, 43.836335383485384, 57.08741717236518, 67.84120456278157, 70.51290619973405, 70.68942509862944, 70.86648912699893, 73.68098709601891, 88.13054032427115, 118.19993073036537, 161.01789526003859, 223.66193192671813, 318.6228746602921, 469.512270016656, 613.9025869927823, 653.0178612461402, 655.6415674099296, 658.2797665812061, 701.0542191789326, 944.4929711841557, 1547.5816515889965, 2278.4596995975603, 2692.7043999450634, 2731.083945804126, 2409.02250074158, 2001.2534396669607, 1895.4021641413963, 1888.5428410144177, 1881.6424035334055, 1776.7611056058333, 1313.4845305294277, 804.4289287006848, 515.9782952923927, 346.9107859022797, 241.90860863047777, 173.287368054598, 141.86469192110576, 135.87834073129076, 135.50278962231047, 135.12840214879174, 129.46295315514453, 107.07737645465704, 80.24552961892485, 60.897568452994186, 46.72905211674868, 36.22572624536878, 28.36726144150173, 24.426257756823677, 23.645733832586213, 23.596538251434467, 23.547463150990836, 22.80148531831282, 19.75803879945292, 15.905210668545292, 12.967301051330185, 10.739337646545295, 9.066192193172622, 7.829857922287858, 7.23553787352478, 7.121415150200527, 7.1142857541184545, 7.107195955253947, 7.001292697060608, 6.590967928460862, 6.170668753697, 6.023831915155561]}, "2": {"0": [2.5961210325010966, 2.5976374818059123, 2.605218191483607, 2.6153011566449336, 2.619792493563415, 2.6204189718991677, 2.6210548491764567, 2.6262835684726444, 2.6425322837672947, 2.6703025960785425, 2.704166789883226, 2.7444187283153276, 2.7912809648490535, 2.8448743387382365, 2.8898348388073125, 2.907501166639895, 2.909803566478851, 2.9121370797281085, 2.9305478990242357, 2.982350244025552, 3.056905615010057, 3.1386427860181643, 3.227381571050563, 3.323443409296456, 3.427281256881142, 3.5112892032033396, 3.5438646558704883, 3.548093958962077, 3.5523263690817553, 3.58575708594895, 3.6783179382238993, 3.8087559339016086, 3.9486578240343246, 4.097949181099581, 4.257126531847197, 4.426625728915619, 4.561955266173061, 4.614443210557656, 4.621279821866422, 4.628132148075787, 4.681758310173507, 4.829422005173423, 5.035894079751219, 5.254625683853378, 5.487260016753676, 5.734833545752679, 5.997321822335674, 6.206916490323277, 6.28798120720382, 6.2985186180221024, 6.309078884601013, 6.39169805604715, 6.618883067569166, 6.936233724272532, 7.272662341232904, 7.629066351640142, 8.00738398384609, 8.407457488400931, 8.726259613151381, 8.849741043827903, 8.865781950140681, 8.881860361399626, 9.00770835722301, 9.35416693946026, 9.837835632876404, 10.352017076618118, 10.89886460945137, 11.481334995719369, 12.100988381692963, 12.595377788898743, 12.787031068402214, 12.812008962230697, 12.83703321287269, 13.033259738282565, 13.573814645664969, 14.330133124147807, 15.136311473236374, 15.996252737263784, 16.913947770091067, 17.892255318746347, 18.676623486204083, 18.98019661708878, 19.019733098972498, 19.05936043565433, 19.36979932078566, 20.227631736879935, 21.432203582693404, 22.71992349829362, 24.09557286302949, 25.56964070987906, 27.147491325784543, 28.412939099816654, 28.903998444708616, 28.967987388097388, 29.03205169296858, 29.535507453445494, 30.92825263157987, 32.887055896478515, 34.98916474959837, 37.243636069799635, 39.667153114314424, 42.27060220125467, 44.36712702673866, 45.182183327388266, 45.28853394445286, 45.39523324431573, 46.23245789325398, 48.55409978924576, 51.83190575345301, 55.36299489798778, 59.17772651222088, 63.29083131733862, 67.73586494901511, 71.33368475077972, 72.73472528240396, 72.91785955435444, 73.10152758452462, 74.5436913649618, 78.55835805642494, 84.25204430706421, 90.43875413075588, 97.14131148751848, 104.42949227194575, 112.37091172397493, 118.82931656326156, 121.35837145264188, 121.6894227144604, 122.02160942731473, 124.63644233884546, 131.94277827226597, 142.37944919829502, 153.83014676061063, 166.37618574524942, 180.14857907405172, 195.3156556333337, 207.82662840338145, 212.74562622553933, 213.38961345185834, 214.03616292371836, 219.1374862805605, 233.52677112244916, 254.37599215238055, 277.54751929550827, 303.38459631317687, 332.2265609334967, 364.6181948889661, 391.82685078689417, 402.63405387021595, 404.0526078353486, 405.47706481976235, 416.7504194247736, 448.978582850241, 496.6796645118397, 551.0779863901847, 613.4178023856043, 684.9229361162933, 767.8618934393362, 838.8700809355112, 867.7923241000075, 871.625499860462, 875.4824097289306, 906.0694695435699, 994.4778479419908, 1128.3679923764512, 1285.5946962448713, 1467.4678342869888, 1677.9922125495289, 1908.4332251180433, 2086.9733295727906, 2155.802438724676, 2163.9895879634937, 2172.1148050833544, 2236.8270945640943, 2396.3211006040274, 2590.384893561769, 2754.6356762042255, 2886.7753581031234, 2988.7526863088356, 3061.093100695648, 3095.5279654586525, 3111.2366675693, 3112.1594140519555, 3113.1396001072408, 3122.2048009286664, 3132.247894455659, 3130.5274011394727, 3094.6759950922974, 3052.4075032646597, 2970.8802860825595, 2875.8163110341557, 2768.6848183251745, 2729.630590696509, 2723.098528749414, 2716.5883063906026, 2670.7885406310747, 2539.951300109481, 2333.678120959726, 2107.2931243870717, 1867.0550149396781, 1642.902757809518, 1437.1855827767085, 1299.6293835494628, 1252.7123866258703, 1246.6489607221035, 1240.6167164304652, 1195.1871750305188, 1084.3057017378658, 956.5235550442658, 847.3542551291094, 753.2405358386046, 672.5736088708117, 602.5205260960638, 555.7852997787277, 539.4501480592371, 537.3881082990874, 535.335869524916, 519.7958825967318, 481.09179303889897, 435.2837731388426, 394.9232288962217, 359.09045452785466, 327.3389093776095, 298.99121167590783, 279.56614262205295, 272.6777864279985, 271.8064458894583, 270.9389791285566, 264.34304103835854, 247.66285251951484, 227.48613600327505, 209.27632115748256, 192.82900920152616, 177.89916266202863, 164.32555776328397, 154.88862313436078, 151.52161621197138, 151.09412902801242, 150.6680657051513, 147.41274908535237, 139.1146309540868, 128.96411993467333, 119.67598369454593, 111.15051424948989, 103.33691269970072, 96.15034498396196, 91.10087970577278, 89.29155969557334, 89.06094676231423, 88.83098813281606, 87.07129670698396, 82.56725872131537, 77.01779287516624, 71.89287217763456, 67.15714028934927, 62.77769063715008, 58.7236322872252, 55.85750352261036, 54.825819092179145, 54.69437296807984, 54.56326979787422, 53.558970730256235, 50.9833380485839, 47.78843780291853, 44.82184256949749, 42.0655625485846, 39.50355313678774, 37.120551687203786, 35.42872769447352, 34.819032932929346, 34.74120394274168, 34.663570375817905, 34.068852786045284, 32.53727019747911, 30.632514573031344, 28.85764700526618, 27.202532728583183, 25.6573133504947, 24.215042849906936, 23.19025574618601, 22.819400937128, 22.77218144320199, 22.72509342441957, 22.364020616433777, 21.432249790004985, 20.27045672614193, 19.18459937308658, 18.170592845315937, 17.2233013324304, 16.335730567291066, 15.704534164370926, 15.476322443533556, 15.447192791003678, 15.418131109701319, 15.194849507690064, 14.619807533239666, 13.902943098662252, 13.23253877760003, 12.607415608500943, 12.022854437283264, 11.47799417235044, 11.090455545937667, 10.95083636191646, 10.93301165136937, 10.915230394481473, 10.778883276811506, 10.42815537640209, 9.991854377182358, 9.586551771293648, 9.209973940352882, 8.85975172009721, 8.535598794713847, 8.306857126731725, 8.224626339817172, 8.2141517822944, 8.203706935318971, 8.123785920151667, 7.919286356656242, 7.668007034835302, 7.437884142846936, 7.228056838431622, 7.037403462586285, 6.865744703700532, 6.748021579888099, 6.706578071332259, 6.701336902198173, 6.69611839364396, 6.656457635562431, 6.557285829161755, 6.44106971483821, 6.341756440686116, 6.258665574362748, 6.191646034859946, 6.140528675033582, 6.112511869541623, 6.104163912054987, 6.103178584347354, 6.102212475854401, 6.095382084857397, 6.087687693751112]}, "3": {"0": [2.590124373370648, 2.6051781697909075, 2.66410645769207, 2.7673230269645077, 2.85732755473109, 2.8819568080665103, 2.8841885700816463, 2.8864345938266522, 2.91248253652972, 3.0317009272617006, 3.2550802954100475, 3.529505540772386, 3.860940937519623, 4.256602308605922, 4.723643991145135, 5.06825114686635, 5.157380421221193, 5.165438952365513, 5.1735175872478365, 5.265594272394965, 5.668207867718891, 6.378109716766742, 7.207969360928122, 8.174704584046804, 9.301405997330557, 10.62281459942379, 11.597304692117245, 11.849299458477876, 11.872091979004184, 11.894861502167048, 12.15530390348543, 13.301072024933367, 15.335287426467216, 17.741835218430207, 20.595306580523637, 23.99059050452118, 28.03948260325588, 31.073360309791266, 31.864547150599012, 31.935974843775533, 32.00756996765019, 32.825958079727215, 36.456217046784424, 43.01075274737803, 50.93678142248052, 60.57800869494551, 72.3559502398816, 86.83242436896501, 97.97082835593629, 100.92180186388583, 101.1888227364491, 101.4566191792853, 104.52331479657853, 118.36352632811223, 144.25364172347713, 177.12514903620212, 219.40406966763308, 274.60249714604316, 348.13580012485477, 409.11499403335233, 425.9319838489923, 427.47166489456237, 429.0184390517399, 446.8919276989494, 531.3506766233982, 707.7738457303249, 968.2076981484637, 1362.763980876743, 1931.932728846312, 2540.5587470495457, 2831.813534040968, 2888.793865031517, 2893.636463051198, 2898.474884143606, 2950.697348476623, 3102.5119031770737, 3193.604672346726, 3120.5846207898603, 2867.180119276542, 2397.3512705169683, 1770.397045852323, 1410.8349439334377, 1333.9003992998948, 1327.3671987195482, 1320.8977596890606, 1250.2617537230526, 1003.6502665758206, 731.2965243259524, 547.4828874922081, 419.3665298436029, 327.1566305173264, 259.01439716217965, 224.18346759023038, 216.61914618912485, 215.96117218034212, 215.30540236914757, 208.08498907988002, 181.2962483791776, 147.5605467422218, 121.02042473545487, 99.91269000576042, 82.97279992518813, 69.26524388373039, 61.79559742918052, 60.12409072091241, 59.97797718027137, 59.83233097540311, 58.223498709437045, 52.09752000235807, 44.025157812772285, 37.36288629210046, 31.842370745913147, 27.24929389984158, 23.419418588582538, 21.284680211069908, 20.802622945303895, 20.760391239225065, 20.718263344942468, 20.25185369283621, 18.461891133457488, 16.0647978404086, 14.053908677997203, 12.369005734755767, 10.962113166388985, 9.793144135553113, 9.146940416713285, 9.001782482133748, 8.989080572529724, 8.97641112926507, 8.836420613315829, 8.30399811190265, 7.610890604775396, 7.060588700034677, 6.639208013780338, 6.336749752409639, 6.1459945024188825, 6.0845591875868505]}, "4": {"0": [2.599844317949732, 2.6185722622246157, 2.6271243619987503, 2.62784341320873, 2.6285716884584938, 2.6382026227509945, 2.6989781319362387, 2.8509089121058837, 3.071123353201078, 3.3647124697540627, 3.740958189008309, 4.2111844497775435, 4.5622266216809875, 4.645831611478114, 4.652739014029643, 4.659663793191244, 4.746215061816957, 5.168790301205186, 5.956063429249202, 6.911940537832465, 8.06760277032184, 9.466330185762377, 11.167087742445737, 12.429551403119381, 12.730520770160753, 12.755333023364967, 12.780249077436258, 13.091312359810388, 14.618984401232876, 17.489656721048252, 21.03318896028931, 25.427055714686112, 30.903322974605697, 37.75684470676437, 42.96723519146156, 44.22209907465015, 44.32581613017575, 44.42983760106268, 45.73392002851398, 52.22471958764259, 64.79368196869376, 80.9461301838437, 101.88892343711385, 129.4028864053879, 166.0950388956792, 195.64443102470304, 202.99584293566429, 203.6076733698113, 204.22158297017933, 211.95554509197606, 251.84434470158567, 336.1484603718108, 459.01296187837164, 646.1507848184574, 945.8947414484204, 1449.5437984701007, 1923.271923691206, 2043.8331891147864, 2053.2718936593974, 2062.5943129123284, 2181.1672894154667, 2671.535568729388, 3155.767579245625, 3310.083936944841, 3217.6090820744607, 2829.8863126968326, 2084.201601669217, 1580.7468709758605, 1485.1710941541871, 1477.450458125959, 1469.8100590004176, 1381.2283943477635, 1051.634145811775, 709.7791774468294, 499.6776420861338, 363.3665124647994, 270.8059695506599, 205.768580302622, 174.42305377682857, 168.30051680108272, 167.8151162105981, 167.33153445742772, 161.5132612454006, 137.96074298166928, 108.39029470535006, 85.95748588254912, 68.72975130705076, 55.360946945022704, 44.9017050108448, 39.48024288087316, 38.38931185075617, 38.30233285318206, 38.215600212086684, 37.16435817699013, 32.8018516117892, 27.045542303621076, 22.445311900069093, 18.759411117839306, 15.796632440611479, 13.413763624383762, 12.159502793366636, 11.90569610966785, 11.885428981750639, 11.865213024548629, 11.620533448446478, 10.602696208303813, 9.264806049634496, 8.212529767434832, 7.402832249297582, 6.802533929284794, 6.391190184479001, 6.221166659793269, 6.192652805011178, 6.190499607602132, 6.188372038505654, 6.163985143822986, 6.106456986626413]}, "5": {"0": [2.61257434574016, 2.639494192107716, 2.743359597252621, 2.8493467075949193, 2.876392404339383, 2.878574099170326, 2.8807952597658493, 2.9097144964482937, 3.061928926744552, 3.374614172022554, 3.783695767956629, 4.303155788071715, 4.951393395368168, 5.753073016327014, 6.349551722542708, 6.489004982904643, 6.49998441035591, 6.510985133516633, 6.655060419740377, 7.3761922198952465, 8.733540994372436, 10.404274365931576, 12.474578044860342, 15.05335726452527, 18.27803285710113, 20.709100363465303, 21.282454329044484, 21.327672580394, 21.373005293189586, 21.968113892793752, 24.977517878498553, 30.800290836516016, 38.21246602875496, 47.72357734748592, 60.01895102199348, 76.0588605356137, 88.62803055967629, 91.64741401912927, 91.88614592178388, 92.12565255077465, 95.28197151096987, 111.63734980517918, 144.9604779552933, 190.70012980735999, 254.8555752252822, 347.588590393095, 486.7716392725155, 611.9607398051087, 644.3434982708092, 646.9354861989956, 649.5384496304648, 684.4784515021871, 883.1359306088813, 1386.0036304773778, 2251.221164313781, 3022.0357396108857, 3359.828421210532, 3387.5662702538834, 3236.544737179941, 3184.209813432159, 3179.9987456817107, 3175.7662455671943, 3122.2368861417162, 2743.8100436601935, 1830.8763140695567, 1129.7445210201467, 737.8894194150388, 506.31647612945494, 360.2934950789387, 295.244157680702, 283.1275916030892, 282.20862150054336, 281.2961489261111, 269.91579858022453, 224.0316579408951, 168.92683616249292, 129.24196564702947, 100.06664422341917, 78.26705280187156, 61.762457014672066, 53.45447979637956, 51.83362435997145, 51.71043814853326, 51.58759643925354, 50.031939476065446, 43.49694993861356, 35.016325652202404, 28.39678403253839, 23.19826992337549, 19.105904981421556, 15.87315588337581, 14.198241191420378, 13.868091321957845, 13.842915516061973, 13.81781747060537, 13.499309239899466, 12.153816249613929, 10.390962205055972, 9.016977340807925, 7.96200031133649, 7.174893705778647, 6.621548972126847, 6.383484165883988, 6.342475338185153, 6.3394436125677425, 6.336433354598265, 6.299506855297859, 6.208607861134397]}, "6": {"0": [2.6312685573520653, 2.6422297424822165, 2.684249648965532, 2.7573229822707486, 2.8614533752562568, 2.948715146049267, 2.9743434381967186, 2.9768147024332907, 2.9792958900806914, 3.006108486852111, 3.1162400806222545, 3.311179611799956, 3.5435852451966445, 3.8167234540746215, 4.134296352376944, 4.5008111249164715, 4.77352059142635, 4.850106922596527, 4.857467073412511, 4.864845025824651, 4.943705652096493, 5.257859311424597, 5.786515868840239, 6.389847598733478, 7.077502874450959, 7.859830509815528, 8.749157953806678, 9.407137072461659, 9.591534244197957, 9.609206535425939, 9.626915834432564, 9.816738005547643, 10.573752618150783, 11.850805769232002, 13.316288334551016, 15.001161878865785, 16.941831175127216, 19.178318348641437, 20.851157215596334, 21.3225862504239, 21.36790509230434, 21.413342408158627, 21.900371721930227, 23.851882761640653, 27.179248240271697, 31.046321419014603, 35.54840893740397, 40.80618177135583, 46.966067152063, 51.636796077885016, 52.96250609530674, 53.09077456915901, 53.21899436353679, 54.59227814817626, 60.14082606365364, 69.76103453711416, 81.1683148712629, 94.75735913466701, 111.04817868920192, 130.6720116553091, 145.92833722772536, 150.32548443647374, 150.7501337026727, 151.17620532417513, 155.76332451629534, 174.55717076287206, 208.26077271826122, 250.04428276853164, 302.5334988921594, 369.21537592189907, 455.2568744817718, 526.6026395225628, 548.0382262894967, 550.1033929168598, 552.1802801053877, 574.8323311012371, 671.7595751860381, 862.359304917379, 1131.5781866910486, 1524.4218806282706, 2086.25889079355, 2686.300278073776, 2993.3922327514033, 3063.8253634898233, 3070.0036175372034, 3076.1019799389774, 3130.258572124381, 3306.264609087889, 3440.0708105306476, 3451.352416868842, 3341.3657405110093, 3119.8416177747363, 2695.5796321489497, 2305.712293318757, 2193.5487837285636, 2182.7485982005383, 2171.892288144445, 2056.2623351769785, 1669.2122271957157, 1230.826554261412, 931.7068997047512, 721.4861391203906, 569.2944275758449, 455.87501442992817, 396.16872137646953, 381.99631645713185, 380.6923204801456, 379.39486626664865, 365.9922061414549, 320.4304591494848, 264.24906030523584, 219.63496750997194, 183.8047757704635, 154.73146530897992, 130.9199118194585, 117.48708639993734, 114.19469880829361, 113.88854601177451, 113.58337434062702, 110.41568716886194, 99.36837145123006, 85.0611510238207, 73.06992243842802, 62.977743490376355, 54.45724573302114, 47.23367195108852, 43.04961251448277, 42.01211599274913, 41.91564013077532, 41.81908736779276, 40.81124534276033, 37.27083390724027, 32.58960831373312, 28.574839216545907, 25.12861816120636, 22.165489767667236, 19.616762285494005, 18.123975832177592, 17.752040851382212, 17.71733087915623, 17.682700120251123, 17.32180811290107, 16.044616852388714, 14.341998335642524, 12.875989106909449, 11.615852523441438, 10.536389770985753, 9.61310240456844, 9.077381497409155, 8.944700608031567, 8.93234567681904, 8.920040660642485, 8.792150051272708, 8.343562180637837, 7.760502291636431, 7.280114611604747, 6.8943605948904985, 6.596684335157699, 6.382508920322284, 6.284096706686721, 6.263881171187592, 6.262108077641778, 6.2603561486971575, 6.242909743285293, 6.214790102013654]}, "7": {"0": [2.644286388806496, 2.646875536212178, 2.656617558703018, 2.6726284318769675, 2.689142771618141, 2.6963516633849314, 2.697310239094118, 2.698275805088175, 2.7061041382232527, 2.72926351823892, 2.7655940390282105, 2.8085070096660147, 2.8583724088715323, 2.9151682465253517, 2.9787742720472816, 3.0312931603166753, 3.052010145557583, 3.054706010451937, 3.0574162207124593, 3.0788452900903045, 3.138915125068515, 3.224550065983682, 3.3180908471934805, 3.419620156988469, 3.5290634673944496, 3.6469835601912144, 3.7418543113983875, 3.77877597914209, 3.7835922822383017, 3.7884211040843265, 3.8262680625771908, 3.930919781807665, 4.078064010200435, 4.23516122043911, 4.402832936861746, 4.581495182271114, 4.771854891872322, 4.923760570109787, 4.982406453759129, 4.990050622969671, 4.997712082726532, 5.057717769006674, 5.223121782166467, 5.453900203960551, 5.699110567116582, 5.95986609330589, 6.236455243684554, 6.530261181048901, 6.764062446969744, 6.85447227731438, 6.866226586011468, 6.87800881985011, 6.9703128855864716, 7.2241940832742815, 7.578159792208502, 7.953648010155168, 8.35175405737197, 8.774022850250224, 9.222222006199122, 9.579814820881698, 9.717948621538794, 9.735918154102464, 9.753926388620737, 9.895368540895461, 10.284185750904358, 10.827951348115581, 11.406525406193406, 12.021935574889483, 12.67825046591756, 13.377974201056409, 13.936615787748083, 14.153019570296625, 14.181228365805545, 14.209506799441478, 14.431028790940998, 15.042113531223958, 15.897652541369524, 16.8104139923463, 17.785178852567423, 18.82505267735134, 19.93654827115357, 20.826743138779477, 21.17166833947417, 21.21664298582827, 21.261731492811798, 21.61528230053848, 22.592452886636547, 23.964453308581266, 25.433018229333562, 27.004581311617493, 28.687296638152525, 30.490536413482065, 31.938392332820786, 32.50097191027562, 32.57433143472434, 32.64787774836359, 33.22470857807311, 34.82074713731466, 37.07102288744167, 39.48653123208678, 42.077383061106126, 44.86853561987035, 47.870321666478326, 50.289914154150196, 51.231877417833225, 51.35471859462162, 51.47789997227502, 52.44478663540301, 55.129091434150205, 58.92416445155207, 63.02220005501323, 67.4435876822655, 72.22185816279075, 77.39103064240993, 81.57356799980259, 83.20745698807676, 83.42086196413716, 83.63486935562254, 85.3150620798609, 89.99859710335366, 96.64742996343045, 103.8736451158201, 111.73069473416506, 120.26979931539066, 129.60058412912417, 137.19233664168834, 140.16727550892455, 140.55649942624365, 140.94700966426072, 144.02668759797382, 152.62732437234922, 164.95459689216995, 178.46610618004766, 193.29112451047303, 209.63887878414826, 227.62381234291976, 242.4631354238785, 248.32771275484458, 249.09635133789473, 249.8679932278826, 255.95444877048612, 273.0698686606005, 297.8321254697689, 325.49903685703015, 356.347322925078, 390.9559196643633, 429.7316708887328, 462.29596112750943, 475.40852595094066, 477.1311419353261, 478.8604190849266, 492.39740461914135, 531.0782913373014, 588.347380437729, 653.8566805920524, 728.8842433041867, 815.8179299386011, 916.5117399453853, 1003.8659748951211, 1039.2406045813925, 1043.8959870732701, 1048.5884896086527, 1086.226701382924, 1194.7158935080702, 1363.0116058581593, 1559.269813927783, 1789.6558910701676, 2051.63152057679, 2312.494337800836, 2504.199562428733, 2571.1888955756763, 2579.7216066988663, 2588.2319152145074, 2649.616663462009, 2792.4350577158825, 2954.3728670727082, 3082.266067396972, 3177.80604222275, 3233.8548909997808, 3272.7170970312486, 3293.6591245141553, 3294.078840946564, 3294.7077970463374, 3295.292653178263, 3297.261568255092, 3288.672296297331, 3254.32355532867, 3198.7702409423323, 3113.0512348107077, 3005.50512319564, 2857.0848033709594, 2718.64722552677, 2663.470221782095, 2656.4450592837366, 2649.1294755996832, 2585.8997178202735, 2401.8816926411273, 2147.440787602433, 1888.5002872541243, 1642.7152380738685, 1432.5915667979843, 1253.7177163730826, 1137.3437291436787, 1097.573169630663, 1092.6055756075039, 1087.6458334427914, 1050.337753720211, 957.9790446526229, 851.3066638884636, 759.6749004120516, 680.4559484317548, 611.7440142557674, 551.3422614503833, 510.79748420760495, 496.54231524712486, 494.7460586290744, 492.95750427341267, 479.35045522775096, 445.28692406841844, 404.77331998202595, 368.70987506077614, 336.57178780806294, 307.8091887050743, 281.98209946558666, 264.1592466799778, 257.858112607182, 257.06061947319, 256.26654908265385, 250.17969343136508, 234.80188875501858, 216.1059123265697, 199.21967516503562, 183.8777007107141, 169.8696692829789, 157.14547699975458, 148.26507544675422, 145.08770180281934, 144.6838731070361, 144.28195554303045, 141.20932411596849, 133.35645982949956, 123.74835603447627, 114.9256836008154, 106.83994835897875, 99.38990284774017, 92.53148290722967, 87.71808056653487, 85.9893886473204, 85.76941787558113, 85.55017569637816, 83.86771372484894, 79.56062980120423, 74.24727653659596, 69.33772099446671, 64.79683933139196, 60.590923400191194, 56.69672255313932, 53.94408553391683, 52.95259345948984, 52.826278125445974, 52.70031113737719, 51.73576434635155, 49.25751784522126, 46.18460089366289, 43.32941909835713, 40.67489605951897, 38.20602007423112, 35.90734050845125, 34.27898513467651, 33.691229724072656, 33.616349557379316, 33.54167916479934, 32.96818813842025, 31.49181410425353, 29.654640911680055, 27.940853897312866, 26.342664900041694, 24.851456513821542, 23.46024726404066, 22.469461855010245, 22.112118823645563, 22.06648115063696, 22.02095731897407, 21.67191184476654, 20.772667212022878, 19.652511583081456, 18.607354359667593, 17.628998818233473, 16.716610869142514, 15.863407104881901, 15.25583585227841, 15.036150534529316, 15.008135897745998, 14.980195018798325, 14.7659248063123, 14.213674089767387, 13.525906804293273, 12.883744127277483, 12.284650628370676, 11.725626826385179, 11.205229423493156, 10.8352047836214, 10.701799311510815, 10.684811310027024, 10.667871949736755, 10.537859338865335, 10.202974171435391, 9.787732325030218, 9.401760694447251, 9.04365136288831, 8.7121842663423, 8.405723040986507, 8.189964715277773, 8.112612546151047, 8.102775305416078, 8.092969208138596, 8.017816554554374, 7.8260559341057565, 7.5912932343444, 7.377336098610455, 7.183226626817382, 7.008492066273501, 6.8527499276186585, 6.747314355706082, 6.710455221322434, 6.7058154111214865, 6.701194999446598, 6.666030355679585, 6.579213405278014, 6.4795865011652936, 6.397010951056114, 6.3310370943047, 6.2817543656435175, 6.248701179128391, 6.23452703000006]}, "8": {"0": [2.659009325328675, 2.659378767038384, 2.660486926700945, 2.66238702351293, 2.664588398646254, 2.665841489360746, 2.6662028344465942, 2.6665742832835058, 2.6680155029567456, 2.67141917429244, 2.6763812017878026, 2.682139574354787, 2.688497327939378, 2.6957503889780994, 2.703858475690848, 2.71095252081093, 2.7145368318568055, 2.7155488597816113, 2.716571010971336, 2.720335146444224, 2.728572780915173, 2.7394454476342904, 2.75118108507483, 2.763911071287145, 2.7774290722098383, 2.7917814996447703, 2.80382561513157, 2.8096786815833, 2.811315823251494, 2.8129624951307806, 2.819052452431775, 2.832189654299614, 2.8494143170458477, 2.867531470834556, 2.886613647033769, 2.9066595074352763, 2.9274690510378454, 2.9447080925825433, 2.9530424963977633, 2.9553517795519335, 2.957671411586684, 2.966224111154924, 2.9846964820795368, 3.0084488940521164, 3.033123612459855, 3.05862975997508, 3.0849906462630456, 3.112319921220596, 3.1348476366142712, 3.1456372447161725, 3.1486175299798065, 3.1516079749714603, 3.162607031672387, 3.1863404391203884, 3.2168693485904507, 3.2484204863575856, 3.2810146291594684, 3.3145667081333308, 3.3490333592382933, 3.377316369613022, 3.3908990279249527, 3.3946448120013257, 3.3984018215867127, 3.412205293720696, 3.4419050032689356, 3.4799507723072027, 3.5190477863256797, 3.559171140843744, 3.600380969066513, 3.6426278315694787, 3.6772191849473717, 3.6937518555576165, 3.6983119899174257, 3.7028849004489084, 3.7196814917371768, 3.755810890759042, 3.802110084065325, 3.849565628867804, 3.898147663870779, 3.9479045669504593, 3.998899915848078, 4.0405950625673, 4.060560159692755, 4.06606157517777, 4.071576085840946, 4.09180898994058, 4.135315135261809, 4.190744728642577, 4.247422440417383, 4.305472385667745, 4.3649246408988, 4.425736519849944, 4.475351586073321, 4.499091462746545, 4.505632617824524, 4.512189168828425, 4.536246222783298, 4.587848166789994, 4.653669143640764, 4.720995174590884, 4.789750759780658, 4.860020463214413, 4.931873991205278, 4.990541017868325, 5.01859185116791, 5.026316257341796, 5.034058643466416, 5.062465043928721, 5.123396775243847, 5.201088836614413, 5.280440926555004, 5.361472681551041, 5.444239597221288, 5.528745759973909, 5.597750994159573, 5.630770948096137, 5.639862755308933, 5.648972811659788, 5.68242290272767, 5.7541013135513, 5.845303244155239, 5.9384667409340555, 6.033589726368149, 6.130849339478595, 6.230121808205395, 6.311052772451828, 6.349766895182893, 6.360430240609, 6.37111708813692, 6.4103153987240455, 6.494389045645747, 6.60143426752305, 6.710638670515938, 6.822157685480515, 6.936044625761296, 7.052280121143543, 7.1471720554702545, 7.192592693446203, 7.2051063816754555, 7.21764898236814, 7.2636224765767325, 7.362169285082574, 7.487547015370127, 7.615457133204239, 7.745913235284778, 7.87925240436689, 8.015225900374976, 8.126051631906096, 8.179036115985037, 8.193633146487025, 8.208284590928653, 8.26205533370023, 8.377382255792632, 8.523758647275763, 8.673271587766836, 8.826086070972613, 8.982272054349114, 9.141678094937928, 9.271736330509928, 9.333944153589325, 9.351078207345166, 9.368249751692618, 9.431274770428518, 9.566314552828002, 9.738264624866758, 9.914311005853557, 10.094162944840336, 10.277824034026528, 10.465268144268194, 10.618397649878363, 10.691753146050079, 10.711970531436078, 10.732237675329843, 10.806619630451749, 10.965960138676671, 11.1686731582901, 11.375958231021297, 11.587906869317596, 11.804789101456262, 12.026244393807389, 12.207257910057395, 12.293915656424383, 12.317792598817833, 12.341725460536143, 12.429536739389134, 12.61811670623705, 12.858340743139456, 13.10385369264764, 13.35480827393417, 13.611553812890316, 13.874137486283296, 14.088637725119217, 14.191397830142476, 14.219700668291729, 14.248060738266213, 14.35213057574137, 14.575418881649897, 14.860154424177956, 15.15168002612467, 15.449372866490663, 15.754094204921145, 16.065760455387068, 16.320532388031044, 16.442487592164166, 16.476097969947585, 16.509815006089735, 16.63353798770759, 16.89843559498169, 17.236809443115675, 17.583084010222446, 17.93767833732112, 18.300360987644662, 18.67157960434868, 18.97493157354176, 19.120170161493814, 19.16019983791242, 19.200328339111493, 19.34754311651993, 19.663113226351324, 20.066183541723376, 20.47914273762345, 20.901962797955036, 21.334806538498896, 21.7782041745932, 22.140248233847743, 22.313585418480223, 22.361354144223345, 22.40923853579638, 22.58496168456999, 22.962858918422224, 23.44561530823278, 23.939652738792923, 24.445129747644774, 24.962356075405612, 25.49316316869607, 25.927960288833226, 26.13577130334369, 26.193057207324436, 26.250484792658977, 26.461254099350306, 26.9137142644538, 27.491929542035564, 28.08389915083921, 28.690755071202716, 29.312175308241706, 29.949185244791018, 30.470123786839356, 30.719757912199643, 30.7886368825804, 30.857678489717212, 31.11100799037097, 31.655017643388906, 32.35029536081642, 33.062786478257834, 33.792525870410955, 34.541892099752886, 35.31027130161677, 35.9391584872248, 36.240300317866655, 36.32329315619471, 36.406488390775394, 36.71180524945782, 37.36789716085767, 38.20759415668691, 39.068474626602175, 39.9505500607252, 40.855689751182574, 41.7838542269514, 42.544494380452896, 42.90923778395906, 43.00979592877955, 43.110598689048715, 43.480552186922985, 44.275927601935955, 45.29234293946966, 46.33660933038984, 47.4073865464712, 48.506155609433954, 49.63404356577019, 50.558551582879886, 51.00208767292573, 51.124388703223985, 51.24706066371544, 51.69737573170951, 52.665646531390664, 53.903702719243896, 55.175107135318115, 56.48012672186264, 57.82303749984148, 59.20008114556856, 60.32970726055451, 60.8716355137957, 61.02108176528135, 61.17093274801467, 61.721921361379756, 62.90772354292523, 64.42184501629146, 65.97895938309955, 67.57746167680006, 69.22023087888911, 70.9114944035567, 72.30032959308647, 72.96547578685255, 73.14881229951989, 73.33273674046936, 74.00890980370728, 75.46475426279008, 77.3255964996538, 79.24181072302116, 81.2123273194553, 83.23826687172517, 85.3212848625197, 87.03248047217077, 87.85520484075802, 88.0822685510496, 88.30999376104712, 89.14663073643875, 90.94785970879764, 93.2521569899477, 95.6269474897221, 98.06969480464858, 100.5841918216595, 103.17173674702585, 105.2997892472666, 106.3223734649926, 106.60439668054825, 106.88729521947066, 107.92736741254822, 110.16865245056995, 113.0478715893282, 116.01171883159422, 119.05747791794869, 122.19981210958191, 125.44282771082091, 128.1180934899756, 129.40386355433614, 129.75875489974186, 130.11489502929035, 131.41874295613616, 134.23223446434574, 137.84487623994218, 141.56747100581444, 145.41009071276872, 149.38577238994515, 153.47278905591966, 156.83953060857846, 158.4588288428816, 158.9058365593501, 159.35509208551068, 161.01389340633133, 164.59008825591636, 169.1700444468701, 173.89149748464175, 178.79197070672643, 183.83763238261957, 189.06750288874764, 193.39949844495035, 195.47409934923266, 196.04730643212864, 196.6225439589013, 198.73895191048973, 203.29926358638684, 209.17776447277433, 215.26780481181973, 221.5664714473448, 228.07994827355273, 234.81224280298008, 240.39086625972396, 243.0887211916693, 243.83894328752405, 244.59158830992743, 247.34272148429443, 253.28346466813832, 260.9275690820277, 268.84279062691473, 277.0768093822395, 285.5977744194821, 294.43660944671757, 301.7387896964502, 305.2677558542065, 306.24448721538835, 307.22640497813836, 310.83774125730497, 318.6718599473628, 328.81354338278265, 339.34404231170606, 350.24704129500554, 361.58410384811566, 373.37281335492776, 383.1765390670043, 387.919187163129, 389.23139277005873, 390.54935288317495, 395.4077302022013, 405.95101845474966, 419.5822471005804, 433.71258482709754, 448.49180321079405, 463.9323812982346, 480.16744108386047, 493.5528816375093, 500.02679851114453, 501.8179553347568, 503.6164934414251, 510.24241839884655, 524.6459014668192, 543.4334370287423, 562.9946661254924, 583.588342099412, 604.9708216791826, 627.440684985707, 646.1549454157996, 655.2229770959948, 657.7395692157207, 660.2693761600023, 669.6768803942783, 690.2278575431981, 716.8195171811632, 744.6083392159912, 773.9442719214952, 804.8426201268632, 837.2499391465783, 864.5517128183368, 877.8337882631914, 881.5140816626997, 885.2112039514202, 898.8233874275031, 928.4539986135545, 967.6064822759344, 1008.6039112704051, 1051.8198758691626, 1097.91765335029, 1146.9164081171532, 1187.9347641073775, 1208.1093417246775, 1213.739850326007, 1219.338001550372, 1240.0722191872405, 1284.7341953653076, 1344.3002290078475, 1407.6975624939798, 1473.2499895869055, 1544.425106826672, 1617.0967316599533, 1678.4352115975287, 1708.3310799874057, 1716.5566276544992, 1724.7965481893725, 1755.7875169352008, 1823.5590785303657, 1906.352975398644, 1991.4789080868306, 2076.002035042842, 2161.5104986904535, 2247.2524632417453, 2313.5621135085476, 2343.3689808898266, 2350.7285433086363, 2358.0291844311214, 2386.9166030641063, 2445.43575770325, 2519.4080621480107, 2583.126418497029, 2646.864705132958, 2708.201001283983, 2763.5866291958787, 2800.1946355020364, 2818.6893816830197, 2823.613221274038, 2828.4750589803834, 2845.6911329106874, 2879.780306456372, 2919.4022480001754, 2954.442688305338, 2983.80301318923, 3012.909279067054, 3039.385700902617, 3056.983053877451, 3066.737012512924, 3069.5904836830214, 3072.4505585342963, 3082.9436960942903, 3100.3352243421905, 3113.140944240686, 3120.9052259688237, 3133.4874221395635, 3141.6646470893393, 3145.8494402148435, 3146.4848858944138, 3145.8909456158153, 3145.7762022150887, 3145.69377032167, 3145.454001785838, 3142.2544219168753, 3137.8168403356512, 3123.5565083290753, 3111.1073443152063, 3097.1648805322466, 3084.0358371100833, 3063.3330883080175, 3058.049504032806, 3054.8978743411935, 3051.7699630841075, 3040.556650723394, 3020.66780438268, 2997.0446098693506, 2967.3774813499153, 2933.3613255083055, 2889.0738773765484, 2844.5032503388734, 2806.2153071323482, 2789.062926113407, 2784.2463635266377, 2778.89562065429, 2757.652732521603, 2716.653005166572, 2657.949872376798, 2598.8035016756594, 2531.758676500077, 2462.3710562747624, 2384.942354862749, 2321.938751363426, 2292.1329250313966, 2283.8703204018443, 2275.566788370581, 2245.505268837571, 2180.726526563182, 2095.9899867846966, 2011.6409343415312, 1924.276714793292, 1837.1569727929052, 1754.4644671707372, 1692.3434693146726, 1661.749145924128, 1653.7652566497682, 1645.9661878464726, 1617.5904743407248, 1557.8356814273875, 1487.811873990184, 1421.5012126255956, 1357.7489737820836, 1297.490956673573, 1240.3488127266864, 1196.6865730413883, 1177.605501122399, 1172.5074237765698, 1167.1874304309201, 1147.9879100203, 1108.7959801979225, 1062.7646752196736, 1018.7361712935285, 976.938844666955, 937.5026556481151, 900.0444308778626, 871.1505571706026, 857.8991393727665, 854.3075325292491, 850.7558706790097, 838.08042152912, 811.9828348657387, 780.8988878394724, 751.2573012042146, 722.955247395376, 696.1222557863036, 670.5185280136825, 650.9131594732867, 641.8915200593882, 639.4484012363573, 637.0177623967936, 628.2536317045641, 610.0005294249992, 588.2807411264425, 567.512254331374, 547.7437979953621, 528.7540523253859, 510.57028632933265, 496.63232038990674, 490.22530844752737, 488.4875493167756, 486.7574924484127, 480.5094279662153, 467.58333906701733, 452.02307627205465, 437.09815927406345, 422.74137427793454, 409.02186952702533, 395.8365204918076, 385.6357032306712, 380.9265142730413, 379.64501341494855, 378.37296340673186, 373.7761485652296, 364.2648487700318, 352.79895539782336, 341.7732566673325, 331.1533633067323, 320.9869500570748, 311.1863959934714, 303.56565098107086, 300.0505014312203, 299.095644618633, 298.1443894618331, 294.7110281763705, 287.61004658288124, 279.00682556001806, 270.7086314933868, 262.7332948273975, 255.00808497615967, 247.55432510174353, 241.7846111489489, 239.122176164126, 238.39955749451153, 237.67992762398944, 235.0754992328617, 229.64554146970065, 223.06793413061433, 216.70721848378412, 210.59161502494626, 204.66534451298472, 198.92138209035116, 194.48120568625131, 192.4238243214922, 191.8644667656036, 191.3070229581643, 189.28900773924045, 185.10211283644878, 179.9996067746368, 175.07563243819297, 170.30402293754315, 165.68662835599108, 161.21276960978798, 157.73717651756533, 156.12661212237487, 155.68895747816472, 155.25290042918442, 153.675173429427, 150.39175147510176, 146.4010262773784, 142.53403748547686, 138.78026049792922, 135.14445808663908, 131.61149838123214, 128.87013798254134, 127.5989446568286, 127.25301385620084, 126.9081275006412, 125.6584123807562, 123.05724599622617, 119.88497796881774, 116.81105811960563, 113.83309575826355, 110.94368558653714, 108.13841639169627, 105.95134592674424, 104.93732071699321, 104.66146024359495, 104.38542736273814, 103.384940890537, 101.30990428787294, 98.77936734141821, 96.31652233473947, 93.9244832186348, 91.60350582760825, 89.35210922541093, 87.59363950392587, 86.77707308003014, 86.55503050020893, 86.33360994394727, 85.5306526305017, 83.85746722302385, 81.82103938008478, 79.84093854310645, 77.91608822937361, 76.04250102357487, 74.21971123936251, 72.79680049797796, 72.1362962403481, 71.95646409173803, 71.77713650436685, 71.12700621489202, 69.77261447380968, 68.12015253755662, 66.51448063233414, 64.95122985317636, 63.428630854732866, 61.94915077988443, 60.793050427879976, 60.25558545485391, 60.10925721837922, 59.96329665689786, 59.434029168920254, 58.33007878714236, 56.982313365227, 55.67124418433981, 54.395762116773206, 53.1545775468675, 51.944821993024945, 51.00070494924809, 50.561408456516524, 50.44176380666782, 50.32241361575704, 49.88951170181549, 48.98609216475994, 47.88320227446052, 46.81041923314402, 45.764774594718745, 44.74502015675181, 43.7505694600033, 42.972816561312534, 42.6112484729111, 42.512809860459406, 42.41464904249849, 42.0587926002062, 41.31749886980368, 40.41071360516502, 39.52739429938009, 38.66685464291851, 37.826418275961025, 37.00582206207982, 36.3645945196861, 36.06610385472924, 35.98483860230212, 35.90380278271067, 35.610029420424915, 34.99775629119297, 34.24898810103858, 33.519075737311745, 32.807204761619126, 32.113639850441956, 31.436174155784155, 30.90462951927902, 30.657628828271914, 30.59034732399706, 30.523240739008948, 30.279836140188674, 29.772201949547213, 29.151889856786127, 28.54643331729821, 27.95588189280001, 27.379700030463216, 26.81707705278575, 26.3758004607667, 26.170718822316065, 26.114902434677575, 26.059251378439665, 25.857429582120616, 25.435333776678643, 24.919259937424677, 24.416002556959505, 23.924846001774185, 23.445732903492544, 22.977967375723885, 22.611713587450424, 22.4412323256907, 22.394753317412484, 22.348388150479966, 22.180155964206644, 21.829156487966905, 21.400177173826812, 20.981985731110523, 20.573565227126068, 20.174332095868767, 19.7848846379558, 19.48038617645098, 19.338545389226024, 19.299896358522524, 19.261342448596608, 19.121456654597775, 18.829479284175285, 18.472288943234954, 18.12267933210522, 17.78204832396724, 17.449904169840014, 17.125579920295735, 16.871477443470173, 16.753154511214827, 16.72082763903571, 16.688579394939303, 16.571564619423604, 16.327955787464884, 16.030146543979402, 15.739231297566516, 15.455528269379572, 15.17842696989995, 14.907859885340502, 14.69591362398405, 14.597187278892243, 14.57028739726062, 14.543454260447636, 14.446101658291012, 14.242996949454778, 13.994925157956963, 13.752281590116969, 13.515849066192034, 13.285444021914731, 13.060165883056888, 12.883825241192033, 12.801752741225261, 12.779397440623132, 12.757100603770148, 12.676207139802093, 12.507305109721022, 12.300886045239077, 12.09962573105984, 11.90309899573479, 11.71131924840579, 11.52450877779937, 11.378205651519439, 11.310070577224185, 11.291507787100638, 11.272993387987748, 11.205845341778856, 11.065833484326193, 10.894792874779645, 10.728066827850883, 10.5654818992162, 10.40690383962273, 10.252351728491014, 10.131518008287033, 10.075383347315118, 10.06008456697681, 10.044824051070297, 9.98945927090945, 9.873910464501144, 9.732913842644317, 9.595760047206054, 9.462050522765177, 9.331864690337964, 9.205047963736193, 9.105986597656933, 9.059965283247342, 9.047432727482853, 9.034934573339411, 8.989617638772128, 8.895187620458422, 8.780095611604791, 8.668126487919803, 8.559332994982336, 8.453672610083071, 8.35083170962096, 8.270688187198967, 8.23348746195064, 8.223365344955457, 8.21327437141776, 8.176666606223456, 8.10057638553783, 8.008067129941992, 7.918288419228468, 7.831237113587002, 7.746885874550843, 7.665226723724018, 7.601744826901145, 7.5723355233317315, 7.564340134343979, 7.556372258705339, 7.527528916698649, 7.467672648321069, 7.39512782321219, 7.325093851741216, 7.257542931526095, 7.192416036253344, 7.129681829757245, 7.081148279706176, 7.05878232121375, 7.052716425823541, 7.046677755830241, 7.02487211775662, 6.9798100600789486, 6.925414816221422, 6.873422855357511, 6.823720591945137, 6.776322344966749, 6.731173114165283, 6.696560036935614, 6.680697664686221, 6.676405097770569, 6.672135919541481, 6.656765284369222, 6.625256648315503, 6.587808629299278, 6.552612750281678, 6.51972589866635, 6.488764175077829, 6.459984403376416, 6.438477765231934, 6.428792907179383, 6.426194264130136, 6.423619454490315, 6.414384028506067, 6.395819450176204, 6.374499191589459, 6.355253739847659, 6.338149381744068, 6.323068984668471, 6.309997031823389, 6.301029979282756, 6.297211425562575, 6.296217891136411, 6.295247115799873, 6.291906505713879, 6.285870814072787, 6.2800712427729195, 6.27626486786919, 6.27498052389012]}, "9": {"0": [2.632532105743703, 2.63279546105963, 2.6328761570873764, 2.632965766472735, 2.63356890273258, 2.635506054819893, 2.639086034845317, 2.6447116639097934, 2.6518713562228986, 2.6609549730813065, 2.6712301176131645, 2.6809518726091732, 2.6857542260090574, 2.686699970996415, 2.6876541411872106, 2.692811713331869, 2.7046543535835688, 2.7202897226184057, 2.737771186824049, 2.7570305234546364, 2.7777264720197117, 2.800016918842877, 2.8198539765029493, 2.8294028031377603, 2.8312575605957395, 2.83312086199797, 2.842998909599599, 2.8649385523679123, 2.8930603316641093, 2.9229348861097417, 2.9546290405611435, 2.9876874535214775, 3.0224269176283722, 3.0527079618119797, 3.0671208199337276, 3.0699109905893063, 3.0727113109740762, 3.087501202447981, 3.1202529559839456, 3.161124690285778, 3.2039880504966822, 3.2485917101341752, 3.2952040450381115, 3.3438069356769002, 3.3855178303669518, 3.4053444346571293, 3.4091751576837694, 3.4130169453135895, 3.4332556133139627, 3.4778560122787607, 3.5334204849782367, 3.5909845239097913, 3.6506954768631323, 3.7124774796794044, 3.7766031883515874, 3.831461038183457, 3.8574696141657623, 3.8624878341109317, 3.8675242856220162, 3.8940428998174994, 3.9523334750335755, 4.0246385457346925, 4.099477920460516, 4.1766810614234755, 4.256429131690294, 4.338809639169389, 4.409237291952009, 4.442571030800766, 4.44899560791238, 4.455435469753834, 4.489316688086382, 4.563671083048916, 4.655873374864021, 4.750845007361064, 4.84875250401668, 4.949725436653227, 5.053852085223985, 5.142662510827055, 5.184674062076181, 5.192777290816149, 5.200899490115677, 5.243644094601129, 5.337372326326875, 5.4531737108082075, 5.572396013446336, 5.695512420464799, 5.822330147923663, 5.952905792015647, 6.064360572415036, 6.117011837156848, 6.127163872790972, 6.13733859339235, 6.190842306262851, 6.308150933998756, 6.453263522741511, 6.602626624201896, 6.756506234612101, 6.914932567910675, 7.078205883158793, 7.217175026125969, 7.282925527920642, 7.295642185667549, 7.308344543522745, 7.375093024621944, 7.521493738784895, 7.702706956666826, 7.889116114694204, 8.080758397115538, 8.277919624073713, 8.481319331131665, 8.654580846035408, 8.736555714067308, 8.752360000575528, 8.768199019526259, 8.851516466616605, 9.03404606967767, 9.259874691508248, 9.492806057441712, 9.732873104431823, 9.980473427222295, 10.235504369837328, 10.453129546401453, 10.555981795410748, 10.575801724350468, 10.59566223288664, 10.700310285752114, 10.93017271796368, 11.21478789880311, 11.508185231816842, 11.810937796012372, 12.123192094489983, 12.445200946149582, 12.720568195003748, 12.850957187108893, 12.876108600864825, 12.901319489876435, 13.033985557438449, 13.3250005738129, 13.685691298282967, 14.058185552183758, 14.44233412292287, 14.83939098169343, 15.2481375215394, 15.597717553258086, 15.76317791835307, 15.795116349482402, 15.827157363372645, 15.995746239194, 16.365952994346465, 16.825275152449088, 17.298993825932882, 17.78856561370282, 18.293879391979782, 18.816457564747964, 19.262857992884392, 19.474367010698806, 19.515131884757626, 19.55600218149006, 19.771164624817438, 20.244126456599393, 20.831511812626005, 21.43808724938029, 22.06460744486775, 22.711678115985762, 23.382349535592866, 23.956765555345108, 24.228206170597293, 24.280616769240623, 24.333167544873525, 24.609897243140917, 25.217875664516836, 25.973221697855134, 26.755262706427523, 27.563335466882066, 28.398535433859173, 29.26388151832233, 30.00463369658999, 30.356435541363112, 30.424117380529708, 30.491977286350064, 30.849756870671794, 31.636358060528632, 32.613521088202795, 33.625836945317005, 34.673902522003175, 35.75912913856196, 36.88290797223739, 37.84819566970732, 38.3051238152383, 38.393372170637484, 38.48186749425088, 38.94787749170139, 39.97205060091075, 41.24829828598382, 42.56999373531709, 43.94113509898106, 45.36189070775592, 46.83418236608721, 48.09973018387586, 48.699966479806896, 48.815902840712894, 48.93216237516101, 49.54447012804601, 50.892070403140075, 52.569003699564185, 54.31056452257792, 56.1190895611191, 57.994185476304764, 59.93990039841479, 61.617240296993415, 62.41461021247885, 62.56842707950049, 62.72267040313087, 63.535638035893115, 65.32476157841901, 67.55150511215871, 69.8694778426413, 72.27983397316517, 74.78457690599329, 77.38542261495971, 79.62439353649327, 80.69192422781833, 80.89752104233358, 81.10374145312639, 82.1897567389417, 84.58718257553944, 87.58200572132199, 90.70597379769913, 93.95334366364648, 97.3363320109618, 100.85457924309482, 103.88942731415764, 105.33646316392287, 105.61625283342168, 105.89691782628725, 107.3759008157613, 110.6414126443856, 114.7274037656722, 118.98677890277544, 123.43263431249594, 128.0674463075667, 132.92164432648448, 137.09724139891344, 139.08981231700244, 139.47472659970367, 139.86088453384005, 141.9028436667294, 146.42130345087813, 152.07486552028217, 157.9900562336306, 164.18827935250042, 170.68278390187228, 177.4726973579308, 183.34269003588938, 186.1418042476512, 186.68809192940063, 187.23361650028045, 190.11587722813923, 196.49281935334795, 204.5207125609271, 212.93604022494884, 221.77843528403744, 231.02577079241829, 240.77287341176546, 249.24149901002525, 253.29802483324286, 254.08346737935872, 254.87171679692082, 259.03404135585356, 268.29778655537825, 279.9811029059627, 292.24827959482354, 305.22207405967765, 318.9292398892185, 333.3011395335289, 345.9156953779757, 351.96975766225813, 353.1404478270379, 354.3152154902467, 360.5210912214442, 374.3969376713387, 391.99962594324876, 410.60384392177497, 430.3715534689476, 451.2612911017881, 473.52227938532315, 492.99298870218746, 502.3841079587054, 504.2087202335159, 506.0418432436518, 515.7515662369563, 537.4087015311084, 564.9764786058149, 594.4610895848344, 625.952996341178, 659.5526987891569, 695.323786479489, 726.8057955884226, 742.0180377525749, 744.9739294357372, 747.9436992460355, 763.6981283665854, 799.4325983480574, 845.3400192503004, 894.1746030313819, 946.902032137101, 1003.2596705672232, 1063.9905614657248, 1117.8736382452369, 1143.9317725274757, 1148.9993162892624, 1154.091978322603, 1180.9603208116594, 1241.4529271573117, 1320.075755152073, 1402.0502747272976, 1490.5832432534082, 1584.8928853104464, 1680.3904361514558, 1763.603116456139, 1803.060816651329, 1810.6652083263973, 1818.285465697179, 1858.1427502655704, 1945.771491434722, 2047.0126902839816, 2145.613365986594, 2241.597559059505, 2330.326626131187, 2412.033404523147, 2477.6709590425266, 2505.405898896658, 2509.7098983397846, 2514.107141929192, 2537.0236934837712, 2585.8784180101966, 2645.5210438888407, 2695.4010351343536, 2740.2513433127224, 2780.912830429338, 2815.2364803246123, 2832.5187807196116, 2839.503920255253, 2840.8213130655417, 2842.082013903027, 2850.3515550571283, 2867.334371066297, 2882.6289627339247, 2890.2905409394625, 2894.2042902065928, 2889.7425413082706, 2880.1032551891376, 2871.625390132466, 2866.5769726793606, 2865.4588645822037, 2864.2920703871628, 2857.3200355861986, 2842.8948963142197, 2810.644253715083, 2778.4230782658124, 2740.8323636146, 2697.3713870030356, 2645.0038569969684, 2599.5065600621115, 2577.032402486485, 2572.5771308311114, 2568.071910190682, 2545.8036754892687, 2489.336389803423, 2410.852356569307, 2333.5050453522886, 2241.9508527727758, 2150.058123223656, 2050.1770530545155, 1965.3552184971365, 1926.1983169017421, 1918.6010932944769, 1911.0084713753986, 1870.6273414781747, 1788.0369261183512, 1686.6263254270575, 1587.2885045018943, 1494.8427690723806, 1405.8889520139692, 1322.5592611742716, 1258.177816876979, 1228.4928730731763, 1222.9634146306432, 1217.469202185894, 1189.3091893419771, 1131.1341905071733, 1066.1732858745693, 1005.7492102666174, 948.9864678895168, 896.1085868416058, 846.8858040083296, 808.8401587715293, 791.9074517604782, 788.6975445574213, 785.5040417071513, 769.0921935434785, 735.0212150430671, 696.7116680200899, 660.7397990214108, 627.103505083948, 595.680765564984, 566.0964912584216, 542.9696791598461, 532.6606334604531, 530.7098662019998, 528.7665304121518, 518.7335086567426, 498.0280211798879, 474.4034899911551, 452.12486738973223, 431.14140792394676, 411.37503745408645, 392.74573707248254, 378.0192325947694, 371.3993668453662, 370.149448476383, 368.9060299775104, 362.50101531757065, 349.16821940131643, 333.93091655526155, 319.4655297703152, 305.77337396576695, 292.75186799959704, 280.4601241709304, 270.70609804306685, 266.3337569847568, 265.5050753536774, 264.67890424960393, 260.402975209546, 251.47638585041605, 241.222216599255, 231.45316519976916, 222.15081989210898, 213.29836958941783, 204.90482621578693, 198.20128435410297, 195.18328197975742, 194.61173824269352, 194.04199368471032, 191.09834520680445, 184.93872112084856, 177.81393974462594, 171.00817033403564, 164.52055276232178, 158.33112357235905, 152.40204961372953, 147.67395100784262, 145.53806221643822, 145.1332068044568, 144.72967125929418, 142.64372444507475, 138.27476273193938, 133.21277427109345, 128.3612464679983, 123.72403467591481, 119.27112228808822, 115.00573868669694, 111.59983608527163, 110.06089283833583, 109.76867885980691, 109.47729772497838, 107.96906209458587, 104.79993799658553, 101.12725445869299, 97.60461384403418, 94.21460761474232, 90.96036828057278, 87.84568201433693, 85.35136869324761, 84.21868295938276, 84.00366835681089, 83.78930111846128, 82.67967005492753, 80.34967708977464, 77.64429305263255, 75.04119603217804, 72.53409148859225, 70.12346651886897, 67.80871665248188, 65.95274042441856, 65.10988447764582, 64.94990913566923, 64.79038620484603, 63.9646122122034, 62.22557542640005, 60.207061925675276, 58.26189547603536, 56.386682344989666, 54.58318806187952, 52.844445174804044, 51.447277020067204, 50.813453625514526, 50.69310527345877, 50.57308621255029, 49.95162474172325, 48.64305036003216, 47.11931099423402, 45.65085981046859, 44.23265829400074, 42.86353494852509, 41.54517106610319, 40.487018428498736, 40.005970156622716, 39.91457009419148, 39.82339726609556, 39.35092994546754, 38.3556298422092, 37.19362893599072, 36.073093749080144, 34.992360284293106, 33.950205335220375, 32.942635736374534, 32.13267854294359, 31.764244125927043, 31.69425983233147, 31.62445566078607, 31.262822861947274, 30.499702469853904, 29.610440824279927, 28.751430606564213, 27.92070370941871, 27.11735440610073, 26.34080997025464, 25.716984210224723, 25.432693030885293, 25.378787198261236, 25.325055906455063, 25.046514371783932, 24.457682372492496, 23.771634874113396, 23.108219785564664, 22.466880404218273, 21.84712114419046, 21.248235973333326, 20.7659642901135, 20.546777048846547, 20.50513575179859, 20.463599498609344, 20.248378920374183, 19.793766048243313, 19.263393073086082, 18.750345150551137, 18.254786084550513, 17.774820111484335, 17.310711742599477, 16.93751246089255, 16.76741301491368, 16.735070794142615, 16.702788089694604, 16.53555224171513, 16.18312954587865, 15.771644122430029, 15.373889957199708, 14.989010934030626, 14.616960193925696, 14.257022002595694, 13.967873329029802, 13.836220960151174, 13.811205520035337, 13.786251868429787, 13.656762015186157, 13.383859960405248, 13.065381526955951, 12.757379835262888, 12.46010987577593, 12.172717492100267, 11.895225801049923, 11.672048356390647, 11.570515342862851, 11.551230752545475, 11.531996331835007, 11.432361223127907, 11.222172015185734, 10.976900596445331, 10.73998931709121, 10.511747633133371, 10.291148172988024, 10.078560575712526, 9.907776586661612, 9.830162077296128, 9.81541182343398, 9.800699834003629, 9.724486686031906, 9.563976485833281, 9.377017430202438, 9.196931851587706, 9.023508860881831, 8.856433727647927, 8.695724060130177, 8.566790526235625, 8.508288556912555, 8.497186636304065, 8.486111953482387, 8.428814168339052, 8.308418501044377, 8.168678943448889, 8.034603339965473, 7.906112417935013, 7.78296388015724, 7.665036527910197, 7.57098159575741, 7.528486469164297, 7.520436120347356, 7.5124118346093525, 7.470927131577062, 7.384145675792023, 7.284163416256149, 7.188864967073963, 7.098406359603252, 7.012471874948351, 6.931017025836415, 6.867018994029, 6.838311025904608, 6.832883952444914, 6.827479276414914, 6.799724171603795, 6.742207079467322, 6.676793731723337, 6.615806202783836, 6.559021906357782, 6.506499042568165, 6.458098224373222, 6.421128317537061, 6.404865650567049, 6.4018240312230965, 6.398805006484967, 6.3834049746639705, 6.352288828323709, 6.318631091185221, 6.288889583030463, 6.263164073525612, 6.2413221154149365, 6.223589337316992, 6.211776206100153, 6.207167451755309, 6.20635800905605, 6.205570418019305, 6.201823539839663, 6.195771954192811, 6.19216596464957]}, "10": {"0": [2.648610594705148, 2.6546571585615375, 2.6590821280056662, 2.6595594196160186, 2.660045434638688, 2.665534348339513, 2.692596821906769, 2.7564312213759963, 2.848185684980787, 2.9687852525313856, 3.1186530152251093, 3.299494416696174, 3.438860770903979, 3.4797065214056584, 3.4837288549133754, 3.4877615417675263, 3.530158471723823, 3.6951360957843167, 3.973299384450765, 4.293089255434775, 4.658843144642108, 5.074473370904264, 5.546137392347829, 5.896579052412735, 5.997579904682359, 6.007476491588999, 6.017396086555248, 6.121264314759281, 6.521135673909602, 7.182088367184557, 7.928181746043092, 8.76983356363743, 9.72189902481995, 10.802230950741203, 11.607897616873103, 11.840652510420695, 11.86344767672844, 11.88629336454645, 12.125762959082254, 13.051636550394264, 14.593141355492136, 16.35389065833789, 18.364893234113325, 20.667374604898868, 23.309185387690395, 25.29460202855553, 25.871431371831484, 25.92800834924614, 25.984729023958533, 26.57968085644008, 28.889179851010052, 32.77037103196763, 37.25534245887027, 42.449547230416826, 48.475282657757084, 55.48783416534684, 60.833985190991406, 62.39796387323338, 62.55156752784491, 62.70562249098462, 64.32370353111047, 70.64513269850251, 81.44178476412046, 94.16101880276074, 109.19753435215118, 127.07726212788464, 148.4205135610443, 165.05689433368764, 169.98661190865613, 170.4722150180447, 170.95938178760062, 176.08179002965173, 196.4756664343894, 232.2761717940202, 276.1543854684144, 330.37191073835606, 398.0793831402495, 483.47383980612386, 553.5319156779645, 574.8226844453808, 576.9412689369276, 579.0709455884032, 601.7325719578262, 694.2868088815976, 866.9067569571796, 1095.2241064130237, 1395.175147716998, 1760.641164851603, 2135.862628516794, 2342.605336466544, 2393.582520196544, 2398.3137573884155, 2403.0183200420483, 2449.814758579928, 2586.1794976285946, 2707.1137644516457, 2739.068719273553, 2684.6192735516543, 2540.285936598056, 2299.10472349918, 2081.0425395695715, 2012.8693586417, 2006.2920242075636, 1999.5910485610752, 1929.4002587713853, 1670.064863793815, 1316.1437764521575, 1035.837551388756, 821.7794823101285, 659.9292912396222, 535.5836550816667, 468.2319885388345, 451.71801342599446, 450.16128373354064, 448.6104775099831, 432.921518119674, 380.78697804402793, 316.6481789399332, 265.09607293995174, 223.28873982355884, 189.10116588156168, 160.936304919847, 144.79038785171164, 140.7083830065643, 140.32077067301853, 139.93440846543237, 136.01248892080704, 122.71884044292696, 105.57524897264649, 91.12933325619713, 78.90891503525654, 68.5265076521999, 59.681921752885195, 54.48692913742378, 53.15670916440697, 53.03002069841341, 52.90369555772941, 51.6158290745124, 47.209865217306394, 41.41413028042034, 36.41897906454711, 32.11111780280287, 28.382743415390532, 25.150354871908107, 23.228133818731383, 22.733687958698592, 22.68649357229572, 22.63942257081915, 22.160052681108898, 20.509879399365204, 18.319465432028274, 16.415978726494508, 14.760754004139912, 13.322783568338863, 12.076179312134567, 11.335310734268951, 11.144811714667453, 11.126668072205398, 11.108573614244932, 10.924330221836069, 10.290985991386172, 9.457168070206485, 8.742032868411492, 8.133492895489576, 7.622053808767551, 7.198782612030053, 6.961455981539436, 6.902805419997793, 6.897264260513582, 6.8917490296657515, 6.836279550280441, 6.655177035453347, 6.4471919132836355, 6.3108689303821315, 6.253885526139487]}, "11": {"0": [2.653448158811811, 2.722338360526696, 2.8675806024393338, 3.091095165066664, 3.398780611385153, 3.800200713118717, 4.106469886070733, 4.178939111955226, 4.184742192350573, 4.190559839419495, 4.2657330767972566, 4.642656700371521, 5.355799810202355, 6.231932443056482, 7.303535262506711, 8.611609345658149, 10.214647389390256, 11.407763812405259, 11.688480542615473, 11.710943254311658, 11.73345918348501, 12.024016633074146, 13.478057298078717, 16.243081606144425, 19.6892440659395, 24.00496899049234, 29.435972698577043, 36.30635226850396, 41.548189818437784, 42.7966166073273, 42.89666125421672, 42.99696397179915, 44.29500110012885, 50.870926757321385, 63.74805980218976, 80.4422408252797, 102.28435702588402, 131.18346069616402, 169.90611973809234, 201.06403614220713, 208.6772015201392, 209.2906682506362, 209.90973489930613, 217.96484521952746, 259.8762858539487, 348.23746132803115, 475.1983059780982, 662.039046765387, 942.7832054839621, 1352.8045015634611, 1665.8157538050139, 1732.5118230971254, 1737.517883643074, 1742.6695354795472, 1809.2209636881175, 2076.505166271827, 2334.50819061305, 2378.868474384876, 2218.2285910706414, 1842.019957310921, 1350.3423893145368, 1077.2087673594935, 1024.5654608421303, 1020.5323176160737, 1016.5064230577219, 966.9820939114221, 772.1591413831949, 548.7931264462401, 398.6136222302753, 295.24734005958476, 222.31694303963772, 169.71118027944104, 144.1043321684826, 139.16304646211222, 138.78117775840937, 138.40083562844413, 133.66868925638605, 114.1851848057805, 89.52403620050225, 70.76524422781539, 56.36777609822464, 45.22315696433002, 36.53201552512002, 32.058505276452756, 31.17310140040658, 31.104645380203934, 31.036370902835394, 30.184637663677044, 26.592088886305824, 21.86712931322314, 18.12765588562178, 15.159910325144299, 12.807076952885827, 10.949113336691282, 9.991376797191355, 9.802389063550507, 9.787776483370024, 9.77320189276983, 9.591402415127833, 8.83139590574319, 7.857174790620163, 7.133989995201276, 6.633818346923356, 6.336482271484537, 6.240490038373815]}, "12": {"0": [2.6488771388118857, 2.721792801891732, 2.87883690278733, 3.120773818242827, 3.4551826222732887, 3.8934176298944174, 4.229214958345421, 4.308296385411501, 4.314426863979018, 4.320572243745905, 4.402591840889245, 4.817579633624182, 5.608104545770491, 6.585486202741747, 7.788976527367735, 9.270892860115126, 11.109694605655328, 12.490130682568536, 12.813532069500829, 12.838572240564964, 12.863672281357424, 13.19860297990719, 14.896044853894582, 18.15684109992707, 22.269533916755464, 27.483484267357184, 34.134239217081074, 42.66487219752879, 49.23964317211854, 50.80091071453318, 50.92208691952397, 51.04357792554006, 52.667881370533806, 61.02772698180833, 77.63937375979606, 99.5632535431768, 128.82709511736113, 168.38646769533236, 222.73844990547752, 267.2703852130287, 278.1754185731974, 279.0261745104945, 279.87978977138533, 291.40554487759084, 352.80966735958583, 485.3229395634789, 679.528389852855, 962.6933275387844, 1344.322092323402, 1737.125893448209, 1919.2526068679658, 1950.3786318161776, 1952.6643318854399, 1954.944816204028, 1979.6602538715117, 2054.692328446563, 2020.54266234297, 1795.864313554869, 1418.6821739841735, 1024.056577890812, 723.1874308379184, 583.2107130174436, 557.4101196513918, 555.4961861114971, 553.5890088338211, 529.1835213160931, 431.06094005331454, 315.4488111295263, 234.609571741382, 177.01275043896513, 135.20093225322586, 104.3624764024181, 89.14046773791415, 86.2012686877383, 85.98192985290616, 85.76331668619356, 82.95685996892456, 71.20640812759586, 56.19294733394646, 44.68594241350278, 35.7960575348221, 28.88555672431607, 23.485292242890942, 20.71398672225707, 20.17074950758792, 20.130054427360363, 20.089458804159978, 19.565786245834104, 17.346250355787003, 14.43286634500269, 12.148749438672954, 10.36568568475491, 8.985624691556824, 7.93465039985997, 7.418751953521333, 7.320924100711382, 7.313664662720796, 7.306423951273867, 7.213746901859157, 6.840924658280449, 6.431380131217756, 6.241072234265372]}, "13": {"0": [2.6058293599746967, 2.627882642678362, 2.707046873593095, 2.8442410500743716, 2.961512780561123, 2.9917105571056894, 2.994315942479747, 2.9969311876829927, 3.0286857548140995, 3.1837474946789355, 3.482519560648888, 3.8561111164742234, 4.314967078784902, 4.871303942603519, 5.539338497365171, 6.030057434755798, 6.149623235344664, 6.159837967064484, 6.170073953714387, 6.293213988680824, 6.8733754781377385, 7.926544741739629, 9.18236028751206, 10.689320631049018, 12.505583292558093, 14.700630054156791, 16.329221778893185, 16.72861360681828, 16.7627398204338, 16.79695359906784, 17.209160330864684, 19.166111380458045, 22.78779636746454, 27.21269214960749, 32.64387450401999, 39.33891579931907, 47.62527404772959, 53.909467714113674, 55.46689987870275, 55.60044318007653, 55.734363464225545, 57.35094999123323, 65.11764673004159, 79.88417080231235, 98.5660895568611, 122.41601587839126, 153.12409219138024, 193.1183825792701, 224.81173963267395, 232.85054537619303, 233.5480576206612, 234.24732924296435, 242.68825841578555, 284.30557974943946, 367.9707128691228, 481.942604309329, 637.939019532386, 848.9578892009632, 1118.089222198235, 1307.2750183117178, 1350.0576721535963, 1353.4778717883191, 1357.1597077425608, 1399.9179036590963, 1572.2820657878692, 1771.6005510727198, 1856.9588183171848, 1820.2344623024276, 1663.4433492003975, 1408.3806356262646, 1219.537858213714, 1176.0940660206707, 1172.4588507051692, 1168.8257501084154, 1125.843165393116, 947.9754594660448, 713.8399418386845, 537.5184398274916, 408.64954305906053, 314.34616345702585, 244.51015748623254, 209.5742371799935, 202.46295596772404, 201.87747337736016, 201.29411598672743, 194.51807442476027, 167.67626566556024, 133.67942432749385, 107.3895839712544, 86.86034711271421, 70.69347283486503, 57.876472066867194, 51.11762618793582, 49.70915911302128, 49.59233722033547, 49.47580584103779, 48.118989776345124, 42.63226158685421, 35.388304301946526, 29.528014636249917, 24.76808138919205, 20.89463368362633, 17.739600042752908, 16.0407692113041, 15.683774589323816, 15.65410090094271, 15.624511709252848, 15.279875277667696, 13.877528022009647, 12.009667825149934, 10.493835469214709, 9.270276552431682, 8.290608349898642, 7.519115711702124, 7.125278921229742, 7.0455054929644785, 7.038953742578154, 7.032429055617838, 6.956588722697856, 6.6639146042221284, 6.331223498008414, 6.1653863392460355]}, "14": {"0": [2.5971076453809605, 2.6014019446364736, 2.613884672883259, 2.6343839410853866, 2.662314958429296, 2.6980510343920914, 2.7300836250594775, 2.7427121888651196, 2.7442967920697217, 2.7458892549069023, 2.7591367413551855, 2.7989159572321074, 2.859324787736601, 2.9278491501746333, 3.004818282569689, 3.0907076897077577, 3.1851653225291487, 3.2611858129325464, 3.2896106831233887, 3.293161575846722, 3.2967256976514285, 3.3262078843856226, 3.411621694016743, 3.535457283420591, 3.6700549968234215, 3.8155473946781693, 3.972828723057515, 4.142279618251009, 4.2765061438020435, 4.326488146681239, 4.33269631468513, 4.338919280736226, 4.389931449883015, 4.537590500570276, 4.748734219206819, 4.974648252581638, 5.216581936727633, 5.475139927377398, 5.751102125228725, 5.968268434039935, 6.048897028883092, 6.058900375751512, 6.068909383340518, 6.151271796472952, 6.388116478044259, 6.725959204207572, 7.085714918820362, 7.470068564347717, 7.879892010609261, 8.317176838455195, 8.660594762665323, 8.788246375710557, 8.80413489798144, 8.820054803368137, 8.95065726408795, 9.326272721246395, 9.864375963954327, 10.440327580158915, 11.057596227786068, 11.71978160021096, 12.43033016458725, 12.990648175477904, 13.199562056690233, 13.225486291317276, 13.251430552831259, 13.4649930628328, 14.081005209253354, 14.963085895399956, 15.911195607710297, 16.927973618377735, 18.021355777007233, 19.196323200519355, 20.12633716946559, 20.472611042123972, 20.515621658993243, 20.558754044684406, 20.91414682956137, 21.938987620383738, 23.413718292839203, 25.000224632270346, 26.71265708389714, 28.561025912812493, 30.555224100142294, 32.137885924921676, 32.72950687162719, 32.80309458894645, 32.87686366926562, 33.48385367690013, 35.23908252281786, 37.77473556083079, 40.51179232346151, 43.47878490488495, 46.69284387744817, 50.175374407248015, 52.95039212809459, 53.99233938382884, 54.12201175958152, 54.25201724604385, 55.319885018086616, 58.41867760800054, 62.907909661956694, 67.79251166967462, 73.11098546119362, 78.91212315969969, 85.2272510273395, 90.2935984284047, 92.19387589667234, 92.43045596610382, 92.66772779078217, 94.63276245802234, 100.34040995172653, 108.66017116058113, 117.77693091405429, 127.77770257409033, 138.75551040349805, 150.8337118214867, 160.57337169246978, 164.25148003901995, 164.71020653577565, 165.17043173625507, 168.97627349827656, 180.07845273433597, 196.42071807002256, 214.49954937575413, 234.52235444407387, 256.7569223379891, 281.47417589061484, 301.60044836581477, 309.2279736530932, 310.180181277689, 311.13629629073404, 319.0498686912316, 342.32853386421715, 376.83599318515775, 415.45957147072534, 458.46142223788576, 506.50614349029024, 560.1577463188344, 603.9012047680006, 620.497899522574, 622.5632226299506, 624.6337782319738, 641.7445240375514, 691.9846181824065, 765.5012963048613, 845.6861484797382, 931.7712857585793, 1023.1012913525734, 1117.7043124927613, 1188.1038066851781, 1213.4895455497067, 1216.586512589683, 1219.6835340952168, 1244.893135561286, 1311.8058424076821, 1397.5415621308716, 1474.832128009057, 1541.3097714929547, 1595.4751317909024, 1635.1734565034346, 1655.8426179027833, 1660.6535706121988, 1661.065348931752, 1661.4509449897878, 1665.2872238684165, 1671.624022161105, 1666.6979311225025, 1646.9976705126046, 1612.0249397850375, 1565.386928116315, 1503.6616946106017, 1450.5833471311873, 1429.908060454467, 1427.2582135142136, 1424.6138015931508, 1403.027708422513, 1340.6175581012121, 1250.4902738889236, 1156.4812832145792, 1061.7254065230898, 968.6690813755645, 880.3155518462037, 818.3753190591973, 796.980808078517, 794.3560329931606, 791.7404969519096, 770.7945181363467, 715.2317810402744, 646.1995414854194, 584.107694343803, 527.956619655176, 477.6242749326539, 432.54706779082693, 402.17959453287915, 391.88401443190355, 390.63839421289384, 389.39923574465166, 379.43950837190835, 353.2587801825589, 321.195308614448, 292.4510077560766, 266.64090357311375, 243.45641589433734, 222.55043359983273, 208.3667125268918, 203.53012312368548, 202.94564953399566, 202.3633052436328, 197.69680075396204, 185.33484753024686, 170.06400974722857, 156.22708081018314, 143.67357112013238, 132.26179435115267, 121.88213565196337, 114.77420643761799, 112.33652339161871, 112.04169902997778, 111.74792489000382, 109.38432224161839, 103.1106836842666, 95.28949693922142, 88.1384509987716, 81.59418682595219, 75.59330515606166, 70.09200450958284, 66.30634637729463, 64.99934510464371, 64.84085482257561, 64.68276058017793, 63.41415869571408, 60.03217663892206, 55.80051417642784, 51.904739923936376, 48.31016723977872, 44.99990857044287, 41.945058323319756, 39.83255320200149, 39.10160308897638, 39.013004272975024, 38.924625188645486, 38.213179581216934, 36.3124789138586, 33.92184443443598, 31.712142808485943, 29.666850925966365, 27.773546022984444, 26.01858462396846, 24.80078259771094, 24.37981129511314, 24.328674187214077, 24.277656167765773, 23.8673805574463, 22.76907113789734, 21.38505056776806, 20.101566336906163, 18.91241979926207, 17.808836098994973, 16.784313158844977, 16.071956177504642, 15.825335507924306, 15.795352391692868, 15.765371957523259, 15.524286320496, 14.87961231558915, 14.066509492691686, 13.311858733609078, 12.613414198012379, 11.96711001829475, 11.369495830439499, 10.954944994720249, 10.811593588724083, 10.794184263649031, 10.77682126660209, 10.637215175290372, 10.264099918512859, 9.794979168171455, 9.362102056998948, 8.963211581029721, 8.596643951875652, 8.260012809941381, 8.02891253197498, 7.949458882074628, 7.939819654369488, 7.9302115659919545, 7.853163027546345, 7.648798075221275, 7.395082381089588, 7.16679026582399, 6.961914193769925, 6.779784244308535, 6.620038095479924, 6.5148106889422674, 6.479939637591546, 6.475761263675144, 6.471606751095857, 6.438677891954243, 6.354440093159858, 6.258604939556292, 6.183782171391857, 6.128085589848822, 6.09224104341369, 6.079005630245983]}, "15": {"0": [2.608655832846676, 2.6136247874162275, 2.6264717360581615, 2.6422906022013146, 2.6486880904749803, 2.649508716941291, 2.6503371290505777, 2.65743161379855, 2.6799509354052296, 2.717828351231183, 2.7633385885533066, 2.8175386389677923, 2.879563339130154, 2.9497978792127966, 3.0071443975411087, 3.028874616442446, 3.0315685292905497, 3.0342734810785386, 3.0567015581669392, 3.122774148270194, 3.2202287124720406, 3.3263501809099383, 3.4421641599314476, 3.5682540740585487, 3.705148653687651, 3.8140431486890103, 3.854750916841906, 3.859820911037672, 3.8649020850286413, 3.9066776246180437, 4.02726401003738, 4.200805793929358, 4.387569400549903, 4.588024657854073, 4.802897684286721, 5.032833446338403, 5.213670601391126, 5.280725825763063, 5.289050662114899, 5.297397533010506, 5.36639257103594, 5.564297031599916, 5.846876200701663, 6.148055026382437, 6.4694913330977695, 6.812923822247799, 7.178422553975792, 7.4661028613706, 7.5727820109457715, 7.58606323532064, 7.599374663965796, 7.708699248456954, 8.021824679544855, 8.468233149150002, 8.945685465035432, 9.456269410230979, 10.003469774176864, 10.58934690061069, 11.051924703874327, 11.223861104732256, 11.245210115961514, 11.266611754379815, 11.442682932584969, 11.950636411228247, 12.678004225607166, 13.457983926120209, 14.295178049104965, 15.193809208620344, 16.158377738337848, 16.92054012890926, 17.204690784847326, 17.239931170370177, 17.275255688437227, 17.565915691115126, 18.404864012547076, 19.608951069503483, 20.90512316115373, 22.299689161286516, 23.801769346542784, 25.4203373100718, 26.702886393193545, 27.18252491412935, 27.242153108848427, 27.30191645409844, 27.793820949034565, 29.214264629876155, 31.261521527012267, 33.4727829812471, 35.86180039315471, 38.447864647340374, 41.24086749957423, 43.46587731432603, 44.29685854638696, 44.40022247669114, 44.503870059363685, 45.3586396411721, 47.83301763703092, 51.411398751841936, 55.29395445691115, 59.506052143511106, 64.08514276248917, 69.07364018882775, 73.0529680285793, 74.54453658047078, 74.73010929476612, 74.91623973220034, 76.45202889328198, 80.92264680878138, 87.41199536304279, 94.49822095530314, 102.241388366223, 110.70859737162623, 119.97794925463039, 127.4427168167486, 130.26302915616765, 130.6127233908531, 130.96346912417533, 133.86037873223424, 142.30222211832353, 154.65464328357166, 168.2583831048778, 183.2398640746553, 199.77574511003778, 218.05274401532546, 232.8628076197427, 238.43777491239587, 239.1348249498215, 239.83492534001243, 245.6244680187654, 262.6172694024352, 287.66615075145415, 315.4861602617263, 346.3495626563965, 380.698347865562, 418.9273529687806, 450.1525592694092, 461.9539656328794, 463.42614065748364, 464.90319583243297, 477.0932929670183, 512.9287877006893, 565.7994307280987, 624.282620310482, 688.3818732573227, 758.456930196947, 834.4752057879298, 894.0359871370897, 916.1315172900829, 918.8602941297455, 921.5926131612231, 944.1524994953862, 1007.8307425143531, 1095.000320783179, 1181.4309779821817, 1265.7410878512455, 1343.4572007673678, 1412.4286134362646, 1458.4748950264072, 1472.9750895124341, 1474.7063354391748, 1476.4227842836335, 1489.8622673607754, 1524.0228815261783, 1559.5215260984455, 1579.661540509862, 1586.0606804303213, 1580.8463044132934, 1560.9641760353566, 1537.7878068686523, 1528.095192472524, 1527.0188235505143, 1526.1564445150277, 1514.5604668701517, 1478.379090457857, 1420.151903995926, 1351.3767789388712, 1274.3328416196114, 1191.2880292035213, 1104.3828426089237, 1039.364666929525, 1016.2232590393769, 1013.4523177542357, 1010.6776260482575, 987.8385069771542, 924.8885726413585, 843.4888258238184, 766.5379244854371, 695.7760534679729, 631.0102733643188, 572.0516676718714, 531.8582901164993, 518.1425646674563, 516.4815945339219, 514.82542912279, 501.5234829593962, 466.49686673012684, 423.46125898667384, 384.7912439368672, 349.98435938559754, 318.73474765206447, 290.6173886257612, 271.5641488307526, 265.06122974092807, 264.2764466512167, 263.4942994371063, 257.22373397159913, 240.6478993446816, 220.24282260959353, 201.76310416595072, 185.04844088024146, 169.92269683958696, 156.1711105240464, 146.80012576461414, 143.5891369909998, 143.2003902775065, 142.81289268003655, 139.6987211733198, 131.43390321560327, 121.16395238639433, 111.80929416708253, 103.26288193000491, 95.45537319192304, 88.30546433664954, 83.39465454404179, 81.70280758037636, 81.49770266446873, 81.29333667549176, 79.65162419493554, 75.28008074395485, 69.81583425766783, 64.79172430296067, 60.18069504182814, 55.93838156393945, 52.03192877537612, 49.33446844246977, 48.4039892586405, 48.29048553064422, 48.17735000950032, 47.26916928168985, 44.84786756702769, 41.805086449743925, 38.99886129788755, 36.403476117191985, 34.00474578749179, 31.788656130228055, 30.25041056798884, 29.719160924305257, 29.654567116040678, 29.590131663367277, 29.07115178469645, 27.684040068043842, 25.93694050277852, 24.318392657959112, 22.81996027890836, 21.432575835628224, 20.146133597173947, 19.252910498208646, 18.943778776340178, 18.906197785460503, 18.86870401855142, 18.567173667170294, 17.758603752202916, 16.737907403306377, 15.791203559852903, 14.911904417744827, 14.097108624227875, 13.341256993871516, 12.816798700471224, 12.635792646932666, 12.613749779469481, 12.591762513032778, 12.415031524621016, 11.94186297205578, 11.347204539921833, 10.796948302158652, 10.288220771658905, 9.818522247251577, 9.385261982469324, 9.0856621757999, 8.982489730383767, 8.969977568908796, 8.957500273894563, 8.857235930339796, 8.589990783531356, 8.25578322053206, 7.950185540422771, 7.67149777849867, 7.418400360541082, 7.190061662352478, 7.035907074718279, 6.983865849190674, 6.977560485903921, 6.971279566038758, 6.9210522310885825, 6.7897958399961595, 6.63225479223139, 6.496081462226262, 6.38095828178142, 6.286596180932194, 6.212721176230193, 6.17082352510759, 6.15838377024074, 6.156907695160665, 6.155465294072265, 6.144855869609152, 6.1225943438779185, 6.1123371623131675]}, "16": {"0": [2.606879471400095, 2.6096324484248177, 2.6156314365295183, 2.6228529977911976, 2.6269312629845016, 2.6275756652021354, 2.6282269960207967, 2.632755661941386, 2.644623687489882, 2.6620551012149902, 2.68302823859964, 2.7080647023695588, 2.7367006081004943, 2.7689192832041547, 2.796866213299934, 2.8092684129924193, 2.811163294417051, 2.813068445491886, 2.8260914239169885, 2.8586430635107556, 2.9024641895792196, 2.9499345308243097, 3.001180649451853, 3.05604176554835, 3.114729127554038, 3.164333902668026, 3.1857333303831097, 3.1889694971919433, 3.192216097833736, 3.2141712631800026, 3.2685984687297367, 3.3410594594954675, 3.417818704178189, 3.4988919038492874, 3.58466036124306, 3.675274191836235, 3.750709388638755, 3.782987601063149, 3.7878642155376103, 3.792753720335864, 3.8257466137313325, 3.9073963900343864, 4.0152160839307935, 4.128361101636689, 4.247255771518562, 4.3721310411022545, 4.503070582529268, 4.61123247987439, 4.657425555507716, 4.664422287254836, 4.671433308391899, 4.718586225069936, 4.834670286840203, 4.987132532473493, 5.146227116179704, 5.312731799437327, 5.487009141497684, 5.668602271806883, 5.818530506433004, 5.882497838330792, 5.892154332317393, 5.901833044932093, 5.967030026776023, 6.127275166877377, 6.337360865724487, 6.556650708844281, 6.785553824657953, 7.024582240397792, 7.274153432071911, 7.479189220579684, 7.566951945383359, 7.5801892893318845, 7.593456837550696, 7.6828597802204115, 7.902881243935503, 8.189962064724869, 8.490193064216633, 8.804612950351327, 9.132693579408233, 9.476064449278235, 9.759885010201835, 9.881027530268119, 9.899315133196838, 9.917644493505447, 10.041160715474835, 10.345836789000982, 10.746764847263343, 11.166100452289486, 11.605488792083765, 12.065783231085119, 12.548017286196458, 12.946676607692666, 13.117160689678956, 13.142921363532016, 13.168766564420899, 13.34268423292373, 13.771331838669179, 14.334913253830818, 14.925404660290132, 15.54456929452608, 16.193123248560912, 16.873585059836863, 17.436625725171716, 17.6775153658642, 17.71397620617879, 17.75051649890115, 17.996517103554392, 18.602730233853602, 19.400924893348748, 20.238533616265777, 21.118838220551197, 22.04327626304786, 23.012425062499673, 23.816541083657846, 24.160803397222747, 24.21285317073777, 24.265056997559444, 24.616967209642347, 25.48656350415272, 26.632759995139, 27.83725774663543, 29.10546197745299, 30.43872777547061, 31.843958658540345, 33.0083302897331, 33.50752558963919, 33.58300863057373, 33.65869120407954, 34.169606141036674, 35.4334093371701, 37.10012054722237, 38.855669138616086, 40.704955398670556, 42.65464104683908, 44.71000260939186, 46.4186436437015, 47.15309812263062, 47.26423541359936, 47.3756530117477, 48.12528461333963, 49.979665406387035, 52.43416856086044, 55.0278030470755, 57.76385468825904, 60.659888840472426, 63.713060515904445, 66.25963002669188, 67.3530024640581, 67.51846834996526, 67.68441859613185, 68.80478998938133, 71.58458664761272, 75.26514571909682, 79.16178195290954, 83.29113005166306, 87.6656590863673, 92.29324225160923, 96.16038543120484, 97.82529035090715, 98.07801687589343, 98.33144461373591, 100.03549613590194, 104.26998053158883, 109.90939681781357, 115.88796568052013, 122.23725768224197, 128.9961882400738, 136.18442141779258, 142.18875915152844, 144.77041950740033, 145.16190833578364, 145.5547031183569, 148.21225729570048, 154.83442761812898, 163.68575837449214, 173.07716119640543, 183.1076405470072, 193.79829749474635, 205.18154216346068, 214.7789424963527, 218.92859217332725, 219.55663200368028, 220.1866150019921, 224.4447911381759, 235.05468872928967, 249.26254113924202, 264.43224091471274, 280.6740906534789, 298.04287083762364, 316.6308595659917, 332.27973036781225, 339.022614066013, 340.0436631480718, 341.06897972854387, 348.0276349273947, 365.44964356654515, 388.78849004278544, 413.6936344828901, 440.39807385879755, 468.9781603598901, 499.36390620442285, 524.9260487413874, 535.9801056719921, 537.6572750628584, 539.3402724730944, 550.5991495174289, 578.8552995352235, 616.4213002283255, 656.1776512814793, 698.051129610529, 741.9533081647536, 788.1813132370967, 826.0965624548818, 842.2657977401021, 844.6870243929241, 847.1083705463475, 863.178846130853, 902.9379257112636, 953.3915901104929, 1005.1441524150435, 1056.722923570549, 1107.3136548679154, 1157.4244461667338, 1195.2024873994337, 1210.404227134834, 1212.6693269703771, 1214.9914088271212, 1230.1778030365015, 1265.1225931547026, 1305.4911181732382, 1342.2739526482146, 1374.1532794387213, 1402.7186631418385, 1425.6879288458867, 1440.3733842644403, 1445.4605596854012, 1446.1916826238476, 1446.9189089058696, 1451.5404061718928, 1460.2092262669464, 1465.908571168433, 1466.4169880207705, 1461.336139100716, 1451.3245287766174, 1435.9113245928024, 1420.3373848690123, 1412.6767329047843, 1411.4821540166713, 1410.2751321903622, 1401.8929592642971, 1379.6276120997472, 1347.644088000835, 1312.1924468093814, 1271.5116919041568, 1227.5847567751302, 1181.442143344287, 1143.0018203829839, 1126.8000492779584, 1124.3480703490902, 1121.8917446275534, 1105.3718140695805, 1065.1774878025224, 1013.2772909850258, 962.2240673314571, 910.8889875574201, 860.879148376931, 812.1437021764951, 774.7928970368094, 759.5729475667905, 757.3123191512474, 755.05812913127, 740.1651376685751, 705.1509411724002, 662.9833325174603, 622.8828345273564, 584.9038216429957, 549.1791260262936, 515.6322005187873, 490.493672462736, 480.39905770642497, 478.91406812997053, 477.4330797677683, 467.6254470776782, 444.8940997131536, 417.96011049825364, 392.7819237829384, 369.19843017316043, 347.1872967499425, 326.59771003256117, 311.24681521794764, 305.06503302717954, 304.15902696821183, 303.25613856053167, 297.30108611765536, 283.516246710672, 267.07854055838567, 251.72808094889527, 237.36359539729986, 223.92312104265025, 211.34489936154745, 201.94027977709578, 198.16403532986192, 197.60656357880873, 197.05085134823085, 193.38378940859155, 184.87694452304933, 174.75058781055992, 165.2471447289464, 156.3316723911352, 147.95902489614514, 140.08728410481055, 134.19027844996904, 131.81382743684884, 131.46058908421747, 131.11030730986013, 128.79817335953447, 123.4288735847815, 117.02452308897918, 110.99149308103429, 105.30142288045391, 99.94227021838093, 94.89012632256475, 91.09371837864906, 89.56144890816591, 89.33388355217582, 89.1067363895742, 87.6104586191986, 84.139322708922, 79.97655633509137, 76.05016621847813, 72.33957204305382, 68.83186153952447, 65.51028919279698, 63.00904492053458, 62.00055157322356, 61.85127414454123, 61.70245341227441, 60.715569184944016, 58.42023488438046, 55.66662512677562, 53.05493428925001, 50.585985368669505, 48.243950763669055, 46.02473330445191, 44.347459869727224, 43.669289098706926, 43.56888993518554, 43.46878538010322, 42.80763714649642, 41.261726980149305, 39.402623336299754, 37.63971446886982, 35.965016552982874, 34.376630828733276, 32.8687995048442, 31.726866346444524, 31.265007421724395, 31.19656514126243, 31.128303290656948, 30.67671355647056, 29.623287865894078, 28.352140806512523, 27.145861033146083, 25.998023462181827, 24.908964351085206, 23.873151660814166, 23.088681183114417, 22.771307157035174, 22.724278795564455, 22.677375616544715, 22.36708473664523, 21.64133964803799, 20.76816185827036, 19.937623296654984, 19.146570398779687, 18.394972921472817, 17.679447809953743, 17.136972061274253, 16.916963607416445, 16.884278614051034, 16.851784373475674, 16.63648688661516, 16.133192298490187, 15.526331025165149, 14.948746099097956, 14.399274872532647, 13.877145617355, 13.380881143799833, 13.004464501132118, 12.852379884527036, 12.829841524016912, 12.80736249422013, 12.658631292370686, 12.310918724547346, 11.891993013613627, 11.494599673008118, 11.116719533971906, 10.75815873836507, 10.418191008818688, 10.161031793463696, 10.057092720770983, 10.041696974718546, 10.026341074245305, 9.924777691087668, 9.688103938177095, 9.40330117155432, 9.133932554698, 8.879218530073874, 8.638057419823452, 8.410297871055766, 8.238917553623724, 8.169914202346867, 8.159707034294437, 8.149532327503481, 8.082332266173427, 7.925904384720042, 7.739269132316646, 7.56412771154939, 7.400147126668594, 7.2470171525156895, 7.104216288829725, 6.998354998443868, 6.956156122255179, 6.949970241786643, 6.943777013171857, 6.903003894227295, 6.80968035188214, 6.700470478131625, 6.600726753500737, 6.510712464212784, 6.42965041497527, 6.357667911637949, 6.307260271221341, 6.288004964046708, 6.285189682033103, 6.282390453568246, 6.264422546146744, 6.224983614692592, 6.183323711373472, 6.1505038192020205, 6.12632413179731, 6.111297645628865, 6.1053197460326025]}, "17": {"0": [2.6048760450926047, 2.605323790420144, 2.6076915759094996, 2.6120972347367633, 2.618770651549216, 2.628013544271846, 2.637250361729912, 2.6417857431044625, 2.64257806253036, 2.6433610899353943, 2.6481709296247584, 2.660420863493881, 2.6777498994742266, 2.6971318725957985, 2.7191935066596185, 2.743631063587307, 2.770331730999998, 2.7938284068356194, 2.8047999924218234, 2.8066630154347516, 2.8085367443642886, 2.819879124556435, 2.8467965532739132, 2.8815775536281514, 2.918832250018994, 2.9584787147348255, 3.000843182130855, 3.045514650676599, 3.083756557396686, 3.101255668628822, 3.1042280040098977, 3.1072103195365988, 3.125157391799742, 3.167073150191595, 3.2210349246465593, 3.277765329569562, 3.337117790639989, 3.3995695081050474, 3.4648131481678, 3.5203031381264633, 3.5453650866615223, 3.5496007079312655, 3.55388552467956, 3.579587608791005, 3.6393792731701686, 3.7154906438777555, 3.7951507689000388, 3.878221521051238, 3.9647116988251696, 4.0549717118535, 4.13135813774497, 4.165883949206092, 4.171717081632915, 4.1775627216379405, 4.212768939364852, 4.294302370365518, 4.398170789132994, 4.505724959986912, 4.617382646929928, 4.73371632904311, 4.854215307008193, 4.955637314350422, 5.001596406122119, 5.009316209398974, 5.01705251673162, 5.06366512460973, 5.171422290909648, 5.308243515022397, 5.449929422804213, 5.596540657437069, 5.748779532832584, 5.906337835287539, 6.038963322306026, 6.098807715672947, 6.108915141856975, 6.119056549431176, 6.180074481842402, 6.320552116346593, 6.498546233556288, 6.68272361817376, 6.873572141777061, 7.071480428545129, 7.276322261530977, 7.448475964845922, 7.526168835399071, 7.539280248814505, 7.552421570412773, 7.631410102416725, 7.8139397678891696, 8.045288475400474, 8.28452441975846, 8.532469289858193, 8.789882229216698, 9.056482225108413, 9.281256851570136, 9.383124813400924, 9.400291023918873, 9.41749439472254, 9.520883844690564, 9.759852256644168, 10.063080047227029, 10.378553141382168, 10.706230214259573, 11.046009041524655, 11.399567243886162, 11.69729430173702, 11.831936878589955, 11.854698094319648, 11.877511925499808, 12.014653407318095, 12.332145088176347, 12.735018818215647, 13.153433375687849, 13.58896129270339, 14.04050732374915, 14.509648866925074, 14.905619165038091, 15.084691852713698, 15.114960538471326, 15.145298224546988, 15.327526456185215, 15.74921736011886, 16.285831496745637, 16.84281092938639, 17.422158843055815, 18.02502809546376, 18.651730933014143, 19.180593645207082, 19.41977364596593, 19.4601856345648, 19.500727765838032, 19.744788685263316, 20.309300783339594, 21.028477749047617, 21.776606599888964, 22.554857398331414, 23.364990944496967, 24.208552922788993, 24.92322285150054, 25.247136156077072, 25.30187198510919, 25.35673953532159, 25.68642651562262, 26.45001346577687, 27.421333103450017, 28.434979622627118, 29.492861097823138, 30.59366808049292, 31.7427489361857, 32.71404099581519, 33.1545118012471, 33.22905535802003, 33.303794688677954, 33.75356343010546, 34.79763181377534, 36.125424611882494, 37.51047816400292, 38.95649962819568, 40.464810126419295, 42.039054804250135, 43.374647239078605, 43.980043037836246, 44.082241739041294, 44.1847058988179, 44.801256997000365, 46.23232843963532, 48.06203293253321, 49.972315604135105, 51.966221265945805, 54.05228468332004, 56.23159599400074, 58.08067779182764, 58.919264122920495, 59.06185230911685, 59.204795785732905, 60.06331481813596, 62.05631308542868, 64.5998931638781, 67.26309482714224, 70.05062761408254, 72.97114550256238, 76.02931926462377, 78.62101028148885, 79.8000491032622, 79.99988477746952, 80.200240322781, 81.40583404161904, 84.20812365348957, 87.7990592082192, 91.56141359064443, 95.50423282511767, 99.64081684744619, 103.97725977881966, 107.67092505574938, 109.34755628199099, 109.6315891452523, 109.91651129598996, 111.63394815154693, 115.63281678657772, 120.76663847603373, 126.1513454430136, 131.80470171773334, 137.7562886954142, 144.01195803474144, 149.34486643067407, 151.7685945068948, 152.17902820691114, 152.59061375521847, 155.08081299776012, 160.88408042189513, 168.3145682542628, 176.15237601611787, 184.41367625868722, 193.09088915999658, 202.24959367572063, 210.0541866930272, 213.62097354512122, 214.22593653381182, 214.8328714402086, 218.49806737220007, 227.0362170805541, 238.01654518668354, 249.61027702401296, 261.80016966265043, 274.64573969257737, 288.2660179817518, 299.8736756279348, 305.1717176761998, 306.0704922756367, 306.9722456959818, 312.41613933984166, 325.11992504621696, 341.4401406761438, 358.6921801330843, 376.89151452618773, 396.10974401082467, 416.329875240521, 433.6005139126823, 441.4641104732421, 442.79512869295957, 444.12971112778024, 452.19204374744794, 470.9937922501051, 495.18299667427624, 520.4878694486736, 547.0674500789286, 574.9230301451165, 604.143188972771, 628.9138739547228, 640.1358945491263, 642.0311626429111, 643.9303085897037, 655.3829723172671, 681.824017398483, 715.0899769645788, 749.7249808987425, 785.1861665407662, 821.5303611715905, 858.6589297748187, 889.3786432543183, 902.7170685495595, 904.9466723448376, 907.1765742298414, 920.7116017299887, 951.5143784274259, 989.3125382824787, 1026.5604361228682, 1063.0543408375618, 1098.87804800078, 1133.486596828079, 1160.1960080961726, 1171.648850189215, 1173.5436877404782, 1175.4311629464312, 1186.534152429577, 1210.960555503336, 1238.855144886047, 1264.4205063738204, 1286.767599543558, 1306.8107597641795, 1324.0362877536, 1335.7147748978, 1340.2945647250656, 1341.0202860122713, 1341.7338751430225, 1345.697540541283, 1353.3740643937458, 1360.1097631852763, 1363.3263448866617, 1363.6107646063272, 1360.8765205183734, 1353.8257672946063, 1346.3817555547232, 1342.3944312222304, 1341.6867362695114, 1340.9667562805625, 1336.4181203824392, 1324.4502410406112, 1307.3802262970373, 1286.9824994620922, 1264.2550466837672, 1239.4713134640406, 1211.8797808481286, 1187.026426209743, 1175.7786787071125, 1173.8497487974382, 1171.9085120681086, 1160.1712635014082, 1133.8632929144228, 1099.520299050541, 1063.7588248758777, 1027.205790134695, 989.9358080352596, 951.933736310582, 920.9961456705272, 907.4644713670482, 905.2211413560846, 902.9756191460195, 889.5390545240905, 858.587420272933, 821.6033377521729, 785.1716027902224, 749.8704564638593, 715.410085729992, 681.9003572288185, 655.7263767104641, 644.3567908943639, 642.4343241402505, 640.5175481203474, 629.2710932018252, 604.4922622734308, 575.3958325858379, 547.4657848266801, 520.7239680011058, 495.4244232464437, 471.30396222388924, 452.45701490377974, 444.3651283376027, 443.0214137898686, 441.68156603374257, 433.787069875991, 416.4840256048486, 396.3277783267535, 377.0738393888659, 358.8813956676664, 341.6251005512373, 325.2690488537513, 312.5817631904853, 307.16337841144133, 306.26481107524114, 305.3690230241854, 300.08474684691976, 288.4636458400806, 274.86549404970606, 261.94394764892377, 249.73629221172465, 238.16821055765797, 227.17196411829065, 218.6378780201781, 214.9890664361778, 214.38477797693582, 213.78266170598454, 210.22988629149165, 202.41544260619082, 193.250210883956, 184.57180352088662, 176.3176415107022, 168.46236490366982, 161.01659587761753, 155.23636436968886, 152.75127866445095, 152.33710854388346, 151.92410238355458, 149.49035082933824, 144.15907430630318, 137.90976427651722, 131.9693486564634, 126.30531472418083, 120.92697978624031, 115.79968249248566, 111.80561843102633, 110.08210387127018, 109.79650403566365, 109.51240368167608, 107.83400359521785, 104.14803187256389, 99.80978346565631, 95.67702552889855, 91.74178620887234, 87.97846916429906, 84.39212052338594, 81.58805493477622, 80.3834532630452, 80.18337158352011, 79.98385046342793, 78.8056561961227, 76.21414251753252, 73.16572122467001, 70.2481688403286, 67.46247319305023, 64.80338729625883, 62.265424020495054, 60.27383568820614, 59.417266262051115, 59.27495079756634, 59.133054192418555, 58.29555841449783, 56.453284796366944, 54.274833289335355, 52.1942866512794, 50.20540677366124, 48.29890354833319, 46.47631439879426, 45.048099523239415, 44.43233939978003, 44.32997583794576, 44.227891693687205, 43.624920093047635, 42.296764082479854, 40.724858101862715, 39.22080639601055, 37.78214567117285, 36.39959552295186, 35.07728109668461, 34.040976786392804, 33.59417290890034, 33.51981119206547, 33.44562698937835, 33.0077623625353, 32.040948225207, 30.897655594267217, 29.80268052516631, 28.75267888392324, 27.74574019656296, 26.778712999618133, 26.02081397031921, 25.69408222014919, 25.639624984896702, 25.58525663840956, 25.264407095086476, 24.556983667415, 23.721260797939976, 22.92009358710135, 22.150009276295037, 21.41241570976797, 20.704369964688063, 20.148883038730386, 19.909240644532858, 19.869335510818917, 19.829531803231614, 19.594101201447025, 19.07456511815334, 18.460131055920588, 17.86937637978362, 17.302560487161106, 16.75812454980206, 16.23526746552923, 15.824148759387368, 15.646934496393595, 15.617466272119184, 15.588069621122463, 15.41425039433786, 15.030310841806795, 14.575564401387092, 14.1394843907211, 13.72112020518129, 13.319491196465998, 12.934515779216524, 12.632015877628094, 12.501693927073543, 12.480044053549696, 12.458452795140309, 12.330832519774251, 12.0487506689432, 11.71547252861118, 11.395809110354891, 11.08941944314695, 10.79601791536722, 10.514276129064498, 10.294123487548472, 10.199199051568591, 10.183436601021487, 10.16766190426989, 10.074486139662245, 9.869796548559666, 9.627917000814225, 9.39660952484222, 9.175494287081051, 8.964177478101279, 8.762523919962375, 8.60460150164582, 8.536581549318594, 8.5252912194764, 8.514034228191676, 8.447595991936161, 8.301496637382764, 8.129842452324429, 7.966025839478379, 7.810517223232719, 7.66253682308054, 7.522407383990955, 7.413432682706317, 7.366815889235271, 7.35909457491353, 7.351388382906264, 7.305995593608099, 7.206569430558566, 7.091325037128808, 6.983033813815845, 6.881052808350654, 6.78560782425737, 6.697015583835374, 6.629425100337788, 6.600948670702999, 6.596243918491595, 6.591561801272871, 6.5640779129607685, 6.505168482189364, 6.438198959479374, 6.377195310753622, 6.32258958581068, 6.273966574145373, 6.231049538401358, 6.2005884568147405, 6.188407907313969, 6.186501921132912, 6.184623457676812, 6.173432695256305, 6.151283018093652, 6.129022714027413, 6.112901091539589, 6.1038233359680945]}, "18": {"0": [2.5904806102506033, 2.604781451839484, 2.695526405627845, 2.7956636483206943, 2.821253205609117, 2.823253530575358, 2.8252450027651808, 2.852547646321822, 3.0020281840771954, 3.315534817400498, 3.733393124494665, 4.274207879033508, 4.958006041384967, 5.808748516969092, 6.4424873767845305, 6.590191333759754, 6.601329627968723, 6.612492712152768, 6.764668309342495, 7.533607332384857, 8.989801794238463, 10.807571386328522, 13.08958939369884, 15.957517290021869, 19.572435567320515, 22.32121785434801, 22.969227547547792, 23.018199851418217, 23.06728622397819, 23.738654537428065, 27.17097019660895, 33.8826049232252, 42.51863943666721, 53.6947335639663, 68.26099479731177, 87.39529115813905, 102.43166810370899, 106.0392046271413, 106.31164113133143, 106.58494915541898, 110.34689254942262, 129.91936751626943, 169.68076984882643, 223.4884343601894, 296.72484662590546, 396.45031172673487, 529.9858201193512, 633.0344849798781, 656.9741400617465, 658.7849793565478, 660.6001177242905, 685.2187921010462, 805.7142315194259, 1000.3000645102549, 1155.7274459301786, 1231.3874118800925, 1207.885204623352, 1091.7280759635519, 983.6610408938013, 958.1844829526542, 956.2807123342168, 954.3755176026958, 928.4418744760727, 804.4189232692057, 617.6406348637458, 463.88264689502137, 346.764031566448, 260.1900875347421, 196.69754225528075, 165.7505870556249, 159.82382047863007, 159.39329006435224, 158.9641324263104, 153.32076303615324, 129.83902807914956, 100.28749320243871, 78.07279461281703, 61.244283430971436, 48.39815347288238, 38.51309400570769, 33.494458305117114, 32.5149385348165, 32.443484550811895, 32.372212946104575, 31.430115677779536, 27.45036344137555, 22.268774158824105, 18.22965178377976, 15.062534120483583, 12.580868764129987, 10.648938076362123, 9.667044074615081, 9.476720291567267, 9.46282166697828, 9.448961394777927, 9.26600824057812, 8.497381285170187, 7.52429506131921, 6.817951776902896, 6.349347539518695, 6.16510122855383]}, "19": {"0": [2.569920471887195, 2.597997224418139, 2.6076036574043235, 2.608417777878429, 2.6092407167713487, 2.619837290349283, 2.68310781930439, 2.8318297619870254, 3.042628618626096, 3.3205526642822014, 3.6730686412270748, 4.112816169064314, 4.441577504696239, 4.521068687736011, 4.527779913693529, 4.5345058446106865, 4.616588170371422, 5.009350519429453, 5.731172264414478, 6.594714901341508, 7.625078730070296, 8.85875903059481, 10.347806287394508, 11.450291728519385, 11.716468311847095, 11.738947225970065, 11.761479146947053, 12.036423278265664, 13.356843214854436, 15.802335203051475, 18.777345454696142, 22.410626120863224, 26.875358996527197, 32.38146699099777, 36.52110968885424, 37.52934103327459, 37.61461089798509, 37.70012765112387, 38.746569677664255, 43.81331344671295, 53.40104178742551, 65.39395382895773, 80.47288375299355, 99.521372879011, 123.74070246838664, 142.4259950920727, 147.03785119512037, 147.42829943288993, 147.81986332768778, 152.6268060642554, 176.26519095300407, 222.2329639852768, 281.51591200424775, 357.7434478172823, 454.53196891053176, 573.6358408238244, 659.2286592900984, 679.3824448790202, 681.0755127822703, 682.7690314457284, 703.1597547517224, 794.8323069547614, 932.8428990365685, 1040.3933104646967, 1098.184394458882, 1095.264716607054, 1032.0543341755872, 965.6683629485063, 948.762709073937, 947.3191281717815, 945.8707392958867, 928.0752396822376, 841.9642441959841, 697.8176653770495, 561.2345939407599, 444.28650182966265, 349.6283383930687, 275.1824468392753, 236.86294337396316, 229.08455840451924, 228.45196482706686, 227.82122987455637, 220.37559865511435, 190.22480237215825, 151.44516880863242, 121.2581571615211, 97.6164011914078, 79.01144017900057, 64.29350894428136, 56.5752971114561, 54.98967224146985, 54.86039544174065, 54.73144668199187, 53.20478614164962, 46.96367541344715, 38.71079683947462, 32.07481297550227, 26.71298012063783, 22.37779701224614, 18.86974854719937, 16.99515532927667, 16.606493338757904, 16.57468351750315, 16.542957014228556, 16.167986095813138, 14.621309099075368, 12.55724141615567, 10.883862700928486, 9.537484174788682, 8.462499011408312, 7.614086731431321, 7.17865842805003, 7.090982525661483, 7.083844406895289, 7.076732466243901, 6.993483538414566, 6.664567810683928, 6.278581864864312, 6.047944990917432, 5.97341418728657]}, "20": {"0": [2.5548600197306817, 2.556061599577855, 2.5572472260993324, 2.557475508220411, 2.557715750363826, 2.5595531261849467, 2.5650981391041543, 2.574561903713742, 2.5870988429540858, 2.6022543751693332, 2.620093026066017, 2.6409366385702615, 2.6598618386133475, 2.668410888124403, 2.6697735532076763, 2.671146043115502, 2.6802367040446495, 2.7032233508327903, 2.733985052459399, 2.768481297832206, 2.8054661065879256, 2.845475531741538, 2.888895664246221, 2.925526392394382, 2.941809517532015, 2.9443606703197105, 2.9469226370381296, 2.9636897216321074, 3.0046695452504357, 3.058768869111591, 3.1162071810184755, 3.17752276944386, 3.242297363665231, 3.3101125950754233, 3.367278847559184, 3.392195821592509, 3.396102447866916, 3.400019029882631, 3.425525846768128, 3.4876216411526366, 3.569099680057854, 3.6547748663437596, 3.744715216151686, 3.8386821089032983, 3.937668652667257, 4.02008473526534, 4.056116300172381, 4.061760341980347, 4.067417780476645, 4.104238302440328, 4.19338505726988, 4.30864887986984, 4.429269673027841, 4.555624615133313, 4.68714226211346, 4.823976800480778, 4.9378184049841725, 4.98739929624447, 4.99513855433729, 5.002935065841886, 5.053464672649216, 5.174814150816963, 5.331922293818223, 5.495893625803423, 5.667194417561373, 5.844343455291927, 6.029109713128057, 6.182061420093878, 6.248502624694985, 6.258888583581382, 6.269297582218399, 6.337004200876623, 6.5003449592694516, 6.7113549434711475, 6.93131795648423, 7.1604031649643085, 7.398965951931328, 7.645832675060131, 7.851230340182959, 7.940831739414759, 7.954736338865435, 7.968678131573111, 8.059309372844695, 8.27806952964138, 8.562037184742664, 8.858265819230613, 9.167566949086654, 9.490028990022447, 9.826443534615661, 10.106225119703689, 10.228064005241691, 10.247107761108655, 10.266193962011558, 10.391013186835847, 10.691044565593252, 11.080811327876555, 11.487754805437078, 11.912401982605248, 12.355364878579964, 12.817940649324164, 13.20366857547727, 13.370728139414732, 13.396785310629909, 13.422913684921086, 13.593530460456488, 14.005255465295196, 14.539692186215984, 15.098612912941551, 15.682371722868766, 16.292290319299077, 16.928412690985674, 17.459381487535722, 17.690339308878634, 17.72643372821453, 17.762607283410365, 17.997890181061127, 18.566289519567505, 19.30745492090786, 20.081876743767296, 20.893153262600663, 21.740501331192203, 22.627600988280555, 23.368718261613473, 23.691837603466855, 23.742403675414135, 23.793092839357737, 24.12306863041782, 24.919816875448298, 25.958434673723726, 27.04567159210768, 28.186105265555767, 29.381641316408338, 30.634298689558214, 31.6798052042948, 32.13608102773319, 32.20754945761812, 32.27911096253632, 32.745094724944416, 33.87483174608061, 35.3450097871215, 36.88856052179297, 38.50577339522116, 40.203426532978554, 41.984329434590194, 43.47537944366946, 44.12538249690955, 44.22706349144239, 44.328993396910114, 44.992725784570574, 46.60175886440399, 48.70769833408002, 50.91418845632609, 53.232155169474616, 55.67323047341273, 58.2369672623275, 60.3827989847127, 61.32165330635256, 61.468659483059305, 61.615971585675155, 62.575019486846806, 64.89958306295756, 67.94372061066706, 71.14347999420777, 74.50956466386762, 78.05853913231039, 81.7928113754334, 84.9265633299834, 86.29562700542397, 86.51018280570416, 86.7255982112028, 88.13060372472454, 91.53206205488301, 95.99256308108993, 100.69027614946435, 105.6415459034093, 110.86275421994307, 116.37780502416118, 121.00850096181347, 123.03748783496297, 123.355101999154, 123.67358961881253, 125.74928181969422, 130.79030019075216, 137.4194422483753, 144.39933799138754, 151.77101808959807, 159.5662759119249, 167.79966842097977, 174.718873925404, 177.75360664902206, 178.22934588957264, 178.7067043160319, 181.8197614801615, 189.37527992492178, 199.29917978403094, 209.78667336844924, 220.8622418430673, 232.56429082186048, 244.93353686589413, 255.34030662878843, 259.8876718374487, 260.59937154815407, 261.31290609232997, 265.975729102878, 277.28059107530134, 292.14261244229874, 307.79858296175684, 324.30719916746796, 341.68251028843264, 359.95337508494873, 375.2416529576959, 381.92578083083373, 382.96955125744654, 384.01585702005195, 390.82695563622667, 407.31749671294546, 428.80758091050814, 451.25495998576747, 474.63122817055364, 498.807640549211, 524.0667055305747, 544.8699613034412, 553.809567258387, 555.198210053379, 556.5862658958997, 565.6138736675401, 587.3021731913759, 614.9866519817339, 642.9902757871331, 671.5114415107951, 700.1068500245876, 728.5620005097948, 751.4147411602952, 760.9885137999573, 762.467275009584, 763.944635147351, 773.4348642020952, 795.4319729619755, 822.3348825268541, 847.9772965910613, 872.5375543713847, 895.7516618319283, 917.2984433172965, 932.9867020665577, 938.9595673433564, 939.8707342340944, 940.8157233623916, 946.8595970403151, 960.0752413536565, 974.475475068741, 986.0742017337222, 995.8013326008225, 1002.462937846913, 1006.4917867991974, 1007.7266560869036, 1007.7485585173638, 1007.6757428391005, 1007.5648328547977, 1006.9957053794898, 1004.8425199212629, 999.826221333082, 991.9429597616254, 981.4307881602352, 968.9374471409917, 953.7709311659936, 939.9942148878163, 933.9736920843234, 932.9738131173356, 931.9687706491475, 925.3607080042669, 908.9221372332837, 886.7557626800975, 863.2642632008535, 838.1447811531206, 811.7037358063977, 784.4809224063137, 762.3318290924088, 752.7164527712074, 751.2188448074205, 749.7196915344717, 740.059903489433, 717.2757134869261, 688.8292902897678, 660.3126152441857, 631.9473018509372, 603.90104646284, 576.6402193024908, 555.128324572812, 546.1224711261256, 544.733969265815, 543.3474667855372, 534.5150472559264, 514.0747306885481, 489.2410640315089, 465.2475976106132, 442.29552576416904, 420.2488460516079, 399.14771971746825, 382.9600226183063, 376.26287384642495, 375.2345135299942, 374.2086787277246, 367.6512901312027, 352.6659291430169, 334.7316598720734, 317.71395826355285, 301.5445669572201, 286.210349048261, 271.70766734227215, 260.6108895900421, 256.038143854059, 255.33697088502578, 254.63784445382714, 250.17372743002963, 240.00249687879443, 227.91156167538324, 216.45829842306065, 205.64086822011407, 195.3945828286738, 185.6868402639501, 178.29359438898794, 175.25482122971462, 174.7888259714976, 174.32414248015925, 171.3576922238557, 164.58442680246498, 156.53619949229045, 148.90833425373788, 141.69299408346802, 134.85564614586656, 128.38773116507025, 123.4565694286138, 121.42654748508589, 121.11443223639365, 120.80261993515118, 118.8150155265228, 114.28821373297868, 108.890048976518, 103.77628342125108, 98.93342113030072, 94.3355854227398, 89.9743369605354, 86.6442528177253, 85.27241521673861, 85.0619136039073, 84.85198634365338, 83.51049875172494, 80.44421972717608, 76.7852257262943, 73.31470990764225, 70.01775516841546, 66.8853703993124, 63.91216082453521, 61.63827049268861, 60.69752517304278, 60.55331961390083, 60.410032802844015, 59.4941904367473, 57.39470733863436, 54.88823971341634, 52.504250774990965, 50.23087820378893, 48.07378573167247, 46.01908764782263, 44.446305958125386, 43.796256152572184, 43.6966248451812, 43.59728857184618, 42.96049136431027, 41.50367820150939, 39.76182989997801, 38.10045787021835, 36.52037138482789, 35.01377523824535, 33.577920417982924, 32.47609229278348, 32.02140065805556, 31.95154275085639, 31.881848985272075, 31.436170491810273, 30.41558364353616, 29.192714221533603, 28.027357189132488, 26.916581883181916, 25.855750224198303, 24.845057223248695, 24.069968743414645, 23.749685817298833, 23.700458782027695, 23.651359643328114, 23.33743703767358, 22.617834564990016, 21.757425083578877, 20.93597385514631, 20.151333577529083, 19.404318746659275, 18.68970679029057, 18.142674219533106, 17.915688467128483, 17.880809507697922, 17.846012393985962, 17.62344965861901, 17.113665038990238, 16.502307678345915, 15.917635448145818, 15.359731880328056, 14.826761082548956, 14.31866486606991, 13.927797681158967, 13.765098704961984, 13.74011733365388, 13.715205177147014, 13.556885600723456, 13.194050958321736, 12.759155054981685, 12.343154237150662, 11.947271208631633, 11.568442550492623, 11.208025563470764, 10.931106997984775, 10.817078543171402, 10.799576633768067, 10.782130480414875, 10.670682546396128, 10.41507209742425, 10.109113483755976, 9.817981549875507, 9.541032609350378, 9.277765810928855, 9.02733640933269, 8.83612080499592, 8.757483777850043, 8.745421485520842, 8.733390119079957, 8.65651404766378, 8.480278068750728, 8.26980859479241, 8.070520188885116, 7.881904313487561, 7.703669629881196, 7.534644704836682, 7.406489254122613, 7.354297074481502, 7.346219438497488, 7.338168083534032, 7.28652546672077, 7.1709580543589215, 7.034034532001513, 6.905615381285983, 6.786075768246856, 6.674710166995911, 6.572009498162032, 6.495058229420297, 6.464099526099707, 6.459382930307033, 6.454688384933408, 6.424904441902928, 6.357617654078372, 6.282296712391225, 6.213901549978535, 6.152931963838519, 6.099873427952091, 6.053394832040453, 6.0227189353520245, 6.011023132180056, 6.009270112013899, 6.007536257771153, 5.996811108683435, 5.974765671800258, 5.954866064284865, 5.941753390253584, 5.937378098401259]}, "21": {"0": [2.5459672564109677, 2.5801579911374346, 2.689866716936988, 2.8762782312687443, 3.144225283531949, 3.3569767897065654, 3.408169190480964, 3.4121758624238465, 3.416190065062459, 3.4690726530613585, 3.7404795435842004, 4.267770839485495, 4.926432035484935, 5.7363553957042575, 6.727593828132627, 7.9380818886251125, 8.836281687343826, 9.045681713077732, 9.06205514812077, 9.078465141731824, 9.29532523983994, 10.389288992337352, 12.471509530277025, 15.0558938382736, 18.27355080535249, 22.30854243593185, 27.398416925423817, 31.265223910196088, 32.176690612785976, 32.247941087608375, 32.3193708492256, 33.2654993206518, 38.07866428943354, 47.441199448573016, 59.43327987919351, 74.86808190991638, 94.83948837476574, 120.82206678138851, 141.05219031372022, 145.87961924076623, 146.25744475650555, 146.63632928251704, 151.6697379485562, 177.57207295525527, 229.04886999755158, 296.1098488253337, 381.9833933333989, 487.9974429927885, 610.1237750306819, 689.2047204658643, 706.0351766722343, 707.3181635888363, 708.5997507891526, 725.2000889092127, 796.6225892115111, 881.3384243391154, 915.3094874515976, 890.1210454319848, 812.0294166378482, 697.984960488701, 618.9206974666395, 601.7615805172146, 600.4496277021443, 599.1292370251143, 581.972740749914, 505.589949515712, 396.7100863841685, 307.8073477900998, 238.12498178834275, 184.54656144835005, 143.61042564175517, 123.00744824942183, 119.00490477965825, 118.70333329459812, 118.40255775801465, 114.56306328567895, 98.4582830543887, 77.69899520755799, 61.67954421853716, 49.26269535845892, 39.579380705124585, 31.999081997540085, 28.09400688798071, 27.325540942562647, 27.267526778576695, 27.20964939261691, 26.46888037955596, 23.334049341724548, 19.21502985405144, 15.956968260132642, 13.372529155052153, 11.324724402217429, 9.717200019171027, 8.895573549422922, 8.73487515954594, 8.722795908469879, 8.710757091194575, 8.556714750431548, 7.9110419580457005, 7.09209159334913, 6.500812769192911, 6.116017734430334, 5.953128823861547]}, "22": {"0": [2.5676896493405907, 2.6270362443614603, 2.759162701821298, 2.9626759862643737, 3.2425135882210516, 3.606495852813432, 3.883782154327049, 3.949681727174025, 3.955010408441413, 3.9603509033594206, 4.028797136069505, 4.369037344743838, 5.011309747103763, 5.798661247746392, 6.762472806941996, 7.933877275047093, 9.35825089805839, 10.41327148882211, 10.661963317450933, 10.681987964968291, 10.702056433065808, 10.959373791209087, 12.238297097692529, 14.660845925995584, 17.661341539531264, 21.393480875823112, 26.0581748248946, 31.916500884203906, 36.36365707787213, 37.4231990329908, 37.5087312465757, 37.59446995682379, 38.69574961773429, 44.24351172101825, 55.026943911855135, 68.91031535580868, 86.93414014499682, 110.5977715880195, 142.07637145997248, 167.2739556292299, 173.438171228218, 173.93796037360949, 174.43932290374934, 180.9277996240133, 214.65640099053604, 285.36101177609146, 386.4382757782272, 535.0334122325643, 758.2381467093311, 1088.9148286619966, 1353.3130170868908, 1413.610659081961, 1418.1754285884242, 1422.816229649971, 1484.733803463677, 1754.4676658071735, 2074.736216826815, 2200.595559405507, 2134.7059851558947, 1878.773702965268, 1462.7333486038415, 1190.4866472460171, 1134.4166664470351, 1130.0322463309797, 1125.6644965042794, 1071.8217894783547, 853.3678769156061, 598.3026440806821, 428.7940619383619, 314.5306647691704, 235.28862340012472, 178.9189582440196, 151.69576682511897, 146.4400679856359, 146.0325111052879, 145.62631540084578, 140.61502104508654, 120.0329690552205, 94.1094078602486, 74.44963005943414, 59.37280123083804, 47.69896694201972, 38.58399496647188, 33.88578667948323, 32.95267389087737, 32.8800034088877, 32.80752010780491, 31.908531231221644, 28.132599055105644, 23.15812566900921, 19.205750938557856, 16.05363219151193, 13.532716568480343, 11.523344692273522, 10.479277214321327, 10.272241706972387, 10.256113154884934, 10.240039919539441, 10.040191760389183, 9.204425876133525, 8.116315863595306, 7.2865015710876015, 6.676855270336046, 6.263879801905939, 6.033575461261743, 5.978673690502813]}, "23": {"0": [2.5856178013525444, 2.586548129653132, 2.5907481468688567, 2.598233730796193, 2.609201666937897, 2.6235095413038554, 2.6411855526995716, 2.6575586130711546, 2.665225268265284, 2.6664117443199755, 2.6676057284524326, 2.6759330846485705, 2.6967043358878064, 2.7266203563139855, 2.7597386494040523, 2.796624205239886, 2.8367715756464196, 2.880677273292711, 2.9178695917762925, 2.9339036302829986, 2.9363324772979924, 2.9387757720825047, 2.955443240873754, 2.9971334087475405, 3.052980361667479, 3.1132123342895066, 3.1769301011986766, 3.2447618013313995, 3.316481811010062, 3.37650754320912, 3.4022289649947126, 3.4061190645022683, 3.410019483290521, 3.4362035300506535, 3.5012631125291906, 3.5877382434657474, 3.678639960334917, 3.77440207657008, 3.875142558060981, 3.9809212939188616, 4.068227861776007, 4.105602795566275, 4.111245320989407, 4.116900450570817, 4.155204592020967, 4.24966382878872, 4.374275381253275, 4.504252593387831, 4.640452536123531, 4.783335895081285, 4.932031155671628, 5.055351437959497, 5.108037041881333, 5.115978499993965, 5.123936051727411, 5.177522155022301, 5.309571573244446, 5.4828293337452765, 5.664172865879183, 5.853336681382355, 6.051387130827579, 6.258717294523639, 6.429200089044461, 6.502096140741061, 6.513119006261563, 6.5241706327842985, 6.598356628846932, 6.781509146837886, 7.021076689130562, 7.27116218106169, 7.532069724172327, 7.8048344406872765, 8.089470166700487, 8.323661667246226, 8.42363187411672, 8.438760574005617, 8.45389217222479, 8.55577621249396, 8.8064989162968, 9.135473706610448, 9.479389758367295, 9.839335815129282, 10.215399952432497, 10.60929117051608, 10.934824339191518, 11.073446283221537, 11.094386372200677, 11.115390041741879, 11.257235694869415, 11.60642888338622, 12.066293958517287, 12.54768924690768, 13.052295821310086, 13.581196125410823, 14.135172429369488, 14.593256572936683, 14.789335984365708, 14.818935246752632, 14.848646338373895, 15.049023112162878, 15.543228086282198, 16.192589602021673, 16.873625394165842, 17.587847940808164, 18.33719162909643, 19.12446627632004, 19.776776052930245, 20.055363938925446, 20.097448208025725, 20.139631597446826, 20.423962199410518, 21.125806405860317, 22.051305129993693, 23.025844602954894, 24.048775579984326, 25.12333030757055, 26.253317954480384, 27.19180155785311, 27.593497205748683, 27.65419661635301, 27.715041944835743, 28.124999209712588, 29.13812177557485, 30.476135524630116, 31.88456648468137, 33.366609262357166, 34.92709480841077, 36.57310210128463, 37.940273041949936, 38.526084427254716, 38.61471544713143, 38.703573969146866, 39.303001604265035, 40.78696837681502, 42.74864799881076, 44.82135774321858, 47.0092945353372, 49.3134156037925, 51.74985962962392, 53.77995434785322, 54.65245729281165, 54.784403601554516, 54.91670149678412, 55.80979572055458, 58.022391216928455, 60.95981705200038, 64.06272539116853, 67.35233685438821, 70.83221738198347, 74.51894312993976, 77.5959036591086, 78.92022439750323, 79.12079647766213, 79.32197048986663, 80.68108879590336, 84.05650312389403, 88.54451712917914, 93.31254316291829, 98.37669248545991, 103.76187453299815, 109.49285148236014, 114.29819238662523, 116.36982047092373, 116.68278000393103, 116.9968204622647, 119.12236030279503, 124.43072556767773, 131.51617491181077, 139.0785275575318, 147.1507419910148, 155.78921813795, 165.0204221157042, 172.81490929741963, 176.1863160914913, 176.69796333646934, 177.21138194786226, 180.68834756508167, 189.3650104670802, 201.02786748275952, 213.56539858455787, 227.0445242994044, 241.585524728156, 257.2527406053125, 270.55527879032303, 276.34344805440156, 277.22252329696266, 278.10487656613503, 284.084473028173, 299.12880191968543, 319.47702320435883, 341.5804013621998, 365.5727361425102, 391.70585366182365, 420.22822802132737, 444.632195059999, 455.26511074948723, 456.8915721435103, 458.5262279736313, 469.670214088757, 497.78198978445994, 536.2122880839647, 578.3490664510424, 624.465993700109, 675.5367222280872, 731.4403002492577, 779.8939579187241, 801.2494574905993, 804.4995497471801, 807.7563259384058, 829.8796594114863, 886.1638023257964, 963.0566711515286, 1047.3839123596176, 1139.1325480223259, 1238.6511265581244, 1346.2859798418249, 1435.0722733202163, 1473.0871043236777, 1478.766918804015, 1484.4362806891452, 1522.3472628075933, 1614.4251202245357, 1730.1961611999768, 1845.1412031701484, 1955.7422853909102, 2056.1390470632755, 2142.703983385928, 2209.0919832565633, 2233.99153606348, 2237.559051980587, 2241.0836419702587, 2263.9550829040545, 2316.588736416751, 2371.6070808844247, 2413.089122568728, 2445.962280278313, 2466.424674169921, 2474.714597013639, 2475.787307468847, 2476.186627851839, 2476.1510733841274, 2476.0793037749113, 2475.3724795422972, 2462.156433759574, 2438.624306908451, 2402.9620753616773, 2354.9724200894525, 2302.5245095732175, 2230.8220375657306, 2169.4028908720093, 2143.1128884937975, 2138.386533152014, 2133.681607070053, 2102.3147942546866, 2030.017799313074, 1928.844540847559, 1817.1607626570694, 1703.1465687255165, 1585.7750923675158, 1469.3996332479687, 1379.0707032466635, 1342.3580029470172, 1336.9080174135033, 1331.4699841526815, 1295.4821774223597, 1214.4903388329471, 1116.5863002999426, 1026.2147898315966, 943.4230883087929, 868.3181955354686, 799.6767297700534, 749.9420731401771, 730.2607477985697, 727.3595355830182, 724.4704189947008, 705.5231902445998, 662.5789996266809, 612.8557551568451, 567.5273292831961, 526.4041897792434, 488.8604948941975, 454.5930374748861, 429.4989948898322, 419.587242936889, 418.1265455427803, 416.67186101282243, 407.09254660175486, 385.1638138591886, 359.5750864922593, 336.03373880848585, 314.3663203819329, 294.46097692269274, 276.0099681542096, 262.35518814170405, 256.9369895391733, 256.13751294573393, 255.3410754074486, 250.10192882369452, 237.9945756990044, 223.73228916706114, 210.51068367059833, 198.16989835677532, 186.71534558323472, 176.04122862448543, 168.09302640352107, 164.89947538704706, 164.42957956413522, 163.96116109298376, 160.86998947448922, 153.7281319960543, 145.2359604482169, 137.2957377433524, 129.8614410917768, 122.88888025884744, 116.34553731497932, 111.45728986231131, 109.49068051565642, 109.19967114747097, 108.90954216965415, 106.99150660830244, 102.54416000583844, 97.24781140315106, 92.26162059682295, 87.57070869717238, 83.14685378223753, 78.98228654451592, 75.85219223441281, 74.5899653554831, 74.4031311484912, 74.21684742920682, 72.98633942081014, 70.12531600525526, 66.70047766531597, 63.46667679637599, 60.411522021827906, 57.52151509330789, 54.791883426844905, 52.73190937266521, 51.90057980508068, 51.777169223976315, 51.65423326749447, 50.84293930630132, 48.95289871882585, 46.68096279375691, 44.532200190749094, 42.49413834949387, 40.562708377881, 38.733083308248816, 37.34930823055701, 36.79082085420985, 36.70810867685591, 36.62557960585806, 36.07947407412738, 34.803750982078995, 33.271885143371726, 31.816529265894733, 30.43396267710348, 29.12186655233426, 27.875327248540845, 26.930842327693316, 26.54952909782118, 26.492980000059564, 26.43656926068918, 26.063409256049788, 25.191894511752896, 24.141773228798495, 23.143244071864856, 22.194340842773627, 21.29224495640124, 20.43443003820255, 19.784252616193353, 19.52132242179168, 19.482321503619744, 19.44341387129083, 19.185945757323775, 18.583423574896525, 17.857463057455988, 17.16610244693914, 16.50867171901723, 15.883444888472663, 15.287400379576436, 14.835986247079289, 14.653401683927815, 14.626312280435693, 14.599249698417893, 14.419826592168333, 14.001269066488419, 13.4964334203939, 13.016924681253126, 12.560104301728652, 12.126279895095603, 11.714673333313032, 11.402716037381774, 11.276840138860635, 11.258232592346388, 11.239625583529655, 11.116223105988931, 10.828124069032128, 10.482132382612432, 10.15373180369998, 9.84212699623038, 9.546466915720636, 9.266707351094949, 9.055482486532922, 8.970549299037982, 8.95801902166499, 8.94546656348871, 8.862389496923024, 8.668610298089252, 8.436437389478046, 8.217332543736369, 8.010807490978001, 7.81653397276029, 7.634219988032024, 7.497202026991048, 7.44235756802667, 7.434286493187544, 7.426245496778611, 7.3729101905968495, 7.249657959657882, 7.1041174878722275, 6.968581038336246, 6.843265269857993, 6.727774883012768, 6.621665421089657, 6.544303246479432, 6.513828859993799, 6.509351626197372, 6.504907195513508, 6.475812703241459, 6.409618385628796, 6.3346541644170316, 6.268137196070713, 6.211221993557938, 6.162825559344854, 6.122833841324199, 6.0972977569728535, 6.088178293694641, 6.0869207957137315, 6.085686173640836, 6.077821023380811, 6.06235325925642, 6.051271238653602, 6.048347974750339]}, "24": {"0": [2.607648470968074, 2.6290572478195675, 2.7146546428914147, 2.8675665895907896, 3.0876694525652817, 3.3805178132366565, 3.6060625498678798, 3.6606115315102645, 3.6651450438796855, 3.669690478677967, 3.7262305655190513, 4.004574173051518, 4.5275869722732995, 5.166296106851419, 5.941050780658062, 6.880173323079484, 8.012151203625375, 8.843581550860689, 9.041660882369682, 9.05812089914814, 9.074618974198712, 9.279107411515257, 10.273197037685554, 12.123882257943908, 14.386572250067887, 17.162758770625466, 20.578489121076924, 24.799497385786903, 27.973915725926258, 28.73801477614888, 28.801760209691356, 28.865681913831434, 29.65845860052692, 33.55434976519349, 40.97427818941665, 50.31301537863881, 62.15209310597277, 77.27376863338166, 96.74442064197075, 111.94870158205077, 115.68286785253784, 115.99493019625899, 116.30792484610566, 120.21652672971446, 139.8520264432342, 179.23599387418838, 232.54396587203954, 306.26850195142583, 410.85031455790045, 564.0664502547642, 698.9231175192963, 734.0111182844819, 736.9862782362272, 739.9742358018511, 777.6351531304948, 981.2331825962011, 1443.4353207303238, 2049.2562207063906, 2541.099700971094, 2778.259358356835, 2791.808628395201, 2688.41704891784, 2652.2619603771236, 2648.982673376791, 2645.672349985366, 2602.5892270408544, 2358.443255766482, 1779.070189665853, 1214.3624171751862, 832.8577141617244, 587.6761538120044, 426.7247844344252, 353.04898130334345, 338.8671064985987, 337.7403972975893, 336.6181560952123, 323.2648723126232, 270.6433010460652, 206.99300581583762, 160.4891420475655, 125.86729389347242, 99.65851494466175, 79.56864829803627, 69.29642238277546, 67.22732644530346, 67.06133479549766, 66.89583211200289, 64.91300873678716, 56.762109380321476, 46.13920066621877, 37.74095734915972, 31.06259147322209, 25.7235801109758, 21.442443954398037, 19.18231038494045, 18.721877080305266, 18.68482867941924, 18.647876780309726, 18.203029109958674, 16.354108919944405, 13.893625047560201, 11.912567801565675, 10.326823684745113, 9.065197758786802, 8.074085115232212, 7.569154182231804, 7.468964881208048, 7.460886342394487, 7.452837545939445, 7.357126974835571, 6.9736211697954005, 6.518133215089974, 6.236193900318343, 6.15183200502262]}, "25": {"0": [2.6094431198401256, 2.610049510045549, 2.6121316399483465, 2.6151848877719917, 2.6169416708494833, 2.6172811484230385, 2.6176294824049187, 2.6195926019317075, 2.624638624389133, 2.632124636020838, 2.641167469057117, 2.6518194640969313, 2.6640240007524953, 2.678041748145019, 2.690831845748824, 2.6971262020948457, 2.6983201713479383, 2.699527375384927, 2.706047178705643, 2.721138233507974, 2.7406650823849765, 2.761834278453201, 2.78434612677687, 2.8086643414438766, 2.834913685587321, 2.8577535851304345, 2.8688311598707634, 2.870982575616914, 2.8731427922903015, 2.8845677580462814, 2.909705076014014, 2.9417090658995755, 2.975173342786458, 3.010358350313585, 3.0471124833680134, 3.0857708842513967, 3.11908481535872, 3.1349649442709024, 3.138037698428342, 3.1411207722359067, 3.1573901342347925, 3.193350916400407, 3.238271190999371, 3.28501261721545, 3.3333256862984926, 3.3838787771485146, 3.436250815661002, 3.4813193110136784, 3.5028366071245185, 3.507010477394113, 3.5111392304947198, 3.5328896954721034, 3.580783186860235, 3.6402668598228325, 3.7022812751501153, 3.7662662808580345, 3.832528428027192, 3.901033412260615, 3.959705207446285, 3.9874695926854975, 3.9928155684405278, 3.9981753679523835, 4.026392107773629, 4.088447379327162, 4.165537497964573, 4.244920195016152, 4.327026788431239, 4.411811478763013, 4.499163347470739, 4.573757382631641, 4.609082721799082, 4.615895624265049, 4.622724258504067, 4.658643145586441, 4.737456042289608, 4.8348105317498336, 4.935155105007611, 5.038717706913114, 5.145366885905667, 5.255296472188756, 5.349169987917576, 5.393497034053553, 5.402075030395765, 5.410683432053431, 5.455626622579873, 5.554646107222578, 5.677019351090555, 5.8032974225798455, 5.933342159974323, 6.0673175072104994, 6.20549371694259, 6.323277300413823, 6.378958643882982, 6.389693435686086, 6.400451738052527, 6.457020128231605, 6.580883473631275, 6.734294518623077, 6.892215712040788, 7.054808775650451, 7.222159153255557, 7.3942401121632155, 7.5409841495124175, 7.610325144834964, 7.623696555941131, 7.637098832336361, 7.707595162413287, 7.862064797411971, 8.053058276943997, 8.249721723916238, 8.45200532969366, 8.660719385495725, 8.875295509261491, 9.057981492158403, 9.144403697338673, 9.161064610881294, 9.177761885930751, 9.265639670067353, 9.458461199631639, 9.69707485898303, 9.943299652169388, 10.196915303254487, 10.458669664389644, 10.728327087707823, 10.958186535559367, 11.06704227651606, 11.088077880405772, 11.109171898502801, 11.220007537797079, 11.462625216734018, 11.763610492550313, 12.073957190140554, 12.394248604933159, 12.724436814541628, 13.065159119074664, 13.35677402363644, 13.494760601870096, 13.521368719831834, 13.548036939298402, 13.688170740409948, 13.996009550364892, 14.377684485805581, 14.771739975209258, 15.178536474765059, 15.59823723562705, 16.031547586148488, 16.402355738360438, 16.57825747356722, 16.612217092520613, 16.6462657859388, 16.824615824481572, 17.216178151184135, 17.702563764163195, 18.204484676642796, 18.723419799378558, 19.25926627525743, 19.81195584254706, 20.285999003451355, 20.510525382786227, 20.553736573617975, 20.597059056457724, 20.82512367083135, 21.32640469173136, 21.94936808174448, 22.593210467014163, 23.257943727033442, 23.945766308448324, 24.657055922444343, 25.26691805174182, 25.556008813932095, 25.61173612026287, 25.667599495224742, 25.961562834426594, 26.60700459046407, 27.40959896856017, 28.23961779878001, 29.097418284591093, 29.98523210643446, 30.90492307036907, 31.692378781590467, 32.065689828464684, 32.137777709913806, 32.21006093066988, 32.59074173531423, 33.428074140618946, 34.46822639205083, 35.544856708533025, 36.66062871773084, 37.81604242356302, 39.01184634998926, 40.040328496714494, 40.529040814848194, 40.62320805919328, 40.7176042300712, 41.21431800267361, 42.30539311219736, 43.66492627497354, 45.07509939426213, 46.538125322645804, 48.052460005165344, 49.623752524864244, 50.97385187723717, 51.61655671420804, 51.740953855170744, 51.86571238334523, 52.51953913612489, 53.95841163822631, 55.75038073840541, 57.61373845534932, 59.55012409712072, 61.55823613977465, 63.643563956376106, 65.43637602342721, 66.28926451099139, 66.45404439028685, 66.61933970877578, 67.49081863169292, 69.40847931770318, 71.80379796340678, 74.29025920947217, 76.87977895977127, 79.57303244028442, 82.36910598942345, 84.77550821853289, 85.92153540796384, 86.14309415990415, 86.3653365770989, 87.53739767179223, 90.12613743061095, 93.35960687732388, 96.72079757219551, 100.22391951384824, 103.8776545050871, 107.68355862060552, 110.97618836703491, 112.54840328102362, 112.85237536559721, 113.15657826807686, 114.75903618451447, 118.29177359957563, 122.71758262309557, 127.34511248481297, 132.17856376471843, 137.22234700827659, 142.49232122351458, 147.06146096991998, 149.2489773960016, 149.67191820378864, 150.09566372063344, 152.32572054622915, 157.25152578935675, 163.45053420134792, 169.96292259195403, 176.74528455467734, 183.8701170534122, 191.33974660698402, 197.80300715565846, 200.9068551260644, 201.50740198278143, 202.10991963784684, 205.28428719927285, 212.3678520079599, 221.25402097058927, 230.57812201684615, 240.43138217225118, 250.76610060233406, 261.62912816972187, 271.12170820541337, 275.6998589448211, 276.59064173042805, 277.4847495583183, 282.1476424706532, 292.531826237272, 305.7434981432112, 319.62411034545124, 334.2771731303959, 349.85189785886416, 366.31589021274806, 380.743376441807, 387.6599874778921, 389.00270752403225, 390.3513527703994, 397.4910734811252, 413.470995743657, 433.7462275547218, 455.4121727861799, 478.39963386471607, 502.79226745862326, 528.7868558376966, 551.8303554073427, 562.9685221967268, 565.1329717184991, 567.3067338542515, 578.8916932619567, 604.7717972871387, 637.7910169811681, 673.2481502727161, 711.3933314059037, 752.190843597359, 795.9510418971902, 834.7276419753493, 853.5415149073775, 857.2176819381003, 860.917583076837, 880.6263635556414, 924.840356065251, 982.2127208641447, 1044.0795728037674, 1110.869525823067, 1182.3332595539266, 1260.2141923056317, 1328.9146676773998, 1362.7780313731203, 1369.3826198901686, 1376.0260072865108, 1412.3743911725546, 1489.6570557969492, 1587.785359847826, 1693.3920164575302, 1803.169656736201, 1919.3787782698541, 2033.755191204715, 2128.9783573007876, 2172.886133205405, 2181.04549501732, 2189.119923428032, 2231.129317095168, 2321.6376267315095, 2423.779555052049, 2521.230873877997, 2608.62269005699, 2683.771072324469, 2756.983526769697, 2813.3538513401113, 2841.355045561865, 2846.4075752895615, 2851.360822525925, 2875.27816159299, 2911.5752787001707, 2954.9205030060807, 2987.7508739402633, 3025.9658621345943, 3054.9887198510282, 3074.3264786461905, 3088.982921201384, 3091.578758121706, 3091.884169330948, 3092.307602942602, 3096.451645505978, 3101.0294776330734, 3103.5191089425825, 3096.2673923491197, 3090.4902442797115, 3073.981683743311, 3050.972421020403, 3026.688634657273, 3013.3166516103865, 3010.221980044841, 3008.5902767170687, 2996.219891328645, 2961.782927095641, 2918.568538151152, 2867.7917522081266, 2808.310486390378, 2739.0131900521424, 2664.5421252657643, 2595.312814373064, 2561.072030035576, 2554.3720555911223, 2547.5985139863724, 2512.7570850822904, 2435.505068667436, 2334.4013329825384, 2226.9343138600343, 2116.560777964293, 2001.1760610733172, 1886.1248097790979, 1790.9079610144245, 1748.8272776238662, 1740.8519134387507, 1732.8804949414266, 1691.3130381038943, 1603.8809899899954, 1502.7742350352733, 1406.9329642623093, 1318.9443529419577, 1237.2064429438833, 1160.9814435432168, 1102.0021634961413, 1075.9532058080842, 1071.101895445637, 1066.294400260668, 1041.5275098363325, 990.079105243561, 932.2171233065231, 878.7516611148133, 828.7136383836857, 782.3583107406981, 739.685977747555, 706.4146649519776, 691.5871966960591, 688.796899095471, 686.0222670410326, 671.7527195238883, 642.211353798628, 608.9446059654902, 577.719229405036, 548.4967221464381, 521.2220147806626, 495.64437337044734, 475.50164968701694, 466.5614369759742, 464.8746603518722, 463.19592522996373, 454.55922186510924, 436.57893344677865, 416.1189529659519, 396.7960206302005, 378.58490769065315, 361.45149621298236, 345.24359166044, 332.5276532567156, 326.8136535611069, 325.7330861095108, 324.65685794356995, 319.1066527638474, 307.46411774295797, 294.2009126256782, 281.68481713271336, 269.79352747503447, 258.4821013383882, 247.74650520102574, 239.2802514517403, 235.45883226474157, 234.73498854327516, 234.01366765214755, 230.27386676764235, 222.49150191456582, 213.54960141744402, 205.04085788280196, 196.9356597554726, 189.21866767144968, 181.82965227086558, 175.97830304363976, 173.3408868794113, 172.8408167032509, 172.3423278461169, 169.7688178996903, 164.37686013161604, 158.12166946804115, 152.17767907504359, 146.50089933299046, 141.04247411543798, 135.8380137555646, 131.69928727224766, 129.81885767346566, 129.46225912377867, 129.10676950028483, 127.26996733312515, 123.42979248782241, 118.9774140301347, 114.70921157620286, 110.62047515881211, 106.69426689930522, 102.93512731998067, 99.93205179881512, 98.57160041777544, 98.3142717029, 98.05771254472667, 96.72564106391718, 93.92636083712556, 90.68240979077616, 87.56906245334714, 84.56466111606056, 81.68954968223922, 78.92510167374276, 76.7127148656981, 75.70979119858349, 75.51948448651127, 75.32973208591436, 74.34919559998133, 72.28084193349358, 69.8825848035517, 67.56881125905451, 65.34711104481457, 63.208488610854246, 61.15155356116737, 59.497814409865704, 58.74851821799708, 58.606310019495645, 58.46450702122724, 57.730510103168236, 56.18414991810892, 54.38531025661704, 52.654175862773215, 50.983074954394006, 49.373830218312456, 47.82396512897371, 46.57702193954779, 46.01077788929081, 45.903292670632716, 45.79611419344201, 45.241347608252845, 44.07346737669704, 42.712294244419425, 41.396807153899694, 40.13044909230045, 38.909395653471485, 37.730944637830284, 36.78186985659818, 36.35040561931103, 36.268528866125656, 36.186880360890946, 35.763662747421556, 34.87272098912858, 33.834284155121416, 32.83146512889622, 31.863267892586414, 30.92734068694605, 30.023021374821074, 29.29563737926729, 28.96522715193208, 28.902587672903525, 28.84011155177198, 28.5160122829141, 27.83164990325958, 27.03348406230235, 26.261743418104633, 25.51574296137077, 24.79429202204368, 24.098039950050595, 23.53746750660978, 23.282677484404317, 23.234267058670618, 23.185957025203557, 22.93566150731445, 22.4079553891455, 21.791697434179895, 21.19520658879361, 20.61946375791808, 20.062096748195998, 19.5228534630691, 19.089039436443805, 18.891497304465318, 18.85396989406241, 18.81653898543602, 18.622620199379813, 18.212729742139967, 17.73484749799731, 17.272645637793616, 16.824967492185536, 16.39254534513894, 15.97395823027415, 15.636998244860035, 15.483494051028023, 15.454414345067391, 15.425413410904362, 15.2748330481094, 14.957025195660085, 14.585310121661495, 14.22619696845407, 13.878927933577613, 13.542857158106644, 13.218329194016176, 12.956957032918906, 12.838053021875028, 12.815467650162077, 12.792948913600732, 12.676360845684721, 12.430086653991072, 12.142360326544189, 11.864333074466346, 11.596249803335928, 11.337239791651005, 11.086795997133104, 10.885406418229769, 10.793954106309071, 10.776595816128996, 10.75928645248074, 10.669663726495772, 10.480219124189533, 10.259620950475998, 10.046731425593078, 9.841347710953418, 9.642886839528984, 9.451893578140561, 9.298258204642561, 9.228595912741632, 9.21537185212206, 9.202184524040922, 9.133909188280182, 8.99006328760743, 8.822655688660193, 8.661569226127796, 8.506418379753168, 8.35715869037642, 8.213735390048058, 8.099323920015086, 8.04748020151237, 8.037620578736915, 8.027769442972774, 7.976743694038772, 7.869905556405339, 7.7461954940071225, 7.627752773423785, 7.514516314789473, 7.406181502631791, 7.302806175001953, 7.220691345280185, 7.1836875934078295, 7.17668709360312, 7.169713805984502, 7.13371356450469, 7.0581586541378885, 6.971555942669349, 6.889266921000097, 6.811883849806111, 6.739016506406323, 6.670031498548295, 6.616013049877506, 6.591973775106278, 6.587449801915599, 6.583004098137187, 6.55988963752779, 6.512213720370494, 6.458507957835957, 6.409066571264053, 6.363498938418754, 6.322090933932503, 6.284526650111271, 6.256381913009464, 6.244111119883002, 6.241796847123115, 6.239514878503768, 6.22815926174253, 6.205734910319262, 6.182173398094072, 6.162625576503885, 6.146935037031582, 6.134950658413773, 6.127264293280691, 6.123901595120303]}, "26": {"0": [2.6252745843000485, 2.6254513859879807, 2.6255119227176036, 2.625579948819517, 2.6264379511264866, 2.632042989261784, 2.646532001086947, 2.6684599409295684, 2.6991286761206568, 2.7376203211271912, 2.783996128150922, 2.82431306179046, 2.839736221439236, 2.841679176136631, 2.8436326661220046, 2.859979400127731, 2.9085117728917593, 2.9805745285274092, 3.0616255944040316, 3.1514580354011317, 3.250090698847154, 3.358147259631646, 3.444720227341442, 3.477207948954168, 3.4812513184802745, 3.4853050187239956, 3.5186849284431436, 3.615353155177673, 3.754976145807578, 3.9059819423511746, 4.0688201546098295, 4.243998287563614, 4.432097019231349, 4.580718430287618, 4.636080158560088, 4.642954737687211, 4.6498453150112145, 4.706527543336587, 4.869432827751115, 5.102394402119312, 5.351717310140669, 5.618460503998693, 5.903886744149097, 6.209368764839864, 6.44968355665422, 6.538959778831746, 6.550035256371138, 6.561134244473866, 6.65232724250144, 6.915325729894411, 7.289658742985974, 7.689508585420446, 8.116832205020287, 8.571837297946306, 9.058871639367116, 9.441624505657842, 9.584014508070764, 9.601701626004381, 9.619431176873167, 9.765322551481665, 10.184966455568734, 10.784511091868824, 11.42781423518481, 12.116471496643575, 12.8561631293921, 13.649920697045033, 14.27611284345091, 14.509529300406184, 14.538484283356038, 14.56751001856205, 14.806402193146955, 15.49644082459834, 16.4865928076448, 17.55047962122927, 18.69441345758555, 19.924718406735973, 21.25032648884423, 22.299839112852233, 22.691628391882926, 22.740356613991054, 22.789199474537345, 23.19089247456554, 24.351124540897867, 26.02256970829972, 27.82566853503636, 29.76954569049797, 31.87051691598864, 34.14167977223044, 35.9481525216784, 36.622529190001465, 36.70641438654021, 36.790526113320176, 37.483564021728455, 39.49103847857078, 42.39146593506793, 45.53606560311567, 48.9472270004826, 52.65387457791989, 56.67789144327577, 59.90060792122214, 61.10718972940088, 61.257308070930335, 61.407838840049116, 62.647470641836875, 66.25723642040911, 71.50445140366257, 77.2266222122537, 83.47324251359994, 90.31120626404099, 97.79612312998007, 103.81409402444389, 106.08907559219658, 106.37370645674312, 106.65779602962157, 108.99933370903315, 115.83322737889743, 125.8341094327548, 136.87123470497156, 149.06165867345237, 162.5290558863029, 177.46840071955972, 189.6432985386418, 194.25361972252938, 194.82893300411368, 195.40644746663187, 200.18911189933257, 214.2564073227795, 235.11386420755375, 258.5003310886592, 284.8117744339013, 314.449359534339, 348.00671221548447, 375.84165388677667, 386.56934389636734, 387.9103486840818, 389.25729221234195, 400.42894611526435, 433.617430109219, 484.29979481688855, 542.5327622036136, 610.4698183811659, 689.2875802219779, 782.3881663253612, 862.252278090514, 893.6159849700024, 897.5725170746313, 901.5514090607635, 934.7988014453623, 1036.97582789953, 1197.7604669838295, 1395.415880638287, 1635.4411699369723, 1928.7927173676774, 2249.6073965625233, 2497.31054682243, 2579.287985867964, 2589.094958260708, 2598.8181427221975, 2671.071669597713, 2856.2883312197823, 3074.694652619392, 3231.91035782602, 3349.5803083302926, 3431.686036605954, 3464.6796502170746, 3487.572020182057, 3492.081404307487, 3495.118044899551, 3492.5737854620493, 3488.521553380881, 3482.718979200621, 3434.644220175492, 3340.973197549187, 3223.508819101483, 3074.022745253238, 2855.2208403063314, 2659.620507165162, 2583.106306296541, 2573.802522056599, 2564.528666786807, 2485.5461298097157, 2242.8107093952317, 1923.4750816824985, 1632.6962229697901, 1392.437162779638, 1195.1447353691806, 1034.5833127181704, 933.2072936401179, 900.2438047576446, 896.2947947375575, 892.3678379520693, 861.2239555606519, 780.9317081830296, 688.5440495667141, 609.5074072617961, 542.0852191095111, 483.7339953105677, 433.25934757203777, 400.05363073056645, 388.90385515744936, 387.56123970155573, 386.22303961689386, 375.50172546520344, 347.71188631723635, 314.16255620698496, 284.5952128658215, 258.34353772433684, 234.97853583282236, 214.12331705317825, 200.08714190289012, 195.31460628530706, 194.7362449326713, 194.16161446254574, 189.55288074195428, 177.42275197895586, 162.48530068572168, 149.03796383764595, 136.8703774450134, 125.85659642264075, 115.86708722728547, 109.0406460753472, 106.7040973937713, 106.4210746098712, 106.13911617242431, 103.87591638694263, 97.86286549193588, 90.38842876762948, 83.56138686204461, 77.32494715430948, 71.61395518801122, 66.38586008340873, 62.78659870355999, 61.54952878772245, 61.39939790473, 61.249691320817504, 60.046367199459844, 56.83603034128686, 52.82407171058401, 49.12989577548943, 45.73130309559652, 42.598063390352436, 39.71192042187654, 37.71702415875517, 37.02659350110099, 36.94287004672085, 36.859557352035175, 36.18927116680959, 34.394661593500615, 32.140365230107165, 30.05511267658577, 28.125258565867995, 26.34161118281447, 24.68899593600813, 23.542715809833936, 23.1465045300571, 23.098394040845424, 23.050407171262577, 22.66440511787417, 21.62999284957289, 20.326006229982656, 19.11650200759718, 17.99602061578376, 16.956751809528196, 15.992540834266155, 15.322258036655247, 15.09020895881589, 15.06202237907251, 15.033907121924189, 14.80771072534684, 14.202630032869706, 13.438764082183548, 12.73135229634081, 12.075889767574349, 11.46968624310744, 10.90935746972763, 10.521342969099896, 10.387158506363303, 10.37088879707899, 10.354659798033996, 10.223914574974357, 9.875364131849786, 9.438175719909385, 9.035495964414636, 8.665658757248812, 8.326900331555745, 8.017424398279756, 7.8057668038372405, 7.733103697734136, 7.724315674551093, 7.715556508072163, 7.6453802605426135, 7.460112993167317, 7.232231208040986, 7.028428523080509, 6.8481120214208895, 6.690269189651237, 6.55416762578623, 6.467113190094543, 6.438671753824455, 6.435280691322598, 6.431912198461097, 6.405361010015413, 6.338949082312135, 6.267097581475435, 6.215550864406963, 6.183793745099071, 6.173672290282477]}, "27": {"0": [2.6289233498927937, 2.6510834461657202, 2.659272512698886, 2.6600461619023656, 2.66082856674927, 2.670223028611984, 2.7209712548982514, 2.837013821534539, 2.998482145238059, 3.2069287044700676, 3.4666024364298353, 3.782494123714925, 4.019504200285157, 4.0812858273096575, 4.086849207154062, 4.092426613645068, 4.15617142939867, 4.437096917328665, 4.935132608494426, 5.519447118780955, 6.204121555452265, 7.005584649426556, 7.939860548420854, 8.625016320874343, 8.80182994526498, 8.817770713735277, 8.833746689504041, 9.015798425310358, 9.815511582188654, 11.227836335127906, 12.890535256236669, 14.853167082333838, 17.175640430079213, 19.929618290665136, 21.98065832221168, 22.514540936997218, 22.562748994965425, 22.611071412396427, 23.16365820010366, 25.60484248903861, 29.983414218180744, 35.22927197053763, 41.54343964042536, 49.175573643129354, 58.44135531398438, 65.49133549742777, 67.34931282958152, 67.51730346476995, 67.6857961163335, 69.61209367624058, 78.2331363900882, 94.08687576899115, 113.76991987135696, 138.39786754653628, 169.55629135480382, 209.38162333707845, 241.17450763014938, 249.76609908887502, 250.54791570015027, 251.33295160770808, 260.36329178827725, 302.01070960814013, 384.2194646605195, 496.7465310903537, 655.2348961006685, 887.8879872958523, 1247.3146983399447, 1588.3559889085013, 1690.2638534771709, 1699.859852538078, 1709.510977216696, 1821.1139342652375, 2355.007079279998, 3118.6768484534086, 3525.4276386374604, 3693.5486039470234, 3681.128127317423, 3489.4984044899643, 3247.224739339965, 3173.411362009403, 3166.264848228174, 3158.5699516122913, 3072.382431281044, 2611.978438669513, 1771.8722281277305, 1210.7223239691546, 865.7508617308389, 640.6252674994014, 486.4998643094089, 411.58534956731944, 395.6613635689764, 394.2820927641737, 392.9094970122714, 377.8784788888519, 323.10312977074983, 256.50338394055154, 205.9109718816268, 166.87854052661524, 136.36253713272285, 112.18347253927261, 99.20849023017601, 96.33003921071848, 96.07805348233796, 95.82684255946909, 93.05494694617404, 82.58783798742537, 68.94876044981295, 57.836022373352485, 48.73493155517337, 41.24249999140897, 35.051666285091585, 31.621324098353853, 30.84900711800232, 30.781369366879975, 30.71390426435173, 29.96761339514638, 27.107134097174782, 23.294403202907617, 20.108456221878004, 17.443825297820904, 15.211104925821394, 13.341196961593544, 12.298748545866195, 12.063689976393267, 12.043095729380536, 12.022554158518851, 11.79533676991195, 10.924880611760425, 9.769401229989988, 8.815761876120257, 8.037169657100034, 7.41259194166366, 6.926080801473399, 6.679277120722521, 6.627110369304024, 6.622627463737158, 6.61815073944368, 6.569314768956925, 6.398760086749953, 6.228056022121122, 6.172035545430447]}, "28": {"0": [2.629120079275827, 2.6312556509781033, 2.6392035239157936, 2.653995142531653, 2.669503723430676, 2.6761524232025695, 2.6770318272740004, 2.6779153088634353, 2.685342668677423, 2.7074783517046255, 2.7428973965049583, 2.784890409600244, 2.833785416294774, 2.889111619541104, 2.9511983711866314, 3.002476281437518, 3.0226352962590495, 3.025277245149976, 3.027930747401096, 3.048893236399539, 3.107561662877535, 3.1917237885935554, 3.283247995533894, 3.3824767254872645, 3.489510118309067, 3.605062783306316, 3.6979593317032258, 3.734095000709611, 3.7388166452973293, 3.743547202602712, 3.780583459200763, 3.883104968206736, 4.027160495568781, 4.181000978321266, 4.345183215938403, 4.520273966031835, 4.706478253447835, 4.855293511404216, 4.912691887836502, 4.920169721862147, 4.927665052348772, 4.986389310153338, 5.148250402104982, 5.374048994006874, 5.61436208772964, 5.869477780914913, 6.1407017058231865, 6.428803950975433, 6.657995079534976, 6.746462810919196, 6.757997134360219, 6.769560651379131, 6.860135616938978, 7.109246286526274, 7.456189103670329, 7.823884341927344, 8.214299811170509, 8.628489434926598, 9.068144795431015, 9.41784631268864, 9.553053389613128, 9.57065101485437, 9.588286448068162, 9.726342136261355, 10.107305251318929, 10.639986461769842, 11.205905374473023, 11.808889719606716, 12.451035562691166, 13.134630943812356, 13.680662893107455, 13.892352570198888, 13.919927763097819, 13.947570726960144, 14.164213307103326, 14.761536709279735, 15.597324314549818, 16.490140032377276, 17.44239082560633, 18.458638360363118, 19.54329170682366, 20.412681891683036, 20.749427788121917, 20.7933404138493, 20.83738545864313, 21.182709733434542, 22.137242547538747, 23.47640136888956, 24.90968618085184, 26.444465310132767, 28.087165551256074, 29.8471322786427, 31.259640383239766, 31.80911748118523, 31.880681535040768, 31.9524246661642, 32.514910294795484, 34.07125249418375, 36.261855954515894, 38.616889702239085, 41.146973568357254, 43.868672841810415, 46.79119833427823, 49.15040739207112, 50.06689001982177, 50.18673295472299, 50.307396144016785, 51.25095956454061, 53.867203384609624, 57.566668836347326, 61.55553704920237, 65.8695654182633, 70.52520820503891, 75.56378821020307, 79.64341189331628, 81.2370490081608, 81.44492566547463, 81.65335995140481, 83.2933715157436, 87.85341587853169, 94.34311912839657, 101.38251878564061, 109.0540182321951, 117.38165019021439, 126.4802769628046, 133.88808866407834, 136.79805343240224, 137.1790538645888, 137.56137587899948, 140.57135385694582, 148.9827009659383, 161.02071027568962, 174.2406091947436, 188.7794040289384, 204.7398831332808, 222.4109646128488, 236.9907857983305, 242.74913170316697, 243.50457863047623, 244.26298549410893, 250.23640070803887, 267.09062146608767, 291.5891062445401, 318.8830211309119, 349.4510485341383, 383.7207119580348, 422.41341597399435, 454.9837970925425, 467.9374888967268, 469.64602784634644, 471.36364988926255, 484.99309782745655, 523.9419456161596, 581.9011407651934, 648.4918852858347, 725.3686207579013, 815.0414122948843, 919.7850281492639, 1011.6306006559213, 1049.5579994289415, 1054.5992918972738, 1059.6929618227907, 1099.848403928578, 1217.673741649902, 1404.1725829718982, 1632.7906719119019, 1909.9847446565066, 2249.775158255395, 2621.966333672086, 2879.518805781763, 2968.3642621337763, 2977.999324691671, 2987.562563944854, 3063.277808903339, 3255.949587805491, 3448.594790311751, 3587.275995230517, 3690.784741262401, 3787.2655097223233, 3830.6385685082987, 3855.423901051979, 3860.329367410398, 3861.831174800792, 3863.4006358330907, 3869.018048549579, 3853.693530634138, 3809.9998875002557, 3755.6055179971036, 3660.7369582544848, 3537.7202593112265, 3391.2877102906345, 3230.883302168303, 3160.4744121960293, 3150.849227434626, 3140.9013374799083, 3064.445908873711, 2836.0627918920723, 2496.413853209796, 2119.646834493645, 1803.8913880928287, 1541.6867819032705, 1332.0827055309069, 1198.902063000761, 1153.3216259070464, 1147.6460876355538, 1142.017878388661, 1099.9747896946913, 997.2997840133822, 880.3074061167977, 781.5623596412039, 696.5764851075481, 623.6165523386456, 560.1907119608334, 517.8543481792381, 503.1250239384566, 501.2622345088369, 499.4077667663197, 485.26846839249083, 449.932087180284, 408.0972035904033, 371.0674572451383, 338.1815322959853, 308.81767705412443, 282.59010281743207, 264.53897629659355, 258.15944437213693, 257.3524746533056, 256.54927294209284, 250.4044900320665, 234.82159322227207, 216.00309092012176, 198.95632155920103, 183.52821199127473, 169.47241608784753, 156.71735911236016, 147.80035526318267, 144.6202575298076, 144.21611173994927, 143.8133107927266, 140.73596051744553, 132.88548927080242, 123.27275055699056, 114.46366533915352, 106.38437244400137, 98.95496201944495, 92.11494082381545, 87.3073481421039, 85.5862455404986, 85.36703424090841, 85.14844038456573, 83.47400439123328, 79.18454467107641, 73.8894179049614, 68.99878684496464, 64.47663798326194, 60.28712462740695, 56.416478909985, 53.67551717521938, 52.68828164854007, 52.56251966664042, 52.43711596827672, 51.47670887541662, 49.013124129253896, 45.95385214634638, 43.114805105863724, 40.474509254611974, 38.019432994737784, 35.73528511155505, 34.11396277509134, 33.529132250050836, 33.45460544952042, 33.38027325347644, 32.810395252543394, 31.343555221020537, 29.516395364081866, 27.813351958666374, 26.224606269331648, 24.74185799310441, 23.359682700106035, 22.37537219279909, 22.019601288821033, 21.974239766340414, 21.928997833653035, 21.58206581444429, 20.68775166205855, 19.57394628494251, 18.533333517143888, 17.560352471114538, 16.652043842727398, 15.802760711400293, 15.198146187423186, 14.979447331251773, 14.95155888121542, 14.923740710907047, 14.710382330454623, 14.160073484606693, 13.474810290611897, 12.834516392381497, 12.237302915819283, 11.680309437871655, 11.16135519806297, 10.792334370762964, 10.659196727231718, 10.64223398545271, 10.625315326401411, 10.495598938206577, 10.162098324854659, 9.747770109477228, 9.362651778620071, 9.005308201696183, 8.674445967843393, 8.36853073544252, 8.153271829699582, 8.076018518327507, 8.066190275068468, 8.056393256689578, 7.981252368927643, 7.790012616926243, 7.5554674031650455, 7.341574358308571, 7.14761558874344, 6.972941011657189, 6.816803690626963, 6.710721348979585, 6.673694855802952, 6.669016238297159, 6.664361685466603, 6.629079995463429, 6.541819243430774, 6.441247202550976, 6.357577913903783, 6.290516599602407, 6.239544124471563, 6.2047215382757575, 6.189207086939742]}, "29": {"0": [2.647854910861941, 2.6600175662556738, 2.6990852471886764, 2.711532729776953, 2.7125824953021063, 2.7136407354949155, 2.7273612157116935, 2.8067065419886026, 2.9903627400476713, 3.246987652969834, 3.5836342467847504, 4.010302987392583, 4.540331552657737, 4.934825668166471, 5.028764359763201, 5.036505478489656, 5.044264059632458, 5.141239624565996, 5.615811798440301, 6.499276188104515, 7.5705472444475115, 8.866561425910552, 10.440315020771326, 12.361349976028464, 13.790288191319236, 14.13162698632077, 14.15978759592505, 14.188004429212203, 14.540563005795502, 16.27410869552451, 19.541085479228144, 23.588911940773297, 28.628803064684337, 34.9261798666875, 42.84199263752101, 48.87696996990549, 50.333947202299235, 50.454563341352184, 50.57553287627392, 52.088936292514354, 59.64252038751783, 74.31886525457831, 93.25859238240398, 117.9535714360467, 150.56147235109853, 194.286427386805, 229.68788696157063, 238.48623921348297, 239.21923157486142, 239.95521413640157, 249.26011766163896, 297.4045056648734, 399.6326472427218, 550.3977596513657, 783.82529634583, 1172.520594172556, 1921.6060833037866, 2754.2013939090048, 2941.838373831131, 2956.057493620897, 2970.156539620044, 3142.075638100962, 3670.4847543309943, 4057.3420487485805, 4114.289745102922, 3910.627142974829, 3267.495755376752, 1991.4352889360898, 1424.5609217950482, 1334.5390268880142, 1327.4961145923858, 1320.5210827400583, 1239.1555150104145, 948.1579935956097, 651.8616234674299, 466.32269579023495, 343.15791517470313, 257.9164879848922, 197.14400682842754, 167.58920437023517, 161.81054609885348, 161.3504869647993, 160.89190259907554, 155.3638675299802, 132.967394141296, 104.71836252107745, 83.18759789595079, 66.58990013822766, 53.68372925358962, 43.569403742721136, 38.32091372977478, 37.26396561644623, 37.179507900173846, 37.0953699852241, 36.07756315201164, 31.851668182269822, 26.276398461055866, 21.820374664024293, 18.25267639482374, 15.390513133495487, 13.093680398363931, 11.88759009796997, 11.64392763488814, 11.624484179995493, 11.605093006795908, 11.370281265550322, 10.395119200006652, 9.11614497725894, 8.11850576226904, 7.359393054632061, 6.810053662993062, 6.45078524262943, 6.32284701907327]}, "30": {"0": [2.667497021189275, 2.6716917939237135, 2.676373635061874, 2.67679357103356, 2.677223610756308, 2.6837538664231, 2.733818944663529, 2.8825587719686285, 3.1197408290903694, 3.4508424607686448, 3.888428080119296, 4.448649884705998, 4.872140765152354, 4.971308198324925, 4.978928688415744, 4.986564580282532, 5.0892488048421995, 5.60797318596813, 6.595258660473356, 7.816532872322779, 9.32616743764996, 11.201568347374646, 13.54722384764083, 15.31669246417134, 15.732199721077915, 15.76416387483036, 15.796209728020031, 16.226761508324007, 18.41641024082359, 22.653889843263777, 28.048701986322392, 34.954468125157184, 43.84778479134267, 55.394813970324144, 64.39242082082959, 66.5387963266375, 66.70448723198987, 66.87067157878595, 69.11294774513192, 80.71361138246155, 104.10087294525592, 135.62035806427068, 178.7929278598334, 239.10851016408085, 325.58965177407157, 399.71697762082573, 418.32375873758866, 419.78432484112346, 421.2509730427312, 441.19407650496044, 550.7027801985907, 809.9470854781525, 1267.0810428341265, 2229.2684736938963, 3433.0361460367503, 3898.7304745424185, 3994.905193103125, 3996.0402979600563, 3996.4393979288097, 3997.17302486028, 3980.5047308916437, 3876.890109223765, 3365.731600377122, 2097.9948891069616, 1206.3741127372425, 777.4138299258365, 530.9072992778207, 426.06718912082226, 407.09580919104627, 405.7029004289181, 404.31557882529694, 386.4970501456182, 315.32303596973355, 232.0710556198493, 173.85283392776108, 132.07681599077395, 101.54747517517902, 78.85619998192806, 67.60293011446291, 65.42844684092387, 65.2675119894894, 65.10683184058878, 63.02185769818706, 54.29137448000515, 43.086221169299016, 34.460170486403825, 27.775226138931547, 22.566570860481697, 18.497143343216916, 16.409356494138137, 16.00021080546104, 15.96982139518343, 15.939507710303888, 15.54558885792201, 13.87736370760718, 11.698621809195238, 10.006969918674242, 8.70756110199004, 7.731971569106567, 7.030845110073584, 6.716777396377489, 6.661175996786782, 6.657144210161726, 6.653136362607512, 6.60215360308567, 6.445626034054729]}, "31": {"0": [2.67871420629581, 2.6789594364329425, 2.680817565708955, 2.684635852352308, 2.690392251087242, 2.6978819556391476, 2.7054862381861393, 2.7093874997923835, 2.710132566774816, 2.7108848942856256, 2.715131278961603, 2.7251203345198824, 2.739024115730651, 2.7547120579231725, 2.7724273330181677, 2.7921731794986715, 2.813547425577086, 2.8326482023012938, 2.8417950189583245, 2.843499731791705, 2.845213099051789, 2.854745698539139, 2.8766246362393586, 2.904879755158803, 2.935245896438907, 2.9673408071591103, 3.0015700854423724, 3.0377718980495243, 3.0691180698026916, 3.0838446625281235, 3.0865634304128062, 3.0892921868188084, 3.1044046095908517, 3.138583044726321, 3.1818152966633555, 3.2272635384605888, 3.274701553491201, 3.3243580191649666, 3.376282966866543, 3.420937060260549, 3.4419082335877333, 3.445761078434086, 3.4496304678066014, 3.4710414677558323, 3.519003611623538, 3.579163269366753, 3.6417067460278867, 3.7066891013331245, 3.7742190422768043, 3.844401696437478, 3.904372022830551, 3.9324016314843653, 3.9375616220281424, 3.9427337001220386, 3.9712760438398504, 4.035039510325855, 4.1148783434677565, 4.197550512537451, 4.283091225277216, 4.3716906343669795, 4.463369566337317, 4.5414959397251735, 4.577988201044895, 4.584716684710836, 4.591461263503896, 4.628532101352987, 4.7112980951009265, 4.814582939359755, 4.921347581112467, 5.031572070479754, 5.1455464366219035, 5.2632208056899765, 5.363402924200692, 5.410154883382815, 5.418758446399002, 5.427379500065036, 5.474893174376662, 5.580765342152406, 5.712761692974211, 5.848996644695296, 5.98948174302819, 6.134625565175228, 6.284447382715432, 6.411858743304234, 6.471253285283368, 6.482178881881232, 6.493127346737463, 6.553503921693114, 6.688080203629929, 6.855421836749055, 7.0282163307248675, 7.206674772104567, 7.390737494463917, 7.580565264048845, 7.741919387423581, 7.817071035410201, 7.830891888907031, 7.844740671862748, 7.9211575999290975, 8.091455470309128, 8.303324716379377, 8.522252381008986, 8.747895807330028, 8.981044106907124, 9.22152861931065, 9.426126918234923, 9.521543165851043, 9.539094867016761, 9.556677174182587, 9.65368095605698, 9.869831398216656, 10.139506690642401, 10.417970207334129, 10.705795426214973, 11.00331300360886, 11.31069580584269, 11.572364649132988, 11.69453961298673, 11.717024836903889, 11.73956757841109, 11.864086010059015, 12.141326207646138, 12.48738091615927, 12.844981415410132, 13.215041354057883, 13.597419920937252, 13.99279342976349, 14.330256929926572, 14.487812585227026, 14.51681833948944, 14.545892105915636, 14.70622821749301, 15.064022216708972, 15.510305202195918, 15.9721414150352, 16.45043463324757, 16.945206919564672, 17.457395142177017, 17.894730654087407, 18.09896115470083, 18.136562049722034, 18.174254770964406, 18.382086326599296, 18.84577945079069, 19.4252874447478, 20.025446175504552, 20.64727454228262, 21.292094444730512, 21.959601761466715, 22.529425700761067, 22.795717711708644, 22.844767858564985, 22.893942058805344, 23.165287915137647, 23.771110923923732, 24.529079897603335, 25.314189149792615, 26.12893079187685, 26.97273648579356, 27.847859581093307, 28.59584472175527, 28.945582403923368, 29.009958577809726, 29.07450145862515, 29.43072129294176, 30.227144597640674, 31.222389327241107, 32.25618982368891, 33.32981644345009, 34.44326079910942, 35.59871912521263, 36.585685665102986, 37.04812884278148, 37.13336239211307, 37.218819731660254, 37.690990291188804, 38.74480245213307, 40.063646267316706, 41.43619595244395, 42.86141093076134, 44.3421937905883, 45.88198389950834, 47.1995649293841, 47.81590865967632, 47.92941226539654, 48.043192949482915, 48.671462169374664, 50.07924186950032, 51.84693086267974, 53.68384979147421, 55.59413455690278, 57.58446098930006, 59.6550150511106, 61.42930526782965, 62.26101996852214, 62.41422780107036, 62.56791442244682, 63.417591111833715, 65.31919996697609, 67.7085702770489, 70.19894282760275, 72.79364437980928, 75.48975713287122, 78.30483812162741, 80.72387570724217, 81.85709049814564, 82.06600798839348, 82.2755041911588, 83.43240488521349, 86.03152630834347, 89.30151633609536, 92.70973285396508, 96.26490035553634, 99.987543719564, 103.86634834173856, 107.20245170452242, 108.77284592440604, 109.06236174285158, 109.3527353064174, 110.95652298600356, 114.55516318250355, 119.09891316891249, 123.84535061612226, 128.80634124754326, 134.00951080608846, 139.45173812310918, 144.1355097178334, 146.34590928916984, 146.7530429762726, 147.16153614192734, 149.42145087651403, 154.50532136067326, 160.92599294738656, 167.67202709182214, 174.72321710058043, 182.1364992028794, 189.92582402028907, 196.67304095380962, 199.8460304436593, 200.43247154425703, 201.02099249963544, 204.27977567758847, 211.61600872390173, 220.9107857132776, 230.71812909284284, 241.02775305812884, 251.91070128497338, 263.35197118467846, 273.27889893821254, 277.9794566826359, 278.84899011524953, 279.72157773492665, 284.5577931994944, 295.4470741527502, 309.35288561755345, 324.0261236073987, 339.59140516717076, 356.10726012306094, 373.49650441502047, 388.73279606579035, 395.961485790572, 397.2986010385562, 398.64147079272686, 406.0914789201967, 422.9667834687651, 444.57364805174996, 467.63854179714167, 492.15217729733854, 518.2907177655121, 546.093340908457, 570.5790546058718, 582.2956941437362, 584.4788937876347, 586.6729595990809, 598.7820378793334, 626.2530142411579, 661.7074642106701, 699.8883523369627, 741.0778238251796, 785.4708536027024, 833.3968859804455, 876.0107161329591, 896.4290009344701, 900.2276312796229, 904.0473273889646, 925.3270969529991, 974.5287541521561, 1038.1741583867122, 1107.7108901837662, 1184.7872253213545, 1268.8939287334229, 1362.345093999617, 1446.7236716916511, 1487.6435329954631, 1495.2970109427467, 1503.0052875356303, 1546.1662603946959, 1647.1729544433117, 1780.1379389029178, 1928.463260157301, 2080.1784529314878, 2242.3260861202552, 2411.340889350664, 2535.3570286183713, 2589.2890885975407, 2599.8482413723077, 2610.4319759125256, 2666.4547435742234, 2779.4963318179475, 2898.864875460044, 3005.754234965093, 3094.461927687865, 3177.851582022216, 3243.93167397919, 3297.785229176241, 3318.0005830444898, 3322.683510779048, 3325.8493241146584, 3342.816225702777, 3378.117833147271, 3420.702368239401, 3450.273565484309, 3477.209112539854, 3498.6830497990723, 3501.184748848722, 3507.279958573195, 3507.3667066976996, 3507.4313924997755, 3507.4685742496063, 3504.136731810086, 3500.8655547775365, 3487.5970519857337, 3467.5164813660404, 3446.9899454911206, 3413.587511346386, 3365.79295343968, 3328.280744687124, 3309.4176954564873, 3305.6967857661407, 3301.833767948303, 3279.7463378757498, 3225.501749347445, 3158.1337281784386, 3070.3832505364553, 2972.7989999121733, 2868.5941477121546, 2737.083678381189, 2627.484686091572, 2574.78264548742, 2562.6011433419835, 2550.6227614688632, 2491.1972654415827, 2361.938447148927, 2203.2734704161126, 2037.7175750658641, 1885.2922714666056, 1744.2641383196335, 1612.6419887880643, 1514.7760780939745, 1472.7633093209172, 1465.1959422983523, 1457.6772249579951, 1417.3864199097677, 1336.4250561055771, 1245.5629989522552, 1163.090998357534, 1088.822586539503, 1020.6372863005772, 958.2426140037084, 910.153692115682, 889.3354603932285, 885.6355411410775, 881.9541400732576, 862.0542975400641, 820.36508853399, 773.4982720420252, 730.1038472964304, 689.7602596287875, 652.2462243147837, 617.2957021789683, 590.3939093268069, 578.5263246155803, 576.3877461325754, 574.2583264462826, 562.7794009344547, 538.5257920738237, 511.1469794962425, 485.480677250242, 461.43566549608187, 438.80950492101414, 417.5657947997347, 400.9457758121772, 393.63726257292376, 392.3196312532209, 391.00745095117253, 383.91358736260634, 368.9040388025488, 351.6457525989712, 335.4348701002555, 320.1552384644438, 305.70755189138816, 291.9767163832879, 281.21401597987597, 276.4581143332572, 275.60032465632554, 274.7456848694202, 270.12373412650254, 260.3441594780786, 249.02103457568325, 238.3388694427452, 228.17806802892798, 218.48979932328464, 209.31337603717267, 202.07366083268283, 198.8629130600195, 198.2834717787528, 197.7062451935143, 194.58128535898655, 187.93036430488587, 180.25937730640356, 172.9424483978913, 165.94605943700623, 159.29889428193212, 152.96578187175385, 147.954520066789, 145.72493952774252, 145.3214433552038, 144.9191272789323, 142.73801189053944, 138.10592887863504, 132.73486120491924, 127.6068684887961, 122.7006197009968, 118.01717772977054, 113.52934256157917, 109.97388411086362, 108.39120938054178, 108.1048704553628, 107.81940209455071, 106.27044820586298, 102.97921609809613, 99.14657930313915, 95.471935650888, 91.95380341424227, 88.57969198332223, 85.3492016017808, 82.78403352957037, 81.64159236286399, 81.43499929884757, 81.22816865240206, 80.1072675468619, 77.71785823061478, 74.93974073336814, 72.2730150783481, 69.7130365052312, 67.25588817303762, 64.89682257513927, 63.01952683667915, 62.180369227679094, 62.02839689408851, 61.87685670482744, 61.055051536151744, 59.30504951910753, 57.259900029722374, 55.29480148498813, 53.40874621293018, 51.59712872133312, 49.854937282876875, 48.46483340770916, 47.84364127114199, 47.73111703753562, 47.61889198459584, 47.009943817795275, 45.710671196109764, 44.192916448885306, 42.73356370990822, 41.328352857691925, 39.97636071101474, 38.676513682950905, 37.63648872943678, 37.17143660462734, 37.08735617909546, 37.003494288924706, 36.54835929770645, 35.57533170348149, 34.43626856366535, 33.34063724829269, 32.2865036799644, 31.269325121969732, 30.289482983648583, 29.506736579428512, 29.1562149165677, 29.092675080711462, 29.029298743571207, 28.685557926482122, 27.951223135987412, 27.091927885015984, 26.262910418068124, 25.464336308005603, 24.693718579238105, 23.951759666891217, 23.358987626841195, 23.09355505889715, 23.045445722989022, 22.99745549950053, 22.7369094158232, 22.179544733199652, 21.527637371308078, 20.8987606900658, 20.29273795451189, 19.70786496041099, 19.14442667331422, 18.694075885243734, 18.492192626521703, 18.455600757824723, 18.419099246258043, 18.220896399147193, 17.796949012165282, 17.30105233044175, 16.822984827589167, 16.36195364170195, 15.917324177172357, 15.488699122559634, 15.145743882828587, 14.992218034888094, 14.964400254880333, 14.936649219691208, 14.785922302853551, 14.463614565198588, 14.086317510366163, 13.722180015900213, 13.371559758336408, 13.03363120301924, 12.707578152370036, 12.447234047285027, 12.330727946803487, 12.309620739191061, 12.288568712721156, 12.174163969276082, 11.929667475497716, 11.643730924109677, 11.368374230695059, 11.103149226708917, 10.847757941953938, 10.602132230031831, 10.405970277289876, 10.318232601792026, 10.302351418098986, 10.286516232456249, 10.200502571621064, 10.016981085193493, 9.802550710452572, 9.596496821438553, 9.3983266519929, 9.208207954512863, 9.025556826079649, 8.880044517169786, 8.815161876824853, 8.803425194457812, 8.791723865008441, 8.728300568027967, 8.593284605340479, 8.435903340971423, 8.28544951480965, 8.141450242052937, 8.003758043214033, 7.872234948611454, 7.7681398107667174, 7.7219333516562845, 7.713580939776181, 7.705257086500069, 7.660210943264581, 7.564706311855599, 7.454359187818922, 7.349663794152112, 7.250571037429482, 7.157017188587513, 7.068883812302414, 6.999950734336886, 6.969640976486955, 6.964190169291847, 6.958766075789104, 6.929523228673202, 6.868143560081537, 6.7986190354966185, 6.73416719444339, 6.674611416756137, 6.619996775604098, 6.5703277773298785, 6.532914531016001, 6.516955336681606, 6.514116056244951, 6.511300406202411, 6.496268705330056, 6.465826144488281, 6.433313353957725, 6.405505481890174, 6.38242835824436, 6.363986399950727, 6.350295012714487, 6.342490361821308, 6.339974015004989, 6.339585088122122, 6.339218039297908, 6.338767695560543]}, "32": {"0": [2.680024658682443, 2.7055249705569873, 2.807155184542554, 2.988013466732889, 3.2505051406952594, 3.6025163545491052, 3.8746969642683045, 3.9394337324269784, 3.944614533468461, 3.9498076941577085, 4.016972519743991, 4.354732679006713, 4.998227529132589, 5.7925691291416985, 6.766821084391868, 7.958576084955323, 9.415659217643595, 10.497646840369722, 10.751980236993516, 10.772350291248571, 10.792769335259175, 11.055754748482213, 12.370749205089192, 14.8685597143868, 17.979139979492263, 21.86803033012152, 26.757592527378627, 32.92923899960604, 37.629371839984785, 38.74590913822715, 38.83541596846752, 38.92516217198345, 40.08715430975443, 45.967351563313386, 57.453539235802815, 72.29841263691677, 91.63304907207277, 117.08027143365936, 150.96389538189194, 178.0590466669482, 184.65532424929137, 185.18767121279953, 185.72196966627462, 192.66918844943595, 228.8637342239924, 304.5502843719317, 412.3529226232796, 570.712076545884, 812.4946779276925, 1201.025312847451, 1564.290393595803, 1656.496277153095, 1663.9796253330492, 1671.4957029514278, 1769.8222837711114, 2227.7649310739207, 2754.522327240575, 2960.068790103213, 2912.725069274791, 2605.041494801255, 1964.4094611613157, 1517.536758984919, 1431.7730937935362, 1425.155376719068, 1418.5621434121604, 1337.993539932112, 1036.202884371548, 711.7676334394213, 505.55300624674993, 368.46617907596084, 274.0338253325938, 207.09185415894004, 174.89132811747857, 168.6892683316764, 168.21148899388442, 167.73554291543792, 161.83319413518475, 137.582721696774, 107.12475029099882, 84.1455976304026, 66.62828299279882, 53.15365664801432, 42.70530087942101, 37.34975189587327, 36.29005468184673, 36.20820237288082, 36.12657949675057, 35.10900257553665, 30.8280785683844, 25.207984789886908, 20.768331832732184, 17.254629650686944, 14.471237601977942, 12.26821308775507, 11.128599115734831, 10.903254432450833, 10.885835924100475, 10.868464244321276, 10.651711622012662, 9.742066648202838, 8.566107454646126, 7.6742611460081855, 7.027479998882011, 6.6001354675656225, 6.415000819738619]}, "33": {"0": [2.675655825164365, 2.6773584648009034, 2.683118123134244, 2.693317947374248, 2.7072157601408806, 2.725156051003586, 2.747621963056692, 2.768135408141883, 2.7771663065266017, 2.7784868714807374, 2.7797984692460416, 2.789147700895248, 2.814307538866678, 2.8509071403418837, 2.8913554326223854, 2.935813738206032, 2.9848441068387586, 3.0378738943210744, 3.082816890466425, 3.1019926795903645, 3.1048093475297533, 3.107635728007136, 3.1274077359488452, 3.1778302962892853, 3.2460842263949337, 3.319056226023016, 3.3970404553630917, 3.4801011479627793, 3.5681852299366152, 3.6411108677675603, 3.6718222145715043, 3.6763197099818807, 3.680829567629944, 3.7122847785416075, 3.7918997135897508, 3.898393608697968, 4.010880082132397, 4.129602399804326, 4.25477560983458, 4.38658415706457, 4.4950046017383025, 4.540471414558424, 4.547114537274146, 4.553773159198833, 4.600164032175561, 4.717129646388685, 4.872744013575252, 5.036304184504223, 5.207776758349871, 5.38781150269091, 5.576615225582618, 5.731288096617451, 5.795973253135159, 5.805429149208146, 5.8149070136613625, 5.880932737456877, 6.0471371632147966, 6.2677740294832285, 6.499190287134749, 6.741265912372358, 6.995111864184628, 7.260916005552003, 7.478269517275247, 7.56930556633613, 7.582607779751164, 7.595931542279786, 7.688691006265499, 7.922070382573209, 8.232138255616013, 8.556266261200173, 8.89607990315886, 9.252561955036073, 9.626426492280897, 9.932778208673753, 10.061269462889026, 10.080056781897946, 10.09888689766704, 10.23005405690099, 10.560103710415863, 10.998854900017008, 11.460254896235272, 11.944707006297572, 12.454149277868073, 12.989434039385651, 13.428818962237747, 13.613122195830526, 13.64007861656976, 13.667101717511864, 13.855394691959537, 14.329803417375524, 14.961926549999308, 15.627630429141417, 16.327257606280163, 17.06375447692193, 17.839081195001473, 18.476895245150615, 18.744280621508306, 18.78339433825132, 18.822606643008243, 19.095930295430435, 19.78573540394047, 20.706427513479397, 21.676404097467763, 22.69922124865069, 23.777584902673635, 24.9144664454284, 25.85212313186773, 26.24537549338488, 26.302885267602267, 26.36056333323108, 26.7628413645814, 27.78038666143932, 29.13899515170185, 30.5741267801255, 32.08922435525996, 33.69022123337488, 35.382788463882704, 36.77944612191611, 37.36657365843736, 37.45244002641878, 37.53851487931178, 38.138828529085316, 39.65958424330204, 41.69465484407782, 43.849300452157436, 46.12803075828517, 48.54312195075625, 51.10255541024121, 53.220381194766574, 54.11200312641536, 54.24241479728117, 54.373195451773036, 55.28611071837731, 57.599128019345486, 60.70830476570784, 64.00451643328387, 67.5060565062091, 71.22562760269767, 75.17840824832608, 78.46271621661849, 79.84719450589625, 80.04988928898987, 80.25312817413196, 81.67103888276772, 85.27156436578824, 90.11684025071152, 95.282526601491, 100.78472633649278, 106.66084662353644, 112.91879690700699, 118.13732770778196, 120.34188598073989, 120.6651974540962, 120.9892427877058, 123.26183038929692, 129.024983850632, 136.8106606847381, 145.16069282719738, 154.08060910233405, 163.65450842257928, 173.94592350919524, 182.5361122620275, 186.17416247985514, 186.7074179706031, 187.24226165993437, 190.9855266380349, 200.57141416130736, 213.6054456513738, 227.62660860298104, 242.75707066972498, 259.06743070514244, 276.71010178707553, 291.5416616003529, 297.856817558912, 298.7836428399501, 299.7169757698619, 306.276285815659, 323.05271819322587, 345.9340670486681, 370.9219927691553, 398.01870416357303, 427.55161218334007, 459.73231624400756, 487.07250456970877, 498.8149452357139, 500.54379044295615, 502.2797027882159, 514.4202116156188, 545.7449553951922, 589.2286109186389, 636.970763789279, 689.3678607240089, 746.9943162907214, 810.6517095631207, 864.9178693259477, 888.4637233609432, 891.9255222392343, 895.3807309803387, 919.7378156151444, 982.9371947227968, 1070.78698274678, 1168.352567120766, 1275.5243669349074, 1388.2504882639685, 1512.3332354622648, 1612.5330738375055, 1655.3494240782722, 1661.450755632726, 1667.5461750168051, 1709.464831419938, 1811.36061548159, 1940.0156651729746, 2054.5532513164276, 2158.4299847210773, 2254.759855159411, 2333.9876236317127, 2387.9763039403247, 2406.7179647441553, 2409.2230405837454, 2411.724857918647, 2426.6557010832944, 2468.3442643581084, 2505.477205463229, 2535.0465530748875, 2546.592964831611, 2549.8377683019453, 2541.8076058642287, 2525.2832523258694, 2516.84571255787, 2515.9887253119473, 2515.0169673427495, 2507.138315965208, 2474.087247968798, 2427.4367615268507, 2364.0070466766097, 2291.541319941479, 2201.1977254856424, 2104.860640444981, 2016.7723933546804, 1978.0169350087747, 1972.2436501273228, 1966.4511752747635, 1928.7691559913203, 1829.269428056696, 1699.868855849091, 1570.0960516260034, 1443.5125045460265, 1325.5010548075454, 1215.3266357191378, 1134.8100843750212, 1103.3611013154584, 1098.915276296058, 1094.4397852980364, 1064.4592145378954, 994.8946414115471, 913.5997050241826, 840.4858016223245, 774.3613696891736, 714.0189482365819, 659.3650775472848, 619.9324898630123, 604.7054366652214, 602.5406409717342, 600.3820461482285, 585.7079920136949, 551.5503248326702, 511.4632449853804, 474.9778477764238, 441.41518406873115, 410.7412483087139, 382.6259140278728, 362.1295685303081, 354.15355285581796, 353.0171294152732, 351.88546141297513, 344.2022419784803, 326.14929510418716, 304.7198183472064, 285.00860227073804, 266.72160246134, 249.86081449713555, 234.2256138791967, 222.73542332949634, 218.24932081027845, 217.60905772717143, 216.97121337595337, 212.6201751150462, 202.36995900395272, 190.16056057475907, 178.7774850069745, 168.18903084406983, 158.31836853153862, 149.11941194716584, 142.32974302139766, 139.6648433475085, 139.28376366807205, 138.9020344685789, 136.30646267631076, 130.17467101334037, 122.81908795344413, 115.94319608164362, 109.50821737994744, 103.46686569742526, 97.81141472446738, 93.61568430141297, 91.9640272004471, 91.72726698187604, 91.49124661364434, 89.88205548240072, 86.07080596100265, 81.48185949930435, 77.16523774598058, 73.11285617305823, 69.29612791162204, 65.70854165891254, 63.03686397913383, 61.98454628188932, 61.833797253000185, 61.683473704222266, 60.657317265320884, 58.221070370570395, 55.275294783920835, 52.500885082608335, 49.882910441972406, 47.41274027781006, 45.08018182084808, 43.34201348895431, 42.65487717162407, 42.55632812276837, 42.45803421756676, 41.786993250329665, 40.19202394710184, 38.26215053801717, 36.43752120205741, 34.71365356911294, 33.08340600894886, 31.540914414371116, 30.387371821559924, 29.93092899752879, 29.86552630605394, 29.800305539414556, 29.35472953659312, 28.29393880770056, 27.007962636704498, 25.789459606188736, 24.636996793134646, 23.544971428236945, 22.510360883274533, 21.736723007599277, 21.431076884208398, 21.38707652338237, 21.343183422509544, 21.043549817286884, 20.33130521820879, 19.467871019647983, 18.647787665400795, 17.87182692610867, 17.136209215364207, 16.439072633171147, 15.916825880475754, 15.710280743889093, 15.680666444792823, 15.651129123323917, 15.449317200248835, 14.968463934542564, 14.38528725084751, 13.832821625679527, 13.309405945808665, 12.813976243381802, 12.34474251050121, 11.993896988340804, 11.855132215478708, 11.835237683854118, 11.815396036576539, 11.679848965565908, 11.357190957820189, 10.966305957135207, 10.597252334782132, 10.24851502206954, 9.919388539606462, 9.60868849801724, 9.377347423152381, 9.285994242599251, 9.272893037716557, 9.259828780942108, 9.1706638457207, 8.959394146050293, 8.704978327437312, 8.465876367490392, 8.241800283966603, 8.031896810744268, 7.835964521416534, 7.691450856813683, 7.6348562090528205, 7.626771994761179, 7.618716536985274, 7.563888333934406, 7.434870765982705, 7.281635457002101, 7.140676543397417, 7.0117634411989265, 6.894478265975122, 6.788754048203277, 6.7136337249591715, 6.684922129432712, 6.680855686754922, 6.676813968392601, 6.649574541525757, 6.587416082429395, 6.5178573141290235, 6.459133365866588, 6.4112132868549185, 6.373735923912201, 6.346632149181652, 6.332678745432608, 6.328832426432986, 6.32835354567872, 6.327896228228372, 6.325327392954125, 6.323572825776272]}, "34": {"0": [2.675636878188506, 2.7026663897593823, 2.7571120004170515, 2.8408120266009003, 2.912806736581744, 2.9347138813746083, 2.936895659546879, 2.9390877582044452, 2.962226169364622, 3.055590966309422, 3.2200960016006936, 3.4172757832580296, 3.6491692403012754, 3.9186075475912374, 4.2294538965176125, 4.462999210463147, 4.530666711406038, 4.537300188194996, 4.543947167720825, 4.613531207856234, 4.882543715912783, 5.3289041637554595, 5.834969023457903, 6.407122032420835, 7.053387791253431, 7.782386626176047, 8.322612700025413, 8.478167042395297, 8.493419212351148, 8.508706135113009, 8.668379761304344, 9.284315259533587, 10.305118687241396, 11.465532179020226, 12.78618624141184, 14.29173110009463, 16.00989806063283, 17.29640372042184, 17.668718862056885, 17.705210143139468, 17.741791685181763, 18.125370292977806, 19.61168449064016, 22.097946291437033, 24.952587644960893, 28.235950455151958, 32.01935555481646, 36.38796783086524, 39.68958702613662, 40.65246917300662, 40.746933328414016, 40.84162375782392, 41.834976006298426, 45.70662021638832, 52.25309040967502, 59.88018578205226, 68.78151444256268, 79.21857634100682, 91.467711928768, 100.87091429832599, 103.63259207096819, 103.90423655975172, 104.1766955407786, 107.04529336356572, 118.30879717527864, 137.73243036095383, 160.8918954488881, 188.67009386464872, 222.1097120477544, 262.69358580514876, 294.7597165747854, 304.31080374670296, 305.25491701379013, 306.2029175149356, 316.2118519062849, 356.13242428862293, 427.48568226706357, 516.3289007421087, 627.7408609488414, 768.1498859992257, 945.1699383003131, 1087.930810215938, 1129.8739915131205, 1134.0453670449783, 1138.2304088263518, 1182.3075950586665, 1354.7814904113088, 1626.512491534018, 1878.6168766118924, 2072.094222310193, 2193.1715508840584, 2243.3247946407996, 2238.913185503284, 2230.823452083483, 2230.278566284764, 2229.714109415658, 2221.8372028368904, 2165.525584460424, 2022.7805397874831, 1809.9366786110454, 1548.1676813949196, 1277.9864839720622, 1039.2145701917789, 903.1600501055336, 868.9838015015647, 865.7561523573063, 862.5392453037505, 830.3241332346063, 723.6781999614341, 592.536437673204, 488.31959698518995, 405.07099032443745, 338.1356006579103, 283.8618994240197, 253.13768820461652, 245.4331322828267, 244.7037182473532, 243.9772413362219, 236.60568857431812, 211.76050815367492, 180.11201784600885, 153.8076123040075, 131.840320356273, 113.37899426790426, 97.8222191608209, 88.7545461497674, 86.44407860513081, 86.22394126929886, 86.00441593611636, 83.77437856217065, 76.16473122361504, 66.22548606200209, 57.737868673786274, 50.46415587150223, 44.21884282215416, 38.84102085592571, 35.6583148265559, 34.839515757457775, 34.76154970677455, 34.68379465207737, 33.89108946486742, 31.16896549870871, 27.56583330861666, 24.442387343187978, 21.735332122863348, 19.384862519547102, 17.343603835424464, 16.127636401400174, 15.814087978942311, 15.784203409052525, 15.754395500235544, 15.450599306299706, 14.404966597252166, 13.018163327643773, 11.816173624552551, 10.776445309502003, 9.87995927028676, 9.10999324001734, 8.658315571657095, 8.542966702632027, 8.532002583992787, 8.521069155825531, 8.409824951649588, 8.031992494409293, 7.546451770763372, 7.148186144127694, 6.831748183489477, 6.592902578175188, 6.428187196692004, 6.358330714676432, 6.344738482037114, 6.343573961602949, 6.342432638889338, 6.33196331448071, 6.316157697740344]}, "35": {"0": [2.687110038239247, 2.687281464396564, 2.6881699986883727, 2.6899541080478353, 2.6926139117838153, 2.6960777862455396, 2.7003097365499826, 2.7042558070084883, 2.7062890820634817, 2.706858578580996, 2.707438800450568, 2.7096355517228967, 2.7147189677329266, 2.7219057577027335, 2.729758286535313, 2.7384831713731765, 2.748206201885875, 2.7586654681162184, 2.7676045559645344, 2.7720251789889323, 2.773263935126765, 2.774518094510078, 2.779171724683648, 2.789381329616513, 2.8028576220551895, 2.8172143554170073, 2.8324293394574283, 2.8484888733863145, 2.8654561282597637, 2.879514979852285, 2.8863254117258794, 2.8882147202843256, 2.8901139450007647, 2.8971288038567775, 2.912475553227617, 2.9324271267879416, 2.9533840255412147, 2.9749525747485728, 2.997418811534274, 3.0207274447438532, 3.0400233815996884, 3.049395369876721, 3.0519911339103096, 3.0545932831875815, 3.0641782787957212, 3.084867274654933, 3.1114847824751006, 3.1391307070090617, 3.1675818379449847, 3.1969902350947095, 3.227401013701398, 3.2523572755592203, 3.2643464975963816, 3.2676616666155707, 3.27098720644237, 3.2832108973626895, 3.309546348144813, 3.343352893971082, 3.3781466684752264, 3.4139264797501085, 3.450749066990335, 3.4885874389586564, 3.5197013549815104, 3.5346422296843603, 3.538762268665903, 3.5428814431135547, 3.5580113443646733, 3.590593234988736, 3.6322799456738126, 3.6749857336827105, 3.7187934174922312, 3.7637803068509608, 3.8099629378809627, 3.8477759667292752, 3.8659141148563085, 3.8709140411926066, 3.875926676700299, 3.8943268320094226, 3.9338417088766793, 3.984352692323356, 4.036084365958712, 4.089015137867819, 4.143246038303691, 4.198780117976802, 4.244116165669535, 4.265840062573164, 4.271828574971719, 4.277832832520987, 4.29987211410228, 4.3472109271076, 4.407628834188268, 4.469445482821802, 4.532718236540862, 4.597403725515203, 4.663485315290556, 4.71748981599476, 4.743342394636996, 4.7504676948825955, 4.75760834083379, 4.783817426028, 4.840024290650108, 4.911596747687658, 4.984685864203867, 5.059417587318456, 5.135823914069632, 5.213907174964249, 5.277608675438879, 5.308086493578561, 5.316480602927652, 5.324892937447684, 5.355748914383673, 5.4220731111539155, 5.506386235531791, 5.592506393554784, 5.680477262712443, 5.7702622404368835, 5.86195666105159, 5.936798752529829, 5.972575803460132, 5.982448590962992, 5.992325183651686, 6.028546593065108, 6.106118353378048, 6.204945972519851, 6.305888880365782, 6.408953675283705, 6.514184333025119, 6.6218222691041735, 6.709508327557315, 6.751355596452577, 6.762876264391669, 6.774421234299426, 6.817042314021825, 6.907750979968049, 7.023200481250092, 7.141010254687885, 7.261524970305096, 7.38449003996339, 7.509886536918277, 7.61219926478671, 7.661172160454881, 7.674664139421657, 7.688187128609644, 7.737798911106371, 7.844052548942951, 7.9791676248422965, 8.11718236951771, 8.258455036193878, 8.40229379524978, 8.549127100620286, 8.668821576738372, 8.726087003531017, 8.741861201231348, 8.757670642942232, 8.815662169725556, 8.940034137899367, 9.098393445223236, 9.260189656367222, 9.425449057645793, 9.594388943104597, 9.766843010409623, 9.9075293912801, 9.974952424798154, 9.993528244011992, 10.012146859986006, 10.080397411650468, 10.226637757182308, 10.412898763041703, 10.603540480396473, 10.798588298643539, 10.998072863409403, 11.201772355130357, 11.367962239645811, 11.44744767982311, 11.469358624479709, 11.491317931063458, 11.571853396866839, 11.744647837824132, 11.96520844395108, 12.190883463542685, 12.421336766673605, 12.656886035497411, 12.897680654316346, 13.094442855694492, 13.188739647839283, 13.214722237317847, 13.240760472690326, 13.336123432732649, 13.540926031920307, 13.802171115529823, 14.069715911815116, 14.343007349619993, 14.6222461177703, 14.907819000472939, 15.141296229258769, 15.25314553213214, 15.283966756915406, 15.31486153946933, 15.428228211646193, 15.671085993508818, 15.980859874150873, 16.298024987451512, 16.622581333410757, 16.954763301037005, 17.294799105091297, 17.57239388016213, 17.70519567434831, 17.741776490855724, 17.778497914646046, 17.913312541363734, 18.202513703601227, 18.57105512232154, 18.948145950233314, 19.334237468472196, 19.730534339192992, 20.135149437022406, 20.465824251295047, 20.623969664895547, 20.667663512097803, 20.711460755843216, 20.872210184797936, 21.217024383335648, 21.656993351435368, 22.1079379033097, 22.569243595341387, 23.041770328560432, 23.525607242162977, 23.92100789635887, 24.110495961781538, 24.16272746657159, 24.215090523320406, 24.407290390075907, 24.820123244701662, 25.347138858498973, 25.886977519926425, 26.439816250892378, 27.005817577309344, 27.58577320070182, 28.060558339559183, 28.287861063608062, 28.35051714393523, 28.413339664326866, 28.644006449283765, 29.139522552688, 29.772490415854808, 30.42089141569847, 31.08430327624066, 31.765183859595556, 32.46198531254836, 33.032453865344344, 33.30599369596507, 33.38132991947566, 33.45685070291958, 33.73454615063249, 34.33179458774594, 35.092502717763765, 35.873006796837146, 36.67500674947473, 37.49581545668605, 38.33728957035349, 39.02581390499805, 39.355737087738724, 39.44671374908105, 39.537934805017024, 39.87289614009469, 40.592805361787875, 41.51286654844988, 42.4572265570604, 43.42529287331849, 44.41799371819362, 45.43622392386518, 46.27048589903357, 46.67017184634604, 46.78039203671345, 46.890916942936755, 47.29683449595562, 48.1697636178241, 49.284799702561884, 50.429389449484034, 51.603779907910045, 52.81064617647257, 54.04795947418106, 55.061015312352914, 55.547209740760096, 55.68130085459586, 55.81576128973129, 56.309573540262875, 57.37189251738837, 58.73045148382786, 60.126058596829694, 61.557929312694064, 63.029377704300586, 64.5406476802143, 65.77879600828014, 66.37314883326229, 66.53692149666024, 66.70114900013182, 67.30431408250108, 68.60322064809765, 70.26487165195279, 71.97280485600007, 73.73122557119677, 75.53578841546535, 77.38732819462975, 78.90464636684192, 79.632598245134, 79.83408033472492, 80.03615970126559, 80.77774781562331, 82.3704166310124, 84.40988645113592, 86.50916746455883, 88.67054871969003, 90.88972647790209, 93.17167151126314, 95.04390324972984, 95.94285916897522, 96.19083273076534, 96.43951158284902, 97.35513317114128, 99.32406770920817, 101.84311582293378, 104.43842508301324, 107.10685717114238, 109.85623350326816, 112.68519160456317, 115.0083130046238, 116.12484347755574, 116.43295302173598, 116.74198969265625, 117.87760556705246, 120.32441175533089, 123.46172068715283, 126.6937632359966, 130.02264737363814, 133.44387923794216, 136.9709425834932, 139.86914177065293, 141.26271225766033, 141.64756046581712, 142.03369005068188, 143.45364210612155, 146.51731981729955, 150.44468849281293, 154.48721432571594, 158.65636579565543, 162.95574854953327, 167.39385905420252, 171.04116472549003, 172.79311292734621, 173.27645683295694, 173.7612078110552, 175.54211991887308, 179.38967119546663, 184.3346617234378, 189.44052673735095, 194.70487936065976, 200.1423133524181, 205.7660636037108, 210.39207883549253, 212.61642389212167, 213.23035584447246, 213.84618558866208, 216.10959923814627, 220.98509888162116, 227.2632125631629, 233.75317238924865, 240.49493744042329, 247.42846711113467, 254.58584561364717, 260.4935982412969, 263.3327182087292, 264.11742076755456, 264.9051812383448, 267.806037366927, 274.08201211050596, 282.1635916961431, 290.54519083343405, 299.1883661501848, 308.12638146138653, 317.38254552408796, 324.9935340496695, 328.66835904780413, 329.6863138476674, 330.70817582532146, 334.4703469897852, 342.58902674767165, 353.0716833603749, 363.87647075649056, 375.09243217860245, 386.7206767988592, 398.79226608815685, 408.774039387034, 413.58569791059733, 414.91566574354766, 416.2505658721115, 421.1637865676086, 431.78153443490197, 445.492926360333, 459.705761291934, 474.442743772424, 489.7409615596431, 505.5123109507568, 518.5815925089056, 524.9061284922143, 526.6561031330567, 528.4133521672493, 534.8876963690047, 548.9065485074719, 567.0374475501692, 585.7470956788037, 605.235997646936, 625.4908380968874, 646.5654899572171, 664.0163890541002, 672.4317483307655, 674.7565617178077, 677.0846099350463, 685.6870902589203, 704.3364036731298, 728.551021353538, 753.5365052845528, 779.3446169716234, 805.9784594012891, 833.7402852949738, 856.78728090881, 867.9193889136063, 870.997414887199, 874.087304831096, 885.5364777894156, 910.1095735384847, 941.0415090651456, 973.7195733606626, 1007.4509598932646, 1042.3500822097205, 1078.2247405417643, 1106.7656706325583, 1120.5198286781874, 1124.3495890518197, 1128.2108126310404, 1142.1965602598957, 1172.77806162414, 1211.4936471622432, 1250.992130418286, 1291.6745826345582, 1333.2123977034519, 1374.7296652083323, 1408.3327925364722, 1424.1691315678186, 1428.4889472230595, 1432.8142684737809, 1448.6451359187238, 1482.404226200605, 1522.24070142081, 1561.6261590038855, 1600.8840465978649, 1639.8209618132373, 1677.7266877846619, 1707.2095870373732, 1721.3364370301233, 1725.135221049403, 1728.9252772784862, 1741.7370836797998, 1768.750063506264, 1800.9018444308608, 1832.0764958852326, 1862.4614015185266, 1890.1418549524883, 1916.0966183718317, 1935.024094596241, 1943.3248305203551, 1945.6385778612562, 1947.955158545772, 1956.394505007425, 1972.773128018778, 1991.578242192282, 2008.5587365823408, 2025.628911558044, 2039.1499470711613, 2050.5543617261724, 2057.419833264507, 2061.091022582194, 2062.2401748531433, 2063.3581149502593, 2066.694756062848, 2072.0090840213447, 2077.0346257200363, 2079.3381844775095, 2080.5338386525436, 2079.9379120585845, 2078.289315798945, 2075.004833978299, 2073.091905339756, 2072.4759233255027, 2071.843758733156, 2069.3995556047416, 2063.6238112144138, 2054.125027439528, 2042.0600050546857, 2029.1207628755044, 2015.793291667166, 2000.0224409703317, 1985.4481199972574, 1977.7747796017754, 1975.637703981503, 1973.4863064939454, 1965.530802744851, 1948.3856749505624, 1924.7368707023413, 1898.5993702087153, 1870.8642823651662, 1842.8439286926848, 1812.373525334837, 1787.4894401184551, 1775.2388965916286, 1771.7914600698023, 1768.326080828923, 1755.5278479831693, 1727.6791721374102, 1691.440702712875, 1653.9133909644897, 1615.879279202441, 1576.7471613967523, 1536.604772473272, 1503.8812626400863, 1488.3658606704823, 1484.0598084808037, 1479.753966366886, 1464.0426698310746, 1430.7879072204382, 1390.2479917904632, 1349.1014644875322, 1308.0022646850548, 1267.2485372259116, 1228.1098992322675, 1196.768668736547, 1181.8890070886275, 1177.724287251987, 1173.5729696455778, 1158.682809432573, 1128.0461408710814, 1091.1899758995514, 1055.2221047588762, 1020.3039810031121, 986.2712966568303, 953.3251492129467, 927.5725612040715, 915.7924112718584, 912.611936122933, 909.4302470382992, 897.8040782878578, 873.6208925843126, 844.4267275936983, 816.2153154487685, 788.952421695216, 762.6234190696941, 737.2933743510541, 717.8122835976766, 708.7793809844147, 706.323990287369, 703.8771988471102, 695.0212026552782, 676.6659861528359, 654.6480843141829, 633.3624199371721, 612.8130908640818, 593.0157762713471, 573.9280937972866, 559.1122593519606, 552.3162519821324, 550.468002450632, 548.6294144781101, 542.0019142130699, 528.2631388500333, 511.56499938950464, 495.45163171656276, 480.00118941221956, 465.1228173952932, 450.6903199501012, 439.50902159671887, 434.3555219998127, 432.95571775771225, 431.56123458514617, 426.5188663700009, 416.0623886129566, 403.4248564635562, 391.1790444648293, 379.41327818580385, 368.06243030507113, 357.09133559875244, 348.5651336352362, 344.60310450840205, 343.52707167684986, 342.4551998991844, 338.5906768521169, 330.572787360269, 320.87815238794803, 311.54248370845033, 302.5084433930919, 293.76723444866053, 285.31136806021055, 278.73863615512647, 275.69536311051735, 274.87183723776474, 274.0508859279654, 271.0768726873398, 264.89342248096, 257.3780074568458, 250.12420504572142, 243.11948187999673, 236.30851120201478, 229.7354656367834, 224.62388506398287, 222.2531617090525, 221.6082565529689, 220.96562143587474, 218.63974459716994, 213.80677706530443, 207.94770822072894, 202.2785597668691, 196.78296061590584, 191.46459446424007, 186.29451143260437, 182.27256130818688, 180.40720195813714, 179.89980851121328, 179.3940899889836, 177.56280710730186, 173.7625659843352, 169.15423641396825, 164.683228558058, 160.33644796689927, 156.11535314679816, 152.01826392322533, 148.83185183287162, 147.35706645043584, 146.95625677818472, 146.5568845870297, 145.10698605721052, 142.09147734527758, 138.42372927029928, 134.85649054434552, 131.39034804704596, 128.02832773839563, 124.7741021119409, 122.23638801849306, 121.05656864643474, 120.73537979195493, 120.41502689179609, 119.25368923256171, 116.83169195726043, 113.89150169481339, 111.03679394669506, 108.25951787359156, 105.55805476349096, 102.93811005914607, 100.89708743484374, 99.94856031182923, 99.69038962966191, 99.43297794262936, 98.49996241612772, 96.55459645678305, 94.18343416350284, 91.88152304363616, 89.64129407800512, 87.46258187598079, 85.34292573376959, 83.68772827375705, 82.91985715521686, 82.71083605461442, 82.50226039420545, 81.74658870995056, 80.1722831972624, 78.25265285674911, 76.38415994775815, 74.56345193661136, 72.79286572888864, 71.07186013406825, 69.72833440147522, 69.10336623473947, 68.9330507719557, 68.76321801179967, 68.14755125664006, 66.86488551316454, 65.30167641381263, 63.780705219512456, 62.29916539467048, 60.85527669204227, 59.44707302679011, 58.34840533889546, 57.83725965552428, 57.698091188983376, 57.55931257715927, 57.0563841577714, 56.00940065362302, 54.730452491145066, 53.48449137880601, 52.26975526697381, 51.085893614258275, 49.932001285172895, 49.031039711257804, 48.611991672559505, 48.497880922551516, 48.384082255930835, 47.97091054757493, 47.110738929859224, 46.060478587863116, 45.036611561421886, 44.037873206785584, 43.062731324503204, 42.11403740337115, 41.371819058544496, 41.02650051949646, 40.93246183228731, 40.838678091227095, 40.49860085556872, 39.7890410604463, 38.92145782362523, 38.07526803907518, 37.25117087148722, 36.44792745805114, 35.664678642909024, 35.05114980260248, 34.76563702606179, 34.68790578093226, 34.61039430574361, 34.32911507352451, 33.74110161785342, 33.0242107215026, 32.3253174022137, 31.64337463767744, 30.977527683429383, 30.327877439846464, 29.8190972512407, 29.58241346520594, 29.517976703345052, 29.45370034510745, 29.2205008027835, 28.73383425064288, 28.138708479638233, 27.557704704114837, 26.991053179879724, 26.438230883986492, 25.898635651758568, 25.47605345627922, 25.279337661670272, 25.225749380592926, 25.172298694397835, 24.978411206954934, 24.57393432706821, 24.07948192591854, 23.597227038972367, 23.12602665977006, 22.666427415396367, 22.218606980736702, 21.86760332077084, 21.704011412998238, 21.659441983070163, 21.614985007309656, 21.45363775873068, 21.117217056309755, 20.706026427553816, 20.304049416832786, 19.91202613001991, 19.52931651528918, 19.155703885585293, 18.86295638774937, 18.72672043258499, 18.689594157484752, 18.65256390163671, 18.518245918596335, 18.23809583908828, 17.895842932991215, 17.561487516376516, 17.234910485699327, 16.915946300519064, 16.604860167917362, 16.361314532513934, 16.24790199109051, 16.216989186969123, 16.18614815767602, 16.07421250968989, 15.840242017737964, 15.554803333999175, 15.276163895043199, 15.004448692114204, 14.738969224357097, 14.479686124560372, 14.276657781665406, 14.182089345640874, 14.156356179312702, 14.130687374618011, 14.037552653712943, 13.843155829843731, 13.605301201654457, 13.373121656040674, 13.146663076530302, 12.925937497069762, 12.710072616879277, 12.541249820370025, 12.462670766577155, 12.441275426920848, 12.419934150305089, 12.342513197833517, 12.180978196243759, 11.983634785511224, 11.790790495894944, 11.6027374560974, 11.419534754113132, 11.240704737692997, 11.100854033142916, 11.035853521562847, 11.018143291151944, 11.000477178111415, 10.936383432576378, 10.802779003124071, 10.639454221977124, 10.480025421797995, 10.324728147062947, 10.173412989141003, 10.026129790709664, 9.910869805096855, 9.857276245325433, 9.842678317830579, 9.828118628829914, 9.775327047007455, 9.66527012980994, 9.53101806099432, 9.40040221996214, 9.273337463816915, 9.149578212091887, 9.029108643649872, 8.935059382365878, 8.891387482234514, 8.879492725910614, 8.867632657350532, 8.82464660595686, 8.73516356467757, 8.626190371951868, 8.520272882221871, 8.417261498472085, 8.317089377339652, 8.21990245901592, 8.144236084240063, 8.10914206447999, 8.099580286113929, 8.090047743215155, 8.05550915385418, 7.983751056394833, 7.896583563649938, 7.812099514549691, 7.730272258743813, 7.651079493999865, 7.57448593569563, 7.515082270502803, 7.48759042593563, 7.480121614085679, 7.472680260201308, 7.445747586061325, 7.389912417840156, 7.322322626044525, 7.2571856604921825, 7.19454637315498, 7.134414359090636, 7.0765284977550875, 7.031961099171868, 7.011427183440572, 7.005857771873633, 7.0003131893697885, 6.98029026987185, 6.939002153020226, 6.889555933488677, 6.842332202350227, 6.797471647365443, 6.754714234916111, 6.714281033072535, 6.683598711694447, 6.6695852777586655, 6.665803898290302, 6.662046556972272, 6.64853901144508, 6.620997994243502, 6.58851045530575, 6.558214720854439, 6.530081931697664, 6.5041259308765715, 6.480307883999466, 6.46278606802688, 6.454986020521218, 6.4529017497484045, 6.450840390718967, 6.443503077672069, 6.428921523223651, 6.412694683463678, 6.398527518161721, 6.3866730137441925, 6.376961661201992, 6.369300785891403, 6.364653457055517, 6.362913745941972, 6.362487753585895, 6.362083597414156, 6.360793971008063, 6.359285568557695]}, "36": {"0": [2.6633925595777135, 2.667591048842438, 2.6880162395260188, 2.7250622163412634, 2.7798341533986277, 2.8516271149583674, 2.941090091949042, 3.0138355251365443, 3.0380410614955093, 3.040659202939753, 3.043281013680413, 3.0685330989333672, 3.156505262574391, 3.2993315900218447, 3.462100096048972, 3.646515643926702, 3.8539677230066656, 4.086272918991462, 4.263955907165975, 4.321370866409611, 4.327512351422186, 4.33366913085783, 4.392647825106526, 4.593791377330859, 4.908059458848109, 5.254971995959475, 5.637469748701241, 6.05865446462833, 6.521840444163239, 6.872050561737651, 6.9843849670736615, 6.996403712214038, 7.008451005841333, 7.123789537126506, 7.5144382045574725, 8.121460845475898, 8.788456528600275, 9.52309141476564, 10.333486465858217, 11.229362285140995, 11.910834933805926, 12.130143327059109, 12.153637029345184, 12.177186233458428, 12.402538994386694, 13.169560432825538, 14.370028524304207, 15.699502191811144, 17.175357381334337, 18.81392895090707, 20.634771776583925, 22.025098880215207, 22.474309397053613, 22.52246131392041, 22.57077989056056, 23.0337613296458, 24.611751540263107, 27.094527977246443, 29.865764230967557, 32.963197846704766, 36.42955686657745, 40.312611041828504, 43.298169520014056, 44.265890432037594, 44.36957313293689, 44.47354807980627, 45.471630426332055, 48.89385029435231, 54.31070132738194, 60.41774475378349, 67.30850843717175, 75.10209080514235, 83.91846157569586, 90.76490317787896, 92.99910867070251, 93.23894371799304, 93.47944744916634, 95.78686812370525, 103.74636232238717, 116.49251704183285, 131.05475188284137, 147.7257693580688, 166.86648315525235, 188.902727751395, 206.26239927209463, 211.96865879076194, 212.58269594310875, 213.1986308872945, 219.1270656302437, 239.76766408029866, 273.3675800441248, 312.5970217589364, 358.4862330349069, 412.3835156742013, 475.83542217849674, 526.9108252657809, 543.8395561880844, 545.6622821824703, 547.4912418079332, 565.0837487233694, 627.2000522472383, 729.831705051811, 850.6071082362081, 990.7951488394444, 1148.439745531584, 1319.6025728073218, 1440.567148366418, 1476.9195302686692, 1480.8068337435946, 1484.727975570493, 1521.2344404342796, 1632.459269224824, 1770.0854032965558, 1874.5821661088062, 1944.1745918741801, 1975.7018186142907, 1970.9412043266386, 1944.6377684836295, 1936.1284193069325, 1934.80674321641, 1933.4587742386816, 1919.078940275903, 1862.3548661101966, 1753.264635577927, 1613.7948736311885, 1448.0749494314343, 1274.468119986926, 1105.448702618577, 996.4646642940504, 964.720558114149, 961.420071355252, 958.1303537145104, 927.552351310605, 833.8875831942161, 715.581824187469, 615.1853162060909, 530.0874199266216, 458.38670368780964, 397.5462158865305, 360.66060711481805, 350.09786937932154, 349.00294843672367, 347.912175590755, 337.78476297865944, 307.20018249749916, 268.7622901230149, 235.80886139187567, 207.43451686455282, 182.94421669822526, 161.73703528807746, 148.59250080312782, 144.7917744422101, 144.39659849282117, 144.0028429351785, 140.34354769091422, 129.16648885930738, 114.8737826114351, 102.3484966462886, 91.3565908007262, 81.68426318862696, 73.15269418016155, 67.80472065685842, 66.24989878056877, 66.0877040694886, 65.92599206103611, 64.41649804074127, 59.7821691876556, 53.7859555493783, 48.4636303052683, 43.73365983463069, 39.52283297207705, 35.77125274803849, 33.39600376828991, 32.70266371914059, 32.63032662914602, 32.558167390636015, 31.88458648211833, 29.804608793781906, 27.092140652270697, 24.66679754728578, 22.498102276552533, 20.55585707303465, 18.81609928645743, 17.710462307957915, 17.386841079453315, 17.35306092971658, 17.319365245303835, 17.004828108788924, 16.032392067922636, 14.761692122771532, 13.623945181121005, 12.60570815566623, 11.695318532033054, 10.882495557197586, 10.368090211017229, 10.218083848308599, 10.202442571949597, 10.18684368237146, 10.041426167354803, 9.593301006221997, 9.013404703724582, 8.501280283197719, 8.05140992047757, 7.6592900558968635, 7.321175337780688, 7.115730561920383, 7.057345308773935, 7.051303901432741, 7.045286937156725, 6.989711437122717, 6.82445647300179, 6.627302275253538, 6.475739138627931, 6.368377858923876, 6.30491846432994, 6.286817638420974]}, "37": {"0": [2.6314928595219227, 2.6461164363933727, 2.696493303848983, 2.712115911428603, 2.7132847433604383, 2.714462715726359, 2.731960363550024, 2.8365068902721107, 3.079536080407565, 3.4262158284308257, 3.889087198591799, 4.4906161907056825, 5.255121573707306, 5.832879432014218, 5.9689536840834485, 5.978801448502689, 5.988668121360202, 6.129227417649069, 6.838215517288078, 8.189630488198011, 9.878162370397687, 12.010741101070757, 14.71724146850322, 18.163062028332252, 20.80456719530966, 21.430878461415983, 21.476288374269185, 21.521807875929607, 22.17266305925137, 25.500261000642425, 32.04022377294882, 40.54499320771162, 51.68222176628297, 66.38570657934368, 85.98348886376118, 101.63379342616776, 105.42388025112102, 105.70016879158435, 105.97725671845856, 109.954127978496, 130.71523811996795, 173.68067533425895, 233.71937275223604, 319.03969847967056, 442.3288026462985, 622.1223106279057, 774.0807661531331, 811.4252451768368, 814.1379244097144, 816.8575092694127, 856.1284094391361, 1056.3895512303607, 1403.8893515175705, 1677.8803593746545, 1790.447593272617, 1722.4909100161487, 1485.150752981754, 1274.2425604578484, 1225.859681854327, 1222.3979724965068, 1218.934338788017, 1170.7329998527107, 957.3366901130104, 678.8778240128626, 481.18884128387907, 345.78600998049205, 252.35228005845727, 186.9275705355969, 155.8635894624834, 149.9516481060532, 149.54188143440587, 149.13334346946175, 143.5266182138341, 120.49832310357536, 92.00817573200119, 70.93898347751589, 55.19113720451131, 43.2989240155921, 34.2470798602222, 29.677626899854776, 28.78672240294037, 28.72442956568811, 28.662293998743195, 27.80556479389225, 24.214512094199538, 19.583997919315614, 16.002834540143827, 13.2288599216402, 11.091743907054719, 9.457350818126931, 8.639944358998864, 8.482284830864245, 8.471294509938794, 8.460334785433567, 8.309740045015067, 7.689504406115384, 6.942213863779223, 6.458660180625579, 6.297029081127179]}, "38": {"0": [2.6391114887604203, 2.6508028509677244, 2.7499540270216603, 2.9508947239980117, 3.2574548755061206, 3.6832736694224524, 4.24874173463362, 4.6894490819945, 4.795403168677149, 4.802675105340547, 4.809965448284221, 4.919917391037307, 5.47163695315669, 6.529604907483269, 7.859499276186701, 9.532997801663127, 11.662698396572376, 14.389487128504722, 16.49479578733817, 17.00259247415203, 17.03746967128189, 17.072428458944234, 17.600479472572637, 20.262781947553623, 25.490355227165104, 32.310888876763144, 41.27203555838994, 53.121366144584066, 68.93035835275273, 81.61308201424465, 84.7246698828535, 84.93928162886435, 85.1545292474336, 88.42532515008628, 105.25382130439081, 139.8805798500582, 187.9915560809671, 255.77258188219727, 352.6908787024795, 492.5601341809234, 610.9042815363088, 640.5310463253969, 642.5688835248851, 644.6126576804401, 675.65575584651, 835.262582744723, 1134.0545213488062, 1417.9281392548642, 1585.3526194275667, 1589.9054723734937, 1431.5811957478636, 1263.9002421696464, 1223.0600651733669, 1220.209265634567, 1217.3353367026157, 1174.5543131045818, 981.0391436584467, 706.762877750385, 502.457905157896, 359.6031946578336, 260.62375028329274, 191.40780429061704, 158.57716414820143, 152.28417179174818, 151.86990332563795, 151.45680441956043, 145.4742651004171, 121.3433734239474, 91.83277247014193, 70.18388323941014, 54.13448258777373, 42.123097987816244, 33.05964598642684, 28.500417109471506, 27.602808408960172, 27.543456989732224, 27.48425457748109, 26.623973650576232, 23.080005055227343, 18.564160392407288, 15.101337483536852, 12.449106318558593, 10.4310819641941, 8.909876354989185, 8.159112861711517, 8.013863064463779, 8.004302809867394, 7.994771770905337, 7.85664431622825, 7.304367046677223, 6.67201924111563, 6.311494747883346, 6.221165142911074]}, "39": {"0": [2.6335059371044096, 2.6399627502370313, 2.654818175738893, 2.677792817536546, 2.699762447847012, 2.708711028682401, 2.709839444170015, 2.710978160891544, 2.720769499056224, 2.750883567230451, 2.7989309998397274, 2.854904039711189, 2.9193894873937474, 2.9917897999468828, 3.0730760303893234, 3.13908735047781, 3.163955010709702, 3.167068933178212, 3.1701979314569018, 3.1960217797181114, 3.271335101269173, 3.3812786503805987, 3.500964687142414, 3.631260322267832, 3.7725569503235246, 3.925672580151136, 4.047063719301299, 4.092382533871684, 4.098014018632126, 4.103659491653333, 4.1501252853971735, 4.284418757562594, 4.477260071776141, 4.6842240239575155, 4.90600498625002, 5.1434328973869645, 5.397223737019019, 5.596798158874336, 5.670961703454752, 5.680144116159374, 5.689347085399708, 5.765039717210538, 5.982882310783417, 6.2937540807813415, 6.625311850042457, 6.9788120776271585, 7.356267383567943, 7.758521380890752, 8.074477826537086, 8.192016448819063, 8.206567086464199, 8.221175898915124, 8.340927351465876, 8.685587714340478, 9.17803133038054, 9.705280429875101, 10.270242876484588, 10.875814883966571, 11.525308289083002, 12.037901464581262, 12.228666286840232, 12.252339049778366, 12.276063566891885, 12.471442929470973, 13.034315079747579, 13.841332723751577, 14.706641903899197, 15.635797660259108, 16.633616715123896, 17.70502984580161, 18.552261192681623, 18.8681362313393, 18.907347322280707, 18.946646933598185, 19.26982616527434, 20.203580479720156, 21.545879938322575, 22.990292441338806, 24.546098236094487, 26.225072178514253, 28.03407777401976, 29.47084314053225, 30.00742585858874, 30.074079542440675, 30.140896104114358, 30.690820576695554, 32.28189842286038, 34.57773846932576, 37.05671114931049, 39.736240400890864, 42.63953230840661, 45.778190209334504, 48.2746187343303, 49.2102409175961, 49.32674594132527, 49.44359231860185, 50.404706158151754, 53.18665400977668, 57.21177502783878, 61.586293650941236, 66.33278683527669, 71.49636543633379, 77.12248593472373, 81.60645841503592, 83.29436365502711, 83.50463880274816, 83.71534639000453, 85.45006551265864, 90.48652197351012, 97.80851872638672, 105.8063813737928, 114.5399519468804, 124.09883554725651, 134.54633831608524, 142.95735205822967, 146.131113968849, 146.52754795530436, 146.92412255192303, 150.1856117608321, 159.69245295027474, 173.5890788600101, 188.87758066804193, 205.69301377388072, 224.20238443212864, 244.61177402048668, 261.12152494241036, 267.34120116642345, 268.11460034015505, 268.89002904777755, 275.3120173701504, 294.1503885695276, 321.7800280491062, 352.29632853245283, 385.9705378324647, 423.2697600303168, 464.26570974037105, 497.33912805936563, 509.85828866418626, 511.41439353003005, 512.9739539472021, 525.8159162612046, 563.3599737445152, 617.7707673842889, 677.1705125932776, 740.906157851704, 809.2633724852241, 880.6327635676093, 935.2143455676525, 955.053145727827, 957.4532970025216, 959.8618155590873, 979.8027605651952, 1035.4363833178425, 1108.3953323081205, 1178.9931627302967, 1244.102944463509, 1301.7302389442311, 1350.5316861403758, 1380.7273026103517, 1390.0084977533857, 1391.0748015337067, 1392.1259820103212, 1400.1291696582696, 1419.3057152342049, 1435.3498571288983, 1440.2946134576518, 1432.8916115755746, 1414.6450431600865, 1384.0961705056695, 1355.8935378808649, 1343.7513495111316, 1342.2211001835085, 1340.6912790629726, 1327.8273835355137, 1289.2386451565874, 1229.7577246168107, 1163.5122770559078, 1092.609137867335, 1018.6087662492913, 943.771368587462, 888.8300504278283, 869.3599256327687, 866.9776330590926, 864.5974695167382, 845.4992001538174, 793.2671279368307, 726.3278548924675, 663.5115160775939, 605.301974815838, 551.9199375692659, 503.0014707987327, 469.4812193839414, 457.99154797995277, 456.6005635902631, 455.2147252002401, 444.0887745939628, 414.6371307548274, 378.2952727928429, 345.2792039456474, 315.4639085629779, 288.412469946784, 263.9066052222292, 247.2208200946343, 241.52162252303938, 240.83161632502257, 240.14383658338346, 234.62439201036594, 220.0049333613824, 201.87939272707274, 185.43618432329822, 170.46715293021032, 156.870977095243, 144.4631212441363, 135.96855869518294, 133.05060116940226, 132.69798847541824, 132.3466594391193, 129.52259553974753, 122.00391341916063, 112.65587426264806, 104.10089880168586, 96.26219246372621, 89.09207778349989, 82.50840952436239, 77.97826254500339, 76.42187314042691, 76.23287918521333, 76.04437055395825, 74.52793202937896, 70.48777088132495, 65.43028600731637, 60.77210341019422, 56.49302259204111, 52.549454954678566, 48.91221813431704, 46.39801789711772, 45.52917824621947, 45.423702974235994, 45.31850711982824, 44.47263932529469, 42.21743571311415, 39.377732248013565, 36.75563092034655, 34.33025193372133, 32.087717527441775, 30.011552571620925, 28.574090470227713, 28.077078226285924, 28.01672082784897, 27.956357874063297, 27.47057599110202, 26.172540917202674, 24.53724283642041, 23.024565158888503, 21.622486495234966, 20.32370938687885, 19.11914234802603, 18.2814967858065, 17.991061273331084, 17.955855636515526, 17.920758629060337, 17.638155718346393, 16.88141598093599, 15.925682606459644, 15.038710014371965, 14.215946992415592, 13.454075317558344, 12.747751929444457, 12.257838435495126, 12.088802310544544, 12.068248164398424, 12.047743799537228, 11.88269640894521, 11.44124257425579, 10.885476615920547, 10.372272151175284, 9.898667258882428, 9.462279091616459, 9.060437972128133, 8.783458039770283, 8.68807637949066, 8.676511531332723, 8.664980011110838, 8.572355894359172, 8.32567746290104, 8.018079497892783, 7.737806164380316, 7.483311641965474, 7.254218381281389, 7.049186295371779, 6.911863063750872, 6.865616112739993, 6.860043977661827, 6.854500139546012, 6.810217943677223, 6.69552095890277, 6.559785403405938, 6.445457311964954, 6.352201606262851, 6.279733014987501, 6.227744357430072, 6.202403032488737, 6.1961192949223545, 6.195459954475435, 6.194824877424643, 6.190475549039886, 6.186367609878618]}, "40": {"0": [2.6251592880901633, 2.6297566796350633, 2.6396810341977575, 2.650256030007657, 2.655380224229524, 2.6561380247370514, 2.6569055151779764, 2.662824104528705, 2.6795151222905518, 2.705354998490656, 2.736587692222468, 2.7728475416187934, 2.8145384128768147, 2.8611412979049398, 2.9005657746387046, 2.916826114444223, 2.9190768367914988, 2.9213368711265377, 2.9381970206174324, 2.983951209068759, 3.0479183377826504, 3.117132030455026, 3.192664082874451, 3.274038759319141, 3.3613583734146313, 3.4329316571470025, 3.462084619288276, 3.4661107437368117, 3.470154688910484, 3.500003366216257, 3.5790094133001773, 3.687632739837336, 3.8035207153146793, 3.926977151004365, 4.058220731885612, 4.19746414290794, 4.310732064772176, 4.356416974282174, 4.362710041745293, 4.3690184763557065, 4.415755479680519, 4.538572178832739, 4.70632906884565, 4.88364030732029, 5.070671145864131, 5.268116278875715, 5.475918767100769, 5.643966326135205, 5.711483249101209, 5.720768869591727, 5.730070941840863, 5.79890050571346, 5.979987980890136, 6.226041025332338, 6.4845595000354175, 6.757365861082082, 7.044623497565661, 7.3468273917117175, 7.590485399014209, 7.688617001285258, 7.702114485336712, 7.7156401589168295, 7.815711379304147, 8.07866387469768, 8.435062177901285, 8.811007110041668, 9.208152819527076, 9.62762423921227, 10.07031433557277, 10.429011336892955, 10.57343914684472, 10.593306282104047, 10.613215358105228, 10.760559233473982, 11.149155529108466, 11.679615954204488, 12.240279114561888, 12.833166605430758, 13.45996341448348, 14.123405688040352, 14.660472709872533, 14.876740448740852, 14.90656970666108, 14.936420813196108, 15.157592977332962, 15.740337554345462, 16.53622514623989, 17.378084470833585, 18.269083425223904, 19.213477843510663, 20.215391216063793, 21.02785977330717, 21.35558823009574, 21.40073753761329, 21.44600067061615, 21.78191802312785, 22.666591582867717, 23.878226590179576, 25.1627543535141, 26.527155907032427, 27.977539050562577, 29.519759951987545, 30.772820817142268, 31.27897409102591, 31.34874264758636, 31.41869039492109, 31.93703391762013, 33.308108341518704, 35.18564401300968, 37.18493886463217, 39.31294987620082, 41.576965123885365, 43.98693588666095, 45.952799705014755, 46.74768905087101, 46.8572074316305, 46.967008166545924, 47.780357930722744, 49.933626561166854, 52.89843373577011, 56.05691908540495, 59.428087746684625, 63.025381032450966, 66.87459254322083, 70.01471297777657, 71.28583979226913, 71.46144736640426, 71.63757957800583, 72.94540332866256, 76.41605139169008, 81.18954031071516, 86.29190210215133, 91.76016679532707, 97.62114262695432, 103.90023239026674, 109.05301953330496, 111.14482926839523, 111.43339456606395, 111.7227927194457, 113.87075188319152, 119.56777985285684, 127.45633053840028, 135.90893238844114, 145.02226221275126, 154.81260745979495, 165.3369894679089, 173.9960572630478, 177.52194355250077, 178.00891969349522, 178.4973917699415, 182.13078023461244, 191.77451372075993, 205.1609162367682, 219.60339167504935, 235.15181917288925, 251.9599559749694, 270.0617436164504, 284.99049191035886, 291.06811968705085, 291.90788626551455, 292.750317287267, 299.0158311995934, 315.7369498874315, 338.91558479361476, 363.91420526476026, 390.8822131667712, 419.94195949236513, 451.22378313419983, 476.83231142318897, 487.31966766140454, 488.76044466476907, 490.2046772194621, 500.90258335815054, 529.2664716384531, 568.3003841907224, 609.7682551547899, 653.8175405300635, 700.0268022014295, 748.618727624707, 787.1636272953466, 802.4678751053309, 804.5648039712324, 806.6641920044256, 822.1191639909129, 862.2856177542864, 914.759194448168, 967.2974826443326, 1018.5564763811373, 1068.3673499741753, 1115.5620612354044, 1149.9915738833797, 1162.6094077730233, 1164.3473063264146, 1166.12402272369, 1178.2671746649723, 1207.3029664022545, 1241.6963029121857, 1269.5056781265507, 1292.1206378780805, 1307.7204033632336, 1317.4667746102791, 1320.614648046961, 1320.7926175867551, 1320.7680163143207, 1320.7312403051692, 1320.0362226180741, 1315.595282257471, 1305.1175075866668, 1287.3728232145004, 1262.9847745186032, 1233.113623918046, 1198.9590504876799, 1168.6367555805432, 1156.1374724117904, 1154.4541454805567, 1152.7601767519757, 1139.7759761799632, 1105.3544307137452, 1057.1559420660426, 1006.7054707858549, 955.0520718067231, 902.4435437941419, 850.0013744921446, 810.2694505634834, 794.8353698634827, 792.7339415471426, 790.6332223893791, 775.2846527778827, 736.9737872158319, 689.0869735553616, 643.2936465543478, 599.8809739003664, 558.8907842570745, 520.4897597733986, 492.5855625042894, 482.0599231899229, 480.64168110309856, 479.2274927433284, 468.9514408181225, 443.7658212882258, 412.97025827790645, 384.4312095523221, 357.9312624806059, 333.3286640720847, 310.5763952882895, 294.20237434780285, 288.0382532366846, 287.207253690071, 286.37977574273674, 280.4010837436591, 265.76156911430326, 247.9499465779667, 231.4602129695178, 216.16826071129924, 202.0042230244859, 188.87465331770233, 179.3851455181475, 175.8241757086217, 175.34485844608255, 174.86709513179747, 171.40998930534107, 162.9009017671228, 152.54486401887183, 142.93620253862903, 133.9888570409015, 125.66856710444365, 117.92443267863067, 112.3176110051607, 110.2058010706683, 109.92164705719796, 109.6383853775554, 107.58829332532346, 102.52854920677983, 96.35225742571052, 90.59529667987653, 85.21743846401861, 80.19611626478843, 75.50302147169323, 72.09967966350622, 70.81539911324208, 70.64237155940417, 70.4698262727482, 69.21908316077067, 66.13104614331282, 62.35213367082038, 58.81446867488002, 55.50181100664335, 52.40031810771884, 49.49003140014314, 47.3734777619673, 46.57405134432022, 46.46631673094649, 46.35829745844763, 45.576177560466235, 43.64633492340035, 41.28070514934583, 39.057622832398046, 36.97057998453654, 35.010338779436594, 33.167121567288504, 31.823937909096884, 31.315394889753755, 31.246758469699827, 31.178293076473537, 30.681469303198366, 29.454323847073262, 27.946028601121856, 26.52660822815099, 25.19197309723088, 23.93743499270013, 22.758675998421456, 21.897723827966377, 21.571738870306504, 21.527736872584477, 21.483848602446056, 21.165322257422492, 20.376614602603293, 19.406466550562808, 18.49238960775118, 17.630316384718025, 16.81941384232121, 16.055257350671706, 15.496533844682327, 15.285070701451637, 15.25653809763731, 15.228077405167571, 15.021297288421916, 14.50910699152955, 13.879484178071783, 13.286292066717323, 12.728403249599902, 12.20399761348257, 11.710443763798398, 11.350878153759316, 11.214861519151958, 11.196516997843974, 11.178176791453573, 11.045198257648204, 10.716695561245945, 10.313680054540146, 9.93563329668042, 9.58190617863034, 9.250336084540368, 8.940123895961811, 8.715101169319116, 8.630189678318064, 8.618751172213138, 8.60734599404426, 8.524719796877047, 8.321078732293008, 8.072486280232681, 7.841762261532291, 7.627775092743965, 7.430001973991253, 7.2479638660188295, 7.1181720687107815, 7.069846376246126, 7.0633684514740525, 7.056917191620793, 7.010223313183976, 6.896783093760979, 6.762543401726036, 6.642448247533098, 6.535790678952301, 6.44308368799236, 6.363437034013642, 6.311203246504319, 6.292902117120352, 6.290490310182343, 6.28810113039458, 6.271239893456459, 6.2332910817707425, 6.195795405925515, 6.1715945350171015, 6.160822286392839]}, "41": {"0": [2.6096609544231644, 2.6120588940279807, 2.6189437999977003, 2.630809949925153, 2.6429871486639587, 2.648563109959568, 2.649375391265826, 2.650197359293369, 2.6563302876777124, 2.6734095416245167, 2.699175767755094, 2.7295008424280316, 2.764560660402798, 2.8042313717962033, 2.847810817474021, 2.8854763963222756, 2.901360086475789, 2.9036096464553265, 2.9058548349495954, 2.922176889145234, 2.96515024132037, 3.0248107053348843, 3.0890061124085277, 3.158229165488055, 3.232666228039364, 3.3125629500507703, 3.3787894979836155, 3.406120095689608, 3.410002604521086, 3.4138961497816296, 3.4417879620347875, 3.51438839624434, 3.6128607245855733, 3.717566131469385, 3.8288637472267926, 3.946982698889788, 4.072039459468448, 4.174319209889817, 4.216399115821774, 4.222368975154739, 4.22836208432486, 4.271349517910327, 4.3823767147367825, 4.5320970520139445, 4.689795977717747, 4.855812857106519, 5.03039634974373, 5.21395999441618, 5.363244282355912, 5.4245171041024625, 5.433188680360954, 5.44187692803506, 5.504232546340822, 5.664672551795233, 5.8801304125358325, 6.106458581592876, 6.343999636458619, 6.593268617089778, 6.855042211812783, 7.067239240556573, 7.15430347169771, 7.166644376841505, 7.179013370003912, 7.267913083008507, 7.496406947621603, 7.802896826797578, 8.123901752955243, 8.461508995525504, 8.816539617462393, 9.19000248517998, 9.494260124883882, 9.619119905331818, 9.636814282487762, 9.654548544195587, 9.78194017881835, 10.110343275643542, 10.552697711169113, 11.018542189246826, 11.509752006592246, 12.027482090786178, 12.573163792762221, 13.017802159450863, 13.200568274149397, 13.226454153681903, 13.252373889901907, 13.438861198578406, 13.919673520808935, 14.56757713729208, 15.249981716854707, 15.969983338686946, 16.729056264694215, 17.53043471351203, 18.184108576154685, 18.453123737455396, 18.49126647805536, 18.52947239506038, 18.80435663047264, 19.512875078526505, 20.46996338062556, 21.480015178599462, 22.548083102032802, 23.67790061855829, 24.872850991568942, 25.850031042929295, 26.25262632252924, 26.309765146464112, 26.367052694653022, 26.77851041543535, 27.84196462278676, 29.279529254339227, 30.80361792039435, 32.41861011168829, 34.127463523297585, 35.937720394615205, 37.422430618486835, 38.03376118910117, 38.12053952485395, 38.20784943518014, 38.83544797188191, 40.45384591887398, 42.6473318840643, 44.972135041710324, 47.44307093457399, 50.06250229309145, 52.8470825934769, 55.13416143071672, 56.077921131140975, 56.21193449686833, 56.346315677566096, 57.313863651098025, 59.81945829031761, 63.21389248997032, 66.83278880260644, 70.67445083549366, 74.77266254844557, 79.13465331825088, 82.72562880235587, 84.20830651252275, 84.41874987285813, 84.62970524900986, 86.15111848906679, 90.09616514702027, 95.46288051024096, 101.19373171186368, 107.31165593645832, 113.83788507829071, 120.80801838837718, 126.5628307311107, 128.94401178268558, 129.28230200522503, 129.62155919516363, 132.06638012660738, 138.42266957620208, 147.08592245293949, 156.36274331548174, 166.29183894140996, 176.934089994751, 188.33188474454798, 197.737938317759, 201.63560797271427, 202.18944008264182, 202.7448788755546, 206.7621786462606, 217.20473589866776, 231.44900512744627, 246.7441832293035, 263.1491394661819, 280.7385894924608, 299.57571201350396, 315.17053059232825, 321.6574597990569, 322.5765686319514, 323.497813729383, 330.14667674010326, 347.42160924461865, 370.969139611672, 396.1760873304305, 423.0419741269056, 451.69864203324374, 482.2279095322739, 507.25580797458866, 517.5463496443441, 519.0092402916501, 520.4758791763222, 531.0291392764126, 558.2067227794308, 594.6006962978822, 632.789162124055, 672.6480356132694, 713.6702119892665, 756.0858450218178, 789.5050032431244, 802.9867478719634, 804.8776361540891, 806.7679807384196, 820.2341991524607, 853.930832229798, 897.2062512431036, 939.3029121492306, 980.2884229099025, 1019.2657981087772, 1055.4481354928841, 1081.3913325867923, 1091.1023880350517, 1092.438879909845, 1093.7686915203576, 1103.2461876408763, 1125.3923680896794, 1149.9989018270508, 1170.1695082534486, 1185.5878216569477, 1196.085234957629, 1201.5484742235676, 1202.0438895528282, 1201.9298540854927, 1201.8938647000384, 1201.8499243562053, 1200.5701851990646, 1195.7488830396414, 1185.1921772893868, 1169.5580142154229, 1148.8786979150216, 1124.5429336853897, 1095.5871235231411, 1070.6089453609095, 1059.9908946374617, 1058.4666069155026, 1056.9722375404444, 1046.4095900218854, 1017.7844038594594, 978.9443497932737, 938.0027564798379, 895.5567179001339, 852.5741254023052, 808.9582341764478, 775.6012284117014, 762.0714560344235, 760.1859956715618, 758.3042493776724, 745.1100289559716, 712.3561829807539, 671.0551359984207, 631.393280670742, 593.1854793950207, 556.7711597675948, 522.1157397373505, 496.5234195190859, 486.6086221743794, 485.2270417989986, 483.8488707319346, 474.1079888271338, 450.586537265169, 422.0606457637708, 395.1966833149107, 370.0825148978467, 346.5959498022306, 324.59831482761456, 308.5107036044211, 302.3355327026394, 301.47844672566157, 300.623827565497, 294.60888384161404, 280.06881364677787, 262.5883443488773, 246.21851556588416, 230.944544555873, 216.7201232539507, 203.44452683783584, 193.7429918234676, 190.00971061421268, 189.49242959703815, 188.97671565120683, 185.34638624768226, 176.58202014505204, 165.99428728125838, 156.10303400710202, 146.8509224242, 138.2175563606646, 130.1262866278867, 124.21222951266643, 121.9249437628351, 121.6083591432099, 121.29271540524208, 119.07048499575683, 113.71079827002427, 107.20132368703725, 101.10813878544114, 95.39829954106261, 90.04172724568711, 85.02655387913573, 81.33779143100179, 79.91599213468567, 79.71870148615164, 79.52169243191875, 78.13182005840454, 74.77294260181066, 70.69443272871516, 66.86387822539706, 63.26252035912558, 59.881490341366124, 56.697945995449054, 54.35630894810319, 53.45137251807594, 53.32547942872072, 53.19990225536323, 52.31659237129023, 50.1768976602912, 47.5698242293584, 45.11305851276709, 42.79819516274411, 40.618202344635115, 38.563465668437175, 37.04549697399201, 36.45930281112348, 36.377899286007704, 36.29664794673267, 35.72268055819839, 34.332337039567584, 32.63615441950927, 31.035851744377045, 29.526061234574684, 28.098876209268404, 26.753750365302682, 25.75880866944262, 25.37446048658515, 25.32107325397514, 25.267829501871372, 24.891637894464505, 23.978709257378465, 22.864742220025278, 21.81309710474374, 20.81969154940149, 19.88127034839085, 18.994127407254403, 18.33741362358715, 18.083145874313782, 18.047754969083087, 18.01247760805997, 17.763877443430882, 17.16015888166176, 16.42053614143957, 15.72157437723836, 15.061195611107324, 14.435957584279327, 13.845951403795373, 13.40887169792338, 13.23983912792924, 13.216352407838643, 13.192926588204317, 13.027815879159112, 12.626782411244356, 12.13606820786259, 11.67383801314352, 11.238008363340526, 10.826194460858272, 10.43896444211011, 10.153037713615209, 10.042547291446093, 10.027169413553318, 10.011828464675355, 9.903801370045395, 9.642810280793322, 9.325000865777142, 9.026631025571481, 8.745810491984837, 8.482720569566618, 8.236199669204625, 8.055548604618576, 7.985974907146684, 7.976329929362544, 7.966716194315645, 7.89908258804306, 7.736031952822047, 7.539341489781688, 7.356920041825856, 7.187822921405582, 7.032151573705323, 6.889643393348663, 6.787485834511574, 6.748766208848687, 6.743422721536648, 6.738103497613139, 6.700923630621894, 6.613058917727436, 6.510780556444124, 6.420685798213309, 6.342101906795818, 6.275047155931627, 6.219671287852706, 6.184332427079223, 6.172290902393099, 6.170689000070513, 6.169106244839418, 6.158307336230258, 6.136548102834934, 6.118726253076857, 6.113200777328085]}, "42": {"0": [2.5934428112725842, 2.64084462181663, 2.7682443457063983, 2.888700147647822, 2.918733574319272, 2.921089999954862, 2.923439291981788, 2.955153369600362, 3.123330105689649, 3.4651885867356826, 3.9104524343700313, 4.4771367033895535, 5.1836339845084085, 6.052885320383205, 6.695647262284997, 6.845127682366682, 6.856770795459589, 6.868438165634218, 7.022513458739237, 7.795694145561224, 9.254658600406078, 11.063764316034598, 13.31646017515018, 16.120256296201486, 19.62640516569549, 22.272705846480758, 22.895561008763973, 22.944291731444395, 22.993153541149354, 23.639119411773304, 26.921161462842704, 33.279161569446565, 41.37636552821738, 51.737786429386965, 65.07499236274268, 82.34178771455713, 95.75006818633315, 98.94703192932896, 99.19764526434724, 99.44897845750806, 102.7867829028596, 119.96144188759915, 154.26486863010837, 199.63382964317648, 259.8509019402871, 339.507323737202, 443.46688573808, 522.568412678335, 541.0107427096988, 542.4519932984507, 543.8903509965198, 562.9004111336619, 656.0097388019084, 814.5105638845857, 959.9349077192168, 1060.0409056036397, 1091.211748297206, 1046.9457004810852, 984.1197393844456, 967.5604753038774, 966.2903542548127, 965.0203931435966, 947.3752253677019, 857.3361000303116, 699.3252774755529, 549.4107767833776, 423.19190035065833, 323.79179104392415, 247.9471014359825, 210.18079627744285, 202.87928245663727, 202.32904454566042, 201.78033166580946, 194.77690568841788, 165.64419608805554, 128.62883277572058, 100.53808398062897, 79.10497741955636, 62.63939605610975, 49.92446281026018, 43.43777186574958, 42.16559941630903, 42.069442354770366, 41.97349565295308, 40.74992799609808, 35.58482143188245, 28.828102277536804, 23.523438414225875, 19.35264475536136, 16.05770909205906, 13.44996114429067, 12.101218967875342, 11.835872220499512, 11.815841211921432, 11.795864360639465, 11.540639373916935, 10.461805608235753, 9.058886326627508, 7.978826397645676, 7.1682541345799535, 6.590240502591738, 6.224195184860655, 6.096628727362652, 6.079710080836666, 6.078563907491496, 6.077439732926222, 6.066254091217326]}, "43": {"0": [2.5730482472953002, 2.5747152777749647, 2.575794069274293, 2.5759785743786052, 2.576176620408891, 2.57763880804241, 2.5821228615234437, 2.589909512261338, 2.5993986891438925, 2.6115511327933683, 2.625971382340331, 2.6422828157329694, 2.6572788097366953, 2.664262665850457, 2.6654838053704726, 2.66671600719691, 2.674293862162371, 2.692667929834306, 2.7171312951489806, 2.7439480567926595, 2.77295675635934, 2.804396968503705, 2.8378847900001243, 2.86704127747134, 2.8803609788277793, 2.8825942864914533, 2.8848504362176635, 2.8987257987704558, 2.9311395178414377, 2.9730350611109158, 3.0176863968481547, 3.0648579181873337, 3.114777439610642, 3.167332860907096, 3.211943476180316, 3.2321874801863797, 3.2356197384046084, 3.2390627872085904, 3.2598180096237863, 3.308092129720639, 3.3700789102302813, 3.43480262778625, 3.502726927790643, 3.5739181141849157, 3.648023135889373, 3.710519445914914, 3.738968449018501, 3.743798153671843, 3.7486448098309593, 3.777899541673028, 3.845526453685986, 3.9319413191053494, 4.021478152192701, 4.114741468331124, 4.212395265758391, 4.313199848199301, 4.398854931233734, 4.437361218427414, 4.443868173870401, 4.45038945859627, 4.489862359614311, 4.58067679453923, 4.695985188531475, 4.815468183195018, 4.939531640442037, 5.067953378885233, 5.200724472654284, 5.3132149586878485, 5.3638889459189745, 5.3723999947943195, 5.380911214240945, 5.432441130661491, 5.551139144910559, 5.701509016193774, 5.857447044889372, 6.018269412152996, 6.185085012199111, 6.357970002845079, 6.503167709394082, 6.568659727618146, 6.579721978294188, 6.590806607990309, 6.657463729403664, 6.812109267708304, 7.007043908439932, 7.208698330920178, 7.417510281354497, 7.63358233548289, 7.857334458513596, 8.046074321647191, 8.131024659764485, 8.145386948128047, 8.159725190322114, 8.245930974092115, 8.446323236446931, 8.699852733713001, 8.963171573734577, 9.23608782305284, 9.519257115181416, 9.81253722743947, 10.060709262960577, 10.173243449137464, 10.19207285860312, 10.210956980507792, 10.325110131604424, 10.588758749995206, 10.924233776054212, 11.272782496359746, 11.634320301342132, 12.009528389653989, 12.398822460543322, 12.726566603580995, 12.874870066956548, 12.899954731128329, 12.925094200719629, 13.076150012566455, 13.426448039794794, 13.86908774590925, 14.329784324852461, 14.808693748767244, 15.304892410912872, 15.821215295535294, 16.257116814355275, 16.453872509586077, 16.487137851122302, 16.520481216457163, 16.7208894931926, 17.184611445986615, 17.772946599597542, 18.38648402655032, 19.02403162183985, 19.685816654619696, 20.376266823957252, 20.95854044786533, 21.22195948431337, 21.26647374590058, 21.311096046587767, 21.579691365672172, 22.201765570416384, 22.99400207223881, 23.817454738561633, 24.675453637557663, 25.56934905170159, 26.501502828254516, 27.28902959260602, 27.64541730650058, 27.705773236926923, 27.76628282207432, 28.130160491660156, 28.97203582059612, 30.045646889703967, 31.163176837361956, 32.32846269093728, 33.54328728395475, 34.810136184418155, 35.881734451962025, 36.3666543950738, 36.44866001977727, 36.53088464403611, 37.025773757024986, 38.17383203151226, 39.636197160153195, 41.16229081251439, 42.75503038010649, 44.41574847857388, 46.1513594418278, 47.62080777211973, 48.285937164763645, 48.39842669208931, 48.5111904859648, 49.19104389087634, 50.76603451184555, 52.778308447543054, 54.88074682050569, 57.07544004225715, 59.36545548660639, 61.760449035192835, 63.791941428290244, 64.71304137061287, 64.86886060759649, 65.02508719019006, 65.96701073773144, 68.15027870535006, 70.94012701587175, 73.85748948589548, 76.91115236312501, 80.10161799298052, 83.4406353216902, 86.27593358308151, 87.56146481466695, 87.77899534499748, 87.99709053670368, 89.31354421300374, 92.37110326037823, 96.27644940071544, 100.36751317444393, 104.64694791186754, 109.13249232341924, 113.83558753374379, 117.82536356959, 119.63924075737086, 119.94672004360568, 120.25505928619117, 122.11153571986281, 126.42556235250849, 131.95160477694662, 137.7281385153315, 143.7985371393413, 150.15644776800505, 156.82606177819702, 162.49350362346442, 165.06693407866703, 165.502412375195, 165.94028567093005, 168.58070195944623, 174.71149935727922, 182.57972185020557, 190.8110593604439, 199.44775053590027, 208.5127746528003, 218.02420540463262, 226.1124820115104, 229.78712019093558, 230.40996329715767, 231.0344317342585, 234.7911665411918, 243.5145408688912, 254.71573521133865, 266.43451455215353, 278.7098772138933, 291.5609242119888, 305.0032430951274, 316.4190388938798, 321.5931410785543, 322.4695811473461, 323.34833712440144, 328.6368352724323, 340.92941808576984, 356.5672127583449, 372.92113243340697, 389.9682049124786, 407.7376967069912, 426.1439512743706, 441.64530025838513, 448.6512709345918, 449.83741415359356, 451.0259400512729, 458.1626295406013, 474.63406318790345, 495.50537369097333, 516.9652072349593, 539.0013915566574, 561.6162988803701, 584.7307842030341, 604.0265653108333, 612.5925019801532, 614.0333377131448, 615.47545305383, 624.0738807115305, 643.5569475580398, 667.9846030920737, 692.3518495765042, 716.5781768170297, 740.8245797908504, 764.8123778027999, 783.9297676966455, 792.378741742531, 793.7919530264836, 795.2031415082886, 803.5814602948641, 822.0951293612133, 843.8638880021741, 864.7643291275344, 884.6034030163868, 903.1759225162809, 920.6193200266006, 933.8143251195008, 939.1892459719808, 940.0755284949441, 940.956400530214, 946.0970940544242, 956.684003651611, 968.3025123346517, 978.4089311523489, 986.3456564406899, 992.7041581304115, 996.9207403632511, 999.0173276577864, 999.4855422767658, 999.5373369095882, 999.5818600345283, 999.6963924826416, 998.5482424210121, 995.811023878243, 991.3809897142195, 984.4502675253689, 975.9222161542781, 965.6550536615105, 955.6258742472903, 950.888086191555, 950.0739339740604, 949.2594786714842, 944.2933987479811, 932.3206656750291, 916.1043146978647, 898.2164512676547, 879.465576496947, 859.3374625327089, 838.1097199990152, 820.0489389648588, 811.9466399444789, 810.5840842222518, 809.2198224593245, 801.0334892489271, 782.2654705268776, 758.6740761128012, 734.445044419827, 710.0868240480119, 685.810761490641, 661.5513546542007, 641.6666818478733, 632.9909615999786, 631.5342077837662, 630.0667426598736, 621.356311889764, 602.1060558428784, 578.6133595336883, 555.5811131662377, 533.1768157947754, 511.239494177823, 490.0300972565319, 473.173028426999, 465.862364880252, 464.64214430512857, 463.4239439061232, 456.20121804659885, 440.1918439943221, 421.2899573094034, 403.07343222715434, 385.45772850685444, 368.6060239055582, 352.44182667760595, 339.7604173714777, 334.3042410767352, 333.39802390440565, 332.50360114325014, 327.1618358385761, 315.3692877388062, 301.43004695932063, 288.1563571540754, 275.46090178042357, 263.34053274922917, 251.75165354631346, 242.71200657445684, 238.8213434931889, 238.17599478783947, 237.5327495490239, 233.73528279589078, 225.38760337383758, 215.54244884812397, 206.16166946057896, 197.21468054830356, 188.68237769047664, 180.5532412401568, 174.20052565156493, 171.47223325862421, 171.0192874589317, 170.56765340969238, 167.9018293570195, 162.0299692764479, 155.13874219807258, 148.56033194901013, 142.27913541618094, 136.28584463818316, 130.56978088286587, 126.11343545944028, 124.19656276763786, 123.87829391419655, 123.5609370983147, 121.68549151936574, 117.55542878623169, 112.69918157763576, 108.06158339894124, 103.63283858997752, 99.40140696659051, 95.36391173697565, 92.20706196055998, 90.84934763923496, 90.62406720526161, 90.39941428882788, 89.07203645207115, 86.14178202782489, 82.69322265550258, 79.39652474953672, 76.24576097642777, 73.23444204958425, 70.35221296439327, 68.09857788108648, 67.12862834298416, 66.96747208208072, 66.80674565594965, 65.8564496643787, 63.76284013588011, 61.29619853836935, 58.93378800360985, 56.677601222497074, 54.512883399653354, 52.44156501064975, 50.81824237963462, 50.118098041920184, 50.00186961936156, 49.885926813285, 49.20053978886634, 47.689403997901195, 45.90613369937686, 44.19683678855589, 42.55864366259332, 40.989010211431896, 39.48573221415206, 38.307810608864735, 37.799743658794085, 37.7152851105009, 37.63103916938715, 37.13212705266411, 36.03236342441927, 34.73311535619735, 33.487138555419776, 32.290798263848586, 31.144269610957064, 30.045938839324347, 29.182104135635434, 28.80982941873971, 28.747997574256065, 28.686333309274122, 28.321746691293836, 27.515926501313853, 26.564402490522095, 25.650163596866093, 24.77297419604109, 23.93316544822318, 23.12659021482744, 22.492582496954142, 22.219323918110796, 22.173917168717796, 22.128609940751463, 21.860803621183706, 21.270019735961213, 20.570698668771687, 19.89974514569153, 19.254719792466734, 18.635726075505424, 18.041526534141074, 17.573498491362447, 17.37172417486408, 17.33817896499196, 17.30470899384925, 17.106845478204384, 16.669946592311888, 16.15333247824893, 15.656120067360845, 15.178673008695867, 14.719855832028907, 14.279446692429334, 13.933128442350737, 13.783500775414103, 13.75864162439616, 13.73384270265289, 13.587084095268008, 13.26269616145064, 12.879275334369106, 12.511301950844867, 12.158298289276415, 11.819703791075927, 11.494979722353495, 11.239729967963061, 11.129599236482603, 11.111331940249501, 11.093111093291988, 10.985416506404881, 10.747642665120791, 10.467172074034304, 10.197945996524085, 9.940325542995385, 9.693866570010623, 9.457468386666864, 9.27273225279984, 9.193301364239149, 9.18009595075049, 9.166951426017363, 9.08952147327735, 8.918114308920151, 8.715766132764712, 8.522400990588793, 8.338517470065742, 8.161891912297003, 7.993809460290695, 7.862785853540818, 7.806626266682728, 7.797310678341019, 7.788020729535255, 7.7331429978200354, 7.612953045627844, 7.471711167014295, 7.3374241655419725, 7.210535764281274, 7.091106272491894, 6.977505190945675, 6.890121238369551, 6.852497498498589, 6.846291600632882, 6.840140601724757, 6.804032642193984, 6.72596904999544, 6.635142297596485, 6.550226417164036, 6.471635983503353, 6.399748255001706, 6.333640622477686, 6.284796577821487, 6.264069170131684, 6.260665182695276, 6.257281827231403, 6.237593484881391, 6.196132073259476, 6.149670936513031, 6.110002461400232, 6.075582596800328, 6.047503572276548, 6.0255815745433186, 6.011423078859155, 6.00651654220955, 6.005771198240658, 6.005027102171205, 6.001004184010784, 5.994846288606545, 5.992827555359948]}, "44": {"0": [2.579885651344185, 2.5822047056827033, 2.5875863011344653, 2.5966653726594293, 2.609588410161896, 2.6219483906188454, 2.6275745452856354, 2.628421785495971, 2.6292722646727786, 2.63523266814169, 2.651396284429025, 2.67521981164627, 2.7019615688754097, 2.7322512433267168, 2.7663917997147878, 2.803634968389087, 2.8359535506251596, 2.849988075578499, 2.8521068570511594, 2.854242250551198, 2.868932955542232, 2.905227559721797, 2.9547044834833023, 3.007718259318465, 3.0646174135462276, 3.1258199762438355, 3.1904238153834705, 3.244595591783306, 3.2679129805063165, 3.271467351053965, 3.2750319249616378, 3.298891094678784, 3.358382329789328, 3.437242606278096, 3.520713350021832, 3.6089711079455955, 3.7023313582666133, 3.800477002250509, 3.8818984005543187, 3.916698384334666, 3.9219708258218495, 3.927257091667578, 3.962924336241549, 4.0510945968938685, 4.1672802739328105, 4.289345245636895, 4.41723405348434, 4.551023694128364, 4.6912964367177405, 4.807112043601361, 4.856753073893653, 4.864269727625194, 4.87180668785998, 4.9221744548724535, 5.046270644063205, 5.208966902060118, 5.378310853210559, 5.555865219209227, 5.740504427605985, 5.933450843341282, 6.09252174116332, 6.160373358278986, 6.170617667025624, 6.180884639712187, 6.249972441376069, 6.419620743040252, 6.641725260019626, 6.873386070508393, 7.114744366157088, 7.366953426562656, 7.630213949398564, 7.847200433133703, 7.939701520018202, 7.953669747753059, 7.967667692403691, 8.062001048090645, 8.294199862225994, 8.598943877093582, 8.917423187220088, 9.2499400761374, 9.598788508503137, 9.96422469890564, 10.26589665119877, 10.394767611797713, 10.414221220547645, 10.433718094304032, 10.56510818061906, 10.889142989264236, 11.314092039724114, 11.76003226655352, 12.226494648637653, 12.715535773949437, 13.226594972566467, 13.64858765063608, 13.829486308219181, 13.856693643622817, 13.883965538531923, 14.06787642226315, 14.521232027067768, 15.116944378986817, 15.74153717960455, 16.395386813829802, 17.08104749014122, 17.8001795456777, 18.394685716832363, 18.648856515989625, 18.68722821015591, 18.725682522529272, 18.985502582001814, 19.626401747453816, 20.469146504190878, 21.354877536367404, 22.284452611293837, 23.261340482086737, 24.287413371289375, 25.137402557703208, 25.500625734586276, 25.555446252938193, 25.610417902736728, 25.98149040709258, 26.900240645547893, 28.11154939415788, 29.383997148758866, 30.72369316016318, 32.13282391426706, 33.61248914748745, 34.83989506070158, 35.36629952787318, 35.44585625525119, 35.52559917461931, 36.06336763920055, 37.392909548860835, 39.14975005630189, 40.99817623791749, 42.943149763575676, 44.994288218488904, 47.151707540809554, 48.94421534187444, 49.71271668774269, 49.82904426273578, 49.945668444059294, 50.73235007173023, 52.679251439651416, 55.252368447220384, 57.96441633476261, 60.82741113982279, 63.84342212946717, 67.02444643441372, 69.6738149525167, 70.81126784424336, 70.98328851568841, 71.1556372494707, 72.31892737338467, 75.20074918517113, 79.01475167165337, 83.04567612748808, 87.30140553431075, 91.79471017110193, 96.54821313230742, 100.50843718362007, 102.20871751630256, 102.46575140676325, 102.72344221965758, 104.4650486632627, 108.78678438392625, 114.51566925650708, 120.57218548445385, 126.9823485679771, 133.7592633660552, 140.9375761831787, 146.9226599964404, 149.4937950340654, 149.8828211016786, 150.27295833784424, 152.91008870168776, 159.44914742601046, 168.1299562070332, 177.3172302087189, 187.04071086633692, 197.33737025198954, 208.23961689122706, 217.33525373126398, 221.2341173890831, 221.82692864183252, 222.42145840952517, 226.43021655275342, 236.34643645539958, 249.5122804570373, 263.4104012894221, 278.10443206586416, 293.60868788483066, 309.98722384634254, 323.59401794353454, 329.41453045359236, 330.2950268243051, 331.1778609198686, 337.1352211580265, 351.88331617416827, 371.31606245236094, 391.71551682475763, 413.0100246355688, 435.2870366497258, 458.44835794371437, 477.564385066578, 485.71155495398943, 486.93595179270505, 488.1621170404072, 496.3968733247033, 516.5092258589125, 542.5916169474541, 569.3310393965869, 596.7170295921823, 624.4242970487194, 652.4565469621529, 674.7592653640477, 683.996471000602, 685.3684393649171, 686.7398924473842, 695.9541101470991, 718.1021570835022, 745.4767110661401, 772.3103778098341, 798.3786109088903, 823.1707375704489, 846.6155926489413, 863.9735497668929, 870.7650110284893, 871.7541275560808, 872.7441792112542, 879.3006703211861, 894.5032727084053, 911.5894327549767, 926.1003974991869, 938.6224446900244, 948.3901411965663, 955.8492449907662, 959.4770303960522, 960.6300640160524, 960.7763021592071, 960.9131616694973, 961.6243721536055, 961.9478202233329, 959.7846287566138, 954.8891835255662, 947.2701909611529, 936.8714944812828, 923.9871314371421, 912.1175065508726, 906.6715209242893, 905.8430896391632, 905.0105229484617, 899.3308711755259, 884.6491134777152, 864.5479486561567, 842.4825707253309, 818.832156850324, 793.789696659139, 767.8111213623006, 746.5900598254589, 737.6100324418404, 736.2567519043889, 734.8977938547197, 725.7798687903235, 703.6037686374501, 675.6873693132546, 647.6628873434489, 619.550621707134, 591.9181500356984, 564.6670911221768, 543.5078434917795, 534.810296550555, 533.5158600972355, 532.2231818149343, 523.6331003981501, 503.3431518856224, 478.5364616326916, 454.5272479149279, 431.42957336654877, 409.30924584637256, 388.18376549843504, 372.0430443260896, 365.50374026487754, 364.53320897696864, 363.5652023829285, 357.19528823377937, 342.25558073528407, 324.255807609626, 307.16769853292334, 290.950454030938, 275.57208145989034, 261.03484859688916, 250.0485617485172, 245.6184659026154, 244.96144377089132, 244.3065824385251, 239.97441130009528, 229.89511310551063, 217.8152886559362, 206.39648345660032, 195.60719882666137, 185.40880839905049, 175.78124629766558, 168.52224242398623, 165.59388750602807, 165.1605555852154, 164.7285503973858, 161.87675843463722, 155.24022808342272, 147.30036974211274, 139.77686882510483, 132.67422125583448, 125.96161753999299, 119.61471084401194, 114.83798040176134, 112.90961240430275, 112.62457402351765, 112.34032607378067, 110.46132125769694, 106.07902136131305, 100.82654725115498, 95.85134584101817, 91.14374543270435, 86.69504996252175, 82.48048815839901, 79.30228255518008, 78.01850211692592, 77.82822141531602, 77.63848628032333, 76.3850369975892, 73.4633419260938, 69.95529719823357, 66.63196603954913, 63.482456417140426, 60.49695811904383, 57.670341350182596, 55.53436328717802, 54.67129449023824, 54.543352860230826, 54.41573799984119, 53.57093691882882, 51.60292928685261, 49.23577509350014, 46.98695989989243, 44.854491575504035, 42.830612018487955, 40.90883179082971, 39.45304447534786, 38.86513933206223, 38.77806971866182, 38.691243958299395, 38.11606201822994, 36.774282803475316, 35.15731627512159, 33.62114202739064, 32.160165658519546, 30.77239425554757, 29.45272684476273, 28.4525109088451, 28.048783831808134, 27.98899645076796, 27.92938022879365, 27.534048766964002, 26.609209739901896, 25.49542285217784, 24.43744705507173, 23.43081841513498, 22.47556424426785, 21.56455756918349, 20.874620459871686, 20.59590442017131, 20.5546129508222, 20.513343124243214, 20.239942224195087, 19.602130180312773, 18.832308175701602, 18.09934196366234, 17.402734653632077, 16.738990568417808, 16.10656566343182, 15.626533091232128, 15.432038601307614, 15.403218034241139, 15.374463144191715, 15.184013283182788, 14.739277833738994, 14.202529179971672, 13.691794061679436, 13.204993889795954, 12.742216889764768, 12.30144773440619, 11.967238794128972, 11.831644474513556, 11.811543533893344, 11.791502045531582, 11.659158621999122, 11.350197261759474, 10.978713432158488, 10.625514636674177, 10.29085170215173, 9.973285536360567, 9.671772019424235, 9.444323337197362, 9.352476101774085, 9.338859615368765, 9.325277638206037, 9.235436285757128, 9.025838853594477, 8.775322924536459, 8.537503479753505, 8.31255804003292, 8.100923392287523, 7.9010976050559245, 7.7509136919840635, 7.690186769177114, 7.681210324557367, 7.672264844801828, 7.6133863280432985, 7.477064933383715, 7.31473780861963, 7.162884187808366, 7.020913571759607, 6.8893884816756215, 6.7675532461823895, 6.6782829518506315, 6.64288893867688, 6.637651209994127, 6.632432225975692, 6.598140696426928, 6.519788602752395, 6.429587011195744, 6.347944556155673, 6.275534272224074, 6.2119203587932965, 6.157414534588853, 6.120451075113023, 6.106534352103524, 6.10451839582141, 6.102519964338841, 6.089789643609551, 6.06326353892586, 6.037613015061309, 6.021095463232998, 6.014230201979847]}, "45": {"0": [2.5869564579613877, 2.5874521363636362, 2.5888550470550284, 2.591443680983914, 2.5951965540138495, 2.599986828620566, 2.6047520218392797, 2.6073167764674374, 2.607921466097925, 2.608535078481735, 2.611386022502143, 2.6178085855774675, 2.6264217483301753, 2.636075675819055, 2.6468938986797634, 2.6587994294223836, 2.671675024180355, 2.6831863008333587, 2.688942553102378, 2.6902557915610945, 2.6915765285792936, 2.697592648857745, 2.710731380158584, 2.7275949912538993, 2.7455188695168746, 2.7644621048556908, 2.7845198295041627, 2.805550894823877, 2.823958176728659, 2.8329458094574766, 2.8349873080870496, 2.8370372315310397, 2.8463051399193686, 2.866203230471939, 2.8912432879637984, 2.9174626807179553, 2.9447282651546693, 2.973061984637752, 3.002773002212162, 3.0281399412317938, 3.040591729980396, 3.0434177219493153, 3.0462477509685533, 3.058952530110807, 3.0861637194898424, 3.119985499067402, 3.1548778292833655, 3.1910362983573766, 3.2284832122528684, 3.267200911865116, 3.300195138480187, 3.316345431391285, 3.319992382346779, 3.323648728759862, 3.3400784413121314, 3.3753097784891173, 3.418780018276199, 3.463417613220389, 3.5095332289209638, 3.5570564208755084, 3.6058296749055407, 3.6473651254725357, 3.6676699754787596, 3.6722589791658313, 3.6768583726457478, 3.6975240908671996, 3.7410119143443135, 3.795123853867223, 3.850996955829452, 3.908471404044418, 3.967544052115234, 4.028028784498453, 4.07973340468567, 4.1047841173785535, 4.110439318205617, 4.116103226571831, 4.141509659776037, 4.19556578735767, 4.262293275579769, 4.330716104294915, 4.400938700835056, 4.473052347935209, 4.547177321155555, 4.60985862346533, 4.640379213663672, 4.647275443322878, 4.654186921260073, 4.685172573747793, 4.750918191610024, 4.831898539569311, 4.914926694139945, 5.000239644810131, 5.087462096007134, 5.177052769725011, 5.252843460548379, 5.289766969267426, 5.298150004174273, 5.306557353961179, 5.344101150642124, 5.42335119916941, 5.521188032609276, 5.621938737155576, 5.724705453508135, 5.830164145865586, 5.938334504270601, 6.030135403778818, 6.074569241966193, 6.0846167393888555, 6.094689195593046, 6.139840363148956, 6.235815046618931, 6.354244029060378, 6.475693065803419, 6.599928743831354, 6.726944897232738, 6.857205795754407, 6.96730663077702, 7.021023778224971, 7.033185565741228, 7.045382695400066, 7.100024207268737, 7.215276354954472, 7.357174698456003, 7.502443145578828, 7.651430961054823, 7.8037856921186055, 7.959579152872211, 8.09180119036614, 8.156000390612908, 8.170504428816859, 8.185039812769833, 8.24988507998076, 8.38775560247781, 8.557775690748327, 8.732243810003864, 8.910724424119772, 9.093453580612337, 9.281105361635532, 9.440115517817931, 9.51743771302824, 9.534952484046705, 9.552501830690904, 9.631245519484697, 9.797823998870916, 10.003064157468575, 10.213603808541727, 10.429402834570604, 10.650545013869824, 10.87774601757368, 11.071050952583754, 11.164803850979933, 11.18598591355028, 11.207214290446666, 11.302279609138305, 11.504111146372594, 11.753391229875506, 12.008922372658338, 12.271534212748378, 12.540787627099059, 12.817177727803635, 13.05207191552891, 13.166030005918559, 13.191832366312473, 13.217691122958783, 13.33351332496081, 13.579463360359929, 13.883372237892267, 14.196024698236974, 14.51623362675651, 14.84525519880744, 15.182590368768862, 15.469373436205483, 15.608929331156702, 15.640483034133023, 15.67211416588797, 15.813893514665732, 16.115196056670527, 16.486642208671068, 16.86760505393328, 17.259321220597823, 17.66136379952956, 18.07434787640394, 18.425129058768285, 18.595615244103186, 18.63418123199027, 18.672848749571163, 18.84629771687819, 19.2147179766757, 19.669261164014607, 20.13714301450366, 20.6171139476476, 21.110552118531768, 21.617653750056565, 22.04910943248474, 22.258728090052582, 22.306099980469256, 22.3535797133537, 22.566367047786997, 23.019635688724723, 23.580194052543554, 24.155141068633537, 24.74563650298788, 25.35398528309788, 25.98015241650138, 26.513314028349168, 26.772364506450316, 26.830903943538072, 26.889517581365986, 27.15236029930588, 27.7118316781525, 28.40499152316291, 29.117991411297503, 29.85004149043845, 30.602682111319513, 31.377049438307587, 32.03678890972286, 32.35807246076416, 32.43070541539993, 32.50351293816083, 32.830202266881244, 33.52490423473037, 34.38422388145756, 35.27016747153555, 36.179719950751505, 37.115797358412316, 38.08102507923739, 38.90458832118289, 39.30565994837651, 39.396353395940444, 39.48727929244815, 39.894953794501966, 40.762226088555025, 41.83436703269481, 42.94058652582263, 44.07906317589031, 45.25058997001319, 46.45732770016688, 47.48770254547914, 47.99080424630573, 48.10454785906904, 48.218566853871074, 48.72979542466034, 49.818915720687826, 51.16720084328107, 52.55766849946389, 53.99048426893477, 55.46752731044695, 56.99181520110766, 58.29203748708016, 58.9256394230906, 59.06895516823726, 59.21264366010924, 59.857159473645986, 61.23358322047375, 62.93829350609115, 64.69631338952472, 66.50960563929539, 68.38246901256841, 70.31283007653519, 71.9635390928222, 72.77045427819549, 72.95309871528352, 73.1362448276257, 73.95725209193479, 75.70833138036052, 77.8786796814966, 80.12419724793003, 82.44218344903457, 84.8362219574865, 87.30936737103522, 89.42433960788362, 90.45667022266082, 90.69054695847929, 90.92516039863334, 91.97873312997665, 94.227857284237, 97.01576142191094, 99.90199310161005, 102.88790751480889, 105.97652219076151, 109.17558947312702, 111.91594685454652, 113.25406577379123, 113.5572117374578, 113.86146387750264, 115.22837246164842, 118.14164963844264, 121.76709608112019, 125.52163752362974, 129.41364989191504, 133.4399928220042, 137.61681816332307, 141.20710068776367, 142.96341465762688, 143.3611351061358, 143.76005215593028, 145.55524378760705, 149.3853016125839, 154.14947786657132, 159.10134419188287, 164.23804390256709, 169.5679025636638, 175.1109229719585, 179.86314349965744, 182.1991998942041, 182.7295605156606, 183.25835078069596, 185.63742560325218, 190.74145878970052, 197.10649019158438, 203.74010129733156, 210.62582382049274, 217.78390017857018, 225.244930592253, 231.66654181576592, 234.82535513518042, 235.5426712816213, 236.26280891861654, 239.49065051441738, 246.39886517219082, 255.04924309636735, 264.0687774636464, 273.46408757453264, 283.26044620678863, 293.4837996133937, 302.33216506907957, 306.68122030434637, 307.6695459857507, 308.66132865042925, 313.11519711676874, 322.67153703812414, 334.6575179449283, 347.18330344001015, 360.2678646246145, 373.97439470046606, 388.31746308164156, 400.7148918944483, 406.8389288575531, 408.22973578650846, 409.626094884197, 415.9056362063809, 429.3912045332545, 446.31389614615347, 464.0874568341303, 482.76077384949167, 502.27908776506666, 522.7071928664782, 540.4952236699734, 549.2711865763555, 551.2655602505733, 553.2749429788307, 562.3182890833183, 581.8087865523855, 606.3269253191987, 631.9529559402538, 658.9446294477941, 687.2599233453029, 717.084487286472, 742.8447234893672, 755.55914751069, 758.4820268524752, 761.4195045881114, 774.622918418268, 802.6111734164083, 837.8486864415692, 875.0885507217189, 913.7610611397193, 954.3596251028677, 996.9425671379395, 1032.5966009713613, 1050.9292227804235, 1055.0447169489762, 1059.1272788078902, 1077.3723642539885, 1116.3374436891152, 1164.3024319926064, 1213.4252817820416, 1264.1092202338123, 1315.6216411074186, 1368.8844817778177, 1412.6135151667786, 1433.6216054523009, 1438.4185686858816, 1443.2155623880128, 1464.5748247240692, 1509.4504180216813, 1562.8787426977935, 1614.4469599817542, 1666.0544682385805, 1716.6715747700964, 1763.8748606716667, 1801.2666558611747, 1820.3848601418051, 1824.5578528767728, 1828.6865177012417, 1846.5009141714108, 1882.176827695996, 1922.99690590183, 1959.9655999164104, 1996.1614071024326, 2029.19674561005, 2058.186790608113, 2079.3067364945896, 2088.252471581105, 2090.3151113192703, 2092.590815662612, 2102.1957698871047, 2119.530464519244, 2140.0416893554307, 2156.5425848934833, 2169.8912294240845, 2180.513480897546, 2190.470482861591, 2195.0210051122535, 2196.053259969057, 2196.183541731103, 2196.2863899496742, 2196.41131414686, 2195.670542447872, 2192.788647230211, 2186.5278815917873, 2178.334667768107, 2168.3681468095465, 2154.834335423757, 2141.8240628905805, 2135.2627855058113, 2133.699546183003, 2132.0472870570957, 2124.634739893193, 2107.7607745908667, 2082.425088334494, 2056.6687442448156, 2028.4291676105806, 1994.5301589596552, 1956.4812860371076, 1926.429046100162, 1910.9623332944095, 1907.4344127338247, 1903.8866171761515, 1887.8485909304618, 1853.69727782243, 1808.9727056442541, 1761.7036819310595, 1712.9129589253962, 1664.1413172973052, 1612.0174186127306, 1567.675918495763, 1546.407045634731, 1541.741284781675, 1537.080318256526, 1516.0686286600555, 1470.8971627977905, 1418.3629620913848, 1364.9166268289323, 1312.1393552516558, 1261.2125655088832, 1210.4659260967867, 1169.3514951925652, 1150.0366537500477, 1145.7232938642376, 1141.3321692516413, 1122.27989366788, 1083.1732362286104, 1037.5252871668984, 993.884847507531, 952.3332957113113, 911.8937607277951, 873.4038816409869, 842.2851732109316, 828.02044780607, 824.8611690347578, 821.7131248263448, 807.8158163190311, 779.5383378515519, 746.8329239650586, 715.6728377924909, 686.0207641701727, 657.6300341178501, 630.7273903886853, 609.4034527990735, 599.4966924074474, 597.3014299450439, 595.1170763549292, 585.5235372703099, 565.951308860712, 543.4452445843212, 521.9761003945172, 501.4440185445961, 481.8810819784121, 463.3071116453393, 448.5345881815795, 441.6893689006516, 440.17156813603555, 438.64701266135836, 431.93007396037444, 418.3131865013565, 402.6248819535357, 387.6835554067164, 373.3924315848104, 359.72222907250284, 346.62160407563283, 336.2271572620723, 331.3795945190481, 330.3031981599447, 329.2308294310044, 324.50493657435135, 314.8748017028543, 303.7487019104767, 293.0942961667163, 282.8774458995517, 273.08410471914834, 263.7010369236612, 256.2155475383869, 252.73175945443083, 251.9516268916785, 251.17860300913685, 247.77193542729165, 240.81851046011803, 232.73751823137775, 224.98432880504228, 217.53161403167744, 210.37488902515832, 203.51045484277375, 198.01759467541126, 195.4472223049858, 194.8747004606177, 194.30392803268734, 191.78505885876933, 186.64309010432927, 180.67979799451044, 174.9385813448066, 169.41713932091125, 164.0915552232181, 158.9666298378046, 154.85187615139742, 152.92538924805686, 152.49727975029256, 152.07064066475533, 150.18885461870798, 146.34849531320643, 141.87994604302975, 137.55156533036097, 133.37774196580338, 129.3563206295059, 125.47113908775867, 122.35169731335444, 120.8915695214342, 120.56634217269719, 120.24209451290841, 118.81057472629612, 115.88003250118877, 112.45935158622163, 109.15842436218655, 105.96859842595693, 102.89201647014215, 99.91108241940863, 97.50933963846109, 96.38331032608673, 96.132332913973, 95.88209721088288, 94.77882330281511, 92.52187668111932, 89.88721239465481, 87.33819762298842, 84.8750333204677, 82.49044223119787, 80.17323106446209, 78.30964795175383, 77.43680709891109, 77.24260156606549, 77.04889885285064, 76.19242294812463, 74.43482918297981, 72.38396135730683, 70.39169734649627, 68.46543718305662, 66.59898473244033, 64.7892916634766, 63.330639399954705, 62.64692654886565, 62.49446239970453, 62.34239868927719, 61.67018709717098, 60.292384452609724, 58.6791965602537, 57.114251384208686, 55.59682410443192, 54.12620484259209, 52.700637539590005, 51.549096125622086, 51.008256038462804, 50.88763989486865, 50.76734661010429, 50.23629819544197, 49.14602315719052, 47.867407283962734, 46.626784582208806, 45.42428844563763, 44.25617557460246, 43.12242807712575, 42.206999400959695, 41.776975296276845, 41.68106118714802, 41.58538974195321, 41.1625284830162, 40.29486177672003, 39.277248712959945, 38.288147267863835, 37.32849837719609, 36.3968014629757, 35.49134255532778, 34.76043154824007, 34.417028684198726, 34.34043353257689, 34.264030877649105, 33.926142861282, 33.23119705913264, 32.41705576749716, 31.625967643067998, 30.857175124817754, 30.11094774205032, 29.38419197291293, 28.79618262226504, 28.520132595460222, 28.458606618758505, 28.397252998765442, 28.126164673302654, 27.568681575430503, 26.914489839296667, 26.27760330929049, 25.658316735598262, 25.05761038933672, 24.474102300547283, 24.001283667523893, 23.778542142791512, 23.728885858377286, 23.67936435645996, 23.4604381958217, 23.010296153160017, 22.48258158459987, 21.96989451833334, 21.470995854453303, 20.98646768189757, 20.51371306061277, 20.131669905176604, 19.95226541849108, 19.912267432542517, 19.872376931621638, 19.69606691594668, 19.332844116952796, 18.905917361446956, 18.490001417349088, 18.085998792979716, 17.69234059150055, 17.31087517283894, 17.00144819303498, 16.855760499579535, 16.823246683806342, 16.790829234116384, 16.647615425980945, 16.35250862490981, 16.005771776241513, 15.66931083945218, 15.341167950013098, 15.02203630048654, 14.711937691014107, 14.46101546435124, 14.34295597302648, 14.316617125970689, 14.290342539120457, 14.173981799583396, 13.935135565374937, 13.65487892851947, 13.381410639381482, 13.115852429493694, 12.857428392626558, 12.606206229021225, 12.403240832690852, 12.307685778445336, 12.286369815744637, 12.2651066663265, 12.171079042004754, 11.978092900207244, 11.751397622805532, 11.530943228182554, 11.316522250612127, 11.108619137627791, 10.906834498851744, 10.743129989061702, 10.666538138626953, 10.649542046406092, 10.632603761101013, 10.55681932382505, 10.401803736602485, 10.220380955987732, 10.04405778609501, 9.872300845418252, 9.706018395961499, 9.54536883165538, 9.415167117366948, 9.353913421842472, 9.340256395283179, 9.326636532222631, 9.266444427129622, 9.143062178108725, 8.998334342862425, 8.857861683799369, 8.722040592230178, 8.590225956040209, 8.462698167745465, 8.359884765867523, 8.311578590415092, 8.300832891092764, 8.290114544850287, 8.2427225237119, 8.145506165222793, 8.031963059778082, 7.922397160650974, 7.816371572637532, 7.714573525929018, 7.615513771724406, 7.5359918998982405, 7.498862430401449, 7.490613459819841, 7.4823967255805375, 7.446088429775984, 7.371876479178038, 7.28531729673289, 7.202021361833423, 7.121902950906639, 7.044956200160705, 6.971303014002118, 6.9125651442732785, 6.885017606976272, 6.8789215470891385, 6.8728445123907, 6.84601710833721, 6.791559046364201, 6.728527296116991, 6.6690090424234425, 6.612193386424221, 6.558498953724517, 6.50738382717658, 6.467146024531415, 6.448679490739079, 6.444590683617248, 6.440523313526564, 6.422631582112582, 6.386672063180079, 6.345970981397678, 6.307682241444833, 6.272317289383496, 6.23976878153242, 6.210024701169934, 6.187241087053425, 6.176918103599544, 6.174646851080996, 6.172397803473794, 6.162682013194229, 6.143660170885025, 6.123133002016499, 6.105508408408712, 6.0905975038649425, 6.078576202868217, 6.068580007884165, 6.06231591201881, 6.06025969264154, 6.059786206353193, 6.05933415246621, 6.057581522436288, 6.055410268328768]}, "46": {"0": [2.6081574068003683, 2.6185067324032367, 2.663824708929721, 2.7137225399711644, 2.728900474441755, 2.730345033794289, 2.7317975030414563, 2.748133419750581, 2.822570580457771, 2.9664232730353883, 3.1488294082624204, 3.372646313407615, 3.640704073099289, 3.958003522338202, 4.195201765404824, 4.25961032544984, 4.265624654049447, 4.271652282048577, 4.338033218616514, 4.615242665632076, 5.092635526276642, 5.644096108419269, 6.2812625417967265, 7.015369719051053, 7.858274539346321, 8.477355723089014, 8.64421719876398, 8.659807157989514, 8.675428465973209, 8.846975851995838, 9.562084115199069, 10.791389312802423, 12.21632377216084, 13.872399744211801, 15.800201807442738, 18.048004561379162, 19.72103494895551, 20.175664010674144, 20.218102361181497, 20.260640180081275, 20.729049761201633, 22.693261985086995, 26.11498075113032, 30.138218831115747, 34.87838316429241, 40.48218283002277, 47.12875336474569, 52.15652069792985, 53.53478801962442, 53.66379029637364, 53.79314915778324, 55.22005855498202, 61.24639533531854, 71.9423217680958, 84.8124716778661, 100.39181044354396, 119.35882588883065, 142.5965150037544, 160.70602714157204, 165.74581849152042, 166.2208848081662, 166.69742151317084, 171.96171703842398, 194.60158779464604, 236.34797246563622, 289.3206525297508, 357.3488976884217, 446.02816398829157, 563.0822365291446, 660.6235153358429, 688.5900469363559, 691.2306075408059, 693.9001529258933, 723.7579531390811, 855.9810814455706, 1113.8860314702765, 1444.3288453344046, 1811.1856167765952, 2130.6753981098755, 2344.7912407983517, 2425.5392261207235, 2439.7282638877514, 2440.8105805645655, 2441.8623857309153, 2450.141764170814, 2458.4349603345113, 2383.168840222779, 2197.3762519701236, 1906.880989841279, 1540.8280727013534, 1195.6641130304179, 1005.3699781515246, 962.1099548359233, 958.230380970936, 954.3686424545482, 913.5723129681476, 771.1858416267938, 600.8959997955012, 474.4430067409413, 379.0564332538118, 306.0946703422474, 249.52346631410893, 219.1905536971154, 212.18646551788947, 211.55632654403436, 210.92860794260844, 204.2421698204749, 180.30645309844712, 149.86081553636245, 125.29973041295337, 105.28317731320733, 88.87902558168325, 75.34859293938328, 67.76294454270058, 65.97029756947151, 65.80810352035287, 65.64638716068625, 63.92065243619799, 57.62949308985174, 49.35133996288507, 42.4035569900024, 36.56109097395074, 31.632797747434665, 27.45976799874139, 25.07561652131913, 24.50756953090427, 24.456129353402563, 24.40482395839778, 23.855904885852844, 21.8390034056546, 19.146853147260366, 16.852880768128195, 14.898312478229363, 13.232268643598829, 11.816081060052419, 11.007302658046912, 10.814701040523671, 10.797304899182317, 10.779952987886707, 10.594036459849946, 9.913284341834805, 9.01329230049932, 8.261540494326217, 7.641354427212384, 7.139053981904135, 6.7444845075875985, 6.540101735882089, 6.494825435611329, 6.490782089962335, 6.48676377706219, 6.444555315175465, 6.304703460432237, 6.175220863790608]}, "47": {"0": [2.632266946468726, 2.6326775789886305, 2.6340923627559696, 2.636395514552948, 2.639098886095557, 2.6405544045261484, 2.640926193303257, 2.641306069899972, 2.642979076254516, 2.6469238407769717, 2.652581918723159, 2.6592776611655675, 2.6668214518679383, 2.6754166953952456, 2.685092554638337, 2.693830175298995, 2.6982544808777345, 2.6993380213291047, 2.700430689624263, 2.7050902271095416, 2.7152590824241076, 2.728358672515455, 2.742522058391403, 2.7578308142511014, 2.774175074102719, 2.7914375831261866, 2.806382032654875, 2.81379216007625, 2.8155817932871803, 2.817381113691282, 2.8249944311574318, 2.8413063559167173, 2.862149207625222, 2.8837693342231328, 2.906679001166599, 2.9305548783139916, 2.955575923092686, 2.976923399187506, 2.987319306548179, 2.9898265871307284, 2.992343618738026, 3.002955419073349, 3.025645519950375, 3.0541455005887106, 3.0837920800745042, 3.1147018493193785, 3.146415782049642, 3.1792573120147067, 3.2071909468453788, 3.2208572277156535, 3.224158795929036, 3.2274707958497184, 3.2413944420592458, 3.270891131588252, 3.307774363551531, 3.3458639862854884, 3.3851047734069035, 3.425655146255483, 3.4672025548891265, 3.502398649601971, 3.5195991802895477, 3.5237550855672897, 3.5279223581026526, 3.5453870869553876, 3.5824345638140156, 3.6285883526102594, 3.67602722496685, 3.724817990477371, 3.7749471827132277, 3.826451099814561, 3.8698678329000393, 3.8910188658834635, 3.8961216959791076, 3.9012365354214653, 3.922716396282384, 3.9682109035617668, 4.024876216109481, 4.08297678687886, 4.1426007114148495, 4.203841241539367, 4.2665356424119345, 4.319411093459639, 4.345129147675092, 4.351316066478118, 4.357518935757975, 4.383582970288498, 4.438866592336067, 4.5074121958828615, 4.577582415127188, 4.649526480043187, 4.723264288158541, 4.7986746962856985, 4.862137675785361, 4.893001035524386, 4.900435818442429, 4.907885917183796, 4.939174481349513, 5.005503868827484, 5.087693748347522, 5.171841906529486, 5.258017586954804, 5.3463025852971775, 5.436577559610696, 5.512560727575776, 5.549537489532607, 5.558458084866371, 5.567396991059999, 5.604902595668787, 5.684250672745917, 5.782639380998573, 5.883241273254344, 5.986332892593408, 6.09190118926129, 6.1999065349013955, 6.290714503758033, 6.334899735797945, 6.3455501165747465, 6.356228670283777, 6.4010077734700985, 6.495754081539113, 6.61322623151201, 6.733486203533303, 6.856360158242697, 6.982013977080944, 7.110625094542105, 7.218859344813518, 7.271398565622293, 7.284057980342294, 7.2967454776679865, 7.350008419765872, 7.462696974196961, 7.6023504628853855, 7.745135152341144, 7.891202328289614, 8.040533739175746, 8.193241901049642, 8.321659231917147, 8.384004594068179, 8.399020718744602, 8.414068253159936, 8.477309222553494, 8.6113336757162, 8.77770836166664, 8.947551756139495, 9.121302086168935, 9.29910373150341, 9.48097794900343, 9.634439165202249, 9.708919522934842, 9.726864034832337, 9.744843398794368, 9.820338702770995, 9.980224459497052, 10.178557415026358, 10.38166135277726, 10.589794256729594, 10.802938921323605, 11.020994858271642, 11.204686079873895, 11.294043592611354, 11.315584979691977, 11.337178083592445, 11.427812534915118, 11.619670994877158, 11.857688390730916, 12.101587989553513, 12.351624064654128, 12.60795962258269, 12.870501574944774, 13.091611356836777, 13.199191137659929, 13.225111808633642, 13.25109159398964, 13.360168734396748, 13.591199053293302, 13.877903317073056, 14.172328777653401, 14.47397241095566, 14.783284971582823, 15.100491681278346, 15.367579739817941, 15.497594780572468, 15.528943175752277, 15.560369026276394, 15.692259081852455, 15.971159194367532, 16.318603332267212, 16.674499707055883, 17.039507024002948, 17.41353348220449, 17.797116847856177, 18.120582597828765, 18.27807837937062, 18.316049512478116, 18.354113110393634, 18.513985099968, 18.852703828661816, 19.273413075509502, 19.7045442730943, 20.14662642692532, 20.600688936646897, 21.06740897540955, 21.460822004601095, 21.65234684482688, 21.698505098272996, 21.74477286345601, 21.93908465943062, 22.35121263883763, 22.862665795934824, 23.38805418099342, 23.92662554146244, 24.480617398797495, 25.04902235323048, 25.52864130894798, 25.76251177767131, 25.81897152285437, 25.875395081258333, 26.11251976750942, 26.615520597522842, 27.24048837870931, 27.88168637324506, 28.54011188391077, 29.21637580572098, 29.911940693555675, 30.498917080340647, 30.784912839803464, 30.853848195574095, 30.92293826949966, 31.21354371909746, 31.830045236574886, 32.595576209848765, 33.38207101118711, 34.19154658385711, 35.02246651318591, 35.87564466347108, 36.596184044229766, 36.94722339618974, 37.03213004239542, 37.11726070747728, 37.47502913019141, 38.233643087692776, 39.17653762014006, 40.147903342183405, 41.14492914109137, 42.170662900084196, 43.22475824491681, 44.11615818235903, 44.550773961183666, 44.65562652234946, 44.76076149758374, 45.202661773752425, 46.141014441435885, 47.30954623656219, 48.510017118997304, 49.74565418907439, 51.019456072896304, 52.33120671216494, 53.4383260900526, 53.97917431899392, 54.109680189372, 54.24054692107855, 54.79007323346468, 55.95604504041522, 57.41141458949993, 58.91010996160261, 60.45181828852789, 62.040925604210344, 63.676582338504, 65.06207625249357, 65.73783893380187, 65.9009866532742, 66.0646189544991, 66.75287978813213, 68.21813923026801, 70.04266637291107, 71.92283155779435, 73.86194010832675, 75.86188522210868, 77.9205553759317, 79.66379835776443, 80.5156959850955, 80.72133347801937, 80.92757098720709, 81.79483027442565, 83.63797730727133, 85.94145587099311, 88.31663535276597, 90.76685432379361, 93.29380510931338, 95.90599838783452, 98.12124370606712, 99.20058393822774, 99.4608330962045, 99.7229818133597, 100.82618477120822, 103.17690574603671, 106.11168723095031, 109.1386368268502, 112.2640593041876, 115.49749595423259, 118.8410993301352, 121.67868928482666, 123.06432562664419, 123.39902724569224, 123.73488231220345, 125.14925203994589, 128.16512099908846, 131.9359047708535, 135.83619284959127, 139.86662498353945, 144.05548621310797, 148.38741261320587, 152.06915421547328, 153.8727175787185, 154.3082709999071, 154.74573650212318, 156.58877296377898, 160.50943885028605, 165.42372816848032, 170.51675497613041, 175.80393340501638, 181.2678654547636, 186.9488572569443, 191.779476991911, 194.1498586931231, 194.72265032541063, 195.29734764466926, 197.71680720596908, 202.90455687953488, 209.4003964102755, 216.14724118040243, 223.16956315412133, 230.45544190491475, 238.0401109179306, 244.50562212336905, 247.67361526315008, 248.43923291080173, 249.20743109961145, 252.44384728202795, 259.3880544539768, 268.1213880164461, 277.256805508289, 286.7712019881442, 296.65926326083184, 306.94039535340653, 315.7739808892855, 320.1304882448326, 321.1825739094277, 322.23835817354126, 326.6861772022858, 336.2030923521326, 348.25447758801135, 360.83369381666625, 373.9548926886046, 387.6774083890583, 402.03049457634955, 414.3704485859271, 420.47105443316093, 421.94912349828155, 423.4335993485063, 429.71893796093724, 443.13861092065633, 460.14719953592845, 477.9960744907367, 496.6756387844054, 516.2295011006281, 536.849098741462, 554.6831334418312, 563.5262468514145, 565.6732419529576, 567.8312498064836, 576.9409007405219, 596.5049621988394, 621.3093751986536, 647.4324480698432, 675.188449560426, 704.3170511756397, 735.1875832954044, 761.944435812726, 775.2378472686354, 778.4488203873697, 781.6771637418291, 795.3403742889635, 824.8253850343115, 862.6131939687638, 903.0118413145517, 945.3627251631425, 990.1641649073439, 1038.1616361968915, 1080.0920667640362, 1101.1691753910736, 1106.2994935937024, 1111.4510081372034, 1133.1266475117836, 1180.0547187055913, 1239.919080666732, 1302.9782209625046, 1371.8151112934506, 1444.5843450166728, 1521.1775535938148, 1586.8650119136341, 1619.8195642428989, 1628.5440811676363, 1637.3784104171166, 1670.7000558142215, 1742.2585131667297, 1834.1461761493583, 1933.607872679531, 2030.2288732135753, 2129.0996012762753, 2225.923020391092, 2303.827151520863, 2340.140939073258, 2348.8700163999365, 2357.599200705716, 2394.634966757098, 2466.541350375449, 2551.4394401748746, 2626.397519032213, 2695.251748214111, 2766.184421122974, 2834.8821085017153, 2876.145935141112, 2893.178627718585, 2897.1577544407514, 2901.121137167108, 2918.8578595697286, 2966.718825747338, 3010.8933181764596, 3046.7732709914035, 3083.394310215354, 3116.730213565144, 3140.972758588148, 3158.574261949913, 3166.771818563116, 3168.7063322629765, 3170.598427846076, 3178.2117994673004, 3191.181835443353, 3202.538214145261, 3216.9956769303003, 3216.36261296488, 3222.048014596977, 3223.2170712707793, 3219.9834044376034, 3216.8454932860727, 3215.976900883924, 3215.0631394016395, 3210.3638779598637, 3201.7394731079803, 3186.041754023965, 3168.1787698681205, 3147.879068509865, 3122.3606398976804, 3097.772658956182, 3074.1710573491455, 3061.1968351168466, 3057.9730669094597, 3054.689036003771, 3040.3301851529177, 3009.3568090263493, 2968.693191971601, 2920.310312385098, 2870.4652840450135, 2813.324241949763, 2749.8666006918957, 2690.689906822542, 2666.0739479239364, 2658.8913923739624, 2651.6827054176206, 2621.3102812046436, 2552.0942013670574, 2468.99798167735, 2382.187117800668, 2289.470096892772, 2194.085961720094, 2093.842633187423, 2016.4516786603954, 1975.4675543444043, 1965.1275528793858, 1955.2447838133764, 1917.228692370549, 1838.121047217876, 1748.0231550578364, 1659.8345846696593, 1574.5248631997376, 1496.62022471377, 1421.910009208893, 1362.4825093346496, 1333.6604303118672, 1327.2826721158492, 1320.9352763840466, 1294.7647450195868, 1241.9888746088614, 1181.9326439414788, 1125.8308070276084, 1072.564148313807, 1022.3109569328803, 975.2905630071372, 938.5929249144074, 921.725535022375, 917.7393010653, 913.7741751154633, 897.4510366583658, 864.5457443146832, 826.4351085976546, 790.4601686135742, 756.8640135964301, 724.8031400263554, 694.7556674043702, 671.1982722614227, 660.1089093820996, 657.5258526823807, 654.9543106937948, 644.3446216906865, 622.8520015211051, 597.9395186499488, 574.169431447189, 551.6654498013827, 530.2753888385212, 509.9992485586055, 493.9222073560743, 486.4825986751057, 484.7204771975826, 482.9661448045612, 475.7276367655253, 461.0788775921829, 444.05330083132145, 427.75692621195367, 412.203136740539, 397.41739272641024, 383.28929094369727, 372.1039247338548, 366.8760818016355, 365.63548330266343, 364.40013319084653, 359.29407293027765, 348.9735805168663, 336.900259123693, 325.33178414882536, 314.2440441794301, 303.6225712077528, 293.47584991165377, 285.442996010272, 281.67808919548514, 280.78426230633414, 279.893571910265, 276.20955576095713, 268.6946418218398, 259.9126487868644, 251.50846082311907, 243.43450324212483, 235.64192391149822, 228.1668139557714, 222.21824013891822, 219.43291057919183, 218.77194645497661, 218.11341918781946, 215.39093446308252, 209.8438006937238, 203.32859879753556, 197.06052594997075, 191.01778545778467, 185.17634247635954, 179.56770914669113, 175.10497248890042, 173.01673235863868, 172.52038293538, 172.02556033972292, 169.9765782676602, 165.78685481892907, 160.8544877526857, 156.10299169323935, 151.5177940887376, 147.0879089034774, 142.8043290703957, 139.3918564821272, 137.79235635183645, 137.4125922561316, 137.03415912062587, 135.46889046480175, 132.2576617054564, 128.47980105867168, 124.83078220807711, 121.30380183107408, 117.88259635716929, 114.57869106925578, 111.93959647520481, 110.70261589303563, 110.40692800026127, 110.11115678811878, 108.89185411453954, 106.397170870172, 103.45713669239318, 100.62253899265258, 97.87397697370905, 95.20622081058929, 92.62315767301074, 90.55699751921476, 89.58405533278601, 89.35338293784983, 89.12348955772525, 88.1717890195431, 86.21896357539968, 83.91200769995805, 81.6765384746327, 79.50829254987812, 77.41011071404232, 75.37631498036475, 73.74459104772579, 72.97797910208668, 72.79550392364497, 72.61348844904214, 71.85878488745354, 70.31482888515337, 68.4877679893067, 66.71728074546324, 65.00097835859246, 63.33566571922837, 61.71788462867412, 60.42040185383098, 59.809227054789545, 59.663863859342314, 59.518947904260315, 58.91880705920066, 57.68792426526552, 56.232507300162965, 54.82097897173442, 53.45015337854277, 52.116395640383985, 50.82246610480152, 49.7839304386921, 49.29548246064212, 49.17934820361332, 49.063557131127936, 48.58284792431113, 47.59635728560569, 46.42953630966161, 45.29553916012056, 44.19367820255146, 43.12230312746039, 42.07921385668832, 41.241271818354704, 40.84687602067214, 40.75305492328416, 40.65948387168096, 40.271989697782054, 39.47836229229851, 38.53903470198843, 37.624938773188866, 36.73416643822731, 35.86742629406417, 35.025135508227805, 34.34875945242092, 34.030146178768184, 33.954343347767995, 33.87874552141382, 33.56540170251823, 32.921656289515504, 32.159511964518884, 31.41790261293287, 30.6958120513812, 29.99241567372095, 29.30834441434438, 28.759321719274332, 28.50032045434903, 28.438663112963642, 28.377158081982355, 28.122070847123574, 27.59853653158403, 26.977593226458634, 26.374022674552037, 25.786353526279406, 25.21431212118062, 24.657280290778232, 24.20933571148396, 23.99811026557815, 23.947674699001105, 23.897354771390273, 23.688891011734874, 23.26144989443384, 22.755732634362865, 22.263748796701, 21.784196715090875, 21.31715565264209, 20.862481904162614, 20.496482907641, 20.323659341062715, 20.282525203463123, 20.24149992893931, 20.07131395521684, 19.721976646710612, 19.308417923590042, 18.905636390220444, 18.513316241334884, 18.130520711920806, 17.757930906827323, 17.458190293441632, 17.3166832660301, 17.283011101437264, 17.249425910828776, 17.11017507690602, 16.824402150623197, 16.48586634421218, 16.15592561862855, 15.834142690963947, 15.520562183807176, 15.215371713364085, 14.969760630032487, 14.853708858502284, 14.826083844082458, 14.79852981360328, 14.684491502926871, 14.450154972786418, 14.17247254576168, 13.901847609263394, 13.638472313099303, 13.382086843668487, 13.13228856219871, 12.931373411792293, 12.836672941933896, 12.814173104457812, 12.791725768921252, 12.698585342847272, 12.507143357932748, 12.280300849539586, 12.059502786108752, 11.844666210928077, 11.635614506920573, 11.431950690038475, 11.268179950191746, 11.191062324513005, 11.172712981317327, 11.154412517731172, 11.078551247234625, 10.923002222825318, 10.738577516976495, 10.559575255212899, 10.38541616797378, 10.216006098550968, 10.051159405137847, 9.918787044467207, 9.856386927696896, 9.8415363806996, 9.826729595394, 9.765345744776175, 9.639422951008902, 9.490467386201379, 9.345985263568467, 9.205760248984454, 9.069262170599327, 8.93685627042229, 8.830743733578743, 8.78083741028814, 8.768971684770031, 8.757065520862024, 8.707731082527069, 8.607046210027216, 8.488482544644535, 8.373380720335073, 8.261853368242058, 8.153783684955725, 8.049154023050237, 7.965483391309619, 7.926193700678453, 7.916858250100916, 7.907552776371899, 7.86903392997032, 7.790240734094733, 7.697385487812928, 7.607712617750376, 7.521159427904696, 7.437720954741744, 7.357523313513519, 7.293490260001345, 7.26346333212881, 7.256336014570591, 7.249245930211127, 7.219944624653554, 7.16009648459699, 7.090332641739962, 7.023370618462173, 6.9592018079416595, 6.897717043102378, 6.8389951502055535, 6.792639619669577, 6.771108251478344, 6.766011455814709, 6.760938501192427, 6.740020097242013, 6.697731560203797, 6.648603777765818, 6.602182125629171, 6.558456075130529, 6.517210483269304, 6.478574097391469, 6.448688883093471, 6.4349677201980615, 6.431726522797642, 6.428500953014979, 6.415257863945597, 6.3889001884034995, 6.359226371883337, 6.332002443653613, 6.30726150717333, 6.2849055366820155, 6.264967630645225, 6.250408126029919, 6.244007569679849, 6.2425175108310595, 6.241049281670069, 6.235156390555359, 6.224085150312658, 6.212866949890589, 6.204052542862144, 6.197833971148302, 6.193992962646334, 6.192808789179685]}, "48": {"0": [2.6485906007904845, 2.6488059041436047, 2.6488773964661623, 2.648962742972406, 2.649527694483747, 2.6515012060958916, 2.655355572461783, 2.6607499910219525, 2.667798382861067, 2.676437537638925, 2.686728280072243, 2.6965598625566396, 2.7014154680796962, 2.702365020486992, 2.703323528849758, 2.7084991001349383, 2.72061256368875, 2.736601828375474, 2.7542393229956486, 2.773597600942552, 2.794670687816331, 2.817346001438916, 2.8374328432257365, 2.847168620543783, 2.8490629230232485, 2.8509647270992873, 2.861008140463632, 2.8835454641323017, 2.912034989858367, 2.942284979044397, 2.974195903600151, 3.0077636260871516, 3.0429704020592294, 3.0735153276727427, 3.0880881275582377, 3.0909112363208866, 3.0937450128013992, 3.1087642778535614, 3.142090491840561, 3.1837087971149614, 3.2271593597124753, 3.2723997273611056, 3.3195355429349562, 3.3685942524667656, 3.410900043962372, 3.4310037701305416, 3.434888169583813, 3.438783831156831, 3.459289500567441, 3.504344206506771, 3.560561368918911, 3.6187952909623955, 3.679153400935502, 3.741759907453283, 3.8065082403286095, 3.8620094365298625, 3.888355650924491, 3.8934401749444136, 3.8985361957709403, 3.925306067702788, 3.9841881212985566, 4.057414470154985, 4.133040808066074, 4.211152940674187, 4.291864551375595, 4.375132843300616, 4.446248354405961, 4.479959880148447, 4.486464448684014, 4.49298496520032, 4.527279187374492, 4.60245536704286, 4.695557386482835, 4.791550963625738, 4.890600834394427, 4.992705433059136, 5.097854796590024, 5.18761342299044, 5.2300485359191144, 5.238227767958283, 5.246424331811462, 5.28958490391666, 5.384457951789079, 5.501656844957522, 5.622485599105625, 5.746937726084758, 5.875302827006464, 6.007373327340927, 6.120158214160625, 6.173550451037275, 6.183844786806223, 6.194162080099459, 6.248398977658809, 6.367247500026746, 6.514217391588983, 6.665689786539014, 6.821701103009793, 6.982365696208524, 7.147643825480245, 7.288577088398172, 7.355223488382158, 7.368072166261389, 7.380948926746308, 7.448655478648204, 7.596997795956505, 7.78051173038235, 7.9694154619026385, 8.163930602165479, 8.36395002024905, 8.569828868394449, 8.745807637560082, 8.8290334938064, 8.845062485134934, 8.86112823628105, 8.945630623929265, 9.130714045591727, 9.359705948940322, 9.595701825972501, 9.839076767438186, 10.089883292330212, 10.348178016395735, 10.568819128106497, 10.67335849172287, 10.69350083996579, 10.713667954810342, 10.819763609647888, 11.052600051322583, 11.341115660260426, 11.638469195883212, 11.94519246681668, 12.261958687064059, 12.588705391550603, 12.867811627187868, 13.000074263749221, 13.025562804085418, 13.051091246157624, 13.185394894128159, 13.480032358454139, 13.845419597413889, 14.223087690619344, 14.61229532624955, 15.014094237348957, 15.429695886718408, 15.784618668301501, 15.95281284576898, 15.98525898830616, 16.01778258618765, 16.18887794149211, 16.56428482634765, 17.030046419275116, 17.510935650271207, 18.00776302313587, 18.521451319291874, 19.05153825816157, 19.50498621892103, 19.71971195356385, 19.761129861153464, 19.80265496012665, 20.021265916915027, 20.50181545594777, 21.09887195094846, 21.71570122257229, 22.352694076576974, 23.01181413941174, 23.69248205537947, 24.275780630029956, 24.55215510797831, 24.605669461421304, 24.659320710621966, 24.94135681455149, 25.560011990304165, 26.328413251010375, 27.122950787679684, 27.94486704411744, 28.795693740436253, 29.67534545915089, 30.429239385011954, 30.786999794571326, 30.856017027922856, 30.925200507006494, 31.289153709865484, 32.08904943035914, 33.08415631779604, 34.11399091538284, 35.180681821465754, 36.286159409499966, 37.42966382424025, 38.41167205902551, 38.87719551852445, 38.967014293431646, 39.057052328626, 39.53219494111494, 40.57638167726671, 41.87583050175875, 43.2220885945519, 44.617898193282215, 46.067183884680425, 47.56788680538988, 48.85508207582243, 49.46690625489632, 49.58501481804325, 49.70352769238888, 50.32783998660007, 51.70233736611339, 53.4140117966082, 55.188451969263596, 57.03389032950061, 58.94961221491693, 60.93441125534096, 62.6423557013972, 63.45504008965106, 63.6120330387524, 63.76935394989258, 64.5965024363576, 66.42502747075186, 68.70259058903608, 71.0702302348846, 73.52926668604417, 76.08731909035671, 78.74635669724017, 81.03301910454891, 82.12124922149549, 82.33148121551278, 82.54231322579389, 83.65447781212487, 86.1115313309376, 89.17883628566457, 92.36420445417573, 95.68223349211253, 99.14372622086394, 102.74458114001258, 105.85077577780413, 107.33237601339268, 107.61924879554174, 107.90702664155302, 109.42335243228271, 112.7634345769752, 116.93523797666776, 121.30149514467948, 125.8581979411747, 130.60567228068976, 135.55893148626365, 139.85151399648186, 141.9003270626596, 142.29631047024526, 142.6934811260246, 144.7870383300063, 149.41926889652902, 155.22988809673905, 161.3054605634491, 167.66019377697887, 174.30563742029366, 181.29270308971118, 187.33858698906326, 190.2208109934494, 190.77811964041814, 191.33717822857065, 194.290013184893, 200.85256096910484, 209.1093020827846, 217.77274138714674, 226.87012746080438, 236.4318052634762, 246.48607646581488, 255.1972665376339, 259.37857554761024, 260.1903737551521, 261.00577052442276, 265.3162669789652, 274.89638680501116, 286.94818463608016, 299.69094966280363, 313.08652991888783, 327.2542489113121, 342.2734439226769, 355.35375628459843, 361.61329468264466, 362.82512854267367, 364.0457269032781, 370.4974708029061, 384.9144400766907, 403.2359163598372, 422.7243199224872, 443.37391122766815, 465.2220942220174, 488.494496095184, 508.98591917374523, 518.9049076932206, 520.8304645004868, 522.7644910881933, 532.9850659043942, 555.9437237901113, 585.2444265798138, 616.5287728788489, 650.1559394581669, 686.1011203124646, 724.5840282886876, 758.7355529091922, 775.4653550568952, 778.7236409583556, 781.9997688786838, 799.3692090267729, 838.2726213242056, 888.8766514160527, 943.262852468403, 1002.6062488042544, 1067.1159588846208, 1137.2537972773487, 1200.814721202853, 1232.1231217514699, 1238.2443515638415, 1244.406258571519, 1276.8651555829615, 1350.5601162928133, 1448.5634722855611, 1556.323430593093, 1674.913441088783, 1807.576440055304, 1952.6035462498667, 2081.4491008817654, 2143.6463365905715, 2155.7713587681765, 2167.931743348172, 2232.0152369875136, 2369.5302259672594, 2534.297622505993, 2698.2058014664217, 2838.3207125271565, 2973.435172929016, 3086.3028024185073, 3169.148215755599, 3200.6113391714966, 3206.8991691682754, 3213.125097364403, 3250.5759294342, 3324.5885385740103, 3397.4689098014946, 3455.5000397928134, 3507.8752661239587, 3551.124488377731, 3592.1186605325584, 3615.0479771996893, 3629.765607511703, 3631.371556761162, 3632.871339465808, 3639.991761595518, 3667.021333754737, 3681.1447624208477, 3687.8547541514085, 3690.7377121225622, 3691.1545405694374, 3676.010325971543, 3655.1882230881, 3656.683109234084, 3654.2228870420795, 3656.6018467389404, 3649.5025979164125, 3615.6383590256273, 3596.825863453446, 3556.698941601956, 3507.278184586507, 3461.5804956979487, 3389.7329266584543, 3328.0495164526906, 3297.3334975035377, 3291.916454276674, 3286.386727987139, 3255.676152527678, 3183.884414551914, 3087.573849491106, 2974.1719657152544, 2843.8259213418823, 2698.5775577922063, 2546.3186698124364, 2406.5478660059334, 2346.2987503847685, 2334.8234251525782, 2320.7667990665695, 2250.3537947581904, 2115.5312220746614, 1955.7847934393412, 1815.681322693418, 1683.7092030839804, 1563.0558389383714, 1454.8843191064682, 1371.8022501284097, 1335.3052265303338, 1328.4925809502165, 1321.7363406900424, 1287.367701927636, 1216.6788672070154, 1138.423660472343, 1068.6381003791428, 1004.1415674270753, 944.8040307801199, 890.0044720138723, 847.5405854050996, 828.9507113245186, 825.4491810224796, 821.9636841590352, 804.0484002504279, 767.2461296056965, 725.6894448880005, 687.160918825548, 651.2429953159377, 617.6668471788327, 586.2633790205729, 561.8147039204681, 550.8838633830272, 548.8216837047058, 546.7693921797471, 536.2117576747632, 514.2708216729467, 489.4689294407695, 466.1549922488027, 444.0598406712442, 423.3997912455513, 403.9601757881874, 388.61562375993884, 381.7281558485543, 380.434420694861, 379.1458706552303, 372.5005361337333, 358.6554677448184, 342.84751944485726, 327.84643249637764, 313.61790092901145, 300.1835996340791, 287.4664433492165, 277.382307910091, 272.82453865931507, 271.9644881759574, 271.1078231299905, 266.68827975930344, 257.4823893403436, 246.91144975213825, 236.8440283917021, 227.27182106196165, 218.15849771494115, 209.48146738938556, 202.59403360455744, 199.4887354422812, 198.9015925788433, 198.31687453404413, 195.2891408276457, 188.9500166756135, 181.6243427614058, 174.6455446706931, 167.98435792585713, 161.62397877964008, 155.5448790900675, 150.69194209683323, 148.4931375112066, 148.07662708199743, 147.66155194175715, 145.52603862281993, 141.04685241710348, 135.86428131454247, 130.886920427251, 126.13530503462661, 121.58489244144664, 117.21998814239392, 113.73380980063928, 112.15157860724976, 111.85205501160068, 111.55351875293628, 110.01150771867692, 106.77362810773793, 103.01302934100113, 99.40647629022128, 95.9473743823519, 92.62324824091482, 89.43480084606735, 86.88423687697805, 85.72580655524392, 85.50583766056374, 85.28644979064485, 84.15217150382692, 81.77289325308048, 79.0075867311077, 76.34465986928411, 73.78332395194045, 71.3260505718881, 68.96278927313858, 67.06424032928479, 66.20259853951333, 66.03938574200171, 65.8765353278178, 65.03184948671371, 63.25914934927519, 61.199391059705775, 59.21409971995999, 57.30103929728161, 55.45956264856968, 53.68548378761305, 52.25899549662734, 51.612107352912616, 51.489314431630454, 51.36686469489169, 50.73293451937323, 49.3995857009124, 47.846881472284394, 46.34933203254299, 44.90292960639312, 43.50969282161118, 42.166181528879925, 41.083934421987614, 40.59440628563328, 40.50153827060056, 40.408892711291344, 39.92865624898656, 38.91594086684973, 37.73517357379729, 36.59431318207264, 35.493397025916735, 34.43155318464621, 33.40639482058521, 32.581424304792456, 32.205982414872764, 32.13473920635083, 32.063682239769506, 31.69578422888353, 30.92068549539209, 30.014878385520674, 29.14127024841836, 28.29690652494977, 27.480739797208216, 26.693269610084375, 26.059182582040165, 25.77048359441857, 25.71562915260706, 25.660910371228887, 25.377537807708407, 24.780837275702314, 24.08380644794828, 23.409759348296774, 22.75860124209186, 22.12995817718109, 21.52179525597341, 21.032316742884067, 20.80961077492546, 20.767314322171284, 20.725128376966865, 20.506590953331116, 20.04475559277932, 19.50533734487227, 18.984490401061134, 18.480801628570873, 17.99385011058997, 17.523134418324492, 17.143773089328352, 16.970775727046362, 16.937911711394385, 16.905187649391014, 16.73576467255547, 16.37846177610042, 15.960736744445581, 15.556624726487948, 15.165868575154345, 14.788121050659354, 14.42314780251899, 14.129221346577747, 13.995510281864503, 13.970092208429282, 13.944739711754247, 13.81339919748047, 13.536336205032296, 13.21267904305823, 12.899841848929608, 12.597940360377802, 12.306119254891529, 12.0242675569459, 11.797392787326888, 11.694148617206261, 11.674535277101032, 11.654971749219659, 11.55374693353715, 11.340132710707785, 11.091207057067606, 10.851005334838081, 10.618981595005284, 10.395315927903768, 10.179318779283676, 10.005698700088441, 9.926885027296494, 9.911926737105546, 9.8970109646242, 9.819769493048174, 9.657040745733187, 9.467428546395604, 9.28479599152249, 9.108963242247922, 8.939619856923095, 8.776492193306112, 8.645859551578706, 8.586676452335217, 8.57545729188623, 8.564274360233268, 8.506367590136795, 8.384570029411451, 8.243120246771749, 8.107350414661209, 7.977199558768831, 7.8524393446578085, 7.7329450904069645, 7.637901147004662, 7.5947929195596915, 7.586614326737686, 7.578469079422404, 7.536471504045832, 7.448726211779313, 7.347677139271335, 7.25126824932209, 7.159591738735488, 7.072812461325892, 6.99068848896073, 6.92592087545602, 6.896869010719513, 6.891392134288773, 6.885916889873485, 6.8577231977972914, 6.799579694246085, 6.733558125232192, 6.671793091388205, 6.614506851563444, 6.56125086197588, 6.512420251200339, 6.475086928467823, 6.458689836170077, 6.45561843804454, 6.452568952860847, 6.436992857475423, 6.405547595968693, 6.371376881301661, 6.34135327501787, 6.315275662856985, 6.293291930686526, 6.2752624147568055, 6.263300852376232, 6.258701047670329, 6.257889041423263, 6.257099123822251, 6.25333261686404, 6.247263295552109, 6.2436391865464795]}, "49": {"0": [2.6502684735025657, 2.6546018033510363, 2.6575435069087483, 2.657944287434748, 2.6583531053261393, 2.66197972159733, 2.6748155761269334, 2.698794424207969, 2.7309158119884134, 2.771883008195377, 2.8206852088146075, 2.8782886355333623, 2.926522990935757, 2.944946200561673, 2.947249768611927, 2.949563169075241, 2.9687592616884007, 3.0253334710924333, 3.109143995978088, 3.2018567982894464, 3.3038151505823112, 3.415771845425054, 3.5376688055944765, 3.6348113220866742, 3.6711608411363166, 3.6756778355123956, 3.6802071237845584, 3.717531409353223, 3.8256995627122974, 3.981574492239133, 4.149627062972271, 4.330371408728584, 4.524384924920228, 4.7327455322776055, 4.896911451937682, 4.9579824007598265, 4.965576723880402, 4.973190248179925, 5.035774992222382, 5.215613697401933, 5.472991625143407, 5.748131644271949, 6.042548584263728, 6.357612416184765, 6.694431206032375, 6.9593637236557635, 7.0578060070550235, 7.070005855987156, 7.082233673503081, 7.182792076689655, 7.471970478758756, 7.88456664880606, 8.324707360486567, 8.795091812844895, 9.297606131018679, 9.835659949489402, 10.25915896212457, 10.41681482257661, 10.436378068454953, 10.455985242247015, 10.616981640030545, 11.081366532346697, 11.746095802480225, 12.459267701509857, 13.22464118231856, 14.045594675056392, 14.927436268516303, 15.624891765578484, 15.884851965667576, 15.917117850692552, 15.949457187887067, 16.215569317510738, 16.983163098592474, 18.085994503820977, 19.27165284984663, 20.54961810917781, 21.925015178242774, 23.40834432857032, 24.58339906140754, 25.022238028465754, 25.076749659428227, 25.131395219518065, 25.581174742791724, 26.88183876160585, 28.75685504932958, 30.778353581391922, 32.96359243962499, 35.32677811900218, 37.88465495570399, 39.91732460371358, 40.67868475264616, 40.77345119974439, 40.868466217362744, 41.65071030063574, 43.91590803004333, 47.196062773771935, 50.75166339565947, 54.61690867706483, 58.821993664229204, 63.398545674365785, 67.05941234172666, 68.43201634533303, 68.60285792530262, 68.77424072340276, 70.18822862626378, 74.29838784006083, 80.27823627108158, 86.8164507233636, 93.96637443403753, 101.79828120439144, 110.39824999100699, 117.31355997203038, 119.92534309296477, 120.25149333712214, 120.578798333602, 123.2804337791265, 131.16016050158626, 142.72596806818055, 155.4863278005481, 169.61734199290348, 185.303669202408, 202.72886074809873, 216.93028245430884, 222.3245505758616, 222.9996076277937, 223.67736475068838, 229.29280966923784, 245.79687114634177, 270.37113576899117, 297.9544999788596, 329.1174041348998, 364.39562085333296, 404.6020323542414, 438.0449949575678, 450.9098363378895, 452.5236572002258, 454.144764542169, 467.61110658623994, 507.8731295771184, 569.5766603725123, 641.0123656845927, 724.9721547625716, 823.9746435420521, 942.5561181394589, 1046.2947557610541, 1087.068232653043, 1092.2938032888653, 1097.5623400503212, 1141.851862509449, 1279.6306616079282, 1507.5302783708598, 1803.9706763320603, 2193.0572536464597, 2674.7928331344137, 3113.9654316776896, 3377.075272733423, 3445.0794659260823, 3453.4943043193703, 3461.244748965836, 3539.116347894626, 3701.889938089406, 3865.3397365368114, 3987.524426011349, 4052.8465999080654, 4105.645911629797, 4115.345614494172, 4101.882973532362, 4092.55209490747, 4091.7393607716344, 4090.9920468926357, 4082.978230028363, 4026.63554664165, 3950.277172385607, 3811.4796023567865, 3619.1371639410904, 3360.0232230290503, 2996.096058954957, 2645.9462664619214, 2518.048324359333, 2500.9842356152167, 2484.1073454389166, 2350.631445824625, 2031.5854179222144, 1675.1997111855585, 1411.8666717697402, 1205.83104344996, 1040.105541020222, 904.6017691829243, 819.3607538392299, 791.4694674906219, 788.1416182460576, 784.835381059074, 758.6772203650817, 691.1964934120411, 612.3361092186456, 544.7450060476566, 486.60067754181966, 436.07408510943134, 392.0170178198998, 362.92550045402214, 353.12759512483063, 351.9415230166747, 350.76346860785594, 341.32676864832666, 316.7807740081708, 287.06259598655635, 260.6811603767034, 237.1672340400377, 216.20027794333274, 197.39764955467564, 184.71367209137347, 180.37690076558542, 179.85260319497516, 179.33010558650145, 175.14635899513283, 164.13602637731566, 150.54755782002772, 138.28053291321385, 127.14314728927478, 117.05669157906814, 107.87392056707087, 101.59819470010093, 99.44768327205142, 99.18739588879643, 98.92769107197202, 96.84196094324179, 91.30132210027135, 84.39674567838664, 78.09212677500265, 72.31423111811286, 67.02896122936052, 62.17758261338606, 58.839133647537864, 57.68790011754626, 57.54824660845418, 57.40895825867998, 56.29162195458663, 53.31029847660907, 49.575717558045156, 46.13993723880409, 42.97280927848572, 40.05523832631695, 37.363785270795866, 35.50088261324655, 34.85718640753119, 34.77900241689003, 34.70102537272608, 34.075100101819736, 32.40068708973466, 30.293681833776247, 28.344451025275383, 26.54227091073058, 24.874202164696946, 23.330097544488, 22.2580200503902, 21.887245338330988, 21.842214584644303, 21.797296637760038, 21.43587469988312, 20.46835155645482, 19.247207025659236, 18.11700834277639, 17.068762699823964, 16.096994041315828, 15.196249442830911, 14.569737436777194, 14.353240575993597, 14.326945879143038, 14.30071754037073, 14.089695402950982, 13.524619739964248, 12.812126000250917, 12.152671241696874, 11.542588755282774, 10.978849332187895, 10.458237028845668, 10.097423904355898, 9.973054199489823, 9.957967810154265, 9.94292369314199, 9.822029926004168, 9.499264148975273, 9.094723027558679, 8.723566909326866, 8.383700472636429, 8.073532299968084, 7.791149239920826, 7.598995012177079, 7.5335197973979655, 7.525613140260538, 7.517727958549453, 7.4544696456059425, 7.287716104355383, 7.084352731390303, 6.904607962828381, 6.7476588966412026, 6.613024939105026, 6.500210548052036, 6.430110287906882, 6.4076568675663115, 6.404998467820678, 6.40236198101689, 6.381787788123324, 6.3324006152769075, 6.283513412312888, 6.255095179686957, 6.247241875574599]}, "50": {"0": [2.664305523269788, 2.719975241110077, 2.874396533901508, 3.1271316090971037, 3.4840577663648484, 3.9605248841295464, 4.329763706580491, 4.417343067401102, 4.423689074176982, 4.430049795898606, 4.520879204512563, 4.981703189161709, 5.868543314246182, 6.98290322031675, 8.376346876339419, 10.121187490128937, 12.32128490140986, 13.997291602722294, 14.394073974942298, 14.422820265586088, 14.451631744212424, 14.863232990453591, 16.958807959038527, 21.04384284535551, 26.305212419742585, 33.116793000656976, 41.998590635164646, 53.685100297874186, 62.90650379703493, 65.12904552705679, 65.29071995779773, 65.45263926085778, 67.77646872682963, 79.84082669796773, 104.45632402624086, 138.22832568974792, 185.45384387097596, 253.1057494713732, 353.111173428441, 441.60065831520365, 464.28468257080453, 465.96085568383296, 467.6432863202138, 492.0636547980419, 629.1450193011829, 974.480986138632, 1678.6165552492732, 3605.866463727544, 4556.658368750438, 4791.1856408058375, 4727.057705949077, 4693.275646335529, 4691.486705762057, 4691.821542754211, 4644.309835263, 4335.494068407583, 2774.113321241146, 1353.4324399112697, 826.3494205131063, 545.7497012352505, 377.3198172328791, 304.1929884800833, 290.7933228183635, 289.865855558834, 288.9427052845871, 276.3294532076803, 226.0025637586086, 166.73536464645056, 124.9770683876634, 94.90458843370153, 72.86692892373244, 56.501288877721855, 48.381618018005426, 46.80795487099687, 46.698136388920425, 46.58862412364927, 45.08374385184383, 38.802280674724535, 30.778817796510026, 24.62837755526203, 19.8930441903993, 16.236102035999252, 13.410392740957194, 11.975410223680097, 11.695378039018868, 11.675810499885396, 11.656294731223396, 11.387657876568714, 10.264451940983312, 8.835655703126958, 7.775409798451812, 7.023455893517407, 6.541407354506783, 6.330393472440344]}, "51": {"0": [2.680543755030858, 2.685647134383179, 2.689762167900397, 2.690174413245276, 2.6905951476757526, 2.6964271815791627, 2.7353095628019783, 2.841326130573252, 3.005848134372901, 3.2288921176971477, 3.5161785355968385, 3.874440223988136, 4.144057097977152, 4.211322301845776, 4.217167414343732, 4.223035539659822, 4.292543352242258, 4.616130423430727, 5.205203372705938, 5.9086436307089345, 6.746191124725992, 7.740991422784215, 8.92108879665637, 9.788201071032052, 10.003336933192648, 10.022010807142514, 10.040714697856643, 10.26217519462693, 11.289696708479706, 13.159302157309321, 15.40810980354038, 18.119708450936947, 21.401537724460244, 25.38724118105673, 28.371419037902655, 29.11733245797101, 29.182141540581398, 29.247129096181137, 30.019214044733374, 33.633444082589556, 40.33789965152536, 48.59075005972104, 58.81480675982616, 71.55334409659093, 87.51311217464686, 99.81456829856927, 102.92895296289782, 103.20064968914346, 103.47314199233675, 106.71773695033787, 122.20317992431971, 151.99685618332302, 190.6257845291553, 241.38907481513075, 309.28663131357365, 401.98500609617685, 479.6092975436171, 500.26149357047655, 502.08413096492677, 503.9144681335679, 525.7553359930635, 636.1644463634713, 879.8280724944531, 1280.6683391842537, 2103.7799347724044, 4224.442354653581, 4997.225357185525, 5210.650267459378, 5239.5303023358865, 5242.258802906064, 5244.99086532895, 5267.02771681755, 5324.787543619804, 5234.114317653032, 4862.932870397337, 3723.597686369451, 1789.7923079949626, 1144.378284600251, 906.0888157385194, 860.6761597129096, 856.9671231741537, 853.2714093465414, 811.8269573782128, 661.0816680539386, 491.0942545048904, 373.0398297413109, 288.27103538505327, 225.79297900727897, 178.86751369555856, 154.92349624878054, 149.9342943759453, 149.51626991138806, 149.0991028431743, 144.32282229585243, 125.63048374229216, 101.68426317773036, 82.83922408772384, 67.88774577933003, 55.9410433002762, 46.34340962586261, 41.210756602298076, 40.11778532849088, 40.02579213540913, 39.93405527637952, 38.88119068610885, 34.681488103071544, 29.112264183492492, 24.563524308718247, 20.840103262791576, 17.788544699761015, 15.284641076696438, 13.927912504202084, 13.638095900311763, 13.613658155692894, 13.589272079443854, 13.309095395099213, 12.188698057845428, 10.699762587901331, 9.492543096018856, 8.522902308212336, 7.758406310836897, 7.17338054631616, 6.885994224178782, 6.828708524289231, 6.823941799638984, 6.819199956549303, 6.765680637967184, 6.571983789757622, 6.409347369456512]}, "52": {"0": [2.7042324176924426, 2.7141884749236533, 2.7484810849020573, 2.8058486694285545, 2.8585583304875293, 2.875942492896888, 2.877731429379224, 2.879530568255847, 2.8979772759476785, 2.9693504581955836, 3.0947213628058527, 3.245759062278975, 3.424054742066339, 3.6311427016413633, 3.8693007617596042, 4.050271771342753, 4.105212261935432, 4.110784353850512, 4.116369721353167, 4.172918367933564, 4.381040853174969, 4.7197916210627655, 5.10080443290948, 5.528628665873859, 6.007976390291987, 6.544460636620715, 6.945378563039179, 7.066000676404723, 7.078245353026209, 7.090518242854839, 7.214592217630934, 7.668091767759406, 8.399356152999186, 9.21649381305504, 10.131672907822649, 11.157555233731642, 12.310872229995589, 13.177509863266929, 13.439235343289166, 13.46578175621497, 13.49239220033223, 13.761903881890152, 14.751488848749476, 16.360290856621884, 18.178630163442737, 20.2360005086629, 22.567046453911125, 25.213325803155474, 27.215960533145203, 27.824436950103287, 27.886169257858686, 27.9480320720197, 28.57431081140304, 30.885380154613035, 34.67281199701556, 38.996084728109565, 43.93855668752234, 49.597456333013604, 56.09762054631958, 61.075107894042816, 62.5927226450414, 62.74675300022127, 62.90131061903303, 64.47210313863997, 70.30584072561366, 79.98598784212545, 91.20356859643243, 104.24260295555791, 119.45698585319639, 137.2755099074933, 151.15718644634757, 155.43377782950503, 155.86969399898553, 156.30638827549345, 160.76770226152965, 177.46341066886922, 205.82221624830754, 239.6539015751748, 280.31168049810606, 329.60721155635053, 389.7349382624649, 438.5180052817144, 453.91929627728473, 455.49139340235143, 457.0708619404955, 473.2571578236513, 535.7583227629956, 647.969668789589, 793.2319221538886, 986.7826359607812, 1258.0150221294966, 1677.1822312367701, 2139.7673097949987, 2322.945436173193, 2342.846239174319, 2363.4680551371225, 2597.7419581475165, 3543.8330795575766, 4302.91078387833, 4665.740266872167, 4852.352937223202, 4943.210157945188, 4936.458455413416, 4873.9644679380235, 4867.896536838403, 4865.125309050656, 4862.5704410783255, 4827.973075668447, 4701.598610739628, 4357.559303066765, 3683.6196590082122, 2369.976358190354, 1636.88641856056, 1234.4838100205468, 1043.8040223652317, 997.6660285753344, 993.2234323177755, 988.721007480546, 945.7832716557762, 815.2373570622659, 665.0112403429767, 549.0222706193438, 457.7464087156437, 384.6646897355891, 325.4707424920971, 291.4196750673579, 282.460873089439, 281.5849773524015, 280.7128526757061, 272.13391934429967, 244.6421192861637, 209.99712119367226, 180.99112792792923, 156.57219356435766, 135.90278174963495, 118.3136105071187, 107.85112697205862, 105.04474598277125, 104.7681910442438, 104.49198736081203, 101.78635256222007, 92.9564414504415, 81.52818534197245, 71.67880168325611, 63.159215286285345, 55.77564171793042, 49.362475532814386, 45.47867666385134, 44.43047231939578, 44.327128740878734, 44.2240696543534, 43.20856766637905, 39.872246951385385, 35.49608170664042, 31.6667109980567, 28.310280259829444, 25.363042209820552, 22.77422477125985, 21.195310925818365, 20.766831908425974, 20.724516696846113, 20.682304857560446, 20.266369547068287, 18.896688298188376, 17.091595142328714, 15.503097095292077, 14.106838252537873, 12.87870414634626, 11.800638163511994, 11.14386782445517, 10.966029849027153, 10.948440215112724, 10.93089250079811, 10.758630082429875, 10.193555231135102, 9.454033435039497, 8.813688369494283, 8.262736971004541, 7.793625977745652, 7.399805598884443, 7.172247705997065, 7.112919300094167, 7.107127356834275, 7.101361921420232, 7.044968181584932, 6.8685556073920555, 6.66323738446214, 6.520038518862298, 6.4417605025534135]}, "53": {"0": [2.695357256929878, 2.6963420974782535, 2.698782817988207, 2.7028620509187213, 2.708291854200927, 2.713867841610791, 2.716904820687631, 2.7175469216003547, 2.7182011271586743, 2.721567473503197, 2.7293841670432526, 2.7397811029748786, 2.7515737842346417, 2.764719927214608, 2.7795197330263948, 2.7959992882858935, 2.8107840281770007, 2.818067424802191, 2.8195359822442514, 2.8210148267250275, 2.8285382245092032, 2.8454808872969206, 2.8670080083725646, 2.890233725687922, 2.9149423725867822, 2.940949813858817, 2.968436065023817, 2.9925076004935636, 3.0042710374943957, 3.0066719963392696, 3.0090841197837435, 3.0211835964800766, 3.0475102142247343, 3.080743292106567, 3.115373160511701, 3.151624806426365, 3.1894864038714905, 3.2291241641127963, 3.263274410541175, 3.279725995222644, 3.2830703226880757, 3.286425778187375, 3.3031818118896576, 3.339733459010448, 3.3852908155197263, 3.432578577699268, 3.481648324524784, 3.532602806582587, 3.585373127410493, 3.6307520233672075, 3.6525447569669596, 3.6569563243785974, 3.6613795651907113, 3.6835462857700807, 3.7317130778177074, 3.791463475087137, 3.853072425719115, 3.9167269323804383, 3.9824799269333466, 4.050297652333316, 4.108489325789045, 4.136419079159006, 4.142080676771064, 4.147755497744369, 4.176139151387245, 4.237570536648978, 4.313467744766984, 4.391738420778907, 4.47242945416171, 4.555500868529693, 4.641056646775682, 4.714216956139461, 4.749288788590854, 4.7563979481383445, 4.763523997951814, 4.799172457125911, 4.876239192337685, 4.971345229898419, 5.069144200175058, 5.16974217471309, 5.273349421211503, 5.37994562082023, 5.471047610498107, 5.514631046189283, 5.523459268416213, 5.532310652886337, 5.57658167006388, 5.672295531993467, 5.790247958044263, 5.911525345258834, 6.0361729750671635, 6.1644587041007455, 6.296365952524396, 6.409002836200679, 6.462883490913394, 6.473796685118523, 6.4847329571104675, 6.539427521403068, 6.65775771958317, 6.80340661447086, 6.953257241766273, 7.107247628001084, 7.265515744541434, 7.428059734609674, 7.566700103007609, 7.633095946035329, 7.6465519342534, 7.660039014526804, 7.727511612817358, 7.873326621356889, 8.052814187722815, 8.237218077039476, 8.426854806864547, 8.621769481226135, 8.822108954959969, 8.993194188563153, 9.075069929012015, 9.091667914488363, 9.108302113163385, 9.191450743990865, 9.371189716485853, 9.592595286385018, 9.820623964260324, 10.055033381425673, 10.29627555991208, 10.544579776581966, 10.756772980797951, 10.858352870477209, 10.878942624950978, 10.899577855408253, 11.002771113998024, 11.226151519816023, 11.501831144969806, 11.785427451173508, 12.077401629252158, 12.378311854129432, 12.687884080669072, 12.95278780564546, 13.079513294636675, 13.105209866333979, 13.130970469222742, 13.259895577014225, 13.538969467112365, 13.882953233350484, 14.237849017819565, 14.603458916075354, 14.979865169072442, 15.367850525368077, 15.699916732159675, 15.858998396430984, 15.891224824849836, 15.923521205783137, 16.085105462063694, 16.435564137507885, 16.86820923507461, 17.313984183618313, 17.773419217735857, 18.24706723167343, 18.735524525771304, 19.154302366463078, 19.355011100660693, 19.39570179022762, 19.43649130457501, 19.64033724975512, 20.08170202992333, 20.62797069173899, 21.191576435478346, 21.772264587922617, 22.371486484857947, 22.989741988464758, 23.519849209935224, 23.77405390390084, 23.825596817261086, 23.877270084561314, 24.135945455497243, 24.69620127401303, 25.389495405974, 26.104415373216423, 26.84168682594714, 27.60299013435975, 28.389325827489557, 29.06469839920859, 29.38815780042516, 29.453756558992023, 29.519522024487973, 29.84875457509623, 30.563120349472587, 31.445059294719357, 32.35685058244034, 33.2993324828349, 34.271961914209975, 35.27676900598147, 36.13824459692188, 36.55188046606043, 36.635811537498164, 36.71997060024319, 37.141563577294704, 38.05693088191844, 39.1888945292919, 40.35736812698607, 41.56638429628632, 42.81971635553164, 44.11480121521273, 45.22615515357919, 45.75942061743994, 45.86747937505358, 45.975838575719195, 46.51863773397742, 47.69721139069437, 49.15825068225001, 50.67111866099, 52.23581396229848, 53.8557334697653, 55.535603246339065, 56.97684585475492, 57.66909828477092, 57.80968383152348, 57.95070646650087, 58.6571266089184, 60.19400892225873, 62.09586148997467, 64.06420017262792, 66.10892184515046, 68.22806398968285, 70.4219746711981, 72.31181624620945, 73.22018199954361, 73.40441444426642, 73.58911924548161, 74.5138429267014, 76.52246817935445, 79.02224160793055, 81.61915344223974, 84.30617573353499, 87.09394416980005, 89.98704954183209, 92.4826917229694, 93.68426696092928, 93.9280430558031, 94.17245146957947, 95.39729961304813, 98.0639562837823, 101.38030605583462, 104.82461880425485, 108.39744319585155, 112.11813916699055, 115.9802725975456, 119.31727171976873, 120.92424898292569, 121.25011280076954, 121.5770343834074, 123.21811660045468, 126.79598472800741, 131.24666865448236, 135.8768975397826, 140.69622956819583, 145.72273344322355, 150.9531734997524, 155.47345919650814, 157.66087188117285, 158.10614856344145, 158.55286924529767, 160.7843253726573, 165.64435490577347, 171.72484298634964, 178.05156563992597, 184.65657131270925, 191.5602019511723, 198.7522106569184, 204.99917432255256, 208.01425046893556, 208.6272737396304, 209.24243869967904, 212.32978210491478, 219.06865980383063, 227.5177886242602, 236.37667483134143, 245.61395665253622, 255.2774189087546, 265.3707787179659, 274.1666337524736, 278.4260134349093, 279.29261301747175, 280.1623469377005, 284.5497165506109, 294.1411126363334, 306.17910595495783, 318.8133498913779, 332.05821839183585, 345.965900113207, 360.64077658737125, 373.3873568834731, 379.5632378599254, 380.8231876407544, 382.08889815927387, 388.4607212565279, 402.4789307736271, 420.1672120404338, 438.771671911308, 458.43920084118054, 479.22707827411216, 501.13602124114465, 520.4363507310258, 529.8218426119255, 531.7284972584353, 533.6445047095234, 543.30301248259, 564.5992339765107, 591.7492047742079, 620.5131648898606, 651.0113195707615, 683.6169170907407, 718.2316594511469, 748.8900856798653, 764.0820181059711, 767.2033317143164, 770.3413701369342, 785.8918526764338, 820.5648482707032, 864.7963168606873, 912.870247047219, 964.4114241327151, 1020.241536558045, 1079.8346595176372, 1134.1927795458657, 1161.0612856280156, 1166.5522495570967, 1172.0692581023902, 1199.8938476100195, 1263.7192457065662, 1346.9054174268924, 1441.4287676439083, 1544.2525694978067, 1659.495238012151, 1785.95028870818, 1907.429518841, 1968.9455495161692, 1981.548621922705, 1993.519084876436, 2055.0598899114093, 2204.034070258468, 2393.1488209827617, 2588.3079996837328, 2783.4714586189016, 2958.9162239450065, 3110.214999333911, 3225.8692184091024, 3283.5748502555466, 3292.7673355670145, 3302.474828073111, 3347.7984731059946, 3424.787670380154, 3529.287166821702, 3613.0192514051314, 3677.4097260614026, 3739.4978819910325, 3796.3731363957045, 3835.144222436003, 3852.0389616697707, 3855.423887201179, 3858.7236798399285, 3871.996555792483, 3899.3201655543057, 3936.770578117214, 3960.6211240575803, 3974.281473974235, 3983.3382491193747, 3996.8309038085463, 4005.695701102863, 3995.8933537468956, 3994.948406674874, 3994.140979125658, 3992.264368388703, 3990.9205133720684, 3978.0564575873295, 3958.714343413051, 3944.359895036693, 3916.9198235239737, 3879.722604171983, 3849.601063739347, 3835.2807531764606, 3831.641868252618, 3828.0830418346914, 3809.5703685280405, 3762.4752093352618, 3700.28476704659, 3632.5901181676168, 3551.5551410161897, 3471.1215546071167, 3362.98405135384, 3268.36064133149, 3218.3084788755855, 3207.9666632519584, 3197.4566910752387, 3145.387846114812, 3017.672582495283, 2849.420561691853, 2658.9142525557763, 2462.8938849436845, 2268.5348443255143, 2087.6884424730138, 1950.5988914497586, 1888.9889574522276, 1876.7267226781466, 1864.8008013244869, 1807.9930302048801, 1697.788981626063, 1582.6351303318256, 1474.8020498142457, 1378.9902800180087, 1292.7911129974204, 1213.987503499332, 1153.8293293876104, 1126.9983966280045, 1121.713078499826, 1116.4669986061629, 1090.971072568299, 1039.398813805123, 982.132049705305, 929.1170074808321, 880.6219087838083, 835.3503732714943, 793.0524186872127, 759.7308097790844, 744.7840905239773, 741.8305203073419, 738.8952511775442, 724.3630085663312, 695.1221614060233, 661.7256702313352, 630.475470431794, 601.261882133929, 573.6885283868714, 547.6222880951142, 527.1375664346709, 517.8303660486581, 515.9831973656367, 514.1368126425649, 505.0494897633677, 486.4472979557347, 465.36867418679105, 445.3970263501487, 426.36575389642644, 408.38039495393735, 391.34753455401915, 377.8359243125038, 371.6835127816132, 370.46183613448216, 369.24570908359925, 363.25380354714525, 350.87764736503544, 336.70098088227894, 323.2470316751141, 310.4498795869309, 298.18378224161125, 286.54118159297116, 277.29534305341355, 273.0606658870339, 272.21738156950494, 271.37710953921857, 267.2445693710804, 258.6972755343471, 248.85949551826104, 239.50260869655705, 230.54331723038968, 221.97101686425108, 213.76501536123212, 207.22174727110303, 204.2242819611944, 203.62727593612522, 203.032379517638, 200.10787230533023, 194.03911795616847, 187.04872564463537, 180.35847508411905, 173.93003245382062, 167.77790928090337, 161.8619096305105, 157.12695121600365, 154.96179053949604, 154.52999055138633, 154.09952529655484, 151.980517169903, 147.58597857070825, 142.48675896516121, 137.61052891165855, 132.91632055154554, 128.39771311545778, 124.06819646109516, 120.59471879231079, 118.9963025905209, 118.67658642301573, 118.35793694545119, 116.79198783642732, 113.54209235797575, 109.77557502098995, 106.15771552835284, 102.67658160819273, 99.32216758957621, 96.09193497473194, 93.49203157819525, 92.29670033552152, 92.0584437549998, 91.82094473790953, 90.64794313786352, 88.22016404085974, 85.39924923352044, 82.67907262771134, 80.05462803164288, 77.52716118763917, 75.09430650169699, 73.13104317014769, 72.2288738390401, 72.04887437511725, 71.86937360361684, 70.98490491856826, 69.14564169068704, 67.00633317171986, 64.94273902227893, 62.95159857897206, 61.02946438271339, 59.17441775766635, 57.68009923436829, 56.99110924552336, 56.85359043939661, 56.71647082628039, 56.04101711311543, 54.633440133655476, 52.99857251698664, 51.419362992576396, 49.89310128237347, 48.42007287955282, 46.994520577563776, 45.84517017997886, 45.31544356058037, 45.2097131092685, 45.10427579723894, 44.584620907594164, 43.50343921436554, 42.24333031121837, 41.02455670959348, 39.8459061965665, 38.70596696633666, 37.604234758925905, 36.715056058474794, 36.3051765652664, 36.22323818156353, 36.14149868787971, 35.73826108052285, 34.89868762863893, 33.92047002949351, 32.974067784687726, 32.05831400329475, 31.173023937289535, 30.31485210318798, 29.621838678404643, 29.30206253334993, 29.238207630076506, 29.1745091674368, 28.860028214609333, 28.205405650679666, 27.442274621384023, 26.702812118614855, 25.9870520306534, 25.29340268892837, 24.62216434663476, 24.080068181161618, 23.829757154377283, 23.779744710575777, 23.729889752152943, 23.484064522615743, 22.971601746561422, 22.373827823318035, 21.795600167553, 21.23445884925829, 20.691680715704383, 20.165622100421867, 19.739272592266502, 19.543014888407964, 19.50381703077507, 19.464718598165803, 19.27192481702101, 18.870276316424768, 18.401618175362177, 17.946889842811387, 17.50693306956209, 17.08110978575194, 16.6679594041145, 16.334321699259842, 16.180536644540933, 16.149829755809176, 16.11920513883775, 15.967957660536314, 15.652372043542757, 15.284421230697657, 14.927478584379934, 14.58214568543613, 14.247887147474083, 13.92395499806104, 13.661558423988291, 13.540622940101391, 13.516479753577459, 13.492398760557359, 13.373672713934294, 13.126221422961462, 12.837380337839377, 12.557968878789104, 12.287386037805513, 12.025454576065936, 11.771631381256258, 11.566719507801938, 11.4722067976261, 11.453329892963248, 11.43450181930867, 11.34168785345538, 11.148230500908861, 10.92313095316478, 10.705367818838122, 10.494724385273702, 10.291341053036943, 10.094534890886084, 9.935707690254947, 9.862577655142553, 9.847982594038296, 9.833427916905148, 9.761674860373358, 9.61212983906477, 9.438541278731059, 9.271161650924558, 9.109470121859422, 8.953541888292023, 8.80321652641695, 8.682266696802353, 8.626622424432258, 8.615524717909013, 8.604460532880255, 8.549984340079167, 8.436955248001466, 8.305900260834163, 8.179922048782444, 8.058887095012313, 7.942586447930158, 7.830990438670081, 7.741687056097236, 7.7007738960148835, 7.692623570896368, 7.684501491008376, 7.644565134932385, 7.56197427230341, 7.466808549245611, 7.376026751551682, 7.289608681794476, 7.207446483196329, 7.129535237693515, 7.067812278977773, 7.039711156510221, 7.03412952506933, 7.028572790432434, 7.001382341246263, 6.945695319970426, 6.882475975891321, 6.823260891907149, 6.76794319702497, 6.716448930148696, 6.668844026101271, 6.632099682548376, 6.615685345138621, 6.612449584259986, 6.609237988626019, 6.593645888185283, 6.562506278121952, 6.5285114883331685, 6.4982773089528285, 6.471739511488087, 6.448939274540369, 6.429736729472183, 6.416507531553448, 6.411174402910245, 6.410164414194435, 6.4091774203380565, 6.404614426824178, 6.396800492485325, 6.390678015493576, 6.388487065949064]}, "54": {"0": [2.6983404307459637, 2.698660147311369, 2.7000354601391914, 2.7028460777711145, 2.7060985987551534, 2.7078187923914996, 2.708221684735324, 2.708632559378391, 2.7105588989932508, 2.715209171568438, 2.721986498505267, 2.7298113228017025, 2.738609872922572, 2.748653923311852, 2.759706223902611, 2.7695781161165716, 2.774830635255226, 2.7760257624028655, 2.7772249929441344, 2.782654731723912, 2.7945947726630966, 2.8100071326481784, 2.82637443697222, 2.8439390848063, 2.8625518738167077, 2.8825501831645677, 2.9001479315027354, 2.908842492670618, 2.910807403250652, 2.9127815317771812, 2.921677179118877, 2.940821687477331, 2.9650391120536956, 2.9902583452988893, 3.0169603074043847, 3.0448598929023647, 3.0739541415456086, 3.0989529427823803, 3.111183777272253, 3.1139576678744025, 3.1167414512576164, 3.1292564957427706, 3.156123336862384, 3.1896780033223684, 3.224545283453559, 3.26062430248128, 3.2978949913471, 3.336432596181108, 3.369524081269732, 3.385730514465998, 3.389397090156076, 3.3930745977614336, 3.409581615105883, 3.444795240727358, 3.48843029467763, 3.533484609643433, 3.5800100085380993, 3.628018823089343, 3.6774854187752832, 3.719697225767944, 3.7402883732006567, 3.7449484914850197, 3.7496216522852786, 3.770564013839373, 3.8151366537508187, 3.870185369149493, 3.926834369339336, 3.985085393664034, 4.044996449496381, 4.106638615976199, 4.159168621798678, 4.184698987487372, 4.1904706960286235, 4.196256273618475, 4.22218524835973, 4.277328334595313, 4.345460952491747, 4.41540908010716, 4.48722483397851, 4.560937839768175, 4.63660792451806, 4.700896824403158, 4.732156964274512, 4.739223766846841, 4.746307459685151, 4.778053042107244, 4.845501730465897, 4.928726612952301, 5.013986116608156, 5.101488197834356, 5.191209513352167, 5.283237926687994, 5.361410368552596, 5.399371130661498, 5.407950517583851, 5.416549612891151, 5.45507682154257, 5.536824656429588, 5.637605480509338, 5.740884306868121, 5.846669393772751, 5.955164376381472, 6.066336041585222, 6.160742073000257, 6.20662257254042, 6.216989627639341, 6.227379392578496, 6.273911753756882, 6.372591970960453, 6.494114653504268, 6.618658818496544, 6.746295502519116, 6.877156549241674, 7.011073215441144, 7.124789135041114, 7.180003484799167, 7.192486897519072, 7.205000806720038, 7.261031229839697, 7.379824765658756, 7.526073187463796, 7.675835767513717, 7.8293374763225945, 7.986512057414588, 8.147666704806213, 8.284525068492282, 8.351052172712892, 8.36608480034165, 8.38115937359604, 8.448520114032904, 8.591463531768577, 8.767540969823783, 8.948068148685271, 9.132743681442399, 9.32213927496623, 9.51642687964481, 9.681321191572358, 9.761543295115656, 9.779681760181246, 9.79785892720144, 9.879231485232472, 10.051785849378325, 10.264563947344374, 10.48282057213588, 10.706854152646402, 10.93681331141188, 11.172416071831424, 11.372677335093867, 11.46992312602602, 11.491901136124508, 11.513932314635777, 11.612672820683082, 11.82255255375453, 12.081422037931636, 12.346762351484081, 12.619205911718733, 12.898486118495882, 13.185295148277412, 13.429310044693898, 13.547938463250576, 13.574770885965256, 13.601660459820819, 13.722081598718093, 13.977756406676267, 14.293609302015936, 14.617809426328312, 14.95059915678995, 15.29195385416899, 15.642702188999966, 15.941168071215317, 16.08617129339957, 16.118951745752046, 16.15181389754175, 16.299126275533627, 16.612536182594145, 16.99883631666878, 17.395559922029754, 17.803724299334263, 18.222925203926017, 18.653367867753367, 19.019400680208914, 19.197255075489846, 19.237489640114173, 19.27783085553925, 19.458747080320936, 19.843738442887542, 20.31928290926835, 20.807459742504836, 21.309525695171317, 21.82555195058434, 22.355750609220156, 22.807399201890465, 23.027292368441504, 23.077001240561653, 23.12683416606582, 23.350108374060074, 23.824518741689054, 24.411350728078325, 25.01434698070242, 25.63397219123216, 26.27187583690141, 26.92811092732776, 27.486733252652932, 27.758914523948086, 27.820484650076097, 27.882196457557896, 28.158551492167973, 28.746965632202958, 29.472969832682647, 30.21927891286369, 30.989314849588713, 31.780235694600282, 32.59491265986888, 33.28895980243233, 33.62646205484557, 33.70280394016682, 33.779344944441576, 34.1225652901904, 34.85345389834486, 35.75746016033951, 36.6869107821351, 37.64503212134907, 38.63199615433933, 39.64696258147256, 40.51201424954584, 40.93425037389611, 41.029798458228186, 41.12571708829919, 41.555987309507614, 42.468651559042506, 43.599774412796066, 44.76413452825501, 45.96406846237174, 47.199806487779576, 48.47430664398221, 49.56128328337596, 50.091086820346824, 50.210946957039, 50.33112712739943, 50.87012116282938, 52.01783441700267, 53.43908294668356, 54.90475039422746, 56.41697789764869, 57.97731410664836, 59.586584241932044, 60.96029948258884, 61.62968681322213, 61.78107482712494, 61.93284853238335, 62.613097193870686, 64.06539629956545, 65.86652727061134, 67.72557859353431, 69.64309978765478, 71.6259830385767, 73.66947365836467, 75.41284001908508, 76.2627756387387, 76.45527617940296, 76.64836060936791, 77.51516800717884, 79.36492290965512, 81.66235466557438, 84.03468008750468, 86.48404361394947, 89.01300066403107, 91.62859831016458, 93.86307118170483, 94.95275579548701, 95.19969878561382, 95.44742658264227, 96.55997566101239, 98.93658713604779, 101.89204823818415, 104.9387786510772, 108.09161969364796, 111.35675603953717, 114.73143020553077, 117.62218095146886, 119.0332612689195, 119.35271882320033, 119.67320745222653, 121.11984111462196, 124.19864531865962, 128.0182598758388, 131.97684469339677, 136.08183282525445, 140.32847314757544, 144.7369334013924, 148.52043104022988, 150.37029102016604, 150.78946541778333, 151.2099992939526, 153.09849542764127, 157.1286289128672, 162.15433346453807, 167.35574320852308, 172.76088836562516, 178.36636582808188, 184.17328746493195, 189.17923189984774, 191.63076666891556, 192.18552762924222, 192.74223737236468, 195.24467587819692, 200.5945210311089, 207.27490251183153, 214.22300187258014, 221.45209852391147, 228.9449655508446, 236.76516051530703, 243.50351044255189, 246.79919655763427, 247.54578348562404, 248.29509230861495, 251.6644741236081, 258.87403647136153, 267.8937126291149, 277.30689259446996, 287.1125355426059, 297.33769002586286, 308.022832746843, 317.2484596320157, 321.76907665017455, 322.79519204895513, 323.8252727186095, 328.4599006879644, 338.3917721513259, 350.87028757053787, 363.90410031322597, 377.51157599678965, 391.7498683511252, 406.7035737102431, 419.57101499941626, 425.9158166962336, 427.35778718668035, 428.80598008269396, 435.3296761392335, 449.3680650743527, 467.1182966797436, 485.6747450986471, 505.09664104217745, 525.5281187548458, 546.9270721306057, 565.6387652000932, 574.8798238852327, 576.9715336211725, 579.0712748453312, 588.5229702265684, 608.9954598103194, 634.9435816058515, 662.2194855064844, 691.046370414475, 721.4335158369777, 753.8399792143879, 782.0884798650078, 796.0288670067886, 799.2071180207997, 802.4027257631531, 816.842046298524, 848.2848418513748, 888.3376611582096, 931.1171492234403, 976.2316949226557, 1024.7029086852774, 1076.583427249686, 1122.1131783335675, 1144.908235482878, 1150.125224715825, 1155.3682585649833, 1178.9546810641482, 1231.0809840646136, 1298.019975406422, 1370.8152226699585, 1449.8171364623106, 1535.0466045711003, 1624.6173393743054, 1703.965713131358, 1745.5481677789214, 1754.728918842643, 1763.895835863019, 1804.2830448859443, 1893.5929974733488, 2011.9228131597438, 2132.093994013073, 2250.597328666453, 2368.433048814736, 2487.275706815992, 2577.9048833825595, 2618.2551303185965, 2626.853715161559, 2635.5230258836586, 2674.9821697726866, 2753.7023913925063, 2837.4046492492707, 2919.254035388768, 2986.4260573184374, 3053.2473295912646, 3113.0410673655606, 3155.9906298305236, 3175.5140759677734, 3179.825694921531, 3184.1109279938173, 3201.672344594825, 3233.8913437705714, 3270.485926926508, 3305.2835613472917, 3333.213432624879, 3352.9117030006187, 3373.844355777841, 33
[truncated: 2,333,777 more chars]
