# Supplementary material for: NRV: An open framework for in silico evaluation of peripheral nerve electrical stimulation strategies
Source: PLoS Comput Biol. 2024 Jul 12;20(7):e1011826. doi: 10.1371/journal.pcbi.1011826 (PMC11268605; doi:10.1371/journal.pcbi.1011826)
Supplement: S3 Archive — Python scripts and data files to generate and plot the in silico study replication. (ZIP) [file pcbi.1011826.s012.zip › S3_Archive/data/footprints/elec_pos_7.json]

{"ID": 0, "type": "Circular", "D": 616.3410454230217, "y_grav_center": 0, "z_grav_center": 0, "N_vertices": 360, "y_vertices": [-308.17052271151084, -308.12332500961617, -307.98174636101294, -307.74583013251504, -307.41564858738576, -306.99130286320326, -306.4729229408806, -305.8606676048521, -305.1547243944358, -304.3553095463885, -303.4626679286708, -302.4770729654414, -301.39882655330524, -300.2282589688395, -298.9657287674273, -297.61162267342854, -296.1663554617231, -294.63036983066115, -293.0041362664614, -291.28815289909585, -289.48294534970927, -287.58906656961574, -285.60709667092544, -283.53764274885054, -281.38133869574665, -279.1388450069461, -276.8108485784419, -274.39806249648586, -271.901225819163, -269.3211033500125, -266.6584854037604, -263.91418756423997, -261.0890504345705, -258.1839393796732, -255.19974426120214, -252.13737916497175, -248.99778212096376, -245.78191481600035, -242.49076229917108, -239.12533268010299, -235.68665682016814, -232.17578801672087, -228.59380168046377, -224.94179500603965, -221.220886635951, -217.43221631790928, -213.57694455572042, -209.6562522538122, -205.67134035551186, -201.6234294751872, -197.51375952436072, -193.34358933191422, -189.11419625849743, -184.82687580526178, -180.48294121703609, -176.08372308006793, -171.63056891445362, -167.12484276138028, -162.56792476530757, -157.96121075121732, -153.30611179705963, -148.6040538015273, -143.85647704729004, -139.06483575982256, -134.23059766196266, -129.35524352433458, -124.44026671177551, -119.48717272590417, -114.49747874397268, -109.47271315414112, -104.41441508731872, -99.32413394571391, -94.20342892823889, -89.05386855291273, -83.87703017641017, -78.67449951090319, -73.44787013834303, -68.19874302233168, -62.92872601773246, -57.63943337816942, -52.33248526156716, -47.009507233881514, -41.67212977117453, -36.32198776018466, -30.96071999754637, -25.589968687811943, -20.211378940429462, -14.826598265830986, -9.437276070785291, -4.045063153169722, 1.3483888036840512, 6.741427736915415, 12.132401710176817, 17.51965941963632, 22.901550699787077, 28.27642702890785, 33.64264203401999, 38.99855199518634, 44.34251634899741, 49.6728981910907, 54.988064777549305, 60.286388025025985, 65.56624500943968, 70.82601846309211, 76.06409727005094, 81.27887695964934, 86.46876019794979, 91.63215727702182, 96.76748660188377, 101.87317517495971, 106.94765907790261, 111.98938395063668, 116.99680546747177, 121.96838981014433, 126.90261413763976, 131.79796705265213, 136.65294906453894, 141.46607304862843, 146.23586470173953, 150.96086299377413, 155.63962061524313, 160.27070442059147, 164.8526958671824, 169.38419144981077, 173.86380313060852, 178.29015876421388, 182.6619025180711, 186.97769528773492, 191.23621510704967, 195.4361575530799, 199.57623614566654, 203.65518274148727, 207.67174792250074, 211.6247013786538, 215.51283228473739, 219.33494967127237, 223.0898827893149, 226.77648146906677, 230.39361647218334, 233.94017983766875, 237.415085221255, 240.81726822815855, 244.14568673911413, 247.3993212295853, 250.57717508205383, 253.67827489129292, 256.70167076252955, 259.6464366024063, 262.5116704026515, 265.2964945163731, 268.0000559268892, 270.6215265090153, 273.16010328272614, 275.61500865911563, 277.98549067857977, 280.270823241148, 282.47030632889494, 284.5832662203614, 286.6090556969219, 288.54705424103327, 290.3966682263047, 292.1573310993314, 293.8285035532339, 295.4096736928538, 296.9003571915511, 298.30009743955833, 299.6084656838435, 300.8250611594418, 301.949511212213, 302.98147141298904, 303.9206256630756, 304.7666862910761, 305.51939414100804, 306.1785186516846, 306.7438579273379, 307.2152387994613, 307.59251687985255, 307.8755766048412, 308.0643312706867, 308.15872306013665, 308.15872306013665, 308.0643312706867, 307.8755766048412, 307.59251687985255, 307.2152387994613, 306.7438579273379, 306.1785186516846, 305.51939414100804, 304.76668629107616, 303.9206256630756, 302.9814714129891, 301.949511212213, 300.8250611594418, 299.6084656838435, 298.3000974395584, 296.9003571915512, 295.4096736928538, 293.82850355323393, 292.1573310993314, 290.3966682263048, 288.54705424103327, 286.609055696922, 284.58326622036145, 282.470306328895, 280.2708232411481, 277.9854906785798, 275.61500865911574, 273.1601032827262, 270.6215265090155, 268.00005592688933, 265.2964945163732, 262.5116704026516, 259.64643660240637, 256.70167076252966, 253.67827489129303, 250.577175082054, 247.39932122958538, 244.1456867391143, 240.81726822815867, 237.41508522125517, 233.94017983766884, 230.39361647218345, 226.77648146906688, 223.08988278931503, 219.33494967127245, 215.5128322847375, 211.624701378654, 207.67174792250083, 203.65518274148747, 199.57623614566666, 195.4361575530801, 191.23621510704993, 186.97769528773492, 182.66190251807117, 178.29015876421397, 173.86380313060874, 169.38419144981103, 164.85269586718252, 160.27070442059158, 155.6396206152434, 150.96086299377436, 146.23586470173964, 141.46607304862854, 136.6529490645391, 131.79796705265238, 126.90261413763983, 121.96838981014446, 116.99680546747192, 111.98938395063688, 106.94765907790287, 101.87317517495978, 96.76748660188392, 91.632157277022, 86.46876019795005, 81.27887695964941, 76.06409727005106, 70.82601846309231, 65.56624500943995, 60.28638802502625, 54.988064777549376, 49.672898191090844, 44.3425163489976, 38.99855199518661, 33.642642034020064, 28.27642702890798, 22.901550699787283, 17.51965941963659, 12.13240171017716, 6.741427736915552, 1.348388803684188, -4.045063153169517, -9.43727607078502, -14.826598265830919, -20.211378940429324, -25.589968687811737, -30.9607199975461, -36.32198776018459, -41.6721297711744, -47.00950723388131, -52.332485261566895, -57.63943337816915, -62.92872601773239, -68.19874302233156, -73.44787013834282, -78.67449951090293, -83.87703017641013, -89.0538685529126, -94.20342892823871, -99.32413394571365, -104.41441508731839, -109.47271315414105, -114.49747874397255, -119.48717272590399, -124.44026671177525, -129.35524352433458, -134.23059766196252, -139.06483575982233, -143.8564770472898, -148.6040538015273, -153.30611179705951, -157.9612107512171, -162.56792476530734, -167.12484276138005, -171.63056891445362, -176.0837230800678, -180.48294121703583, -184.82687580526158, -189.11419625849743, -193.3435893319141, -197.5137595243606, -201.623429475187, -205.67134035551163, -209.65625225381208, -213.57694455572033, -217.43221631790908, -221.2208866359508, -224.94179500603965, -228.59380168046368, -232.1757880167207, -235.68665682016797, -239.12533268010282, -242.49076229917097, -245.78191481600024, -248.9977821209636, -252.13737916497158, -255.19974426120214, -258.18393937967306, -261.08905043457037, -263.9141875642398, -266.6584854037604, -269.3211033500124, -271.90122581916296, -274.39806249648575, -276.81084857844183, -279.13884500694604, -281.3813386957466, -283.53764274885043, -285.60709667092533, -287.58906656961574, -289.48294534970915, -291.2881528990958, -293.0041362664613, -294.6303698306611, -296.1663554617231, -297.61162267342854, -298.96572876742727, -300.22825896883944, -301.3988265533052, -302.4770729654414, -303.4626679286708, -304.35530954638847, -305.1547243944358, -305.8606676048521, -306.47292294088055, -306.9913028632032, -307.41564858738576, -307.745830132515, -307.98174636101294, -308.12332500961617, -308.17052271151084], "z_vertices": [-3.774000442302185e-14, -5.393297071759847, -10.784942128101951, -16.173283659635416, -21.556671168869226, -26.933455675773423, -32.30199022287763, -37.660630379747815, -43.007734746691256, -48.34166545753094, -53.66078868129961, -58.96347512269659, -64.24810052115508, -69.51304614836879, -74.75669930412185, -79.97745381027458, -85.17371050274909, -90.34387772136881, -95.48637179739718, -100.59961753863078, -105.6820487118937, -110.73210852279001, -115.7482500925628, -120.72893693191797, -125.67264341166435, -130.57785523002724, -135.44306987649355, -140.2667970920434, -145.04755932563063, -149.78389218676924, -154.47434489409022, -159.11748071972795, -163.71187742940378, -168.25612771806877, -172.74883964097373, -177.1886370400345, -181.57415996536204, -185.90406509182682, -190.17702613053115, -194.39173423506438, -198.54689840241304, -202.64124586840782, -206.6735224975822, -210.64249316732523, -214.54694214621085, -218.38567346638771, -222.1575112899146, -225.86130026892985, -229.49590589954545, -233.06021486935524, -236.55313539845295, -239.9735975738538, -243.32055367721887, -246.59297850578017, -249.78986968637003, -252.91024798245675, -255.95315759409337, -258.91766645068805, -261.8028664965056, -264.6078739688132, -267.3318296685849, -269.9738992236816, -272.5332733444273, -275.00916807150156, -277.4008250160733, -279.7075115921021, -281.92852124073573, -284.0631736467361, -286.1108149468652, -288.07081793016965, -289.9425822301011, -291.7255345084138, -293.4191286307831, -295.0228458340919, -296.53619488533167, -297.95871223207206, -299.289962144451, -300.52953684864286, -301.67705665176294, -302.73217005817105, -303.6945538771377, -304.56391332184035, -305.3399820996592, -306.0225224937452, -306.6113254358347, -307.1062105702889, -307.50702630933847, -307.81364987951633, -308.0259873592642, -308.1439737077016, -308.1675727845484, -308.096777361195, -307.93160912291665, -307.67211866223073, -307.31838546340003, -306.87051787808593, -306.3286530921595, -305.6929570836799, -304.9636245720541, -304.14087895839214, -303.2249722570782, -302.21618501857546, -301.1148262434913, -299.9212332879277, -298.63577176014604, -297.2588354085779, -295.7908460012163, -294.23225319642467, -292.5835344052021, -290.84519464494815, -289.0177663847718, -287.10180938239085, -285.0979105126735, -283.00668358787306, -280.82876916961186, -278.5648343726714, -276.2155726606491, -273.7817036335444, -271.26397280733823, -268.6631513856353, -265.9800360234373, -263.21544858312024, -260.37023588269085, -257.44526943639823, -254.4414451877815, -251.35968323523412, -248.20092755016958, -244.96614568787413, -241.65632849113643, -238.272489786743, -234.81566607493411, -231.28691621191467, -227.68732108551663, -224.01798328411365, -220.28002675888814, -216.47459647955517, -212.60285808364748, -208.6659975194709, -204.6652206828369, -200.60175304768657, -196.47683929071655, -192.29174291012328, -188.04774583858264, -183.74614805058167, -179.38826716422554, -174.9754380376384, -170.50901236008522, -165.99035823793628, -161.42085977560484, -156.8019166515825, -152.13494368970612, -147.4213704257837, -142.6626406697149, -137.86021206323971, -133.01555563344866, -128.13015534219488, -123.2055076315425, -118.24312096539374, -113.24451536743193, -108.21122195552563, -103.14478247273249, -98.04674881504992, -92.91868255605574, -87.76215446858325, -82.57874404358036, -77.37003900629641, -72.13763482994848, -66.8831342470127, -61.608146758293906, -56.314288139919896, -51.00317994841584, -45.67644902400597, -40.335726992298135, -34.98264976450267, -29.61885703633705, -24.2459917857735, -18.865699769778942, -13.47962902020589, -8.089429338984413, -2.696751792774042, 2.6967517927739046, 8.089429338984276, 13.479629020205616, 18.865699769778807, 24.245991785773228, 29.618857036336912, 34.98264976450239, 40.335726992298, 45.6764490240057, 51.003179948415706, 56.31428813991976, 61.60814675829377, 66.88313424701258, 72.13763482994821, 77.37003900629627, 82.5787440435801, 87.7621544685831, 92.91868255605549, 98.04674881504978, 103.14478247273222, 108.21122195552549, 113.2445153674318, 118.2431209653936, 123.20550763154239, 128.13015534219463, 133.0155556334485, 137.86021206323946, 142.66264066971476, 147.42137042578344, 152.13494368970603, 156.8019166515824, 161.42085977560473, 165.9903582379362, 170.5090123600851, 174.9754380376383, 179.38826716422534, 183.74614805058155, 188.04774583858244, 192.29174291012316, 196.47683929071633, 200.60175304768646, 204.66522068283678, 208.66599751947078, 212.6028580836474, 216.4745964795551, 220.28002675888803, 224.01798328411346, 227.68732108551652, 231.2869162119145, 234.815666074934, 238.27248978674282, 241.65632849113626, 244.96614568787413, 248.2009275501695, 251.35968323523403, 254.44144518778137, 257.44526943639806, 260.3702358826908, 263.2154485831202, 265.98003602343715, 268.66315138563516, 271.2639728073382, 273.78170363354434, 276.21557266064906, 278.56483437267127, 280.8287691696118, 283.006683587873, 285.0979105126734, 287.1018093823908, 289.01776638477173, 290.84519464494815, 292.583534405202, 294.2322531964246, 295.79084600121627, 297.2588354085779, 298.63577176014604, 299.92123328792763, 301.1148262434912, 302.2161850185754, 303.2249722570782, 304.14087895839214, 304.963624572054, 305.69295708367986, 306.32865309215947, 306.87051787808593, 307.3183854634, 307.6721186622307, 307.9316091229166, 308.096777361195, 308.1675727845484, 308.1439737077016, 308.02598735926426, 307.81364987951633, 307.50702630933847, 307.1062105702889, 306.6113254358348, 306.0225224937452, 305.3399820996592, 304.56391332184035, 303.6945538771377, 302.7321700581711, 301.67705665176294, 300.52953684864286, 299.28996214445107, 297.9587122320721, 296.53619488533167, 295.0228458340919, 293.4191286307832, 291.72553450841383, 289.9425822301012, 288.0708179301697, 286.1108149468653, 284.06317364673623, 281.92852124073585, 279.7075115921021, 277.4008250160734, 275.0091680715017, 272.53327334442747, 269.9738992236816, 267.33182966858493, 264.60787396881335, 261.8028664965057, 258.91766645068816, 255.95315759409337, 252.91024798245684, 249.7898696863702, 246.59297850578034, 243.32055367721887, 239.97359757385388, 236.55313539845307, 233.0602148693554, 229.49590589954565, 225.8613002689299, 222.1575112899147, 218.38567346638794, 214.54694214621105, 210.64249316732523, 206.67352249758233, 202.64124586840805, 198.54689840241323, 194.39173423506458, 190.1770261305313, 185.9040650918269, 181.57415996536227, 177.18863704003473, 172.74883964097373, 168.25612771806888, 163.711877429404, 159.11748071972818, 154.47434489409022, 149.78389218676935, 145.04755932563074, 140.26679709204362, 135.4430698764938, 130.57785523002735, 125.67264341166447, 120.72893693191823, 115.74825009256305, 110.73210852279001, 105.68204871189383, 100.59961753863091, 95.48637179739745, 90.34387772136907, 85.17371050274923, 79.97745381027471, 74.75669930412212, 69.51304614836904, 64.24810052115522, 58.963475122696735, 53.660788681299884, 48.3416654575312, 43.007734746691256, 37.66063037974795, 32.30199022287777, 26.933455675773697, 21.5566711688695, 16.173283659635548, 10.784942128102088, 5.393297071760121, 3.774000442302185e-14], "A": 298354.1359863737, "axons_diameter": [4.181818181818182, 15.090909090909092, 4.636363636363637, 8.575757575757576, 10.393939393939394, 11.303030303030303, 7.515151515151516, 4.636363636363637, 2.0606060606060606, 2.9696969696969697, 7.212121212121212, 11.0, 11.606060606060606, 9.636363636363637, 4.9393939393939394, 4.9393939393939394, 3.878787878787879, 3.4242424242424243, 12.06060606060606, 9.93939393939394, 3.7272727272727275, 11.454545454545455, 10.84848484848485, 3.878787878787879, 10.242424242424242, 2.9696969696969697, 4.9393939393939394, 8.575757575757576, 4.636363636363637, 10.393939393939394, 11.757575757575758, 3.121212121212121, 11.0, 4.03030303030303, 7.212121212121212, 2.0606060606060606, 6.151515151515151, 12.818181818181818, 13.878787878787879, 4.9393939393939394, 4.333333333333334, 4.181818181818182, 11.454545454545455, 3.4242424242424243, 3.878787878787879, 2.515151515151515, 7.96969696969697, 2.3636363636363638, 2.9696969696969697, 4.9393939393939394, 12.818181818181818, 9.333333333333334, 6.757575757575758, 2.8181818181818183, 2.515151515151515, 2.3636363636363638, 4.787878787878788, 3.272727272727273, 4.484848484848484, 11.0, 9.636363636363637, 6.757575757575758, 6.303030303030303, 9.030303030303031, 3.272727272727273, 11.0, 8.424242424242426, 8.878787878787879, 2.9696969696969697, 8.878787878787879, 5.090909090909091, 7.0606060606060606, 9.636363636363637, 4.484848484848484, 3.4242424242424243, 7.515151515151516, 2.9696969696969697, 5.3939393939393945, 11.0, 12.363636363636363, 8.727272727272727, 11.151515151515152, 4.181818181818182, 12.515151515151516, 2.3636363636363638, 2.8181818181818183, 9.787878787878789, 3.5757575757575757, 9.787878787878789, 10.393939393939394, 9.787878787878789, 8.878787878787879, 3.272727272727273, 2.515151515151515, 4.333333333333334, 3.121212121212121, 4.181818181818182, 10.545454545454545, 2.8181818181818183, 12.96969696969697, 3.878787878787879, 7.515151515151516, 10.393939393939394, 10.393939393939394, 3.878787878787879, 2.9696969696969697, 3.878787878787879, 4.787878787878788, 12.06060606060606, 6.303030303030303, 10.090909090909092, 10.090909090909092, 4.181818181818182, 4.9393939393939394, 11.757575757575758, 8.575757575757576, 4.333333333333334, 5.090909090909091, 12.666666666666668, 3.121212121212121, 5.3939393939393945, 4.9393939393939394, 11.90909090909091, 15.242424242424242, 2.8181818181818183, 9.787878787878789, 11.0, 4.636363636363637, 7.818181818181818, 9.484848484848484, 6.303030303030303, 5.848484848484849, 9.484848484848484, 11.454545454545455, 3.878787878787879, 5.242424242424242, 11.0, 5.696969696969697, 4.181818181818182, 9.030303030303031, 2.9696969696969697, 11.303030303030303, 10.545454545454545, 11.90909090909091, 3.121212121212121, 10.545454545454545, 9.93939393939394, 4.484848484848484, 12.363636363636363, 8.727272727272727, 12.363636363636363, 10.696969696969697, 10.393939393939394, 4.03030303030303, 10.393939393939394, 3.272727272727273, 3.5757575757575757, 12.666666666666668, 8.424242424242426, 3.272727272727273, 10.242424242424242, 12.666666666666668, 12.666666666666668, 4.636363636363637, 6.0, 9.333333333333334, 4.787878787878788, 3.878787878787879, 5.696969696969697, 4.484848484848484, 12.212121212121213, 7.96969696969697, 2.8181818181818183, 9.484848484848484, 9.636363636363637, 7.363636363636364, 12.06060606060606, 5.848484848484849, 3.272727272727273, 2.9696969696969697, 3.7272727272727275, 11.606060606060606, 9.93939393939394, 9.484848484848484, 12.818181818181818, 5.090909090909091, 15.090909090909092, 4.636363636363637, 3.878787878787879, 2.666666666666667, 5.848484848484849, 9.484848484848484, 8.878787878787879, 3.7272727272727275, 5.696969696969697, 11.151515151515152, 3.272727272727273, 12.363636363636363, 5.242424242424242, 9.787878787878789, 13.272727272727273, 10.242424242424242, 8.727272727272727, 12.06060606060606, 3.5757575757575757, 3.7272727272727275, 9.333333333333334, 10.242424242424242, 5.545454545454546, 4.636363636363637, 13.727272727272728, 8.878787878787879, 10.242424242424242, 9.484848484848484, 10.242424242424242, 7.515151515151516, 6.606060606060606, 8.272727272727273, 4.03030303030303, 6.303030303030303, 5.696969696969697, 6.757575757575758, 12.96969696969697, 5.848484848484849, 9.93939393939394, 14.636363636363637, 4.787878787878788, 3.878787878787879, 8.727272727272727, 12.06060606060606, 10.242424242424242, 7.515151515151516, 13.121212121212121, 7.0606060606060606, 2.9696969696969697, 4.484848484848484, 10.242424242424242, 13.121212121212121, 4.03030303030303, 7.96969696969697, 12.515151515151516, 11.454545454545455, 5.545454545454546, 2.212121212121212, 10.84848484848485, 11.0, 8.121212121212121, 13.424242424242424, 10.696969696969697, 11.90909090909091, 10.393939393939394, 11.151515151515152, 12.96969696969697, 5.090909090909091, 10.090909090909092, 5.3939393939393945, 4.03030303030303, 2.212121212121212, 2.515151515151515, 3.4242424242424243, 5.696969696969697, 9.787878787878789, 4.484848484848484, 2.8181818181818183, 11.454545454545455, 3.5757575757575757, 5.545454545454546, 2.9696969696969697, 10.242424242424242, 13.121212121212121, 4.484848484848484, 3.121212121212121, 3.272727272727273, 12.666666666666668, 11.90909090909091, 5.242424242424242, 4.181818181818182, 12.818181818181818, 2.3636363636363638, 3.878787878787879, 8.878787878787879, 9.787878787878789, 6.454545454545455, 11.303030303030303, 6.757575757575758, 6.606060606060606, 5.696969696969697, 11.757575757575758, 7.666666666666667, 3.272727272727273, 12.818181818181818, 7.96969696969697, 4.787878787878788, 11.757575757575758, 9.484848484848484, 4.333333333333334, 6.606060606060606, 15.242424242424242, 6.757575757575758, 3.7272727272727275, 5.545454545454546, 8.727272727272727, 3.5757575757575757, 11.0, 5.696969696969697, 10.545454545454545, 10.545454545454545, 12.96969696969697, 11.0, 10.545454545454545, 2.515151515151515, 12.96969696969697, 2.666666666666667, 7.212121212121212, 3.5757575757575757, 10.545454545454545, 6.909090909090909, 2.666666666666667, 5.242424242424242, 10.242424242424242, 7.818181818181818, 10.242424242424242, 9.030303030303031, 11.0, 3.878787878787879, 9.030303030303031, 9.787878787878789, 2.8181818181818183, 5.242424242424242, 12.212121212121213, 10.393939393939394, 4.333333333333334, 6.606060606060606, 4.9393939393939394, 5.3939393939393945, 11.303030303030303, 5.242424242424242, 11.454545454545455, 4.9393939393939394, 14.030303030303031, 12.363636363636363, 4.636363636363637, 12.212121212121213, 3.121212121212121, 2.0606060606060606, 13.575757575757576, 6.606060606060606, 11.757575757575758, 14.787878787878789, 4.333333333333334, 4.9393939393939394, 4.484848484848484, 10.242424242424242, 3.878787878787879, 4.636363636363637, 7.515151515151516, 7.666666666666667, 12.666666666666668, 6.0, 2.666666666666667, 2.8181818181818183, 4.03030303030303, 9.484848484848484, 4.9393939393939394, 2.666666666666667, 9.636363636363637, 5.242424242424242, 2.666666666666667, 6.303030303030303, 8.272727272727273, 9.484848484848484, 8.727272727272727, 5.242424242424242, 10.545454545454545, 13.121212121212121, 4.181818181818182, 4.333333333333334, 10.84848484848485, 10.393939393939394, 11.151515151515152, 5.545454545454546, 6.909090909090909, 12.06060606060606, 6.0, 2.666666666666667, 12.363636363636363, 9.787878787878789, 5.848484848484849, 9.787878787878789, 5.242424242424242, 4.181818181818182, 11.757575757575758, 8.121212121212121, 2.9696969696969697, 10.242424242424242, 10.242424242424242, 3.7272727272727275, 11.0, 4.333333333333334, 6.303030303030303, 3.5757575757575757, 4.181818181818182, 6.0, 9.787878787878789, 9.787878787878789, 2.8181818181818183, 2.3636363636363638, 9.787878787878789, 2.515151515151515, 15.696969696969697, 9.030303030303031, 3.7272727272727275, 10.242424242424242, 11.757575757575758, 10.090909090909092, 9.636363636363637, 12.515151515151516, 11.303030303030303, 12.515151515151516, 4.787878787878788, 4.333333333333334, 4.787878787878788, 7.818181818181818, 10.84848484848485, 3.7272727272727275, 11.454545454545455, 3.121212121212121, 6.454545454545455, 3.878787878787879, 2.9696969696969697, 10.545454545454545, 8.424242424242426, 4.484848484848484, 6.303030303030303, 4.181818181818182, 9.333333333333334, 2.666666666666667, 6.303030303030303, 14.181818181818182, 5.3939393939393945, 12.818181818181818, 3.4242424242424243, 5.3939393939393945, 11.454545454545455, 6.0, 5.242424242424242, 5.242424242424242, 2.515151515151515, 12.96969696969697, 11.303030303030303, 2.515151515151515, 3.272727272727273, 9.484848484848484, 11.757575757575758, 5.545454545454546, 5.696969696969697, 4.9393939393939394, 12.515151515151516, 2.666666666666667, 2.9696969696969697, 12.818181818181818, 5.848484848484849, 8.878787878787879, 5.3939393939393945, 3.272727272727273, 9.181818181818182, 13.424242424242424, 3.121212121212121, 4.333333333333334, 4.03030303030303, 3.7272727272727275, 4.03030303030303, 12.515151515151516, 2.0606060606060606, 13.272727272727273, 5.242424242424242, 11.151515151515152, 2.515151515151515, 4.03030303030303, 9.93939393939394, 11.606060606060606, 3.7272727272727275, 4.9393939393939394, 10.696969696969697, 11.303030303030303, 6.454545454545455, 4.333333333333334, 7.818181818181818, 15.090909090909092, 6.151515151515151, 8.121212121212121, 5.090909090909091, 10.545454545454545, 11.151515151515152, 7.818181818181818, 11.151515151515152, 12.818181818181818, 6.151515151515151], "axons_type": [1.0, 1.0, 1.0, 1.0, 1.0, 1.0, 1.0, 1.0, 1.0, 1.0, 1.0, 1.0, 1.0, 1.0, 1.0, 1.0, 1.0, 1.0, 1.0, 1.0, 1.0, 1.0, 1.0, 1.0, 1.0, 1.0, 1.0, 1.0, 1.0, 1.0, 1.0, 1.0, 1.0, 1.0, 1.0, 1.0, 1.0, 1.0, 1.0, 1.0, 1.0, 1.0, 1.0, 1.0, 1.0, 1.0, 1.0, 1.0, 1.0, 1.0, 1.0, 1.0, 1.0, 1.0, 1.0, 1.0, 1.0, 1.0, 1.0, 1.0, 1.0, 1.0, 1.0, 1.0, 1.0, 1.0, 1.0, 1.0, 1.0, 1.0, 1.0, 1.0, 1.0, 1.0, 1.0, 1.0, 1.0, 1.0, 1.0, 1.0, 1.0, 1.0, 1.0, 1.0, 1.0, 1.0, 1.0, 1.0, 1.0, 1.0, 1.0, 1.0, 1.0, 1.0, 1.0, 1.0, 1.0, 1.0, 1.0, 1.0, 1.0, 1.0, 1.0, 1.0, 1.0, 1.0, 1.0, 1.0, 1.0, 1.0, 1.0, 1.0, 1.0, 1.0, 1.0, 1.0, 1.0, 1.0, 1.0, 1.0, 1.0, 1.0, 1.0, 1.0, 1.0, 1.0, 1.0, 1.0, 1.0, 1.0, 1.0, 1.0, 1.0, 1.0, 1.0, 1.0, 1.0, 1.0, 1.0, 1.0, 1.0, 1.0, 1.0, 1.0, 1.0, 1.0, 1.0, 1.0, 1.0, 1.0, 1.0, 1.0, 1.0, 1.0, 1.0, 1.0, 1.0, 1.0, 1.0, 1.0, 1.0, 1.0, 1.0, 1.0, 1.0, 1.0, 1.0, 1.0, 1.0, 1.0, 1.0, 1.0, 1.0, 1.0, 1.0, 1.0, 1.0, 1.0, 1.0, 1.0, 1.0, 1.0, 1.0, 1.0, 1.0, 1.0, 1.0, 1.0, 1.0, 1.0, 1.0, 1.0, 1.0, 1.0, 1.0, 1.0, 1.0, 1.0, 1.0, 1.0, 1.0, 1.0, 1.0, 1.0, 1.0, 1.0, 1.0, 1.0, 1.0, 1.0, 1.0, 1.0, 1.0, 1.0, 1.0, 1.0, 1.0, 1.0, 1.0, 1.0, 1.0, 1.0, 1.0, 1.0, 1.0, 1.0, 1.0, 1.0, 1.0, 1.0, 1.0, 1.0, 1.0, 1.0, 1.0, 1.0, 1.0, 1.0, 1.0, 1.0, 1.0, 1.0, 1.0, 1.0, 1.0, 1.0, 1.0, 1.0, 1.0, 1.0, 1.0, 1.0, 1.0, 1.0, 1.0, 1.0, 1.0, 1.0, 1.0, 1.0, 1.0, 1.0, 1.0, 1.0, 1.0, 1.0, 1.0, 1.0, 1.0, 1.0, 1.0, 1.0, 1.0, 1.0, 1.0, 1.0, 1.0, 1.0, 1.0, 1.0, 1.0, 1.0, 1.0, 1.0, 1.0, 1.0, 1.0, 1.0, 1.0, 1.0, 1.0, 1.0, 1.0, 1.0, 1.0, 1.0, 1.0, 1.0, 1.0, 1.0, 1.0, 1.0, 1.0, 1.0, 1.0, 1.0, 1.0, 1.0, 1.0, 1.0, 1.0, 1.0, 1.0, 1.0, 1.0, 1.0, 1.0, 1.0, 1.0, 1.0, 1.0, 1.0, 1.0, 1.0, 1.0, 1.0, 1.0, 1.0, 1.0, 1.0, 1.0, 1.0, 1.0, 1.0, 1.0, 1.0, 1.0, 1.0, 1.0, 1.0, 1.0, 1.0, 1.0, 1.0, 1.0, 1.0, 1.0, 1.0, 1.0, 1.0, 1.0, 1.0, 1.0, 1.0, 1.0, 1.0, 1.0, 1.0, 1.0, 1.0, 1.0, 1.0, 1.0, 1.0, 1.0, 1.0, 1.0, 1.0, 1.0, 1.0, 1.0, 1.0, 1.0, 1.0, 1.0, 1.0, 1.0, 1.0, 1.0, 1.0, 1.0, 1.0, 1.0, 1.0, 1.0, 1.0, 1.0, 1.0, 1.0, 1.0, 1.0, 1.0, 1.0, 1.0, 1.0, 1.0, 1.0, 1.0, 1.0, 1.0, 1.0, 1.0, 1.0, 1.0, 1.0, 1.0, 1.0, 1.0, 1.0, 1.0, 1.0, 1.0, 1.0, 1.0, 1.0, 1.0, 1.0, 1.0, 1.0, 1.0, 1.0, 1.0, 1.0, 1.0, 1.0, 1.0, 1.0, 1.0, 1.0, 1.0, 1.0, 1.0, 1.0, 1.0, 1.0, 1.0, 1.0, 1.0, 1.0, 1.0, 1.0, 1.0, 1.0, 1.0, 1.0, 1.0, 1.0, 1.0, 1.0, 1.0, 1.0, 1.0, 1.0, 1.0, 1.0, 1.0, 1.0, 1.0, 1.0, 1.0, 1.0, 1.0, 1.0, 1.0, 1.0, 1.0, 1.0, 1.0, 1.0, 1.0, 1.0, 1.0, 1.0, 1.0, 1.0, 1.0, 1.0, 1.0, 1.0, 1.0, 1.0, 1.0, 1.0, 1.0, 1.0, 1.0, 1.0, 1.0, 1.0, 1.0, 1.0, 1.0, 1.0, 1.0, 1.0, 1.0, 1.0, 1.0], "axons_y": [-199.611744981054, -178.84781723755322, -154.0302214447346, -138.6177873676037, -115.2157266014826, -89.19322499525508, -65.82025580067143, -45.39802262462993, -29.096087485929203, -29.99091800329812, -12.24891978277886, 11.913530449886004, 38.27832043348874, 49.90117632043167, 72.29594777215559, 87.43795097768529, 105.71318855179383, 122.90711966850212, 145.50118762962722, 171.56464880261288, 195.3781282155548, 220.7651750295476, -223.94096541997888, -201.70798994781478, -179.7269446931214, -162.0600810701191, -143.1048042946009, -124.44011629142466, -103.78616139663899, -81.91425024588396, -56.97114994961032, -35.064796512279536, -13.046948505275727, 9.387429246832022, 30.047449815546315, 45.366405204957026, 51.62127071228424, 65.51680831017616, 90.03682000702725, 113.56391743146403, 132.61052336536443, 153.6160484359321, 176.43181863950525, 198.22049246690617, 207.74771379560107, -220.12966674400684, -200.0739770588993, -158.9511072471652, -141.2907270751433, -125.24108546728579, -101.70565817228966, -76.34049516250045, -59.63277174129767, -43.6806648145921, -26.04109670134093, -8.90533202108392, 9.104035153334147, 28.286897654056894, 70.2475637670366, 115.7161829169761, 141.023150204001, 150.889633442004, 163.6477133667171, 186.18647036475414, 222.5484216931763, 242.56472800334862, -233.3936413944854, -209.68934043821213, -179.51903053318512, -159.00532196993555, -135.0421157393974, -115.96418777097728, -92.61295814666033, -74.18428180884659, -56.88492645993858, -41.10720245852788, -2.8369424627597177, 41.26385212008334, 63.356605494740585, 89.07213931616114, 102.02216260763905, 126.90366794838876, 171.36012379249198, 200.81754184713228, 220.85635442665827, -239.1354051854746, -220.93450189678762, -186.00952960431428, -168.15127027315043, -143.7380436067243, -117.66165124410989, -93.25807212282069, -73.36805144940011, -59.538468428051104, -41.15745140477236, -24.282875622331304, -21.249150284966284, 18.882246941596385, 36.348707436272676, 59.372258977720435, 80.94537862834412, 136.76762576231457, 160.8580779734213, 185.27583936136685, 207.44059619494672, 225.1400033190401, 241.94392238946057, -245.04739336486386, -222.1132242925685, -191.24484326029688, -175.4230364367915, -150.84607048007467, -125.95630116992443, -106.39581961927885, -84.67532229861504, -62.724543737016106, -43.82424588476205, -22.812869997910475, -2.170435504590426, 20.77003018544758, 39.99796946549647, 59.869628235970566, 81.89619228859434, 110.48528710661381, 127.16846276741734, 148.30922670879548, 178.18695638784263, 200.29741148672298, 220.39023852587698, 242.08437516893704, -233.0492986561035, -211.93666356285937, -199.83532842471578, -165.86640125277484, -144.96823695655448, -129.83481518361287, -106.82438285928124, -81.8299076631573, -64.71322421206648, -41.54964826009736, -26.622157840452342, -4.723723534333877, 20.2668983273155, 43.852947321360624, 74.01420849215185, 107.59136926119388, 131.24099016929398, 157.69097532606784, 174.42306125551187, 197.67731971148868, 221.08040837266, 254.51575651744034, -252.3635001133063, -195.04801349915567, -191.64581405989085, -154.51478674361974, -145.81718515584743, -124.0647419876348, -98.78974982144368, -68.31819911768642, -47.10714014121894, -16.324976847484727, 14.116658295355178, 27.409569972816037, 65.8532574716619, 86.3423409437917, 109.16150525916008, 126.29872183184436, 145.7883305090018, 157.4455802589619, 198.25804048538888, 234.9275871020267, 254.57732123900652, -241.0851734044338, -221.52526191744474, -174.5601288706494, -131.8324946448447, -105.75556509133982, -86.50659350192569, -59.42735496159144, -40.991939351996415, -22.08628204818133, 2.4093742481946347, 20.39184653648472, 45.8735238970826, 69.63697138590487, 91.1888088735308, 103.98061653839255, 119.02027065606127, 137.1788857494431, 175.97194966454705, 215.30332710090372, 240.57687026831204, -239.95556438969925, -219.86722672743218, -199.2924158233785, -175.44598084543784, -153.29614117004027, -129.6622831041083, -106.87697421869089, -80.66508881041214, -51.15222389188864, -26.967654875628988, -3.316927251264151, 18.246105106200805, 35.843844203501476, 58.68918037008827, 83.52225703388673, 107.05241017370889, 122.59454540570526, 148.09282080285124, 173.4005686068412, 197.40682398055145, 221.405778175229, 257.98918700747805, -220.96900181775052, -200.7478515063644, -179.83956157799585, -160.32077292983908, -140.06292820882962, -118.31460757832151, -97.04428870739318, -72.2625321481275, -48.80341031464696, -25.924180058234477, 0.7983396849435799, 25.46650355952733, 43.461091917531, 63.293357992665754, 88.6484922627889, 113.945570753533, 131.85806587651862, 156.1206859711189, 181.10885638915664, 200.62127313640573, 218.2716562793658, 240.65611373747086, -254.60236640254269, -222.6128035490298, -202.5516413086325, -177.80543959212497, -150.9629286385314, -128.04474288102938, -109.1588811937342, -88.72330973314158, -63.03421003466591, -36.20831565522398, -9.828602148526647, 16.998421108630396, 42.67214575926085, 66.79125738370345, 96.32006781018781, 122.7165935308293, 136.11572642774615, 149.15984073303628, 169.1139778006125, 188.69983062147548, 205.98803805522223, 227.44072989308853, -208.54286242476604, -189.0452420335381, -166.30837632478344, -144.19585741282995, -127.27942447097445, -106.44449153569559, -83.93295710035682, -65.1763273353568, -46.33829371408746, -25.234483572634968, 1.3108811436595018, 23.446739317148673, 41.62592123695399, 57.78810275344065, 80.72792595200589, 132.2157847707447, 155.1558719912062, 169.7634841563668, 192.5203525395117, 214.98238296706066, 244.69342643703763, -240.85313044105467, -197.89717435192637, -174.74741516803826, -150.88710645210116, -127.17916264129511, -107.00385670181105, -86.05283834016491, -64.302041072924, -40.13997233290155, -15.827974533280978, 2.6101930364903523, 22.46029323024964, 42.006778187320435, 62.088280687930286, 87.33961599444591, 104.25235842063928, 109.64976290137064, 152.85172834487838, 174.15185322184675, 193.450059744494, 211.33993621883968, 232.27653474342094, -241.1812065174291, -223.306504912945, -200.7870081592613, -177.5906127127694, -152.4140086571496, -128.0603678652365, -86.92083811048064, -64.25208784212822, -46.75769030135683, -24.28571825744275, -6.3424237458437345, 26.205167197745432, 40.762295500730595, 54.24342678563824, 78.07364781073237, 104.02364754641577, 125.38575915942313, 164.74881802010788, 179.06451258661053, 202.81765344010896, 225.23054662940356, 250.612096105224, -243.5338314244754, -223.15285408814907, -193.67141663529452, -149.84075642601204, -133.14495909990507, -109.5043015999974, -85.95367360647963, -65.32117582149885, -42.112984255302315, -22.23839723285418, -5.590297981753162, 14.026449176484071, 37.11172885652983, 58.10927660372444, 81.07512864648898, 104.82047291638413, 132.5964230435861, 149.62942016210786, 179.90298309373523, 186.54261699460187, 221.65229944921924, 244.30783891831112, -243.3646534960284, -219.3554132880839, -178.89684050711634, -168.13058998526597, -151.09284926463735, -122.08800015535583, -102.67128796329463, -80.08534721026945, -46.6984050409775, -26.838421899426216, -9.496223521106696, 13.89323856164309, 36.59455540091542, 52.27619675239353, 74.75687558426975, 93.19285769272462, 120.14226565508666, 141.33951148634316, 200.62949378024027, 206.43995896208267, 228.89029530703002, -223.79726294458123, -204.46133352455033, -185.8669107565448, -162.26875662904197, -139.38373927455092, -131.83261365868188, -115.15953026824663, -88.40546210100594, -62.167561530413856, -43.791700700671406, -19.09793329357724, 8.223655199981003, 35.34944047908685, 58.46392015291508, 79.03482300920483, 103.4881713766704, 127.56979327988657, 160.13282831125593, 175.75633117429453, 221.50644124512814, -232.57838914917994, -209.77648102578928, -188.79320638909243, -169.59996726639045, -148.9194492275717, -124.45165180641781, -104.26858733177279, -84.92405880036455, -62.522750896934035, -40.75679761814987, -0.755515164380655, 26.041360501874394, 46.317886023268, 71.17148075355401, 89.93403417508765, 109.48888182738696, 132.50712620455155, 150.54612547369692, 166.44991104444168, 198.1208161548713, 223.0433544140282, -241.52118353389577, -238.21558425325054, -210.8607535706751, -172.90677812509554, -157.70877497525856, -131.8231982071356, -107.41572119288006, -86.40375271802256, -62.46905301891062, -36.03302447246351, -17.124630890264687, 6.531957845325215, 20.546334714674945, 40.176527874843416, 61.306227721388666, 85.62642843198184, 107.93652483067848, 129.66559112601507, 148.80780750605444, 168.46893662051517, 184.80387281878663, 202.55819026820242, 210.2267487912177, -217.96126656615994, -196.2772807222382, -180.85118392202196, -167.69473627242004, -145.96802576477884, -125.36647751422316, -107.14539063864538, -88.5231872149548, -67.99647238146467, -44.13868275703178, -23.238964632513145, -2.194649525676301, 28.357648380246633, 51.48991706987914, 72.02136962182769, 92.07828311231981, 110.85247437893223, 126.84900907797784, 154.12288538734373, 178.96815460386048, 188.3806030970848, 234.83838607402504, -224.34571896027467, -202.35140590761452, -187.48739972255882, -145.22140356321444, -124.62525777685032, -129.2990283325944, -112.12032058653486, -82.60588560275059, -64.38198386408986, -41.932082918033196, -22.005858187454184, -3.0708406775712493, 16.99935890194719, 43.308729248813904, 62.95638369645932, 81.4409551061017, 103.33588794604368, 112.46010742275833, 149.91531392394978, 173.0501598807763, 196.3303409212773, 200.93270264937658, 216.27224898477132, -206.31876957794563, -181.88293057685067, -163.7132896666974, -148.8813730876135, -120.30904233212334, -103.94996867970531, -103.36409515578255, -69.86242162561088, -55.59431079624824, -32.62077061916463, -15.497227532911795, 1.2058771499637106, 27.654007781525916, 53.45029175491458, 68.22722318211268, 92.93285740017299, 80.78126221282896, 106.67914877599921, 132.27057846483856, 156.76676332173352, 183.8202523879404, 225.70696688889785], "axons_z": [-211.82480804580473, -225.34378180627655, -225.04125661418132, -240.3175975060084, -247.718838373861, -247.3558239540168, -240.2166522120828, -234.98754962873335, -226.42461680342905, -246.00990754528357, -236.5549280426187, -237.38784975360073, -238.06288160137743, -261.103092161686, -260.9664791212204, -247.8855567994923, -241.4016116887519, -233.88077207488828, -231.3657572117566, -233.56593661500852, -220.74514599367828, -204.42402158830262, -189.78563649603322, -192.79711336648242, -195.382854567785, -207.98834803949498, -208.53543494509796, -221.39728313980527, -228.1623544199898, -222.41760168686739, -214.80549037910947, -209.83817986573143, -212.13479944233, -214.88506981729677, -215.01998713542167, -199.4765552598235, -217.64650269305557, -238.00173422439573, -223.44102903025325, -217.0501090118882, -212.06145597608798, -209.6530145113951, -208.1910797363397, -202.3690616567103, -185.72932468451455, -168.361291581766, -171.93708978541628, -190.45349807888357, -189.5055458142867, -199.63854999481507, -204.47501414044865, -198.12552422856422, -182.25118672349876, -194.06271387544763, -194.5133926808102, -190.73715030839656, -195.38444166271304, -194.86472812284998, -209.37927699707154, -194.01020898110153, -191.64402862708698, -170.6294519845948, -187.95557875285192, -184.73746557858837, -171.12924448834673, -150.62325335350704, -149.63947894329758, -150.53518712661858, -173.75940920677988, -169.83865077071684, -171.50226112540454, -180.68337836768114, -179.75130379017182, -167.6121264756642, -156.95850337586137, -169.9607075705928, -174.1732514666792, -180.50842142914829, -187.51815700902193, -195.25359981367717, -173.26770018307633, -170.4565495851591, -168.81562596379513, -163.47668041455677, -153.28238497064103, -117.59813236667554, -128.8564596488948, -156.66414412941816, -144.22988613065917, -150.37517969524671, -157.1701756516897, -155.47774240010676, -148.68769744537147, -137.17074723150998, -146.59370585469728, -158.22288892974035, -176.6950339171776, -174.86599299249255, -161.90472503718533, -160.87755024061875, -170.1069685273035, -148.05047844673354, -149.1661089593645, -142.00575244418548, -141.08848750264818, -136.0971267362804, -128.06756647880027, -97.7335858439573, -102.92219084512381, -137.24864066912878, -120.32722448231279, -126.1329459122711, -136.89359149868017, -137.86023513707983, -129.23061259085543, -116.76485713816604, -127.26422642149402, -139.13617586478065, -151.19737486495532, -153.1151052475261, -143.0529195784404, -136.80168316786538, -145.19041537017355, -147.54766477531552, -130.22734647105318, -127.34293441815815, -117.2791790591008, -123.04833480712948, -116.16481932803694, -106.29318716789533, -80.86820707050722, -81.17728983007314, -116.04249666428238, -96.25215177572684, -104.89518371667317, -117.38808903914475, -114.74415119578285, -105.60047174578138, -95.37900477759484, -105.67033273635552, -120.35502281412207, -124.34569455943819, -131.17317163012967, -119.76002503590584, -124.01960826606272, -119.67582451233864, -109.15871966067576, -107.34786932348572, -90.80636814651895, -101.47433415083388, -91.05545111629924, -84.46914565895347, -67.68348758406044, -70.38672081704662, -92.3550968868555, -69.76638737424733, -86.10075915877046, -94.2076551093361, -91.23013804895335, -76.92879268016009, -81.74191238861503, -99.86985441616588, -105.00339130707081, -85.40783270282172, -87.09920314882703, -106.5385788454786, -97.05488579359111, -87.8252932453911, -91.0114453925642, -74.49727623386428, -75.99940131200952, -69.99049587466027, -62.69659263091867, -45.37030444828878, -60.51051969611222, -73.43203552076821, -67.88161572683086, -70.05606018846694, -74.2461575868396, -61.114911678631756, -60.51675559879092, -73.34104975136307, -81.28144469699008, -64.30773032086002, -70.32333423330364, -66.94714226513084, -79.7764008846839, -58.37348744230834, -70.31029072648252, -72.85015019787083, -66.7188194109129, -56.31356818777755, -47.17346312525525, -23.783363213347698, -36.97387510848329, -48.156843565458026, -53.003672702000586, -46.961959518655945, -44.39676404040964, -47.20838289444837, -51.625568646948565, -41.05745414878589, -44.55309977858548, -54.21393621929724, -42.78905013502026, -49.16168497841373, -47.432498630399074, -49.04991327799292, -38.4098052882111, -51.38826440302682, -52.19893028385035, -44.33559602479569, -39.00621638338041, -32.41801622255081, -29.60242477876492, -15.296842189397557, -24.188458865824405, -32.68199446108531, -24.79587412486822, -26.384747395725306, -27.35218031488088, -25.95534099659985, -24.728105716393294, -18.07406747694062, -20.255609160555885, -25.982643346279488, -24.96771371595353, -32.04784706181461, -23.84899982166869, -23.379100912651825, -16.587845379747407, -32.29532332073587, -24.953444389685878, -21.837844386108983, -17.037911059287886, -10.599011748794984, -11.222773144863593, -5.457903801825131, 5.392839203843193, -1.9163180071173487, -7.274384295230339, -3.8959527871182367, -9.260548012969522, -10.599061243430144, -3.4935210489940705, 0.5262155515959129, 1.533158351835885, 1.0233675672993985, -3.5278751904389836, -9.105371099530533, 1.4659005482056726, 2.207348075888149, 8.706324323040402, -11.375031476671928, 6.965558701594884, -4.240102311853264, -2.728531691400392, 3.0743932710941584, 5.651398682378057, 17.972315259299148, 15.436067904044792, 16.636329925716325, 18.055672734199224, 9.901361062715093, 17.33313219641022, 18.19313021147419, 23.865774186757882, 19.36202468792993, 23.12044291124208, 27.107437614678634, 18.21568841287417, 13.436530531279109, 21.822687604289154, 23.970267231667666, 34.37972539555519, 28.983353838257646, 15.508011927398588, 21.301906160908402, 17.91229983393313, 11.635607077838744, 16.796950839083735, 36.74022084651754, 38.17358189170124, 39.96820200160169, 29.842983080661444, 41.3921872531371, 37.843759440332555, 47.362445472275795, 41.82437168686116, 42.872045791254116, 57.27603135344813, 41.42360742207382, 32.38416056375876, 44.036612683158154, 49.266138474204645, 23.51253283429683, 43.32028699203857, 54.181677113319274, 37.99362667041573, 44.60295858896444, 36.696111946986335, 29.125238591897983, 48.02241361081668, 34.60681681606349, 59.388081088565855, 61.54612938134466, 65.87896216779627, 54.72851591589332, 61.213332424283024, 73.67702073958749, 60.90306177198273, 64.42228946605229, 78.3034413032732, 66.0123131723525, 51.63031004085687, 68.97053965342093, 70.66791171728958, 62.23476462578133, 57.06693585325513, 79.248074507078, 59.90916162853361, 64.51078255567568, 54.130063660414784, 45.9993861595001, 66.74542637591564, 59.60066170551492, 81.11643642867175, 87.53090360169104, 78.347457050435, 75.20133175732094, 86.91200481232725, 96.08963428014467, 81.80138908490908, 88.33063507793794, 99.75943752103696, 87.00128348928764, 84.17463237061486, 94.77507802842155, 91.35885447518403, 85.58608098273656, 79.79937672456731, 96.00008023784842, 100.74343400383518, 79.03325694919177, 74.44797914811532, 72.67531717763542, 87.01119438806236, 84.6684998327029, 104.03273491342414, 81.94161102172984, 106.43387216743673, 94.96946380766727, 106.14153348746599, 108.38790716661624, 102.00496422096353, 109.15630029235562, 123.53031582810165, 113.90432581209791, 104.95442235248119, 116.08196104410017, 109.2996898316115, 106.68440722286358, 107.5562784312621, 113.91371954560522, 109.63921007090183, 89.32609648903905, 91.6418436370276, 106.56302650473934, 103.75460410404261, 129.7371754773256, 125.72450616521687, 133.0520438901681, 112.28051625921714, 128.16653518929022, 130.28153727487725, 115.23640610081267, 121.30878213884777, 145.8234242216308, 139.92832042278425, 130.23218205549963, 134.32639314825124, 128.69237218388355, 127.41503268113095, 129.1185961531524, 111.54431479128336, 127.75685805444127, 113.02462738754022, 123.90488169177888, 126.24313223411224, 151.3801518479464, 146.26643110179424, 156.38775984369778, 151.22216337481635, 146.96285037041446, 156.79655478992962, 137.4952703521827, 140.112603034731, 164.0316441289993, 153.44868798516757, 151.44785359540987, 149.17115396355712, 146.12070158782925, 150.73731936557436, 151.64263572867233, 134.501002589871, 148.5697782669828, 127.06223039045736, 137.85162948388694, 106.55622207054506, 149.0914171773703, 150.65749548007847, 165.06783014718866, 181.04106854112248, 177.12810765947768, 168.44257133615372, 181.71903526585515, 170.82383414024196, 165.7830694624763, 185.14581760733344, 185.86484402843607, 172.13224498897353, 171.0612683173588, 167.70441751297298, 168.41354506422687, 170.5521829982659, 177.11175064275275, 165.49772909433463, 168.22838836606962, 149.13318564122608, 144.15090010808666, 164.60745815073884, 173.3784171329016, 169.77002768686822, 183.39396075971248, 200.85722078026654, 202.95388788170732, 198.39495737524945, 191.60139353301992, 208.86100388892334, 194.9315386888136, 191.63977732639148, 207.47930927877206, 203.94346465440884, 193.73289429455008, 188.0569821464561, 186.98552812050178, 190.4946471706546, 188.49533023386198, 204.71027948356098, 187.35211916123808, 184.74027813475303, 167.38123960129332, 159.58380561903607, 197.77620783036093, 188.9727023085284, 203.47526739410006, 225.84712194450472, 237.92194463291838, 215.8073543603277, 210.70111271896144, 236.74136858061286, 215.26413798578974, 217.39429776727573, 227.18359084620292, 223.37953790191295, 216.49826019194535, 216.82305134510614, 203.98376448194, 207.2641874980276, 206.63259544850678, 223.16020593136167, 209.71721352559948, 206.50752702532512, 183.2853758642728, 205.51061826369255, 186.69319893310623, 217.57296523115915, 221.79100770724224, 219.6184882811435, 248.0494398980858, 264.80733894567084, 227.33536436583532, 248.63190088042109, 260.3137099227222, 238.5267217889953, 245.35639481561915, 256.4531068186664, 243.48832521637712, 241.518000153474, 240.3934219306383, 223.99204628396544, 223.38550741000324, 244.8435626658757, 244.85838283576004, 229.65045476744166, 231.18563830545588, 232.00007086622955, 205.1296464629802], "NoR_relative_position": [0.6668472546609636, 0.7915302829382448, 0.39163414781728556, 0.558106499910836, 0.15229771151188864, 0.4024218454962998, 0.7028105269739172, 0.5641519280267195, 0.5563992646127057, 0.09358354912691913, 0.13992504888546065, 0.9470313029991346, 0.9458926558222281, 0.5609320413389921, 0.8696102005278236, 0.4614542610348298, 0.48526106668402635, 0.7738195564102173, 0.36297441384187945, 0.18883514661144396, 0.21078703526031495, 0.7294948219740347, 0.9400015011872691, 0.9449704946385193, 0.8567977273461187, 0.4174085135910449, 0.04049959328730135, 0.19544895975486087, 0.5449675782166422, 0.2105705718338312, 0.07388602406406242, 0.7654943211063802, 0.8559216597833721, 0.9725320547030943, 0.644165607289489, 0.9145364028698934, 0.9675322730167554, 0.204623916650715, 0.9579455939418742, 0.6260759090131277, 0.4954587116770882, 0.586472719393606, 0.44899882868383023, 0.2250885739913452, 0.7357728776665503, 0.8389463673473788, 0.39260478662895215, 0.5651567393865029, 0.09378517943655795, 0.20799080129505254, 0.9038119560528503, 0.09357962494065264, 0.566183207530718, 0.7268291145398024, 0.5428826746351999, 0.7977762046084772, 0.618700730840468, 0.22729435939385478, 0.007208787005168027, 0.5167317294987814, 0.8079754461352524, 0.8449194238996198, 0.24472105266793875, 0.7989524122165085, 0.27873547185331726, 0.9815172357655244, 0.15557657249362866, 0.9756364143266804, 0.8645824435841212, 0.9772383769492399, 0.7978427811417197, 0.38957873964394063, 0.2323335188694433, 0.13620816965155347, 0.4896254027754736, 0.09774367104758264, 0.0018121929741736764, 0.10470855635470522, 0.6900446560765552, 0.47858271184931456, 0.12360546035466558, 0.8974825362592677, 0.3052613332597831, 0.09482494102059302, 0.023170848918373843, 0.938878425765932, 0.48101699422182964, 0.09641879874265402, 0.12251767836525951, 0.2763467659284995, 0.26222067683697636, 0.04968854155183777, 0.24140843963918812, 0.6897928385833492, 0.3584137525493244, 0.22762331968306548, 0.615233200914618, 0.9235249015068443, 0.030309049068964256, 0.46562989877652994, 0.17142415285946122, 0.31161376702104415, 0.02150259268598753, 0.8272989091162666, 0.38785735746370376, 0.9448395530490511, 0.3333146799331449, 0.006689194792977027, 0.3570269029648516, 0.5222513657303196, 0.5122816825746324, 0.433614636419979, 0.6715490642453564, 0.7449827512163408, 0.10313009780124216, 0.1278453027102604, 0.0330239902808247, 0.8251744263434141, 0.9473423760167139, 0.7692344502923978, 0.6817157482912901, 0.8668606739893919, 0.28472389687768196, 0.6765424621683214, 0.8081039746185384, 0.48519610819555525, 0.2800896462350637, 0.7728901632876919, 0.9071865577462354, 0.7823421537004203, 0.2720254210301388, 0.9835538796596794, 0.8908801001350396, 0.6754290769518696, 0.250499702664178, 0.5536757412465638, 0.25221937007187045, 0.945871042972017, 0.1507607574886647, 0.14020395229985216, 0.9467051308082892, 0.4946122491462899, 0.6317525583568593, 0.08580826754896842, 0.7203091592645616, 0.32791494178904834, 0.43811195335737396, 0.21539469046886295, 0.4053949907602552, 0.12565745612479484, 0.40841845198274407, 0.8699163592280632, 0.30981168077369814, 0.9487053477539469, 0.8269064333370527, 0.5468558113520725, 0.7919386358407029, 0.6882280068499457, 0.22679472052156024, 0.1992580175588058, 0.5918214077522342, 0.760578409835104, 0.7728364183551639, 0.34455217452271814, 0.37385856986123533, 0.1560241340180787, 0.12405821127916528, 0.46825341673029997, 0.23326947539611131, 0.13310382309180102, 0.6239279195925322, 0.46131861822816245, 0.4528211574488171, 0.2836029457553667, 0.19501024298948266, 0.9005454033227253, 0.04685647462346132, 0.13973441133307818, 0.9585540166079144, 0.9030082044330534, 0.01698140273530846, 0.8334629167681071, 0.10805774073201702, 0.4031268030593036, 0.6075677930059534, 0.6836550942931268, 0.691188866554598, 0.14494577998268754, 0.7063578080453985, 0.18830182984012167, 0.3098045904630532, 0.472012037527491, 0.9668744307570053, 0.9870574466783378, 0.2422227421770966, 0.3741554369863723, 0.8954431913452112, 0.10571727080923932, 0.5310146788533628, 0.8595973440605837, 0.5247470629994816, 0.11761309656971275, 0.3657223773184769, 0.03649435668787071, 0.6757724986023422, 0.9991030592991132, 0.6676958264074646, 0.7174910134483284, 0.4292149851287682, 0.5693057406167435, 0.602823968135623, 0.8534207261914611, 0.06162775607252535, 0.4514690851390367, 0.07912217087960205, 0.7162542118343191, 0.8427806456573512, 0.8648080577181824, 0.2624853121003139, 0.57746061490266, 0.7779213249304037, 0.7660988321094773, 0.8083686309802531, 0.3073864553114518, 0.4271124951213866, 0.12679650095583694, 0.23655197248235282, 0.7770816666296717, 0.3782001245798997, 0.5686396788902865, 0.10351375035379973, 0.6502325150185485, 0.6423474677866131, 0.21306309992375294, 0.8155524412989954, 0.8739063822832592, 0.8404617251459864, 0.6912464558833253, 0.9146717935210555, 0.09912786373435489, 0.2509670623380861, 0.0009872691177935655, 0.7299152057431919, 0.8485252411906797, 0.8498508181996284, 0.02178878682229335, 0.5390806205090476, 0.6020157869217597, 0.3625764917105444, 0.7798459170058252, 0.056112009263030393, 0.07636311404584639, 0.808680139294432, 0.3862601086308791, 0.7507916378108603, 0.4442367435889738, 0.7189852391247056, 0.5998434337056213, 0.3142559955054768, 0.6099887035511158, 0.463418330085552, 0.6881717455525455, 0.1631366182107955, 0.6952677793481531, 0.7232308537817959, 0.6856232568555866, 0.5942376757217448, 0.9962790621837885, 0.1835559698729572, 0.8990896326413679, 0.6584303906816711, 0.8995126417489958, 0.8427880024323887, 0.26987826548122495, 0.8031191663220131, 0.12070270185058463, 0.1719340926409859, 0.7626426465752428, 0.2248666195585124, 0.6460140311521123, 0.476049871235516, 0.7580484351870398, 0.6831762187911398, 0.1617205620901221, 0.970891345600501, 0.46107848322540235, 0.7058677171376919, 0.06671640575691529, 0.4489467007642999, 0.16952652651145228, 0.3075036780100624, 0.8387537962476106, 0.46272020774208966, 0.9707645347199881, 0.9126648253926931, 0.4500747761057402, 0.5380272527149652, 0.1414821895188264, 0.503025142787195, 0.43510770828091117, 0.9421314171447688, 0.7011319703321109, 0.703166506865917, 0.22598030796415214, 0.746477482767286, 0.6340630827500556, 0.3105890543458413, 0.5483375426774061, 0.7130303468400864, 0.4041153548758625, 0.31243237048970895, 0.23338102540482308, 0.4816529155631002, 0.17741561047573173, 0.4215954829232871, 0.567722270032648, 0.8221331762526263, 0.7906499175067172, 0.5870233931366314, 0.889032132147202, 0.6549515406203271, 0.3095731075316065, 0.6225634924958848, 0.759105650103402, 0.7875798892138041, 0.8975628779029492, 0.526482480257358, 0.9196837225648942, 0.7750400384323842, 0.3739548646951506, 0.5905079847108251, 0.8388439854867249, 0.5165429521596935, 0.19598369353728273, 0.8963105188091651, 0.33599750289620156, 0.07863971545388848, 0.9937974544467569, 0.993983524995812, 0.14769609579945753, 0.28463719037402213, 0.7269609041966352, 0.19250301355299848, 0.19786755187680927, 0.0032785229029225205, 0.6047313826122684, 0.09260440043808638, 0.6625024688622796, 0.046983291969756036, 0.32727045426154233, 0.8321367736594883, 0.19281405333732105, 0.4238830821807419, 0.019806262412146003, 0.6660635266280743, 0.1885532004458581, 0.2147209131334431, 0.8512695575379987, 0.9756988703296583, 0.8733447020715365, 0.40065479924104885, 0.4445354542944474, 0.4555269667895053, 0.42643426897230097, 0.9889465482978778, 0.20719000761539608, 0.6219488259305653, 0.12594482744332103, 0.7031698062423256, 0.7273513445833247, 0.28010705039069694, 0.9426474726281995, 0.673310069871496, 0.20320640213313768, 0.7667602306514854, 0.4455196035010257, 0.8317131778018615, 0.31021106105385143, 0.5626701596791394, 0.2962107241399873, 0.38024069652322257, 0.005440985260222075, 0.5632911659087962, 0.3285206276771597, 0.7668271339602626, 0.7316924784937746, 0.7031918661974228, 0.4795415829329597, 0.1692596234032947, 0.5538784465751049, 0.24259678453950895, 0.4918958747427421, 0.7639027326809811, 0.9209886974733085, 0.44367564722066377, 0.11197523306858448, 0.48596858491062456, 0.8848460090888791, 0.5118959059875521, 0.20053604022145288, 0.7790867510430043, 0.6901948281681144, 0.566032444917604, 0.005205024129834146, 0.8201033417715309, 0.09715909654353483, 0.0628677285071022, 0.8506013154149304, 0.18875501063819766, 0.8075594110477943, 0.20648177875241813, 0.11981253489008392, 0.7775391570056482, 0.8819553153742963, 0.30501399191458967, 0.9973644679224504, 0.020026540329941778, 0.1648482893787696, 0.9795101697328793, 0.9773487819789279, 0.43627435337704623, 0.6144248989593663, 0.6536986010617195, 0.7650515669136416, 0.22178197853624315, 0.745915142960338, 0.8213945390935989, 0.08205275616505758, 0.4108509900374788, 0.014515340485513506, 0.42193722917320853, 0.36047848191401033, 0.6020536787900288, 0.20287955055267803, 0.5481997690653783, 0.5950389772154733, 0.8356340431298943, 0.8195971567724035, 0.34615056476351747, 0.5736963656438487, 0.015143657108308672, 0.6411746818238707, 0.22324061828884034, 0.3184641058174912, 0.370998837541607, 0.19702524976910785, 0.7846673862730872, 0.5226401891203328, 0.7831729692623424, 0.19797043991064622, 0.6393642238415541, 0.4480441292293067, 0.4358576137524883, 0.04978130937227976, 0.4730183039713618, 0.493813348661315, 0.13622665862555572, 0.761972854682558, 0.25787876082886685, 0.5527729781692982, 0.19280345706174773, 0.39944639196302445, 0.31860745707432137, 0.982387048342074, 0.44891483509817187, 0.42357158004929185, 0.4339552433065569, 0.949269983731297, 0.09241944686201342, 0.6457567769500073, 0.3645564055502152, 0.9706950332094413, 0.9897070934807789, 0.798247968603034, 0.2909522452608011, 0.5542890367438668, 0.49849001478604704, 0.35147965609742204, 0.68802007898879, 0.7718051331075972, 0.7144118523102437, 0.17386471609644627, 0.18677768916317894, 0.28819864815611185, 0.6436761256395784, 0.7765477262371556, 0.6513588642953937, 0.7137930524160822, 0.19545140350723256, 0.08440195180671384, 0.8132570552725319, 0.44774403913131855, 0.6124625888218939, 0.9994557966518176, 0.23573648954674287, 0.9108371749890438, 0.3644660381152047, 0.4806515131904341, 0.26294451476016545, 0.4715988929857128], "L": 12000, "N_intra": 0, "intra_stim_position": [], "intra_stim_t_start": [], "intra_stim_duration": [], "intra_stim_amplitude": [], "intra_stim_ON": [], "extra_stim": {"electrodes": {"0": {"ID": 0, "footprint": [2.602427098146466, 2.616974968646064, 2.64827501491005, 2.679457162038906, 2.6905828545366455, 2.691816289719536, 2.6930606158129056, 2.705026486913249, 2.749655774598008, 2.8272032524140425, 2.9227272787787935, 3.035782918044659, 3.167939262397609, 3.318589114439284, 3.4354013429964296, 3.4735247439560415, 3.4776217892920167, 3.4816536662691204, 3.5207058270687415, 3.6551695962498125, 3.8679624464851314, 4.104106985834738, 4.366500080140874, 4.6551580853320385, 4.974191675782185, 5.215527561501763, 5.292805004782587, 5.301113939669776, 5.309438538812123, 5.388935828078374, 5.658046910444188, 6.075331062510746, 6.534143667166145, 7.037373089407965, 7.592450688248553, 8.203447563510235, 8.665590019958934, 8.813990292034623, 8.82990654051544, 8.845856901903536, 8.998380492684047, 9.516341168502427, 10.322743351192393, 11.211777868620858, 12.193869855893537, 13.278947593128018, 14.477280950626698, 15.38865417238772, 15.68217668160931, 15.713619090801222, 15.745135990856648, 16.04686325497672, 17.07358006424985, 18.682312926690972, 20.469797824057927, 22.45244020143345, 24.656542585525816, 27.106516910899366, 28.97620344821802, 29.580618782105365, 29.645333042870107, 29.710198669697622, 30.331094027201758, 32.453124349750986, 35.78748936892992, 39.507744848374216, 43.655444869920416, 48.29477025316706, 53.47559956573547, 57.45200218965686, 58.741117680386786, 58.87927005344558, 59.01777328621902, 60.34496940878555, 64.88258352103874, 72.04057222906115, 80.06422586425562, 89.05857901579894, 99.14636560069958, 110.45796246439771, 119.15546678972912, 121.97437764229225, 122.27650819006178, 122.57941218676336, 125.48371822313356, 135.42503648845266, 151.13609592931937, 168.72166880780276, 188.4056465995621, 210.38959005604494, 234.90240053989677, 253.588689698171, 259.6136696247664, 260.25859410039203, 260.9050125319213, 267.1000049023466, 288.14761629662246, 320.8781942884999, 356.6717886673222, 395.45523672266984, 436.8790499740344, 480.6622207177907, 512.127540480701, 521.945414453881, 522.985656464083, 524.0262901024246, 533.8656805480514, 565.8490375040988, 611.313235245103, 654.5628201722461, 694.3594277484468, 729.1206826120999, 757.15979373299, 771.9775310262723, 775.8023736132292, 776.1860221385314, 776.5633577690307, 779.8263675589111, 787.4512034356953, 790.7839444796709, 784.3962417641252, 769.3222189383765, 745.7297387794636, 714.7370350856231, 689.361453543405, 681.0324309257301, 680.1399260080109, 679.2459004130424, 670.7126694897789, 641.5410503105173, 597.4573604286742, 551.6704526487036, 506.0100288471028, 461.21712974123596, 418.36478687694483, 389.95555198818215, 381.47423956162754, 380.5837638704735, 379.69481209987464, 371.36365373968687, 345.2537123932176, 310.4332916516539, 278.6248712722117, 249.84320010037396, 223.85145001557538, 200.4894835300013, 185.64379151709372, 181.29495136588537, 180.84138724535342, 180.38895104387993, 176.16618783995335, 163.13793159266572, 146.152420843584, 131.00389032667377, 117.49195819261827, 105.43742045348766, 94.7042236826694, 87.9041290012294, 85.91994766853011, 85.71318845680241, 85.50693469250642, 83.58145582858123, 77.64158172048894, 69.91264986428628, 63.00924362777588, 56.84607147712798, 51.33974495954042, 46.41804825310119, 43.29091462792242, 42.37803070786485, 42.28281149153704, 42.18782282757399, 41.30094746139837, 38.556122062783274, 34.97810807180501, 31.772900914878015, 28.897329876500162, 26.31860666568424, 24.005393891656503, 22.5336369283138, 22.103363536429164, 22.058425312483298, 22.01359465058198, 21.594787603968356, 20.2961763895975, 18.597589571610442, 17.07085383467543, 15.700096826134276, 14.470090433625632, 13.367868387737271, 12.664854086818671, 12.459660562118131, 12.43823379223423, 12.41685905725127, 12.21689424522782, 11.598262668708223, 10.790390967787372, 10.069370537258482, 9.426990303151877, 8.859372137445657, 8.358671399413415, 8.046874500040083, 7.95642145127836, 7.947003181477329, 7.937613021777682, 7.8501952278279115, 7.584128258929292, 7.2475859119641095, 6.959870203384675, 6.719114032274117, 6.522833097816991, 6.368397656391243, 6.285964605561648, 6.264419911805195, 6.262293087694521, 6.2601620362867925, 6.240763444665378, 6.1901216850685294, 6.153045412495251], "type": "LIFE", "is_multipolar": false, "label": "LIFE_1", "is_volume": false, "D": 25, "length": 1000, "x_shift": 6000.0, "y_c": 55, "z_c": -100}}, "stimuli": {"0": {"t": [0], "s": [0]}}, "synchronised_stimuli": {}, "synchronised": false, "global_time_serie": [], "type": "FEM_stim", "endoneurium": {"name": "endoneurium", "source": "Ranck_1965", "isotrop_cond": false, "sigma": 0, "sigma_xx": 0.571, "sigma_yy": 0.571, "sigma_zz": 0.085}, "perineurium": {"name": "perineurium", "source": "Ranck_1965", "isotrop_cond": true, "sigma": 0.002, "sigma_xx": 0, "sigma_yy": 0, "sigma_zz": 0}, "epineurium": {"name": "epineurium", "source": "Rank_1965", "isotrop_cond": true, "sigma": 0.085, "sigma_xx": 0, "sigma_yy": 0, "sigma_zz": 0}, "external_material": {"name": "saline", "source": "admitted_number", "isotrop_cond": true, "sigma": 0.5, "sigma_xx": 0, "sigma_yy": 0, "sigma_zz": 0}, "electrodes_label": ["LIFE_1"], "model_fname": null, "setup": true}, "footprints": {"0": {"0": [2.6232721312402814, 2.624362444783217, 2.6297270791448155, 2.639656843723632, 2.6542878936800918, 2.668669958106599, 2.675004677371195, 2.6759604161123636, 2.676922951125203, 2.6842122265460695, 2.70392916892663, 2.734138781845374, 2.768767565189933, 2.8086768724947, 2.8530545204577744, 2.901927567074219, 2.943438405981741, 2.9609900665148623, 2.9634388144772976, 2.9658869481996466, 2.9837508177982066, 3.031238798649545, 3.0958498937721712, 3.166005019504107, 3.24143364305563, 3.321679937678868, 3.4078727660620136, 3.478819626852395, 3.508071801989948, 3.5122239949153506, 3.5163871900776282, 3.546333421414638, 3.6234745797311967, 3.7282395064374447, 3.8392883934577635, 3.9563642194615247, 4.079957224566701, 4.210586304474448, 4.316722084155617, 4.36038235344174, 4.3665675170475815, 4.372765675407446, 4.417390821996241, 4.531956187166067, 4.687055918971407, 4.848964996080482, 5.019745429063697, 5.199229405728564, 5.387665106337297, 5.540444601452643, 5.603434077918839, 5.612308426173901, 5.6212027232970545, 5.685269152201733, 5.850039627661212, 6.070954716681333, 6.303172152056856, 6.547130012845323, 6.8047787187580075, 7.0754290974111145, 7.295354604049613, 7.385485371981949, 7.398248338907442, 7.411041696606685, 7.503034567295664, 7.740155363270056, 8.05961103702898, 8.394462789856895, 8.74822689042793, 9.119414030654571, 9.51039984428223, 9.82905981429793, 9.959809327879276, 9.978325764010075, 9.996883039389513, 10.130222182094005, 10.474860020604863, 10.93798312170351, 11.42530254216301, 11.93877187998386, 12.479384430116761, 13.049087495879252, 13.513576351980474, 13.704602813921818, 13.731578346419509, 13.758623146649034, 13.953252550144686, 14.455137150880718, 15.1323680297671, 15.846334579372817, 16.600629547153613, 17.39574254097256, 18.235539835119997, 18.921838311075792, 19.2036384449179, 19.24359413273506, 19.2836548670435, 19.57129357972488, 20.31474004816946, 21.31765272366759, 22.377481227422635, 23.496897513510795, 24.681949448201557, 25.93287694302965, 26.95465938558268, 27.375676611656058, 27.43536984049908, 27.495200737551755, 27.925856352622688, 29.038912534577086, 30.54246498825246, 32.13394838964523, 33.81907523652442, 35.60313221603626, 37.49521748692369, 39.043186824552976, 39.68316176652758, 39.77372413185441, 39.86451742587962, 40.517792229522065, 42.20574720794058, 44.49349989048727, 46.9195587135624, 49.493241457639606, 52.224541325618866, 55.12161650293511, 57.49885593722584, 58.482522081792865, 58.622313120344714, 58.762361319857085, 59.76727968391622, 62.365228153124434, 65.89377453855725, 69.64535739419074, 73.6329879524424, 77.87109834399446, 82.38074550384889, 86.09340731696116, 87.62403083730788, 87.84130127849589, 88.05915470977668, 89.62748654251097, 93.6947505321745, 99.22150811098992, 105.11133987658678, 111.38887296760346, 118.07279743157764, 125.19971363386124, 131.07163820345832, 133.49816930045557, 133.84260035659494, 134.18786581091425, 136.67484386582333, 143.13734999733407, 151.91884384114064, 161.29486701996544, 171.29890230446128, 181.97604295777376, 193.35810267835402, 202.75108611999195, 206.63413356652367, 207.18731727335106, 207.74224000751911, 211.7418121111966, 222.07515121108517, 236.1410418836126, 251.16015486587168, 267.1889431247881, 284.28320310891655, 302.4811174256261, 317.4211849845536, 323.6049779484741, 324.4829368218433, 325.36309893903814, 331.69500666322995, 348.09631417851824, 370.3455558097959, 393.9072107928005, 418.8516975729124, 445.13824868745763, 472.91675561299746, 495.46584962567715, 504.703585073158, 506.0152956226901, 507.3254942689447, 516.732841177955, 540.804693144159, 572.8134543075109, 605.9949115820747, 640.0596189743048, 674.8478866979273, 710.0281805861126, 737.6864626978354, 748.6054764269514, 750.1282948189162, 751.651767457127, 762.5260908015703, 789.874128341365, 824.2901320746286, 857.6245473976198, 889.2358853793127, 919.1738300846662, 946.4615537402583, 966.1997817391522, 973.5312940794124, 974.5379045910694, 975.5387305962768, 982.5013796789821, 998.2837272275335, 1016.0784691943223, 1029.7344922305979, 1039.9161948216931, 1045.9671323450027, 1048.1456796450896, 1047.0184556285326, 1045.5810840273239, 1045.45038004789, 1045.3120833534379, 1044.0583066550246, 1037.9126318663962, 1027.0369145369586, 1012.5591271544707, 994.2967971301593, 972.9195075863363, 948.3541065942655, 927.2570197067687, 918.4473680621115, 917.1904803722821, 915.9280781003192, 906.7782339498664, 882.9223544971173, 850.6683001988685, 817.5149157719095, 782.7855132337369, 747.4746198925806, 712.070878769277, 684.5584130693278, 673.7447781129937, 672.2194318489321, 670.6950615598801, 659.8103751795785, 632.9991773072477, 599.0498426062827, 566.1252608398175, 534.3208055813284, 503.8884850721551, 474.6779991411925, 452.90851537970497, 444.45020343745944, 443.2773974145983, 442.10788921373063, 433.8117192546935, 413.64446233993374, 388.96032380492005, 365.65609584125326, 343.7113544976845, 323.0526023681726, 303.61753190304165, 289.31510752474844, 283.7923503444468, 283.02390263637653, 282.2578347853657, 276.8710060551486, 263.86591936815364, 248.05813462307484, 233.24526814394386, 219.3439848491298, 206.32497468903347, 194.12860370751145, 185.17170352470524, 181.72600670162663, 181.2477510144148, 180.77077471629502, 177.4109245098598, 169.28059172133857, 159.40813597438608, 150.1601206171041, 141.49514158143728, 133.3687491992205, 125.75424777926864, 120.15134166416408, 117.99306225089433, 117.69332659727668, 117.39424585074518, 115.29009965042536, 110.19936806918834, 104.00860139388115, 98.20502439423053, 92.7533549329869, 87.63476903576273, 82.82418222825393, 79.28138830402175, 77.91518557755819, 77.7254145854801, 77.53615338240434, 76.2017153554505, 72.97319092461788, 69.03994372403676, 65.34054460198344, 61.85963936618992, 58.58417938913723, 55.501883153313415, 53.23006040925574, 52.3512621306993, 52.229352650278386, 52.107749563321775, 51.25059791402312, 49.17304131138601, 46.639536900604554, 44.24914349502191, 41.997395881164984, 39.87644436738645, 37.87358041593268, 36.395443958159554, 35.822076914369575, 35.742515100350964, 35.663151254813904, 35.10418221237591, 33.747103215580914, 32.09030736042516, 30.524135542604988, 29.04792845354587, 27.653411686551017, 26.335075569252535, 25.361265742457448, 24.984263087854483, 24.931903591573796, 24.879688633335636, 24.51138298112717, 23.616877546318566, 22.523279267405744, 21.490646825792172, 20.514786809537902, 19.59258547981581, 18.72011093854862, 18.07440623690282, 17.824437291786623, 17.78967199382803, 17.754987857153832, 17.51023737202651, 16.915345213367672, 16.188603247494918, 15.50119949472943, 14.85280706435208, 14.238341259175217, 13.658629584537465, 13.229774729643426, 13.063804695296149, 13.040727110367813, 13.017700188037933, 12.855313646692245, 12.461809536044838, 11.981486235603528, 11.52731092854097, 11.099172713076962, 10.696103107691993, 10.316495494209285, 10.037270228348781, 9.929548785227592, 9.914584746268403, 9.89966087166046, 9.794520173856098, 9.54006875392331, 9.23156196418203, 8.942845397317134, 8.67258959525846, 8.420354228014974, 8.185379983144347, 8.01378242071859, 7.947755035780277, 7.938628729238063, 7.929531523941218, 7.865586172915729, 7.711844202386779, 7.526449706165343, 7.355146971454261, 7.198247347962887, 7.053954756626527, 6.921893304763764, 6.827818554087943, 6.792547640824648, 6.787700155889716, 6.782877472319799, 6.749016998140605, 6.6688917079542245, 6.576300778557957, 6.496174054676642, 6.426945712513413, 6.36932265090727, 6.322644869650732, 6.294134039393513, 6.2845987629890505, 6.283339715135828, 6.282102585806973, 6.273933230735675, 6.258128505019702, 6.250153123506262]}, "1": {"0": [2.6400313049053303, 2.73680946324224, 2.9473544961994884, 3.2731703700756545, 3.7251703036607378, 4.083987982705468, 4.171735057938872, 4.177490483573972, 4.183258769737829, 4.2746097375576575, 4.729389913875959, 5.606717246272075, 6.721495461806576, 8.14349991868524, 9.964841568950744, 12.3057695092684, 14.121995137293496, 14.564484179275318, 14.593542669518484, 14.622666871303675, 15.083426812065166, 17.393835175831242, 21.92491218521138, 27.84230612400387, 35.61992958028789, 45.91622704326515, 59.625264529631515, 70.62635490867991, 73.34345101622071, 73.52267091098551, 73.70240963798871, 76.55596748871646, 91.08558377916626, 120.64689138429519, 161.03060725441398, 216.5200486918802, 292.94276224200865, 397.4533298562783, 481.1932569678732, 501.6514982609286, 502.9868101803936, 504.3250017585805, 525.5287945486203, 629.7952611979983, 811.7897640936174, 980.3363903721716, 1086.7271742013004, 1098.391575030573, 1011.7057659265831, 916.9343343786047, 893.2139572327394, 891.6534300283734, 890.0904651362107, 865.4946922380625, 749.7788469311282, 572.9817729865148, 425.933743124966, 314.0616041637482, 231.90050969996355, 172.2323713212296, 143.20847938014373, 137.55577064793331, 137.19968669002472, 136.8445939723285, 131.45733168237447, 109.80792341311754, 83.19954448964319, 63.540758682514245, 48.92135146222118, 37.97892675880018, 29.732191520113798, 25.584430467004935, 24.76177963159571, 24.709940106936585, 24.658220368207726, 23.872448927853213, 20.667793211590944, 16.60463802112312, 13.509943671310642, 11.163814173778853, 9.410132281525023, 8.132326483914422, 7.523181810482153, 7.406736055587722, 7.39947514560913, 7.3922379231990405, 7.283296963995191, 6.863407904558973, 6.434160660188687, 6.284838659540648]}, "2": {"0": [2.6535972822883878, 2.6552082227286307, 2.6632712645555907, 2.6740736812405053, 2.6788681500257985, 2.6795375053144284, 2.68021699820613, 2.685802749800563, 2.7031682368011576, 2.7329065260596024, 2.769190080300044, 2.812308680325445, 2.8626044995637794, 2.9200911582111706, 2.9682548018375354, 2.987163332912785, 2.989632397662126, 2.9921319226074536, 3.0118547179989075, 3.067363482650461, 3.1471112532170697, 3.234438204189077, 3.329194552580723, 3.4316320735629686, 3.5422028448285694, 3.6314984712414264, 3.6661045926082854, 3.670597088715216, 3.675092970415777, 3.7105809506835747, 3.8087243809276026, 3.946705885274365, 4.094323596236411, 4.251477291543966, 4.418649301385632, 4.596327398341496, 4.737944554841518, 4.792836454322308, 4.799984868650255, 4.807149417305034, 4.863192379463996, 5.017415763462728, 5.232722042891719, 5.460194185046867, 5.701650564148347, 5.9584644237168085, 6.230249378229415, 6.447128938523355, 6.530978836527915, 6.54187904937517, 6.5528034125419765, 6.638291354690142, 6.873642403578003, 7.202830994614304, 7.5524832101531905, 7.92378060948515, 8.31888084057625, 8.73802114589859, 9.072710552171383, 9.202438074984661, 9.21929959401441, 9.236202419743396, 9.368591240028069, 9.733408712599482, 10.243537671534103, 10.786684580822723, 11.364660392724842, 11.980325691273247, 12.635164829044744, 13.157425340296149, 13.359815468381571, 13.386190317713295, 13.412614913703916, 13.6197721453138, 14.190506175540927, 14.988988483265727, 15.840170853280904, 16.74821937242291, 17.71756111372528, 18.751029258049208, 19.579393638817397, 19.90000178077435, 19.941754376771613, 19.983602234233512, 20.31141240151538, 21.217012416393402, 22.488104819203457, 23.84622080391821, 25.29620718685017, 26.848773400546644, 28.50963444376597, 29.84097806486561, 30.357448836404316, 30.42475427728837, 30.492143278076533, 31.021551134717903, 32.485873520520244, 34.54432709931657, 36.75161235002626, 39.11631386180326, 41.65480814027826, 44.37754291583921, 46.56699118159815, 47.417412687792876, 47.52833917590911, 47.639609641107164, 48.51239771246538, 50.930635486427114, 54.33711016451655, 57.99662118155508, 61.936703949407125, 66.17183640204958, 70.73095025253343, 74.40948098008249, 75.83961483727263, 76.02640354871743, 76.21369734130204, 77.68261573698669, 81.76229995441878, 87.52513408224708, 93.74978106722168, 100.45976663461168, 107.70202283597587, 115.53712808898065, 121.86569995917326, 124.33133937731158, 124.65359040010077, 124.97684425226674, 127.51789539224912, 134.5811687038319, 144.5741991747302, 155.41095107318046, 167.1277378856156, 179.82083818444167, 193.56974713565594, 204.72653452063432, 209.07021658199744, 209.63696208444432, 210.2056322483687, 214.6812959747069, 227.18087888442875, 244.91027040518057, 264.13066514924986, 284.9809214102844, 307.5592289836124, 332.0585255571365, 351.8805491335002, 359.61517516018233, 360.6267860710545, 361.64166293943765, 369.58602787712135, 391.6772321454595, 422.95326917460517, 456.69682751448124, 492.89325616701075, 531.6160898656428, 572.8554932049814, 605.7379030552671, 618.4248877893273, 620.0685935441188, 621.7146007778341, 634.6079694944839, 669.8501796887049, 718.135411652923, 767.890324118724, 818.8107550140223, 869.5413647061843, 920.3679170859918, 957.5993744575687, 971.1479578884713, 972.8679060870372, 974.5790724613923, 987.5816680802316, 1021.9728404426704, 1064.600005776791, 1102.747038176421, 1135.4283073787203, 1162.6375724169043, 1183.0746064950247, 1194.2019864397573, 1197.6414148030976, 1198.1284470338633, 1198.5004093536536, 1200.7682121262308, 1204.898633798052, 1203.1785223301908, 1195.6869926916802, 1180.202709637678, 1158.5505867228476, 1130.2576450667261, 1105.3798406180308, 1094.9696598742505, 1093.5829401789144, 1092.288813388474, 1081.7945727666408, 1051.7733208710342, 1008.0685456263687, 961.409352926175, 912.0026840775446, 861.4559507312199, 810.3889144062487, 771.9378596738235, 757.6566707361222, 755.8175157434608, 753.9632354466046, 739.7875488056151, 702.7682275765874, 654.961962360674, 609.3189336143118, 565.983214525801, 525.0363560197032, 486.80995480725585, 459.50322895108496, 449.66788427397205, 448.4170302813018, 447.16792867656744, 437.56223804193405, 412.8933359483189, 382.3887960304703, 354.10639117353327, 327.9511946295905, 303.7887689845304, 281.50027197846117, 265.79359076521905, 260.1629215360189, 259.44706256016576, 258.7335260978354, 253.27328472003708, 239.24357443962776, 221.95988776456593, 206.0242534912115, 191.3199032128121, 177.75045481357137, 165.23160390877317, 156.41340668791207, 153.233648613638, 152.83019736377366, 152.42785243233212, 149.3442451202238, 141.45085537421176, 131.6999854055184, 122.6810232911347, 114.33533182117883, 106.6222328617347, 99.47801483839538, 94.42831850343539, 92.61210366518408, 92.38037533171182, 92.14926336528006, 90.37966872955052, 85.83739861473691, 80.21331817057286, 74.99434765072735, 70.14849666990321, 65.65048727296741, 61.47112455396727, 58.50988665550434, 57.44178303900698, 57.30563927145287, 57.1698551920147, 56.12948236059672, 53.45457184954308, 50.13229372910808, 47.03952426555594, 44.16289206612923, 41.481963838682795, 38.98341828487387, 37.20777876825876, 36.56680895130263, 36.485015618343006, 36.40342025944195, 35.77749600714792, 34.16709292095031, 32.16267481768691, 30.292059415049735, 28.546163920979858, 26.91820131542699, 25.39774372362977, 24.31633768469009, 23.9250652267155, 23.875181558262444, 23.825417063832585, 23.443617300866027, 22.460993547886794, 21.23551928175938, 20.0887713220043, 19.01739702903645, 18.015699007152826, 17.078446719448106, 16.410664554491962, 16.169138857499068, 16.138346561971947, 16.10763407340616, 15.871995839149188, 15.264180004944793, 14.506690528061977, 13.799647320792362, 13.139460808018574, 12.52353142709967, 11.948531248176886, 11.54070340867804, 11.393277260347176, 11.374491504279062, 11.355756681391487, 11.212047809754658, 10.842507517259401, 10.384379678441265, 9.959941881009563, 9.566184955868142, 9.201506890641548, 8.865459169354509, 8.629153234407848, 8.544537680418705, 8.533744293662801, 8.52298370177179, 8.440643249727191, 8.230430813467343, 7.97198715373846, 7.736089556066398, 7.521162378819179, 7.326136107128896, 7.150798109265217, 7.030221377389293, 6.987803018928651, 6.982441852772736, 6.97710356109362, 6.936566655505887, 6.835325646366958, 6.7166093706469026, 6.615224931947961, 6.530562606274023, 6.462455589907498, 6.410622628584455, 6.382182327336099, 6.373782262273937, 6.3727916990182925, 6.371820600581169, 6.364956024806342, 6.357083925997565]}, "3": {"0": [2.6477747987379727, 2.6638470152227827, 2.7268903599176277, 2.8376501370461407, 2.934275602532161, 2.960657817752843, 2.9630530640870596, 2.9654633940815964, 2.993360973495484, 3.1209583952651334, 3.3595660859118732, 3.651732896402807, 4.0026117332105295, 4.418800162805263, 4.907455421893355, 5.266689507376298, 5.359468184906798, 5.367854340149794, 5.3762609367964105, 5.471996948971632, 5.889358646037839, 6.624097427932849, 7.484645084930702, 8.493151251711431, 9.676717274601096, 11.071885661583629, 12.102200375717159, 12.368584387060713, 12.392672306309116, 12.416745031468785, 12.692002001117562, 13.9025823852057, 16.051898838343146, 18.595190786842423, 21.60933888779506, 25.191327997718936, 29.45647258346123, 32.64887256872829, 33.48094863259499, 33.55605629964376, 33.631338162970856, 34.491767277178894, 38.30501768283833, 45.17162521734391, 53.43825668653787, 63.42540689355057, 75.52053775818035, 90.23161748882221, 101.42073641080593, 104.36643839126842, 104.63262433660937, 104.89951856267906, 107.95019144389649, 121.61658228570433, 146.66577805429128, 177.507172256115, 215.64457221722074, 262.83283961437996, 321.3604842968759, 366.3843478581979, 378.2672133958242, 379.34233775001223, 380.42124506246705, 392.77754678447843, 448.0056889396922, 548.2327053806729, 666.5463345231689, 799.6570254112461, 937.8456393852742, 1065.9091219101408, 1134.1414197970305, 1149.018785812565, 1150.2824105031334, 1151.5377030623988, 1164.6670333135546, 1208.2662302369686, 1235.8698425498133, 1212.9899379858487, 1143.2797869258586, 1035.2791572818123, 902.6321125939121, 812.9176165822557, 791.4147441188624, 789.503590504778, 787.5933038100526, 766.130407620553, 680.2833927447921, 560.1448385139784, 457.96829097501393, 373.68166052883186, 305.1485532922652, 249.79602433296938, 219.835127010423, 213.17254681843778, 212.59118501120435, 212.01208032949873, 205.60686187563545, 181.35468544482356, 149.80673628938928, 124.21377374693662, 103.36361291259799, 86.33856061318335, 72.36933259035753, 64.68420990485185, 62.961039968394594, 62.81007105534223, 62.65951119172089, 60.99528484063918, 54.64270925163754, 46.23271863413675, 39.254549003721685, 33.44680576315111, 28.60357302697994, 24.56343092699377, 22.311875514407696, 21.802821511793677, 21.75822310712836, 21.713726820987628, 21.221488864267837, 19.329152185227134, 16.794484260564946, 14.667169322541781, 12.887826867828165, 11.404113425338497, 10.175177071768417, 9.499523674582775, 9.34828864105122, 9.335078195478442, 9.321905246727306, 9.176312827292271, 8.625357157757202, 7.912601413852587, 7.348989221453702, 6.918435467548534, 6.610152608173622, 6.416369389540584, 6.354221498508178]}, "4": {"0": [2.6583257214887945, 2.6783329969471352, 2.687509155854061, 2.688273012502828, 2.6890505775297524, 2.6993383546710294, 2.7646796069399233, 2.9280052751347356, 3.1640474089690547, 3.4777147140771314, 3.8773913195114242, 4.372859559449075, 4.740709119005577, 4.828102172234807, 4.835324076004439, 4.842563530731263, 4.93298564520155, 5.373189336479443, 6.189228376806761, 7.179041791658823, 8.38270339785732, 9.852559998033366, 11.651105679867351, 12.987280367776815, 13.305806784310928, 13.332065655521623, 13.35842662077021, 13.687546558933242, 15.304152783075821, 18.342717578825642, 22.090635559059, 26.731553702734207, 32.50684726651845, 39.721740582212426, 45.192406236407344, 46.50818448086344, 46.61688623911416, 46.72590074465409, 48.09180586284507, 54.87320617901724, 67.91507140502387, 84.50321648921944, 105.71084606118038, 132.98720695291274, 168.2993253720317, 195.8454619846146, 202.56504646132652, 203.12104226644402, 203.67780638812974, 210.68267409473683, 246.01146516698086, 316.06564683999324, 407.8660990241035, 527.1047916005105, 677.376216271915, 855.2881090089411, 973.3564507557313, 999.0707312361677, 1001.154659431484, 1003.2397327302469, 1028.3563757402299, 1135.323057199776, 1261.12948558505, 1313.73893177695, 1282.9661401370545, 1173.75810371538, 1007.9037763546312, 890.600373809713, 864.8501618240405, 862.7247887784981, 860.603941250713, 834.6253240879071, 721.1628959621117, 562.7764364639205, 435.73318932282655, 337.40657819048937, 262.30837259301876, 205.07131845664017, 176.13973577380267, 170.38440503409336, 169.92577853074832, 169.4683119282498, 163.95336472460858, 141.32002156814977, 112.21452773596525, 89.6208491391621, 71.98443704803678, 58.139584730021866, 47.21976644126684, 41.53055220411387, 40.382154309762335, 40.29054026412409, 40.199178077233206, 39.0920056281077, 34.49249429558775, 28.416000671127712, 23.55768657292704, 19.660323880244928, 16.520997129855147, 13.997815407928295, 12.67122314996459, 12.403070324178811, 12.381692648208677, 12.36037571482204, 12.102220588525691, 11.029099132016157, 9.625086754276598, 8.533481314595273, 7.701163217440014, 7.087945931177135, 6.6690873822420835, 6.4964644760354835, 6.46751690888477, 6.4653349404477005, 6.463179651099082, 6.438465667012757, 6.380539101197413]}, "5": {"0": [2.6717297509861253, 2.700692688843226, 2.812408942410292, 2.9265880408978866, 2.9556864663892983, 2.9580327184232895, 2.960420691554653, 2.991575712397898, 3.155013869906824, 3.4896691766937717, 3.9244828808834096, 4.471797828225734, 5.149479606230175, 5.981827478334138, 6.599381211914949, 6.743768501336608, 6.755140496922049, 6.766535067003583, 6.915805812906992, 7.664609260640454, 9.084334905521287, 10.848918738990907, 13.044178743812289, 15.77891817003603, 19.19893828412174, 21.775014048088924, 22.382237976415553, 22.430121982406305, 22.47812643718354, 23.108290557668667, 26.29328729911571, 32.44956608003656, 40.274978826712605, 50.28505848611492, 63.148246740735615, 79.78458862088215, 92.70469318534767, 95.79269013669561, 96.03665448681717, 96.28173083047845, 99.50337601403461, 116.05713714838286, 149.14386399243202, 193.05251247730956, 251.7768665109123, 330.9290120458385, 437.7385228077419, 522.7747042785538, 543.2198510579689, 544.8267651132146, 546.4391860917224, 567.7794383632117, 676.8750746708935, 883.2652131007403, 1109.532031077285, 1302.6723027911944, 1414.256357212285, 1420.1870975793825, 1368.2837820259497, 1352.021945383262, 1350.6815737497154, 1349.3296321903713, 1330.899238283934, 1225.284070434743, 1010.9397559009674, 788.817336847601, 599.0943492354731, 451.56867711803005, 341.1661344353853, 287.04252675315723, 276.64067958945606, 275.8529042248319, 275.06777002025797, 265.1177258459019, 224.03389475757942, 172.36154859708444, 133.63199871455495, 104.36398081793347, 82.07048345274686, 64.97119333420443, 56.2952676937154, 54.59488044364149, 54.4657647251369, 54.337005755702414, 52.70571920169548, 45.83887280596193, 36.88992879293937, 29.885660725501374, 24.387381990154207, 20.051237502086657, 16.618065327013507, 14.84086586953939, 14.490203142484237, 14.463514284119887, 14.436896021014713, 14.099368438358859, 12.672958874227973, 10.810617167903807, 9.370672015190683, 8.279258052262751, 7.472653048413609, 6.909081963790942, 6.66716493332085, 6.625594695871, 6.622533989896821, 6.619495371035987, 6.582258415507038, 6.490131925855144]}, "6": {"0": [2.6910163735301396, 2.7028980548103774, 2.7483356656333946, 2.8272369835860016, 2.939553757654168, 3.033674504595731, 3.0612852442528222, 3.0639463854456066, 3.066618261596482, 3.095494491831739, 3.2139187105878384, 3.4229644306924882, 3.6712203406159842, 3.9613594052261907, 4.296737099161219, 4.6814969842067296, 4.966685575780609, 5.046620855003891, 5.054301620140564, 5.062000871586002, 5.144208881855096, 5.4709411436121025, 6.0194616400469245, 6.644262871265162, 7.35761442033464, 8.172768174685418, 9.105288120044358, 9.79881866372814, 9.993856161604157, 10.012562734557266, 10.03131096450727, 10.232306542281615, 11.034777413895746, 12.391395466405038, 13.948941713426654, 15.739623965146832, 17.802434269421962, 20.17884875603656, 21.954834963590564, 22.455265078126498, 22.503367123158316, 22.55159411852739, 23.068479636718017, 25.138491098019212, 28.666334796997347, 32.764797963033125, 37.53346543226425, 43.0970578554707, 49.60437427963525, 54.5266019993898, 55.92155778283397, 56.056374523824, 56.19119502221132, 57.63552448506747, 63.45942385961417, 73.51783657039329, 85.3824904333842, 99.41917897271716, 116.08943634044147, 135.92802072236663, 151.18621190970947, 155.54144816206616, 155.9612437563334, 156.3824295531339, 160.91152038426927, 179.32882887804368, 211.72459302642062, 250.78026801620433, 298.05193497373205, 355.3895612701351, 425.1218293418966, 479.62977460551616, 495.2595287221386, 496.7641577275358, 498.2730828058815, 514.5540655156173, 580.9907620246867, 697.8262133875501, 835.1894873080801, 990.3244877727545, 1154.2179042379782, 1309.0775886816036, 1398.5270451749425, 1420.4007381680633, 1422.41152394806, 1424.3262969736534, 1444.1772251601262, 1507.5418256238368, 1563.4785798865685, 1570.5259672611587, 1529.3176044253626, 1439.6319972077413, 1310.4668184986228, 1209.1556884178437, 1180.644916218109, 1178.0143148601444, 1175.3771528621437, 1146.8228889814097, 1037.6850675689268, 878.8253291386329, 735.9148548407386, 613.3581285559229, 510.4924872777019, 425.67282855962566, 377.82653757619283, 366.1204646978411, 365.0314862637897, 363.9463243957747, 352.71185952716496, 313.7885731884995, 263.7532086020882, 222.50222290379796, 188.32011490476492, 159.89744186647462, 136.18820456178375, 122.62717734451051, 119.28011005488784, 118.96929684162872, 118.65936017166828, 115.43928580977636, 104.1596795216409, 89.42273792561339, 76.97481844234207, 66.43630760941585, 57.493798143225604, 49.884057035413726, 45.46222702048828, 44.36306627297431, 44.26004011366318, 44.157342433632635, 43.09569890201989, 39.34632690107745, 34.377698385822264, 30.121633090397665, 26.4688396486452, 23.326261077899915, 20.62063314950746, 19.032298053172745, 18.636156659144717, 18.599200312987005, 18.562330624648656, 18.17819894160597, 16.81711281343324, 15.006157831514818, 13.44798869874714, 12.111097264553662, 10.969689244330297, 9.999091014598562, 9.439323755320203, 9.30119937426118, 9.288366792245844, 9.275570221459619, 9.142640068287024, 8.677452013352978, 8.077186003300062, 7.585054376054269, 7.1919075910223, 6.889931099497511, 6.673041548525655, 6.573868537006506, 6.553612633826692, 6.551844485950411, 6.550097880174195, 6.5326514644729565, 6.504258472871486]}, "7": {"0": [2.704624629915694, 2.7073697941785633, 2.7180204232615113, 2.7354061145463238, 2.7533115077391273, 2.7611335304277276, 2.762168552213144, 2.763215395715022, 2.771724443314879, 2.796803729559529, 2.8360985493699875, 2.882469833880038, 2.9363981585141783, 2.9978276330036846, 3.066550226812156, 3.123176731485036, 3.145507645277856, 3.1484091547059094, 3.1513270755342093, 3.174414357506182, 3.2390666115962365, 3.3310631243892765, 3.4314284126902805, 3.5401055336193714, 3.657007133072341, 3.7826353529584016, 3.8834819709040964, 3.9226660031035383, 3.9277761999918184, 3.932898670004909, 3.9730216812307275, 4.0838180070992705, 4.2392407884190355, 4.404765065828439, 4.580903230999172, 4.768088713783326, 4.967119460373035, 5.125495611274717, 5.186574409419926, 5.194531478259184, 5.202505420125218, 5.264920393561558, 5.436832099713238, 5.676412620270802, 5.93075950177732, 6.200917515473168, 6.487418598881977, 6.7919260875698715, 7.034415347525599, 7.1282759064080485, 7.140483728183234, 7.152721065819245, 7.2486085919679715, 7.51258264123846, 7.881391306726553, 8.273672351306278, 8.690740932437313, 9.13469467368746, 9.607217927578755, 9.985141762381241, 10.13145669263612, 10.150506799149055, 10.169600002160582, 10.319491119803947, 10.73221826108829, 11.309953626922391, 11.925543302393573, 12.580505662473998, 13.27919767040203, 14.024220359957566, 14.619026970122, 14.84946230653193, 14.879497391031641, 14.909605940826978, 15.145452195681157, 15.796065661196394, 16.70696735843309, 17.678763922358062, 18.716498156447138, 19.823296532254584, 21.005956336113535, 21.952874463830174, 22.319628357593242, 22.367441207439747, 22.415374705211125, 22.791220350448068, 23.829950289031565, 25.287991234172974, 26.84837330462089, 28.517562325614122, 30.304963911066075, 32.22023735794114, 33.75794754718915, 34.35538337748456, 34.433282672452755, 34.5113805757321, 35.12384542799731, 36.818548895457866, 39.20721971247757, 41.7703250166948, 44.51831629945551, 47.477205262238215, 50.65648692207513, 53.2169504593261, 54.21321272478322, 54.34310574164475, 54.47334922542603, 55.49535477852096, 58.33021081071322, 62.33262962569385, 66.64774970655637, 71.29609913682782, 76.30967387805042, 81.72215631338842, 86.09415050415282, 87.79926913743002, 88.02199070039693, 88.24519089888314, 89.99698094980596, 94.87039149742809, 101.7756464052611, 109.24992946992634, 117.33481221780632, 126.09668056913107, 135.60284882151362, 143.31480019438862, 146.3272781342153, 146.72088430509197, 147.11567205039782, 150.21757478933588, 158.86296096234946, 171.19269900706283, 184.58878888453236, 199.16708941005132, 215.05643848381587, 232.3588135384002, 246.50319473561638, 252.06257918016271, 252.78903382848245, 253.51773543694222, 259.24573312234423, 275.22373212475543, 298.12449891824326, 323.1189196585631, 350.5631505787784, 380.57674336064633, 413.5736063768387, 440.62462677537565, 451.2413750912044, 452.62875742627915, 454.02035291534077, 464.96061879834417, 495.7189665884969, 539.8429332576178, 588.1654272952358, 640.8938151763923, 698.7644815539957, 761.360524572179, 812.2358186148722, 831.990668410882, 834.5671884245475, 837.1521031915838, 857.5143548572415, 914.1577940450668, 992.3643508404848, 1074.0547878548487, 1158.581045080219, 1243.2358439278744, 1325.9541226244824, 1385.668468435491, 1407.6434317470153, 1410.3596463944657, 1413.064969409179, 1434.214126108313, 1487.4979989251215, 1550.4100822769765, 1602.9823376034835, 1645.4735516468086, 1677.166899425317, 1697.4371247025008, 1705.9246396528674, 1706.7277206739298, 1706.8311268378377, 1706.9219312312919, 1707.3685167354924, 1701.8946108774837, 1687.4455018699698, 1659.85112483067, 1619.957815110086, 1570.4742480209775, 1511.1596997732543, 1460.8000785518568, 1440.3790604272767, 1437.7184598906877, 1435.035181402782, 1413.8196649756594, 1355.7416396022245, 1274.245559288375, 1190.4339845496515, 1105.0745092993384, 1021.9768853273439, 942.2172326118601, 884.7643953121158, 863.8154011404645, 861.146580147973, 858.4858332258485, 838.1244743400862, 785.907736711517, 721.2444777526462, 661.5844378040038, 606.9819086695022, 557.0937149636409, 511.5007587160816, 479.7210504736764, 468.37164276956577, 466.9322475022626, 465.49833752731206, 454.5178540353068, 426.5917691679446, 392.4517446226412, 361.3949756580399, 332.99817808713294, 307.12497839964885, 283.4799899217224, 266.9754258849087, 261.07732314627447, 260.32700810623476, 259.5790217893619, 253.85778849586106, 239.25075031306224, 221.36023203353457, 204.95253404347483, 189.9139069335887, 176.1067421660528, 163.3986936743369, 154.48331519762544, 151.2808430767219, 150.87362737335536, 150.46734466030424, 147.3618840789047, 139.4224981401752, 129.644418297068, 120.6149225135661, 112.30430378551878, 104.61590155479527, 97.50883819322114, 92.50504190375378, 90.70425166044886, 90.47502361792493, 90.24653040105645, 88.49260336296264, 83.99687167748874, 78.43794738368263, 73.29021228927968, 68.51880208194731, 64.0878593879654, 59.98345217111922, 57.07678212103693, 56.029933503658285, 55.896582408654695, 55.76356738635467, 54.74337638402494, 52.11744980738398, 48.86263046113151, 45.83658961933361, 43.018046360252676, 40.3980428956924, 37.956180017853185, 36.22500772883658, 35.59930400413952, 35.51940463847436, 35.43982420513544, 34.82951474525231, 33.26142619389146, 31.30934278848199, 29.488487242036673, 27.79087649527595, 26.20685913744781, 24.72820452785031, 23.677380845112506, 23.29635526918282, 23.24789158021362, 23.199601406886263, 22.82827158806569, 21.872289120464476, 20.679213271698078, 19.564526395865595, 18.52255678874931, 17.548482198081185, 16.639126702586314, 15.991172751854767, 15.756859071492112, 15.72698345629664, 15.69718551788896, 15.46872414087152, 14.880191333249451, 14.147644976301006, 13.464450442324152, 12.827470476196963, 12.23386346877606, 11.681283826285847, 11.290335108590753, 11.149445867494531, 11.131474668099557, 11.113547938740432, 10.975976385715699, 10.623378502684398, 10.186215050122163, 9.78203127065569, 9.407816785570406, 9.0630531058376, 8.745291706220112, 8.52238401558024, 8.442520568023383, 8.432363014926503, 8.42223935393677, 8.344817919572463, 8.147643943581956, 7.906798622780409, 7.687742357478093, 7.489691524590181, 7.3119769452847745, 7.153918002710013, 7.047081736825527, 7.009790070419763, 7.005097059541447, 7.000411578254839, 6.964785932765221, 6.877016619425588, 6.776462160379429, 6.693362772521419, 6.626950814320808, 6.577411127477753, 6.54427619157778, 6.529991755433905]}, "8": {"0": [2.7199783765061403, 2.720378259328019, 2.7215557636480074, 2.723596608128424, 2.7260024316407674, 2.7273877617685125, 2.7277877911429416, 2.7281989094448953, 2.7297932501415434, 2.7335193894805894, 2.7389450614973323, 2.745229004704383, 2.752100176207239, 2.7599634304434923, 2.7687634210691243, 2.776460987055685, 2.780371834888816, 2.7814789356253407, 2.7825974744342266, 2.7867057439574987, 2.795654789193465, 2.807418728883962, 2.8201244432164745, 2.833939754372377, 2.848616848880982, 2.864185497835856, 2.8772435406330277, 2.883580392312637, 2.8853564744313194, 2.887143310968182, 2.8937551487336544, 2.9079462602267383, 2.9265667534540776, 2.9462046101080057, 2.9668755450793234, 2.9886450435957146, 3.0112071162062883, 3.0298833035278925, 3.038911954193765, 3.041414400695159, 3.0439279637382066, 3.0531948774943984, 3.0731860478846595, 3.098845945092535, 3.125497876028217, 3.1530282837026755, 3.1814601084516134, 3.2109257256464914, 3.2352029207984034, 3.246820682159386, 3.250029160166233, 3.253248337586177, 3.2650866734817368, 3.2906206994500438, 3.3234555865167152, 3.3573700319961244, 3.3923980498833264, 3.4284313765633367, 3.4653904922900565, 3.4957137413167763, 3.510269152886983, 3.5142818950674535, 3.518306229277475, 3.533087829220121, 3.564873341526557, 3.6055621160757516, 3.6473252890506838, 3.6901451044691673, 3.7340889752483, 3.7790998814720353, 3.815939405052121, 3.833550735804948, 3.838407569030253, 3.843277657853186, 3.86116253507075, 3.8996130979737678, 3.948747292975856, 3.9990463152049167, 4.050494384042052, 4.103162958526777, 4.157096545165633, 4.201150032825553, 4.222233480229719, 4.228041770958476, 4.233863336320947, 4.25521700109047, 4.301110546504522, 4.35954181681432, 4.419256438828538, 4.480361334791177, 4.542815309207893, 4.6066379332403065, 4.658627255710226, 4.683505762271291, 4.690362241037488, 4.697235538942434, 4.722460425270909, 4.77650744539673, 4.845411763250794, 4.915779867739966, 4.987572355519311, 5.060836256078973, 5.135709104922502, 5.19682577790323, 5.226035316700281, 5.234075729475274, 5.242134941579091, 5.271704468975619, 5.335134762556752, 5.4158771995824235, 5.498346205808882, 5.58245134698152, 5.668297956642081, 5.756014198637841, 5.827614330605309, 5.861864620285997, 5.871292091313413, 5.880737343444839, 5.915424543881677, 5.98970940594777, 6.084129182823695, 6.180542900607908, 6.27902016708745, 6.379785295786554, 6.482655754885651, 6.566547976677753, 6.606679759412452, 6.617733705574432, 6.628812067417533, 6.669446860197096, 6.756621134634678, 6.867695604869998, 6.981036324969858, 7.096850467899707, 7.215182282110623, 7.336044188328501, 7.434736191237598, 7.481995032515469, 7.4950172883514385, 7.5080705431821055, 7.555935014614899, 7.658608945345196, 7.7893371330031504, 7.922822395350549, 8.059136209471985, 8.198545519530905, 8.340938927659638, 8.457093063875341, 8.512651271711324, 8.527955341716405, 8.543303406025586, 8.599700017467319, 8.720750824436147, 8.874737712674577, 9.032154973194721, 9.193134056960993, 9.357844875838573, 9.526178121781674, 9.66366727150465, 9.729462753086969, 9.747588658111779, 9.765755804830459, 9.83241273126519, 9.975317777527255, 10.157501274342001, 10.344068131629555, 10.534874978633749, 10.730023766107747, 10.929289345939317, 11.092024000621315, 11.170020608646762, 11.191522304803234, 11.213079136695052, 11.292214078349783, 11.461890429869511, 11.677871059381705, 11.898757717984006, 12.124631358238876, 12.355768648838657, 12.591813414769375, 12.784801074780042, 12.877199290963151, 12.902658799195827, 12.928178311875424, 13.021814325555116, 13.222895944885373, 13.479048000879134, 13.740837393851457, 14.0084503735653, 14.282260396888551, 14.562256373789813, 14.790992067614718, 14.90057328885485, 14.930757786298747, 14.961006411945279, 15.07199959882247, 15.310127267905239, 15.613749083643862, 15.924604824826377, 16.24207117462075, 16.56700619216818, 16.899372650031086, 17.171081411426975, 17.301138014667806, 17.336976885156247, 17.372920136216855, 17.504818703849555, 17.787267689016392, 18.14807650378197, 18.517320565184253, 18.895406031872696, 19.2820461290215, 19.677756944331225, 20.001156734762564, 20.15599285378715, 20.19866819350415, 20.24144908494228, 20.398381964909227, 20.73470956738467, 21.16425698796801, 21.60433786003078, 22.0548662647173, 22.51583519744044, 22.988026469285614, 23.373575283227837, 23.558158275037265, 23.60902520605679, 23.66001490083891, 23.84713027865918, 24.24943797061, 24.763441687904805, 25.289337535140287, 25.827358557475918, 26.37803852503323, 26.94304870384712, 27.40578078828812, 27.626906687795085, 27.687861012331236, 27.748966236445852, 27.973234352376625, 28.454678855645778, 29.070001346832296, 29.69998203499248, 30.345812852675575, 31.007097212029343, 31.685037328667516, 32.239464946976476, 32.50515749401983, 32.5784684677313, 32.651952747949004, 32.921585169943974, 33.50059079971275, 34.240510530369946, 34.99876069560619, 35.77533254921372, 36.572767719142504, 37.39045629538414, 38.05965515724172, 38.380096499349186, 38.46841037262816, 38.55694056319539, 38.881844084412094, 39.579933164400636, 40.47328661851095, 41.38921680154119, 42.327539946246446, 43.29027627078325, 44.27732151884476, 45.08616176038305, 45.474008677713385, 45.58093520906166, 45.68812023146829, 46.081481189875596, 46.92688332913978, 48.00695191446608, 49.116697249631244, 50.25445193463438, 51.421740297365375, 52.619552514905976, 53.601018630953085, 54.07178225044975, 54.20158229803027, 54.33178983445903, 54.80972759538915, 55.83709534197836, 57.150222736461416, 58.49859081565025, 59.88159265133877, 61.30403819654527, 62.7618599610158, 63.957087765056805, 64.53031916751122, 64.68837939619092, 64.84685981179182, 65.42946570760735, 66.68316929564944, 68.28298317711958, 69.92804314337407, 71.61649248877691, 73.34999939690647, 75.13342899252665, 76.5979151044401, 77.29877390831362, 77.49179278784834, 77.68542387068652, 78.39722478942733, 79.93083942809412, 81.89064528506945, 83.9070774690695, 85.97782938583606, 88.10625463109028, 90.2924867190071, 92.0862174299318, 92.94863365485888, 93.18660688369224, 93.42522850279362, 94.30179724982204, 96.18652824756052, 98.59726387878513, 101.07962362376107, 103.62757130289489, 106.25096217656994, 108.94863409267208, 111.1630574642632, 112.22660181333366, 112.51997707385677, 112.81418701674907, 113.89545983353133, 116.22237436665667, 119.20364199514988, 122.26932866281057, 125.42921748408065, 128.67231989317827, 132.01180581103648, 134.76229048756943, 136.08333119654728, 136.44739184400913, 136.81286473589475, 138.154635294331, 141.04367236849816, 144.74334158868606, 148.54898378968568, 152.4784184762002, 156.51631187432668, 160.6764883737956, 164.1025766022575, 165.75079331009894, 166.20592316631266, 166.6620636941842, 168.33840751802504, 171.94856041063164, 176.57622810905198, 181.34015291829857, 186.24352373643993, 191.29936949808518, 196.522753586196, 200.81906782029378, 202.88163846337648, 203.4512525721135, 204.02276961669054, 206.12247911838296, 210.64495612916315, 216.45703593879372, 222.45339843747965, 228.6394934577152, 235.00555287922546, 241.58648344351997, 247.03407205686946, 249.64364270006405, 250.3638314977927, 251.0862672556615, 253.7416745493828, 259.46245052677847, 266.81006900504315, 274.4069889446769, 282.2409210976772, 290.3453162257627, 298.7137961604329, 305.5947314725713, 308.90333060739243, 309.8171315062767, 310.7341476282393, 314.10784049941475, 321.39092525109567, 330.7920360359577, 340.48652944782975, 350.51666251683974, 360.87350136242463, 371.55006088623986, 380.3613127740049, 384.6038127590687, 385.7746154159446, 386.94912618013376, 391.2760365595592, 400.6888406232641, 412.7357150018022, 425.1695764969796, 438.03577723123954, 451.33549562921974, 465.08017436620764, 476.38677248789185, 481.852427691164, 483.36344846722665, 484.8801944472092, 490.46374179136575, 502.5751563676184, 518.1413362799811, 534.1857020556836, 550.760265430564, 567.9030572692005, 585.6399494694125, 600.3530121801509, 607.451578786756, 609.4072054065488, 611.3687166652353, 618.5766745874353, 634.095977230815, 654.0449168056772, 674.8365697953437, 696.3332930578316, 718.3350459244549, 741.2009467239958, 760.0642370511873, 769.1106043625965, 771.5982181596772, 774.0942351777616, 783.2812620759341, 803.1384240031222, 828.7958727360184, 855.2482263919184, 882.5337986989251, 910.4590116104548, 939.2275853714192, 962.680423639028, 973.8903337978857, 977.0539525033864, 980.2289487918337, 991.6288435052703, 1016.0971321128462, 1047.0392687867004, 1078.7191375765738, 1111.2707015743363, 1144.4775055970363, 1177.6115842804245, 1204.7920255750141, 1217.5495254704347, 1221.0523559062106, 1224.5581934762138, 1237.3773683340394, 1264.6779926981617, 1298.4641903929055, 1332.6186191408763, 1366.1345270378717, 1399.483012217231, 1431.9318637064412, 1457.2353650678956, 1469.1053311202052, 1472.463751820138, 1475.800426197536, 1487.7922962817745, 1513.1033518377208, 1544.0715244163825, 1573.3262036877418, 1600.6763648097894, 1627.0197559462938, 1652.008085016221, 1671.2453652220624, 1680.1328098281338, 1682.6052507009888, 1685.0608650078955, 1693.8792647409596, 1711.6968581947615, 1731.5303446672563, 1750.0111710045546, 1766.1793823658495, 1781.8718584700393, 1796.6720772111041, 1806.5322390093982, 1810.853140782771, 1812.1461250193258, 1813.4249683133294, 1817.6501456998105, 1825.7140570378726, 1834.5297431140284, 1841.662971468662, 1846.145811899256, 1849.787345637617, 1852.8840380312843, 1853.0335641280758, 1853.2562504637654, 1853.2462505429764, 1853.2220891159502, 1853.0137843221205, 1851.5273745317677, 1848.4288390064862, 1843.4292076104534, 1837.4254442718895, 1828.5432101394078, 1818.8253258782918, 1809.3346941645189, 1804.6469717886691, 1803.3400010804246, 1802.011065320427, 1796.9751191157332, 1786.503886653338, 1770.0733435483796, 1752.5096352616074, 1733.8421925067646, 1714.1298244438624, 1692.9997401812848, 1674.9253455970718, 1666.0371381092987, 1663.5545692590797, 1661.0517818186802, 1651.842090832943, 1632.8178380318845, 1606.3596021084995, 1578.3091839369852, 1550.0172206980824, 1520.7938888993433, 1489.4128365081647, 1464.531683612153, 1452.2015221318654, 1448.7955707284193, 1445.382335749972, 1433.0302271543362, 1406.9338213028395, 1373.642035633883, 1339.85265602518, 1305.7749604842004, 1271.718368835623, 1237.9475026577538, 1210.7529395113281, 1197.9336685187916, 1194.4279253029154, 1190.9247239633962, 1178.3858913868933, 1151.8539352421715, 1119.022294062732, 1086.4354495878117, 1054.2962617399185, 1023.2178507666283, 992.4112274364236, 968.1432436726467, 956.9766407389561, 954.1543554178022, 951.250710933215, 940.2290206776258, 916.9126745961294, 888.4844588988019, 861.2494670059393, 834.6961762090489, 808.9410634793913, 784.157714140155, 764.6719852238704, 755.679300727487, 753.2215710650228, 750.77082053941, 741.9414412001712, 723.6345342528283, 701.2134577048358, 679.6118323217262, 658.7639670595252, 638.6004303100783, 618.9898389180332, 603.831040985831, 596.7737637410064, 594.8560665905834, 592.9453185602299, 586.0488164683562, 571.7821097812956, 554.5404405187626, 537.7779447673728, 521.5830405199464, 505.95652712069216, 490.8451122026193, 479.1212666663121, 473.69255499912725, 472.21535712349674, 470.7437856670557, 465.42607961379787, 454.3953291592627, 440.99668995825294, 428.0283590904632, 415.450403872695, 403.3113246678571, 391.58222428372045, 382.4751635935382, 378.26347718808705, 377.1197676995673, 375.9805262165117, 371.85801722639883, 363.28109699457116, 352.8488386604842, 342.75355813966166, 333.01304759289076, 323.56615201975865, 314.42293866718325, 307.2966770759543, 303.9967815071903, 303.0997682044127, 302.20586578316954, 298.97018562140994, 292.25630179847104, 284.0971474816029, 276.2020006684314, 268.5702285057527, 261.16916271951703, 253.98189000487847, 248.39183602003595, 245.80820375370863, 245.10508824965433, 244.40406226005106, 241.86278475220212, 236.57206073016, 230.1342668389636, 223.91095068428507, 217.88427588910952, 212.02814756567628, 206.34459955417935, 201.91947792822563, 199.86584219478743, 199.30828482163412, 198.75246150847508, 196.7388355531906, 192.5519148402046, 187.4576781208232, 182.5176753590502, 177.72815901009292, 173.0708316096244, 168.55302106875598, 165.03386740070326, 163.3989208230397, 162.95371311489635, 162.50987945228823, 160.90106574179228, 157.55462613670323, 153.48217888984962, 149.53331542573562, 145.70266448170878, 141.97105540108979, 138.35461961577798, 135.54076063616176, 134.23352807219663, 133.87768531197858, 133.52287162056697, 132.2367987678078, 129.5561288566359, 126.28070227802063, 123.09981740169256, 120.01866399338502, 117.0235798385691, 114.11183781373386, 111.83972807264237, 110.78524719916639, 110.4983562766399, 110.21123725205167, 109.17027871682794, 107.0097626976823, 104.37217967122692, 101.8029384349381, 99.30405274977075, 96.87714525170831, 94.52015579652506, 92.67835884885015, 91.82214947289089, 91.58922268029878, 91.35693074607637, 90.51447071939903, 88.75867944357515, 86.62031930981884, 84.53943041552641, 82.51552262330164, 80.54459848838361, 78.62519335521726, 77.12558130699759, 76.42919435545181, 76.23958677045214, 76.05050864653384, 75.36500747553501, 73.93692025014103, 72.19339173962616, 70.49792668225764, 68.84519186887826, 67.23509881522591, 65.66721937341808, 64.44312999146912, 63.874204220240706, 63.71932730263006, 63.564894290069105, 63.00500596399025, 61.83648708626057, 60.41130427663563, 59.02198962526095, 57.66889913576654, 56.351810179352384, 55.0678118740746, 54.06451100696604, 53.59604403570718, 53.46841034911083, 53.341113970843274, 52.88042784355701, 51.92200549705642, 50.75135519328371, 49.610344538004604, 48.49575977173491, 47.41250427376199, 46.3574481384421, 45.53085295226287, 45.14616403466389, 45.04151305031531, 44.937117221916985, 44.558315645003916, 43.76780681499027, 42.80277269481854, 41.86140224997036, 40.943628501599555, 40.05044345780898, 39.17811829086509, 38.49517897921977, 38.17730754683822, 38.0907370506251, 38.00439851443798, 37.691541064639935, 37.03944170873056, 36.24207951453462, 35.46373531163029, 34.70519559463068, 33.96574912642266, 33.244946714280914, 32.679733920058936, 32.41643792058767, 32.34473411708446, 32.27322390263516, 32.01419348330672, 31.474362638116567, 30.814083172787207, 30.169068430321087, 29.540146885214508, 28.927005748213997, 28.328514139948904, 27.859696245685782, 27.641494742299727, 27.582059156756884, 27.522781848641312, 27.30761727741596, 26.858423150730157, 26.309156442010824, 25.773446081242447, 25.251095849545482, 24.741284436704703, 24.24358867303251, 23.85372696078698, 23.67170990776778, 23.622047217589106, 23.572552495273428, 23.393011129736255, 23.01909083310754, 22.56232709859725, 22.116242369609488, 21.680981378434513, 21.25501733821388, 20.8393935863933, 20.51402211158689, 20.362658463115423, 20.321392508698032, 20.28022735215099, 20.130865135867488, 19.819097671105755, 19.43780773499963, 19.06500381900127, 18.701199618339622, 18.346411356047227, 17.99951743138892, 17.728103541858683, 17.601664787920154, 17.567195733299826, 17.5328144904391, 17.408066247460496, 17.147846736195625, 16.82995258006435, 16.519364595074038, 16.21575618511967, 15.919664926859436, 15.630535898001618, 15.404228556680835, 15.298948917869122, 15.270235551938741, 15.24159976281073, 15.137635302965043, 14.920888163506413, 14.656115243224978, 14.397753283680315, 14.14557213263083, 13.899571734389683, 13.659653396341014, 13.471699903192988, 13.38427030532343, 13.360479091592957, 13.336762888350568, 13.250639839199545, 13.07072511282406, 12.850889664727516, 12.636780864046122, 12.427749994381628, 12.223968341674734, 12.025573658928433, 11.870347377404688, 11.798095002906631, 11.778408118598499, 11.758775159879699, 11.687587114249167, 11.539193425714311, 11.358028879832464, 11.181607523197638, 11.01005953343532, 10.842763504797327, 10.679778865963025, 10.552313284417018, 10.493021741177305, 10.476878747525483, 10.460780048838238, 10.402407690970268, 10.280926572373687, 10.132778103765448, 9.989029773769895, 9.849178760594732, 9.712750484677985, 9.58021039831084, 9.476811751250475, 9.428751902518847, 9.41567706765024, 9.402640199889653, 9.355387537383484, 9.257015603619756, 9.137239505548825, 9.020927033035324, 8.908026270124111, 8.798462915911504, 8.691988648341313, 8.609059508573676, 8.570589327856569, 8.560113148974446, 8.549670862199473, 8.511837863919864, 8.433298797769577, 8.337999687714763, 8.245581775068368, 8.156069800402753, 8.069576476229104, 7.985896806940747, 7.920688180633057, 7.890544846803279, 7.882352482828148, 7.8741893028317165, 7.844647419265122, 7.783385654727697, 7.709246556500674, 7.637767765452805, 7.568921226597478, 7.502632725347772, 7.438849584180829, 7.389578690353809, 7.36687680299235, 7.360720016761361, 7.354590958102279, 7.332459729531785, 7.286721443047928, 7.231625061714346, 7.178983388282098, 7.128680658342128, 7.080753972822308, 7.035158523542041, 7.000315513954404, 6.9843554224985285, 6.980037294904476, 6.975743080124004, 6.960262984561526, 6.92847853667569, 6.890766527043399, 6.855326951643197, 6.822136897231263, 6.791046098784719, 6.762119653237522, 6.740505353125902, 6.730771149160524, 6.728157003466878, 6.725565839464907, 6.716284445939904, 6.697651704073935, 6.676294286942342, 6.657033869111441, 6.639728207109396, 6.624543014326526, 6.611436403457986, 6.60247095277813, 6.598672427201491, 6.597685334697116, 6.596721411425138, 6.5933908123814104, 6.587284823388978, 6.581518182526693, 6.577813374460934, 6.576463837753681]}, "9": {"0": [2.6931308808804832, 2.6934149878745988, 2.6935029285323173, 2.693600790275346, 2.694259235810413, 2.696340704074895, 2.7001551174784124, 2.7062852291453265, 2.714101162810004, 2.724064224723613, 2.7352147525374852, 2.7457558850477275, 2.7509410211481238, 2.7519626737490315, 2.7529935917850503, 2.7585767665787153, 2.7713922983148036, 2.7882896302037348, 2.807228617566931, 2.8281284465831518, 2.8505448717955346, 2.8746671681615084, 2.896166001416563, 2.9064982239305848, 2.908504628339854, 2.9105201920873784, 2.921194279973332, 2.9448820219673846, 2.975242789971681, 3.0075624541859733, 3.0418319473248903, 3.0775188497371566, 3.114962353269682, 3.1476118153197232, 3.163136115811788, 3.166141014028733, 3.169156762893216, 3.1850831415348235, 3.2203395659864684, 3.264292965793748, 3.310370715041858, 3.3582814681072026, 3.408297272563358, 3.4603780752570596, 3.5050336355363645, 3.52624423513778, 3.5303412904674083, 3.534449838483758, 3.556088913751811, 3.6037393052755062, 3.663032138200367, 3.724410337526963, 3.7879749190303755, 3.853634895655564, 3.9216423856016567, 3.9797784582034037, 4.00732698711769, 4.012641207254141, 4.017973829608589, 4.046034694965404, 4.107677811052556, 4.184137726874668, 4.263108574410867, 4.344392938701641, 4.428150851886793, 4.514670809329152, 4.588567414335786, 4.6235242958491725, 4.630258280311924, 4.63700779326153, 4.672510157877332, 4.750376815071499, 4.846704523616888, 4.945827615639943, 5.047850391987426, 5.153014189470402, 5.261292455315421, 5.353558193135717, 5.397218423888458, 5.4056383137785495, 5.414077488732651, 5.458463394802347, 5.555724903470822, 5.67582117432504, 5.799226516290508, 5.926691213003102, 6.057955389499106, 6.19318995411092, 6.3086024595789185, 6.363148435430413, 6.373661106526447, 6.384195769523371, 6.439571959166246, 6.561117477579663, 6.7114351842559365, 6.86621675096683, 7.025792946465853, 7.190214056453099, 7.359779119686445, 7.504332555617268, 7.572783846546261, 7.586022572889863, 7.599243033210008, 7.668727843278865, 7.821239209323522, 8.010188426298269, 8.204988132130104, 8.405707139876249, 8.612669318088749, 8.82628259381367, 9.008541877882942, 9.094849423607437, 9.11149439511619, 9.128177660610064, 9.21595904659369, 9.408379176908559, 9.64688606232704, 9.892912270550026, 10.147042024906947, 10.409526997031097, 10.680427461313688, 10.911470050222263, 11.020867495685797, 11.041950110846887, 11.06307629920933, 11.174415255641302, 11.418982840584704, 11.72197784972583, 12.034329630539553, 12.356644571754726, 12.689137034652852, 13.03208003112304, 13.325336495664274, 13.464195741989489, 13.490981025884272, 13.517829648168762, 13.659119918979064, 13.969151194967328, 14.353309916629545, 14.750106124560165, 15.159294567127455, 15.582269129870586, 16.017667649954916, 16.390041396139516, 16.566284490821374, 16.600302733654157, 16.634429233335457, 16.81401870915566, 17.20838299672432, 17.697632486995985, 18.202189605625566, 18.72363717844621, 19.261634809280352, 19.81812244605827, 20.293291108530745, 20.518377389576866, 20.561772015789234, 20.60527835950304, 20.834310120498337, 21.337712607965667, 21.96280595209221, 22.607912150860777, 23.27411607107915, 23.962244510192278, 24.6756867776327, 25.286321914955916, 25.574967154352336, 25.630694562510268, 25.686569449137675, 25.98077830887767, 26.626893525166892, 27.429724888477647, 28.260875565647908, 29.119743066046915, 30.007373351790246, 30.927118460724973, 31.714510732022084, 32.08847208325702, 32.16041547645859, 32.23254583054792, 32.61281803571823, 33.44881442747215, 34.487296111962465, 35.56304865480771, 36.67675741268642, 37.8298672544869, 39.02374401764592, 40.049160156218626, 40.53446288328276, 40.62819045354129, 40.7221791251577, 41.21708055681381, 42.30471523571812, 43.66014455777595, 45.063450375097254, 46.51865411078235, 48.026159552130046, 49.588015519476066, 50.92983495343336, 51.56604732203259, 51.68891907952512, 51.81212906552151, 52.46105330119216, 53.888880544352716, 55.6646207491752, 57.50779844304872, 59.41966630861233, 61.401417029163355, 63.4564856917561, 65.22669083070073, 66.06792084788877, 66.2301906280509, 66.39290082794611, 67.24977602324932, 69.13530073029082, 71.48148554064288, 73.92263977293919, 76.4578142569511, 79.08961449102279, 81.82167679633255, 84.1689786811264, 85.28766321651727, 85.50309427868473, 85.71915486491017, 86.85649856632205, 89.36506058639655, 92.4935687754944, 95.75590818349733, 99.14249957878245, 102.65877125154039, 106.3119685644324, 109.46439952537627, 110.96625896146206, 111.25652226411356, 111.54760079286274, 113.08194297551321, 116.44966181924546, 120.66722160363811, 125.0495484740002, 129.61322860871755, 134.36703557129994, 139.3209319514694, 143.59505334451265, 145.62847917542922, 146.0212405026338, 146.41512370292298, 148.49044953819165, 153.0642593161375, 158.79161541730906, 164.7613304176448, 170.9950691553603, 177.49800946203558, 184.26592626734038, 190.09742602486196, 192.88755401092746, 193.42730612970658, 193.9688330152664, 196.82541904534256, 203.12502211934407, 211.0108816511551, 219.2317666249872, 227.81757385701812, 236.78598651150367, 246.18837335294603, 254.2931547026071, 258.16198556477315, 258.91233478677316, 259.6625473323872, 263.60996477533104, 272.3686868748321, 283.3790334065201, 294.8706045281703, 306.87216269383606, 319.4405441583002, 332.5967851832424, 344.01866443881266, 349.4681529188822, 350.52244377200947, 351.5809147194769, 357.15412687140036, 369.47485741511116, 384.94678289897143, 401.2187287757569, 418.23119694954426, 436.040439097647, 454.66074853409214, 470.77050603473737, 478.49294298929544, 479.98893179813047, 481.4905007071718, 489.42308278707014, 506.9811881854546, 528.9365577492571, 551.9464438988953, 576.0363767778617, 601.3154848302261, 627.6771859288183, 650.4112496650584, 661.2973467493483, 663.4037332830083, 665.496832692613, 676.6396352520802, 701.3314555672192, 732.0209232739911, 764.0132491942321, 797.313765351174, 831.9477302046781, 867.9891567894205, 899.1483091688657, 913.6826671827818, 916.4711752159409, 919.2731895029642, 934.1120072286963, 966.2445252239256, 1005.9118686815427, 1046.5472511276137, 1088.0420944891728, 1130.069535126032, 1172.6172934721237, 1207.2613140808683, 1223.3333083025045, 1226.4046861076033, 1229.4741508567677, 1245.5375141004433, 1279.9914739416636, 1321.3114281770006, 1362.030372214323, 1401.3244820893456, 1438.5478126112844, 1474.4538137093125, 1502.2294142511298, 1514.9944649260528, 1517.3912201854578, 1519.771642681547, 1531.9382565226801, 1556.503838030981, 1583.9316922979683, 1609.7620337747878, 1632.408406241536, 1651.6677848725483, 1668.9700249532532, 1680.982197401584, 1685.8133628382325, 1686.7626462374294, 1687.7024554900206, 1692.4567616681302, 1700.9798364774779, 1707.7272162629904, 1712.7869742754092, 1711.7631445270283, 1711.1165256753218, 1707.1717893308803, 1701.8397447725208, 1698.5802885600156, 1697.9423836969981, 1697.2241172131648, 1693.2505245766495, 1683.1011798012423, 1669.8914250994949, 1652.2717759562008, 1632.217639931292, 1610.0482880173506, 1584.465372922698, 1560.2902445611226, 1549.5630905357746, 1547.603934877641, 1545.6245606293267, 1534.743375330323, 1509.0075124754394, 1475.7503453470151, 1441.0195199306563, 1402.9302679317518, 1364.3541722310574, 1323.202305351312, 1288.9613526431472, 1272.9124297301, 1269.7924699208686, 1266.6583189643568, 1250.492234593383, 1216.0368093726959, 1173.5745799011675, 1131.5420161809072, 1089.697264106376, 1048.3096343436778, 1007.8349643325564, 974.9231075304918, 959.5956881483226, 956.6760371764478, 953.7622628770998, 938.6402610880842, 906.7835606665985, 869.7396716072326, 833.6128286342833, 798.9492921192283, 765.4264118560681, 733.3526073224355, 707.6920455741853, 696.0539486688205, 693.8446304918335, 691.6414339372443, 680.2361739411338, 656.2756755265402, 628.5800276771851, 602.1138326174265, 576.8926192343041, 552.8461559000289, 529.8512795905768, 511.4673679500519, 503.13369224516657, 501.56133460013706, 499.99159578231286, 491.87820981827133, 474.95162456832264, 455.40149789550924, 436.73350683459, 418.88728758732793, 401.8805788832039, 385.6292726359831, 372.6675981979495, 366.8218370212085, 365.71431707058167, 364.6106136859912, 358.90017326726485, 346.9333622520111, 333.1485552461432, 319.96824944169845, 307.3979490792872, 295.3592906187184, 283.85490991806114, 274.69624097674836, 270.55068160979175, 269.76695925590576, 268.9856474886034, 264.94025087659173, 256.44974835503183, 246.62447877025016, 237.22652242672436, 228.23654853421505, 219.62894615425944, 211.39353067549843, 204.80779916131473, 201.821212581861, 201.25545613741932, 200.69144540944674, 197.77576482117826, 191.67848832472276, 184.620852635288, 177.84283174881136, 171.34377057031736, 165.10430767023604, 159.12003487117198, 154.3389676126488, 152.16665770819603, 151.75618129968885, 151.34693740534027, 149.22922529075439, 144.785779942106, 139.62570691977712, 134.67185171675467, 129.91611474528946, 125.34139413118359, 120.95258560542221, 117.44522360870606, 115.84978748926325, 115.54703406369424, 115.24615242294476, 113.68913186621984, 110.40900026172045, 106.60333003626435, 102.94405177283673, 99.41768329038547, 96.0268811434859, 92.77527436125446, 90.1686935004479, 88.98408676606796, 88.75918095094086, 88.53493979250958, 87.37339373021638, 84.9325322460266, 82.09482248279883, 79.36263511488416, 76.72878058059699, 74.19479848804303, 71.75551454559474, 69.80203255822728, 68.91464960194767, 68.74610407553944, 68.57799267905432, 67.70703776074245, 65.87079298600739, 63.738080662595095, 61.68299734611918, 59.69936040630194, 57.7905160645261, 55.949884884051144, 54.47166328980294, 53.79982184576996, 53.67222894940017, 53.54497212573394, 52.884507907741806, 51.4952148737823, 49.87930497885681, 48.320865842386574, 46.81686702600553, 45.36405885966605, 43.96410150277702, 42.83865280078483, 42.32667572813941, 42.22944772511792, 42.13247718298965, 41.630700130809956, 40.5726650967754, 39.338754925563194, 38.14684030683603, 36.996967332466994, 35.88723057127057, 34.814763305823625, 33.95356665332795, 33.56178458451714, 33.48737544990336, 33.413161083881924, 33.02873357416693, 32.21788078612564, 31.270566469798165, 30.35671306401279, 29.474136182135208, 28.62179298504606, 27.798332765716054, 27.134543481917376, 26.832271601236155, 26.774859636317174, 26.717596965657037, 26.420935090524345, 25.796449107702273, 25.067362745315016, 24.361889293257256, 23.679790470298528, 23.020515768782086, 22.384238419432457, 21.871319130799503, 21.63756538158353, 21.593142391850986, 21.548795145028482, 21.31901300446572, 20.834688528753798, 20.26949531669669, 19.721964291985906, 19.192206636769416, 18.680683429300256, 18.186438978750605, 17.787987549022112, 17.606824188012137, 17.57238011966608, 17.53799239169298, 17.3597737906244, 16.983928643393135, 16.544684499994563, 16.12001902386636, 15.709165090144344, 15.312746121083565, 14.929216755546772, 14.620984554454054, 14.480697164244791, 14.454038975941923, 14.427445987179514, 14.289637424523137, 13.999013888526758, 13.660053677045356, 13.332529767409811, 13.015599201008003, 12.70995557179154, 12.41534856445168, 12.178068643954994, 12.070084376039718, 12.04958565851832, 12.029143142267033, 11.923293173374464, 11.700330313382878, 11.440567680982856, 11.190527518265032, 10.949028335218824, 10.716153260553309, 10.49176691358097, 10.31159776338792, 10.229900331214655, 10.214394094777699, 10.198931729704226, 10.11885378955084, 9.950338894755038, 9.755099272815478, 9.56654049246189, 9.385700951930424, 9.211641432681997, 9.044503810866084, 8.910733715702893, 8.850122568328977, 8.83861763562064, 8.82714820143556, 8.76782469541996, 8.643283504424586, 8.498851812796516, 8.360699374302431, 8.228376663259045, 8.101745421340514, 7.980747658801971, 7.884416162896155, 7.840777402099472, 7.832513063063585, 7.824278534322224, 7.781757233284147, 7.692975495383707, 7.590944814627487, 7.493925500113127, 7.40183153798154, 7.314532799064465, 7.231920408738583, 7.167042580759038, 7.138059136094784, 7.132581602559711, 7.127127201134787, 7.099037373991527, 7.040827709770606, 6.974657823591083, 6.912982483790261, 6.855706606299243, 6.802813051898076, 6.754238705408643, 6.717075135384411, 6.700739413863497, 6.6976808829891, 6.694645277543691, 6.679164026816842, 6.647887058707523, 6.6140180355283205, 6.584083764427081, 6.5582868967984425, 6.5365519545917525, 6.518724226821436, 6.506960748459421, 6.50238369141271, 6.501574702797754, 6.500787772005131, 6.4970014606587165, 6.490911758860112, 6.487258565730555]}, "10": {"0": [2.709915055296655, 2.7163898171152017, 2.721277467782459, 2.721803575948777, 2.7223391598279303, 2.7283691019012672, 2.757788458552608, 2.827171016414833, 2.9267261309566344, 3.057408910532419, 3.2192547070314097, 3.4138121672336745, 3.5632088007978022, 3.60690411850229, 3.611202506100481, 3.6155115003178016, 3.660793069285184, 3.8366117926367074, 4.131603046920077, 4.468686866079072, 4.85171860302531, 5.28486097793193, 5.774109680424047, 6.136835368127772, 6.241382397088557, 6.251630621823862, 6.261902743248748, 6.369456873268416, 6.783833993311375, 7.47030305556634, 8.248991824646568, 9.133569181761814, 10.140310355937999, 11.288459466481482, 12.147171874812262, 12.395375884910303, 12.419685176630523, 12.444048536377887, 12.699439152806393, 13.687088163506317, 15.331853858883335, 17.21071201526968, 19.35620643736663, 21.81140017081052, 24.626746142130703, 26.741364932977394, 27.355604943009475, 27.41585905640404, 27.476266620010055, 28.109914979240262, 30.569774947668932, 34.704063313504946, 39.4814506135745, 45.01374838701055, 51.428178028769224, 58.884514879775516, 64.55876136911112, 66.2168406550519, 66.379551540364, 66.54274241971083, 68.25715247935979, 74.9521797207273, 86.35951529203247, 99.74642074574943, 115.48678050319958, 134.06983347882868, 156.07621252372886, 173.09005313410836, 178.11092617130114, 178.6049162282026, 179.10057097383628, 184.3099836512725, 204.8706379216516, 240.54429397420841, 283.42548174337986, 335.2175265225187, 398.03032403639696, 474.4423735671567, 534.8161939470823, 552.7822077755052, 554.5554365254429, 556.3349317568205, 575.1502634753448, 650.0456263403091, 781.835288337747, 939.5782699695847, 1123.4171248961168, 1320.8207890616225, 1513.5162918762621, 1627.020177974242, 1654.9232292839943, 1657.4858490546587, 1660.0312708342608, 1685.674568136248, 1765.4038229757296, 1841.071618869516, 1860.8761456155496, 1828.4125541743074, 1739.7514597108839, 1600.7718132116509, 1484.0825267531527, 1449.482546125842, 1446.101879658518, 1442.7134046899423, 1406.999070559352, 1274.0756097053595, 1077.4935113026293, 900.6210548500294, 748.566169729669, 622.7948776464258, 519.5199450099537, 461.0054168505032, 446.33423231113807, 444.9378152264061, 443.54632762197343, 429.4638808767833, 382.2064227504361, 322.23506456873895, 272.7086865653446, 231.66324277857888, 197.4787311082798, 168.89489869192454, 152.35885198848615, 148.15638990950805, 147.75738499466135, 147.35968536710402, 143.3153978438752, 129.5593797682657, 111.70115375853304, 96.56254229122064, 83.68804277752905, 72.71304885697506, 63.334902205403274, 57.811464885894836, 56.395858779805366, 56.26106225861404, 56.12666737553539, 54.76044134533436, 50.070935670320004, 43.89544634872026, 38.57361933787769, 33.97890921943395, 30.0060967257898, 26.564926535627286, 24.518520477807414, 23.991061867984556, 23.940819422332112, 23.89070218686134, 23.37948244250611, 21.619781619444005, 19.280874760671722, 17.24571991432364, 15.477621340393721, 13.943184440383972, 12.614317530232896, 11.82667210742403, 11.624558595212555, 11.605313164834595, 11.586120738766041, 11.390448497782385, 10.72074887641042, 9.843229093004181, 9.09647170973166, 8.465964975281677, 7.93997258775457, 7.5078443184646835, 7.2671160620146855, 7.207743663610154, 7.202138789343531, 7.196560351410851, 7.140446247614905, 6.958019078314758, 6.748963922291242, 6.612760981419174, 6.555528571988769]}, "11": {"0": [2.715712731179971, 2.7910660079476277, 2.949078524208997, 3.1911737897372854, 3.522321086905688, 3.9504580714645674, 4.274392038116175, 4.350821860595106, 4.356938335978277, 4.363069474050796, 4.4421690079763065, 4.836785998962522, 5.578041824522698, 6.4849298562399875, 7.597801055995324, 8.969167578007404, 10.667091315009145, 11.938954291732776, 12.238549758568595, 12.262527296465185, 12.28656223883494, 12.596744782676204, 14.149885946662621, 17.104399377948063, 20.786348326235828, 25.393370265918527, 31.189111011704657, 38.52398655852024, 44.122666449593204, 45.4565592254175, 45.56345168790816, 45.67061972255995, 47.057532786936335, 54.08225822074249, 67.82188413779345, 85.59032745913947, 108.73817678378528, 139.13977085096806, 179.467930817361, 211.55599962728337, 219.3526797395982, 219.98018507873678, 220.6096311595356, 228.8046462607182, 271.20654468385777, 358.63356916509224, 479.8626878211124, 649.8566651185736, 887.1952186854776, 1203.675336560745, 1427.1547009452095, 1474.2509381894797, 1477.9126976113096, 1481.5698325177914, 1528.364393668866, 1719.9910597056194, 1911.2404677381085, 1948.5738992285214, 1824.3384295840426, 1551.2958987797358, 1201.9429464632085, 994.5251621652575, 953.0638107438191, 949.8432681976865, 946.8432208904311, 907.4140127411363, 745.5223331559497, 548.0017311866184, 407.36186534422467, 306.52815870914065, 233.26902304369844, 179.273146344474, 152.66945902453523, 147.50603773421622, 147.10720757586242, 146.70964650744125, 141.7688654758133, 121.29808209569512, 95.23547838567737, 75.29642671527809, 59.943727766170326, 48.036545799572245, 38.74626841580362, 33.96729308477476, 33.0210732866515, 32.94786103396986, 32.874835901308955, 31.963591907515763, 28.131361221453812, 23.08883597787378, 19.090488871352612, 15.914898906219634, 13.400047774301003, 11.420866663748583, 10.407744973700114, 10.208511104294864, 10.193124525318003, 10.17778133923027, 9.986513499351403, 9.19050464580595, 8.182106719907624, 7.4433436117703975, 6.938612848249317, 6.641757897077917, 6.546234497265128]}, "12": {"0": [2.711758709893949, 2.791675635488545, 2.963033959997411, 3.2253392112633166, 3.585164418509225, 4.051942759334956, 4.406163915454206, 4.489183058380959, 4.495611001663972, 4.502053484931319, 4.587988786399947, 5.021015840166932, 5.840522698123544, 6.851877171595833, 8.106290489890881, 9.669086015492798, 11.626264158942416, 13.101182080416864, 13.446977237612364, 13.473754861160874, 13.500597406970238, 13.858759450532817, 15.675077852760326, 19.164689671633866, 23.56480767387311, 29.139953007585557, 36.25534958615349, 45.393796945519085, 52.4455394628694, 54.120753285502126, 54.250753428900836, 54.381088532643545, 56.12377235974128, 65.0918001085865, 82.89972444644555, 106.36244983872032, 137.54906208680075, 179.47018766563068, 236.54212365789076, 282.89474545436786, 294.206101021125, 295.0889983639994, 295.9749901850754, 307.86429391245963, 370.94518429792663, 504.8160481974917, 697.0255963779097, 972.0527527271834, 1335.8441859963277, 1705.7538995700606, 1880.2906700848928, 1909.4421419604157, 1911.5178231033872, 1913.571770425713, 1936.6919805996392, 2010.390962355153, 1976.1777523013295, 1764.6808195529409, 1406.5241221870615, 1030.8498893107005, 739.659656763902, 602.4413389200392, 576.7564630393952, 574.8442986893037, 572.9397006503929, 548.6431538300767, 450.34102975425606, 332.61177959947275, 248.9866103319187, 188.5912078124347, 144.34271117575454, 111.48808992300691, 95.21757401527582, 92.07243513864668, 91.8377022498341, 91.60374503552998, 88.59833870545066, 76.01009656910257, 59.89842736917304, 47.547767152695556, 38.013589990065, 30.617482326838775, 24.843848107503835, 21.876393880679405, 21.294191408085325, 21.250589245431154, 21.207088899113273, 20.64559775982688, 18.26765990285146, 15.1477875310142, 12.704397982553507, 10.807068612878988, 9.35318450430603, 8.262082907089184, 7.733465183620583, 7.633785200576431, 7.62639981304886, 7.619032988209268, 7.524839068160575, 7.14820556127377, 6.738705664409804, 6.549910474684731]}, "13": {"0": [2.6677695735242968, 2.692068099659513, 2.7786383236637313, 2.928078123740325, 3.055207932129352, 3.0879068562108496, 3.0907280897014333, 3.0935598380163465, 3.127928554088236, 3.2953012401197084, 3.6160564784587392, 4.013371512660386, 4.496045582053526, 5.075621933411956, 5.767086098504691, 6.2740675837075885, 6.397696640395845, 6.4082627623947, 6.418851182857822, 6.546255061588148, 7.147953528397937, 8.24776200420717, 9.573300177294845, 11.175579276813316, 13.113768104156536, 15.460205597223636, 17.201978275601157, 17.62905198811837, 17.665543432084426, 17.702128409905853, 18.14287452546585, 20.235243315270765, 24.105653119553505, 28.83376590285843, 34.640009335431124, 41.80602389679095, 50.687982761356096, 57.4273118708154, 59.097511831272264, 59.24073584934471, 59.384365831312834, 61.11840474009985, 69.44894576852086, 85.27890045930802, 105.27834355169192, 130.72370676168003, 163.37480970957742, 205.58627273345195, 238.8874010977141, 247.3134268976453, 248.04102360841756, 248.77096408133872, 257.5776090811563, 300.8537986227179, 387.01832567888425, 502.678986395656, 658.1847414297499, 864.6988345650927, 1123.5943095773016, 1304.144611449677, 1344.023004393648, 1347.5304427906158, 1351.0506924175354, 1391.8133697463247, 1555.494862274339, 1745.0675104407171, 1825.7386992944787, 1790.5787959953961, 1641.0669362104195, 1398.9236330039505, 1220.7995177221553, 1179.277832992389, 1175.734497437584, 1172.186904216137, 1131.5690363680521, 961.218267631988, 732.86889943722, 558.5395870261068, 428.5561365451426, 331.9002519234578, 259.47612274683206, 222.91591620511102, 215.46255251137347, 214.8492364273817, 214.23821261573477, 207.11683429559207, 178.7812953959038, 142.71912869547398, 114.70502673055714, 92.75521757997691, 75.43114016706853, 61.67490659833437, 54.42179349791752, 52.90856829028295, 52.78333380654866, 52.658433841036526, 51.20206954440262, 45.319460296117605, 37.55586298041799, 31.2867432533451, 26.20145583775408, 22.061597973152434, 18.682598561738857, 16.863159629539023, 16.481609644976704, 16.44992755735559, 16.41832693682332, 16.049241368737455, 14.550416314987178, 12.555253052562005, 10.941184522759613, 9.648118530815323, 8.62480386649655, 7.829803741493419, 7.428348643563762, 7.34746820877474, 7.340832540491723, 7.334225362869031, 7.257525813979739, 6.9628108331695096, 6.630788191872376, 6.466389683045047]}, "14": {"0": [2.6594689316332056, 2.6641887102600497, 2.6778971529452424, 2.7004518404735336, 2.7311170044255806, 2.770265411248966, 2.805328050689374, 2.819109876725766, 2.820841995289842, 2.822582393781802, 2.837044949992289, 2.8804112580079395, 2.9461240455553175, 3.020560937787165, 3.1039779562013585, 3.1968912493882744, 3.2988453182957302, 3.3807612781832925, 3.4113643000659324, 3.4151846698541584, 3.4190187491067703, 3.450716160777259, 3.542412315004802, 3.674997216425673, 3.818445012587098, 3.9726435292901288, 4.138692905442444, 4.316917416327607, 4.4574966321468725, 4.5097392327057495, 4.516227995478281, 4.522732184075923, 4.576031092188137, 4.729949589741429, 4.949555217072885, 5.183864973229918, 5.434184389855465, 5.701417545058207, 5.986450153862657, 6.210807519643108, 6.294119825131702, 6.304458452442221, 6.314803141974976, 6.399967049596457, 6.645082113751925, 6.995447148768849, 7.369990157108227, 7.7707934484181855, 8.20044923384079, 8.660584984260662, 9.02364742852336, 9.158892364935053, 9.175715687744141, 9.192555300123267, 9.330902470007095, 9.729443237223439, 10.30146572472346, 10.914927720982648, 11.573197998494214, 12.279776561975455, 13.038835269087935, 13.637791599921886, 13.861182580721787, 13.888903349232974, 13.916657426495224, 14.145149832002303, 14.804405925598928, 15.748984563855974, 16.764142977507827, 17.852781649719017, 19.023412708390406, 20.281404756912092, 21.276706879993572, 21.647323961507237, 21.693364792466667, 21.739533930123, 22.11991507874367, 23.21683399592185, 24.79515424517467, 26.49315453546632, 28.32615519928782, 30.305206763931363, 32.440866308846, 34.13611751970283, 34.77011767407183, 34.84897460022423, 34.928028947277376, 35.578580213466026, 37.4600026594864, 40.18113645166673, 43.12039593796504, 46.309757382998754, 49.766794349093004, 53.514664748156164, 56.5027851878821, 57.624701949239274, 57.764337299317326, 57.90433502035526, 59.05489450189869, 62.39357013358104, 67.23233585106922, 72.49921243669239, 78.23354257398046, 84.48988149168461, 91.3037341241602, 96.77137460374048, 98.82378401320149, 99.07914315166086, 99.33520435707915, 101.4509867053959, 107.60735425531884, 116.5713239672039, 126.39199127058495, 137.16908393774386, 148.99669277617033, 162.00379739521466, 172.4860133665181, 176.44280348644148, 176.9361255676002, 177.43102466083056, 181.52104322458317, 193.46770611635372, 211.02435297499875, 230.44781856479221, 251.9226518477048, 275.75955526559073, 302.279674063403, 323.82495528640084, 332.0022100975245, 333.02343359636967, 334.0483220014528, 342.5253556553385, 367.41431033236427, 404.38559383482357, 445.615687958464, 491.7425824982083, 543.239107753919, 600.9398289856935, 647.9844839333332, 665.9023780529988, 668.1407436818062, 670.3862297054084, 688.8616808065426, 743.2491513611477, 823.1829025642819, 910.5775088264902, 1005.8886524049453, 1107.7165310491994, 1212.4426174042878, 1291.5774900928698, 1319.7727176361257, 1323.2449740945747, 1326.7128917028258, 1354.9411560462179, 1431.9568976593735, 1529.0445307691766, 1616.1065965275602, 1688.1066837326646, 1747.9556048759218, 1792.5518275264226, 1815.2859660868191, 1821.5566401129079, 1822.1100264437137, 1822.6190223558424, 1826.7769882906255, 1833.7031282925677, 1827.9287467864347, 1806.6037407244712, 1768.5515064879653, 1714.1964990747285, 1647.700086006647, 1587.1810590375383, 1563.9805640909588, 1561.086247130796, 1558.1823024646842, 1533.9829525669857, 1464.3316120359962, 1362.3843756500912, 1256.7313523623864, 1150.2621168042447, 1046.5991432954572, 948.610132735898, 880.5674301612934, 857.0595311308147, 854.2158209629044, 851.381684649705, 828.6688220491269, 768.5463457849382, 693.8134268751655, 626.5722633857963, 566.2370755901861, 512.3006662310798, 464.0044198351682, 431.51505853202195, 420.46805158834854, 419.13312357838424, 417.8030673686741, 407.1102103436711, 379.08206042708383, 344.8108790818721, 314.02635824131687, 286.36933201507895, 261.49113744169057, 239.0796815246004, 223.87170757948337, 218.68206195714407, 218.05382713883773, 217.42785405407784, 212.4102778941041, 199.11994008294752, 182.7078125462427, 167.82075488939037, 154.29831711301904, 142.01556644749311, 130.83945604491325, 123.17361510001955, 120.54642990936924, 120.22847032561896, 119.91156240694008, 117.36517457180464, 110.59402720979882, 102.1593366042203, 94.44596063361354, 87.38713431958779, 80.9126324425088, 74.9780322822794, 70.89266470482607, 69.48272984209592, 69.31157481021735, 69.14136999089959, 67.77408037980068, 64.12868362435043, 59.55967330993895, 55.36317241122404, 51.49251027733899, 47.9308688814926, 44.6462037037002, 42.37436610335761, 41.58843745888434, 41.493160831298084, 41.3981088821222, 40.6335589622951, 38.59456236744548, 36.02859573718157, 33.65960186269036, 31.467803807933876, 29.441860520926692, 27.564360748025877, 26.261527214337253, 25.8102770000716, 25.755588750175807, 25.7010475038819, 25.2620692108, 24.086429460160616, 22.602856591652035, 21.22653060198211, 19.951394581792513, 18.76787695283775, 17.66921511981936, 16.90524399459168, 16.640838694879346, 16.60869261054948, 16.57664858111464, 16.318972974507957, 15.629104050024885, 14.759314268543251, 13.953632265282364, 13.207186759003243, 12.516530816894605, 11.87843536141629, 11.43590733498448, 11.28319826681173, 11.264665706891797, 11.246183185599362, 11.097594425881256, 10.700576670968971, 10.203032730277199, 9.746117906547855, 9.327566424358482, 8.944051153293424, 8.593987670895604, 8.354530709644605, 8.272472230728203, 8.262546743209523, 8.252655505738119, 8.173342685144137, 7.962899892339736, 7.703154436873312, 7.470412096769194, 7.262799997268047, 7.079243475318076, 6.918878462822482, 6.813796027951007, 6.779098496144162, 6.7749409549629505, 6.770807161095304, 6.7380427044345454, 6.654667505742841, 6.560125215259051, 6.485796122260605, 6.43105339587496, 6.39558048401675, 6.382348533235647]}, "15": {"0": [2.6716349589749595, 2.6770064085378484, 2.6910078806653743, 2.708683774260378, 2.7157287891598294, 2.7166315907873946, 2.7175427756661525, 2.7253599162270152, 2.7500992699915865, 2.7917463123579216, 2.84157731828032, 2.900858230369329, 2.9685232683858125, 3.0449168762112317, 3.1071734750167397, 3.130742985621263, 3.13366362098877, 3.136596042862948, 3.16090346254134, 3.2324383097298908, 3.337645309225512, 3.4520032588367253, 3.5764996251629024, 3.711421487434107, 3.857270342747569, 3.9727970692794488, 4.015851343562728, 4.02120735404732, 4.026574258465142, 4.070661964334774, 4.197878855414825, 4.380179350784629, 4.575407213234189, 4.784311174799289, 5.007591588297272, 5.246020278000746, 5.433168979835272, 5.502524060810226, 5.511135021048138, 5.519768972633764, 5.591073330063877, 5.795458785946006, 6.08740304710647, 6.39866472124043, 6.731565185707143, 7.088149005911189, 7.469238183803321, 7.7695509355447, 7.881139372730926, 7.89500271555214, 7.908899709296246, 8.02326580730812, 8.352929716928033, 8.824224564430498, 9.32996781002208, 9.872069962777278, 10.454492002652717, 11.079230948849016, 11.572963301208855, 11.756524474671922, 11.779315624540972, 11.802163681992003, 11.990164890280404, 12.532952344990008, 13.310875305653013, 14.145932555283098, 15.043211644779772, 16.00693831267888, 17.04143787953506, 17.858855692182228, 18.163566883890805, 18.201355461965026, 18.23923498215743, 18.550945198496994, 19.45082499572106, 20.742541801984775, 22.13263633550034, 23.628284650649054, 25.239177726858063, 26.97522998226831, 28.351035652696776, 28.86557274707726, 28.929536743642796, 28.993645911152676, 29.521423467983087, 31.04566927086626, 33.24321724577342, 35.617962486428404, 38.18554056215679, 40.96791667775055, 43.97611640162952, 46.375349630459276, 47.271731641478794, 47.383227497718124, 47.4950363147282, 48.41737798790563, 51.089042052143256, 54.956698858205776, 59.155171647844995, 63.71454688698708, 68.67430004923872, 74.08121229474966, 78.39650702392994, 80.01520307429516, 80.21649420843526, 80.41839192675724, 82.08433930614902, 86.93578970734329, 93.98812953921903, 101.68730025505812, 110.10280442373603, 119.31975229897967, 129.4185073905454, 137.53652859716067, 140.60535746352494, 140.98886596943814, 141.3734295852985, 144.52844930172614, 153.73849252883514, 167.2203571768705, 182.07936840229317, 198.46241305692698, 216.56292369307235, 236.58762328235156, 252.81675581615133, 258.9688785206001, 259.73781188854696, 260.5096160409296, 266.8961985851887, 285.5653121291718, 313.212783689056, 343.9313180449844, 378.2341506687681, 416.54716850111754, 459.41512100748383, 494.55273291873, 507.9403230282384, 509.6096729210918, 511.28542845334033, 525.1638249585613, 566.0153052428221, 626.900717724301, 695.0412656076235, 771.0355060618325, 855.5111895166965, 949.002885458209, 1023.272600948663, 1050.8507756250513, 1054.3316952185855, 1057.8228571161628, 1086.6411386925047, 1168.0652394483361, 1282.0145977393624, 1397.381891125343, 1508.0348087342354, 1611.9807382634126, 1703.5676415579478, 1763.2958325942675, 1782.672150152214, 1784.9483678931356, 1787.2064471988274, 1804.9290847499844, 1845.6700059382447, 1889.746464032478, 1917.0321235925596, 1924.5136766126118, 1916.4920444921443, 1892.2737136370563, 1864.1677493063592, 1852.0718190407113, 1850.4168040177888, 1848.743926892617, 1834.120456295704, 1787.8371039001204, 1712.8826462534605, 1621.339231552076, 1519.5721843516858, 1409.0709786865036, 1293.8409011136387, 1209.2935511064754, 1179.4378926671684, 1175.7748274866774, 1172.1128305943241, 1142.7373043589716, 1061.688860438776, 959.4047520672807, 865.0891187673986, 779.93667832898, 702.9418256608571, 634.0410200321995, 587.5793796020133, 571.8673685329829, 569.970911265506, 568.0809167319082, 552.9373479368379, 513.0617880032178, 464.43602901327364, 421.0606366663262, 382.2895308634814, 347.59364006469804, 316.4455473253517, 295.45201435951225, 288.27726990547376, 287.41121058768704, 286.5482626042596, 279.63986881930344, 261.4124102960171, 238.99026190069273, 218.7353878533011, 200.44335155189174, 183.89961678418354, 168.8841121617219, 158.65214822789125, 155.1452404920814, 154.7205521670983, 154.2970652590665, 150.90080803019413, 141.9049431850822, 130.71585204388586, 120.52348834357565, 111.21944440528783, 102.72723381612258, 94.95643593741451, 89.62229366515967, 87.78439650013308, 87.56155150217701, 87.33961688558851, 85.55706335680074, 80.8114335025832, 74.8813364671842, 69.44034565350192, 64.43917875422191, 59.84204970206499, 55.61332758235561, 52.6952727369351, 51.68919200644954, 51.56722859152006, 51.4455753123896, 50.466891862328325, 47.85124874397693, 44.570873340097535, 41.543698102342596, 38.750594052890655, 36.17088599417188, 33.78943152501552, 32.13801125546344, 31.56720550915102, 31.497912691512642, 31.428796397432375, 30.872521909278962, 29.38513248271761, 27.511773066145448, 25.77572140514265, 24.167721407067408, 22.675811507740576, 21.29436342871807, 20.3336464772634, 20.00182009717599, 19.961547579463407, 19.921291917667, 19.59655406141594, 18.72827316720051, 17.632014523887754, 16.615683122990365, 15.6736590401766, 14.801317583195226, 13.992470261386915, 13.43152576739932, 13.237394749840542, 13.213814454508555, 13.190293213502622, 13.001017064539479, 12.495823857311974, 11.860057756456197, 11.272326341353233, 10.730683954895325, 10.232282848472881, 9.77430311586433, 9.459762843806674, 9.351266139271027, 9.338132752172951, 9.325051625209868, 9.219859214453184, 8.940260340485255, 8.592691053248872, 8.276507982613056, 7.989298731013342, 7.73001601865269, 7.497444662496847, 7.341406631886016, 7.288866270753104, 7.28250174421888, 7.276163107632626, 7.2255165017324865, 7.093511284919077, 6.9358085787132335, 6.800258897767733, 6.68661631197245, 6.593593254560233, 6.520442537670908, 6.479161788051328, 6.466981965742883, 6.465536234331904, 6.464125154909419, 6.453702656301578, 6.431852316885872, 6.421559955521414]}, "16": {"0": [2.6703685523436063, 2.673373527165307, 2.679818502051267, 2.6877064335239695, 2.692322618822472, 2.6930515602446197, 2.6937877569266524, 2.6988917121167333, 2.712064421072836, 2.7312073157923282, 2.7542327789032894, 2.7818428313359096, 2.813444539489317, 2.8487712128838756, 2.879376622676086, 2.892979911509076, 2.8950578291776305, 2.8971465506629532, 2.91138325379664, 2.946978328379012, 2.994759916594881, 3.046438353220232, 3.1021435403591027, 3.161680232279518, 3.2252708336253333, 3.278920103313147, 3.3020392865433084, 3.3055351110690836, 3.3090418184711163, 3.332746033925603, 3.3914732809943384, 3.4695553292736476, 3.552079523211491, 3.639088305004596, 3.730790322300243, 3.8274085561930935, 3.907568984591798, 3.941762630572502, 3.9469263477896406, 3.952103183211162, 3.9870213108272115, 4.0733301992622, 4.186965332113487, 4.305853308585643, 4.430345619192269, 4.560858754059763, 4.697284831051717, 4.809955827415653, 4.858025402653072, 4.86528566832527, 4.872560939784442, 4.921538808390574, 5.041920600707961, 5.199957749182345, 5.364547453400411, 5.536758441596681, 5.7167479851589915, 5.904247435691673, 6.059137014842773, 6.125223442298174, 6.135200338963202, 6.145200703031502, 6.212589311747973, 6.378317440558119, 6.595874216220028, 6.823349461491524, 7.061354680358235, 7.310253552828592, 7.570815960688101, 7.785588022585901, 7.877467985472612, 7.891321986568646, 7.905209638587571, 7.998843330599029, 8.22990389747199, 8.533284246781466, 8.850728973429385, 9.183959593531345, 9.53233924477174, 9.897399579630514, 10.199598870248398, 10.328632499788753, 10.348104707261713, 10.367622232954924, 10.499217973298473, 10.824086264160783, 11.251932493129276, 11.699714925564177, 12.169183324412758, 12.661324036779309, 13.177359380050808, 13.604167851230633, 13.786821484522852, 13.814428497993559, 13.842124986380652, 14.028574315193072, 14.488262821603625, 15.092987225518216, 15.726968790794626, 16.391981481008525, 17.088606947753707, 17.819463708286097, 18.42426238656969, 18.68304182980212, 18.722216336905156, 18.76147509199584, 19.025736318265643, 19.676800624932575, 20.534304360435726, 21.43440735847812, 22.380197267596333, 23.373324491652447, 24.414744650817635, 25.27862349419848, 25.64858953476531, 25.704522611292163, 25.760617152069305, 26.13875793713227, 27.073056271045353, 28.304853715008925, 29.59951650876039, 30.963078788294332, 32.397064237170085, 33.90861510866942, 35.161502810089296, 35.698876731756975, 35.780136382399576, 35.86161181168248, 36.41171318706303, 37.773233445630275, 39.569941527343786, 41.46382444863332, 43.4610391901716, 45.568119850114655, 47.79207322868417, 49.642380472539, 50.43815419327672, 50.558587005216836, 50.67933223305743, 51.49212784203744, 53.50324851316683, 56.16654166648797, 58.98296969050833, 61.9563331453988, 65.10607998887008, 68.42890786232276, 71.2024078192733, 72.39332683510972, 72.57355481039214, 72.75431823648518, 73.97505969030365, 77.00601983885508, 81.02185768537086, 85.2762311783899, 89.78972493701507, 94.5731210303917, 99.63699181011265, 103.87638597782086, 105.70336730678177, 105.98023294075273, 106.25785974344623, 108.1273010291026, 112.7740239092938, 118.96237103495183, 125.55515563882649, 132.53404174915138, 139.9743382857482, 147.8977268037287, 154.5302413132299, 157.38784387766674, 157.82129810173825, 158.2562293502198, 161.19850871300878, 168.52566202533924, 178.32608192970878, 188.77378588829248, 199.92525330831123, 211.83808295857702, 224.56490395252493, 235.3143949179483, 239.9468526603083, 240.64917905318023, 241.3555862437734, 246.13411727890633, 258.0808191885573, 274.1037500729253, 291.28180029610604, 309.68889762468297, 329.54129752093155, 350.7905424178899, 368.79320552074523, 376.6098107147398, 377.7973911734494, 378.9895123716244, 387.0819089077385, 407.2861930956055, 434.550478381618, 463.877335983219, 495.54565117436704, 529.7258368732186, 566.6972895710875, 597.9129590422536, 611.4830372833333, 613.5471753398305, 615.619829130535, 629.6540223085319, 664.920073847687, 712.1763470260141, 763.2676177977993, 818.0255070324804, 876.9345931108603, 939.361690808935, 991.9296378142682, 1014.4341502952332, 1017.8415696201052, 1021.2590147219194, 1044.3449656996104, 1100.5361855477306, 1173.9778424612505, 1250.8191056113053, 1328.541910064459, 1405.747545037348, 1479.7633808414855, 1537.60742119279, 1561.4882432436068, 1564.9860957004757, 1568.4789921987913, 1590.7790648088392, 1643.7458899944459, 1704.814851963497, 1759.5994729171211, 1807.9938391175372, 1848.875383616177, 1882.1956977202633, 1903.5791432501696, 1910.7645254712158, 1911.7925326896584, 1912.7919898820978, 1918.9804464334147, 1930.8520213024992, 1939.489250355412, 1940.7702213555067, 1931.3365582371575, 1917.3870038181144, 1895.9632644921571, 1873.7349809047278, 1863.0218102313627, 1861.3732642627042, 1859.7068561917954, 1848.491697258752, 1815.2037776079903, 1768.6486135830976, 1714.5846600995637, 1654.7264464602054, 1588.582156257523, 1518.6718101345562, 1459.0582940828272, 1433.9859606338389, 1430.2132352229082, 1426.4386387328677, 1401.2311145424762, 1340.0158639886647, 1263.0127559575017, 1186.9477427520198, 1112.968621127114, 1041.253706287442, 972.9811983311338, 920.9992350463799, 900.1310497703146, 897.0616302497865, 893.9948355307881, 873.7809577719662, 827.1802365973623, 771.850551953962, 720.38423164318, 672.2621353321958, 627.7876764510358, 586.3935632399889, 555.8381271178639, 543.6356152894971, 541.8352380018376, 540.0412188113496, 528.1932255094187, 500.9877946794813, 468.8860510412294, 439.16694888351066, 411.62384867249256, 386.06120854355714, 362.30575992741154, 344.6188155046076, 337.56751467794834, 336.52723583736537, 335.49096834947096, 328.67111265345284, 312.8926454127172, 294.2762770041809, 276.86453763713234, 260.6820943646077, 245.57223304269812, 231.46654862344192, 220.9442944002536, 216.71992843186592, 216.09569804211628, 215.47355420473386, 211.37111340207235, 201.8949084831657, 190.6241772333116, 180.06596693720132, 170.18936902097312, 160.9231215918529, 152.2180061735247, 145.70619642449594, 143.0872373387842, 142.69968673409278, 142.3133708046565, 139.76252384895392, 133.8464064010109, 126.7871350030115, 120.15241623352189, 113.90398821326761, 108.02273090589604, 102.48381815673245, 98.32875337972446, 96.65163639997269, 96.40236974335859, 96.15376537856103, 94.51500357421797, 90.71559918361311, 86.16452428744844, 81.87582538531315, 77.82542105021135, 73.99237274934207, 70.3823970901679, 67.65337515581803, 66.55351710809543, 66.39070690847481, 66.22837384517777, 65.1562169677311, 62.66100316335671, 59.66746188758185, 56.827651254950496, 54.14373456400252, 51.604921697833014, 49.2021816510276, 47.38490331335105, 46.65167136384501, 46.54302967585852, 46.43467937004868, 45.718141170372355, 44.04628892408129, 42.04016893744425, 40.13716884098445, 38.32971747554366, 36.61840853089428, 34.99437209339806, 33.76466781983357, 33.26864231763948, 33.19510340569243, 33.121744580617325, 32.63632202417202, 31.50057033558329, 30.134845964610147, 28.838429090490976, 27.60538575429743, 26.43461472778349, 25.321132789091084, 24.477704613687376, 24.136535633425623, 24.085955540578645, 24.035503296077366, 23.701094563179076, 22.920139018168232, 21.980352351567625, 21.08598341221525, 20.235353393128943, 19.424815070810855, 18.654965330605656, 18.070121665174366, 17.83389761218305, 17.79885697080616, 17.763911269744803, 17.53288884344497, 16.992849643467753, 16.341445769686704, 15.72178051398232, 15.132870493400384, 14.572929593867514, 14.040593968045727, 13.637572382875176, 13.474431896014277, 13.450310311572723, 13.426273691055812, 13.267138540926297, 12.894963294555165, 12.446928566287367, 12.021915299229606, 11.618370561810051, 11.235745827779326, 10.873471090208835, 10.600206564047506, 10.489950937474367, 10.47360535232254, 10.457300749677838, 10.34947866116717, 10.098267842256906, 9.797159981980759, 9.513160780537218, 9.244816702059918, 8.992783846520613, 8.755332866448695, 8.576815773884274, 8.505343590926625, 8.494804174271362, 8.484280375016832, 8.41454273120526, 8.252766611427246, 8.060117630337352, 7.880437146568501, 7.712841141303118, 7.556912057641516, 7.411874138699343, 7.304885737461851, 7.262309546190241, 7.256070266366949, 7.249829937090632, 7.208782317244878, 7.115052822798763, 7.00564680297603, 6.906140803879687, 6.816732435428556, 6.736644829266298, 6.665774847268028, 6.616121346164743, 6.5971021347156285, 6.594327664152276, 6.591579136689913, 6.573960642593886, 6.535312869757226, 6.4942182983607, 6.461849364816368, 6.438232703834593, 6.423267727917247, 6.417250799153012]}, "17": {"0": [2.668837610327478, 2.6693603079271373, 2.671986901943222, 2.676784532459388, 2.684118497959301, 2.694380301702987, 2.7046332206801136, 2.7096614341248437, 2.7105412979664303, 2.711411591137418, 2.7167187507208497, 2.730274158622972, 2.7494626283302046, 2.770833352449245, 2.795173139134786, 2.8221063726252416, 2.8514459037949647, 2.8772185057031074, 2.8892771528906835, 2.8913184347411205, 2.893371589676847, 2.905786753744463, 2.9352392538716208, 2.9732406607481603, 3.0138742667605523, 3.0570744020639897, 3.10315649653717, 3.1516996806548967, 3.193193968685654, 3.2121687881408074, 3.2153902145070634, 3.218621594301212, 3.2380612413157865, 3.2834329727947114, 3.341758811864004, 3.4029864225052378, 3.46697821004567, 3.5341252444819027, 3.604179125307033, 3.6636760451743178, 3.6905062895081717, 3.695040120806258, 3.69961565906132, 3.7270774276595113, 3.7908558469145026, 3.871809853934825, 3.9563088939398834, 4.04416980846824, 4.135586452556582, 4.230564956756601, 4.310652104659778, 4.346783426167613, 4.352885475270209, 4.358999943191096, 4.395807548472948, 4.481196411062135, 4.58958913297625, 4.701495214180884, 4.817566087040639, 4.938362230419825, 5.063372485202312, 5.168531888441951, 5.216158791692036, 5.2241500772718314, 5.23215876056053, 5.280396786909119, 5.391774129464537, 5.53318472740644, 5.679562403434587, 5.830920665141515, 5.9881570668612225, 6.150923066379774, 6.288037604310988, 6.349984374309595, 6.3604526536768375, 6.370957860067187, 6.434159893496044, 6.579707750674947, 6.764433488359417, 6.95589190716338, 7.154613499024292, 7.360931753737835, 7.575124419819087, 7.755499894459167, 7.836979927865183, 7.850745685950013, 7.864543084354306, 7.94748005866517, 8.139251753486242, 8.383010138941536, 8.63600710792667, 8.898631280010614, 9.171746013420654, 9.455011767085214, 9.693963330299361, 9.80241336596915, 9.820687073689529, 9.839001054394931, 9.949093277750059, 10.203718702036138, 10.526821238099313, 10.863461232339517, 11.213252356872733, 11.57601267331897, 11.953731096265377, 12.272022191215074, 12.416025162694034, 12.440372088759146, 12.464776248391386, 12.61149745246021, 12.951321946433083, 13.382859730590106, 13.831406558794415, 14.298663459486868, 14.783498001953856, 15.287550280736834, 15.713188086296073, 15.905754886586816, 15.938307310045808, 15.970934744939706, 16.16693690945391, 16.62053047749226, 17.197734960338376, 17.79686189941316, 18.420201066753386, 19.068737619308656, 19.74276198847198, 20.311803078862326, 20.569145845305414, 20.612626586721397, 20.656256945431995, 20.91896730400973, 21.526633797347667, 22.300978255086367, 23.10615391085112, 23.943790324117998, 24.81567763188067, 25.723687675041607, 26.49323686671736, 26.841933055249456, 26.900872720778448, 26.959954760913625, 27.31480635852287, 28.1367431351118, 29.182772307578325, 30.274674433545087, 31.41443959094977, 32.600541285010216, 33.83897430237138, 34.886136642808225, 35.361139440554446, 35.4415356023145, 35.52214534065479, 36.007291572972, 37.13410797509374, 38.56813036118172, 40.065019387058186, 41.62902495521751, 43.26221361943955, 44.96803359066239, 46.41654918313147, 47.07362343439566, 47.184587443608855, 47.295843278253614, 47.96537050134672, 49.51985979214848, 51.50863349686169, 53.587060189133, 55.75800342435455, 58.03170839311891, 60.409265488517406, 62.42768594444673, 63.34361834445291, 63.499418578167585, 63.655620004249656, 64.59342146280972, 66.77113543806702, 69.5530447015064, 72.46841537773003, 75.52195019641617, 78.72334186223935, 82.08012102658353, 84.92737828490482, 86.2238644665407, 86.44342526696094, 86.66342603222769, 87.98788070479476, 91.07399670227761, 95.02683578948856, 99.17613222316905, 103.52602953412732, 108.0982116205127, 112.89986735172225, 116.98504873441817, 118.84677112947954, 119.16249338079167, 119.47909156570749, 121.38507506321241, 125.83171166995, 131.53269420046763, 137.52854902314562, 143.83645595303122, 150.47572829013765, 157.48049385398775, 163.4559287296022, 166.1760154756067, 166.63692405172847, 167.09920847846325, 169.8920427538524, 176.4066393276129, 184.80660849537995, 193.64619937521442, 203.00274474900897, 212.85179838863775, 223.2603118862482, 232.19579576955815, 236.2900674877415, 236.98450618664705, 237.67975754702093, 241.872154604259, 251.64928167698463, 264.2873631926986, 277.7089017640378, 291.8760094465033, 306.8813748439134, 322.8392790190219, 336.5444300794124, 342.801916774347, 343.86609150964216, 344.9343395226855, 351.38819404004244, 366.4745637560285, 386.0994282437368, 406.9599638684022, 429.036407499293, 452.5675304953061, 477.57639500522515, 499.1442985621682, 509.0285186751713, 510.7101001026375, 512.3986160437435, 522.5633127089252, 546.4554320420555, 577.477144801083, 610.634472269446, 645.839421774291, 683.1379861253102, 722.8211209101195, 757.1685240374132, 772.8691935533026, 775.5335623744131, 778.2070069053867, 794.2471343825277, 831.740294440541, 880.1315396209721, 931.5707267304226, 985.4533753395385, 1041.9002338260862, 1099.6777266180754, 1149.4270536516865, 1171.0342693830532, 1174.645490455901, 1178.3132757393482, 1200.8990996480304, 1252.1810732817987, 1314.9146919435932, 1378.9106738721455, 1440.2059480496184, 1501.0461183196692, 1560.7525683829663, 1605.7831327211377, 1625.287145052373, 1628.4804970252167, 1631.6700504606226, 1650.941706275512, 1694.0286939844545, 1740.126412481653, 1784.0657902356766, 1821.3615635947701, 1853.914423378427, 1881.8791523545513, 1900.9046549276009, 1907.7681969124192, 1908.8667167806339, 1909.9501885244497, 1916.0989674113778, 1927.978458498491, 1938.031426220077, 1943.14987797649, 1943.1576845872273, 1937.5209924749308, 1927.4163578547104, 1915.191556419795, 1909.1309433602773, 1908.0765532790558, 1907.011216138056, 1900.0062265162715, 1881.5407794930618, 1853.9704673891447, 1820.753576897889, 1783.125517844452, 1740.5724096879544, 1694.4732746841898, 1653.5888647160045, 1634.7015074108037, 1631.4958644787775, 1628.2791601065078, 1608.8668516370285, 1562.7036016598995, 1501.5937797441884, 1441.6917989404255, 1378.775720570232, 1315.4316073144087, 1252.5324386144305, 1201.7303402469374, 1179.1982058260762, 1175.4418048555765, 1171.693619982836, 1149.4306571571915, 1100.69902143241, 1041.8110915770292, 985.9147959596828, 931.8437373251762, 880.4537590152192, 831.9391471907533, 794.4045614231411, 778.3813669705706, 775.7178799246313, 773.0611034741677, 757.3485473031334, 723.1762240507535, 683.3433626967384, 646.0934483687874, 610.9481810327371, 577.8856151231928, 546.7291467910732, 522.8449647560709, 512.6707713874956, 510.9825297224444, 509.3007651449877, 499.40138524449725, 477.7985066000253, 452.8260126183228, 429.29590218967724, 407.1208774072824, 386.31143499084664, 366.6786432229806, 351.56488796282576, 345.122170158748, 344.0546952597635, 342.9907474453702, 336.71942521189993, 323.03505423581964, 307.10370739533164, 292.05848962258165, 277.86996789412206, 264.4780251784832, 251.81386518079057, 242.005888755894, 237.81721914191266, 237.1245584779788, 236.4348063741737, 232.36594856046318, 223.44853637634455, 213.02359570346766, 203.15989595772922, 193.83274798881507, 184.96488493585272, 176.5714172803541, 170.07128775524376, 167.27874639527639, 166.8144155108464, 166.35158515435873, 163.62114302355656, 157.64616617869788, 150.66233219672327, 144.0053692499921, 137.69942125471664, 131.7122199070644, 126.00741332599588, 121.56847084573806, 119.6631735476902, 119.34713298675722, 119.03200837398961, 117.17370527934709, 113.09446814904047, 108.28646918635074, 103.71869017123171, 99.37310341442375, 95.22175161076213, 91.27349219302671, 88.18867927065247, 86.86313885897484, 86.6431510017885, 86.42379076376236, 85.1286793758871, 82.2800866371358, 78.9329118952552, 75.73100445057504, 72.6800241210124, 69.76532457703979, 66.98479463841319, 64.81069267674603, 63.87578530712257, 63.7205630601699, 63.56576148043479, 62.65134480898245, 60.63859168621478, 58.2628943629583, 55.99535043043258, 53.8253053953042, 51.75222744901325, 49.77035824348339, 48.21698591129685, 47.54781762529301, 47.436758489786655, 47.32599073645694, 46.67142734060686, 45.22841033455864, 43.52814812781662, 41.90139663348586, 40.34183953520646, 38.84956501545178, 37.42152733620345, 36.30148260622356, 35.81901929985809, 35.738819023235266, 35.65881287547685, 35.1864851992968, 34.144134948658646, 32.91118624792739, 31.730394794894817, 30.599315562285007, 29.514275106080845, 28.474327941043974, 27.656314281719897, 27.304269010272556, 27.245745482450253, 27.187374294355532, 26.84244397212561, 26.08166928884518, 25.181152028369315, 24.31626569381862, 23.48674902375414, 22.691167315776596, 21.928390518650776, 21.32868542277963, 21.070065005035193, 21.02700117083459, 20.984034677324686, 20.730096747566837, 20.169435312864206, 19.506784541832502, 18.87113096890069, 18.259793401358646, 17.673720927401813, 17.111225767144056, 16.669756509446636, 16.479325103521933, 16.447671913456865, 16.416018092178973, 16.228870814852733, 15.816202916418518, 15.328587908762795, 14.860445872665561, 14.411606784508749, 13.981250142412746, 13.568420961611025, 13.244303451070722, 13.104563050681099, 13.081324381102348, 13.058141627586274, 12.921064197646226, 12.618946124967687, 12.26239118773814, 11.920410626365413, 11.593395030890296, 11.279833762521928, 10.980273406211463, 10.745777253237176, 10.644899209494902, 10.628083873694283, 10.61131823696941, 10.512389083088907, 10.294438184227358, 10.038070151400337, 9.792970848587805, 9.559254758135625, 9.336437881603418, 9.124348727957198, 8.95939268870217, 8.888528599097718, 8.87676820268527, 8.865040021495865, 8.79576854636987, 8.643612187810579, 8.465388014553875, 8.295705791652216, 8.134874179990696, 7.982784973857151, 7.839167092857006, 7.7276758120738, 7.6800459755844255, 7.672171657886279, 7.664329745976653, 7.618154385466681, 7.517254824132803, 7.400477085516462, 7.290989302314838, 7.188248666421062, 7.092444099226579, 7.003835930144682, 6.9363612500934755, 6.908015804426709, 6.903337123219375, 6.898682939340354, 6.871371881642831, 6.81296412777021, 6.74680867927252, 6.686756751956735, 6.633149544978294, 6.585577162069198, 6.543573036885419, 6.513824700504357, 6.5019002324909065, 6.50003509905252, 6.498201168352989, 6.487174612441543, 6.465422423256446, 6.443945495262221, 6.42802966582026, 6.418659692441521]}, "18": {"0": [2.655022967384117, 2.6708261148783308, 2.771403547410382, 2.8815328245687253, 2.9095594006543832, 2.911748259826217, 2.913927753851772, 2.943782357299645, 3.1067914967969954, 3.4461097761279347, 3.8928527634200623, 4.461419246175131, 5.1715244638620605, 6.05057921430331, 6.7072851399153, 6.860842020143638, 6.8724272001033055, 6.884039531998498, 7.042483705268531, 7.847013354136015, 9.38818758089388, 11.32577424812084, 13.767863945951738, 16.8530043914339, 20.747352531730694, 23.711241060032346, 24.409697030711587, 24.46247416723292, 24.515374663420054, 25.23911271912775, 28.941291338610746, 36.18876568012048, 45.55588716807858, 57.753407441062066, 73.75206442560426, 94.91604754530074, 111.66795612777982, 115.70458045934855, 116.01074480903767, 116.31793676634277, 120.5353692079312, 142.55221301207652, 187.8661793876748, 250.47282615186518, 338.48863185694466, 464.36439400193336, 646.1890758835833, 798.5986049506051, 835.810476538603, 838.655925372331, 841.5108291964823, 880.6414886522228, 1081.7455781413844, 1435.6082140509282, 1724.284523267518, 1858.4821404105041, 1820.0943149497223, 1607.0962470069135, 1404.3321424526666, 1357.317637174824, 1353.743831103955, 1350.167827970032, 1302.0538143234126, 1079.79785002209, 775.4057032184462, 554.1116404917258, 400.69067455514295, 294.14447010895935, 219.11422442440644, 183.3598159053834, 176.5752084527397, 176.08220391605278, 175.59063321293053, 169.11729773166914, 142.4539618229824, 109.26455896013432, 84.581351163639, 66.0225267145427, 51.94632063557884, 41.19103598423135, 35.753210207165594, 34.6958134458902, 34.61855119939902, 34.54148382221495, 33.52348506193001, 29.22520612386402, 23.633911564007768, 19.27012711244386, 15.857741565910542, 13.194988522289883, 11.128393125887829, 10.08237761048884, 9.88005223695416, 9.865294932638804, 9.850577794194955, 9.656525595463474, 8.849008880781405, 7.840645667746265, 7.123900452772127, 6.657867915169117, 6.4773700702005925]}, "19": {"0": [2.635473868025203, 2.666773453647775, 2.677442140955659, 2.6783463286679488, 2.67926023159501, 2.6910219883213293, 2.7609353419609026, 2.9242208103280722, 3.1538729300716644, 3.4541430731932374, 3.830997913261969, 4.293662201567997, 4.6362509746512, 4.718823589600118, 4.725790850333027, 4.732772508280486, 4.817909188345938, 5.224513964779156, 5.970281016242562, 6.866097187575301, 7.945888391880712, 9.253206681505757, 10.838982666104092, 12.015567068706828, 12.30006519031209, 12.324109271649702, 12.348211784729648, 12.64238323178164, 14.058586231064202, 16.692694241864196, 19.901256652311062, 23.82331782357474, 28.644416843862448, 34.59827998960193, 39.08783973714, 40.183317831398064, 40.2759850157263, 40.3689267787641, 41.50694417983696, 47.03015389826087, 57.53549436680766, 70.7613806693654, 87.51001665243064, 108.86232012111887, 136.33378124444744, 157.7731328364199, 163.10383038760287, 163.55542154290063, 164.0083991992286, 169.57401965645042, 197.18228709190075, 252.0423370667849, 325.34270762540723, 424.3615745090361, 559.0113921728256, 740.9513200708914, 883.8346330942258, 918.6684795403241, 921.6204998137399, 924.5792291271464, 960.7421147371326, 1129.9678863593338, 1399.7340629707453, 1612.033498894429, 1723.2535534978801, 1718.0553315193254, 1596.0138912774016, 1464.9003384336743, 1432.305731864214, 1429.4113056313317, 1426.5109142081158, 1390.6347615414722, 1221.7130669049002, 951.2418976342935, 721.2525751871879, 544.2401997553749, 413.48453735251786, 317.35523121561107, 269.86723880280414, 260.3905759059527, 259.62102319287226, 258.8539629192478, 249.81360008183842, 213.67541039346574, 168.19452926082735, 133.48885700420504, 106.70922428318322, 85.88035653939548, 69.53470428124159, 61.01637401543807, 59.26876491727362, 59.126568600991256, 58.9847464821237, 57.306559200288895, 50.45740803114035, 41.45405757614068, 34.250068359096055, 28.45440872954401, 23.769268375875175, 19.97201553419496, 17.946759160898914, 17.52819872321452, 17.494036768512306, 17.459967656478746, 17.05554368144891, 15.390088529207402, 13.173840437469183, 11.383713916439701, 9.94821010200563, 8.814126631615592, 7.9318492001514, 7.485822549614734, 7.396929415281751, 7.389663946535562, 7.382423761562124, 7.297901266756895, 6.966498676496824, 6.583411042000367, 6.358027918650417, 6.285754810391015]}, "20": {"0": [2.6205775567196743, 2.6219386598201395, 2.623219732384394, 2.6234646109297715, 2.6237223300984627, 2.6256936238041244, 2.631912338994017, 2.642563418691453, 2.6565852503673124, 2.673486248882257, 2.693297856707429, 2.716376839275642, 2.7373134511492094, 2.746768206733088, 2.7482743158506135, 2.7497910532127423, 2.759831626302582, 2.7851454067940575, 2.81904632198031, 2.856923186199581, 2.8975047265710145, 2.9413495721887, 2.988813804518232, 3.028812228869044, 3.046563722380524, 3.049344216502959, 3.0521359696640253, 3.070405767129156, 3.1149998557328713, 3.1737611869538593, 3.236020728345081, 3.3023398322172834, 3.372257904286132, 3.445309585016221, 3.506760169888073, 3.5334907161391014, 3.537676613670678, 3.5418721580356314, 3.569171253526103, 3.6356114702982616, 3.7225706978383197, 3.813526481877308, 3.908703333004944, 4.007851690627418, 4.112048867377532, 4.198397800464899, 4.236123621774768, 4.242038994711611, 4.247967270919465, 4.28652322113895, 4.379565154430476, 4.499519710768812, 4.624934579734636, 4.756101704757195, 4.892396320146339, 5.033994235719992, 5.151754608858734, 5.203016852191588, 5.211017756454402, 5.219075693630552, 5.271324334715222, 5.396759919107049, 5.559132174192063, 5.7286308482791455, 5.905714205056182, 6.088987456313498, 6.280397235192137, 6.439108195073812, 6.508113053621552, 6.518905895097239, 6.5297241748340875, 6.600128889074148, 6.770251699373654, 6.990605220302164, 7.2207005051505115, 7.460941131893106, 7.711889504181461, 7.972481726558265, 8.189497653146093, 8.28433913079442, 8.299071298948025, 8.313842727798, 8.409907247446675, 8.64203745854753, 8.943529702937326, 9.258359129899297, 9.587479107959796, 9.930743240328944, 10.289096940713177, 10.587258999694958, 10.717108219571653, 10.737405979386448, 10.757749502608993, 10.890753872078017, 11.210626745482385, 11.626423542520197, 12.061067447504016, 12.515340413466221, 12.989928335226777, 13.48624299171313, 13.900660529109347, 14.080448315158597, 14.108503184188729, 14.13663626249863, 14.320370590916264, 14.764061197469939, 15.340689848654762, 15.944018472756765, 16.574585233968048, 17.233675751612566, 17.92098817821899, 18.49478629738652, 18.744307932421936, 18.783302998603148, 18.822383418443994, 19.0767043830617, 19.691230404926714, 20.49272928773666, 21.330427315148455, 22.208389322562507, 23.12540876531002, 24.085342729411355, 24.8871797790413, 25.236895182922932, 25.291617174795935, 25.34647216047748, 25.703561422552603, 26.56580144974095, 27.689979750799626, 28.86763619340489, 30.103281828889457, 31.399078868927315, 32.75757612324788, 33.8922298493656, 34.38763401797425, 34.46525462840868, 34.542965613276984, 35.04912720788922, 36.27716717745228, 37.87713029667531, 39.558686810812816, 41.32353632705582, 43.178359528745624, 45.126770796868335, 46.76031164204975, 47.47304721917934, 47.584574595486245, 47.696383772156764, 48.424647049815555, 50.19127729329804, 52.50794638684275, 54.938751217936634, 57.496383645087995, 60.19430423832212, 63.03439210731729, 65.41504893533089, 66.45752507530572, 66.62082458187902, 66.78446891630956, 67.8502287851994, 70.43624605842527, 73.82871500052916, 77.40242908282302, 81.17008922605001, 85.15152488437121, 89.35088480458333, 92.88291040564961, 94.42816956888757, 94.67063835980352, 94.91416979308954, 96.50289118947242, 100.35216795122247, 105.41692618295356, 110.76430381583047, 116.42202025790053, 122.4082654532056, 128.75603561563747, 134.10442444085106, 136.4481663567416, 136.81550873777076, 137.18393843425682, 139.5913717477435, 145.46503210783197, 153.19849281244103, 161.38243438551382, 170.08335701338495, 179.3300159008566, 189.16051110256583, 197.46461965030633, 201.12557826080086, 201.70045942052636, 202.27695484760363, 206.03231071117722, 215.1984540656833, 227.31655631425474, 240.2508300659346, 254.0206717314323, 268.7150262234241, 284.39268909894474, 297.72775072645015, 303.59841644965246, 304.52036858300306, 305.44553365794764, 311.49138971324675, 326.2601149871623, 345.913897368922, 366.9058577910084, 389.3802224162607, 413.44149955157616, 439.19354985762425, 461.15679176686206, 470.8434631522487, 472.3619201581312, 473.885624353726, 483.8418037010547, 508.22670319944416, 540.7042564506894, 575.3079872938954, 612.3556074045571, 651.887038225726, 693.8919964297062, 729.429853458731, 745.0251357703625, 747.4539119764288, 749.8830172049524, 765.8972612195565, 804.6113039180866, 855.3441133578611, 908.3633236488731, 963.2752438220909, 1020.3214921871811, 1078.0452693265463, 1124.8048337904593, 1145.184332958764, 1148.328578704364, 1151.4688854742415, 1171.6265939131017, 1218.777924621773, 1276.091767983158, 1332.6645875890838, 1386.02879282895, 1435.1638189521586, 1481.1658410615814, 1516.1777499609666, 1530.4928579056166, 1532.8180675789308, 1534.9011708952903, 1547.9853620360054, 1575.9081107883992, 1606.3213368803213, 1632.0322478122998, 1650.8138352204064, 1665.4950360007135, 1673.9319862288437, 1676.561323692704, 1676.6133080540578, 1676.5650809966933, 1676.5017467642772, 1675.541187982178, 1670.427360496417, 1661.1100767510197, 1643.1101536458136, 1621.3957330746136, 1595.3360568437492, 1562.3276719096368, 1531.7152727931243, 1518.9778144486922, 1516.800888670892, 1514.6130808744424, 1500.2370501538976, 1463.8834930878954, 1416.5252053228605, 1364.9761863424515, 1310.108068123324, 1253.9667767937203, 1195.720123137867, 1148.6150636507123, 1128.5150848804776, 1125.4282811863163, 1122.4098977010192, 1102.8754675528508, 1055.6942091832593, 997.5321553748673, 941.5358776072854, 887.0007794902012, 834.7359148792483, 785.0914044051307, 747.2395634485312, 731.6051284501987, 729.2093307280795, 726.8209451665806, 711.6506521009231, 676.9472346768632, 635.9629594659147, 597.4466033444957, 561.4087034485391, 527.5930162594857, 496.04314490122346, 472.30268333438846, 462.5798803748744, 461.08558369266115, 459.5971400843776, 450.1843884173773, 428.8986302528642, 403.815888298111, 380.39812646208617, 358.4882022086328, 338.05115248085497, 318.9202780320123, 304.52650151517764, 298.6401110172775, 297.7382886699932, 296.8395950257931, 291.1207602682846, 278.17400335584534, 262.87023080783706, 248.53731696093226, 235.13447911064873, 222.5378568879675, 210.7072168214319, 201.75459638141925, 198.08617430732912, 197.52580708593024, 196.96714860973535, 193.40394571563684, 185.2938595625316, 175.7086866509202, 166.6875998496528, 158.1995774718908, 150.18865765668184, 142.64761061541554, 136.92102549750436, 134.57126188744516, 134.21035908749406, 133.85049959168768, 131.55758038508722, 126.33511525580646, 120.14081789811915, 114.28063855411924, 108.75765391760504, 103.51950086892869, 98.58333561439044, 94.81246368641735, 93.26306058165343, 93.02559754625176, 92.78881459801993, 91.27757477729634, 87.82691793693587, 83.71595992326085, 79.82718267286397, 76.13935248026523, 72.64398486691006, 69.32898317454683, 66.79819693198355, 65.75429616695513, 65.59413909393102, 65.43485486539747, 64.41720977425736, 62.08733456850835, 59.3137344161172, 56.67991943399608, 54.17657740910247, 51.79751980088821, 49.537938736802275, 47.807305552065976, 47.0946272139084, 46.985243524268654, 46.8761463373929, 46.1793270481353, 44.58424886869595, 42.67829800216191, 40.86759530535561, 39.14189360151567, 37.50025032367243, 35.93840326114793, 34.74020213310406, 34.246401179702474, 34.17062813019428, 34.09504332854907, 33.61193870223185, 32.5033248414732, 31.180552742581263, 29.91647486761341, 28.71202494352759, 27.562067823977223, 26.46914725395444, 25.62890657902569, 25.28104190371416, 25.22761171997233, 25.174326245141952, 24.834500020916256, 24.055853734315413, 23.121926589418898, 22.231017863886752, 21.38230263815568, 20.571881510451004, 19.797985928071352, 19.203777023361177, 18.958312580139637, 18.92059964495055, 18.882976691103583, 18.642287667029713, 18.08966330996895, 17.427314252401995, 16.797139955672492, 16.194324548785026, 15.62019892162107, 15.072704223050293, 14.65170163878011, 14.477883840238647, 14.451175440378385, 14.42453139670625, 14.254186327612496, 13.863244777386603, 13.396123791441997, 12.9499893606379, 12.52534042859945, 12.120867979758247, 11.73507318322983, 11.439503798046985, 11.31766664726494, 11.298958182052624, 11.280297193500338, 11.160673551761104, 10.88737916403522, 10.560526739371593, 10.250911371754594, 9.956341571759985, 9.676899605273487, 9.411145182563395, 9.209547734358209, 9.126668325122553, 9.113952834562935, 9.101272564131774, 9.020313356793366, 8.834500499046623, 8.615470884178492, 8.407343483493449, 8.211765093511534, 8.027005365614528, 7.853154721253731, 7.7216822326366215, 7.667776996830366, 7.659545369475366, 7.651336254580648, 7.598916910793701, 7.479879259510949, 7.3404512605217285, 7.210201535069325, 7.08967164969912, 6.97781792085393, 6.87507077578275, 6.798397298640249, 6.76760815084908, 6.762921160006423, 6.758257111499958, 6.728693202563911, 6.662082245465852, 6.58791061314239, 6.520801977949051, 6.461259120723753, 6.409496991997845, 6.364030743139988, 6.3342612837843895, 6.322951535507375, 6.321260110703038, 6.3195863591793895, 6.309213080685208, 6.287816773312388, 6.268952834469631, 6.255704947396058, 6.251389532658526]}, "21": {"0": [2.612687863601255, 2.6512193545347706, 2.7729145999862523, 2.9776624651667105, 3.269005208476688, 3.4983531462587334, 3.553275777021201, 3.5575615012459854, 3.561854890189361, 3.618372892619877, 3.9063167109977877, 4.458792400048509, 5.141449804952818, 5.979294605040039, 7.011220962788332, 8.287593637841638, 9.241355320952424, 9.464141126596703, 9.481562261309008, 9.49902238382197, 9.729774106060278, 10.89488327123213, 13.121038736904238, 15.908819784852021, 19.393190859306035, 23.768869264477985, 29.293855983258865, 33.49987903417225, 34.49317120919734, 34.57083943667658, 34.6487079479225, 35.680511125818064, 40.94311934543783, 51.2448275459062, 64.56396346503877, 81.90773627906378, 104.67501768476478, 134.87396481988662, 158.87441898240667, 164.6634681133168, 165.117933474966, 165.57380413424593, 171.64733220241013, 203.33131497093763, 268.75514541019845, 359.5623834969345, 486.80672952497537, 664.0924022071617, 900.2864756695852, 1072.560373786526, 1110.2723810404098, 1113.1778717670968, 1116.0855371510904, 1153.8964362725799, 1319.5862603036094, 1520.340235738211, 1597.8353419133716, 1539.5400077241566, 1355.7284169660802, 1091.142388714757, 918.8068946659508, 883.2568099868805, 880.5715747428716, 877.8879144499953, 843.240212288328, 695.8675447442455, 510.00179498563847, 376.10890723676374, 280.6642624204871, 211.97373536750467, 161.91645029787415, 137.44348422551917, 132.73708744157645, 132.38330484132572, 132.03061938378818, 127.53775150843768, 108.83285150940672, 85.10545424412439, 67.06901448779344, 53.24561455738209, 42.57293709574476, 34.28166894331437, 30.033015659743445, 29.19905818273627, 29.13605027669958, 29.073196084407357, 28.26926272823465, 24.863652623268084, 20.388534517131642, 16.853382865494556, 14.063112680155385, 11.865447581422348, 10.148345840319816, 9.276839921287957, 9.107421121753006, 9.094701331284789, 9.082016771552869, 8.920079379198732, 8.245852151052487, 7.401899615280128, 6.80489927978257, 6.425052238623472, 6.267032594070059]}, "22": {"0": [2.623740646781942, 2.686937283302415, 2.8279259665659997, 3.0450666027476125, 3.3431302449918667, 3.729402136998562, 4.0221701205239135, 4.091554251158282, 4.097156438976638, 4.102770894490557, 4.174712104171733, 4.531315170088867, 5.2007248338968015, 6.016885744607368, 7.014669160839907, 8.235982125699701, 9.732319176053872, 10.8442761064954, 11.106449823350875, 11.12755710909668, 11.14871064403408, 11.419932030066121, 12.766535985411116, 15.311513656430527, 18.465340564202727, 22.389198997307737, 27.282937138019584, 33.41229382839376, 38.05405116542591, 39.15791841902954, 39.2469893933773, 39.33626925758648, 40.4823336412167, 46.24069479854343, 57.35273567416456, 71.48382155568855, 89.53124512480973, 112.67440528493813, 142.45673605852545, 165.45621956869132, 170.9727203504147, 171.41869157971868, 171.86621399504776, 177.61725069131134, 206.73262798849524, 263.77075539904, 336.7268520408806, 428.5063066505473, 539.6432863375331, 665.9927534114771, 747.4484237810021, 764.8013711175528, 766.1633096381676, 767.5229484758031, 784.6121162438982, 857.8802799783143, 945.6760300923872, 983.3294679946082, 964.3244809896349, 890.8322339369348, 778.9929848058578, 698.7955634055999, 680.8461580915, 679.4066822418093, 677.969051819421, 660.2272428526054, 579.9130511529576, 462.86579914922254, 364.61965436960816, 285.7872471338152, 223.93081376540923, 175.8595442761285, 151.32741267630496, 146.48870370405945, 146.11202545017343, 145.73635183745805, 141.08995683468757, 121.72493648352908, 96.63013071921034, 77.08407875122123, 61.8013624555069, 49.808584012520065, 40.36381010847805, 35.46536031366237, 34.48970779480293, 34.41367107518973, 34.337824505881876, 33.39824250733274, 29.44354655240814, 24.219356729507833, 20.062422270432755, 16.745911052624614, 14.09747001700325, 11.987191893514774, 10.89124753634317, 10.672888871802286, 10.655910150734288, 10.638974485166788, 10.429083040809404, 9.552467793875456, 8.42377071675029, 7.570780225661881, 6.947069810561384, 6.52452416930537, 6.289038624317675, 6.232893423390616]}, "23": {"0": [2.64226486324203, 2.6432507098450904, 2.6477093628752373, 2.6556633952301665, 2.6673603900834304, 2.6826085747581447, 2.701454786853276, 2.7189681502141445, 2.7271525487627155, 2.728421579754573, 2.729698524139573, 2.7386020734867396, 2.7608194394835595, 2.792779547820643, 2.828205630731273, 2.867651783284109, 2.910599770918989, 2.9575096628097572, 2.997249392617866, 3.014395434328637, 3.0169947932860293, 3.0196089920597418, 3.0374191975741733, 3.081924725531622, 3.1415464174134375, 3.205781327582081, 3.273710474616681, 3.345964181049312, 3.422331644549824, 3.486175789867331, 3.513520630671318, 3.5176563301697676, 3.521803019688051, 3.549644216840919, 3.618740213152097, 3.710460386876524, 3.8067309262424365, 3.9079809596685333, 4.014316940812361, 4.125790160211677, 4.217665993032783, 4.256970694767279, 4.262901706318136, 4.268845278268881, 4.309111503378948, 4.408273450841132, 4.538931209172116, 4.674818753521195, 4.817034788113865, 4.966177108602335, 5.121084434855776, 5.249461193570578, 5.304293896006135, 5.312556476229766, 5.320835498487851, 5.376570280320341, 5.513767077193762, 5.693544120673704, 5.881484828917823, 6.077342140717812, 6.282249055656312, 6.4967648672454485, 6.673320209097991, 6.748855740033399, 6.760277793065666, 6.771729664823361, 6.848654133310659, 7.03869602603465, 7.287627711170709, 7.5479428328357105, 7.820025471768723, 8.104957354838103, 8.402863227575137, 8.64844120997805, 8.753360937507539, 8.769239705333362, 8.785121449321714, 8.892097306149497, 9.155574094788001, 9.501795668365606, 9.864109008977769, 10.24364499129227, 10.640484483574676, 11.056275790645532, 11.399924392281584, 11.546263238432802, 11.568368274028355, 11.590538423816293, 11.740203649070954, 12.108647936612183, 12.593546618489253, 13.100845844551047, 13.632335412654, 14.189011571386697, 14.772015277940174, 15.254048509860782, 15.46042756744537, 15.49158299320293, 15.522846282849551, 15.733673417368008, 16.253855370287347, 16.937508310712328, 17.654690276273794, 18.407054908403307, 19.196649226450596, 20.026026189431406, 20.713161871256027, 21.006612609981342, 21.050930843796785, 21.095352812671848, 21.39475565814449, 22.133679511113442, 23.107744462231423, 24.13280530257907, 25.208085414892526, 26.336918127006886, 27.523246333244366, 28.508024745501455, 28.929462681346426, 28.993144613972742, 29.05697932041857, 29.48695846925008, 30.549174381134545, 31.95174470770585, 33.427481169371994, 34.97941425826807, 36.612439819264736, 38.33295906668555, 39.76062896922256, 40.37187719773529, 40.4643280785454, 40.55700992739503, 41.18206442807425, 42.72837217842054, 44.76990493145603, 46.923660332725085, 49.1936533633175, 51.57971544162268, 54.097402789387914, 56.19076811616035, 57.08906965069164, 57.22490534255241, 57.361081405465214, 58.279719843919025, 60.55197613157057, 63.560445101179226, 66.73016347994661, 70.08053229171767, 73.61387376971138, 77.34424793268873, 80.44757284063307, 81.78016212474392, 81.9818110171327, 82.18401958325416, 83.5489209257198, 86.9313507803353, 91.41140566679593, 96.14751876907066, 101.14602381684317, 106.43212339349516, 112.02678371468465, 116.69193520259356, 118.6935738576907, 118.99624195535546, 119.29980869233466, 121.35070739372239, 126.44753797774914, 133.19462191401945, 140.33596301131308, 147.88782670957895, 155.87998112862675, 164.34685222625012, 171.41945732169873, 174.45868996563178, 174.91833800955874, 175.37930808311197, 178.49300092784873, 186.21122925438388, 196.44245763006413, 207.2933264275855, 218.78642141409264, 230.9335414780337, 243.80115090704373, 254.53549003170235, 259.15435620987483, 259.8527292163528, 260.55290686003565, 265.27565937197045, 276.9918034289981, 292.52500759828393, 308.931550479949, 326.24819156672976, 344.5682776501708, 363.83832386679256, 379.8842379481734, 386.74168062086835, 387.77744702130155, 388.8110335856547, 395.8023238564495, 413.1385113247671, 435.95512465200494, 459.86397378796244, 484.90113472125927, 510.8791839848036, 538.0008664762687, 560.2077688016034, 569.6405788820115, 571.0622118358093, 572.4863300726215, 582.0326862441738, 605.2993042021, 635.35549130669, 666.1202592667787, 697.1282630340121, 728.6306307339692, 760.0904115730016, 784.9369901196492, 795.1342308496953, 796.6342586180398, 798.1349178629819, 808.286799515665, 832.5727500951464, 862.352401965341, 891.0351417366895, 917.9735138431771, 943.6519942304993, 967.1317779035606, 984.2240542771449, 991.007643757309, 992.0255422040027, 993.0354431666417, 999.5765032698279, 1013.4460166577046, 1028.5048335795202, 1040.9049598472552, 1050.420361176232, 1056.4578255738375, 1059.6436464924723, 1060.194922305749, 1059.7937612606977, 1059.7236765150242, 1059.6482840380543, 1058.832068144245, 1055.4426470203093, 1048.3143351851334, 1038.034239840631, 1024.8316969159216, 1009.1966324158916, 990.4746553097709, 973.8023488193174, 966.4034554308067, 965.2751506128112, 964.1556737455419, 956.3457664733205, 937.36026609015, 911.5931216265028, 883.9369967663605, 855.049673309751, 825.220299854647, 794.4262322741126, 769.5867474334461, 759.1941880932472, 757.6395230350179, 756.0842146722988, 745.6871076417347, 720.7904240958259, 689.3461086492962, 658.4120710130326, 627.9240814056539, 598.0842911833297, 568.9786085675254, 546.5080452058478, 537.3827532591193, 536.0335319825992, 534.6886772188112, 525.6958130701588, 504.5002678277614, 478.7285820682578, 453.98870888132666, 430.33012196963006, 407.73700662283, 386.2282990080269, 369.9898589237881, 363.4204551193543, 362.4460015581722, 361.47391371633677, 355.03899597547525, 340.0278543186685, 321.951511822629, 304.86850309358925, 288.67213681059525, 273.3774391900585, 258.87453536968593, 247.9631085123567, 243.55992469953142, 242.9092349413437, 242.2601463578618, 237.96405889071104, 227.95533069880585, 215.97884819555125, 204.65741672082828, 193.96393547536957, 183.86850131039407, 174.32232622179353, 167.13243906613394, 164.23645422441302, 163.8075017693545, 163.37973675554557, 160.55288700790095, 153.98012936799992, 146.10136529430105, 138.64965431568285, 131.6128184277529, 124.96437640158983, 118.68015652697939, 113.94126864459808, 112.02923533697415, 111.74623356751452, 111.46398296549198, 109.59779789205386, 105.25039985698606, 100.04267741207993, 95.11280425978404, 90.45019179518523, 86.03768630974082, 81.85877509395374, 78.70613487090071, 77.43209952410558, 77.24334265090138, 77.05509590074053, 75.81045466859365, 72.90941319880471, 69.42699439158828, 66.12675055987043, 62.99902447046352, 60.03647405118931, 57.228468335856874, 55.10801148593752, 54.24963873294266, 54.122410187310905, 53.9955879104837, 53.15682343568853, 51.200343028880404, 48.84958374000815, 46.619994899430914, 44.50184419469178, 42.49140424006947, 40.58531145032688, 39.141566099747244, 38.55844619778059, 38.47172617822061, 38.38520159940782, 37.813319088694755, 36.48016748049785, 34.87494993577705, 33.34776330769523, 31.897373587357606, 30.518886799316817, 29.21016588479029, 28.21786174869418, 27.816913314200214, 27.75747110336325, 27.69799144402025, 27.304567998571418, 26.387825099711502, 25.28233610028213, 24.230111521381936, 23.230711937045385, 22.28108097842936, 21.377748622648053, 20.691903643519666, 20.41474357116377, 20.37351587734621, 20.33240678274224, 20.060934896927396, 19.427761589033857, 18.662750983807417, 17.934398170111553, 17.241157207739548, 16.58103317477259, 15.95346360227378, 15.477636425108502, 15.285114804580063, 15.25661068309607, 15.22818077353635, 15.040170647972172, 14.60029543354695, 14.068773225059163, 13.564615637705975, 13.08479484170355, 12.628424175783746, 12.195175025189151, 11.86711227490497, 11.734530398222375, 11.714882900889558, 11.695290148440744, 11.565651561132388, 11.262866017069825, 10.897872815493908, 10.5528066818679, 10.225945363555564, 9.915856118440313, 9.623575992230435, 9.402509882832158, 9.31379840686439, 9.300812486279963, 9.287872648152929, 9.201462231456691, 9.000029885925725, 8.759824231780371, 8.533311333051273, 8.320072493077433, 8.120624511437033, 7.933311822584519, 7.792862094983201, 7.7365585612835215, 7.728254154094819, 7.72000342013769, 7.6654244623352215, 7.538694627440767, 7.3902726993685075, 7.251336712974827, 7.123005172044089, 7.004814663033662, 6.896335856210974, 6.817214250836973, 6.786004373005672, 6.781417461052144, 6.776868917739266, 6.747131432995129, 6.679330710348085, 6.602547584418268, 6.534531293096035, 6.476325564749387, 6.4268678408231, 6.386051783149328, 6.360022084825829, 6.3507180490212125, 6.3494358775029704, 6.348176405334159, 6.340141604916528, 6.324373257586585, 6.313045803653029, 6.310112420457507]}, "24": {"0": [2.6651835734205767, 2.6879939015333756, 2.779517446559351, 2.9433455252886445, 3.1788269316859727, 3.49119047386692, 3.730894140855703, 3.7887531941766808, 3.7935582619687445, 3.79837520759156, 3.8582530768775665, 4.152129042521845, 4.701307818282738, 5.367509645203203, 6.171707722493603, 7.1450232072022555, 8.325575252683898, 9.198215545246299, 9.406670252102666, 9.423999875492157, 9.44137082717846, 9.656800117429087, 10.705966036084238, 12.661658261041802, 15.048721492531428, 17.977088057603424, 21.58132300547465, 26.028504210974013, 29.367024791765417, 30.170061279915, 30.237052150235165, 30.304225665652844, 31.13719238700139, 35.22760543030166, 42.99577601953122, 52.71671186475837, 64.93113609980976, 80.34616450101387, 99.87864292321242, 114.87264145514436, 118.51716461829758, 118.8219081762181, 119.12628694177096, 122.91783552084968, 141.75743656637755, 178.31650299759175, 225.24147512313814, 285.50440822039633, 362.6192610562043, 460.1519162988738, 533.4242148901122, 550.9380022781004, 552.3909687961049, 553.847184133787, 571.7725296522647, 657.8075842001015, 805.3712408862734, 950.5129700258892, 1067.9741978626148, 1134.180692008643, 1138.6395237152, 1108.0209720599091, 1098.117843348894, 1097.1922107972484, 1096.2600925150348, 1084.8168327471124, 1021.0109645680645, 887.7796179265644, 738.8488706685752, 596.7220448517343, 473.80541557946754, 373.5190175585563, 321.14263360422564, 310.58580656922624, 309.73944331013735, 308.89511134160114, 298.7298946542382, 257.03571839461836, 203.09779868161056, 161.1069152144433, 128.38200895372086, 102.77859669480868, 82.68344195956959, 72.25222611729792, 70.14226181584374, 69.97217435737517, 69.80251567958872, 67.7711359472063, 59.38279808129931, 48.37774303896922, 39.6103640605314, 32.59969819551869, 26.978823407572282, 22.46456053426136, 20.079832039011944, 19.59393938146728, 19.554811795456775, 19.515777848780402, 19.046441703921015, 17.09480341115855, 14.497681431093064, 12.409438529023674, 10.73884219189129, 9.417317110802362, 8.391112840435051, 7.8720278710717615, 7.768968517848214, 7.760698422718092, 7.752457904770854, 7.654178870991615, 7.261646155841356, 6.795694819466713, 6.507490100109334, 6.42177166115365]}, "25": {"0": [2.667115252618701, 2.667766404930054, 2.669997307386807, 2.673259163935395, 2.6751366125920177, 2.675500342886855, 2.6758734348569546, 2.6779740657140474, 2.68336289433208, 2.6913506026509757, 2.70099225575858, 2.7123698810862806, 2.725399296204974, 2.7404534958892457, 2.754170271637863, 2.760913732597997, 2.762187552207693, 2.7634765621252213, 2.7704553807658208, 2.7865987004714947, 2.807542723464265, 2.8302608668434277, 2.854364241358777, 2.8804415045189016, 2.9086410602811856, 2.9331215177231114, 2.9450198747042347, 2.9473318036871823, 2.9496531017013665, 2.9619285628671164, 2.988862222303463, 3.0231885382974215, 3.0590054669114646, 3.096659071973692, 3.135994001251489, 3.1773414170066987, 3.2129539456917273, 3.2299247163335014, 3.233207851435064, 3.236501804497094, 3.2538806026582017, 3.292277231518843, 3.3402422593877676, 3.390126702769073, 3.441651211616734, 3.4955056941200287, 3.5512655570758587, 3.5992013666177174, 3.6220654225907984, 3.6264976831513795, 3.630887903992125, 3.654009661755598, 3.7048880468576315, 3.7680302856847043, 3.8337605658100897, 3.901505134213037, 3.9715792656767523, 4.043921741753329, 4.105780316506008, 4.135037059963947, 4.140673811890191, 4.146324711220738, 4.176067009415231, 4.241427223211206, 4.322500060551663, 4.405930303044141, 4.492104027800212, 4.5810175724361395, 4.67248029451787, 4.750557997223435, 4.787519361399325, 4.7946468533038615, 4.801790504403971, 4.839361545378205, 4.921753737992935, 5.023392674691405, 5.12809838477599, 5.236001911222975, 5.347005558495627, 5.4613047590518145, 5.558911740126406, 5.604959599206937, 5.613868810306214, 5.622809293432651, 5.66949303872858, 5.772447040556818, 5.899501145805052, 6.030452740493685, 6.165075884025801, 6.303949354531745, 6.447018566446023, 6.568876522984346, 6.626483513232776, 6.637592951265679, 6.6487278061422055, 6.707293756720347, 6.8356377747027794, 6.994774872180103, 7.158692876180722, 7.327621370909495, 7.501690528895057, 7.680901523638271, 7.833884056420954, 7.906216971329338, 7.920168708764878, 7.934153824701181, 8.007734932964944, 8.169130088495429, 8.368953528713273, 8.574940827855839, 8.787009488842001, 9.006076342395003, 9.231705979504252, 9.424074702047792, 9.515130159326251, 9.532688038831301, 9.550285432604836, 9.642892234845428, 9.846081945317467, 10.097816955411057, 10.357810985863193, 10.62573845570308, 10.902360317998262, 11.18745952677287, 11.430559257910812, 11.545684681413853, 11.567930721259632, 11.590237033211663, 11.707434259055509, 11.963983587077509, 12.282196826477396, 12.61027440283018, 12.948750937134214, 13.29766263453469, 13.657558082931873, 13.965498383837572, 14.11119154771175, 14.139283417726968, 14.167438000861289, 14.315365125121646, 14.640418939573726, 15.043356193244527, 15.459296081533497, 15.888739007012536, 16.331857747342344, 16.789524513283492, 17.18115278127864, 17.366928177527058, 17.402791551323233, 17.43874836936808, 17.627156520916337, 18.04082271979918, 18.554581035593003, 19.08482091828154, 19.63300920708326, 20.199006746301368, 20.7826386889821, 21.283110536080052, 21.520093282479632, 21.5657088050689, 21.61144081417204, 21.852173838715217, 22.38120834096032, 23.038444512190257, 23.717551258966445, 24.41839300815294, 25.143445179915048, 25.893129383965665, 26.535528354921457, 26.839956801545068, 26.89863238557463, 26.957450413298744, 27.2669483260948, 27.946423140693213, 28.791135814068586, 29.664518083363014, 30.566986979712585, 31.50073792778304, 32.467874862427585, 33.29569153123379, 33.68808913362923, 33.7638561606879, 33.83982641040076, 34.23989120853356, 35.11964500955606, 36.21221674427625, 37.34249808274178, 38.51308791347668, 39.724496329232984, 40.97750567495883, 42.054137370157825, 42.56547636706099, 42.663988687272145, 42.76273511179881, 43.28225267553371, 44.42283541833344, 45.8431328668652, 47.31487418136971, 48.840139165424524, 50.41759122259787, 52.05294428840325, 53.45605735691277, 54.12339366506737, 54.252493635354874, 54.38195711076475, 55.060076149908916, 56.551533779215234, 58.406959572068004, 60.33262679112316, 62.33080780745369, 64.39956268652877, 66.54442066271824, 68.38553736419217, 69.26018407597172, 69.42906918430694, 69.59845148065199, 70.49090007167507, 72.45330855648683, 74.8997393293383, 77.43484494829663, 80.06778359335932, 82.80107696133273, 85.63218248894323, 88.0627639009727, 89.21845668466813, 89.4417322711942, 89.66564850249078, 90.84482528612297, 93.44454183810024, 96.68629921412419, 100.04809102438865, 103.53715616007179, 107.1651551579085, 110.93135408717433, 114.16895458802306, 115.71081174047471, 116.0090895574094, 116.30858506753611, 117.88214517612131, 121.34075965477719, 125.65799086185604, 130.14549970631884, 134.80747518833184, 139.651501106839, 144.68455486269826, 149.0182843139517, 151.08368788465052, 151.48431715558652, 151.8857880881276, 153.98681020988676, 158.62486934749802, 164.4109082483164, 170.43251014081028, 176.69464442224003, 183.19587676084734, 189.968692313958, 195.80297723457613, 198.57478854454763, 199.11051198409987, 199.64784256035614, 202.4802224891459, 208.72543796657374, 216.5115813773274, 224.6295996264819, 233.084137927885, 241.8616587849664, 250.99283539523188, 258.8663211593062, 262.61292609842843, 263.33560965922044, 264.0602001805188, 267.87903017228, 276.2994458646237, 286.84451938056634, 297.7799505695562, 309.14557350729143, 320.97502810553516, 333.32297540843956, 343.9202443692486, 348.95986340131947, 349.9337854048034, 350.9104605086224, 356.04439901559635, 367.3581821216696, 381.4593900474723, 396.1325943894969, 411.3430886053836, 427.1469915580518, 443.4917154515316, 457.5228409982996, 464.1847842874202, 465.47076781630636, 466.7600974047272, 473.5619206349831, 488.4779149685379, 506.97614084581375, 526.0885109201363, 545.8561143477857, 566.1751786738328, 587.0802088055809, 604.926808737387, 613.380866815087, 615.008552916971, 616.6391233942138, 625.1974700263575, 643.7602606181254, 666.6430522871589, 689.9982737447443, 713.8252029169337, 737.9992531819421, 762.5109851736246, 783.1403374405045, 792.7388930819277, 794.5815092520368, 796.4239632570619, 805.9756065655777, 826.7577622261364, 851.8648838118394, 876.5497174663781, 901.354523839019, 925.9603031023224, 950.1190538996347, 969.6569065157099, 978.5519603528554, 980.2490464714157, 981.9441836560973, 990.7655472961815, 1009.4567188360763, 1031.220143363035, 1052.0351806267488, 1071.4715781127923, 1090.19251493779, 1107.5798308685237, 1120.821124275802, 1126.7876618734513, 1127.9160800607065, 1129.0379577493873, 1134.7666026962709, 1146.3848936879954, 1158.9385069292302, 1169.8966551502297, 1179.3553819008962, 1187.103321319117, 1193.2227715104232, 1197.441771310347, 1198.70116262494, 1198.9373401788916, 1199.163804850149, 1200.1887147471061, 1201.5801031420278, 1201.5606933506192, 1200.246823209171, 1196.8078003562255, 1191.812267634286, 1185.076626654045, 1178.6130187804852, 1174.9678446632856, 1174.3013816281125, 1173.7170110181175, 1169.6942700196746, 1160.6142022912081, 1148.1983356241624, 1134.4563100013365, 1119.2342027383572, 1102.491392785182, 1084.5427710050392, 1069.2992578556707, 1061.7359842569344, 1060.2650306468088, 1058.7676421198116, 1050.7757505474813, 1033.5772723632424, 1011.9015847109067, 989.6398949804582, 966.6276268551795, 942.8177825225665, 918.3845500870208, 897.9244347273326, 888.4468749767226, 886.6322704753236, 884.8176912885539, 875.3674454407052, 855.0359032522985, 830.056492437067, 804.9200720098049, 780.112752840783, 755.3496334614533, 730.7602924296918, 710.8717916699842, 701.6739207683514, 699.919129685924, 698.1663762111559, 689.0455463113682, 669.5985545840754, 646.6295152142413, 624.2564369438711, 602.411231185464, 580.9783012954813, 560.1902220810438, 543.4170700382405, 535.7475958030461, 534.2916496902565, 532.8398309980903, 525.3134695197018, 509.3427004704927, 490.8093921787588, 472.83175217977555, 455.44347679367866, 438.7098340381984, 422.538300011792, 409.5308365345858, 403.61424665438557, 402.4920892292856, 401.37336269983695, 395.57709417839015, 383.3814996537238, 369.174359600381, 355.5137511159987, 342.3799505016496, 329.7279146841494, 317.5647050944594, 307.8122901250643, 303.3919164324737, 302.5529441552293, 301.7163514282347, 297.3858235637634, 288.2713618121231, 277.6916061346401, 267.52286263269417, 257.7470337517022, 248.36669454720618, 239.3324490484859, 232.10629745200885, 228.83111278056037, 228.20965562239778, 227.59001362252093, 224.3761372208168, 217.6118166546374, 209.7834174647355, 202.25262602682847, 195.01256802851609, 188.05491771300498, 181.35702263365073, 175.99787953326376, 173.56467041204462, 173.10310694095446, 172.6429404406254, 170.26237206264682, 165.2583844496863, 159.43632068384366, 153.840288578153, 148.46839181237357, 143.30455601086445, 138.3336797970007, 134.34345071819706, 132.52903757838155, 132.1851229574335, 131.84213604023617, 130.06884019138462, 126.3408881591485, 122.00442388086384, 117.8330312607773, 113.81981283957954, 109.9561929338994, 106.23540405395343, 103.25123486884861, 101.8958119915074, 101.6387626456566, 101.38247500769621, 100.05649741309561, 97.26604200611072, 94.01813069524829, 90.89019987297955, 87.86511955986846, 84.96119735037287, 82.16028989598217, 79.91482743072807, 78.89445786524462, 78.70069989446559, 78.5074606027229, 77.50750538214339, 75.40012964943772, 72.94685944693032, 70.58359540441448, 68.30452358959096, 66.10357038020253, 63.98150544943838, 62.280184545357365, 61.507237793306004, 61.36038752007928, 61.21343346723752, 60.45266201060414, 58.8543104513387, 56.995162222155145, 55.19836026519802, 53.46054200244723, 51.79078416534426, 50.17818584922418, 48.878635074399426, 48.28769855122082, 48.17568682675604, 48.06403947445634, 47.48573560950393, 46.26590331820405, 44.845868628360904, 43.47374892929391, 42.148449049690136, 40.86618726634792, 39.62991054432511, 38.63442443800255, 38.18145577687576, 38.09547699925651, 38.00973986693477, 37.56589520389448, 36.630672546488626, 35.538743527608055, 34.48387285311806, 33.463084630957844, 32.47827825289865, 31.52717312722019, 30.761148739469995, 30.412484184038956, 30.34624313493838, 30.28016866973549, 29.937794671330316, 29.2158913755935, 28.373498583361982, 27.560290187306727, 26.77296830514203, 26.012919006188227, 25.27860731574212, 24.687759038746854, 24.418381641937795, 24.367243993543834, 24.316241019220012, 24.051949139954054, 23.495036287082158, 22.844906638048347, 22.215900432632377, 21.607013018247585, 21.01850771753809, 20.44935423977042, 19.990875819247485, 19.782141882252073, 19.742547743522604, 19.703048737797168, 19.498017391145677, 19.065697901123098, 18.560220960112712, 18.071437466252256, 17.59856937472434, 17.141228878804306, 16.69881349468398, 16.34251699314117, 16.1803969067245, 16.14960424974283, 16.118891535718557, 15.959739358430856, 15.62353631863959, 15.230810979054803, 14.851482555696832, 14.484638075853873, 14.130211917025658, 13.787829976905437, 13.511936585112034, 13.38644801461865, 13.362602659094732, 13.338817594271035, 13.21558098336867, 12.955760221578013, 12.652575969113663, 12.359406479465143, 12.076095953303893, 11.80320455521754, 11.539412100557422, 11.327397129042193, 11.23109855849158, 11.212798403836349, 11.194544254913465, 11.099968302232378, 10.900629670096542, 10.668422236085222, 10.445091976215101, 10.229388536824084, 10.021566106804293, 9.82157419691861, 9.661344833840289, 9.588514969249811, 9.574710928146526, 9.560941730210486, 9.489620868171553, 9.339906689774562, 9.166124716087763, 8.998982505116864, 8.83845695132147, 8.68433298114667, 8.536508643467913, 8.418313726973397, 8.364853335175896, 8.354698984482452, 8.344576214339812, 8.292222139248164, 8.182349778422456, 8.055341194897508, 7.933608755814197, 7.817432603380449, 7.7063500689901385, 7.600305771527014, 7.516031572957849, 7.478126013150659, 7.470958279797516, 7.463819506112426, 7.427007079078044, 7.349753660140995, 7.261274090609766, 7.177079208455217, 7.097812147513167, 7.023139561654559, 6.9527018082907235, 6.897550872445673, 6.8730155125141685, 6.868397970393602, 6.863850831714635, 6.840134279895155, 6.79124835842709, 6.73627628681071, 6.685858513174894, 6.639300255377651, 6.597046849983396, 6.558794622049241, 6.5301880490452895, 6.517704332817901, 6.515358485918919, 6.513046648219226, 6.50150860342642, 6.478732498001235, 6.454836229071338, 6.435009125834889, 6.419153440498743, 6.406986810665606, 6.399047629971381, 6.395622147656343]}, "26": {"0": [2.683534015001978, 2.6837151405346407, 2.683777858924303, 2.6838485107251806, 2.6847571390846854, 2.6907769957094962, 2.7062976026545345, 2.7296893116698513, 2.7626535127363177, 2.80392619773633, 2.8536635500458414, 2.8971037407169495, 2.913658976015435, 2.915745412290479, 2.917843346815395, 2.935426270860032, 2.987654967486585, 3.0648696517087015, 3.1517984825369214, 3.2479858863743583, 3.353438171321894, 3.468790215337498, 3.561056021685452, 3.595647081846878, 3.5999505973107264, 3.6042648226593443, 3.6397794400139, 3.7425326533440018, 3.890657020817817, 4.050358471141529, 4.222126005537999, 4.406439365517823, 4.603902861661273, 4.75958601471348, 4.817538023194714, 4.824732790650192, 4.831943985032502, 4.891251883331383, 5.061561527311276, 5.304531768058754, 5.563946172370295, 5.8410850727878145, 6.137048302932211, 6.453576343284946, 6.702499127048825, 6.795003313156793, 6.80648407387626, 6.817990251439343, 6.912564107989858, 7.185596572337259, 7.574860536145085, 7.991731721822385, 8.438444063240732, 8.915718124022078, 9.42795767151719, 9.83145373070651, 9.981634736021997, 10.000295280731441, 10.019001818569222, 10.172977990039561, 10.616644023731755, 11.25117226938369, 11.93223360630958, 12.6613306878186, 13.444257746761473, 14.283917524592542, 14.94621417543882, 15.193068237975105, 15.223688586880803, 15.25438437631663, 15.507044659585748, 16.23686787040403, 17.28427904736732, 18.409872150800563, 19.620134588833785, 20.921303154868603, 22.322572546120586, 23.431434071169722, 23.84522672940949, 23.89669597168992, 23.94828439486969, 24.372482533075416, 25.5972846869939, 27.360922552308946, 29.26198227605441, 31.310769046853967, 33.52420445561415, 35.91550976194024, 37.81598583325548, 38.525103330726616, 38.613292061685804, 38.70171508652784, 39.43013671705475, 41.538519970460314, 44.5801950326279, 47.872163759418896, 51.436080268646776, 55.29953959920198, 59.4811418934677, 62.81933124345515, 64.06703773731462, 64.22220869862645, 64.37779214897117, 65.65850137124828, 69.38069023215388, 74.77186861034728, 80.62709087131245, 86.98615091077214, 93.90884291189047, 101.44463029543633, 107.4658556078363, 109.73032836648414, 110.01277091326428, 110.29593459373669, 112.62441979968287, 119.39099049965718, 129.2140062344862, 139.94586611302802, 151.65244061000118, 164.4452396145039, 178.41535447441663, 189.63688972466107, 193.85606601088145, 194.38118220599907, 194.90777753435898, 199.25246865081354, 211.90393354389496, 230.36734802566804, 250.5434379692925, 272.6802699616034, 296.8991696291198, 323.4229800859948, 344.7401258727304, 352.737772586228, 353.7325711825271, 354.7300481508392, 362.97816127762115, 387.0080596252416, 421.9198770487024, 460.0027364715881, 501.34813180085337, 546.1331947493196, 594.5304582749366, 632.6688438521894, 646.8897954156105, 648.6298742191844, 650.3661287560855, 664.815860325983, 706.2623242609458, 764.353142028882, 824.7178724898162, 886.2629521831084, 948.1335238361072, 1008.5967667041542, 1051.9269698594794, 1066.8366870000002, 1068.6628061876575, 1070.4849519365314, 1085.5216330107594, 1124.2901587474903, 1172.173440406512, 1211.5630191006014, 1244.6320569858558, 1268.3027451667751, 1282.6744476535437, 1286.9325253479333, 1287.2529904418489, 1287.3477816213688, 1287.4314323368012, 1286.9752527253677, 1282.2318517532974, 1268.0607635136155, 1244.2103147972066, 1211.5588907657489, 1171.380822686034, 1123.917157059318, 1085.1900342930348, 1070.4041574578343, 1068.556860897703, 1066.7028325975646, 1051.2451124354923, 1007.9489453121045, 947.3203446358635, 885.8666592975491, 824.0746654384669, 763.952307391712, 705.5820618129571, 664.1882607147804, 649.773432017172, 648.020381251719, 646.2708482769923, 632.1446531516191, 593.9804696354247, 545.7081942364116, 500.95273563401145, 459.61117743896875, 421.56992887747, 386.6973674735332, 362.6961185089174, 354.46133367743084, 353.4623573151714, 352.466364991686, 344.4702969107856, 323.19327938910584, 296.67991724087193, 272.4849091915413, 250.40444187608296, 230.23481269044655, 211.80807679284922, 199.17865432970615, 194.83789908064546, 194.3118995435678, 193.78744229638284, 189.57508967188258, 178.36307408313755, 164.40619843586776, 151.6209598376826, 139.94389249589355, 129.24219913194744, 119.42348827389279, 112.67133850718936, 110.34842952148233, 110.06705744785563, 109.78655555072248, 107.53025675028583, 101.5186359936402, 94.00089425086207, 87.08906456881384, 80.73882572288821, 74.89391757422939, 69.51867979239911, 65.80665101518062, 64.52569041720862, 64.3701735588132, 64.21522573857126, 62.96906006735016, 59.644262602956736, 55.47239936256963, 51.625257526388665, 48.072736506557526, 44.794560149998475, 41.76764106013844, 39.66953353837322, 38.9439303676821, 38.85566993337739, 38.7675999157602, 38.06070661502698, 36.17148116144137, 33.79437750994741, 31.594670185270047, 29.557362541332587, 27.674027892652084, 25.930041678582256, 24.71905207142348, 24.30038821079537, 24.249569531382058, 24.198869636965537, 23.790501320560573, 22.697209499681588, 21.318534292406557, 20.038954345729536, 18.85226186919765, 17.751873663835156, 16.730882845243126, 16.021150893885185, 15.77564722863908, 15.745821248897288, 15.716066755735545, 15.476621876920143, 14.83574001775222, 14.027726009571674, 13.27939274298756, 12.587936003334963, 11.94765239108739, 11.356481666433817, 10.947330840014144, 10.806343347020805, 10.78917746213029, 10.772057120163188, 10.634775618531082, 10.269359205723001, 9.811607047817422, 9.391511628475232, 9.007199589381198, 8.656952896186109, 8.337910181621767, 8.119970417155129, 8.045434782685225, 8.036423039496027, 8.0274418842189, 7.955475873853119, 7.765403274644067, 7.531770460752777, 7.323287354675019, 7.138802866336923, 6.977655822952513, 6.838598299079346, 6.749653177533051, 6.720634816888431, 6.717176275894808, 6.713741048585218, 6.686658483693226, 6.61907486081017, 6.54615786324508, 6.493744597699631, 6.461635374716909, 6.4513038337049045]}, "27": {"0": [2.6877976039010094, 2.711511637157224, 2.7202977418362577, 2.7211259552989326, 2.721963572619754, 2.73202306648742, 2.7865317852395313, 2.9114326944761912, 3.084953391704643, 3.3081913199900645, 3.585373266942865, 3.9209101693008854, 4.1713471750472415, 4.236416203614482, 4.242275813379375, 4.248149909554673, 4.315241244622766, 4.610225745980886, 5.1311497682291005, 5.739068734028197, 6.448753951387168, 7.279859597215377, 8.253533967657079, 8.97158500314456, 9.157363297181723, 9.174133431977106, 9.190943909551569, 9.382450639219682, 10.226206970009677, 11.721197607057652, 13.482554654544629, 15.560599976076158, 18.020104429635698, 20.935931382421177, 23.105649768741188, 23.67006592549061, 23.721021132837308, 23.772095615335832, 24.356021657213944, 26.93477629181676, 31.555836872543154, 37.086127071564505, 43.72724294458709, 51.72583389129869, 61.38126368046499, 68.68359871353094, 70.60179210297758, 70.77515406955426, 70.94901222335879, 72.93462744663428, 81.78751138143497, 97.91530983248154, 117.6513438252149, 141.86124676952502, 171.70069098558997, 208.56208399485695, 236.9741740714698, 244.50225909627747, 245.183309946064, 245.8663225597592, 253.69883167696804, 288.9052106571868, 354.1308492237707, 435.05414492358994, 534.711757350475, 655.323342391231, 795.7172544208591, 894.1714602942787, 918.6649359128293, 920.8438313571463, 923.0229763030644, 947.492372804444, 1047.0070008056457, 1185.4276068696527, 1288.4409156460315, 1340.6427604179423, 1339.962013756149, 1281.8328319349441, 1218.2962650245934, 1200.4524908421579, 1198.762259191239, 1197.0293907145674, 1177.3681891114916, 1089.671896791535, 937.0355318723108, 784.2299675211754, 645.0160761573991, 526.1622382793026, 428.07497645951645, 374.7082279464881, 362.81609766803354, 361.7780918094034, 360.74310289004393, 349.3231626557796, 306.18210976038125, 250.32092004735324, 205.42996829795, 169.18997606648333, 139.86808032475696, 116.06934714905229, 103.08912315753363, 100.18782994909624, 99.93345690278889, 99.67983309684774, 96.87950906866934, 86.24806985728037, 72.25669757747723, 60.750584856948365, 51.259862226409425, 43.40863247192455, 36.88731472393781, 33.26853663030291, 32.452394025841606, 32.38080711856217, 32.30940307175227, 31.519668863770896, 28.497142304876608, 24.46812765488172, 21.099734182600415, 18.27568912132779, 15.908320999399615, 13.926859606234496, 12.824460459054691, 12.575902255621894, 12.554148143126511, 12.532453471455925, 12.292413925527171, 11.373112115240833, 10.158299577826464, 9.162860733688092, 8.3581130792829, 7.716910530777888, 7.2191079791604205, 6.967398720246048, 6.91423111864424, 6.9096572026292415, 6.905099924145077, 6.855311952729446, 6.681702196599467, 6.508398615919241, 6.451666137982792]}, "28": {"0": [2.688160181737685, 2.690474105436022, 2.698935851068695, 2.714851823222046, 2.7315330939320996, 2.7386358362076177, 2.73957436708122, 2.7405169140695698, 2.7485000986241137, 2.772325641914337, 2.8104735001841616, 2.8557002030588006, 2.9084540268680334, 2.9680268554615767, 3.0348368355144233, 3.089961365115133, 3.111578965598458, 3.1144102577750012, 3.117254245707901, 3.1397436080180503, 3.202645292116934, 3.2928331703327443, 3.390819610026316, 3.496812409153991, 3.6109674614380847, 3.733936104323149, 3.832625246268412, 3.8709618116963336, 3.875970186254222, 3.8809854687393046, 3.920211053555559, 4.028719042591306, 4.180724755878738, 4.342770258100786, 4.515404370871002, 4.699087687388811, 4.893917379361743, 5.04943015005008, 5.109330178638479, 5.117134887252503, 5.1249574091415, 5.1862299643665635, 5.354858206875126, 5.58960311467841, 5.839080741377381, 6.10350517021328, 6.384485998804817, 6.682980083488276, 6.920467941459078, 7.012241627785221, 7.024208034046804, 7.036204880370828, 7.130187728322827, 7.388954676502001, 7.749998309914413, 8.133585476833451, 8.541941881667535, 8.97623093697107, 9.438652587899432, 9.807767574705617, 9.95054444855729, 9.969151524702962, 9.987799212863305, 10.133800671693411, 10.53671619616016, 11.100791407953887, 11.700864887841174, 12.34039944356144, 13.021443094090126, 13.746352196469854, 14.32526370357196, 14.549693523033346, 14.578924666938564, 14.608228218405214, 14.837914157469228, 15.471349933420234, 16.357716314995674, 17.304589790150096, 18.314420112584564, 19.39189733032555, 20.541556064741325, 21.46257090500496, 21.81928271130667, 21.865804201853756, 21.912468510555712, 22.278232778582034, 23.288883574492704, 24.706072714811484, 26.222613573650147, 27.845618059437875, 29.582116190319653, 31.442119398862086, 32.934482604615994, 33.514842897115805, 33.59043632714743, 33.66621707830526, 34.26029646301741, 35.90365266122623, 38.21535230762639, 40.69874337745163, 43.36420850937486, 46.22789184608939, 49.298928365701194, 51.774502264211094, 52.73508512151776, 52.86063499710187, 52.98700920380278, 53.97515171440615, 56.71301801049099, 60.574680360528525, 64.72853570080247, 69.20896886935661, 74.0298933608331, 79.23130337316482, 83.42993636932636, 85.06765952105873, 85.2811279060546, 85.49515714907518, 87.17761975263767, 91.84493263489436, 98.46089200010726, 105.6006520030349, 113.32767528945081, 121.6898156690976, 130.73627391656663, 138.0607278049836, 140.92227683924082, 141.29622136426283, 141.67130173255686, 144.61881076527854, 152.82596572309825, 164.47724446132554, 177.12585269183222, 190.8567634159803, 205.76353900392058, 221.95363021898666, 235.13478683568218, 240.2989723875984, 240.9740372600401, 241.6508266723223, 246.97248616909602, 261.80217077027095, 282.9641420294842, 306.00537101695943, 331.0720633606011, 358.38637116485114, 388.1459380631956, 412.3414026629597, 421.8228726279096, 423.0609804537586, 424.3153630314867, 434.0914411159569, 461.2436114606648, 499.9773850898861, 542.0280413370039, 587.4124176886531, 636.207468595009, 688.6909157824523, 730.8140332392502, 746.9678991007054, 749.0646604702722, 751.1617822691093, 767.4131878906722, 812.9500256894139, 875.0982541303393, 938.8538054098713, 1003.4663451738379, 1068.316743544192, 1131.312317950939, 1176.7871635415702, 1193.148623637735, 1195.2422545307325, 1197.329884566247, 1213.3168106848634, 1254.3439809856081, 1302.5956452129233, 1344.5298850910726, 1378.2278885262695, 1404.7444901553242, 1421.0813390035983, 1427.8193152716508, 1429.1693376960945, 1429.3023167404842, 1429.4378328541673, 1429.6831364419436, 1427.9709818238123, 1416.5023821275456, 1396.0876675394722, 1366.5035913789009, 1330.5610241239824, 1286.2403014055096, 1248.2850782859946, 1232.754118974576, 1230.7618450647692, 1228.7758404807628, 1213.2069052454817, 1169.9868501645465, 1109.0116040684677, 1045.3087027983747, 980.0698088240013, 915.7697214702695, 852.3751597953001, 805.9266708356533, 788.7888272572828, 786.5955612910989, 784.4062988546767, 767.8047558284885, 724.3038049332677, 669.6542896695183, 618.4455283749439, 570.8307837777829, 526.7407453390698, 485.8731730412056, 457.1855733252733, 446.8754921664561, 445.56374827142736, 444.25611821213437, 434.2684176795685, 408.660539963549, 377.28415885206334, 348.4258198352588, 321.9200876097914, 297.59439208622405, 275.25165475682036, 259.61457266137467, 253.98129975723472, 253.26802702229716, 252.5568663047203, 247.11314868096096, 233.20318044243152, 216.10979599427296, 200.3767442980145, 185.90568494954096, 172.5773023953595, 160.30795510898255, 151.6763517289978, 148.5763607171978, 148.1822275872669, 147.78920050913095, 144.77862179659866, 137.05601520272694, 127.55113454645733, 118.7644580620845, 110.65115501943887, 103.14686462153212, 96.19834416535858, 91.2949452506818, 89.53498842622055, 89.31066910139208, 89.08694477377196, 87.37171425699084, 82.96888726103167, 77.51411451722981, 72.45702827961306, 67.76985516414028, 63.414000648750275, 59.37135093411179, 56.50836414339237, 55.477322346656656, 55.34597101337571, 55.21498251636641, 54.20925531609916, 51.62497939769022, 48.416801427332736, 45.430549086897535, 42.65218173090196, 40.06051436743166, 37.64991240128593, 35.93526424530154, 35.316711234452555, 35.237838925491864, 35.159162954462474, 34.55533824069976, 33.00325334345957, 31.07142647637193, 29.271003886065728, 27.589265333385576, 26.020410001612223, 24.556802676601635, 23.515477761955122, 23.13901197889162, 23.09098743649686, 23.043084535143393, 22.67570233836321, 21.72896869984185, 20.54852833902951, 19.444083177769514, 18.41131437620962, 17.446482098994533, 16.544088975695857, 15.902473833275533, 15.670112000227668, 15.64048173099152, 15.610968133283507, 15.38446860287991, 14.80090619217582, 14.074229094803263, 13.395922569725547, 12.76309441398666, 12.173927950495118, 11.624970369998275, 11.235876173415281, 11.095491054372562, 11.077597847513596, 11.059752078443038, 10.922959376095786, 10.571848085476066, 10.136942054509827, 9.734450040619388, 9.361867883877574, 9.018065106315388, 8.701766543169754, 8.479529982469456, 8.399886410979928, 8.389759105372088, 8.379665155658468, 8.302407409142424, 8.105582256643286, 7.864807843758618, 7.645789154030897, 7.447643520306938, 7.269117298743264, 7.109922853053765, 7.002040110902525, 6.964357051242219, 6.959593580579599, 6.954854681767357, 6.918936939187411, 6.830048717259054, 6.727972424640676, 6.643041330688379, 6.574877092096232, 6.5233106182461515, 6.488273473697579, 6.472632811839838]}, "29": {"0": [2.707569953432626, 2.7207215753946024, 2.762916120868938, 2.776364815023811, 2.7774961494933117, 2.7786365379172246, 2.793425450313052, 2.8789912664304445, 3.077106095931231, 3.3527994127493392, 3.712408472422964, 4.164756920175353, 4.722171512801445, 5.134679676878998, 5.232631790565529, 5.240702029430385, 5.248790039752187, 5.349804482499295, 5.843054494049182, 6.758837262498647, 7.872647598042231, 9.230696071364008, 10.894631468945775, 12.935173735656349, 14.453554244629608, 14.816255337354058, 14.8461751755376, 14.876152542248212, 15.250740762474019, 17.092778159643938, 20.563450184719205, 24.85788941978578, 30.199099075155, 36.86817703973095, 45.23684201543838, 51.6008575362867, 53.13460561670496, 53.261494233503086, 53.38875024773028, 54.98076384655303, 62.9049122967483, 78.205556723815, 97.76418687764293, 122.900151974156, 155.44076885898156, 197.8034057166757, 231.05268067018366, 239.2046843539673, 239.87922501519512, 240.5559907696398, 249.0658055910297, 292.1105914579216, 378.233243853066, 492.5502089080473, 643.6545950222499, 838.0158206366041, 1068.29691123332, 1218.325828885701, 1250.25159047556, 1252.8403076118311, 1255.428314167206, 1287.00320662826, 1411.4535022330908, 1540.7196242003404, 1565.777083450108, 1487.1451688292311, 1312.2912645610227, 1081.342837593205, 931.998378903683, 900.860149504833, 898.3468643191073, 895.8345015682131, 864.5003283162671, 733.8279033288885, 561.8453501479052, 430.47942974033646, 331.5107824188225, 256.9162166548801, 200.5396484910831, 172.10849931709444, 166.45752892802636, 166.00781751930396, 165.55961427632505, 160.1517597107498, 137.9689208687683, 109.48442171663793, 87.39800853035773, 70.16603546939653, 56.652481360247315, 45.99937347660013, 40.448675663954894, 39.32921052150097, 39.23987527979983, 39.150779074144886, 38.07322214342598, 33.592152128606315, 27.680988470743475, 22.957819142009996, 19.166928500474768, 16.120611910606044, 13.679495111442806, 12.399960019972864, 12.141778968946689, 12.121183508722526, 12.100644883340665, 11.852322340494462, 10.822526210864712, 9.48241242722345, 8.448066295358881, 7.668540704445256, 7.108420874055797, 6.74380265221815, 6.614375570546465]}, "30": {"0": [2.728001854228499, 2.732500075851226, 2.7376150401196653, 2.7380744262447148, 2.7385449012972884, 2.745674617912404, 2.80001633897713, 2.960948670345952, 3.2170265035843575, 3.5721947351843157, 4.037834541890395, 4.62858227885059, 5.071805275519813, 5.175345598357577, 5.183301408210692, 5.1912672460994465, 5.2982277084264, 5.837258367377095, 6.8612070291363905, 8.133071392929445, 9.720004629245329, 11.710212949037638, 14.207829367245333, 16.092316251474276, 16.534761499771033, 16.568797062385645, 16.60291922545303, 17.061420763148796, 19.392973884698293, 23.901192547744312, 29.63371799663629, 36.96919663406938, 46.404742417641316, 58.61982768556706, 68.09498032598287, 70.3501884707185, 70.52424822181092, 70.69878727711462, 73.05176331887075, 85.18972083311603, 109.45582384687556, 141.65096612513523, 184.77391106110198, 243.07233645865463, 322.72853365378273, 387.4373208980614, 403.23916142541793, 404.45521589045586, 405.67629194550597, 422.23132486284396, 509.721032411784, 692.4347280473758, 941.3660560775772, 1247.331604789453, 1539.315895373093, 1720.961300838634, 1758.9790100344871, 1759.3425626712683, 1759.4612294276776, 1759.5741471962212, 1758.227783645659, 1708.1510446387001, 1512.9145710460707, 1215.4912421608126, 912.5753496807296, 671.1757124617285, 494.3612316258923, 409.7373969051041, 393.73827601226185, 392.56003757484234, 391.386071347311, 376.1573756598796, 313.50658356300454, 236.39798532288464, 179.88599439989355, 138.06715842363243, 106.8207164054344, 83.25582424501708, 71.46946419673071, 69.18318792420527, 69.01371622728526, 68.84473316580467, 66.65417944169297, 57.44814247991981, 45.5882785478095, 36.42662300561653, 29.32122941629107, 23.784130986788792, 19.451111456780414, 17.224477717521548, 16.787600608408287, 16.755173693535255, 16.722828744815313, 16.302644124067545, 14.523397485006845, 12.207707726944854, 10.419971763629496, 9.061997301196918, 8.054619682146066, 7.338260230936746, 7.01952957171079, 6.963173830788677, 6.959089167847561, 6.955028908339891, 6.903569526737182, 6.745752197165087]}, "31": {"0": [2.739822623762701, 2.7400849433247494, 2.742106366715089, 2.7462994952668525, 2.7526435523173407, 2.760830883237395, 2.769121953525083, 2.7733723575490146, 2.7741857330339696, 2.7750066438434704, 2.7796332778799533, 2.7904348554408402, 2.8055167626976383, 2.822518285398615, 2.8417526084711735, 2.8632332170410772, 2.8864018501388338, 2.9070968105179182, 2.9169970874629025, 2.9188432847684265, 2.9206982087320386, 2.9310099438252606, 2.954712815116656, 2.9853349482865874, 3.018331115707097, 3.0530709959775346, 3.0901543484754552, 3.129345342341074, 3.1632359708598132, 3.179121316914534, 3.18205243971115, 3.1849942935086903, 3.201286228803558, 3.238155840199866, 3.28472225714888, 3.333671282348646, 3.384659689998469, 3.437989174365011, 3.4936886203694115, 3.54153903792488, 3.5639980207990067, 3.5681204343153325, 3.572260682053745, 3.5951678756392944, 3.646448798083201, 3.710683322630876, 3.777372055523937, 3.8465801507972, 3.9184248560359483, 3.992962270226837, 4.056537119891538, 4.086225285869575, 4.0916883471277945, 4.0971637379726005, 4.127376377663615, 4.194828544873147, 4.279151825709263, 4.366364171505327, 4.456492256048615, 4.5497711387852, 4.6460795452317365, 4.727998424056893, 4.766257377619318, 4.773304247007105, 4.780368217528925, 4.819217880078189, 4.905874722919423, 5.013894063130979, 5.125268527595423, 5.240116845345674, 5.358786808317805, 5.481189413019942, 5.585298705761479, 5.633846144210553, 5.642779488092165, 5.65172900583352, 5.701043377751024, 5.810928656324922, 5.9478524358264915, 6.089043710972855, 6.234679386440149, 6.38513274359784, 6.54047898434101, 6.672607839566155, 6.734217015536235, 6.74555108731923, 6.756909218157151, 6.819572909428532, 6.9593452687320125, 7.133208188782144, 7.3129434037768295, 7.498741973110656, 7.690638230597916, 7.888741008028592, 8.057406547163868, 8.136032239414712, 8.150496228681261, 8.164990747722463, 8.244944046418683, 8.423325153410543, 8.645661256247026, 8.87564161616371, 9.113200401817592, 9.35904936476246, 9.613147285941055, 9.829601222172014, 9.930621774278073, 9.949210442839341, 9.967836030986872, 10.070603411569001, 10.29977669530744, 10.586013727664943, 10.88182860178594, 11.187863819349088, 11.504536700493574, 11.832001898566487, 12.110881662186339, 12.241120054624771, 12.265095253312351, 12.289131811820917, 12.421890563961425, 12.71757173571653, 13.086730925338975, 13.468243691701055, 13.863037307022994, 14.27095714009525, 14.692851238194244, 15.052934314411564, 15.221071947167008, 15.252023077881141, 15.28304593926027, 15.454116027754546, 15.835708866050314, 16.311705284345056, 16.80441163858833, 17.314683319898098, 17.84246441115813, 18.388870552897163, 18.855413183873424, 19.073270817517713, 19.113384151265485, 19.153593862578443, 19.375281430864582, 19.86982031019847, 20.487906879300976, 21.128042099015833, 21.791135271255815, 22.478377083140842, 23.189528598112567, 23.79652156403506, 24.08014423398462, 24.132387316505636, 24.18476255001016, 24.473772272520705, 25.119080484328993, 25.926372696709144, 26.762474255457246, 27.62992627670414, 28.5282677972513, 29.460051952507595, 30.25644829485129, 30.6288444132439, 30.697387425249584, 30.766109005854794, 31.14541051138514, 31.99348426869094, 33.05325422698841, 34.154091599862845, 35.29738759906703, 36.48298828437935, 37.71309443727578, 38.76377539378427, 39.25608049042435, 39.346822423581166, 39.437814694504716, 39.940444754682844, 41.062047380872656, 42.465829092245684, 43.92652285005965, 45.442850023004574, 47.017785692339935, 48.65505985389748, 50.05573400397733, 50.710810956377784, 50.83143934514007, 50.95235969592989, 51.6200738759304, 53.11587945707967, 54.99325547578904, 56.94296197556914, 58.96949484766928, 61.07975728581918, 63.27311899431228, 65.15119731107265, 66.0312034305598, 66.19324408827424, 66.3557834183669, 67.25427892779207, 69.26431349659254, 71.78872850060476, 74.41770420731356, 77.15339304507515, 79.99425758932452, 82.95808585461872, 85.50277797092744, 86.69387022930918, 86.91341811118217, 87.13356196689796, 88.34904691052387, 91.07845035280558, 94.5074279556935, 98.07643626447934, 101.79335483801547, 105.67841129445146, 109.72287893852956, 113.19267573196917, 114.82521726932848, 115.12620425007788, 115.42801043526843, 117.09399347457126, 120.82691672589279, 125.52632476930461, 130.43220430663462, 135.55010116709178, 140.89933151319616, 146.4726757474446, 151.26034010449683, 153.514819107792, 153.9313663935688, 154.3491049542092, 156.65612524176825, 161.82749577024393, 168.344740964803, 175.17041560671552, 182.2876713693174, 189.7232143092106, 197.51405908640504, 204.21450452250258, 207.370201194832, 207.95290737069166, 208.53612839209018, 211.76201951597605, 219.0283372467876, 228.17943482574435, 237.7722571717776, 247.83383356544877, 258.36380220128217, 269.3801978428269, 278.8916540999384, 283.3753248555971, 284.20638805007064, 285.0402143229339, 289.6525493605404, 299.9719050212362, 313.0546024441561, 326.7535165235993, 341.19021796433356, 356.3353368073017, 372.1986494422819, 385.9078091560228, 392.4142789357091, 393.6163981328987, 394.8196701642715, 401.4779973467315, 416.41012172957323, 435.36148734219313, 455.274724578436, 476.24860261453733, 498.34325770407435, 521.5870839740055, 541.7204117401172, 551.2257104607245, 552.9818756249275, 554.7441164929298, 564.4971324947911, 586.4028985385768, 614.2847589094487, 643.6377796475443, 674.5544155357491, 707.1876173915166, 741.4423527817798, 771.0597758749476, 785.0415783249766, 787.626092838924, 790.2198546429463, 804.58027182658, 836.9733296847517, 877.9646476911829, 920.6837827854821, 965.737781048117, 1012.9486303717139, 1061.3739036082475, 1102.467292431224, 1121.700377526898, 1125.2604918448428, 1128.8426541300908, 1148.6734814402676, 1192.3993030777124, 1245.8794664506172, 1301.2198176161012, 1355.5191506659846, 1410.1261312165343, 1463.7461791139015, 1507.404920068287, 1527.0011514566725, 1530.6671040711828, 1534.20620319087, 1554.0319556325444, 1594.9690458360833, 1641.7277458753697, 1685.868533784434, 1727.1145612641492, 1764.654845783628, 1799.37214334493, 1824.65604981467, 1835.7477084836785, 1837.7125858622105, 1839.65850817295, 1849.9734458894784, 1870.1061516516836, 1890.5189887456115, 1907.9003096544486, 1921.7528492128079, 1932.326219566087, 1937.6217421780013, 1940.5106789995702, 1940.3607871011611, 1940.2782227131388, 1940.1829154557327, 1939.7417963967532, 1936.5834286721793, 1929.764107096994, 1919.1519925931907, 1904.882068329857, 1885.1568070209332, 1864.075838000679, 1843.175801275442, 1833.4177294715093, 1831.5534105905588, 1829.6847252746038, 1818.0706389705188, 1791.4641079905198, 1756.9899777969767, 1717.4487540375956, 1674.7864426337105, 1630.1497192948968, 1582.9117690316298, 1540.7020509766842, 1520.8957149961047, 1517.2380041714214, 1513.5694261322647, 1493.6151875509586, 1449.1184030408997, 1395.5214442799938, 1340.5069436114327, 1285.6864935575884, 1231.0598383867937, 1178.687015845903, 1135.8465501092298, 1116.387731754367, 1112.8419214803137, 1109.298997041863, 1089.9474592400625, 1048.5327878790783, 1000.1158034046127, 953.4818459396325, 908.9385923830026, 866.8360084637391, 826.7716362525213, 794.827813374741, 780.5666676055112, 777.9950436565703, 775.4340061014525, 761.6030158510254, 732.2070095190669, 698.2688133543002, 666.2387695206456, 635.8094060870112, 606.8407876533294, 579.2946914039902, 557.5268112464446, 547.9137487856357, 546.1815673752313, 544.4551113331336, 535.1070208174586, 515.2598519507687, 492.37332505643116, 470.6098059760578, 449.91394128842865, 430.27440208395456, 411.54692142365633, 396.79239437904033, 390.2477729303622, 389.06573432755346, 387.8881637302089, 381.52204695658054, 367.992805602965, 352.2859266185984, 337.3537218318393, 323.145122635732, 309.62335460490397, 296.7034070238232, 286.48884336352575, 281.9525571417764, 281.13342459619906, 280.31727431578304, 275.9030210020169, 266.50730586082733, 255.6070877900038, 245.2255730410234, 235.28841276903486, 225.81345768252336, 216.76460422112063, 209.61123014467105, 206.42466815392706, 205.84795423939477, 205.2729318637244, 202.15718078075062, 195.5232213346002, 187.8264372654628, 180.46842079860846, 173.43694085889146, 166.7010040833736, 160.2671774852886, 155.1603375671225, 152.88574469882204, 152.4741105574608, 152.0636927355881, 149.83887527629832, 145.0964821488681, 139.58137851155726, 134.3085963469649, 129.25341615137094, 124.40729522275845, 119.76601130327174, 116.07522579819752, 114.43109855873048, 114.13361022306945, 113.83701656305142, 112.22597924236352, 108.79953875502213, 104.80311797113183, 100.96688162480572, 97.28718853333955, 93.75370759736008, 90.36528673743489, 87.67204327792277, 86.47172880426791, 86.25461218756536, 86.03724092853606, 84.85892862652506, 82.3455856003808, 79.41957202241595, 76.60786865920903, 73.90762613745075, 71.31126979313537, 68.81623102426427, 66.83018862269466, 65.94282016958812, 65.78216160853343, 65.62195560138844, 64.7527896320167, 62.897867016807716, 60.73085342144615, 58.64817381788342, 56.64783032859661, 54.721168679523295, 52.86797524025666, 51.392992925012706, 50.73294455285959, 50.61300786262472, 50.493382400442044, 49.84537607830272, 48.462267500094704, 46.84834930869785, 45.29624974524683, 43.80047587896132, 42.35791761965433, 40.97202577852941, 39.8660267748342, 39.37053536920889, 39.28074241785962, 39.19119928990242, 38.70497755414415, 37.66841184789735, 36.45704049638052, 35.28866282227467, 34.16471528656379, 33.081198546202366, 32.0379856534348, 31.204504038500968, 30.831263523343733, 30.763630599317537, 30.696170255946683, 30.32982922078286, 29.546538517311138, 28.63146511546607, 27.749506615995372, 26.899635728031114, 26.07918302555467, 25.28846158750368, 24.656408039476503, 24.37378507104714, 24.322600007696074, 24.27155413290666, 23.994134892628324, 23.39930825802882, 22.7041823593186, 22.03388888945418, 21.387301457054512, 20.762995915779957, 20.161177345926188, 19.680029731447597, 19.464249693294196, 19.425143668968815, 19.38613719034391, 19.174404127544733, 18.722046164594058, 18.19260988772461, 17.68144282262393, 17.188545391421286, 16.713416803135253, 16.254574341785716, 15.888370562976629, 15.724359528809073, 15.694636786896979, 15.664988899682445, 15.503819200840587, 15.158739605992414, 14.755710288836468, 14.367723959346963, 13.993435055246339, 13.63315662632864, 13.286289065614381, 13.008995979217074, 12.885011477226747, 12.86256106566759, 12.840172975076, 12.71860758795768, 12.45865923579989, 12.154882823420081, 11.86222572578877, 11.58110401607735, 11.310795859069561, 11.051197759554926, 10.844329469381579, 10.751865630296875, 10.735115739065554, 10.718410142798806, 10.627864872616454, 10.434738197536337, 10.209269009595308, 9.993172586142048, 9.785540376348477, 9.586874459476315, 9.396190291706215, 9.24455747906446, 9.177007530862081, 9.16479266871769, 9.15261559358289, 9.08663547332796, 8.946370536026572, 8.783265542869568, 8.627457912795768, 8.478666821129716, 8.336778699373541, 8.201465335838801, 8.094698301898257, 8.047204370559006, 8.0386297674684, 8.030085260657541, 7.983851255515033, 7.885928441119162, 7.7730593839280315, 7.666189379681725, 7.565235060913121, 7.470064361130451, 7.380496037209025, 7.310622073464433, 7.279880081691757, 7.274351873584739, 7.268851087062909, 7.2392071244881215, 7.177066285524412, 7.106730186058338, 7.041631496308858, 6.981569393589893, 6.92659997425938, 6.876612218284267, 6.839044273796972, 6.822952381991565, 6.8200888041038334, 6.817248840095214, 6.802123020284802, 6.771496509671902, 6.7388236608565615, 6.710861241962915, 6.687671552340059, 6.669209965239344, 6.655377499649529, 6.647561374538318, 6.645026178703153, 6.644634278698121, 6.644264402151823, 6.64381055363547]}, "32": {"0": [2.7418132307825993, 2.76968726437032, 2.88018580762238, 3.0767105535137, 3.3602193355903687, 3.7374211080143835, 4.027023940264592, 4.095620328259453, 4.101106953248467, 4.106606228667133, 4.17770901922505, 4.533928967406855, 5.206891701657513, 6.031519932851513, 7.041809964255919, 8.285271072685084, 9.820830463517291, 10.96936171672474, 11.240136586054168, 11.261830547311328, 11.28357879038694, 11.56400319047694, 12.967504088503603, 15.635811315862187, 18.958636071915052, 23.11174587142487, 28.327683093230668, 34.91122543038077, 39.926119944095134, 41.117329945089345, 41.21282659027708, 41.30857934234959, 42.54842086763811, 48.82072178588258, 61.062651376184164, 76.8334533623352, 97.28589028233797, 123.99764783703388, 159.20261068113695, 187.00225402615848, 193.74058654649903, 194.28327836463384, 194.8274082183245, 201.8922169042293, 238.33769917149766, 312.8109394353337, 415.0686995521794, 557.2732503759581, 758.0280331601394, 1040.5543061205258, 1266.0769009989956, 1318.4599974507682, 1322.5655826976647, 1326.6712721982362, 1379.5823651452051, 1622.0153514859537, 1921.6189748928284, 2060.063849675458, 2029.3946437451718, 1830.8058811687938, 1482.6361435549775, 1238.715293165833, 1188.372897626141, 1184.4312034512345, 1180.4923951119313, 1131.0633354136157, 926.8708221395366, 676.8103658799137, 499.90624845640593, 373.9907419439398, 283.0889937778985, 216.50574451573092, 183.7865970775578, 177.44272340338125, 176.95424345527948, 176.46714973285466, 170.4066540257962, 145.36146457210532, 113.5816257499614, 89.38178067707578, 70.81457401764112, 56.474685537650096, 45.32925495294179, 39.60894163593369, 38.47960848119897, 38.39225494678078, 38.30513337238859, 37.21841666655221, 32.64862576153031, 26.65150474961838, 21.912504058957833, 18.15500435141333, 15.175545394438059, 12.823012250000634, 11.611402739590467, 11.372842860927296, 11.35440276325463, 11.336011324406693, 11.106356140332629, 10.14782975796236, 8.91913453663599, 7.999091440654267, 7.340122243178484, 6.909479163015423, 6.7239893569299385]}, "33": {"0": [2.737843826210319, 2.7396842397930325, 2.745938623868828, 2.757187636706392, 2.7723248076292455, 2.7918460028459777, 2.816425920936028, 2.838830172809929, 2.8486823137669033, 2.8501148805170056, 2.851531320807435, 2.8616437380193145, 2.888995667165113, 2.9290773817361986, 2.973166248397097, 3.021464791811517, 3.074772377899545, 3.132208717497696, 3.1808815586284322, 3.2016528100289587, 3.204703175223068, 3.207763854870675, 3.2291646785388064, 3.2836534912502295, 3.357256202631384, 3.435796292274399, 3.5195482808363723, 3.6085761208496474, 3.7027877812517254, 3.7806388633597314, 3.8133823904906974, 3.8181762548457896, 3.822982987726727, 3.8565003527913833, 3.9411826059365627, 4.054247105308507, 4.173418634379708, 4.298903564079455, 4.4308645033543534, 4.569444439980736, 4.683218816739693, 4.73086072952356, 4.737810511540426, 4.744775738683687, 4.79328179639836, 4.915408458008301, 5.077704199720307, 5.247886279871137, 5.425987178501764, 5.612846380641101, 5.808624159769181, 5.968736153180024, 6.03571336736403, 6.045505164520147, 6.0553197262559415, 6.123694370982902, 6.295835706638195, 6.524429923458359, 6.7643655450979745, 7.0156977900523, 7.2796440368729955, 7.556529266369535, 7.783418176706245, 7.878513016116152, 7.892412601843559, 7.90634499575652, 8.003383060215514, 8.247709254324477, 8.572893493126617, 8.914262233941649, 9.273068338555435, 9.650193454179966, 10.046583166055166, 10.371877023409578, 10.508460839516928, 10.52843905573073, 10.548464318842525, 10.687989346028298, 11.039272520329966, 11.507114658233077, 11.999684427569537, 12.517178356828234, 13.061696305206597, 13.63396423537732, 14.10385131580874, 14.301004795363562, 14.329842820800199, 14.358751594574116, 14.560135988646266, 15.067656397023544, 15.743773631019142, 16.45594415226581, 17.20406337785544, 17.9916998340092, 18.82101205745876, 19.503276919560026, 19.78930368804164, 19.831147703639076, 19.873097443464978, 20.165495108287253, 20.90343138733253, 21.88816827630302, 22.92575042804042, 24.018686203892308, 25.171040381078864, 26.38589174791542, 27.387613457904873, 27.807628919175542, 27.86906726195751, 27.93070194103119, 28.360577052536676, 29.44787790206131, 30.899392278791975, 32.43321934828816, 34.05277186318634, 35.76413753771358, 37.573915551585216, 39.06724087585374, 39.695061550487374, 39.786878583806846, 39.87891787080515, 40.520874739987306, 42.14712683350068, 44.32362071885405, 46.62827638047429, 49.06743575241282, 51.651473657223825, 54.39026669591777, 56.65657315739241, 57.610172400245325, 57.74970151620425, 57.889620193358375, 58.866181508890534, 61.339043827728496, 64.6625706220112, 68.18364161049062, 71.92255284459317, 75.8928754073943, 80.10617597079168, 83.60057539913937, 85.07478377255029, 85.2908236771549, 85.50738311561234, 87.02036739215943, 90.85706444548597, 96.01134180328089, 101.5011344047856, 107.3403305665024, 113.56672036766733, 120.18833379499472, 125.69404532607159, 128.01975357105027, 128.36063334387828, 128.7025243085791, 131.09825151372024, 137.17211840753035, 145.36760196282992, 154.12889531436767, 163.46707624957514, 173.45134332067323, 184.1538984275337, 193.06964191305258, 196.8408354822388, 197.39458652331257, 197.95018627111793, 201.8381201534179, 211.73818349194826, 225.14814750233748, 239.52806061027354, 254.94505468288082, 271.5270203392243, 289.36299783883726, 304.27972492303303, 310.6433330961212, 311.57893857947107, 312.51645915114665, 319.0857117378572, 335.7743344802355, 358.49162705328246, 383.10720265067084, 409.58116040459015, 438.2438258160643, 469.25204894594947, 495.3682849575981, 506.4828377703903, 508.1180090559204, 509.7595584154253, 521.2701917999618, 550.8862440890096, 591.4640091080221, 635.4603322020461, 683.3406136339555, 735.3152867135972, 791.8310215388755, 839.7643039934616, 860.2102318054383, 863.2081398825297, 866.2152266399655, 887.2392025588014, 941.5811851623662, 1016.1331145529615, 1096.1856111943332, 1182.1639004635401, 1273.143810234526, 1368.945161158701, 1445.5475773297828, 1477.289552670219, 1481.9611140466245, 1486.663885870161, 1518.3795398245095, 1594.1182635972036, 1689.7125928100215, 1777.0297312044693, 1858.9946565163011, 1933.0946387970857, 1996.5856931179796, 2040.3348289501464, 2055.5674255053777, 2057.703255360059, 2059.8212088108285, 2074.122962478059, 2104.8499060614695, 2135.109945748093, 2156.6532014626796, 2166.869614581021, 2169.153712172962, 2161.339298731824, 2149.562205167639, 2142.9996680152153, 2142.02693163872, 2141.0483384749186, 2133.0326779639577, 2108.813655147559, 2069.6121868064674, 2021.2505045679982, 1961.9286107996734, 1892.964586902667, 1816.6549066828047, 1749.1842241877093, 1720.160082635362, 1715.7859038205172, 1711.8529174809535, 1682.1302036830734, 1608.4919382550015, 1508.8379075463374, 1411.2048603772448, 1315.626976717392, 1221.681314162156, 1133.7711015649443, 1067.6805035074674, 1042.0126394670342, 1038.3190966587526, 1034.6332068622312, 1009.9558958655513, 951.2432417685603, 881.907173442563, 818.1376661483017, 759.5440304458286, 705.5674765576863, 656.06985904203, 619.8321672576272, 605.7583268556766, 603.7501895972748, 601.7496291033173, 588.1453906707518, 556.2355086581421, 518.5971508956129, 483.77348306936335, 451.6717323665026, 422.0237807443461, 394.5440179146293, 374.4616847471295, 366.61995691676503, 365.49868510287956, 364.38111262292597, 356.7668329082848, 338.8257744543642, 317.5006119135311, 297.70666383394183, 279.3103035911108, 262.2056679813257, 246.27167746043187, 234.54918518205972, 229.941945329179, 229.28319943911447, 228.6266710680649, 224.16165872980875, 213.61814897218474, 200.99188970402346, 189.20675716838946, 178.20345754552199, 167.89458059352413, 158.27769692239062, 151.15990657286764, 148.36191114351567, 147.96126799147893, 147.56183241321114, 144.83752991908483, 138.39494658377947, 130.64488889282183, 123.38547334998124, 116.57879798458937, 110.18508642194702, 104.18669015370192, 99.73148685645195, 97.97727747474197, 97.72582329109333, 97.47512563580194, 95.76506432038398, 91.7112496739081, 86.82625010098077, 82.22497139452445, 77.90394070800511, 73.83137549297825, 70.00276817074217, 67.15030355212107, 66.0223250355554, 65.86071065800228, 65.69963568168342, 64.60000646119634, 61.99364172565409, 58.843721060560284, 55.87104508225468, 53.07289647198236, 50.42928715835962, 47.9346700179415, 46.07286095753038, 45.33785366283049, 45.23246574569313, 45.12735359671071, 44.40913895502446, 42.703741052126624, 40.63740519548331, 38.68474311836842, 36.83873797988133, 35.09483256202208, 33.44610827476535, 32.212329553760405, 31.7246982094535, 31.65482949766985, 31.585132062892825, 31.108645948233494, 29.974454787549185, 28.599685680504514, 27.298164234647672, 26.065959089597918, 24.89858848974627, 23.79303629885471, 22.9651633297579, 22.637564394599977, 22.5905419692499, 22.543644779025655, 22.2233048976542, 21.461832583415504, 20.536137388310575, 19.658439892519684, 18.82722089708583, 18.039078197632513, 17.291710848457832, 16.732488904986873, 16.511373407959784, 16.479666445379884, 16.448040985959352, 16.231803020153098, 15.716650878436148, 15.092342149598291, 14.500547610257165, 13.940296898951196, 13.410554019241847, 12.909986334622198, 12.535897865992126, 12.387989740925441, 12.3667901926606, 12.34564832082745, 12.201211154504936, 11.857882860042134, 11.443111293497468, 11.05178697749715, 10.683078543835922, 10.335815190788226, 10.009109820238109, 9.766381897098716, 9.670697968332124, 9.656987166273254, 9.64331992396689, 9.549958963537277, 9.329041315883227, 9.063902862023577, 8.815689658207623, 8.58353182654122, 8.366964635561933, 8.165330839352908, 8.017142051610158, 7.959162453877995, 7.950881160760733, 7.942629751948264, 7.8865061499361255, 7.754773201020922, 7.598807409608741, 7.455763038047536, 7.325318819248809, 7.2070398041390416, 7.100606296711516, 7.025136044830968, 6.996375060559766, 6.992304263142396, 6.988256358158296, 6.960969591661801, 6.898830747242445, 6.829575102803532, 6.7709627226469635, 6.723072173153845, 6.685639868406384, 6.658582660011303, 6.6445369142013, 6.640620779146005, 6.640141723290372, 6.639685653598997, 6.6371642495727246, 6.635564081352372]}, "34": {"0": [2.7384292665710914, 2.768175708957537, 2.8276256545974525, 2.919250982268515, 2.997787861925936, 3.0215987135157385, 3.023972592856315, 3.026358008710886, 3.0515260842758547, 3.152975261532089, 3.3309037493588414, 3.5431190069368754, 3.791231602203926, 4.077712329870878, 4.4061138877053, 4.651382807113274, 4.722208721341397, 4.729146398259655, 4.736098629121367, 4.808863979178927, 5.089273438929402, 5.552843485195843, 6.076961762062086, 6.669441564839474, 7.340763879224598, 8.102030855403772, 8.669574351242842, 8.833574529995465, 8.849643672478608, 8.86575038644039, 9.034348483825767, 9.686235879605428, 10.771506373404424, 12.009691409320148, 13.422179351173163, 15.033835103970457, 16.873778235281723, 18.25153220005591, 18.650310522639877, 18.689404732040618, 18.728595147951758, 19.139504747196035, 20.731763371153356, 23.394356204334024, 26.450208053615295, 29.964141188830975, 34.015153259252216, 38.695198460101246, 42.234032057845184, 43.26646915968641, 43.367739403236456, 43.469251945839225, 44.53434142287563, 48.68869849577684, 55.71853743638681, 63.90857035790381, 73.46066011064917, 84.64882887693048, 97.7755098022291, 107.84218259867619, 110.79814547277114, 111.08861817722408, 111.37990388452822, 114.44012504911288, 126.46004031014712, 147.14935403184623, 171.71785074302326, 201.03190822085347, 236.16117370884302, 278.51852724639684, 311.73453967119667, 321.6461276328732, 322.62127740573777, 323.6001661825538, 333.9167962307524, 374.9712352479162, 447.6260428539049, 537.3428271912667, 648.6917764099729, 788.136609690908, 963.2412730983598, 1103.9764113725516, 1146.2164113854067, 1150.416797496093, 1154.627220527427, 1198.288722663297, 1370.1534182597134, 1642.477659806378, 1895.1274538893692, 2084.3686998869584, 2204.465787888128, 2252.921642938211, 2250.9877016484306, 2243.0669499761125, 2242.270837611043, 2241.4782646573253, 2232.1035678258754, 2176.999002536406, 2034.944083409241, 1826.1186705172574, 1563.1710786163421, 1292.8537581794524, 1055.67237146267, 921.502218383694, 887.9362798328343, 884.7596583883771, 881.5965900433918, 849.7526850451336, 744.0076247902648, 613.6290995971611, 509.12434818956984, 424.8974312427282, 356.45786565987817, 300.4267455468737, 268.59899674113285, 260.56941289407786, 259.8074462725433, 259.04778240483375, 251.33428303299888, 225.32989015038584, 192.02631243175415, 164.21049499936274, 140.86783900625602, 121.2006575232545, 104.58029621036661, 94.8747955648548, 92.39980518249419, 92.16392827392626, 91.9287047510218, 89.53796838088593, 81.37903825162051, 70.71531577531863, 61.59733323016547, 53.78560428622044, 47.077528116113335, 41.30975900238263, 37.89437895068877, 37.016523260426894, 36.93289253949063, 36.84949194173251, 36.00030400416242, 33.083908918926404, 29.225746304920904, 25.882449472728748, 22.98125166570454, 20.461777325500424, 18.27146916065713, 16.96773590613924, 16.63171949742453, 16.599680826134758, 16.567720281943902, 16.24170475175834, 15.121126442703554, 13.634992086449314, 12.35136319915048, 11.244733224727028, 10.296262832657757, 9.487653978391764, 9.016371084512741, 8.896446605399392, 8.8850428253476, 8.873672194524882, 8.75823860670735, 8.367575723209574, 7.869294175589228, 7.464292397692215, 7.145345956841201, 6.906468334146627, 6.742462264806529, 6.67319394999412, 6.659830408250158, 6.658653574317418, 6.657498824068945, 6.646847544652967, 6.6310752311356405]}, "35": {"0": [2.7501636685318194, 2.7503489365714144, 2.751300002571686, 2.7532856949236457, 2.7562481519526756, 2.7600986744425184, 2.7647740472423314, 2.7691281183184433, 2.7713645480527873, 2.77198588558894, 2.7726196828118392, 2.7750204999071126, 2.7805963255006314, 2.788525244882106, 2.7971303558602867, 2.8066951994500626, 2.8174279625909846, 2.828922188629063, 2.8387243808051212, 2.84357554024137, 2.844937843330203, 2.846319930228265, 2.8514477149729376, 2.8626741354552983, 2.8774605944674545, 2.893210161592445, 2.909910233681948, 2.927521844865204, 2.9461394604085807, 2.9615027790334696, 2.9689332783301787, 2.9709948857441897, 2.973067434115822, 2.980723487189517, 2.997487901724869, 3.0192804309548107, 3.0422111027266214, 3.0657006056450786, 3.0901474440913246, 3.1154836453746593, 3.13644835472695, 3.146639822264164, 3.1494637905151843, 3.1522944658145766, 3.1627240333505284, 3.1851928604610626, 3.2140811512576875, 3.2440864591158602, 3.2748946970868293, 3.3067215015429228, 3.339610001964116, 3.366562064235011, 3.379501160760443, 3.38307821254467, 3.3866661687173636, 3.39985200796296, 3.4282479447563805, 3.4646700990714, 3.5021216290607606, 3.5406015232822994, 3.5801639050513994, 3.6207790560386335, 3.654128719471307, 3.670129408143095, 3.6745410818326545, 3.6789529509467433, 3.6951533507334404, 3.730005295969486, 3.774548543105093, 3.8201519610342225, 3.866895834565563, 3.9148386731920235, 3.9639912228119347, 4.004183412620802, 4.0234369000028165, 4.0287429629208, 4.034061950551713, 4.053581888694744, 4.095477015998342, 4.148978598050505, 4.203711365711347, 4.25967527155055, 4.316903252794408, 4.375464072676582, 4.4232930880726515, 4.446197578865555, 4.452509614337295, 4.458828166811175, 4.481999977667043, 4.531726563799577, 4.595175687460785, 4.6600383776142795, 4.726208579299625, 4.793743364908282, 4.862888551348138, 4.919324755554135, 4.946269659134606, 4.953687003386273, 4.961119691434788, 4.9884021105776934, 5.04692514388597, 5.12137058561146, 5.197337483399091, 5.275030362292175, 5.354379705915143, 5.435459504939341, 5.501586692699014, 5.533192901759273, 5.541894656747912, 5.550613964183032, 5.582603780259703, 5.6514322035683415, 5.738785243764392, 5.8279690598127765, 5.919055764632602, 6.011970920729139, 6.106845999809669, 6.184290888213964, 6.221309960302924, 6.231525954737995, 6.241746864411898, 6.279231090934559, 6.3595177738463535, 6.461835609193179, 6.566418961402853, 6.673216464274536, 6.782304661583577, 6.8938736510641645, 6.984909448901294, 7.02842400922298, 7.040407710318479, 7.052417690208861, 7.096667000464581, 7.191117852387456, 7.311431640342052, 7.434297640898494, 7.560048336039377, 7.6885452657128655, 7.819779648573074, 7.92687929817488, 7.978141490186531, 7.992264703623318, 8.00642060739652, 8.058356303758938, 8.169730313659738, 8.311626398336045, 8.45664466496175, 8.605238411657123, 8.75687614329732, 8.911898831308878, 9.038378908631419, 9.098914984099375, 9.115592402158121, 9.132308064521498, 9.193632065579328, 9.325260028936762, 9.49294102927298, 9.66463186668403, 9.840259522152204, 10.019787397942485, 10.203399044345234, 10.353268983480973, 10.425042030967589, 10.444819610165958, 10.464644236262323, 10.53735736688772, 10.69320203393071, 10.891771923521201, 11.095111108284542, 11.303273012909742, 11.516387217782404, 11.734159150390898, 11.911882034895505, 11.996894280250986, 12.020324518119262, 12.04380990965816, 12.129958437285563, 12.31477584099908, 12.550784337160314, 12.792373945585357, 13.03918365501329, 13.291500981420807, 13.549469622297815, 13.760312845078644, 13.861386689690095, 13.8892393860865, 13.917149806414702, 14.019378594267922, 14.23892928943618, 14.519013734249269, 14.805825705504638, 15.09882194377984, 15.39818065918937, 15.704356604750384, 15.954765736538493, 16.07473126409913, 16.10778860589841, 16.14092467443553, 16.26251420029698, 16.52293471340174, 16.85517067078683, 17.19542599818629, 17.54370069560013, 17.900210572591256, 18.264975307694673, 18.5627517068839, 18.705206963540892, 18.744446705772603, 18.783861948376394, 18.928580058836193, 19.23905021550193, 19.63452797023429, 20.039329667732783, 20.453821560818692, 20.8793136856263, 21.31358055995928, 21.668443659906632, 21.838117877451854, 21.885008546191578, 21.93201019920039, 22.104528529870496, 22.47462711838094, 22.946846895394714, 23.430722057745385, 23.925836700257907, 24.43275380949104, 24.95183376230619, 25.376125763360147, 25.5794321274238, 25.63547139838973, 25.691651305480917, 25.897861238770677, 26.340743669057566, 26.905994262477787, 27.485042140302014, 28.07808785234822, 28.68524260719882, 29.307537125683755, 29.816958544643366, 30.06084402167598, 30.128105909514343, 30.195545263739547, 30.4431535503748, 30.97489666494484, 31.654235279641835, 32.35023532422434, 33.06233092396013, 33.793311943155615, 34.541543260974585, 35.154168864164696, 35.4479397755091, 35.52886370124209, 35.609987991393794, 35.90832058101542, 36.549854900448615, 37.36709934130085, 38.205548160297944, 39.06731877924997, 39.9494150176735, 40.85388880101134, 41.59403886783391, 41.94873376933191, 42.04654642016912, 42.14462412339665, 42.504782296225244, 43.27894525049109, 44.26852177712727, 45.28454225201919, 46.32653085430322, 47.39541115128728, 48.49204704323767, 49.39069204158396, 49.821239449669626, 49.93998267773936, 50.05906279409513, 50.496473339166876, 51.437489021344, 52.63952789036616, 53.87369907616593, 55.14043761102403, 56.44249928954776, 57.777659254086416, 58.87090415210794, 59.39559678112278, 59.540309106631234, 59.68542150794303, 60.21836630143116, 61.3646822673584, 62.83067203689184, 64.33634179511357, 65.88128327753154, 67.46896809388372, 69.09967043498169, 70.43527216867172, 71.07660298812557, 71.25329931706275, 71.43048601110729, 72.08128390940574, 73.48255384514076, 75.27563646135009, 77.11755329994268, 79.01310188151986, 80.96003501117838, 82.95743609680706, 84.59474430045105, 85.38312570734148, 85.60073229207933, 85.81900322492723, 86.61885548029707, 88.3378245689486, 90.54034818211142, 92.8072363980349, 95.14232977376913, 97.53811921017316, 100.0022668422778, 102.02133792303083, 102.99215938959449, 103.26020651576984, 103.52912274037755, 104.51781758229926, 106.64489542248835, 109.36902162479686, 112.16869192838139, 115.04400126793357, 118.00677259476899, 121.06344670920629, 123.5681913876548, 124.77029209936669, 125.10208855503713, 125.43491484252586, 126.65821614821832, 129.29344793458284, 132.67500459626535, 136.15661941237963, 139.74117738927023, 143.43060978961893, 147.22721801658477, 150.3532553813836, 151.8556239034458, 152.27015929971458, 152.68592191317498, 154.21342027511707, 157.51176118534335, 161.7444708282155, 166.09328878319135, 170.57559392227822, 175.19003370625774, 179.95195749626222, 183.88465205059617, 185.77254351691002, 186.29346601761478, 186.81612705251737, 188.73751228333387, 192.8760479453308, 198.18439400018806, 203.6627652183221, 209.31254102618647, 215.1465901779847, 221.1855170820355, 226.15034147858685, 228.53703711544486, 229.1955867051374, 229.85608998843492, 232.28300260915785, 237.50712169538716, 244.24146186463952, 251.21297133961957, 258.4348141321763, 265.8592216585277, 273.5229652546389, 279.83575033485477, 282.8734518431403, 283.7136876226833, 284.55816112537053, 287.6645426376148, 294.39004252337674, 303.0219674299601, 311.94722009865393, 321.1786100417702, 330.7557014556291, 340.6590019072625, 348.8098253078309, 352.7412319259764, 353.8276534390228, 354.9180016670616, 358.93026176750504, 367.6086041627882, 378.78124337101053, 390.3267720141931, 402.3132424686182, 414.7502770017535, 427.66174707446, 438.332424807958, 443.48992363780286, 444.91222882829845, 446.3384879177831, 451.5904393370447, 462.95308206018933, 477.61888424142063, 492.84977687294486, 508.7216208416292, 525.1160219636786, 542.1876103868899, 556.2812079826854, 563.0801055483901, 564.9602686566657, 566.8506927065848, 573.8525703833194, 588.9254190735999, 608.4700390071058, 628.8490148255142, 650.1273553954135, 672.2353294711553, 695.1881574283669, 714.2110387293302, 723.4247720164602, 725.9862563916472, 728.5508807570966, 737.9905147422647, 758.6056759459814, 785.3369802829956, 813.2220355904814, 842.295149175007, 872.5182551425963, 904.3864494247625, 930.8990596081577, 943.6680121631829, 947.1948348028277, 950.7276200166054, 963.7016237010799, 991.8171870005822, 1028.4742011935082, 1066.9282930586573, 1107.8004415841756, 1150.3166505884017, 1194.2945342690143, 1231.0253068395123, 1248.8843240896879, 1253.8405006407777, 1258.8235227513974, 1276.996011074755, 1316.0979794747432, 1366.1800963516666, 1418.9459711093532, 1472.2132570516994, 1527.390499376217, 1583.9594633665636, 1629.2065216513026, 1650.6607496393144, 1656.5581749953355, 1662.4683021667531, 1683.8199406200201, 1729.5902620158315, 1786.4489935844094, 1842.6533696156348, 1897.7889793852842, 1952.4480103571796, 2002.658909569543, 2042.651572169644, 2060.765865992417, 2065.699455718802, 2070.6215751592526, 2088.486297737843, 2124.7048991228717, 2167.8394577655804, 2208.414192015831, 2246.679573525089, 2283.8509113774153, 2314.7266148401022, 2339.8695721113, 2350.5044315466894, 2353.285401405724, 2356.0352804717472, 2365.8065196163598, 2385.7803081559255, 2409.4458730273363, 2430.5999199530092, 2449.463811475442, 2464.8521571498695, 2477.550263916526, 2487.017967658327, 2491.453752190756, 2492.6924741372522, 2493.8935731507163, 2497.7899890455064, 2503.59873203422, 2507.608815083442, 2511.5380453669163, 2514.870311212223, 2513.454247639541, 2510.1528923836145, 2504.72710800882, 2502.709957818369, 2502.254201186347, 2501.7655789372116, 2499.703672915139, 2493.8939401074877, 2480.9849434336193, 2469.1444162694615, 2455.1078641677946, 2437.138108184304, 2416.102320441481, 2397.51625415552, 2388.630916941522, 2386.165456675773, 2383.6867990631536, 2374.7262442036786, 2354.616026664312, 2325.3225051775817, 2293.7171423901914, 2259.797851533399, 2223.577090064435, 2184.118733786678, 2150.7889467731893, 2133.7720887818978, 2129.1114039479166, 2124.451714627699, 2107.590106941541, 2070.1423069353878, 2020.3748108584775, 1969.3331634263652, 1916.1795048422885, 1862.5118116087124, 1807.537649294265, 1762.8805094004736, 1741.1547570384105, 1735.221595176694, 1729.2871026838625, 1707.619389685792, 1661.685982551589, 1604.4671196491192, 1549.6725358115382, 1493.18764875586, 1438.6663056222606, 1385.3489699710967, 1344.5852635585638, 1325.8670746568553, 1320.797886067277, 1315.75451326004, 1297.2428898845367, 1258.6985815408457, 1211.857922453575, 1166.7323073807468, 1123.6376701952452, 1083.274712949427, 1043.6272070795821, 1012.9424282013107, 998.9698274796451, 995.1865731880391, 991.4191899579106, 977.8057166031296, 949.7752425704875, 916.3445348893872, 884.3568577655327, 853.6842151754746, 824.091261487754, 795.5245474438142, 773.8660146510236, 763.8191768865946, 761.1166989565118, 758.4332366471525, 748.6792223847401, 728.5473652592555, 704.1253923298746, 680.6195921373555, 658.2469724314474, 636.6961550426332, 616.057037975532, 600.1369714571863, 592.7772437275213, 590.778415783185, 588.7872886327049, 581.5572119619402, 566.651364166399, 548.712288990839, 531.3712930090169, 514.721758095306, 498.69113315262047, 483.2192017739881, 471.27882789041104, 465.74463845057744, 464.24059748121795, 462.74563526968245, 457.3425108995611, 446.1414404355625, 432.58180989017484, 419.5139855487464, 406.972921568831, 394.8445023244259, 383.12236709028366, 374.00198325735926, 369.78000801238164, 368.6315136286867, 367.4894169937308, 363.3590373378463, 354.7880478465407, 344.42810609528664, 334.4438251026851, 324.7790381003159, 315.4141416983999, 306.3569471624928, 299.3397081866037, 296.0904238970989, 295.20699554402245, 294.32673606628293, 291.1413251299347, 284.52415688480437, 276.50266844785153, 268.73199115394704, 261.20276868777904, 253.92366824497353, 246.8905556541953, 241.42594265227189, 238.88454475863125, 238.1921159548468, 237.50358665477174, 235.01285386253002, 229.83339085498986, 223.53107295629897, 217.45360100468065, 211.55349813504216, 205.82865721035654, 200.27875142250522, 195.96414431577503, 193.96547969755184, 193.42214686137476, 192.88069935673127, 190.9123923003706, 186.83087607059883, 181.87014534295298, 177.0544843456672, 172.38033297886, 167.85313496237634, 163.45593382581302, 160.02491531526425, 158.42775863531443, 157.99303836947104, 157.55929584710088, 155.99259928176286, 152.73937687195675, 148.79286257602408, 144.95902201330657, 141.22824884042797, 137.6045863169367, 134.08799811001148, 131.3491686353364, 130.07761934362426, 129.7316350296841, 129.38671410465406, 128.13604403802233, 125.52924945692226, 122.35840394435169, 119.27855170566785, 116.28220348517694, 113.36763206557455, 110.54073566742458, 108.33831701711513, 107.31422119384644, 107.03551265631647, 106.75763669444669, 105.75095928400009, 103.65202625817973, 101.09174637293289, 98.60659948838408, 96.1884599882603, 93.8355813275375, 91.54759260227571, 89.76108056282442, 88.93208865398721, 88.70647122054334, 88.48116073607416, 87.66482837484749, 85.9655871522016, 83.89349302668472, 81.87616804444073, 79.91040489976722, 77.99898641750895, 76.1412325758582, 74.69080370769399, 74.01635198700399, 73.83250633219424, 73.64919227976158, 72.98474379048888, 71.60289584461488, 69.91540350083586, 68.26883839778709, 66.66992326128107, 65.11042271414084, 63.5905356289017, 62.40534292666616, 61.85454061083408, 61.70460253746354, 61.55509644445416, 61.01272877560407, 59.88159613645609, 58.50062581403667, 57.156231127486215, 55.84645817714366, 54.57163471234558, 53.32867076654997, 52.35673649527772, 51.90569772046907, 51.782945390939105, 51.66032084714434, 51.21449001984486, 50.28646584890899, 49.154328517298204, 48.05005063469868, 46.97433931409343, 45.92571409222471, 44.903515351734995, 44.104518106305306, 43.73307879467833, 43.63195326664259, 43.53111336300044, 43.16489317344033, 42.401490577682566, 41.46876202314758, 40.55844449155418, 39.6714949251798, 38.806776162757636, 37.96473391905414, 37.30540951585983, 36.998399214263955, 36.91476439867215, 36.83140755542581, 36.529130979696625, 35.897703538977446, 35.12638467089832, 34.37470000419497, 33.64077506741569, 32.92580345831774, 32.22926301384221, 31.68384481224909, 31.42952290472261, 31.360121800919682, 31.290895890046773, 31.039759670318396, 30.517521388613634, 29.87868400768441, 29.256153094034588, 28.64833145757035, 28.055246119500158, 27.475692539028, 27.022285369386918, 26.811318787232285, 26.753861176288776, 26.696531449161323, 26.488415655850197, 26.05419707166352, 25.523333333689823, 25.005406453120333, 24.49969464480964, 24.00590184904156, 23.524476717752872, 23.147344936499113, 22.971570741997965, 22.923728938446157, 22.87600539357306, 22.702853624330814, 22.341464405517264, 21.900006156004, 21.468727894950522, 21.04748371182078, 20.635884876993796, 20.234505910483602, 19.920185869022724, 19.773982051545513, 19.734167631530777, 19.6944448518668, 19.55026403935068, 19.24904030302675, 18.880091535232594, 18.52036888116469, 18.1691853837031, 17.827038159340134, 17.492824517851723, 17.23089437522234, 17.108883989705966, 17.07564504767827, 17.04249079525072, 16.92239891228175, 16.671589742467987, 16.364435007368513, 16.065037838267493, 15.773128356762047, 15.488147359287206, 15.209787424591172, 14.992102598175407, 14.89067013919526, 14.863023622123464, 14.83544598283003, 14.73539268183391, 14.526671863701463, 14.271932170634065, 14.02277710860077, 13.780423474437788, 13.5439004594931, 13.312804107444366, 13.132235539691294, 13.048250492796813, 13.025371413162272, 13.002550520813292, 12.919765072498476, 12.746920909289686, 12.535962885416438, 12.329955115038452, 12.12959415263909, 11.93440556070286, 11.744140457247035, 11.595227384857857, 11.525827577769928, 11.506898369200997, 11.488011446915564, 11.419781336299803, 11.277653022007863, 11.104361385558919, 10.935583022904211, 10.771161395262961, 10.61100863993434, 10.455293082058821, 10.333898598750297, 10.277373994189684, 10.261978261677987, 10.246627287110416, 10.191024451022477, 10.075259184147464, 9.933999671238768, 9.79664940876771, 9.663081035666092, 9.533193649965517, 9.407095054208465, 9.308815446670407, 9.263184089803339, 9.250768891486661, 9.238388494095288, 9.193538140969245, 9.100336112587811, 8.986910664115715, 8.876657549737049, 8.769493811586516, 8.665530621013609, 8.564950853273347, 8.486758632399313, 8.450533097364595, 8.440684759808681, 8.430870378158065, 8.39531846958047, 8.3212818608807, 8.231539786631417, 8.14482515419687, 8.060965792318706, 7.979912084789877, 7.901668242402947, 7.841082536635166, 7.813056359284075, 7.805442817484487, 7.7978559344537945, 7.770403712868572, 7.7135627624261485, 7.644900693092191, 7.578896763891479, 7.515552907543645, 7.4548457263919765, 7.39647773889605, 7.351612174041079, 7.330962029822395, 7.325363521671054, 7.319791027651412, 7.299676305238538, 7.258214022453347, 7.208577888067836, 7.161294372172566, 7.116379242423573, 7.073757462518005, 7.033441581719181, 7.002811033104229, 6.988868149784363, 6.985101605172539, 6.981358984418022, 6.967904188291809, 6.940469826443769, 6.908181164178851, 6.878082558116013, 6.8501058198667915, 6.8243321262379295, 6.800709326608628, 6.783334826781708, 6.775613288782153, 6.773551533186584, 6.771513119689314, 6.764254887700884, 6.7499253857416965, 6.73386262778915, 6.7198710851037475, 6.707957824184239, 6.698110772230061, 6.6903855601501085, 6.685727671798369, 6.683995600650052, 6.683573607297341, 6.683174269790795, 6.681909181172885, 6.680449853741232]}, "36": {"0": [2.7261168312501494, 2.730734099494491, 2.753275146628059, 2.793975444963397, 2.8541814498660405, 2.932761798286121, 3.030417319420654, 3.1095291046461986, 3.1358198947598424, 3.1386617741449827, 3.1415068888127213, 3.1688971550917313, 3.264189973838493, 3.418395075312343, 3.5933980954415725, 3.7907193980583496, 4.011487950897409, 4.257287256133445, 4.444337486717631, 4.504592325236777, 4.5110392400079835, 4.517501920282155, 4.57939670266122, 4.78983268640873, 5.1171041830621995, 5.477183158357255, 5.873233567480039, 6.3088579967478084, 6.788544570331532, 7.152319757527812, 7.269224577735833, 7.281729031108185, 7.2942647217637795, 7.414354792836919, 7.8225036053725745, 8.458874497309509, 9.162879137346247, 9.941883342076828, 10.804953942084074, 11.761265833372242, 12.48993485194615, 12.724591635259715, 12.749730506925623, 12.774930107316363, 13.016141290064894, 13.837454523631724, 15.123703179151873, 16.548892229008068, 18.131325916654387, 19.8887881125763, 21.841511349838633, 23.332553035391285, 23.814251052021266, 23.86587181121095, 23.917677821443345, 24.413993141545212, 26.105475880091536, 28.76691316650655, 31.738445581245426, 35.061484433804964, 38.78225434175304, 42.95403894765927, 46.16486497635567, 47.20596389299995, 47.31751772771592, 47.42939148357051, 48.503514433813216, 52.18925823135655, 58.02803009556974, 64.61281156935425, 72.04249356563784, 80.44416685769174, 89.95635419387658, 97.34791743119457, 99.7516839167108, 100.00954136888102, 100.26826791948356, 102.75754492214124, 111.3418127058548, 125.07952847350815, 140.75668359774693, 158.69675687609188, 179.2618341653694, 202.8996125520348, 221.51374320186702, 227.62892974052463, 228.2861194013111, 228.94526275570254, 235.28080194127526, 257.36656066909427, 293.2453400619761, 335.09714770339883, 383.9672887826706, 441.3775369821828, 509.1443747080828, 563.5677082004876, 581.667318714406, 583.624909394469, 585.5912537058888, 604.6145926428442, 671.4920752133171, 782.8775772651114, 915.8567112769796, 1074.7223583870164, 1261.414546610569, 1468.6030337558295, 1619.110300580672, 1664.843683778721, 1669.401015284043, 1673.9492770201773, 1718.9818019614206, 1858.0107725318533, 2024.9227250831364, 2146.458462671389, 2227.2345566651975, 2263.4388380764876, 2257.5610764332587, 2229.0242769432243, 2215.794981834029, 2214.2455159980145, 2212.6283789488084, 2197.2150180683543, 2134.375708582813, 2005.4165777198189, 1832.7352943054868, 1629.3288943313128, 1413.3916106811585, 1210.1204338827274, 1081.8983508218896, 1045.2486177317205, 1041.3736991465191, 1037.5205291765214, 1002.7062196943009, 897.117230869926, 766.8968703219108, 658.1338699318358, 567.1750766479967, 490.4322089182352, 425.6293628243764, 386.30000147229964, 375.08994372726573, 373.92810747280475, 372.77100841057074, 361.94181803322135, 329.33578939515115, 288.34391268536336, 253.1584986522611, 222.77344103760956, 196.5295106007166, 173.75358327643107, 159.62875415505684, 155.54545606753734, 155.12091292210957, 154.69760965203648, 150.75588173986978, 138.73145050354597, 123.33649857192309, 109.83564556806293, 97.98134670221496, 87.54667350672308, 78.34369076737876, 72.57339313366441, 70.89430624285856, 70.71937462826907, 70.544904945377, 68.91745922002583, 63.91606042982842, 57.44946864547225, 51.71396577646033, 46.6205694127674, 42.09094049243171, 38.05876337943188, 35.50679657463411, 34.76198714053451, 34.68428435505226, 34.60677956934246, 33.88375531487375, 31.65265287522047, 28.744716747118993, 26.142755501679478, 23.81596153908677, 21.731324703269774, 19.86308014543818, 18.67544090968292, 18.327788325169077, 18.291507393527436, 18.255313924065444, 17.917369337109516, 16.873335184285736, 15.51040541836727, 14.290544592953959, 13.199766599291081, 12.226977512347313, 11.360540133135721, 10.81472378679436, 10.655926613203254, 10.639384145994343, 10.622849502833962, 10.4689659649569, 9.99616244353008, 9.387525196924182, 8.85346370880354, 8.387231685911628, 7.984271991982206, 7.639423223611932, 7.431306962513419, 7.37239709628525, 7.36630450479648, 7.360236921988372, 7.304278273193786, 7.138342156767978, 6.941336642221666, 6.790789105101314, 6.68450719199052, 6.621421296453847, 6.603326517094732]}, "37": {"0": [2.693974792593137, 2.710116453323069, 2.7656108191096904, 2.7827788847519837, 2.7840579392048443, 2.785347177650468, 2.804516588906723, 2.9189612465773394, 3.1830802195029975, 3.556819305375496, 4.050146827870298, 4.682297235331367, 5.476270444291385, 6.07363732011, 6.214287358287589, 6.224464234824386, 6.234660608554715, 6.379977235615654, 7.115025608702974, 8.528387956095626, 10.318511024960378, 12.594908462129862, 15.493026477422767, 19.186353246792926, 22.01806922178347, 22.689316233059383, 22.737988108840387, 22.78677798736678, 23.484099384886452, 27.049848822508583, 34.06082049038626, 43.193540574162625, 55.18747305898127, 71.0502054760306, 92.21207725434303, 109.11618552632969, 113.21355415024871, 113.51177783530976, 113.81080369487196, 118.09878701425423, 140.52243038753804, 186.8601868323859, 251.49054770991015, 343.2528869265522, 475.989140645438, 671.3527629872476, 839.2739170750962, 880.9731303717422, 884.029532117254, 887.0967291638556, 931.3814093109082, 1163.1500707204166, 1578.3539858593358, 1906.9082285192362, 2033.367857261788, 1957.281512486377, 1675.5485428187699, 1421.7138744420872, 1364.7342731359176, 1360.6254548187376, 1356.5240832743436, 1299.7457621974295, 1048.210507055712, 733.4777184999743, 517.9079836555851, 371.9572498200429, 271.5574037077348, 201.14277640880212, 167.67144325865434, 161.29089981237072, 160.84743633167747, 160.40538936977995, 154.34405538395612, 129.49379677537996, 98.7249518198778, 75.96633746625162, 58.96016526425604, 46.14221732197863, 36.408448389789875, 31.507530847278474, 30.551682576212844, 30.48495223656809, 30.418382797203133, 29.500971453333587, 25.651387825075776, 20.68284656494446, 16.838385398637985, 13.867563457235486, 11.583726585128014, 9.850421141214461, 8.99334864161071, 8.829254655089654, 8.817834264488226, 8.806449918771019, 8.650261156816043, 8.010335842126626, 7.250426453649909, 6.767319353386896, 6.607496552388692]}, "38": {"0": [2.7024163869895164, 2.7150927649044405, 2.824749802037936, 3.044853535070391, 3.377315907475487, 3.834156891924439, 4.431604580844036, 4.891762133782228, 5.001968870873965, 5.009542296124186, 5.017133631428654, 5.131251624032669, 5.702531107705652, 6.796912421153085, 8.185615086656469, 9.957921000025289, 12.231178095794771, 15.153880957841, 17.41491569670554, 17.96065198356029, 17.99814034877658, 18.0357170759625, 18.603016909852965, 21.464153423295187, 27.082501298987395, 34.41736616673596, 44.076702140427514, 56.906885912226976, 74.08450320342675, 87.90203379796452, 91.29617986735285, 91.53033883167146, 91.765172752209, 95.33517800847976, 113.73675446261056, 151.72506938604357, 204.78767699010493, 280.2070521672675, 389.7058034530429, 552.4310086629456, 695.6978070528493, 732.3567563436187, 734.9196347264672, 737.4917157806193, 776.7227714406943, 987.89459107581, 1428.4011027478512, 1871.9373788754815, 2118.819437845701, 2126.9468912550724, 1894.0138187527982, 1632.7566616306854, 1566.5483965546825, 1561.7783883491297, 1557.0014284352078, 1490.9702993777942, 1194.581257494213, 816.6933071064735, 564.1779844850628, 397.58101560590086, 285.59776635826285, 208.58357091164552, 172.3049086669036, 165.3733223687248, 164.91664809298157, 164.46131242579816, 157.8658201320034, 131.36729678833527, 99.05971863545082, 75.43966307741688, 57.991690569988734, 44.98184588061552, 35.20355346732954, 30.298663452730455, 29.334117627152143, 29.270414347473814, 29.206877611057106, 28.281670730594616, 24.471043067394447, 19.6090684215756, 15.886136563476004, 13.042536964410699, 10.886059885938296, 9.27970591143673, 8.497794820615209, 8.347494137269702, 8.337618853803107, 8.32777658365451, 8.185776192754274, 7.620464775360593, 6.984280304145439, 6.6280946541728865, 6.539126854240818]}, "39": {"0": [2.69758509065953, 2.7046078814203276, 2.7210927759634163, 2.7466875480317428, 2.7710015841075477, 2.7808894225637424, 2.7821302334711677, 2.7833829627452813, 2.7942276412547757, 2.8274937477114666, 2.8804690854723707, 2.941910169794831, 3.0124874654165668, 3.0914478395432448, 3.1799009373047653, 3.2515259020340266, 3.278480273455368, 3.2818531065287586, 3.285241396954009, 3.313193207802702, 3.394606396715674, 3.5131138493667176, 3.641721735488333, 3.7811733122728914, 3.9315959582837117, 4.093670262437333, 4.221835161031354, 4.2695474528565995, 4.275469673986398, 4.281405184452423, 4.3302680242019065, 4.4710663832653825, 4.6726174636367634, 4.888031106112267, 5.118186798214008, 5.364170239245345, 5.626682472635653, 5.832914982774581, 5.909531106390765, 5.9190153750399315, 5.92852108631607, 6.006715816837455, 6.23187258187268, 6.553620662525291, 6.897640512265401, 7.265579975351716, 7.659803025654428, 8.082028901520443, 8.414755092877451, 8.53874603020633, 8.55414392060407, 8.569594909344918, 8.696286778908494, 9.061513958580175, 9.584814779918187, 10.14618069136992, 10.748690262416574, 11.395470957003413, 12.089824485389913, 12.638495667518947, 12.84280820665964, 12.8681664079433, 12.893580968543084, 13.102922051900421, 13.70636954393185, 14.572651232520222, 15.50262042999788, 16.502090545789603, 17.5758136684023, 18.729232342828634, 19.641299322329182, 19.981250569275236, 20.0234548139123, 20.065755301512223, 20.41364798430368, 21.419275480990308, 22.865314199103537, 24.421371017581087, 26.096888478477727, 27.90554676436991, 29.85502305999425, 31.4040157284245, 31.982505895608735, 32.054364704965316, 32.12640131242455, 32.71937031433209, 34.43577153876116, 36.91339291773195, 39.59163817598461, 42.49074150136314, 45.637070515518246, 49.044782466665396, 51.75918447507799, 52.77681521404797, 52.90357858095519, 53.030723401140705, 54.07716912233214, 57.10798138709298, 61.49911118660357, 66.27762289339381, 71.46936205039405, 77.12576174171214, 83.29890389524306, 88.22677943171874, 90.08467631426136, 90.31550619163393, 90.5475244595541, 92.45901625443605, 98.0031893836185, 106.08763584421133, 114.93485152901532, 124.61016589354352, 135.22471688047594, 146.87375135236013, 156.2706837249055, 159.81260014584268, 160.25405583569813, 160.69717612975282, 164.35880845392984, 175.02632093490539, 190.67694196589778, 207.9657607608478, 227.04537113978512, 248.22196154540012, 271.6652322686846, 290.751823851604, 297.97850620347435, 298.87748131705365, 299.78004864663757, 307.26028410191964, 329.29742827912605, 361.9100180133911, 398.40011513728604, 439.21834943469594, 484.9934749155831, 536.4380396678256, 578.7525881132964, 594.8797396035723, 596.8933644856191, 598.9136528324683, 615.6126488514233, 665.2659856786802, 739.4668721951591, 823.0835882890167, 917.0403674966695, 1021.3423864329268, 1137.2067195620505, 1229.6926018450943, 1263.6428288883992, 1267.898153791377, 1272.1627212949372, 1307.2187633670699, 1406.1514611077378, 1540.9486958013003, 1669.0150921626487, 1787.9289185127418, 1889.761253249353, 1975.9924878903882, 2027.6738461372688, 2043.0515178422968, 2044.9732149063973, 2046.877906615885, 2061.932225487989, 2093.0098992807452, 2119.061105337443, 2126.632753280171, 2116.769790021086, 2084.4450958956127, 2035.6127936514224, 1986.9247984605465, 1965.028095564264, 1962.2819293158414, 1959.519796937308, 1936.6510934258652, 1868.8114655169318, 1762.7548974568506, 1641.5780601683173, 1510.7971741234314, 1376.3906218015122, 1244.7359995871795, 1150.9082688053934, 1118.8099361613336, 1114.9360759320355, 1111.0651857959094, 1079.5004865886526, 996.9855431644582, 895.0638913319364, 803.5220680838406, 722.2329536498502, 649.9215985550056, 585.9119387534189, 543.004295361322, 528.4878890980882, 526.7363040465061, 524.990618665755, 511.00073688005665, 474.36556408274276, 429.82057247800043, 389.9917321490264, 354.40526272668984, 322.56928400387017, 293.9785023737828, 274.6835407624913, 268.1026509777188, 267.30782628549093, 266.51455760246046, 260.1577012418701, 243.38184364173526, 222.7187791457374, 204.05785825748768, 187.14537595803375, 171.85049085964624, 157.95657182450358, 148.4592701083932, 145.20532928977772, 144.81143519933624, 144.41877467296584, 141.26692944234065, 132.91601894260316, 122.51583003523969, 113.03777213801608, 104.3802307645684, 96.46789646408622, 89.21729839366641, 84.23454607897543, 82.52507170236623, 82.3175505247537, 82.11057598363689, 80.44617234499789, 76.01184560254268, 70.46428954907562, 65.37389510260746, 60.700695894393675, 56.39926610244302, 52.4378440293929, 49.70421865900778, 48.76227513539715, 48.64781621349525, 48.533640658881126, 47.61495819451293, 45.16449820515467, 42.08841097461233, 39.24928373437106, 36.62730996456217, 34.20933482851335, 31.97127015824139, 30.418102976251944, 29.882162745741365, 29.817078170242027, 29.752159663625488, 29.22992062663604, 27.83049219494583, 26.06844198174969, 24.436188107263742, 22.92307443425248, 21.521965900328663, 20.222749822440168, 19.31959582467508, 19.00722547183778, 18.969282542972437, 18.931434507891023, 18.626841224897547, 17.80996788099764, 16.78119986243614, 15.827574603911918, 14.944373148947436, 14.126551527020705, 13.369251752497393, 12.844303894039312, 12.662840299094684, 12.640797077283047, 12.618808709296703, 12.441870681693317, 11.969192431398344, 11.375644766430398, 10.828730975649774, 10.325263481780532, 9.86325443043414, 9.440035498251058, 9.14897211592648, 9.049204360119468, 9.03711612507328, 9.025062636850615, 8.928312668430111, 8.671810649804199, 8.352932077040808, 8.0642652412288, 7.803957419431134, 7.5707996093751975, 7.3632717986125575, 7.22511924392424, 7.178769778598555, 7.1731910202291695, 7.167638358086058, 7.123328893418891, 7.0089011127703715, 6.874344023413672, 6.761617764187498, 6.670131187340143, 6.599115887797836, 6.548293296967937, 6.52356463524389, 6.517242182525947, 6.516565086594986, 6.515910524254737, 6.511445622436897, 6.507377238446935]}, "40": {"0": [2.6896993571832413, 2.694736668477793, 2.705825429879122, 2.7175107694121032, 2.72320798015938, 2.7240624653952783, 2.724928018446769, 2.7316034168860233, 2.7502049128043544, 2.778877409675908, 2.813419581862208, 2.8534114750847652, 2.899372702294644, 2.9505254524650613, 2.9936816716361734, 3.0114584204521626, 3.01391847727764, 3.0163883827372935, 3.0348041710737923, 3.0847364441080143, 3.154430038343309, 3.2296634314215495, 3.311536557188009, 3.3995197028630457, 3.49373919798995, 3.570765864420978, 3.602023844737455, 3.606338697076806, 3.610672143074238, 3.6426829832359684, 3.7272112260302106, 3.8431275513870204, 3.966283908043944, 4.096877703887442, 4.235314406529338, 4.381663852554308, 4.5000901509316655, 4.547756635346954, 4.554318587502752, 4.5608955952138395, 4.609592845473883, 4.73749256765246, 4.911930278588937, 5.095960964359052, 5.289770334680244, 5.493989020720846, 5.70876929217235, 5.882415616797389, 5.95215909813217, 5.9617502646347615, 5.971359531986194, 6.042471424463497, 6.229663437943652, 6.484413055277405, 6.752719652475234, 7.036348034220584, 7.335854129974653, 7.652074647044513, 7.907802989465916, 8.010836776751068, 8.025018427246293, 8.03923205046271, 8.144559519809818, 8.421574928782777, 8.799386182442829, 9.19844023040745, 9.62051681299087, 10.067265505066587, 10.53943462107985, 10.922324912683877, 11.07660231147695, 11.097826634514783, 11.119095978178256, 11.276514649546812, 11.691769041049056, 12.259164922199453, 12.859510214242945, 13.49520991082751, 14.168075306805692, 14.881169874080365, 15.459064310393229, 15.69189448908543, 15.72400538381152, 15.756145340211695, 15.994308903055396, 16.62212587391401, 17.479798553925605, 18.387256635691934, 19.347711750330493, 20.36602111339117, 21.44671303236326, 22.323230305012007, 22.67688767780963, 22.72561227178007, 22.774459071686884, 23.137024903021917, 24.091902598062116, 25.398742177706175, 26.784918810189918, 28.257849110250557, 29.824044404689122, 31.48975306531583, 32.84304462129402, 33.390096529180944, 33.46548810745711, 33.541074191633484, 34.101347774033336, 35.58366623787596, 37.615051652065816, 39.78059976821442, 42.08865276303478, 44.5481649499577, 47.169746580742284, 49.311222443580114, 50.17777747172382, 50.29719581071731, 50.41692948263268, 51.30436183190327, 53.6551342810081, 56.89591727735093, 60.35506726360721, 64.05162177600374, 68.00173380991156, 72.23494793992975, 75.69314957501226, 77.0936550266881, 77.28713911229319, 77.48122946478665, 78.92325667455981, 82.75417058669414, 88.03127451007265, 93.6856028888856, 99.75591813579469, 106.27353315927901, 113.27736337166749, 119.03426153513333, 121.37388240941755, 121.69649796517491, 122.01997319831978, 124.41868035319935, 130.81373339529392, 139.68973079293838, 149.23462498366356, 159.56250717923788, 170.68748598433717, 182.69955267904032, 192.61651178831067, 196.66771256003196, 197.2276352767046, 197.78867483353224, 201.9673768602803, 213.096106334388, 228.60646574177815, 245.4438362851947, 263.71134036243274, 283.6068893833647, 305.2516991343948, 323.20911062193693, 330.5668468113239, 331.58513875009584, 332.6072384299297, 340.22835119558584, 360.645942650991, 389.3054001321812, 420.58548470297865, 454.8492116033407, 492.47557949138525, 533.7197109928056, 568.1817468369279, 582.3320153684786, 584.2952756700466, 586.2666759156346, 600.9741036512386, 640.6249658778077, 696.2123495777823, 757.5644516855372, 824.7568740586275, 897.9717385413514, 977.8989317408459, 1044.372373088035, 1071.248473993215, 1074.8091112852753, 1078.3852990175765, 1105.8790745145147, 1178.6012211283273, 1277.0347647974259, 1378.5348692997675, 1481.003949649863, 1583.2835875665562, 1677.775925469989, 1744.9757275849277, 1770.8025563460642, 1774.1685057230764, 1777.5206857034218, 1801.6540742684303, 1859.5731592756417, 1924.1240304509315, 1976.7763328145597, 2017.6611715778722, 2048.385142813255, 2065.630734356935, 2069.2085256905884, 2069.0239487394874, 2068.990321063999, 2068.9292788780263, 2067.6437304332258, 2060.0192439603, 2040.613264111285, 2009.119771835266, 1965.0362030512351, 1908.9334762224355, 1843.0938831184028, 1783.380146341395, 1759.3681053728153, 1755.8855177461633, 1752.3931256794854, 1724.6709339811043, 1653.8523722772593, 1558.6080183673366, 1456.5546592416053, 1354.3185211982936, 1254.0865715257185, 1155.4920220032004, 1084.0471965489096, 1056.8507100469042, 1053.1759469124595, 1049.6978341838876, 1023.4617702357531, 958.2382672254716, 880.1662538694616, 808.5725843826173, 742.6266862738462, 682.8492050523676, 628.1845993732725, 589.5739270405752, 575.2376082066522, 573.3100691342634, 571.3895399539362, 557.5197178386362, 523.7604218364166, 483.34945931419924, 446.5794008644028, 413.0646786757655, 382.3790593443857, 354.3529439462747, 334.3780259257128, 326.90122525456036, 325.8949497941041, 324.8927165210138, 317.6828462651896, 300.0516820935758, 278.8716979991158, 259.4015082033323, 241.4607231922512, 224.92954160121857, 209.7202853925846, 198.78769200592637, 194.70259568285545, 194.15320877189686, 193.60564609879168, 189.63976401416227, 179.9076578833898, 168.10727208233493, 157.18180662658202, 147.0633900933711, 137.68256143833273, 128.97817280690634, 122.68454343699479, 120.32333675132766, 120.00498981229214, 119.68760633950953, 117.39203659293607, 111.74349848272882, 104.8654395457197, 98.45533138836117, 92.49245515776082, 86.93149757737741, 81.74248965945799, 77.98615377148278, 76.56808782157276, 76.37717550314068, 76.18678231378043, 74.80661356589007, 71.40269353443301, 67.24947674893627, 63.36403773629361, 59.733291069100055, 56.336487935379736, 53.154438999806544, 50.84647927727866, 49.97371769737015, 49.85615523141234, 49.73893652777957, 48.88665179024274, 46.785009120484816, 44.21158060628694, 41.79504217314294, 39.53312162636501, 37.40750598718446, 35.415923091647706, 33.962356201896654, 33.412503372698325, 33.338364260309994, 33.264424143065874, 32.728410111890746, 31.401937086043123, 29.77142712266492, 28.240528960506403, 26.799830666396993, 25.44497091060643, 24.169224383980335, 23.237405628081916, 22.88536363467227, 22.83787778536042, 22.790440077082767, 22.44605276815577, 21.59419569702423, 20.544568476523896, 19.557909142662588, 18.628268850338007, 17.752421634101662, 16.92890780480867, 16.327072571044667, 16.099322157584123, 16.068601086390675, 16.037959664614903, 15.815663499892919, 15.265570024253103, 14.588812027638575, 13.952116125147318, 13.353381688435285, 12.790621709597135, 12.261889080919643, 11.87721007172764, 11.731796005168778, 11.712180947044848, 11.692620022940009, 11.55076374441904, 11.200155241674986, 10.77009136638457, 10.367968816785133, 9.992444775216516, 9.641433828806111, 9.31532890482445, 9.079028270066622, 8.989976890690492, 8.978009075452855, 8.966089436287366, 8.87993326204279, 8.668086393292244, 8.41044401509738, 8.172013223169955, 7.952154120684009, 7.749942562139436, 7.564728995947168, 7.4332431441298175, 7.384457678623176, 7.377921845360507, 7.37141382408333, 7.324348926949375, 7.210318711796903, 7.0759863056120595, 6.9564908730138075, 6.850974330105162, 6.759499524669277, 6.681465388839367, 6.630297549271599, 6.612361076332544, 6.610000748758273, 6.607662828318542, 6.5911987005328605, 6.55456324385707, 6.518194250323106, 6.494166008962926, 6.483392884299209]}, "41": {"0": [2.6746319120210247, 2.6772466110714923, 2.6848559750439014, 2.6982247215152335, 2.7118900413280236, 2.7181142213641816, 2.719021028077449, 2.7199392403270894, 2.726806020903308, 2.745795079000549, 2.774358092434199, 2.8078970285428504, 2.846572785525392, 2.890356342188308, 2.9381549356635825, 2.9794753650391037, 2.9968761654401375, 2.9993387378557186, 3.0017958217733245, 3.019648753767932, 3.066592069906041, 3.1316091143269547, 3.201419994233538, 3.276536494572808, 3.3571457780198206, 3.4434357608354085, 3.5146852492928455, 3.544055702273819, 3.5482259142113395, 3.5524074757898414, 3.582354081804903, 3.66019084347759, 3.7655595421796924, 3.877133072114223, 3.995149152725139, 4.119827211341357, 4.251370169236546, 4.358534810870211, 4.402566290572187, 4.408816728103054, 4.415090880702125, 4.459953626865791, 4.575738035560582, 4.731550478645771, 4.8955360249374955, 5.0677554257685395, 5.2485725450669065, 5.438453395669472, 5.5927650289810185, 5.656045850062426, 5.6650102034543055, 5.673991471309205, 5.738411170710579, 5.904181347207831, 6.126953432032604, 6.361217574003643, 6.60763451973709, 6.86665267592885, 7.139509997592783, 7.361424105710885, 7.452483487070703, 7.465395342145566, 7.478338442572231, 7.57141804518056, 7.8110242455033845, 8.133654651317983, 8.473272432188503, 8.831129414601271, 9.208033072533947, 9.60530672953241, 9.929349394077708, 10.06238765769323, 10.081244492891564, 10.100144675353047, 10.235944977337475, 10.586242898514778, 11.05833563412622, 11.555906686630133, 12.081095016764309, 12.635201947394869, 13.220126699070903, 13.697258022956518, 13.893545688562899, 13.921355113730634, 13.949197752382062, 14.149571840015165, 14.666657710165689, 15.364355804851472, 16.100049160185524, 16.876768042319068, 17.695912380673875, 18.560821566716303, 19.266477750576815, 19.556920365400053, 19.598097782936332, 19.63935750605083, 19.9362485975747, 20.70140947622561, 21.735330985464127, 22.82670537979095, 23.981120539558916, 25.201989269182675, 26.49372304248411, 27.55050306184406, 27.985805918062407, 28.04756817461259, 28.109490071881257, 28.554180316254367, 29.70413739321007, 31.259421935807648, 32.909156707544895, 34.65806009269439, 36.50982003042292, 38.47404885932253, 40.086814889996454, 40.751408972444636, 40.845785534487476, 40.94071765570071, 41.623393991531074, 43.384955854440555, 45.775629620461714, 48.31416999243567, 51.01568369974751, 53.8867524208153, 56.941886258536584, 59.454685038375416, 60.492701946627534, 60.64013883216935, 60.78798988352333, 61.8527679158405, 64.61327520975502, 68.35831173000298, 72.3578889703383, 76.61152494327156, 81.15909216563331, 86.00835108343328, 90.00641945698763, 91.65937602280654, 91.89410768662621, 92.12973734581972, 93.82965157326417, 98.24095280478647, 104.25504516421967, 110.69422753866786, 117.58946530934588, 124.96960680373101, 132.87129530862393, 139.4255658454406, 142.13816014890287, 142.52357401684486, 142.91128509317878, 145.7044798470135, 152.97470194437147, 162.93984916637456, 173.65181556168815, 185.1611351159666, 197.58265054991665, 210.93798505215923, 222.05506436442383, 226.698462034747, 227.3566606162051, 228.01701312406232, 232.7820914551739, 245.20277595758503, 262.38542669696085, 280.92889604417593, 301.05700720000857, 322.816793593636, 346.4597697217672, 366.26169699914004, 374.5312916581947, 375.70533678668113, 376.8909598421924, 385.4426910505796, 407.751201972285, 438.7718206290986, 472.6066581786414, 509.33894320165695, 549.437264245537, 593.2047076592266, 629.8440048200891, 645.1441625145815, 647.3308607494117, 649.5242196432629, 665.5294228795511, 707.3532480244727, 765.0976547558344, 827.7505145991294, 895.4811238375491, 968.4688647385185, 1045.887655649458, 1109.7355211525207, 1136.200154555634, 1139.8839381512148, 1143.5755104410196, 1170.0907760563712, 1236.9122387653504, 1326.021571800744, 1414.2133839003366, 1499.9479375226806, 1584.0865033759248, 1663.0913802253226, 1718.454191954284, 1738.4503338944203, 1741.1746916061072, 1743.9109602040076, 1763.4880802538482, 1808.2679220639886, 1858.704571636739, 1897.2503910654557, 1927.130719587534, 1948.2239960433023, 1959.3459965463041, 1961.68236037846, 1962.0351754479698, 1961.771704694545, 1961.4435101851116, 1958.424816056294, 1947.7538696095548, 1927.8401919722799, 1897.2555814417772, 1856.994634563117, 1807.0485025648477, 1746.4458024779085, 1693.3124828516343, 1671.1464254864563, 1668.06992104553, 1664.8770471506946, 1640.794674204221, 1580.3734425974053, 1498.1033289309942, 1410.219604662693, 1322.1820637533187, 1233.889975497651, 1147.7594223661358, 1082.7145110222116, 1057.318389943702, 1053.7864142437763, 1050.2628428450594, 1025.4123133085948, 965.4469614812023, 892.5523445712515, 825.416464437905, 762.9054412623635, 705.282385680235, 652.2810431378246, 614.1399343516919, 599.5969690952834, 597.5836883069122, 595.5785553033145, 581.5343668915579, 547.9247593635771, 507.8828177243627, 471.26317510785816, 437.55661400299067, 406.7014736473286, 378.2811777800784, 357.77462901282934, 349.95175141059775, 348.8659514448803, 347.78434582971147, 340.17292156306024, 321.99587618787416, 300.31028855619604, 280.2641338639291, 261.76585670807805, 244.66375390827815, 228.83619300080807, 217.33722158629772, 212.92799176177706, 212.31853395842688, 211.71122036700754, 207.44816628272235, 197.16789736380818, 184.81206852890287, 173.31778337722693, 162.6453811768976, 152.72325623227758, 143.48865485448184, 136.73602515373904, 134.13966238365774, 133.77766095799694, 133.41854745964994, 130.89304515678197, 124.81161067386176, 117.45361486929008, 110.59043348432407, 104.17440028465921, 98.18000748466321, 92.56697583007006, 88.45622899309768, 86.87365303125773, 86.65389762365872, 86.43475015062518, 84.89098697935145, 81.15582005114393, 76.62701452058333, 72.38219215287593, 68.4035268563193, 64.66832096126177, 61.16585866163984, 58.58414867540836, 57.58954364609378, 57.45153939381814, 57.31394329448209, 56.344869447163795, 53.99785980837675, 51.13795764939288, 48.45482809538382, 45.928010832959984, 43.54986386281983, 41.31100889296298, 39.66408418919301, 39.027079141135715, 38.93855725644281, 38.85026337540477, 38.228060628504586, 36.71700967360031, 34.87709058033927, 33.14409070976394, 31.509622886721676, 29.965194215682075, 28.510850945354953, 27.435298537463634, 27.018872318813624, 26.96102889081069, 26.903336328415197, 26.49683410769731, 25.50963158462621, 24.30318999228414, 23.163907796937867, 22.088771413410807, 21.071925711078485, 20.11181487605979, 19.402231746313248, 19.127017510628917, 19.088686122768838, 19.050448005633864, 18.781292207751548, 18.128387843043193, 17.330386423394188, 16.576713001852998, 15.864532388849437, 15.19242666172542, 14.557549683162877, 14.087929731503221, 13.906412063637116, 13.88119113289295, 13.856036831779802, 13.678728492746421, 13.247775551653893, 12.722606854803077, 12.227355309447727, 11.760606151631734, 11.32086704119511, 10.907102714903374, 10.60185922620764, 10.48428400286307, 10.467980019307655, 10.451719214257079, 10.337164451123163, 10.059659094702116, 9.72314657682521, 9.407941713789445, 9.113311664790249, 8.838021587627905, 8.580735248737652, 8.393454872970302, 8.321489749502131, 8.311523784553419, 8.301592128846856, 8.231683502918797, 8.063491850031685, 7.861386053699578, 7.674914228579865, 7.502958763426176, 7.345563528346078, 7.202099023626786, 7.099719510077797, 7.0610269834158155, 7.055692671297981, 7.050383896016392, 7.013315268053955, 6.9259963228929955, 6.824812658117314, 6.736141024159826, 6.658823506810775, 6.593398750210332, 6.539156270804433, 6.505061593616798, 6.493352774754729, 6.491805358477769, 6.490276418597667, 6.479927702585744, 6.458355264819115, 6.440852192632677, 6.435622591057959]}, "42": {"0": [2.65949423169196, 2.7124998057969285, 2.853505914384541, 2.9857336047413625, 3.0185947845648657, 3.0211712670502116, 3.0237393835436923, 3.0583745130963957, 3.2412878540911727, 3.609846527981316, 4.08289402532226, 4.675179637417446, 5.407223205040674, 6.306238596475592, 6.974246213115045, 7.1305345588643245, 7.142722779447249, 7.154937683788192, 7.316248500170158, 8.129743810370906, 9.67843380835599, 11.607802341183051, 14.02175973904372, 17.046285768291547, 20.83668033054778, 23.70010609743453, 24.374069621500208, 24.426818517609238, 24.479710548011983, 25.17905891665563, 28.732112628646, 35.6275349542867, 44.45017540363459, 55.82166358807177, 70.57643365801003, 89.85902321310208, 104.97633962334959, 108.59848820013165, 108.88271277403467, 109.16804676284657, 112.9576631798851, 132.5870022328979, 172.42938916248795, 226.56299440531805, 301.1865124759986, 405.68394264439587, 553.7892468254614, 676.9806605965631, 707.2070232217951, 709.5834495265738, 711.968510170267, 743.7815546179171, 909.7040081224226, 1227.7925093214224, 1547.1542149400798, 1765.085762805687, 1830.6997055778177, 1736.1271011015233, 1600.8793658378813, 1564.0331316222612, 1561.2328342227604, 1558.4195818133912, 1519.5394289048686, 1320.1692540058095, 992.0273361704433, 721.0172121483189, 523.645391553814, 384.53057511616504, 286.20019635479133, 239.38117598287704, 230.47148800185315, 229.8038496320477, 229.13860874098603, 220.6876998111216, 185.83200459106337, 142.55974763693388, 110.39359997136349, 86.22010804754433, 67.86232641401115, 53.80970243047977, 46.68764325736458, 45.296603044184145, 45.19164354639511, 45.086948958909375, 43.75061821432885, 38.11973452026432, 30.784070534863677, 25.03453118692741, 20.513665799786214, 16.946229622972854, 14.13710735618631, 12.689548660538692, 12.405767081417943, 12.384331972790598, 12.362947675174679, 12.089266002655707, 10.93448666083151, 9.44439300918402, 8.31484847308422, 7.482150969501013, 6.900707636128516, 6.540569847528403, 6.416509709256989, 6.3998086325212435, 6.398672335205373, 6.397557059553231, 6.3867650069729125]}, "43": {"0": [2.6394013884593615, 2.641243136699944, 2.6424373198152495, 2.6426411746261174, 2.642860184970547, 2.6444809163290115, 2.6495073432472913, 2.6582246894217523, 2.668894759665206, 2.682520497105379, 2.6985670922341805, 2.7167078027938216, 2.733356657941875, 2.741127089056738, 2.742478031959177, 2.7438414407209466, 2.7522308830621283, 2.772562865241533, 2.7996302421896044, 2.8292255949204406, 2.861199900722168, 2.8957641152560907, 2.9325409526542985, 2.964480297245159, 2.9790821796328224, 2.981531194797833, 2.9840039640425586, 2.9991858923543697, 3.0346259317832263, 3.0803709946953757, 3.1290059521797953, 3.18030161033555, 3.2344644422682176, 3.2913989041131653, 3.3396364528832847, 3.3615352410947628, 3.365244001824164, 3.3689632699699823, 3.391360984394918, 3.4434536723755222, 3.5101452882586694, 3.579661356878874, 3.6523436977024004, 3.728224839713297, 3.807025302803311, 3.87336197253903, 3.9034526932275684, 3.9085578965750503, 3.9136807307940003, 3.9445965409753363, 4.016015628382715, 4.107038607136002, 4.201143987962185, 4.298893868446113, 4.400699027139347, 4.505691686429355, 4.594787924458378, 4.634832860402985, 4.641595774172503, 4.6483724268525135, 4.689341801813812, 4.783574332874051, 4.903105073009572, 5.026856436087134, 5.155294755308545, 5.288156760514529, 5.425442352277131, 5.541718848965063, 5.5941102102256774, 5.602910626756277, 5.611711777939891, 5.664998216829405, 5.787743682065898, 5.943264786084378, 6.104661526483728, 6.271339727302737, 6.44442464142182, 6.624136129868338, 6.775265891114107, 6.843659437020707, 6.8552138895196375, 6.866793725764431, 6.9364420689446105, 7.0981522810274775, 7.302439314266358, 7.514220480308921, 7.734119012634897, 7.961972897979118, 8.198641296727113, 8.398436985616508, 8.488521319423231, 8.50375563664597, 8.51897026936995, 8.61044751280539, 8.82319833668532, 9.092556906322319, 9.372522439382578, 9.662999598381024, 9.964562344321658, 10.277108147132619, 10.54160314220972, 10.661542602375732, 10.681626784811401, 10.701768913225104, 10.823501581641617, 11.104747936354897, 11.462705978245502, 11.834800553411714, 12.221279058168808, 12.622848802522894, 13.040221319009023, 13.392176589213506, 13.551621133530618, 13.578562802964475, 13.60556690723826, 13.767900784827146, 14.144809721843002, 14.62201116504424, 15.119141236510064, 15.636600607712236, 16.17290280503949, 16.73123239516385, 17.20285131051285, 17.41573919781989, 17.451734151993026, 17.487814146078694, 17.70470124370712, 18.206490883702745, 18.843348649590688, 19.507528557801933, 20.198127191033006, 20.91504462585652, 21.66322308768364, 22.294296567850385, 22.57990820926758, 22.628168326024685, 22.67654547307759, 22.96774437079804, 23.642164262642623, 24.500889629244913, 25.393408528498043, 26.323708127241098, 27.29296914472866, 28.30415901708271, 29.158915386586703, 29.545679077196606, 29.611165966622977, 29.67682117044179, 30.071734291525424, 30.985940445455334, 32.152220939478475, 33.36698094811807, 34.634556932789, 35.957234237132, 37.33774445613296, 38.506708875978795, 39.03602681058155, 39.12555841398805, 39.21533705205878, 39.75585620445576, 41.01060990158321, 42.610912919331724, 44.28262352677196, 46.02971581638456, 47.854130220178476, 49.76340516979274, 51.38175898779019, 52.11504250270359, 52.239092101507026, 52.363453707701986, 53.11357446097775, 54.85260242421051, 57.07806274559699, 59.40603667597587, 61.84087032618206, 64.3860616816037, 67.05229798357398, 69.31738465055287, 70.34556182117876, 70.51956056490043, 70.69403289664835, 71.74604485955177, 74.18781737215774, 77.31448599232601, 80.58991268288653, 84.02620740932907, 87.62507923624909, 91.39914432257159, 94.61099440754619, 96.06905240046171, 96.31589983786881, 96.56342300927433, 98.05830849668264, 101.5375960443749, 105.99338277389944, 110.67323015823557, 115.58728742265347, 120.75253527741425, 126.18786481651328, 130.81335964519474, 132.91807762140152, 133.27479387605777, 133.63253312469925, 135.78753122459224, 140.81963184370392, 147.29236915240497, 154.09482044727022, 161.26941968635523, 168.81767189867247, 176.7830777109364, 183.58037760232952, 186.67671561427906, 187.20226381830147, 187.73087725550255, 190.91886314691874, 198.34537010006258, 207.92269424165173, 218.02462111705594, 228.71130615976375, 239.9892057936226, 251.91997979064274, 262.1422711395359, 266.82188163850816, 267.61709163543213, 268.41470301130875, 273.2246259985033, 284.45329478606135, 298.98113399128863, 314.3510650642788, 330.63911088784954, 347.9066034386859, 366.2059305926042, 381.9491392410955, 389.1539180732094, 390.376274538602, 391.60261606558686, 399.01431677720836, 416.40797572281053, 438.9128143923469, 462.78174542028626, 488.13329766909317, 515.0257197760664, 543.5450071001698, 568.0638972475654, 579.2880607697439, 581.1922567752321, 583.1027916100364, 594.6230932853344, 621.6474557724691, 656.4890411385826, 693.4658191570356, 732.1796308782612, 773.0920816345728, 816.0221444470329, 852.6365170367292, 869.2742331996916, 872.0821705336693, 874.8952562314357, 891.9597193813541, 930.9631630309373, 980.4171890942714, 1031.0510895377072, 1083.5460217719235, 1136.9735222342015, 1189.7654559264265, 1232.749113054241, 1251.8983654839153, 1255.0915332389955, 1258.279542514927, 1277.3213217202197, 1318.9384762822988, 1369.3401180093238, 1418.2853614139156, 1464.8510606940547, 1507.436928178147, 1546.9936505185356, 1576.7236870215218, 1589.1768114419924, 1591.2136616569371, 1593.2357625450172, 1604.988850117864, 1629.6208569760313, 1656.6764420015822, 1679.4517364405888, 1698.0801192013084, 1711.9360814075649, 1720.4150729505689, 1724.427472244706, 1725.6359484196034, 1725.8065178637523, 1725.9704540737255, 1726.6691819211073, 1724.8809666759496, 1718.9548389293716, 1707.9150533151333, 1693.6790038503107, 1673.5578366698721, 1649.2354722071875, 1626.9805836588037, 1616.3060695000381, 1614.422218539577, 1612.5380074784157, 1601.157617455625, 1573.7909826560508, 1537.037034597649, 1496.50178168217, 1451.8883627340597, 1405.8412251024356, 1356.8904522236555, 1315.6932313093562, 1297.1517204763636, 1293.9995597988259, 1290.7628524931679, 1271.6022228363613, 1228.7720025492854, 1175.4424778858547, 1122.0794616494215, 1069.542843821528, 1018.1907447671166, 967.2545388703405, 927.1968201175126, 909.8625560013694, 906.9399551968589, 904.0264344710577, 887.0185026424427, 849.4680890499359, 804.6953992811539, 762.1024771511248, 721.7131370747325, 683.3560160787773, 647.1161419443914, 619.0271653081077, 607.0137461096572, 605.0101737013641, 603.0105990096653, 591.2670651604644, 565.6783513321187, 535.9233606972267, 507.807228949387, 481.2972743520623, 456.3780561952822, 432.8984744989811, 414.78137407510883, 407.0279004009306, 405.74227501967295, 404.4639417735706, 396.9311709548587, 380.48053479138935, 361.34598139911225, 343.32035686393135, 326.3281832878776, 310.26129816575815, 295.133640020123, 283.42448056234997, 278.4148431837477, 277.5860659662821, 276.76035491115624, 271.90129446224597, 261.25508292152455, 248.79878067453157, 237.03376999775193, 225.92767575739663, 215.41138157150507, 205.44180743454433, 197.70218256250476, 194.39052754149085, 193.8418214183311, 193.29492687571758, 190.07116538656493, 183.00398937110214, 174.74239960764308, 166.90335063379186, 159.45691600240912, 152.38177338375203, 145.67397684875715, 140.4491215544012, 138.20878832157524, 137.83707712801208, 137.46646307716216, 135.28342578899986, 130.49257276412118, 124.86395133454344, 119.50941562042007, 114.41422677309939, 109.57015288484344, 104.95107489959337, 101.34901914230669, 99.8007470871299, 99.5438791548282, 99.28780536666001, 97.77648554030333, 94.45349697804943, 90.54670708426211, 86.82237588799086, 83.27068919486032, 79.88072642252763, 76.64876124569523, 74.1235029862941, 73.03749126936209, 72.85721170675357, 72.67746040695542, 71.61615277113998, 69.2785056965661, 66.525654100797, 63.89395731572385, 61.385003905031546, 58.98499976351427, 56.69250519237131, 54.89722724661011, 54.12404748394732, 53.995681474152725, 53.86765513796413, 53.1112298059902, 51.44329030817388, 49.47868882676792, 47.59849870256301, 45.798765030002, 44.07699018688871, 42.43092933813046, 41.14041626018124, 40.583963094616585, 40.49147136201908, 40.39919624109219, 39.85413675734216, 38.653630643258005, 37.23612766693524, 35.88133084464593, 34.57992108044304, 33.33294906702698, 32.13673666272573, 31.19890621600584, 30.79492488169041, 30.72774297475523, 30.660722640135955, 30.264131364111453, 29.38903427173433, 28.356549187373993, 27.36342117401251, 26.412127691102825, 25.500457441278662, 24.62353835332309, 23.936218571264416, 23.639821972905597, 23.590515179433435, 23.54132228318453, 23.250294661128528, 22.60835190521096, 21.849234802235433, 21.121161046267954, 20.42159966030828, 19.749806577231308, 19.10440519558825, 18.597010541158795, 18.378458934550224, 18.342080439533245, 18.305806111841527, 18.091648991538754, 17.617710664237812, 17.057377959050154, 16.519903233595006, 16.0045221278963, 15.509156216758992, 15.034354315437907, 14.662173252191906, 14.501355733461759, 14.474612054613408, 14.447932751965462, 14.290227876020534, 13.941508508682851, 13.529894116330123, 13.134503293188898, 12.755516348727689, 12.392843745374252, 12.044387343980532, 11.771229463416793, 11.653468199122761, 11.633885789029366, 11.614350831711796, 11.498713491141853, 11.244340436685015, 10.944291009044028, 10.657694273038425, 10.383020338368134, 10.120857559170364, 9.869896659453538, 9.674316928133377, 9.590129044356134, 9.576158600919625, 9.562230434170926, 9.479850285578433, 9.298639850517189, 9.085900389230266, 8.883110150107184, 8.689784223529177, 8.506606258166602, 8.33177005923331, 8.195780625543248, 8.137566013725175, 8.127931943901743, 8.11832529274357, 8.06168968335107, 7.937412818188079, 7.791924299727823, 7.654667044416973, 7.525273771200927, 7.403212067669196, 7.288039019006019, 7.199829028786399, 7.161897312617395, 7.1556453683243575, 7.149450385208875, 7.1131083108977675, 7.034720393321812, 6.943851731615944, 6.859236016012637, 6.781235194671866, 6.71018252062791, 6.64504752835002, 6.596999884532704, 6.576720354381492, 6.573388242154159, 6.570075834099516, 6.550805021493711, 6.510270280307621, 6.465076375463498, 6.426600965618845, 6.393300528450689, 6.366024142199967, 6.34482833909021, 6.3312752981735, 6.326407154966393, 6.325665261602593, 6.324929872762319, 6.320899905055788, 6.314668120397879, 6.312788401576307]}, "44": {"0": [2.6469473502075243, 2.649496477597022, 2.655539533457752, 2.665731063150798, 2.6802688647153485, 2.6941082952540873, 2.700380294308247, 2.7013263877698166, 2.7022790518315385, 2.7089489496526027, 2.7269464395703293, 2.753479194311087, 2.783159494047717, 2.81670702744023, 2.854420608374526, 2.8954707685937437, 2.930990907127822, 2.9464102684443225, 2.9487396399397827, 2.951086030097764, 2.9671966384313295, 3.006965917771468, 3.0610908318665215, 3.118955098663247, 3.1808823827750734, 3.2473398507186446, 3.317342923536754, 3.3759708285518304, 3.4011786169747857, 3.4050147012364387, 3.4088608966785268, 3.434602576530487, 3.4987010505940694, 3.583457673341535, 3.672730940877712, 3.7667507607690522, 3.865812607829323, 3.969772860522328, 4.055687678662166, 4.092326740741569, 4.0978701421413035, 4.103427207375736, 4.1408992931297615, 4.2333816901314165, 4.354831275548289, 4.482154481648773, 4.6152727667323585, 4.754161896902538, 4.899643033103969, 5.019600719411262, 5.071024234691672, 5.078810230806308, 5.086616825939857, 5.138751186063256, 5.267204284804976, 5.435535446559437, 5.61070239737828, 5.794415119064488, 5.98553296687548, 6.185463794981235, 6.350516507208078, 6.420958933900385, 6.431595831493478, 6.44225662968098, 6.514047010480084, 6.6906254934144025, 6.9224745194778645, 7.164881891591152, 7.418486976208073, 7.6840603620004755, 7.961948047178195, 8.191359477189655, 8.289312680434337, 8.304104230677087, 8.318927253464677, 8.418842044590935, 8.665160312586057, 8.988844008917575, 9.327540717473017, 9.681430886191194, 10.052869304386164, 10.442284359163084, 10.763912309316837, 10.901374108483841, 10.922129811845586, 10.942932090021293, 11.083127977732898, 11.428931644244885, 11.882727953079103, 12.359511153991878, 12.8593211486983, 13.384402976750279, 13.93438254377136, 14.389224553819181, 14.584290502366649, 14.613673104519897, 14.643128134109517, 14.84171989430429, 15.331687901209996, 15.976276783840081, 16.65239154738646, 17.360680070481937, 18.103752871457008, 18.88329099648802, 19.52817892746707, 19.803884993495004, 19.845511490208587, 19.887228718095006, 20.16913723038292, 20.864576179721727, 21.779421707915525, 22.740945129885876, 23.75042921678669, 24.811630141419002, 25.925902975775738, 26.849408010791205, 27.244185129483235, 27.303748542798207, 27.363484419313398, 27.766767556979335, 28.7657273416961, 30.08308144593248, 31.468132025093382, 32.92716655264827, 34.46308149006662, 36.07794344567844, 37.41891042294472, 37.994341525139994, 38.08133844019046, 38.168544913729015, 38.756775805019096, 40.21225945932494, 42.13815679397256, 44.16732180012971, 46.306313675118396, 48.56621497883344, 50.9473143632672, 52.92927864033266, 53.77987811439418, 53.90864529223953, 54.037754630527566, 54.909083482058044, 57.06875187003796, 59.92787733183414, 62.948102063726864, 66.14410404475203, 69.51913150799905, 73.08729685846247, 76.06685965576756, 77.3483414393111, 77.54221298932575, 77.73648241209142, 79.04817145737378, 82.30261110699598, 86.62163168198177, 91.19972626840342, 96.04968628575745, 101.18874411664048, 106.64595502176216, 111.2080137580437, 113.172601194141, 113.46978934417842, 113.76777645248609, 115.78204589548973, 120.7970830861661, 127.46517593398127, 134.55313191377917, 142.09797308380033, 150.12005149713573, 158.66333520386257, 165.83382893691683, 168.924856056658, 169.39325287723295, 169.86327705400967, 173.0441808623166, 180.96405071907668, 191.53758138561034, 202.83179244967482, 214.89599758916083, 227.7809451197132, 241.54217560558658, 253.1429449697224, 258.16904880059093, 258.93102900602923, 259.695369314087, 264.8784024388769, 277.7884907809772, 295.10533194984333, 313.6968062473077, 333.6506929013957, 355.0170877825548, 377.99333967063274, 397.39413143520875, 405.8232410166784, 407.1033405158837, 408.388198685545, 417.07154716519517, 438.81967614181593, 468.02744868909906, 499.44666529681, 533.2468271638859, 569.4940164478836, 608.5077429156206, 641.3138960999177, 655.4596647304758, 657.603801985834, 659.7567164030473, 674.363484704401, 710.7381606196192, 759.2846798012849, 811.0970245532358, 865.9206565716394, 923.0643768911298, 983.3266544233446, 1032.3687582654352, 1052.9664083268874, 1056.09972001171, 1059.2359907730397, 1080.2624045544803, 1131.7909629049582, 1196.1782824728139, 1259.945051120941, 1323.0169452850366, 1384.0677670591747, 1441.296572758079, 1484.3859597918697, 1501.1986758931519, 1503.6414227391535, 1506.0541892109848, 1522.8298487683755, 1559.2678154929877, 1600.4337531200074, 1637.3235635070619, 1667.1820626489998, 1690.8622367597911, 1707.832561441521, 1716.8674280273701, 1719.4684526537017, 1719.7720688584525, 1720.060034730444, 1721.5822092428627, 1721.7918473604766, 1716.2599682597233, 1704.8820527284256, 1685.692310495592, 1661.5685907150112, 1631.3389016122235, 1603.1844696241785, 1589.8163720906502, 1587.7713691812926, 1585.7149595839148, 1571.7298557214851, 1534.778128965017, 1484.8678781115818, 1432.2532918301326, 1372.8462923710154, 1311.7049493039083, 1248.99964940308, 1197.5123946817475, 1176.1032531957271, 1172.9048817930309, 1169.708221833731, 1148.4591504707753, 1097.6660500059365, 1034.7693444849788, 972.7573292373063, 913.1602241475298, 856.1992119589653, 802.0282419268956, 761.2050705559268, 744.7753702727019, 742.3483922691838, 739.9298892798181, 723.9489480590875, 686.7296431374514, 642.72548299777, 601.5202237041963, 563.0574824405803, 527.2290628735889, 493.9348360114789, 469.1031511208293, 459.2126915985559, 457.75346187091566, 456.2905236388568, 446.67931386890564, 424.51607004463096, 398.34687597042074, 373.97128125669894, 351.26164482553025, 330.1481915444684, 310.4832316960264, 295.8285509344078, 289.9467626309124, 289.0782837512416, 288.2130453536205, 282.51631611764486, 269.3705412284802, 253.77277626333716, 239.19601039478488, 225.57791860697444, 212.83226374665253, 200.92036003765452, 192.0169951020541, 188.44315210324194, 187.91368472837237, 187.38509654783553, 183.90369609130747, 175.85612863314384, 166.26715183449363, 157.2653583289527, 148.81899589006386, 140.88082932312793, 133.42478270911232, 127.83373761771644, 125.58647771763903, 125.25354192274294, 124.92155809861704, 122.73176666140397, 117.64142637854341, 111.56695534710904, 105.83922754352777, 100.43974735181317, 95.35080884450498, 90.54996398824464, 86.94162187081557, 85.48617332043979, 85.27055023506932, 85.05558505126184, 83.63647885736634, 80.33387507192334, 76.3790816426489, 72.64149325805695, 69.10868064528928, 65.77013821238866, 62.61440620262068, 60.233333832528224, 59.27204272099718, 59.12964939446167, 58.987677366470336, 58.050101297331054, 55.86259829217597, 53.23816092724195, 50.75061036944109, 48.39740119879236, 46.167756123978265, 44.054394652611855, 42.45718002350502, 41.811388883457305, 41.71559673839433, 41.62003351763544, 40.98952979545592, 39.51754532485382, 37.749377589093285, 36.07032452622789, 34.47533307773289, 32.963601822726645, 31.525962423050018, 30.43832869249976, 29.9990730020231, 29.93382588549741, 29.868757395104982, 29.438310164428678, 28.43360854664768, 27.22278395217126, 26.070666780647507, 24.977016773866417, 23.93633920489458, 22.945836985480415, 22.1959953000504, 21.89320952181221, 21.848320052546807, 21.803415161587427, 21.506101291924075, 20.812322770865396, 19.97542171709369, 19.179241682177135, 18.421940932744178, 17.701278583154746, 17.01565681468897, 16.49607745662749, 16.285974426859937, 16.25480633457459, 16.223711971804825, 16.017783776863006, 15.537112445638988, 14.957075465925325, 14.405900875736792, 13.88253962411092, 13.38430477582318, 12.91128464965616, 12.552465676877963, 12.407628836868955, 12.386165239120405, 12.36475944201608, 12.22317566148121, 11.892699988436265, 11.494972342506339, 11.117851237833271, 10.760182156672569, 10.420963544723142, 10.099964953528566, 9.857789670442731, 9.760401244268643, 9.745969158866512, 9.73158037215206, 9.636606775488772, 9.416031797876759, 9.1516350725255, 8.902500243622562, 8.667434605100269, 8.446060560627696, 8.23882460006131, 8.0832728398475, 8.020662187403778, 8.011427075968035, 8.002223268895808, 7.94147125550111, 7.800935777308758, 7.634734185128508, 7.479457312780919, 7.335826052744371, 7.202624621085953, 7.079987480688495, 6.990554101603134, 6.955209286171499, 6.949982487096724, 6.944775759569504, 6.910606796588564, 6.832736587542721, 6.7434954627934225, 6.663104590102585, 6.5918747738446, 6.52975108006365, 6.4770483459877575, 6.441106220639842, 6.427634496443452, 6.425687633174721, 6.423758940315127, 6.411348745716934, 6.385769122201236, 6.360757236491203, 6.344560846356102, 6.337739393265053]}, "45": {"0": [2.6434310945240576, 2.643951721365068, 2.6454298082476977, 2.648157892299557, 2.652139771239276, 2.657252671338117, 2.662311067895115, 2.6650484991187393, 2.6656935309549556, 2.6663480745531, 2.6693874851211774, 2.6762368856271896, 2.6854429127982145, 2.6957432787993842, 2.7072605867635238, 2.7199910466338633, 2.7337369313315194, 2.7460212474011803, 2.752160420076447, 2.753560765108015, 2.754969014590177, 2.761391354262733, 2.775447434668973, 2.793481464246388, 2.8126603065069213, 2.8329201401221535, 2.85437404947502, 2.8768631708730075, 2.8965271915443362, 2.906131511717404, 2.908312744569917, 2.9105028543333016, 2.9204117483925556, 2.9416885155412937, 2.9684368350056762, 2.9964301642526547, 3.025558968300909, 3.055823285117958, 3.0875372880522516, 3.1146114147064052, 3.1279035751434328, 3.1309208671822684, 3.133939949904292, 3.1474924431152353, 3.1765269660392836, 3.2125842689563835, 3.2497965389437145, 3.288330781984932, 3.3282094849008224, 3.3694132731527944, 3.404540667703153, 3.4217219967042314, 3.42560195082382, 3.4294919037008262, 3.4469678468603613, 3.484412036540971, 3.5306011979713587, 3.5780247489732138, 3.6269761556663065, 3.6773945191610107, 3.729119939864997, 3.7731531094780957, 3.794640071746353, 3.7994953664381383, 3.8043613505990654, 3.8262227044480066, 3.8722365943784562, 3.9294128879253925, 3.988400512669938, 4.04900726365681, 4.111263130345441, 4.174918552653362, 4.229273551551887, 4.255599016559413, 4.2615423338131295, 4.267495499610567, 4.2941919440670775, 4.350944119923366, 4.420967588574381, 4.4926914659882184, 4.566205746365037, 4.641636719050755, 4.719061487486555, 4.784509148914653, 4.81635763542255, 4.823553257924814, 4.830764553790066, 4.863081532391576, 4.931619759148521, 5.01602231267779, 5.102522913983327, 5.191353442780664, 5.282141980354328, 5.37535649935783, 5.4541251147947705, 5.4924833327200755, 5.501185128158302, 5.50991048288167, 5.548864113389895, 5.631087630406865, 5.732498583447954, 5.836900858561089, 5.943392954327119, 6.05264336243422, 6.164611010132038, 6.2596002631998475, 6.305576680602181, 6.315973165379377, 6.326395539696507, 6.373116036327994, 6.472466328272857, 6.595156905211108, 6.720990597862762, 6.849825384473852, 6.98167632413743, 7.116990126594779, 7.231499390346438, 7.28738848665835, 7.3000427012565305, 7.312734089512674, 7.369601098307716, 7.489660997661778, 7.637636877285555, 7.789276930029186, 7.9449246246217715, 8.104314683355037, 8.267498721308883, 8.40612390554376, 8.473469734072719, 8.48868796526514, 8.503940288701484, 8.572020652051645, 8.716812664766172, 8.895498345922709, 9.078984286751401, 9.266820267804201, 9.459293560781617, 9.657031162557983, 9.8246970143313, 9.906244155798872, 9.924713450320537, 9.943219942944538, 10.026263479274345, 10.202039184511461, 10.418641161219913, 10.64090865767131, 10.868782345848409, 11.102204034678172, 11.342002596843075, 11.54594407959208, 11.644853213619589, 11.66719920538626, 11.689593675383831, 11.789885348715615, 12.002760159802433, 12.265607027668464, 12.535051852291048, 12.811826876782428, 13.095446378170719, 13.38641470224173, 13.633549833854772, 13.753468898097653, 13.780619741788254, 13.807829379935743, 13.92969557171649, 14.188434641369644, 14.508007618085173, 14.8366997664543, 15.173341870005016, 15.519280591885373, 15.873992153408247, 16.17556348416739, 16.32231862745701, 16.355502250440235, 16.388768090266026, 16.537884193374822, 16.854786244711864, 17.245642961209956, 17.64659950482547, 18.058887913392066, 18.482146272332187, 18.916911530836828, 19.286274306105955, 19.465766134396837, 19.506367723896446, 19.547075626262657, 19.729669056695336, 20.11751664546517, 20.595992281092066, 21.08840942208598, 21.593506897732798, 22.11264855968964, 22.646053010284167, 23.099838822228943, 23.320272057417874, 23.37008518716817, 23.420010712325837, 23.64373275705823, 24.120203790231912, 24.709283267435453, 25.313281982044632, 25.933561058318396, 26.57214604622369, 27.229196819580693, 27.788473290187376, 28.060185683941587, 28.121588436161595, 28.183073265123237, 28.458726931912388, 29.04532148695671, 29.77177755937156, 30.518837454527258, 31.285927036780127, 32.07430131537135, 32.88497636570971, 33.575581451752136, 33.91185761497218, 33.98787388731107, 34.06407064323406, 34.405886847873084, 35.1326649680797, 36.03133071558165, 36.957367663111015, 37.90751345128621, 38.884601515323716, 39.89134337334741, 40.74983612949788, 41.16772702709628, 41.26220030282415, 41.35691100738249, 41.78149803706231, 42.68433691185072, 43.799514902066235, 44.94907542332446, 46.13114650572739, 47.34649542577744, 48.59709697114427, 49.663890087007765, 50.18443543976181, 50.30206238772078, 50.41995093573567, 50.94838646601021, 52.07362807691221, 53.465078183130245, 54.89821636417973, 56.37308546109606, 57.891317016202564, 59.45598178906671, 60.78867020657789, 61.437575789421345, 61.58429796684489, 61.73138167195523, 62.39087840107665, 63.797955098443204, 65.53799278331732, 67.329572850228, 69.17387845223794, 71.07553085436727, 73.03238252575171, 74.7026244738138, 75.51792455557172, 75.70238455221246, 75.88732098039682, 76.71602960578647, 78.48134053457697, 80.66540724393414, 82.91854318540923, 85.23899269436254, 87.63088419884475, 90.09462381059181, 92.19486173546781, 93.21826326635785, 93.45008581181547, 93.6826318172193, 94.72683840299479, 96.94904657594833, 99.70523593173499, 102.54308375623683, 105.46857054533163, 108.48463807844274, 111.59184952558714, 114.2444069275235, 115.54304041794062, 115.83599843502415, 116.12980749438462, 117.44707482692162, 120.25049461226983, 123.72670614627926, 127.31123223638893, 131.00825384024165, 134.81627331335275, 138.74924757366423, 142.11035542651015, 143.74967030914448, 144.1203466705595, 144.49247500103118, 146.16299195945683, 149.71688138618853, 154.12122073416182, 158.6619188387799, 163.34184808252655, 168.17095117111924, 173.1594619702199, 177.40905249677888, 179.47985323156362, 179.94895185737195, 180.4195154548318, 182.5325130471151, 187.03835262520798, 192.61955431206485, 198.37750767080348, 204.3093605656106, 210.43042996092103, 216.7434588523944, 222.13401681529587, 224.75862191648577, 225.35482895545036, 225.9527457279765, 228.63442393965983, 234.3267332482826, 241.37880689023447, 248.65126857028673, 256.1529495838714, 263.88198659479076, 271.8483863943032, 278.65516654140646, 281.96343218097985, 282.71270183811487, 283.4637445099179, 286.82932800937306, 294.0126981576652, 302.9038356925362, 312.0595249110971, 321.45845831996337, 331.14422260339666, 341.1031707404041, 349.5884426000023, 353.710743466253, 354.6446194769603, 355.58144110257643, 359.7798440916743, 368.70784147092763, 379.7269948261233, 391.06805787084, 402.7093656772749, 414.62842765073, 426.84350865171496, 437.21916873903757, 442.2431743377627, 443.3789732441405, 444.5174995482039, 449.6199615523953, 460.469152486717, 473.8068717445079, 487.41995417672655, 501.32500205718077, 515.532686879254, 529.9682103915562, 542.1662069589029, 548.0760694082007, 549.4061537917626, 550.7380168787928, 556.7055669685969, 569.3180342489177, 584.6109852688928, 600.0661838155347, 615.82917749585, 631.7817617526931, 647.8216279793263, 661.1788841555234, 667.591626462407, 669.0310783412981, 670.4709098141462, 676.8864405395244, 690.3716229542911, 706.6090053869954, 722.796185883548, 739.0835911395542, 755.1628400632785, 771.2561249697449, 784.390684873813, 790.6286703209961, 792.0251102750248, 793.4198715539267, 799.6016532838266, 812.2924068685222, 827.475134513513, 842.3520494516763, 856.9138549156108, 870.8865934758378, 884.3852321610601, 895.4063697226338, 900.5851090578725, 901.738851351915, 902.8737942199078, 907.8662828417982, 917.897893798908, 929.4972798078754, 940.5471120741438, 950.490488275191, 959.9123358410349, 968.8948620981325, 975.7302008204528, 978.862097276455, 979.5519798809306, 980.2329434681939, 983.1635262912553, 988.7862209093466, 994.6776087660942, 999.5562117394622, 1003.6891967745333, 1007.3551009565966, 1009.7901728864982, 1011.0386831630614, 1011.4199618183959, 1011.4859950429809, 1011.5639197532433, 1011.8313340060423, 1011.9002343257059, 1011.029179224924, 1009.0923356984254, 1006.8740642774046, 1003.4292821047261, 998.8948859330228, 994.9133584466392, 992.7810807674852, 992.3072812319795, 991.8270687352667, 989.5137158252411, 984.0443057863097, 976.6789733697135, 968.48270467956, 959.6478046888938, 950.1669493170135, 939.8355602783968, 930.8491604511419, 926.3009811383416, 925.2657259627889, 924.2325213069033, 919.6142473475945, 909.6571566397132, 897.1743519350889, 883.9690651366977, 870.3952178178338, 856.1823227433842, 841.6904916147976, 829.2771227894495, 823.3009397602234, 821.95829216913, 820.6154613375353, 814.6028419232617, 801.832536029717, 786.1915844870421, 770.5077321274941, 754.4159930169303, 738.3075487865872, 722.144356534442, 708.7098603481307, 702.28789383138, 700.8439729780249, 699.3994713521662, 692.9550151488145, 679.4240522627381, 663.1713427641739, 647.0197770346297, 630.9801985174998, 614.9862314051644, 599.3908480758398, 586.5198821311186, 580.3695742899127, 579.0038382171472, 577.6395682065814, 571.5828733194097, 558.9963381895756, 544.0226324915792, 529.3074844554899, 514.8313064035825, 500.7058052279483, 486.78572939740855, 475.4750647739211, 470.1430544934767, 468.95084051752883, 467.7605799748079, 462.48458848393244, 451.58312879646036, 438.75417984677216, 426.2714759673263, 414.07895427862144, 402.1972237052055, 390.5731561421435, 381.1675412243427, 376.758523030031, 375.7711182462115, 374.78604277047657, 370.4285332364009, 361.4573850824342, 350.90378776345347, 340.6792058320785, 330.73064059302493, 321.045831091749, 311.6493396542158, 304.05854769298924, 300.49318015756666, 299.6984751781126, 298.90562787329634, 295.3860822909213, 288.1788393455529, 279.7539853409051, 271.53544978416943, 263.58722378482173, 255.87422682418693, 248.3795138884026, 242.32574655151262, 239.48724441806314, 238.85352531062864, 238.22180133320236, 235.43323242442327, 229.72323843010489, 223.02885653994178, 216.51743714817712, 210.22074355510907, 204.1143043750553, 198.18964067885614, 193.4067485726621, 191.16107660605638, 190.6612396819956, 190.16356639785175, 187.96308735927278, 183.4429861056993, 178.14749801605274, 173.01876319438136, 168.04648574518913, 163.22199414265046, 158.55078415986347, 154.77497522874586, 153.00416168088375, 152.60962845310422, 152.21612744896885, 150.47657149693367, 146.90889700652042, 142.7269565921084, 138.67835086455958, 134.75523306601903, 130.95333144932272, 127.26107389824209, 124.27987491683514, 122.8830473338113, 122.57207083214048, 122.26190179593367, 120.8902419473052, 118.07251063468298, 114.77755479007422, 111.58099579315791, 108.47889448929723, 105.47176483932367, 102.55108365802447, 100.19674281731338, 99.09198762241748, 98.8457751272945, 98.60019165516515, 97.51435266883867, 95.28749272890848, 92.67351363755397, 90.14049655069017, 87.68340889909793, 85.29487159310558, 82.98078964836095, 81.11232298116106, 80.23511934919098, 80.03989014860478, 79.84513510345505, 78.98347987074675, 77.21322251321729, 75.14211766483974, 73.12709614970342, 71.1721091347824, 69.27658940845656, 67.43426423991482, 65.94781085439442, 65.24942483917015, 65.09364408179225, 64.9382536657905, 64.2513788276577, 62.84107133724583, 61.18579609958595, 59.58074668498782, 58.02298056485325, 56.50921079199699, 55.03888193847354, 53.85147263411464, 53.29373529611524, 53.16937870865189, 53.04535267610515, 52.49715921369756, 51.37041741833501, 50.04722064390066, 48.76448761147419, 47.51890299728551, 46.308602517102265, 45.13188013775384, 44.18067836993867, 43.733453906033475, 43.63386845107252, 43.534603752131474, 43.095962702874274, 42.19259838349859, 41.133353491133064, 40.103457606309355, 39.1027054006072, 38.130165209398996, 37.18459917227681, 36.41944881575965, 36.06018237250609, 35.97999443433972, 35.90001821402513, 35.54648948288695, 34.82074922118395, 33.96795400214572, 33.13980520474704, 32.33399101466658, 31.550584871735886, 30.788834012043676, 30.172036112221168, 29.88226176360622, 29.817620782716705, 29.75315945446779, 29.4682225917368, 28.88214567408298, 28.193368387685734, 27.523478613793404, 26.872609961254852, 26.240741283586058, 25.626267958199442, 25.128752525541923, 24.895100743717336, 24.842975050595808, 24.79097711201187, 24.561004078285187, 24.08738195794616, 23.53192766060422, 22.99130084308628, 22.465801761389855, 21.954531388591715, 21.45672037036541, 21.054787498987647, 20.865929815246073, 20.8237340493881, 20.78164089634271, 20.59546430101702, 20.21224066196011, 19.762661995904804, 19.324970375002895, 18.89923970002813, 18.48478616999452, 18.08239899609238, 17.756724078794836, 17.603274956601716, 17.569055667255334, 17.534911879232087, 17.38387602169315, 17.073484097733388, 16.708919466968453, 16.35463952275537, 16.009407949105654, 15.674113247539912, 15.347792043474188, 15.083442904925622, 14.959263210837442, 14.931553088732436, 14.90391835035212, 14.781493994704592, 14.530012552560347, 14.235306883823005, 13.947916755355761, 13.668997784101306, 13.397695442133347, 13.133805616409134, 12.920344979103536, 12.820031986501418, 12.797643267405642, 12.775305310699512, 12.676460464152822, 12.47368654886588, 12.235512157829517, 12.003534702612559, 11.77813063567064, 11.559677217669654, 11.347554010582838, 11.175603519566618, 11.095014146158125, 11.076978059492365, 11.058994617649269, 10.979829971246778, 10.816949441105491, 10.626031502876815, 10.440344892524603, 10.260114837118476, 10.085490231459195, 9.916142599229854, 9.779830734350718, 9.716029333226981, 9.701755047654029, 9.687518473598704, 9.62458707941303, 9.4956483213358, 9.344650075687632, 9.198523681074217, 9.057336122158535, 8.920417077967226, 8.788077930384807, 8.681403119578624, 8.631493383006264, 8.620375225599721, 8.609290326439758, 8.560337889509714, 8.459778283416632, 8.342788041649671, 8.22986232488642, 8.120972762460335, 8.01545298679281, 7.913778006757263, 7.832362934453845, 7.794272513505315, 7.785801270431281, 7.777371861143939, 7.740134333488493, 7.664066166842468, 7.575354835969043, 7.489908310224264, 7.40795683775319, 7.329179314099732, 7.2538877037745655, 7.193888679075901, 7.1656713500689255, 7.15942514727571, 7.153198674549104, 7.125714445467338, 7.069941776316681, 7.0053474832639235, 6.944462373428972, 6.88629035799429, 6.8313236257248775, 6.779054359519479, 6.73787875186695, 6.718931417928027, 6.714734855750416, 6.710559812775842, 6.692259778076177, 6.655545042783368, 6.613829072434405, 6.574645641311687, 6.538363523969063, 6.5050594521512615, 6.474607100440158, 6.451339698501187, 6.440809693901493, 6.438492279969872, 6.436197421629344, 6.426273176399217, 6.406847222515851, 6.385888047227469, 6.367845915663047, 6.352613590434732, 6.340278573925681, 6.3300327459500805, 6.323614403517429, 6.321482668460693, 6.3210008656652565, 6.320541041341902, 6.318760441699772, 6.316571369388951]}, "46": {"0": [2.6654286070537934, 2.676428780722681, 2.7247682297985625, 2.778222318150076, 2.7944579689917215, 2.796004445130288, 2.7975592990814726, 2.8150339824903923, 2.894738335649499, 3.0486830863790715, 3.243594138904311, 3.482121726314894, 3.7668994889518252, 4.1023322030688485, 4.351991656536478, 4.4196543522086635, 4.42596708525322, 4.43229329041977, 4.502019698516, 4.792114415110823, 5.289986698358866, 5.862937332899075, 6.5230479084470145, 7.285105561759762, 8.164816327992384, 8.814205706695645, 8.989620965868376, 9.006014952184469, 9.022443435847892, 9.202970130095206, 9.956704847951626, 11.255427961510158, 12.760444327227425, 14.50650020172292, 16.53730588062303, 18.906585923150548, 20.670672860947104, 21.14995299434091, 21.194685291042838, 21.239521832950423, 21.733210219558707, 23.802324681988527, 27.401791263078714, 31.626886056411134, 36.5976808533377, 42.456494105235045, 49.37480716893837, 54.584235468951704, 56.008268805427356, 56.141469303232135, 56.27501964330254, 57.746799793550544, 63.94274999689235, 74.85552996926623, 87.84190577824528, 103.34338235361876, 121.86785736012123, 144.0450826163378, 160.93122158359543, 165.56007131349293, 165.9932229992887, 166.42767469534843, 171.23022368623572, 191.55900401818855, 227.66112852479148, 270.9711072668686, 322.7797299446514, 384.3636480700736, 456.8600800347902, 510.5451760839567, 524.9811100542751, 526.3260328833605, 527.6741161300828, 542.5201165676485, 603.432721306394, 703.0527156254865, 806.0126752037212, 904.5240691852803, 989.0060591431186, 1050.3002477226707, 1074.771029123494, 1078.7345523962163, 1079.0691064871532, 1079.4048017730186, 1082.3855397980667, 1084.7786232405765, 1061.6341945113493, 1007.9422890696748, 929.2128408796514, 833.4479754471369, 731.0064989512973, 663.8454666426485, 647.0287051763788, 645.4940086889222, 643.9634055178835, 627.5338501555597, 565.1709818563562, 478.3460718813595, 402.81881045850463, 338.42990723778104, 284.14519782563394, 238.67812224272998, 213.04613348556074, 206.99051257693353, 206.44284659747726, 205.89665300101538, 200.05533288142078, 178.78661135133453, 150.8587723900137, 127.58323154866335, 108.16278012691733, 91.9280294775963, 78.32279095463846, 70.61269150169733, 68.78306980362665, 68.6175393243135, 68.45239918637652, 66.68531581393246, 60.227064645239516, 51.672167825786886, 44.45596465993138, 38.35626459884193, 33.18436581235332, 28.79721044890215, 26.28601290730642, 25.688144995244876, 25.63399262404579, 25.579951939169224, 25.001102376822402, 22.874708968695394, 20.035551066518234, 17.615836253330045, 15.554258455635047, 13.799507873639726, 12.309041130378445, 11.457460592323114, 11.255119181344599, 11.236756290485669, 11.218438449667222, 11.022303354012609, 10.306412403517024, 9.364629277550353, 8.584627555965026, 7.9458664228221085, 7.43060041209606, 7.026556558752771, 6.817517056385391, 6.771107904445944, 6.766979960390225, 6.762877353798861, 6.719662267814113, 6.576435155770938, 6.4441747744122155]}, "47": {"0": [2.6906006362508, 2.691034459841744, 2.6925472494505884, 2.6950136365569417, 2.6979111276324983, 2.699461159414461, 2.69985667679745, 2.7002607999716655, 2.7020406090143547, 2.7062372953655425, 2.7122581271740325, 2.719415770020395, 2.7274514904988534, 2.736637378879731, 2.74700906106258, 2.756368734745503, 2.7611135900379056, 2.7622752405539397, 2.763446527720992, 2.7684397271261814, 2.77933421049812, 2.793351103391022, 2.8085596319544264, 2.82500907694292, 2.8426035132051712, 2.8611663330038026, 2.8772092056299208, 2.885169204859256, 2.8870915601845835, 2.8890244296754366, 2.8972037394032246, 2.914715506725334, 2.9371065679108344, 2.9602952457393212, 2.984904266957734, 3.0105318905886396, 3.037427752261799, 3.060346101859383, 3.071482193196268, 3.0741678548108444, 3.076863871543334, 3.088229308492498, 3.1125258707625765, 3.1430366316310394, 3.1747837536109227, 3.2078992888898186, 3.2418357790040018, 3.276955313377773, 3.3068126055733407, 3.3214149747732526, 3.324942166888646, 3.3284804915714985, 3.3433580327286365, 3.3748649073849286, 3.4142411284138134, 3.4548920504876692, 3.4967306757054826, 3.539943509924659, 3.584192049053243, 3.6216544581706347, 3.6399556491390945, 3.644376654903452, 3.6488092312892104, 3.667387084425694, 3.7067810627475306, 3.75581745547209, 3.8061758083128354, 3.857930142248896, 3.9110375460314484, 3.9655468505577756, 4.011501411195849, 4.033861234870411, 4.039251302562862, 4.044653568188219, 4.067335229287269, 4.115348038394001, 4.175109187001938, 4.236391087106396, 4.299219612184546, 4.363664080540138, 4.429599309218537, 4.485138250007185, 4.512133424888252, 4.518629260340286, 4.525141579433347, 4.552503065485773, 4.61051050075244, 4.682306929625939, 4.755787347374325, 4.831075541340539, 4.908197563171756, 4.987024628258853, 5.053387317260504, 5.085641514311556, 5.093399910523167, 5.101169808717875, 5.133821733538884, 5.203024037254207, 5.28864501968912, 5.376219756195762, 5.465831682823002, 5.557690251577013, 5.651610934191311, 5.730622962845497, 5.769107595044226, 5.778394945079923, 5.787684843990076, 5.826657243412492, 5.909040923681667, 6.011079376369155, 6.115550051409283, 6.22249726693573, 6.3318989663215755, 6.443723890567225, 6.537805653605975, 6.583618719028041, 6.594661197784882, 6.605733683772243, 6.652143910117302, 6.750321051855143, 6.872142461384419, 6.996946220536372, 7.124559646007665, 7.255134559230298, 7.388908265837362, 7.501595279494418, 7.556320233458952, 7.569508905320645, 7.582727833464508, 7.638232527691026, 7.75571433402715, 7.901425833746572, 8.050581737367812, 8.20331786615847, 8.359601563829237, 8.519589147729617, 8.65429794053291, 8.71973613811407, 8.735499772302385, 8.751297107687089, 8.81767385333858, 8.958405037599267, 9.133225966320042, 9.311987183734809, 9.49501923119366, 9.682500383727561, 9.874444537439853, 10.03639027099762, 10.115064537407521, 10.13402221816675, 10.153019924634563, 10.232802819144002, 10.401813693631018, 10.61154021990315, 10.826377704443763, 11.046609368580505, 11.272212874880166, 11.50304929223398, 11.697547692494307, 11.792171345987297, 11.814981853172808, 11.837846975524558, 11.933800940833395, 12.13686628182255, 12.388777392271276, 12.646959717382265, 12.911561967132586, 13.182789407114281, 13.460515344478045, 13.69433996089317, 13.808091200831782, 13.835497458216633, 13.862966193498739, 13.978294712161754, 14.222564773129811, 14.525550229286218, 14.836748106238796, 15.155578122653964, 15.482463644273071, 15.817650954976534, 16.099905042392365, 16.237328658686703, 16.270464478481028, 16.303682598693808, 16.44309003165654, 16.73786492505437, 17.105251450990046, 17.481485797694617, 17.86740356867081, 18.262842644584154, 18.668388600929934, 19.01043353605487, 19.17698445872645, 19.2171382635319, 19.257389659691043, 19.42643634236157, 19.784548338849852, 20.229322179223235, 20.685069130931637, 21.152331813382872, 21.63218453155747, 22.125295464578848, 22.540894827699013, 22.743179827301017, 22.791921566868353, 22.84077856523349, 23.04596030427642, 23.481123882985887, 24.021008612795374, 24.57556077754974, 25.14379611752846, 25.728370999860104, 26.327847828274248, 26.833551265244022, 27.080112445932762, 27.139633005166235, 27.199124976520494, 27.449118642164247, 27.979262644641402, 28.63779660837983, 29.313317706253308, 30.006940960150732, 30.719306118081178, 31.45188409943137, 32.070025829398844, 32.37115026112828, 32.44373906419106, 32.51649494500453, 32.82248263549217, 33.47156267659563, 34.27740583669722, 35.105121346170066, 35.95672301163605, 36.830569255074494, 37.72744845615661, 38.48472222085138, 38.853480954440485, 38.94267156165956, 39.03209400103482, 39.407861363683374, 40.20435574241689, 41.19375749512842, 42.21233678538213, 43.25718758807922, 44.33131064024877, 45.43431260131654, 46.36676554439363, 46.82119703012454, 46.93080779868161, 47.040705198890606, 47.50253015804906, 48.48267918399117, 49.7025886648987, 50.95471342003942, 52.24260778893012, 53.56931244390813, 54.93397160081709, 56.08458441223042, 56.646291655411545, 56.78178859946606, 56.91764401980201, 57.48780910909499, 58.69688002766214, 60.20464706102926, 61.75516249537417, 63.34844510890399, 64.98838410903379, 66.6746520617158, 68.10120719284835, 68.79644860301305, 68.96422263288943, 69.13246568424138, 69.83980450621289, 71.34446342380598, 73.2153825995448, 75.1404779633699, 77.12281804982173, 79.16385997419903, 81.2620893512826, 83.03625227580719, 83.90202514094796, 84.1108939056315, 84.32032683389927, 85.20069281849898, 87.06980358911093, 89.40183642086622, 91.80135730744267, 94.27150685512764, 96.81258447164055, 99.43243408526128, 101.65009327917211, 102.7304198688914, 102.9908076288851, 103.25180568483977, 104.3526710088448, 106.69512981597065, 109.61199724570727, 112.61265479336609, 115.70631401779369, 118.89118039321575, 122.17250563745363, 124.94990063265013, 126.30665336560679, 126.6341295678288, 126.96255092066433, 128.34364173969405, 131.27901580590853, 134.93794560362718, 138.70604865010415, 142.58551298389906, 146.60079553698063, 150.73604986300924, 154.23241204496537, 155.93842035095832, 156.35019653248125, 156.7634983655491, 158.50375120235114, 162.1974426120475, 166.80377563558798, 171.5526016233509, 176.4565395200483, 181.50730521928324, 186.70771604445886, 191.11922713578522, 193.26959409961657, 193.79031789116692, 194.3134394829815, 196.51499272284224, 201.1771798410855, 207.002512232821, 213.00711119590272, 219.2018331941044, 225.5985030181098, 232.17453811896868, 237.7527445628754, 240.47543855521656, 241.1329810900372, 241.79256423939688, 244.56780815422832, 250.46999722093383, 257.8378302232131, 265.44384549471704, 273.2932468632881, 281.37786383527043, 289.71745963792296, 296.771682706849, 300.2190168428359, 301.0505512974735, 301.8846075547648, 305.3881862006302, 312.8443392962586, 322.15857272508856, 331.7653193493433, 341.6764867621542, 351.88222765577717, 362.40390811327444, 371.3342981871512, 375.68263115150984, 376.72969013424427, 377.7798672797182, 382.1971505039102, 391.58944197076795, 403.3077017556105, 415.38774206399864, 427.8299830993834, 440.62282723816384, 453.7651446137703, 464.8417821654155, 470.2567658483712, 471.563338494679, 472.8735174757941, 478.37982265987824, 490.07612034463176, 504.6125105492073, 519.5565344944512, 534.8456125745366, 550.5290448196617, 566.6605624462067, 580.1970005536261, 586.7639226788662, 588.3462387826357, 589.9342265777253, 596.5958825919696, 610.7410479830255, 628.2430154953939, 646.0692121352347, 664.2062281600387, 682.7537088961783, 701.451459971224, 717.0810898329896, 724.6960319799235, 726.5293284710458, 728.3661114522934, 736.0707931178276, 752.3594144564333, 772.3049600743772, 792.3507620303526, 812.4816240873853, 832.7436175449548, 853.1056400966517, 869.9197915634574, 877.9924335337262, 879.9277491490949, 881.8636020557966, 889.914715526962, 906.4112615558489, 926.63925563717, 946.6576200033968, 966.540876022127, 986.044588296822, 1005.1299949401305, 1020.6433669693542, 1028.0325486718912, 1029.8024278281428, 1031.5721859987257, 1038.920410193484, 1053.8055663522198, 1071.2954019125493, 1088.1280991110368, 1104.4464999554843, 1120.0120251632702, 1134.871856901912, 1146.51284247524, 1151.5462855733826, 1152.848713045081, 1154.1409501560713, 1159.4249137051856, 1169.5518694436848, 1181.0682626350242, 1191.9370951599299, 1201.839991722327, 1210.7502313945988, 1218.905182469706, 1225.0553953354472, 1227.4896476380104, 1228.1446077107826, 1228.7887022661996, 1231.0671835511864, 1235.1685439078103, 1239.3987454910016, 1242.0696383844215, 1243.9553793804996, 1244.954546643476, 1244.9288322873451, 1244.0209876068946, 1243.2881950293963, 1243.0793589129257, 1242.8629241605245, 1241.886262186991, 1239.340203670958, 1235.1940881571795, 1229.7598486131785, 1223.434060832675, 1216.3514270347646, 1208.397080550963, 1201.2202381935685, 1197.4152846114232, 1196.4858674289271, 1195.5495382896231, 1191.5665063902502, 1182.3124066636435, 1170.4827209255354, 1157.8087079708312, 1144.176711606066, 1129.8185320978675, 1114.7475072488432, 1102.1673209592827, 1095.6125201506327, 1094.0629647909514, 1092.5127031416328, 1085.9368117524214, 1071.9299885955654, 1054.6142377589842, 1036.6448290289766, 1017.9221494174104, 999.0837813315768, 979.5912546377507, 963.6331496115471, 955.7704419153018, 953.8678792268253, 951.9606561638708, 943.9861015784247, 927.5678730143786, 907.2672469225776, 887.0333043975915, 866.876553539935, 846.5898465787236, 826.3043647480033, 809.6110212906431, 801.645281287682, 799.7390113198546, 797.83353204163, 789.8882896746366, 773.3537070132857, 753.4525365574644, 733.907516344642, 714.6358594157231, 695.6430973524522, 676.8691463743723, 661.6297514816283, 654.4149472439051, 652.6951015640553, 650.9785691047282, 643.852224960315, 629.2176021057765, 611.6184774182826, 594.4645987105916, 577.729172075972, 561.3802749803556, 545.429594793249, 532.5160808910476, 526.4229895347078, 524.9750220484314, 523.5315871400736, 517.5971868642911, 505.36091204206656, 490.77394139065154, 476.61873329676115, 462.8859928423825, 449.5282413875055, 436.52142605725936, 426.05061598973725, 421.1103379301586, 419.93743952652653, 418.7676700283566, 413.91865030187205, 403.97211058731, 392.2326481573494, 380.8474561865882, 369.7847760345383, 359.05021580473334, 348.62416782672074, 340.28294627503425, 336.3570148602336, 335.4233866015229, 334.4924211614502, 330.63517525422066, 322.7171233812608, 313.40325151443164, 304.35531179269265, 295.57330421604394, 287.04961756667865, 278.7929413487869, 272.17674607650014, 269.0658612904352, 268.32619697115, 267.5869876277468, 264.52110370845844, 258.29413701224803, 250.9288457647011, 243.7776790300768, 236.8501382974199, 230.1277043651865, 223.59666079173056, 218.37428668182721, 215.91653501681827, 215.33207938070387, 214.74929997137076, 212.33478517598473, 207.38810424359798, 201.55836952518084, 195.90257182082948, 190.4219446096624, 185.1037672402161, 179.95601298399006, 175.82667490444447, 173.88276435217253, 173.42040177186007, 172.9593373556428, 171.04879811015985, 167.12974832499776, 162.5129143597862, 158.04633314774685, 153.707383674424, 149.4965576875247, 145.41582053597145, 142.1399408156948, 140.5993472697271, 140.23298425557402, 139.86761483477926, 138.3535288532074, 135.25487711713632, 131.58814141118023, 128.0256492702104, 124.5789072033037, 121.23641896349834, 117.99543616981265, 115.3933536868091, 114.16893519767868, 113.87811614080401, 113.58832820384902, 112.38443626443845, 109.90846539246168, 106.98190220359317, 104.15233249060083, 101.40820464321712, 98.74217058861076, 96.15048575597828, 94.07214955652606, 93.09228147725264, 92.86022156651919, 92.62888619114507, 91.66781180925415, 89.69563728974549, 87.36144908691386, 85.09491111057548, 82.89235812291426, 80.75418858883135, 78.67867386082891, 77.01219824188286, 76.22801261762206, 76.04136057765596, 75.85518116380561, 75.08336402318054, 73.50147126655787, 71.63195862528849, 69.81400137861705, 68.04644472752078, 66.32574982532499, 64.65790274071198, 63.318206939479275, 62.68692917555552, 62.53651010440592, 62.38639866152905, 61.76348168416736, 60.487124214650635, 58.980571609704306, 57.51878745183804, 56.094176831018984, 54.7061705994943, 53.360650452063865, 52.27889102976308, 51.76938111740906, 51.64819572947885, 51.5273515448825, 51.026994628299654, 49.99794728559502, 48.7803462054533, 47.595994580574676, 46.44422175353917, 45.32413258519909, 44.23315570102539, 43.35700901714497, 42.944360951045894, 42.84619404301786, 42.74803117670372, 42.34125475166381, 41.50776911734606, 40.519894462763176, 39.55684086761891, 38.62085886172383, 37.71091944298675, 36.825347293202505, 36.11425097317869, 35.77881147883639, 35.69895989512241, 35.619306537174985, 35.28891877902404, 34.61047373673898, 33.805756899807314, 33.02395953131283, 32.26397342402959, 31.523016736654814, 30.800631605123712, 30.22032802516176, 29.94610388471514, 29.880893223642286, 29.815857236044007, 29.546331572141163, 28.993181298603297, 28.33950880404272, 27.702243530473293, 27.081352608669903, 26.477073149672737, 25.88896978343059, 25.415682771010108, 25.192485320972157, 25.139322951375135, 25.086306634854502, 24.866704604944324, 24.41594840992652, 23.881950863388553, 23.361590354360356, 22.854526072288916, 22.361180266688, 21.880033949687277, 21.49341204747854, 21.31109868595261, 21.267683326155915, 21.224369692856193, 21.044634427948743, 20.67530491902948, 20.237591888482747, 19.81166339908397, 19.396461186209265, 18.991595721532356, 18.59707120395299, 18.279824098501905, 18.129867538424076, 18.094159990799124, 18.05860694556544, 17.911559560754736, 17.609428527399995, 17.25094535616864, 16.901524373336795, 16.56104384224783, 16.229536307723478, 15.90637796400621, 15.646567957833144, 15.52408949729283, 15.4949409962445, 15.46584734788344, 15.345148861515701, 15.097405360614077, 14.803648218048528, 14.517585855409191, 14.239329162317583, 13.968409867065358, 13.704640027460059, 13.492523277723052, 13.392345226262343, 13.368499434714856, 13.344713879015686, 13.246095291988937, 13.044095455743722, 12.804628767315117, 12.571997206193869, 12.345014096434909, 12.124058746648517, 11.909102021744207, 11.736789507783488, 11.655493102569249, 11.636150039934508, 11.616858728989204, 11.536892515490695, 11.372939294300519, 11.178787313493707, 10.989997823778953, 10.806535264169055, 10.628343261756056, 10.455232851626524, 10.3165486197219, 10.251159953411747, 10.235584020274555, 10.220011189178054, 10.155492280036217, 10.02360431146133, 9.867864761856573, 9.716608968586453, 9.56984598382996, 9.42774755701853, 9.290115476750803, 9.179808997471861, 9.127918067199808, 9.11558023283639, 9.10327760584074, 9.052316569451223, 8.947996789141, 8.824898929531122, 8.706159526216927, 8.59092888548183, 8.479375094155364, 8.371539601563144, 8.285263523264119, 8.244769398280196, 8.235152328735126, 8.225567918185336, 8.185960501679194, 8.105003143078147, 8.009952156585392, 7.917747000243266, 7.82885197665591, 7.743219459239216, 7.660850435145189, 7.595329559038065, 7.564559165247428, 7.557259000425736, 7.549987795272095, 7.519949332893836, 7.458684291199428, 7.387284678047384, 7.318711355483363, 7.253043357777684, 7.190131410202782, 7.129978881368992, 7.082601044177127, 7.060596065478, 7.0553872903308745, 7.050202931347609, 7.028807542104725, 6.985481289413025, 6.935255738084851, 6.887781223279409, 6.842981889277069, 6.800819726721868, 6.761310447361909, 6.730747442047236, 6.716708150037438, 6.713403324832614, 6.710112320151623, 6.696593795528642, 6.669700946870996, 6.639451045895475, 6.611744683491014, 6.586594528389341, 6.5638589263454765, 6.54361420170202, 6.528842602678674, 6.522379664582116, 6.520879678972045, 6.519401579626126, 6.513468099713861, 6.502315341578706, 6.490992416182228, 6.481993629336218, 6.4755381050581216, 6.471613802041851, 6.470344415153068]}, "48": {"0": [2.7074965630733376, 2.707716486264778, 2.70779144016401, 2.707882236571253, 2.7084813155955163, 2.7105808886836225, 2.714708677920348, 2.7204489285798443, 2.72799167196328, 2.7372520387974104, 2.748279109509291, 2.7588363832958662, 2.7640387013056165, 2.7650556560725468, 2.766082161792219, 2.7716315408815966, 2.7846472580007693, 2.801797590922946, 2.8207270789807253, 2.841550664434871, 2.8642647503210146, 2.8886962140059387, 2.910326164941612, 2.9208172937130654, 2.9228588004399785, 2.924907965796302, 2.9357173429451247, 2.959995089667709, 2.990635320916678, 3.0231504027370915, 3.057446203644058, 3.0934784432135563, 3.1312317866123536, 3.1639626170184183, 3.1795719531973363, 3.1825985294061705, 3.1856364450796963, 3.2017499010411514, 3.237500973320546, 3.282075223882572, 3.328583734565429, 3.3769608614185467, 3.427334710019551, 3.479716982853069, 3.5248638356641657, 3.546302302240587, 3.550444007061511, 3.554597531980831, 3.57645139433839, 3.6244426998523633, 3.6842797874400257, 3.7462161533580742, 3.810343801939238, 3.8767934007721774, 3.9454151763593184, 4.004179032063427, 4.032047634395707, 4.037422832990774, 4.042809898745813, 4.071126729235628, 4.13336252969091, 4.210640087838437, 4.290359664475873, 4.372641619403394, 4.457562945136691, 4.544995611709087, 4.619676193920744, 4.655060928098391, 4.661887520929129, 4.668730590446117, 4.70470502650798, 4.7834369565828325, 4.880843542065477, 4.981235352359181, 5.084860969941413, 5.191554081941223, 5.301251466885433, 5.394738325847789, 5.438903091819928, 5.447414015921142, 5.455942434127099, 5.500848346564816, 5.59957473599001, 5.721330113193951, 5.846906627252803, 5.9762469523659405, 6.109437708842055, 6.246475881395944, 6.363377528032477, 6.418754214790173, 6.429430325301034, 6.440129924595668, 6.496360722872463, 6.619557319287103, 6.772013355614717, 6.929210164269644, 7.091247333505358, 7.258249726846934, 7.43022607606196, 7.577004386470396, 7.646457942761078, 7.6598519829009, 7.673276279322889, 7.743877715486775, 7.898666105280137, 8.090392572342774, 8.288004319616975, 8.491731373920322, 8.70148351794977, 8.917681848596763, 9.102646522901876, 9.190204925902442, 9.207076383775249, 9.223987799365032, 9.312958721433045, 9.507999920997586, 9.749548682509353, 9.998721775102819, 10.255835035442102, 10.521141956312658, 10.794535017834583, 11.028233836056112, 11.138991831451401, 11.16033530525866, 11.181706622550136, 11.294140085339237, 11.540905732111158, 11.846732162916965, 12.161919288406931, 12.487039623898474, 12.82277862407414, 13.16904683830657, 13.464767575550237, 13.604899686286938, 13.63190256651036, 13.658948497287476, 13.801222508524571, 14.113249300870056, 14.50026172910807, 14.900101693428786, 15.312139748724924, 15.737566638498784, 16.177556323637386, 16.553337192937654, 16.731428405051982, 16.765784667107727, 16.800223229581935, 16.981394997701386, 17.37888395700954, 17.872098457067928, 18.381327703692254, 18.907428200665148, 19.45141387523238, 20.01267330688174, 20.492708083283286, 20.720012065436183, 20.763855294599296, 20.80781168996411, 21.039217433079862, 21.547864746685637, 22.17961873878788, 22.83192358863242, 23.50545585417884, 24.202297263694735, 24.921802265733486, 25.53822701680621, 25.830173803197702, 25.88672503169019, 25.94341927929784, 26.2413783761907, 26.894759488290443, 27.70613405163679, 28.545006931909803, 29.412428814460455, 30.31029771221559, 31.238527145488312, 32.0339725079683, 32.41142545159436, 32.48424663161534, 32.557242590407235, 32.941221572322135, 33.7849976543688, 34.834468955622974, 35.920233239025876, 37.04452662643751, 38.20893621120059, 39.4130536611672, 40.44649626255898, 40.93623721653733, 41.030717682087285, 41.12542532120197, 41.62495981464852, 42.722320834061584, 44.08728638270715, 45.50011423728435, 46.9639490550135, 48.48229256409721, 50.053328892966206, 51.39999581654847, 52.03949058733128, 52.162892665263406, 52.28674388381518, 52.93909177252425, 54.374322450054926, 56.159774058329745, 58.008917729710575, 59.928225927707466, 61.917632787404756, 63.97590200571185, 65.74460686727743, 66.58544558788041, 66.74782534850095, 66.91052275060747, 67.76565376812917, 69.65429287852002, 72.00342200438881, 74.44052857963455, 76.96785791255947, 79.59076829073119, 82.31238373810075, 84.6493434718357, 85.75976434456656, 85.97413368711013, 86.1890671932379, 87.32216764757842, 89.82200454712984, 92.93735594720619, 96.16480086165774, 99.51614330982014, 103.00285451599864, 106.61925834015673, 109.73090091498649, 111.2109312951341, 111.49690311462224, 111.7837009984296, 113.29413143981442, 116.6197369790958, 120.761147459879, 125.07067063934221, 129.55770773916393, 134.21337157903363, 139.0518104715182, 143.2220252257004, 145.20526130549564, 145.58816240997905, 145.97208164834694, 147.9936839763831, 152.45028395540342, 158.01713388441445, 163.80531799019366, 169.82325522978005, 176.08074917595044, 182.608674317449, 188.21931937680287, 190.88969255091476, 191.4054911486448, 191.922738694299, 194.64766245946225, 200.66929986607315, 208.18846622365558, 216.00538854755172, 224.14320562028627, 232.62313369293776, 241.44909149035558, 249.0314650007493, 252.64342555539275, 253.34243632243698, 254.04348770402024, 257.7379603688578, 265.90302800147157, 276.0923729525604, 286.70854877574294, 297.7400861971358, 309.2459768512405, 321.2370076871786, 331.5591904133856, 336.458651439567, 337.4046397377721, 338.3531609506849, 343.34417587043373, 354.3937702858274, 368.2248789440398, 382.6275101775707, 397.605303331837, 413.16553778342035, 429.3256157395198, 443.2416227574369, 449.8452993695965, 451.12282824326286, 452.40490225408985, 459.15978744161197, 474.04997532289894, 492.56782419888714, 511.82320831592455, 531.7363322152684, 552.4766360942338, 573.8812229173799, 592.1341849492642, 600.8017171062904, 602.4751447270148, 604.1530210908115, 612.9881948010578, 632.4629269264666, 656.4431074960114, 681.0236089690837, 706.4665736764242, 732.4776527312948, 759.0452520535172, 781.6965554198777, 792.3722465715003, 794.4180082727863, 796.4654763085301, 807.1863196778238, 830.3701092066182, 858.6901099636032, 887.2830622162751, 916.0524023079423, 945.0164431389023, 973.7189633387278, 997.2377821545638, 1008.1152010012295, 1010.2129086738576, 1012.3085774576331, 1023.1827726105394, 1046.2527956790207, 1073.5024488460685, 1100.5884747181615, 1126.0719042255923, 1150.7783900778682, 1174.6748965721852, 1192.8761689270927, 1201.7530977377735, 1203.47273683499, 1205.18366679983, 1213.374575135193, 1229.675911900146, 1248.36002965615, 1265.3084961204538, 1280.4473820853993, 1294.088933976192, 1305.8571649564435, 1313.934010311376, 1317.3781180051155, 1318.0082481396823, 1318.627512756894, 1321.6851323656106, 1327.381137827813, 1332.2308111861698, 1334.93863240343, 1336.1374191127015, 1335.0952450423576, 1331.7026537635902, 1328.0635869538185, 1325.7237216428073, 1325.2257026748548, 1324.7116131205148, 1321.7655937662819, 1315.4807391566844, 1305.8100120413117, 1294.2549103233555, 1280.9440768295535, 1265.9276803591363, 1248.7305918769002, 1233.3156363078222, 1226.2942589766633, 1224.891623818284, 1223.4305710187928, 1215.4828780405605, 1197.5641421993078, 1175.212448931033, 1151.859282542887, 1127.448311469871, 1101.560016570622, 1074.3160889719998, 1051.7567483380305, 1041.1614202716573, 1039.1101302730012, 1037.0584017607418, 1026.3359085586455, 1003.2115997125694, 974.6336584276019, 945.5735906489552, 916.7591710429107, 888.4964887855097, 859.9960479823379, 836.3140731300051, 825.5814793103948, 823.5289528151558, 821.4772170095199, 810.7574498560195, 787.4168136435699, 760.1941391368824, 733.5196367313375, 707.5116106798671, 682.0929585753798, 657.2983973824082, 637.2415594138446, 628.1144366153017, 626.3787147302479, 624.646805547354, 615.6402686793666, 596.6804919628353, 574.5536508763518, 553.1307291168195, 532.4154775129992, 512.4879462835263, 493.23184247975024, 477.77191516781943, 470.750678894166, 469.41820406881163, 468.08948109850803, 461.2110500498605, 446.7498125246808, 429.8917504128834, 413.71429363649736, 398.1650017178247, 383.1654200944481, 368.7830080917775, 357.25068589079905, 352.03516620699116, 351.04504770849104, 350.05766282851914, 344.94536039247737, 334.19189510381455, 321.7005318187986, 309.7073269977833, 298.2014807272057, 287.1612278717348, 276.5263401464843, 268.00928499188547, 264.158900665542, 263.4284432605847, 262.7002087352616, 258.93304720798795, 251.0240199255237, 241.838466319695, 232.99643883346394, 224.50614119334466, 216.3494805469007, 208.52345258176695, 202.26125812983804, 199.42096221328615, 198.88192489858167, 198.34442987376994, 195.56243605337443, 189.71313303667435, 182.9286498563243, 176.40713168110972, 170.12970811388163, 164.09999070054266, 158.3090841715921, 153.66785595989353, 151.56297947205576, 151.1635995989695, 150.76579768305982, 148.70696634279517, 144.37532168557905, 139.34328822480526, 134.50399087209522, 129.83463028391876, 125.3527641277302, 121.04449838387117, 117.58841447183309, 116.02058581750218, 115.72308193103285, 115.42637040251071, 113.88963837370893, 110.65539684891988, 106.89232236443017, 103.27428976800076, 99.79315958860599, 96.43668093421128, 93.20890902666137, 90.6192126014237, 89.44130179116056, 89.2175246217118, 88.99431429248331, 87.84030990396863, 85.41515189082705, 82.58968444886072, 79.86402243793185, 77.23699122311334, 74.71171229004963, 72.27735067693631, 70.31975654770216, 69.42872091421565, 69.25963248065186, 69.09103273734205, 68.21844364060067, 66.38514314905694, 64.24945744264429, 62.18870624514092, 60.20161137662507, 58.286265149661425, 56.43868966317942, 54.95158214793325, 54.27708127889047, 54.14916064717134, 54.02161924901533, 53.36061627676806, 51.96737080661534, 50.34220598383662, 48.77363546454684, 47.25928996193272, 45.797548818685016, 44.38701828369655, 43.252587569647964, 42.73775703785706, 42.63991910402641, 42.5423181980213, 42.03643870050255, 40.96983474200793, 39.72522373944515, 38.52357900751027, 37.363872049203884, 36.24406767639673, 35.16189085582372, 34.29001697246355, 33.89375138388584, 33.818499455733495, 33.74346335589735, 33.35510143623444, 32.53706405248952, 31.580936676138233, 30.657439360303787, 29.764069750574567, 28.901025619392634, 28.067464901669883, 27.397489363867802, 27.092503818542205, 27.03458538116295, 26.9768112878515, 26.67742547652518, 26.046036874617922, 25.309345333534523, 24.596777874043703, 23.908445457409208, 23.242522145363875, 22.59871175494186, 22.080779585000627, 21.845332771215297, 21.800618410791078, 21.756019870454917, 21.52462492287401, 21.03611637004479, 20.464570883614766, 19.912805113998512, 19.378793760849213, 18.862769362815644, 18.36311999930947, 17.96094363637688, 17.778080551903805, 17.74336829391256, 17.708752721891926, 17.528957590223833, 17.150077425354475, 16.707218178874452, 16.278816659537927, 15.864931433070828, 15.464753092757501, 15.077706308617174, 14.766435330350628, 14.62463054774422, 14.597700564912047, 14.570842137834735, 14.431737754978347, 14.138504290984036, 13.796139650691135, 13.464957587616759, 13.14553742902732, 12.837184869575875, 12.539428304040639, 12.299670461491413, 12.19057226412732, 12.16985039960998, 12.149186701690628, 12.042180895932317, 11.816736250026693, 11.554355801054488, 11.300757063864483, 11.05651280851226, 10.820692019900976, 10.593738973552185, 10.411788636652782, 10.329162065702633, 10.313477839250986, 10.297837456408832, 10.216799494945873, 10.04613519866577, 9.847708955921002, 9.656762766846128, 9.473439917692712, 9.297186274560078, 9.127533597110716, 8.99185309894712, 8.930598487004564, 8.918967148875154, 8.907367201664213, 8.84730663832901, 8.721221463858054, 8.5752344394052, 8.435120614798803, 8.301030937805915, 8.172518892052741, 8.049824793529414, 7.952029026850847, 7.9078919690616125, 7.899534561761332, 7.891206356867324, 7.848162176448643, 7.758059642733637, 7.654415661603718, 7.555781847014703, 7.461949332527957, 7.373089293109561, 7.289073653599873, 7.222861077792701, 7.193163152514005, 7.187560754901821, 7.181976524982537, 7.1532111936148945, 7.09368060852001, 7.026159911734431, 6.963102980337635, 6.904566401482906, 6.850166520593302, 6.800254952320023, 6.762153482701983, 6.745459806673379, 6.742334319805224, 6.739231613221818, 6.723374429782864, 6.6913690388723435, 6.656626504549235, 6.626079673357857, 6.5996233120458205, 6.577336834559479, 6.559085623437854, 6.546998312698301, 6.542330532455763, 6.5415050457429675, 6.540701498196959, 6.536861378514556, 6.530654368179913, 6.526952889478042]}, "49": {"0": [2.7093716269997774, 2.7139708470723893, 2.717149068305918, 2.717582095131502, 2.71802371152502, 2.721937837664166, 2.735747263018029, 2.7614330529766895, 2.795874710348138, 2.8400475482143155, 2.892526946883388, 2.9546370391606853, 3.006631040970883, 3.026454633895552, 3.0289339023325317, 3.031423540868616, 3.052074156570217, 3.1128568909417056, 3.2028103322822474, 3.302159204791231, 3.41123224964695, 3.5308208263901038, 3.6607471757360197, 3.7640883773661087, 3.802719927210545, 3.807519726804371, 3.8123322801853923, 3.851979361659019, 3.9666847552825466, 4.1315166873466085, 4.3087359482113365, 4.49899261733431, 4.702581524930991, 4.920766527151308, 5.092406020141886, 5.156163874726692, 5.164097789665647, 5.172053172714925, 5.237378450728035, 5.424759205382468, 5.692467075093924, 5.978225798070325, 6.283716811690381, 6.610370477501761, 6.959871714095371, 7.235081399313509, 7.33743258336193, 7.350120892387482, 7.362839452335795, 7.46747925259489, 7.7687219183153085, 8.199651647498928, 8.660620207196285, 9.1547938920043, 9.68428847874441, 10.252471317756136, 10.700596066429142, 10.86761373500992, 10.888341213316156, 10.909115730286384, 11.079744716372593, 11.572184155777748, 12.277156510406325, 13.033574056694977, 13.845093862589936, 14.715275473704292, 15.649862686590875, 16.38915270637578, 16.66467237518606, 16.698871936508386, 16.73314982165283, 17.01517384559297, 17.828812325076346, 18.997703635586877, 20.254264954750145, 21.608047420041146, 23.064118482838214, 24.633689577662103, 25.8763016892758, 26.340257471583445, 26.397882944264445, 26.455649123016013, 26.931081587685004, 28.30586713796478, 30.286852926482617, 32.422101554236505, 34.729464918126354, 37.22332129612171, 39.92001909005661, 42.060775683617635, 42.86211693607533, 42.96182560011552, 43.06179168352413, 43.88464069526832, 46.265578618898175, 49.70823008307684, 53.43289061574096, 57.4722437357622, 61.853720164442386, 66.60744711825423, 70.3978437332391, 71.81677073093483, 71.99334844270794, 72.17047572885535, 73.63094494555754, 77.86717312489608, 84.0082554693782, 90.69207029882018, 97.96425096674366, 105.8823430508994, 114.52235883706471, 121.42547387046204, 124.01701375215444, 124.34011554867682, 124.66424923800167, 127.33738560978081, 135.11464348008366, 146.42054493036144, 158.7627331544548, 172.26658232010968, 187.06417155354714, 203.22614521841066, 216.22047027474, 221.12503988022752, 221.73504868630974, 222.34689967685114, 227.39569907052237, 242.08886572404293, 263.54646936631906, 287.0749683906178, 312.90341654064434, 341.25019810970747, 372.30849604296634, 397.2894259403519, 406.72387425590375, 407.89701169340543, 409.0733584779329, 418.7678313585647, 446.969277398363, 488.1736783099802, 533.0521658342237, 581.9973917285174, 634.9503569373632, 691.951451053988, 736.7996116388935, 753.3932063115932, 755.4812462941248, 757.5713085211862, 774.610802899268, 822.6011990819118, 890.3296060479163, 959.5818576741391, 1029.2553111674727, 1097.2059203984059, 1162.1131364863174, 1207.2244961634617, 1222.2660006694418, 1224.0863887227245, 1225.9036020074016, 1240.676760470306, 1279.423421512004, 1322.9676707937808, 1357.6754029544068, 1382.7651912614208, 1397.262130491271, 1400.7974697969967, 1396.5110865159709, 1393.9371997097587, 1393.573337062377, 1393.2002937968646, 1389.369213668122, 1374.6475509293005, 1346.0585745394972, 1307.0967430680314, 1260.468580131993, 1205.461148639033, 1143.004191696287, 1094.449240689511, 1076.5010238807952, 1074.2803161707425, 1072.0564293666416, 1053.836434049169, 1003.0358856389581, 932.901386395022, 864.1334322125522, 797.7500850383253, 734.2616934942071, 674.2496606643488, 632.4949148457689, 618.0881491618478, 616.3368746716808, 614.5693256663776, 600.4271906759635, 562.7089276376236, 515.3806969226702, 471.95922864935903, 432.22403665419574, 395.91018316759585, 362.7783882481024, 340.0823586988833, 332.2935811886521, 331.349057935969, 330.4072426476438, 322.83763161060244, 302.79865424448013, 277.8847440465272, 255.1666021494509, 234.4417555362157, 215.55116084473462, 198.32004039371188, 186.50832892947815, 182.44799230379095, 181.95563141454713, 181.46325646602952, 177.5178570288352, 167.0636737407314, 154.01782725825942, 142.08166804415762, 131.1634884327787, 121.16477615848264, 111.99155398906123, 105.68516784021298, 103.51615290791827, 103.25331629514223, 102.9909765403861, 100.88274798706604, 95.26588147777171, 88.23163043024928, 81.7755600995724, 75.83814274399631, 70.37104376191161, 65.34087553040723, 61.86989283277075, 60.67149000975508, 60.52602890693466, 60.38097435674092, 59.21428798098577, 56.1043773335853, 52.198141928203015, 48.597257817182424, 45.269467916383114, 42.19895678705508, 39.36291579899619, 37.394747602485985, 36.71537462136317, 36.63287949122527, 36.55059660714743, 35.88864448736873, 34.11994628709829, 31.892244600240268, 29.830276302485043, 27.923789110471212, 26.158528341821647, 24.523960448514885, 23.389580638914712, 22.997353367149593, 22.949583876025745, 22.90186281984325, 22.51847724754133, 21.494046933062958, 20.20097384662977, 19.001079909680655, 17.889283778076106, 16.857771179355275, 15.901303904094172, 15.237198661773169, 15.00729405910917, 14.979399970594683, 14.951585995585807, 14.727873322284697, 14.128588335280575, 13.373688402563689, 12.676137574884505, 12.03131008268264, 11.435334653262016, 10.887221219860653, 10.508298021024292, 10.377765441755974, 10.361927607366558, 10.346155785671245, 10.219479180403532, 9.881300814824387, 9.459239409409989, 9.073023479670082, 8.720920911708346, 8.400725981338944, 8.110139388371364, 7.912894387792826, 7.84563412077179, 7.837498051694621, 7.82939032805631, 7.7644503642580585, 7.593655295343428, 7.385578214790685, 7.2019368888456, 7.041851405539592, 6.904721185107506, 6.789568828613229, 6.71830773499726, 6.695544994516331, 6.6928525565206085, 6.690182898809634, 6.669269248488591, 6.619112225013357, 6.569500600652432, 6.540594038631574, 6.532610311760853]}, "50": {"0": [2.724316813661441, 2.7842384141366154, 2.9506641369631956, 3.2228822485370223, 3.6048549150720235, 4.110845435102269, 4.500174650389156, 4.592176190391749, 4.598833995345558, 4.605506964708959, 4.700778972815318, 5.182707211948117, 6.1051408027045895, 7.261543937995467, 8.716860789758602, 10.557345859191841, 12.892697716952867, 14.67253122430796, 15.09380337549183, 15.124325440258959, 15.154917408539426, 15.591975216934811, 17.817186731711857, 22.152788435053917, 27.727314118076134, 34.937074845310285, 44.32053891751905, 56.611770958733175, 66.25085096831013, 68.56553582587455, 68.73380287477391, 68.9021919254943, 71.31848883008328, 83.81023675698276, 108.99290443989179, 142.81063966843877, 188.60391953102814, 251.12206114297697, 337.17678988534516, 407.3722691456808, 424.52829999144456, 425.7790197182349, 427.0336706041458, 445.0513016075278, 539.4393140622132, 732.1811161770279, 977.4187057688412, 1238.3943570535237, 1441.3848367737105, 1523.1624336591453, 1503.9849494022756, 1492.3329507721246, 1491.4142516114762, 1490.4760493516897, 1476.6722335972993, 1380.8019039521018, 1147.7183699314226, 884.2868657666104, 656.6302421757965, 483.38439873665817, 356.96701102300426, 296.0586775626324, 284.4429675629532, 283.6356171320023, 282.83107612026924, 271.817306616272, 226.5120256402825, 170.65780337411974, 129.64236261329492, 99.27748823268784, 76.6075061347014, 59.556075469438696, 51.036856833448795, 49.381533781827684, 49.2659991483287, 49.15079115760602, 47.56567998643572, 40.93758001699366, 32.44413133632665, 25.92749839854234, 20.90477791337675, 17.018287174298997, 14.014474241201924, 12.4923858059349, 12.196245645113486, 12.175573523523784, 12.15495823677639, 11.87089778299418, 10.686613171952475, 9.192135468754154, 8.096321522019384, 7.326348245446555, 6.835748876560064, 6.621788278106165]}, "51": {"0": [2.7410423580034107, 2.746554638000285, 2.750959941290651, 2.7514036961632344, 2.751856675357856, 2.758220096161084, 2.800370356848376, 2.914819822880667, 3.092880925409644, 3.33289665339783, 3.640439758387539, 4.021508988588591, 4.306671811530793, 4.37762854888722, 4.383789357824256, 4.3899730767053855, 4.463221807624869, 4.803087960463762, 5.418256282624106, 6.1491566983396515, 7.018515511346144, 8.055101076247942, 9.293865409349998, 10.209840510684932, 10.43752952099736, 10.457338800453739, 10.477192819312444, 10.71219311104811, 11.804132906522325, 13.7938861860624, 16.18733451214463, 19.07312259349854, 22.56391798158347, 26.796859537332914, 29.964877032320217, 30.75667271275312, 30.825464507205385, 30.894445604194672, 31.71396444856947, 35.54997068286011, 42.6596059600889, 51.39158254661585, 62.16746369242901, 75.5161675744395, 92.11942777501139, 104.81973799123574, 108.02157331248091, 108.30068748111289, 108.5805793763504, 111.90831313242649, 127.68830528182417, 157.62650126453934, 195.52450481986762, 243.82971642579705, 305.76146632391544, 385.61935565977234, 448.4347274456939, 464.5069285836828, 465.91195584592646, 467.3215364088467, 484.1180673354099, 564.7729833274968, 721.0436407971798, 919.1725905849893, 1153.9793319582943, 1393.7315076062994, 1586.1536059686607, 1666.5070906877052, 1679.7145073121567, 1680.6608037911353, 1681.5780711424727, 1691.6324682292754, 1715.8043473338948, 1673.7565360374488, 1539.8939513275425, 1328.666790083188, 1085.4683165343658, 859.5398506485445, 735.7563682771121, 709.6364947124132, 707.4512472807849, 705.274870516185, 680.4017949418873, 582.1255990601842, 457.39032491354936, 361.2375070270886, 286.932961449329, 229.22368856925806, 184.10225609877645, 160.5217392455963, 155.5638395096931, 155.14750870055593, 154.73244965235597, 149.97233158398478, 131.16381398152927, 106.74507486318845, 87.27721748105256, 71.68364043601319, 59.13998712152489, 49.00976786979982, 43.57225344762897, 42.414482748015246, 42.31705522727394, 42.21989953835502, 41.103984395634974, 36.64542084533577, 30.729260515130992, 25.89782117423597, 21.94053831324444, 18.690686523527013, 16.02130236257561, 14.576016761477966, 14.267375486092506, 14.241367596991134, 14.21542305954038, 13.91715504937911, 12.72659990230881, 11.15081247234869, 9.882371534340372, 8.87223571593166, 8.083298566552346, 7.48445245808818, 7.191941937205576, 7.133742081818695, 7.128912830516148, 7.124107944804304, 7.069772476240282, 6.873381973645592, 6.708932383217763]}, "52": {"0": [2.7654870738496427, 2.776273710357055, 2.8136790609678006, 2.875828132561666, 2.9329190344546605, 2.9518230812611903, 2.9537686019207507, 2.955725369993286, 2.97576831840882, 3.0531518117845744, 3.188620503288482, 3.3513103197975287, 3.5426889575381666, 3.763947835955655, 4.017286727084769, 4.2090931841552965, 4.267171492337376, 4.273058349515726, 4.278958641494077, 4.338687457429923, 4.558133497848593, 4.9136718483881126, 5.311803475411043, 5.756943498322508, 6.254571158885624, 6.8115185942246255, 7.2285030235583205, 7.35413525537576, 7.366887869309751, 7.379670740072684, 7.50898978419831, 7.982387903606999, 8.748961275144495, 9.610017768463507, 10.579506679757236, 11.670522659073916, 12.899674214721161, 13.823836435477249, 14.102968980921847, 14.13128262989467, 14.159664871508523, 14.447115565208499, 15.502458504799488, 17.218230972221694, 19.15711512044679, 21.350673290475374, 23.833579497177105, 26.649837335670238, 28.78086273253413, 29.42829470992878, 29.493975222911693, 29.559804988183455, 30.226231394413187, 32.68578653946808, 36.71635520441117, 41.31529277620598, 46.56796555741257, 52.5747935961201, 59.461429759555024, 64.72371294487876, 66.32570893350558, 66.48826518430604, 66.65123222278716, 68.30712184846955, 74.44962539834667, 84.6119183878663, 96.33577820484498, 109.89051672546029, 125.59575932581701, 143.8262643207743, 157.89417887592197, 162.2148652410136, 162.65536479769105, 163.09494051894794, 167.5570556270846, 184.26413831580035, 212.2652014634359, 245.07800698493585, 283.65685219240055, 329.1796158013189, 383.0305955574554, 425.2932744083194, 438.38653135628357, 439.7230059999514, 441.0643187013921, 454.7140006984606, 506.05119946261533, 593.8747115842206, 698.8647228659657, 824.2406051663546, 972.9983665463401, 1146.3425846829168, 1273.9509808731432, 1310.794774048477, 1314.4623920831136, 1318.1383917935677, 1355.373589040964, 1484.563631239281, 1656.001183891223, 1790.0806818599629, 1880.346086013328, 1925.8732108932122, 1923.8292021603593, 1896.0816429339159, 1883.8142779394395, 1882.5232951712842, 1881.2083378276427, 1867.653649799327, 1806.7428688042671, 1675.8431537886138, 1507.9342830093012, 1319.8709458918975, 1131.568247573157, 960.3078225964543, 858.2998278754634, 830.7914653336504, 828.0875555288596, 825.3923377741561, 798.9980762106627, 714.0408536091272, 606.5300181204567, 516.7856530270211, 441.5912522766599, 378.5372336384222, 325.41676196960276, 294.04652907411156, 285.70681772967663, 284.88775066533077, 284.06651928486195, 275.9925536443603, 249.85403414853266, 216.35783369295356, 187.78786497497182, 163.37003760862595, 142.41982570788645, 124.4228070858586, 113.62190085170062, 110.71796034852424, 110.4316025619777, 110.14561390600223, 107.34197428095692, 98.16735596516463, 86.23029088345707, 75.89315829829474, 66.91462920820227, 59.11320629584078, 52.31764665664852, 48.19431188267751, 47.08128302316786, 46.97136416935634, 46.86174615461127, 45.78203842010426, 42.234618723606374, 37.5763233623371, 33.498497389899384, 29.922772340802826, 26.784079484429725, 24.02843096808841, 22.34480816439366, 21.888103190540107, 21.843045395810183, 21.798104313069206, 21.355464217656124, 19.894592260938758, 17.965226475027464, 16.268469388841467, 14.776411791249153, 13.467411931850933, 12.321975180302752, 11.626021438127577, 11.437813708981778, 11.419184082216985, 11.4007014442506, 11.219131186338142, 10.623755723545013, 9.847663660412529, 9.178989786406209, 8.607629043471519, 8.123984624907893, 7.720629149427105, 7.488681617716439, 7.428314439367065, 7.422423320293344, 7.4165595957374295, 7.359273636913269, 7.180100340462275, 6.972412292371737, 6.827954066041508, 6.748873609259031]}, "53": {"0": [2.756616396043655, 2.75767079744841, 2.7603120917815964, 2.7648207491272667, 2.770764146299744, 2.7768500112701884, 2.7801810284016253, 2.7808872988908226, 2.7816087709989974, 2.785313955872997, 2.793863222394289, 2.805127768427017, 2.8178883397309673, 2.832074438687997, 2.8481090436351417, 2.866064648349147, 2.882150910391376, 2.8900659478470625, 2.8916515268561507, 2.8932485172150626, 2.9013894475872593, 2.9198119713930204, 2.9431194595465904, 2.968359301602508, 2.995205341518558, 3.023358766035355, 3.053083578887097, 3.0791133138136733, 3.0918645747677607, 3.0944702074014, 3.097088718153302, 3.1101873778332156, 3.1386431288229666, 3.174636382901108, 3.212008501147154, 3.2511225324970954, 3.2919240738833913, 3.334659736044049, 3.3714124889865325, 3.389097085336895, 3.3926920892519004, 3.3962990639827733, 3.414286665022566, 3.4535237518250534, 3.5023864596440952, 3.5530373141460543, 3.6055586300259286, 3.6600399783235, 3.716407264790343, 3.7648116608258895, 3.788041984834315, 3.792743283337301, 3.797456559275809, 3.8210708523345986, 3.872351046481557, 3.9358920819710104, 4.001340654654564, 4.068888335021845, 4.138546191043516, 4.210332757048925, 4.271841498869791, 4.301339315436822, 4.307316281434693, 4.31330676527755, 4.343264004717981, 4.408038293275621, 4.4880263186728255, 4.57045824094014, 4.655299581232577, 4.742486970108395, 4.832168703122503, 4.908843873503025, 4.945575439231375, 4.9530191158082, 4.960479840067241, 4.997784521415702, 5.078309442182564, 5.177581815698643, 5.27949118326854, 5.384342166119568, 5.492215182514589, 5.603062021121141, 5.697657706733351, 5.742874179417245, 5.752031742759576, 5.761215209112009, 5.807190165874551, 5.906529154932718, 6.028834107731902, 6.154590694779642, 6.283873670812628, 6.416921660795542, 6.553801447371084, 6.670698360430853, 6.726627706124055, 6.737956768310336, 6.749310093464276, 6.806107904942705, 6.929066396586294, 7.080467054623077, 7.236347332980785, 7.396650937456398, 7.561645123242589, 7.731247751236003, 7.87602421790049, 7.945379038044174, 7.959438142641445, 7.9735308779307275, 8.044050360901153, 8.196657532549008, 8.384614691434333, 8.578061880094637, 8.777288747078224, 8.982349651680037, 9.193472034415587, 9.373968993351001, 9.460418997303176, 9.477951084329236, 9.495524429144549, 9.583390363163396, 9.77353340265749, 10.00797244643068, 10.249567162531152, 10.498287711211963, 10.754531730415554, 11.018532298086198, 11.244219502660476, 11.352307085490597, 11.374218355749148, 11.396179405692216, 11.50602144310339, 11.743906888475518, 12.037666578906967, 12.340056317699325, 12.651474991222196, 12.97248470233622, 13.302789423394232, 13.58543101523408, 13.720663322909399, 13.748085637424946, 13.77557654458152, 13.913144531028433, 14.210931564669842, 14.577958987991769, 14.956772407376597, 15.346943385778138, 15.748502412513625, 16.162474633145628, 16.516787924799324, 16.6865197564402, 16.720904707752787, 16.7553646413712, 16.92779087414152, 17.30177432037127, 17.76330542793409, 18.2388955498384, 18.72915521998429, 19.23452218654397, 19.755720446379797, 20.202468382763076, 20.41657952751649, 20.459987736689445, 20.503501497583517, 20.72093919142903, 21.19177553386395, 21.774390373679115, 22.375266617361383, 22.994106069150124, 23.63263352275279, 24.29120592493537, 24.855946971498614, 25.12674311881781, 25.181643391476708, 25.236682587708334, 25.512208898080416, 26.10885478756352, 26.847251834527505, 27.608662357976122, 28.393624507946132, 29.204295197993673, 30.041690592699073, 30.760937014650132, 31.10541781624791, 31.17528285863711, 31.245326469625837, 31.595991189691627, 32.356833730702775, 33.29620799665924, 34.26742664021128, 35.27117716036765, 36.307072389571516, 37.377249077272424, 38.29453458842444, 38.73494418597131, 38.82430786520448, 38.91391427183733, 39.362784349649345, 40.33734471712977, 41.54223181623191, 42.785888972819784, 44.07252654931835, 45.40610587602194, 46.78355322515507, 47.9656483792391, 48.53280838145457, 48.64773131310912, 48.762959828482224, 49.339967375534364, 50.59259301721447, 52.1451100544121, 53.752291117228694, 55.41415760551868, 57.1337452667741, 58.91540400859729, 60.44369884005469, 61.17755591716885, 61.326555415235646, 61.47599677902002, 62.224343160516284, 63.85174798951299, 65.86436509530009, 67.94535728384385, 70.10574508336985, 72.34354127486826, 74.65813260357116, 76.65010042886307, 77.60692028043155, 77.8009793627937, 77.99553576354678, 78.96957798686228, 81.08460311294287, 83.71459269493036, 86.44359974986067, 89.26493830435089, 92.18944235080919, 95.22002717219833, 97.83264860943682, 99.08883043294944, 99.3435959697938, 99.59899673897935, 100.87864291115181, 103.66260006570172, 107.12003315909216, 110.70482257904318, 114.4186386414183, 118.27961321092076, 122.28548863668736, 125.73360588944449, 127.39224202968546, 127.72886835266594, 128.06643561561697, 129.7596060315809, 133.4520527443465, 138.02725724050296, 142.7785560206961, 147.71107324254896, 152.8408465198859, 158.17090164885556, 162.76072852857408, 164.9688970976722, 165.41755920592865, 165.86914945936059, 168.13373673098, 173.05504636018898, 179.17499785781754, 185.54188401552264, 192.16399031282316, 199.0408471469816, 206.18886302290173, 212.36567741404355, 215.3504714033459, 215.95778103205646, 216.56673811812547, 219.6180320157885, 226.24127722712677, 234.51276907163756, 243.15295392541287, 252.1085578546185, 261.4217167962661, 271.14294539162086, 279.5483669601968, 283.60946780055065, 284.4348359749903, 285.26376574919345, 289.44177928605217, 298.4920649859595, 309.79806629275583, 321.5900543177629, 333.88838268941345, 346.70420571247655, 360.10101055572625, 371.682170131677, 377.27467204496446, 378.4136738764654, 379.5565326896406, 385.30597132096966, 397.83201736754125, 413.45302362254074, 429.7500690611057, 446.7890494226912, 464.63731989863845, 483.29867239185967, 499.55705811655906, 507.4050417195041, 509.00012021261585, 510.6015680486627, 518.6413516698568, 536.190853604125, 558.1659150499873, 581.2013350515457, 605.1651074383882, 630.2316155709202, 656.5260373045716, 679.4868338952325, 690.5875919349123, 692.8188356434235, 695.0570335230307, 706.3321380403311, 731.1039642139385, 762.2509433743638, 794.9717625885096, 829.0396275446553, 864.6473195557462, 901.7454381632181, 933.8409142607176, 949.5906459258474, 952.6765350471356, 955.9578454581846, 971.9142040957029, 1006.5709055765706, 1049.576431306276, 1093.7792206906083, 1139.983720459886, 1187.2749768816052, 1235.7921082154494, 1277.2615139702393, 1296.587684550567, 1300.3863704012217, 1304.2019854271646, 1323.4657782018314, 1365.352711236069, 1415.3981351534967, 1465.4819026816074, 1514.0608587831423, 1561.635519352208, 1607.5562924452033, 1644.6077645809971, 1661.5428358027814, 1664.9288030124828, 1668.316817163328, 1684.8650856627062, 1719.0321559299095, 1757.6146339971006, 1792.2867575127154, 1825.5199877862588, 1856.2288972812526, 1883.1899295016528, 1903.2397730765078, 1911.8877100946738, 1913.5985032919682, 1915.2898334008692, 1923.4047426214381, 1939.0570952532778, 1955.91846145736, 1968.1193946410876, 1978.0902171225653, 1985.3802391416198, 1990.2539856651324, 1992.35106002315, 1992.3575227420515, 1992.3260175141668, 1992.081377353781, 1990.5519015303103, 1986.3999899297803, 1981.6899502474023, 1972.70723588177, 1960.8192259188716, 1945.927027978022, 1927.563214375162, 1909.1919332956672, 1900.4635208796326, 1898.631930905599, 1896.7829839462977, 1887.3228654768975, 1865.2694481752312, 1837.621124375894, 1804.098230220012, 1769.5282150271782, 1731.2380637198307, 1691.2722338153976, 1656.7760309858204, 1640.2496642920012, 1636.746857888271, 1633.226141839074, 1615.5330698539567, 1577.6421190245173, 1530.262734682503, 1481.7009164593098, 1431.5517775127012, 1381.4665124885169, 1331.5767753531861, 1289.799480339888, 1270.64669141169, 1266.8153714606153, 1262.9918868691539, 1244.1107952422112, 1203.3212653675685, 1155.9477500964986, 1109.1540989465896, 1064.3636913689866, 1020.6495738226305, 978.2904412439435, 944.7870238285129, 929.4263638299602, 926.3589453239429, 923.2995950587629, 908.2186155673135, 877.1427357492832, 840.8549076376657, 806.3161726533506, 773.2602004224523, 741.6372058983686, 711.3016337265135, 687.1756996573741, 676.1713651385074, 673.982321785746, 671.801666335635, 661.1043904896969, 639.0172418696951, 613.4624704598798, 588.9831182678637, 565.698322152879, 543.4310543356299, 522.1011116540608, 505.0957679506484, 497.3236187478704, 495.7769497117359, 494.2279909788766, 486.6052837255217, 470.88356902982946, 452.7720631206067, 435.4615155130874, 418.8928736223355, 403.0104770405069, 387.8587824364651, 375.72841971628856, 370.16657838265235, 369.04938219751017, 367.9363086398655, 362.4670476035815, 351.2097541104554, 338.1763887264253, 325.71524598824186, 313.77487204163117, 302.3062821562452, 291.332604742322, 282.53671224031103, 278.50388460377457, 277.7004024390264, 276.89850211295135, 272.9382317663494, 264.74211368477694, 255.29491250867997, 246.19515069492365, 237.4743632598804, 229.0983893174526, 221.04050722725117, 214.59094192134378, 211.62988731943628, 211.0387958275741, 210.4493958745739, 207.5459993002614, 201.5244734313279, 194.56073484039314, 187.84652054088176, 181.39822022909703, 175.20060226546337, 169.23732398686266, 164.44538974150657, 162.24309049349554, 161.80477571684548, 161.36772817043826, 159.215014519503, 154.74093349854013, 149.5454206811666, 144.5477923745291, 139.72695304022676, 135.09114479432625, 130.63586288049115, 127.05049645841868, 125.40082579383261, 125.07181965804322, 124.74382685939676, 123.1245128625118, 119.75869233773116, 115.85167053218355, 112.09265914010176, 108.46984282160577, 104.97591261508715, 101.60633181307074, 98.8897380101992, 97.6400071358577, 97.39079431549133, 97.14232457253411, 95.91538734559231, 93.37265859266674, 90.41529276811453, 87.5607688396154, 84.80410523417491, 82.14595924054571, 79.58383627224725, 77.51485788033946, 76.56330366012155, 76.37348002881173, 76.18417450451062, 75.25127803828664, 73.31092402656587, 71.05219274688675, 68.87125072814582, 66.7627202545175, 64.73047440410964, 62.7666719604581, 61.180119852361095, 60.45070763013349, 60.3050260700006, 60.159722382228985, 59.44337300914043, 57.95302520707818, 56.21583189369086, 54.53843762877548, 52.919087288548944, 51.35211670625572, 49.83870125355286, 48.61454521385347, 48.05014532671247, 47.93741661492768, 47.824974404770416, 47.272663494803496, 46.122527070327976, 44.781639021995446, 43.484518093394406, 42.227843524953386, 41.01319831025193, 39.83882648204541, 38.89014502509947, 38.452320441689444, 38.36506587882689, 38.278041763529956, 37.84907287877648, 36.95615773162679, 35.9137747396251, 34.90556578888462, 33.929058689629635, 32.98482001044489, 32.070588439262444, 31.331876202204914, 30.991209349959465, 30.923196846340037, 30.855369596727897, 30.52088351799477, 29.823278398654843, 29.009714800342888, 28.22283341863916, 27.460839645970886, 26.721956235914693, 26.006971371079022, 25.42849468706432, 25.161747446565485, 25.108474446471277, 25.055340634938723, 24.793405124013045, 24.247355815524266, 23.609990979234496, 22.99266637765073, 22.3940748010851, 21.815203942990887, 21.254006458348414, 20.79968566346078, 20.59006667287256, 20.548210707395633, 20.506461362017927, 20.30060751606659, 19.87133381210119, 19.370301763711147, 18.88475294782261, 18.4150269045875, 17.959156203590638, 17.517722387344627, 17.160927218389592, 16.996246254552073, 16.963345427983327, 16.930526567567664, 16.76867516468711, 16.43150521213553, 16.03829550345618, 15.657195671331873, 15.28771354191421, 14.929553147782643, 14.583648281200253, 14.304154668556663, 14.17500959334289, 14.149217994679507, 14.123513499464819, 13.996756758343079, 13.732872008989863, 13.425470635013756, 13.127881190499073, 12.840151385224308, 12.561492017985731, 12.292208106268077, 12.074650036886968, 11.97435276757548, 11.954325238617866, 11.934351110448173, 11.835949520654584, 11.631163832598261, 11.392495359703759, 11.162319940810288, 10.940369604889922, 10.72608300364707, 10.519004877811017, 10.35190475238898, 10.275039700233917, 10.259700055262435, 10.244403679589707, 10.16904415495188, 10.012306504454015, 9.830393011171044, 9.655163731155692, 9.486119451333069, 9.323717329348876, 9.167030601076217, 9.041299777298676, 8.983537143095115, 8.972019994515842, 8.96053929425334, 8.904037012010246, 8.786884653424156, 8.651250108806028, 8.521091748443194, 8.396146961126632, 8.276327701862181, 8.161582197361382, 8.069878505348564, 8.02793817305452, 8.019584328969536, 8.011253184138845, 7.970297868921779, 7.8856937327791945, 7.78837676696105, 7.695683696211549, 7.607557141751214, 7.523910734098603, 7.444661924878613, 7.381982539909671, 7.353482244423222, 7.347822999653135, 7.342189565980737, 7.314603365832465, 7.258108764064734, 7.194054634534691, 7.134066133864677, 7.078147820299088, 7.0261804970068695, 6.978218768798585, 6.941232803325288, 6.92472409997809, 6.921471897487854, 6.918244087399799, 6.902567426354112, 6.87119027657325, 6.8369682739095445, 6.806572473232629, 6.779871124941764, 6.75684605104975, 6.737458119386269, 6.724165585251801, 6.718789522823016, 6.717775831861655, 6.7167848091263656, 6.712196954615654, 6.704305603465052, 6.698148952015877, 6.695953831632447]}, "54": {"0": [2.760107942545322, 2.760425725407383, 2.7618792024736623, 2.765017480629366, 2.768656306243947, 2.7705355450268145, 2.770972599183957, 2.7714179616456263, 2.7735018176221207, 2.7785640968348915, 2.7859987937873973, 2.79451095234166, 2.8040509888091436, 2.8149926957609237, 2.826969648404349, 2.837604200146259, 2.843367584985655, 2.844678864396224, 2.8459924692371534, 2.8519059887149765, 2.8649327955942385, 2.881732059194694, 2.899479666911431, 2.9185446449896513, 2.9386862513364846, 2.960424072365277, 2.979608435571963, 2.989080722427596, 2.9912138366157275, 2.9933567821299545, 3.0030088435474904, 3.0237626397132207, 3.050059434516523, 3.0773196678646757, 3.1063237807528203, 3.136587596685149, 3.168146666604047, 3.1951988745697566, 3.208408991335574, 3.2114048476585606, 3.214411340983793, 3.227927048431283, 3.2569491887608915, 3.293181927585538, 3.330802353196337, 3.3696859245342488, 3.409761102817859, 3.4511488779208612, 3.4866715046732866, 3.504061302007845, 3.507994571306579, 3.51193924480792, 3.5296415668443273, 3.5673846234257596, 3.6141086412047425, 3.6623053985675855, 3.712031684926908, 3.7632797754085634, 3.816023888808589, 3.8609959176166324, 3.8829163054019586, 3.887875847993172, 3.8928487597519617, 3.915129574624466, 3.962513871682536, 4.020989261382616, 4.0810906597624, 4.142802918754551, 4.206233840702586, 4.271425982234415, 4.326898639524714, 4.353852417204793, 4.3599439229406824, 4.366049338534104, 4.393402905899457, 4.4515278336772095, 4.523273171768822, 4.596866494051746, 4.672344654392094, 4.749678045084252, 4.8289649283074745, 4.896316173321486, 4.92904707645839, 4.936444628811769, 4.943859228847366, 4.977080105606317, 5.047573380123384, 5.1344505456524985, 5.2233965116661265, 5.3145359936793115, 5.407945562832631, 5.503561192075064, 5.584745744358515, 5.624189600494311, 5.633103236104487, 5.642037005107161, 5.682059526914719, 5.766930547965962, 5.871502667907895, 5.9786253659778525, 6.088273347037237, 6.2007895629030125, 6.3160718041057295, 6.413959447190532, 6.461542212716791, 6.472294204484619, 6.483069745939394, 6.531334178328002, 6.633717742186027, 6.75983774105133, 6.889177057557981, 7.021836919065983, 7.157920535390976, 7.29730807958171, 7.415797196500108, 7.473369682795165, 7.486388463821681, 7.499438372681202, 7.557874710659842, 7.681812826355202, 7.834515409551046, 7.991112262755607, 8.15179983553867, 8.316449359263034, 8.485430972381184, 8.629147029689857, 8.699004285415453, 8.71479143552264, 8.730628259203346, 8.801422661897252, 8.95185152311699, 9.137397718592, 9.32793231816707, 9.523126345217149, 9.723438297239301, 9.9292189182614, 10.10408341104126, 10.18914256076869, 10.208378811322921, 10.227658158375737, 10.313992176399402, 10.497208648105037, 10.723340456832073, 10.95543866271732, 11.193884668639534, 11.438738725203615, 11.689835455734217, 11.903461985554415, 12.007193019798347, 12.030635410614119, 12.05413518956231, 12.159465946990228, 12.383442417961264, 12.659830867795486, 12.943187123425236, 13.234179643895489, 13.532490431411771, 13.838858316859756, 14.099531835926143, 14.226258334841113, 14.254918420509128, 14.283639517906563, 14.412262484881326, 14.685413431229568, 15.022929909530681, 15.369208290821515, 15.724694316106413, 16.089409844687747, 16.46399404304034, 16.78286880465457, 16.937808004147183, 16.97283274178562, 17.00794407987683, 17.165330583245424, 17.500117179152777, 17.91270718984625, 18.336524554024106, 18.77259896376996, 19.220378388992902, 19.680269151551204, 20.07117562586062, 20.261217971864568, 20.30421254115378, 20.347321992361856, 20.540663864252096, 20.951978178363575, 21.459970863080226, 21.981423234637862, 22.517435027116953, 23.06816681783772, 23.633830332908598, 24.115576180900483, 24.35012866997169, 24.40315575428884, 24.456314989589494, 24.694479866235962, 25.20051291386554, 25.826483600357726, 26.469621735127735, 27.130541751695652, 27.811055882221467, 28.510776235771598, 29.106602978660504, 29.39689710191717, 29.462557515317286, 29.528368828295886, 29.823108054417975, 30.450675492431444, 31.225068721727286, 32.02116334991615, 32.84260260168586, 33.6864198989284, 34.55563217818074, 35.296160950634224, 35.65624059624831, 35.73768915152329, 35.8193500501179, 36.18552755152083, 36.96532865214797, 37.929738400138085, 38.92131442164391, 39.94341427657214, 40.99614739871246, 42.07859097727579, 43.001249958169716, 43.451739039254754, 43.55366558250291, 43.65597225753416, 44.11485100021038, 45.088332554980965, 46.29437020494742, 47.535606104950546, 48.81492628231415, 50.132125843851966, 51.490548711088856, 52.648789208252936, 53.2134115454269, 53.341147389361275, 53.46922373982838, 54.04362449319162, 55.26656587549486, 56.78018287759668, 58.34058873864152, 59.94975009184657, 61.609269712193736, 63.32022141684858, 64.78003502157422, 65.49117070468459, 65.6519773575819, 65.8131852728064, 66.53569010870767, 68.0776783880934, 69.98982913667844, 71.96220681436418, 73.9948514493204, 76.09408276894843, 78.25737197334139, 80.10258283299751, 81.00180724137014, 81.20544031627855, 81.4096829063084, 82.32648372817229, 84.28240820732144, 86.71025169204047, 89.2146397850452, 91.79837638536254, 94.46541425379851, 97.22102553700262, 99.57401211539562, 100.72062700578704, 100.98030960031204, 101.24078354004938, 102.41016492556611, 104.90632385858139, 108.00621476349207, 111.19980198389636, 114.50128856030008, 117.91300839028885, 121.44033560816636, 124.45525555798956, 125.93143800929191, 126.26555684062666, 126.6006381400991, 128.10429036557176, 131.30874420530654, 135.28146958770984, 139.38849229716925, 143.64020640137016, 148.03692855641978, 152.57755404527956, 156.4732509022163, 158.37815850502918, 158.80952927696882, 159.2413343815928, 161.18112667804564, 165.32592461593993, 170.46755247603306, 175.79319189090813, 181.30461091097266, 187.0110157444567, 192.91813206267724, 197.99402379934824, 200.47150438086913, 201.03134379570946, 201.59282833251302, 204.11284077086052, 209.49208284755338, 216.21361117748984, 223.18660940356838, 230.402764396662, 237.8722013341088, 245.63685837381058, 252.28319060651887, 255.526401371844, 256.26200385368116, 257.0001815428562, 260.31822071030126, 267.4263330848058, 276.26827409825086, 285.4459882446206, 294.9914048948015, 304.87461538738535, 315.15126359580165, 323.9877323348794, 328.3078307803768, 329.28755568046245, 330.27074877187664, 334.69057307519734, 344.14112188041196, 355.9316839447505, 368.19402676913086, 380.94277229241, 394.2273708227202, 407.9970035238938, 419.82981392827577, 425.6103287014799, 426.92312384862873, 428.2412465129704, 434.1749343503826, 446.9368045902105, 462.85560904332704, 479.4505756584873, 496.75717371115064, 514.6735642187331, 533.4088700251256, 549.5069853866148, 557.4491976929027, 559.252027945347, 561.0608034985715, 569.1904128581745, 586.6073800604053, 608.3532503032625, 631.0400068324141, 654.7073601803197, 679.4566464454981, 705.3452349060651, 727.7285176254213, 738.7025376928495, 741.1916143489165, 743.6893135345593, 754.9151320742477, 779.1100736200152, 809.3153883838852, 840.7009380284995, 873.5919667760645, 908.0159338497724, 943.8956197283288, 974.7001437580224, 989.7711175265954, 993.2312312874708, 996.7273684913397, 1012.2306945686987, 1045.3130914666385, 1086.9119710936857, 1129.78725864888, 1173.6215063793234, 1219.4631046420893, 1267.102802073376, 1306.3665886414396, 1325.641772514492, 1329.9868436870725, 1334.3444400137375, 1353.898931996786, 1395.4582794271257, 1445.5748915100262, 1495.240249720002, 1544.4293469954391, 1593.4450647013286, 1641.5831298617616, 1681.3892227331876, 1700.0133285879874, 1704.1411717420463, 1708.3043225414456, 1726.492824588682, 1760.7557810011654, 1803.4942164650781, 1843.0896720765766, 1879.9886431723344, 1916.0076196606187, 1947.8200215415554, 1973.1683072583205, 1985.1758023189868, 1987.6754703955594, 1990.2127979404584, 2001.2052032585696, 2021.7124268968378, 2044.2832085528685, 2065.829451985209, 2083.8450942015957, 2096.847985475228, 2109.4081035174872, 2119.16908053391, 2122.81
[truncated: 2,327,803 more chars]
