# Supplementary material for: NRV: An open framework for in silico evaluation of peripheral nerve electrical stimulation strategies
Source: PLoS Comput Biol. 2024 Jul 12;20(7):e1011826. doi: 10.1371/journal.pcbi.1011826 (PMC11268605; doi:10.1371/journal.pcbi.1011826)
Supplement: S3 Archive — Python scripts and data files to generate and plot the in silico study replication. (ZIP) [file pcbi.1011826.s012.zip › S3_Archive/data/footprints/elec_pos_4.json]

{"ID": 0, "type": "Circular", "D": 616.3410454230217, "y_grav_center": 0, "z_grav_center": 0, "N_vertices": 360, "y_vertices": [-308.17052271151084, -308.12332500961617, -307.98174636101294, -307.74583013251504, -307.41564858738576, -306.99130286320326, -306.4729229408806, -305.8606676048521, -305.1547243944358, -304.3553095463885, -303.4626679286708, -302.4770729654414, -301.39882655330524, -300.2282589688395, -298.9657287674273, -297.61162267342854, -296.1663554617231, -294.63036983066115, -293.0041362664614, -291.28815289909585, -289.48294534970927, -287.58906656961574, -285.60709667092544, -283.53764274885054, -281.38133869574665, -279.1388450069461, -276.8108485784419, -274.39806249648586, -271.901225819163, -269.3211033500125, -266.6584854037604, -263.91418756423997, -261.0890504345705, -258.1839393796732, -255.19974426120214, -252.13737916497175, -248.99778212096376, -245.78191481600035, -242.49076229917108, -239.12533268010299, -235.68665682016814, -232.17578801672087, -228.59380168046377, -224.94179500603965, -221.220886635951, -217.43221631790928, -213.57694455572042, -209.6562522538122, -205.67134035551186, -201.6234294751872, -197.51375952436072, -193.34358933191422, -189.11419625849743, -184.82687580526178, -180.48294121703609, -176.08372308006793, -171.63056891445362, -167.12484276138028, -162.56792476530757, -157.96121075121732, -153.30611179705963, -148.6040538015273, -143.85647704729004, -139.06483575982256, -134.23059766196266, -129.35524352433458, -124.44026671177551, -119.48717272590417, -114.49747874397268, -109.47271315414112, -104.41441508731872, -99.32413394571391, -94.20342892823889, -89.05386855291273, -83.87703017641017, -78.67449951090319, -73.44787013834303, -68.19874302233168, -62.92872601773246, -57.63943337816942, -52.33248526156716, -47.009507233881514, -41.67212977117453, -36.32198776018466, -30.96071999754637, -25.589968687811943, -20.211378940429462, -14.826598265830986, -9.437276070785291, -4.045063153169722, 1.3483888036840512, 6.741427736915415, 12.132401710176817, 17.51965941963632, 22.901550699787077, 28.27642702890785, 33.64264203401999, 38.99855199518634, 44.34251634899741, 49.6728981910907, 54.988064777549305, 60.286388025025985, 65.56624500943968, 70.82601846309211, 76.06409727005094, 81.27887695964934, 86.46876019794979, 91.63215727702182, 96.76748660188377, 101.87317517495971, 106.94765907790261, 111.98938395063668, 116.99680546747177, 121.96838981014433, 126.90261413763976, 131.79796705265213, 136.65294906453894, 141.46607304862843, 146.23586470173953, 150.96086299377413, 155.63962061524313, 160.27070442059147, 164.8526958671824, 169.38419144981077, 173.86380313060852, 178.29015876421388, 182.6619025180711, 186.97769528773492, 191.23621510704967, 195.4361575530799, 199.57623614566654, 203.65518274148727, 207.67174792250074, 211.6247013786538, 215.51283228473739, 219.33494967127237, 223.0898827893149, 226.77648146906677, 230.39361647218334, 233.94017983766875, 237.415085221255, 240.81726822815855, 244.14568673911413, 247.3993212295853, 250.57717508205383, 253.67827489129292, 256.70167076252955, 259.6464366024063, 262.5116704026515, 265.2964945163731, 268.0000559268892, 270.6215265090153, 273.16010328272614, 275.61500865911563, 277.98549067857977, 280.270823241148, 282.47030632889494, 284.5832662203614, 286.6090556969219, 288.54705424103327, 290.3966682263047, 292.1573310993314, 293.8285035532339, 295.4096736928538, 296.9003571915511, 298.30009743955833, 299.6084656838435, 300.8250611594418, 301.949511212213, 302.98147141298904, 303.9206256630756, 304.7666862910761, 305.51939414100804, 306.1785186516846, 306.7438579273379, 307.2152387994613, 307.59251687985255, 307.8755766048412, 308.0643312706867, 308.15872306013665, 308.15872306013665, 308.0643312706867, 307.8755766048412, 307.59251687985255, 307.2152387994613, 306.7438579273379, 306.1785186516846, 305.51939414100804, 304.76668629107616, 303.9206256630756, 302.9814714129891, 301.949511212213, 300.8250611594418, 299.6084656838435, 298.3000974395584, 296.9003571915512, 295.4096736928538, 293.82850355323393, 292.1573310993314, 290.3966682263048, 288.54705424103327, 286.609055696922, 284.58326622036145, 282.470306328895, 280.2708232411481, 277.9854906785798, 275.61500865911574, 273.1601032827262, 270.6215265090155, 268.00005592688933, 265.2964945163732, 262.5116704026516, 259.64643660240637, 256.70167076252966, 253.67827489129303, 250.577175082054, 247.39932122958538, 244.1456867391143, 240.81726822815867, 237.41508522125517, 233.94017983766884, 230.39361647218345, 226.77648146906688, 223.08988278931503, 219.33494967127245, 215.5128322847375, 211.624701378654, 207.67174792250083, 203.65518274148747, 199.57623614566666, 195.4361575530801, 191.23621510704993, 186.97769528773492, 182.66190251807117, 178.29015876421397, 173.86380313060874, 169.38419144981103, 164.85269586718252, 160.27070442059158, 155.6396206152434, 150.96086299377436, 146.23586470173964, 141.46607304862854, 136.6529490645391, 131.79796705265238, 126.90261413763983, 121.96838981014446, 116.99680546747192, 111.98938395063688, 106.94765907790287, 101.87317517495978, 96.76748660188392, 91.632157277022, 86.46876019795005, 81.27887695964941, 76.06409727005106, 70.82601846309231, 65.56624500943995, 60.28638802502625, 54.988064777549376, 49.672898191090844, 44.3425163489976, 38.99855199518661, 33.642642034020064, 28.27642702890798, 22.901550699787283, 17.51965941963659, 12.13240171017716, 6.741427736915552, 1.348388803684188, -4.045063153169517, -9.43727607078502, -14.826598265830919, -20.211378940429324, -25.589968687811737, -30.9607199975461, -36.32198776018459, -41.6721297711744, -47.00950723388131, -52.332485261566895, -57.63943337816915, -62.92872601773239, -68.19874302233156, -73.44787013834282, -78.67449951090293, -83.87703017641013, -89.0538685529126, -94.20342892823871, -99.32413394571365, -104.41441508731839, -109.47271315414105, -114.49747874397255, -119.48717272590399, -124.44026671177525, -129.35524352433458, -134.23059766196252, -139.06483575982233, -143.8564770472898, -148.6040538015273, -153.30611179705951, -157.9612107512171, -162.56792476530734, -167.12484276138005, -171.63056891445362, -176.0837230800678, -180.48294121703583, -184.82687580526158, -189.11419625849743, -193.3435893319141, -197.5137595243606, -201.623429475187, -205.67134035551163, -209.65625225381208, -213.57694455572033, -217.43221631790908, -221.2208866359508, -224.94179500603965, -228.59380168046368, -232.1757880167207, -235.68665682016797, -239.12533268010282, -242.49076229917097, -245.78191481600024, -248.9977821209636, -252.13737916497158, -255.19974426120214, -258.18393937967306, -261.08905043457037, -263.9141875642398, -266.6584854037604, -269.3211033500124, -271.90122581916296, -274.39806249648575, -276.81084857844183, -279.13884500694604, -281.3813386957466, -283.53764274885043, -285.60709667092533, -287.58906656961574, -289.48294534970915, -291.2881528990958, -293.0041362664613, -294.6303698306611, -296.1663554617231, -297.61162267342854, -298.96572876742727, -300.22825896883944, -301.3988265533052, -302.4770729654414, -303.4626679286708, -304.35530954638847, -305.1547243944358, -305.8606676048521, -306.47292294088055, -306.9913028632032, -307.41564858738576, -307.745830132515, -307.98174636101294, -308.12332500961617, -308.17052271151084], "z_vertices": [-3.774000442302185e-14, -5.393297071759847, -10.784942128101951, -16.173283659635416, -21.556671168869226, -26.933455675773423, -32.30199022287763, -37.660630379747815, -43.007734746691256, -48.34166545753094, -53.66078868129961, -58.96347512269659, -64.24810052115508, -69.51304614836879, -74.75669930412185, -79.97745381027458, -85.17371050274909, -90.34387772136881, -95.48637179739718, -100.59961753863078, -105.6820487118937, -110.73210852279001, -115.7482500925628, -120.72893693191797, -125.67264341166435, -130.57785523002724, -135.44306987649355, -140.2667970920434, -145.04755932563063, -149.78389218676924, -154.47434489409022, -159.11748071972795, -163.71187742940378, -168.25612771806877, -172.74883964097373, -177.1886370400345, -181.57415996536204, -185.90406509182682, -190.17702613053115, -194.39173423506438, -198.54689840241304, -202.64124586840782, -206.6735224975822, -210.64249316732523, -214.54694214621085, -218.38567346638771, -222.1575112899146, -225.86130026892985, -229.49590589954545, -233.06021486935524, -236.55313539845295, -239.9735975738538, -243.32055367721887, -246.59297850578017, -249.78986968637003, -252.91024798245675, -255.95315759409337, -258.91766645068805, -261.8028664965056, -264.6078739688132, -267.3318296685849, -269.9738992236816, -272.5332733444273, -275.00916807150156, -277.4008250160733, -279.7075115921021, -281.92852124073573, -284.0631736467361, -286.1108149468652, -288.07081793016965, -289.9425822301011, -291.7255345084138, -293.4191286307831, -295.0228458340919, -296.53619488533167, -297.95871223207206, -299.289962144451, -300.52953684864286, -301.67705665176294, -302.73217005817105, -303.6945538771377, -304.56391332184035, -305.3399820996592, -306.0225224937452, -306.6113254358347, -307.1062105702889, -307.50702630933847, -307.81364987951633, -308.0259873592642, -308.1439737077016, -308.1675727845484, -308.096777361195, -307.93160912291665, -307.67211866223073, -307.31838546340003, -306.87051787808593, -306.3286530921595, -305.6929570836799, -304.9636245720541, -304.14087895839214, -303.2249722570782, -302.21618501857546, -301.1148262434913, -299.9212332879277, -298.63577176014604, -297.2588354085779, -295.7908460012163, -294.23225319642467, -292.5835344052021, -290.84519464494815, -289.0177663847718, -287.10180938239085, -285.0979105126735, -283.00668358787306, -280.82876916961186, -278.5648343726714, -276.2155726606491, -273.7817036335444, -271.26397280733823, -268.6631513856353, -265.9800360234373, -263.21544858312024, -260.37023588269085, -257.44526943639823, -254.4414451877815, -251.35968323523412, -248.20092755016958, -244.96614568787413, -241.65632849113643, -238.272489786743, -234.81566607493411, -231.28691621191467, -227.68732108551663, -224.01798328411365, -220.28002675888814, -216.47459647955517, -212.60285808364748, -208.6659975194709, -204.6652206828369, -200.60175304768657, -196.47683929071655, -192.29174291012328, -188.04774583858264, -183.74614805058167, -179.38826716422554, -174.9754380376384, -170.50901236008522, -165.99035823793628, -161.42085977560484, -156.8019166515825, -152.13494368970612, -147.4213704257837, -142.6626406697149, -137.86021206323971, -133.01555563344866, -128.13015534219488, -123.2055076315425, -118.24312096539374, -113.24451536743193, -108.21122195552563, -103.14478247273249, -98.04674881504992, -92.91868255605574, -87.76215446858325, -82.57874404358036, -77.37003900629641, -72.13763482994848, -66.8831342470127, -61.608146758293906, -56.314288139919896, -51.00317994841584, -45.67644902400597, -40.335726992298135, -34.98264976450267, -29.61885703633705, -24.2459917857735, -18.865699769778942, -13.47962902020589, -8.089429338984413, -2.696751792774042, 2.6967517927739046, 8.089429338984276, 13.479629020205616, 18.865699769778807, 24.245991785773228, 29.618857036336912, 34.98264976450239, 40.335726992298, 45.6764490240057, 51.003179948415706, 56.31428813991976, 61.60814675829377, 66.88313424701258, 72.13763482994821, 77.37003900629627, 82.5787440435801, 87.7621544685831, 92.91868255605549, 98.04674881504978, 103.14478247273222, 108.21122195552549, 113.2445153674318, 118.2431209653936, 123.20550763154239, 128.13015534219463, 133.0155556334485, 137.86021206323946, 142.66264066971476, 147.42137042578344, 152.13494368970603, 156.8019166515824, 161.42085977560473, 165.9903582379362, 170.5090123600851, 174.9754380376383, 179.38826716422534, 183.74614805058155, 188.04774583858244, 192.29174291012316, 196.47683929071633, 200.60175304768646, 204.66522068283678, 208.66599751947078, 212.6028580836474, 216.4745964795551, 220.28002675888803, 224.01798328411346, 227.68732108551652, 231.2869162119145, 234.815666074934, 238.27248978674282, 241.65632849113626, 244.96614568787413, 248.2009275501695, 251.35968323523403, 254.44144518778137, 257.44526943639806, 260.3702358826908, 263.2154485831202, 265.98003602343715, 268.66315138563516, 271.2639728073382, 273.78170363354434, 276.21557266064906, 278.56483437267127, 280.8287691696118, 283.006683587873, 285.0979105126734, 287.1018093823908, 289.01776638477173, 290.84519464494815, 292.583534405202, 294.2322531964246, 295.79084600121627, 297.2588354085779, 298.63577176014604, 299.92123328792763, 301.1148262434912, 302.2161850185754, 303.2249722570782, 304.14087895839214, 304.963624572054, 305.69295708367986, 306.32865309215947, 306.87051787808593, 307.3183854634, 307.6721186622307, 307.9316091229166, 308.096777361195, 308.1675727845484, 308.1439737077016, 308.02598735926426, 307.81364987951633, 307.50702630933847, 307.1062105702889, 306.6113254358348, 306.0225224937452, 305.3399820996592, 304.56391332184035, 303.6945538771377, 302.7321700581711, 301.67705665176294, 300.52953684864286, 299.28996214445107, 297.9587122320721, 296.53619488533167, 295.0228458340919, 293.4191286307832, 291.72553450841383, 289.9425822301012, 288.0708179301697, 286.1108149468653, 284.06317364673623, 281.92852124073585, 279.7075115921021, 277.4008250160734, 275.0091680715017, 272.53327334442747, 269.9738992236816, 267.33182966858493, 264.60787396881335, 261.8028664965057, 258.91766645068816, 255.95315759409337, 252.91024798245684, 249.7898696863702, 246.59297850578034, 243.32055367721887, 239.97359757385388, 236.55313539845307, 233.0602148693554, 229.49590589954565, 225.8613002689299, 222.1575112899147, 218.38567346638794, 214.54694214621105, 210.64249316732523, 206.67352249758233, 202.64124586840805, 198.54689840241323, 194.39173423506458, 190.1770261305313, 185.9040650918269, 181.57415996536227, 177.18863704003473, 172.74883964097373, 168.25612771806888, 163.711877429404, 159.11748071972818, 154.47434489409022, 149.78389218676935, 145.04755932563074, 140.26679709204362, 135.4430698764938, 130.57785523002735, 125.67264341166447, 120.72893693191823, 115.74825009256305, 110.73210852279001, 105.68204871189383, 100.59961753863091, 95.48637179739745, 90.34387772136907, 85.17371050274923, 79.97745381027471, 74.75669930412212, 69.51304614836904, 64.24810052115522, 58.963475122696735, 53.660788681299884, 48.3416654575312, 43.007734746691256, 37.66063037974795, 32.30199022287777, 26.933455675773697, 21.5566711688695, 16.173283659635548, 10.784942128102088, 5.393297071760121, 3.774000442302185e-14], "A": 298354.1359863737, "axons_diameter": [4.181818181818182, 15.090909090909092, 4.636363636363637, 8.575757575757576, 10.393939393939394, 11.303030303030303, 7.515151515151516, 4.636363636363637, 2.0606060606060606, 2.9696969696969697, 7.212121212121212, 11.0, 11.606060606060606, 9.636363636363637, 4.9393939393939394, 4.9393939393939394, 3.878787878787879, 3.4242424242424243, 12.06060606060606, 9.93939393939394, 3.7272727272727275, 11.454545454545455, 10.84848484848485, 3.878787878787879, 10.242424242424242, 2.9696969696969697, 4.9393939393939394, 8.575757575757576, 4.636363636363637, 10.393939393939394, 11.757575757575758, 3.121212121212121, 11.0, 4.03030303030303, 7.212121212121212, 2.0606060606060606, 6.151515151515151, 12.818181818181818, 13.878787878787879, 4.9393939393939394, 4.333333333333334, 4.181818181818182, 11.454545454545455, 3.4242424242424243, 3.878787878787879, 2.515151515151515, 7.96969696969697, 2.3636363636363638, 2.9696969696969697, 4.9393939393939394, 12.818181818181818, 9.333333333333334, 6.757575757575758, 2.8181818181818183, 2.515151515151515, 2.3636363636363638, 4.787878787878788, 3.272727272727273, 4.484848484848484, 11.0, 9.636363636363637, 6.757575757575758, 6.303030303030303, 9.030303030303031, 3.272727272727273, 11.0, 8.424242424242426, 8.878787878787879, 2.9696969696969697, 8.878787878787879, 5.090909090909091, 7.0606060606060606, 9.636363636363637, 4.484848484848484, 3.4242424242424243, 7.515151515151516, 2.9696969696969697, 5.3939393939393945, 11.0, 12.363636363636363, 8.727272727272727, 11.151515151515152, 4.181818181818182, 12.515151515151516, 2.3636363636363638, 2.8181818181818183, 9.787878787878789, 3.5757575757575757, 9.787878787878789, 10.393939393939394, 9.787878787878789, 8.878787878787879, 3.272727272727273, 2.515151515151515, 4.333333333333334, 3.121212121212121, 4.181818181818182, 10.545454545454545, 2.8181818181818183, 12.96969696969697, 3.878787878787879, 7.515151515151516, 10.393939393939394, 10.393939393939394, 3.878787878787879, 2.9696969696969697, 3.878787878787879, 4.787878787878788, 12.06060606060606, 6.303030303030303, 10.090909090909092, 10.090909090909092, 4.181818181818182, 4.9393939393939394, 11.757575757575758, 8.575757575757576, 4.333333333333334, 5.090909090909091, 12.666666666666668, 3.121212121212121, 5.3939393939393945, 4.9393939393939394, 11.90909090909091, 15.242424242424242, 2.8181818181818183, 9.787878787878789, 11.0, 4.636363636363637, 7.818181818181818, 9.484848484848484, 6.303030303030303, 5.848484848484849, 9.484848484848484, 11.454545454545455, 3.878787878787879, 5.242424242424242, 11.0, 5.696969696969697, 4.181818181818182, 9.030303030303031, 2.9696969696969697, 11.303030303030303, 10.545454545454545, 11.90909090909091, 5.090909090909091, 3.121212121212121, 10.545454545454545, 9.93939393939394, 4.484848484848484, 12.363636363636363, 8.727272727272727, 12.363636363636363, 10.696969696969697, 10.393939393939394, 4.03030303030303, 10.393939393939394, 3.272727272727273, 3.5757575757575757, 12.666666666666668, 8.424242424242426, 3.272727272727273, 10.242424242424242, 12.666666666666668, 12.666666666666668, 4.636363636363637, 7.0606060606060606, 6.0, 9.333333333333334, 4.787878787878788, 3.878787878787879, 5.696969696969697, 4.484848484848484, 12.212121212121213, 7.96969696969697, 2.8181818181818183, 9.484848484848484, 9.636363636363637, 7.363636363636364, 12.06060606060606, 5.848484848484849, 3.272727272727273, 2.9696969696969697, 3.7272727272727275, 11.606060606060606, 9.93939393939394, 9.484848484848484, 12.818181818181818, 5.090909090909091, 15.090909090909092, 4.636363636363637, 3.878787878787879, 2.666666666666667, 5.848484848484849, 9.484848484848484, 8.878787878787879, 3.7272727272727275, 5.696969696969697, 11.151515151515152, 3.272727272727273, 12.363636363636363, 5.242424242424242, 9.787878787878789, 13.272727272727273, 10.242424242424242, 8.727272727272727, 12.06060606060606, 3.5757575757575757, 3.7272727272727275, 9.333333333333334, 10.242424242424242, 5.545454545454546, 4.636363636363637, 13.727272727272728, 8.878787878787879, 10.242424242424242, 9.484848484848484, 10.242424242424242, 7.515151515151516, 6.606060606060606, 8.272727272727273, 4.03030303030303, 6.303030303030303, 5.696969696969697, 6.757575757575758, 12.96969696969697, 5.848484848484849, 9.93939393939394, 14.636363636363637, 4.787878787878788, 3.878787878787879, 8.727272727272727, 12.06060606060606, 10.242424242424242, 7.515151515151516, 13.121212121212121, 7.0606060606060606, 2.9696969696969697, 4.484848484848484, 10.242424242424242, 13.121212121212121, 4.03030303030303, 7.96969696969697, 12.515151515151516, 11.454545454545455, 5.545454545454546, 2.212121212121212, 10.84848484848485, 11.0, 8.121212121212121, 13.424242424242424, 10.696969696969697, 11.90909090909091, 10.393939393939394, 11.151515151515152, 12.96969696969697, 5.090909090909091, 10.090909090909092, 5.3939393939393945, 4.03030303030303, 2.212121212121212, 2.515151515151515, 3.4242424242424243, 5.696969696969697, 9.787878787878789, 4.484848484848484, 2.8181818181818183, 11.454545454545455, 3.5757575757575757, 5.545454545454546, 2.9696969696969697, 10.242424242424242, 13.121212121212121, 4.484848484848484, 3.121212121212121, 3.272727272727273, 12.666666666666668, 11.90909090909091, 5.242424242424242, 4.181818181818182, 12.818181818181818, 2.3636363636363638, 3.878787878787879, 8.878787878787879, 9.787878787878789, 6.454545454545455, 11.303030303030303, 6.757575757575758, 6.606060606060606, 5.696969696969697, 7.666666666666667, 3.272727272727273, 12.818181818181818, 7.96969696969697, 4.787878787878788, 11.757575757575758, 9.484848484848484, 4.333333333333334, 6.606060606060606, 15.242424242424242, 6.757575757575758, 3.7272727272727275, 5.545454545454546, 8.727272727272727, 3.5757575757575757, 11.0, 5.696969696969697, 10.545454545454545, 10.545454545454545, 12.96969696969697, 10.545454545454545, 2.515151515151515, 12.96969696969697, 2.666666666666667, 7.212121212121212, 3.5757575757575757, 10.545454545454545, 6.909090909090909, 2.666666666666667, 5.242424242424242, 10.242424242424242, 7.818181818181818, 10.242424242424242, 9.030303030303031, 11.0, 3.878787878787879, 9.030303030303031, 9.787878787878789, 2.8181818181818183, 5.242424242424242, 12.212121212121213, 10.393939393939394, 4.333333333333334, 6.606060606060606, 4.9393939393939394, 5.3939393939393945, 11.303030303030303, 5.242424242424242, 11.454545454545455, 4.9393939393939394, 14.030303030303031, 12.363636363636363, 4.636363636363637, 12.212121212121213, 3.121212121212121, 2.0606060606060606, 13.575757575757576, 6.606060606060606, 11.757575757575758, 14.787878787878789, 4.333333333333334, 4.9393939393939394, 4.484848484848484, 10.242424242424242, 3.878787878787879, 4.636363636363637, 7.515151515151516, 7.666666666666667, 12.666666666666668, 6.0, 2.666666666666667, 2.8181818181818183, 4.03030303030303, 9.484848484848484, 4.9393939393939394, 2.666666666666667, 9.636363636363637, 5.242424242424242, 2.666666666666667, 6.303030303030303, 8.272727272727273, 9.484848484848484, 8.727272727272727, 5.242424242424242, 10.545454545454545, 13.121212121212121, 4.181818181818182, 4.333333333333334, 10.84848484848485, 10.393939393939394, 11.151515151515152, 5.545454545454546, 6.909090909090909, 12.06060606060606, 6.0, 2.666666666666667, 12.363636363636363, 9.787878787878789, 5.848484848484849, 9.787878787878789, 5.242424242424242, 4.181818181818182, 11.757575757575758, 8.121212121212121, 2.9696969696969697, 10.242424242424242, 10.242424242424242, 3.7272727272727275, 11.0, 4.333333333333334, 6.303030303030303, 3.5757575757575757, 4.181818181818182, 6.0, 9.787878787878789, 9.787878787878789, 2.8181818181818183, 2.3636363636363638, 9.787878787878789, 2.515151515151515, 15.696969696969697, 9.030303030303031, 3.7272727272727275, 10.242424242424242, 11.757575757575758, 10.090909090909092, 9.636363636363637, 12.515151515151516, 11.303030303030303, 12.515151515151516, 4.787878787878788, 4.333333333333334, 4.787878787878788, 7.818181818181818, 10.84848484848485, 3.7272727272727275, 11.454545454545455, 3.121212121212121, 6.454545454545455, 3.878787878787879, 2.9696969696969697, 10.545454545454545, 8.424242424242426, 4.484848484848484, 6.303030303030303, 4.181818181818182, 9.333333333333334, 2.666666666666667, 6.303030303030303, 14.181818181818182, 5.3939393939393945, 12.818181818181818, 3.4242424242424243, 5.3939393939393945, 11.454545454545455, 6.0, 5.242424242424242, 5.242424242424242, 2.515151515151515, 12.96969696969697, 11.303030303030303, 2.515151515151515, 3.272727272727273, 9.484848484848484, 11.757575757575758, 5.545454545454546, 5.696969696969697, 4.9393939393939394, 12.515151515151516, 2.666666666666667, 2.9696969696969697, 12.818181818181818, 5.848484848484849, 8.878787878787879, 5.3939393939393945, 3.272727272727273, 9.181818181818182, 13.424242424242424, 3.121212121212121, 4.333333333333334, 4.03030303030303, 3.7272727272727275, 4.03030303030303, 12.515151515151516, 2.0606060606060606, 13.272727272727273, 5.242424242424242, 11.151515151515152, 2.515151515151515, 4.03030303030303, 9.93939393939394, 11.606060606060606, 3.7272727272727275, 4.9393939393939394, 10.696969696969697, 11.303030303030303, 6.454545454545455, 4.333333333333334, 7.818181818181818, 15.090909090909092, 6.151515151515151, 8.121212121212121, 5.090909090909091, 10.545454545454545, 11.151515151515152, 7.818181818181818, 11.151515151515152, 12.818181818181818, 6.151515151515151], "axons_type": [1.0, 1.0, 1.0, 1.0, 1.0, 1.0, 1.0, 1.0, 1.0, 1.0, 1.0, 1.0, 1.0, 1.0, 1.0, 1.0, 1.0, 1.0, 1.0, 1.0, 1.0, 1.0, 1.0, 1.0, 1.0, 1.0, 1.0, 1.0, 1.0, 1.0, 1.0, 1.0, 1.0, 1.0, 1.0, 1.0, 1.0, 1.0, 1.0, 1.0, 1.0, 1.0, 1.0, 1.0, 1.0, 1.0, 1.0, 1.0, 1.0, 1.0, 1.0, 1.0, 1.0, 1.0, 1.0, 1.0, 1.0, 1.0, 1.0, 1.0, 1.0, 1.0, 1.0, 1.0, 1.0, 1.0, 1.0, 1.0, 1.0, 1.0, 1.0, 1.0, 1.0, 1.0, 1.0, 1.0, 1.0, 1.0, 1.0, 1.0, 1.0, 1.0, 1.0, 1.0, 1.0, 1.0, 1.0, 1.0, 1.0, 1.0, 1.0, 1.0, 1.0, 1.0, 1.0, 1.0, 1.0, 1.0, 1.0, 1.0, 1.0, 1.0, 1.0, 1.0, 1.0, 1.0, 1.0, 1.0, 1.0, 1.0, 1.0, 1.0, 1.0, 1.0, 1.0, 1.0, 1.0, 1.0, 1.0, 1.0, 1.0, 1.0, 1.0, 1.0, 1.0, 1.0, 1.0, 1.0, 1.0, 1.0, 1.0, 1.0, 1.0, 1.0, 1.0, 1.0, 1.0, 1.0, 1.0, 1.0, 1.0, 1.0, 1.0, 1.0, 1.0, 1.0, 1.0, 1.0, 1.0, 1.0, 1.0, 1.0, 1.0, 1.0, 1.0, 1.0, 1.0, 1.0, 1.0, 1.0, 1.0, 1.0, 1.0, 1.0, 1.0, 1.0, 1.0, 1.0, 1.0, 1.0, 1.0, 1.0, 1.0, 1.0, 1.0, 1.0, 1.0, 1.0, 1.0, 1.0, 1.0, 1.0, 1.0, 1.0, 1.0, 1.0, 1.0, 1.0, 1.0, 1.0, 1.0, 1.0, 1.0, 1.0, 1.0, 1.0, 1.0, 1.0, 1.0, 1.0, 1.0, 1.0, 1.0, 1.0, 1.0, 1.0, 1.0, 1.0, 1.0, 1.0, 1.0, 1.0, 1.0, 1.0, 1.0, 1.0, 1.0, 1.0, 1.0, 1.0, 1.0, 1.0, 1.0, 1.0, 1.0, 1.0, 1.0, 1.0, 1.0, 1.0, 1.0, 1.0, 1.0, 1.0, 1.0, 1.0, 1.0, 1.0, 1.0, 1.0, 1.0, 1.0, 1.0, 1.0, 1.0, 1.0, 1.0, 1.0, 1.0, 1.0, 1.0, 1.0, 1.0, 1.0, 1.0, 1.0, 1.0, 1.0, 1.0, 1.0, 1.0, 1.0, 1.0, 1.0, 1.0, 1.0, 1.0, 1.0, 1.0, 1.0, 1.0, 1.0, 1.0, 1.0, 1.0, 1.0, 1.0, 1.0, 1.0, 1.0, 1.0, 1.0, 1.0, 1.0, 1.0, 1.0, 1.0, 1.0, 1.0, 1.0, 1.0, 1.0, 1.0, 1.0, 1.0, 1.0, 1.0, 1.0, 1.0, 1.0, 1.0, 1.0, 1.0, 1.0, 1.0, 1.0, 1.0, 1.0, 1.0, 1.0, 1.0, 1.0, 1.0, 1.0, 1.0, 1.0, 1.0, 1.0, 1.0, 1.0, 1.0, 1.0, 1.0, 1.0, 1.0, 1.0, 1.0, 1.0, 1.0, 1.0, 1.0, 1.0, 1.0, 1.0, 1.0, 1.0, 1.0, 1.0, 1.0, 1.0, 1.0, 1.0, 1.0, 1.0, 1.0, 1.0, 1.0, 1.0, 1.0, 1.0, 1.0, 1.0, 1.0, 1.0, 1.0, 1.0, 1.0, 1.0, 1.0, 1.0, 1.0, 1.0, 1.0, 1.0, 1.0, 1.0, 1.0, 1.0, 1.0, 1.0, 1.0, 1.0, 1.0, 1.0, 1.0, 1.0, 1.0, 1.0, 1.0, 1.0, 1.0, 1.0, 1.0, 1.0, 1.0, 1.0, 1.0, 1.0, 1.0, 1.0, 1.0, 1.0, 1.0, 1.0, 1.0, 1.0, 1.0, 1.0, 1.0, 1.0, 1.0, 1.0, 1.0, 1.0, 1.0, 1.0, 1.0, 1.0, 1.0, 1.0, 1.0, 1.0, 1.0, 1.0, 1.0, 1.0, 1.0, 1.0, 1.0, 1.0, 1.0, 1.0, 1.0, 1.0, 1.0, 1.0, 1.0, 1.0, 1.0, 1.0, 1.0, 1.0, 1.0, 1.0, 1.0, 1.0, 1.0, 1.0, 1.0, 1.0, 1.0, 1.0, 1.0, 1.0, 1.0, 1.0, 1.0, 1.0, 1.0, 1.0, 1.0, 1.0, 1.0, 1.0, 1.0, 1.0, 1.0, 1.0, 1.0, 1.0, 1.0, 1.0, 1.0, 1.0, 1.0, 1.0, 1.0, 1.0, 1.0, 1.0, 1.0, 1.0, 1.0, 1.0, 1.0, 1.0, 1.0, 1.0, 1.0, 1.0, 1.0, 1.0, 1.0, 1.0, 1.0, 1.0, 1.0, 1.0, 1.0, 1.0, 1.0, 1.0, 1.0, 1.0, 1.0, 1.0, 1.0, 1.0], "axons_y": [-199.611744981054, -178.84781723755322, -154.0302214447346, -138.6177873676037, -115.2157266014826, -89.19322499525508, -65.82025580067143, -45.39802262462993, -29.096087485929203, -29.99091800329812, -12.24891978277886, 11.913530449886004, 38.27832043348874, 49.90117632043167, 72.29594777215559, 87.43795097768529, 105.71318855179383, 122.90711966850212, 145.50118762962722, 171.56464880261288, 195.3781282155548, 220.7651750295476, -223.94096541997888, -201.70798994781478, -179.7269446931214, -162.0600810701191, -143.1048042946009, -124.44011629142466, -103.78616139663899, -81.91425024588396, -56.97114994961032, -35.064796512279536, -13.046948505275727, 9.387429246832022, 30.047449815546315, 45.366405204957026, 51.62127071228424, 65.51680831017616, 90.03682000702725, 113.56391743146403, 132.61052336536443, 153.6160484359321, 176.43181863950525, 198.22049246690617, 207.74771379560107, -220.12966674400684, -200.0739770588993, -158.9511072471652, -141.2907270751433, -125.24108546728579, -101.70565817228966, -76.34049516250045, -59.63277174129767, -43.6806648145921, -26.04109670134093, -8.90533202108392, 9.104035153334147, 28.286897654056894, 70.2475637670366, 115.7161829169761, 141.023150204001, 150.889633442004, 163.6477133667171, 186.18647036475414, 222.5484216931763, 242.56472800334862, -233.3936413944854, -209.68934043821213, -179.51903053318512, -159.00532196993555, -135.0421157393974, -115.96418777097728, -92.61295814666033, -74.18428180884659, -56.88492645993858, -41.10720245852788, -2.8369424627597177, 41.26385212008334, 63.356605494740585, 89.07213931616114, 102.02216260763905, 126.90366794838876, 171.36012379249198, 200.81754184713228, 220.85635442665827, -239.1354051854746, -220.93450189678762, -186.00952960431428, -168.15127027315043, -143.7380436067243, -117.66165124410989, -93.25807212282069, -73.36805144940011, -59.538468428051104, -41.15745140477236, -24.282875622331304, -21.249150284966284, 18.882246941596385, 36.348707436272676, 59.372258977720435, 80.94537862834412, 136.76762576231457, 160.8580779734213, 185.27583936136685, 207.44059619494672, 225.1400033190401, 241.94392238946057, -245.04739336486386, -222.1132242925685, -191.24484326029688, -175.4230364367915, -150.84607048007467, -125.95630116992443, -106.39581961927885, -84.67532229861504, -62.724543737016106, -43.82424588476205, -22.812869997910475, -2.170435504590426, 20.77003018544758, 39.99796946549647, 59.869628235970566, 81.89619228859434, 110.48528710661381, 127.16846276741734, 148.30922670879548, 178.18695638784263, 200.29741148672298, 220.39023852587698, 242.08437516893704, -233.0492986561035, -211.93666356285937, -199.83532842471578, -165.86640125277484, -144.96823695655448, -129.83481518361287, -106.82438285928124, -81.8299076631573, -64.71322421206648, -41.54964826009736, -26.622157840452342, -4.723723534333877, 20.2668983273155, 43.852947321360624, 64.05390909948426, 74.01420849215185, 107.59136926119388, 131.24099016929398, 157.69097532606784, 174.42306125551187, 197.67731971148868, 221.08040837266, 254.51575651744034, -252.3635001133063, -195.04801349915567, -191.64581405989085, -154.51478674361974, -145.81718515584743, -124.0647419876348, -98.78974982144368, -68.31819911768642, -47.10714014121894, -16.324976847484727, 14.116658295355178, 27.409569972816037, 45.87546328410045, 65.8532574716619, 86.3423409437917, 109.16150525916008, 126.29872183184436, 145.7883305090018, 157.4455802589619, 198.25804048538888, 234.9275871020267, 254.57732123900652, -241.0851734044338, -221.52526191744474, -174.5601288706494, -131.8324946448447, -105.75556509133982, -86.50659350192569, -59.42735496159144, -40.991939351996415, -22.08628204818133, 2.4093742481946347, 20.39184653648472, 45.8735238970826, 69.63697138590487, 91.1888088735308, 103.98061653839255, 119.02027065606127, 137.1788857494431, 175.97194966454705, 215.30332710090372, 240.57687026831204, -239.95556438969925, -219.86722672743218, -199.2924158233785, -175.44598084543784, -153.29614117004027, -129.6622831041083, -106.87697421869089, -80.66508881041214, -51.15222389188864, -26.967654875628988, -3.316927251264151, 18.246105106200805, 35.843844203501476, 58.68918037008827, 83.52225703388673, 107.05241017370889, 122.59454540570526, 148.09282080285124, 173.4005686068412, 197.40682398055145, 221.405778175229, 257.98918700747805, -220.96900181775052, -200.7478515063644, -179.83956157799585, -160.32077292983908, -140.06292820882962, -118.31460757832151, -97.04428870739318, -72.2625321481275, -48.80341031464696, -25.924180058234477, 0.7983396849435799, 25.46650355952733, 43.461091917531, 63.293357992665754, 88.6484922627889, 113.945570753533, 131.85806587651862, 156.1206859711189, 181.10885638915664, 200.62127313640573, 218.2716562793658, 240.65611373747086, -254.60236640254269, -222.6128035490298, -202.5516413086325, -177.80543959212497, -150.9629286385314, -128.04474288102938, -109.1588811937342, -88.72330973314158, -63.03421003466591, -36.20831565522398, -9.828602148526647, 16.998421108630396, 42.67214575926085, 66.79125738370345, 96.32006781018781, 122.7165935308293, 136.11572642774615, 149.15984073303628, 169.1139778006125, 188.69983062147548, 205.98803805522223, 227.44072989308853, -208.54286242476604, -189.0452420335381, -166.30837632478344, -144.19585741282995, -127.27942447097445, -106.44449153569559, -83.93295710035682, -65.1763273353568, -46.33829371408746, -25.234483572634968, 1.3108811436595018, 23.446739317148673, 41.62592123695399, 57.78810275344065, 80.72792595200589, 132.2157847707447, 155.1558719912062, 169.7634841563668, 192.5203525395117, 214.98238296706066, 244.69342643703763, -240.85313044105467, -197.89717435192637, -174.74741516803826, -150.88710645210116, -127.17916264129511, -107.00385670181105, -86.05283834016491, -40.13997233290155, -15.827974533280978, 2.6101930364903523, 22.46029323024964, 42.006778187320435, 62.088280687930286, 87.33961599444591, 104.25235842063928, 109.64976290137064, 152.85172834487838, 174.15185322184675, 193.450059744494, 211.33993621883968, 232.27653474342094, -241.1812065174291, -223.306504912945, -200.7870081592613, -177.5906127127694, -152.4140086571496, -128.0603678652365, -64.25208784212822, -46.75769030135683, -24.28571825744275, -6.3424237458437345, 26.205167197745432, 40.762295500730595, 54.24342678563824, 78.07364781073237, 104.02364754641577, 125.38575915942313, 164.74881802010788, 179.06451258661053, 202.81765344010896, 225.23054662940356, 250.612096105224, -243.5338314244754, -223.15285408814907, -193.67141663529452, -149.84075642601204, -133.14495909990507, -109.5043015999974, -85.95367360647963, -65.32117582149885, -42.112984255302315, -22.23839723285418, -5.590297981753162, 14.026449176484071, 37.11172885652983, 58.10927660372444, 81.07512864648898, 104.82047291638413, 132.5964230435861, 149.62942016210786, 179.90298309373523, 186.54261699460187, 221.65229944921924, 244.30783891831112, -243.3646534960284, -219.3554132880839, -178.89684050711634, -168.13058998526597, -151.09284926463735, -122.08800015535583, -102.67128796329463, -80.08534721026945, -46.6984050409775, -26.838421899426216, -9.496223521106696, 13.89323856164309, 36.59455540091542, 52.27619675239353, 74.75687558426975, 93.19285769272462, 120.14226565508666, 141.33951148634316, 200.62949378024027, 206.43995896208267, 228.89029530703002, -223.79726294458123, -204.46133352455033, -185.8669107565448, -162.26875662904197, -139.38373927455092, -131.83261365868188, -115.15953026824663, -88.40546210100594, -62.167561530413856, -43.791700700671406, -19.09793329357724, 8.223655199981003, 35.34944047908685, 58.46392015291508, 79.03482300920483, 103.4881713766704, 127.56979327988657, 160.13282831125593, 175.75633117429453, 221.50644124512814, -232.57838914917994, -209.77648102578928, -188.79320638909243, -169.59996726639045, -148.9194492275717, -124.45165180641781, -104.26858733177279, -84.92405880036455, -62.522750896934035, -40.75679761814987, -0.755515164380655, 26.041360501874394, 46.317886023268, 71.17148075355401, 89.93403417508765, 109.48888182738696, 132.50712620455155, 150.54612547369692, 166.44991104444168, 198.1208161548713, 223.0433544140282, -241.52118353389577, -238.21558425325054, -210.8607535706751, -172.90677812509554, -157.70877497525856, -131.8231982071356, -107.41572119288006, -86.40375271802256, -62.46905301891062, -36.03302447246351, -17.124630890264687, 6.531957845325215, 20.546334714674945, 40.176527874843416, 61.306227721388666, 85.62642843198184, 107.93652483067848, 129.66559112601507, 148.80780750605444, 168.46893662051517, 184.80387281878663, 202.55819026820242, 210.2267487912177, -217.96126656615994, -196.2772807222382, -180.85118392202196, -167.69473627242004, -145.96802576477884, -125.36647751422316, -107.14539063864538, -88.5231872149548, -67.99647238146467, -44.13868275703178, -23.238964632513145, -2.194649525676301, 28.357648380246633, 51.48991706987914, 72.02136962182769, 92.07828311231981, 110.85247437893223, 126.84900907797784, 154.12288538734373, 178.96815460386048, 188.3806030970848, 234.83838607402504, -224.34571896027467, -202.35140590761452, -187.48739972255882, -145.22140356321444, -124.62525777685032, -129.2990283325944, -112.12032058653486, -82.60588560275059, -64.38198386408986, -41.932082918033196, -22.005858187454184, -3.0708406775712493, 16.99935890194719, 43.308729248813904, 62.95638369645932, 81.4409551061017, 103.33588794604368, 112.46010742275833, 149.91531392394978, 173.0501598807763, 196.3303409212773, 200.93270264937658, 216.27224898477132, -206.31876957794563, -181.88293057685067, -163.7132896666974, -148.8813730876135, -120.30904233212334, -103.94996867970531, -103.36409515578255, -69.86242162561088, -55.59431079624824, -32.62077061916463, -15.497227532911795, 1.2058771499637106, 27.654007781525916, 53.45029175491458, 68.22722318211268, 92.93285740017299, 80.78126221282896, 106.67914877599921, 132.27057846483856, 156.76676332173352, 183.8202523879404, 225.70696688889785], "axons_z": [-211.82480804580473, -225.34378180627655, -225.04125661418132, -240.3175975060084, -247.718838373861, -247.3558239540168, -240.2166522120828, -234.98754962873335, -226.42461680342905, -246.00990754528357, -236.5549280426187, -237.38784975360073, -238.06288160137743, -261.103092161686, -260.9664791212204, -247.8855567994923, -241.4016116887519, -233.88077207488828, -231.3657572117566, -233.56593661500852, -220.74514599367828, -204.42402158830262, -189.78563649603322, -192.79711336648242, -195.382854567785, -207.98834803949498, -208.53543494509796, -221.39728313980527, -228.1623544199898, -222.41760168686739, -214.80549037910947, -209.83817986573143, -212.13479944233, -214.88506981729677, -215.01998713542167, -199.4765552598235, -217.64650269305557, -238.00173422439573, -223.44102903025325, -217.0501090118882, -212.06145597608798, -209.6530145113951, -208.1910797363397, -202.3690616567103, -185.72932468451455, -168.361291581766, -171.93708978541628, -190.45349807888357, -189.5055458142867, -199.63854999481507, -204.47501414044865, -198.12552422856422, -182.25118672349876, -194.06271387544763, -194.5133926808102, -190.73715030839656, -195.38444166271304, -194.86472812284998, -209.37927699707154, -194.01020898110153, -191.64402862708698, -170.6294519845948, -187.95557875285192, -184.73746557858837, -171.12924448834673, -150.62325335350704, -149.63947894329758, -150.53518712661858, -173.75940920677988, -169.83865077071684, -171.50226112540454, -180.68337836768114, -179.75130379017182, -167.6121264756642, -156.95850337586137, -169.9607075705928, -174.1732514666792, -180.50842142914829, -187.51815700902193, -195.25359981367717, -173.26770018307633, -170.4565495851591, -168.81562596379513, -163.47668041455677, -153.28238497064103, -117.59813236667554, -128.8564596488948, -156.66414412941816, -144.22988613065917, -150.37517969524671, -157.1701756516897, -155.47774240010676, -148.68769744537147, -137.17074723150998, -146.59370585469728, -158.22288892974035, -176.6950339171776, -174.86599299249255, -161.90472503718533, -160.87755024061875, -170.1069685273035, -148.05047844673354, -149.1661089593645, -142.00575244418548, -141.08848750264818, -136.0971267362804, -128.06756647880027, -97.7335858439573, -102.92219084512381, -137.24864066912878, -120.32722448231279, -126.1329459122711, -136.89359149868017, -137.86023513707983, -129.23061259085543, -116.76485713816604, -127.26422642149402, -139.13617586478065, -151.19737486495532, -153.1151052475261, -143.0529195784404, -136.80168316786538, -145.19041537017355, -147.54766477531552, -130.22734647105318, -127.34293441815815, -117.2791790591008, -123.04833480712948, -116.16481932803694, -106.29318716789533, -80.86820707050722, -81.17728983007314, -116.04249666428238, -96.25215177572684, -104.89518371667317, -117.38808903914475, -114.74415119578285, -105.60047174578138, -95.37900477759484, -105.67033273635552, -120.35502281412207, -124.34569455943819, -131.17317163012967, -119.76002503590584, -107.70816566474976, -124.01960826606272, -119.67582451233864, -109.15871966067576, -107.34786932348572, -90.80636814651895, -101.47433415083388, -91.05545111629924, -84.46914565895347, -67.68348758406044, -70.38672081704662, -92.3550968868555, -69.76638737424733, -86.10075915877046, -94.2076551093361, -91.23013804895335, -76.92879268016009, -81.74191238861503, -99.86985441616588, -105.00339130707081, -85.40783270282172, -95.2240920681563, -87.09920314882703, -106.5385788454786, -97.05488579359111, -87.8252932453911, -91.0114453925642, -74.49727623386428, -75.99940131200952, -69.99049587466027, -62.69659263091867, -45.37030444828878, -60.51051969611222, -73.43203552076821, -67.88161572683086, -70.05606018846694, -74.2461575868396, -61.114911678631756, -60.51675559879092, -73.34104975136307, -81.28144469699008, -64.30773032086002, -70.32333423330364, -66.94714226513084, -79.7764008846839, -58.37348744230834, -70.31029072648252, -72.85015019787083, -66.7188194109129, -56.31356818777755, -47.17346312525525, -23.783363213347698, -36.97387510848329, -48.156843565458026, -53.003672702000586, -46.961959518655945, -44.39676404040964, -47.20838289444837, -51.625568646948565, -41.05745414878589, -44.55309977858548, -54.21393621929724, -42.78905013502026, -49.16168497841373, -47.432498630399074, -49.04991327799292, -38.4098052882111, -51.38826440302682, -52.19893028385035, -44.33559602479569, -39.00621638338041, -32.41801622255081, -29.60242477876492, -15.296842189397557, -24.188458865824405, -32.68199446108531, -24.79587412486822, -26.384747395725306, -27.35218031488088, -25.95534099659985, -24.728105716393294, -18.07406747694062, -20.255609160555885, -25.982643346279488, -24.96771371595353, -32.04784706181461, -23.84899982166869, -23.379100912651825, -16.587845379747407, -32.29532332073587, -24.953444389685878, -21.837844386108983, -17.037911059287886, -10.599011748794984, -11.222773144863593, -5.457903801825131, 5.392839203843193, -1.9163180071173487, -7.274384295230339, -3.8959527871182367, -9.260548012969522, -10.599061243430144, -3.4935210489940705, 0.5262155515959129, 1.533158351835885, 1.0233675672993985, -3.5278751904389836, -9.105371099530533, 1.4659005482056726, 2.207348075888149, 8.706324323040402, -11.375031476671928, 6.965558701594884, -4.240102311853264, -2.728531691400392, 3.0743932710941584, 5.651398682378057, 17.972315259299148, 15.436067904044792, 16.636329925716325, 18.055672734199224, 9.901361062715093, 17.33313219641022, 18.19313021147419, 23.865774186757882, 19.36202468792993, 23.12044291124208, 27.107437614678634, 18.21568841287417, 13.436530531279109, 21.822687604289154, 23.970267231667666, 34.37972539555519, 28.983353838257646, 15.508011927398588, 21.301906160908402, 17.91229983393313, 11.635607077838744, 16.796950839083735, 36.74022084651754, 38.17358189170124, 39.96820200160169, 29.842983080661444, 41.3921872531371, 37.843759440332555, 41.82437168686116, 42.872045791254116, 57.27603135344813, 41.42360742207382, 32.38416056375876, 44.036612683158154, 49.266138474204645, 23.51253283429683, 43.32028699203857, 54.181677113319274, 37.99362667041573, 44.60295858896444, 36.696111946986335, 29.125238591897983, 48.02241361081668, 34.60681681606349, 59.388081088565855, 61.54612938134466, 65.87896216779627, 54.72851591589332, 73.67702073958749, 60.90306177198273, 64.42228946605229, 78.3034413032732, 66.0123131723525, 51.63031004085687, 68.97053965342093, 70.66791171728958, 62.23476462578133, 57.06693585325513, 79.248074507078, 59.90916162853361, 64.51078255567568, 54.130063660414784, 45.9993861595001, 66.74542637591564, 59.60066170551492, 81.11643642867175, 87.53090360169104, 78.347457050435, 75.20133175732094, 86.91200481232725, 96.08963428014467, 81.80138908490908, 88.33063507793794, 99.75943752103696, 87.00128348928764, 84.17463237061486, 94.77507802842155, 91.35885447518403, 85.58608098273656, 79.79937672456731, 96.00008023784842, 100.74343400383518, 79.03325694919177, 74.44797914811532, 72.67531717763542, 87.01119438806236, 84.6684998327029, 104.03273491342414, 81.94161102172984, 106.43387216743673, 94.96946380766727, 106.14153348746599, 108.38790716661624, 102.00496422096353, 109.15630029235562, 123.53031582810165, 113.90432581209791, 104.95442235248119, 116.08196104410017, 109.2996898316115, 106.68440722286358, 107.5562784312621, 113.91371954560522, 109.63921007090183, 89.32609648903905, 91.6418436370276, 106.56302650473934, 103.75460410404261, 129.7371754773256, 125.72450616521687, 133.0520438901681, 112.28051625921714, 128.16653518929022, 130.28153727487725, 115.23640610081267, 121.30878213884777, 145.8234242216308, 139.92832042278425, 130.23218205549963, 134.32639314825124, 128.69237218388355, 127.41503268113095, 129.1185961531524, 111.54431479128336, 127.75685805444127, 113.02462738754022, 123.90488169177888, 126.24313223411224, 151.3801518479464, 146.26643110179424, 156.38775984369778, 151.22216337481635, 146.96285037041446, 156.79655478992962, 137.4952703521827, 140.112603034731, 164.0316441289993, 153.44868798516757, 151.44785359540987, 149.17115396355712, 146.12070158782925, 150.73731936557436, 151.64263572867233, 134.501002589871, 148.5697782669828, 127.06223039045736, 137.85162948388694, 106.55622207054506, 149.0914171773703, 150.65749548007847, 165.06783014718866, 181.04106854112248, 177.12810765947768, 168.44257133615372, 181.71903526585515, 170.82383414024196, 165.7830694624763, 185.14581760733344, 185.86484402843607, 172.13224498897353, 171.0612683173588, 167.70441751297298, 168.41354506422687, 170.5521829982659, 177.11175064275275, 165.49772909433463, 168.22838836606962, 149.13318564122608, 144.15090010808666, 164.60745815073884, 173.3784171329016, 169.77002768686822, 183.39396075971248, 200.85722078026654, 202.95388788170732, 198.39495737524945, 191.60139353301992, 208.86100388892334, 194.9315386888136, 191.63977732639148, 207.47930927877206, 203.94346465440884, 193.73289429455008, 188.0569821464561, 186.98552812050178, 190.4946471706546, 188.49533023386198, 204.71027948356098, 187.35211916123808, 184.74027813475303, 167.38123960129332, 159.58380561903607, 197.77620783036093, 188.9727023085284, 203.47526739410006, 225.84712194450472, 237.92194463291838, 215.8073543603277, 210.70111271896144, 236.74136858061286, 215.26413798578974, 217.39429776727573, 227.18359084620292, 223.37953790191295, 216.49826019194535, 216.82305134510614, 203.98376448194, 207.2641874980276, 206.63259544850678, 223.16020593136167, 209.71721352559948, 206.50752702532512, 183.2853758642728, 205.51061826369255, 186.69319893310623, 217.57296523115915, 221.79100770724224, 219.6184882811435, 248.0494398980858, 264.80733894567084, 227.33536436583532, 248.63190088042109, 260.3137099227222, 238.5267217889953, 245.35639481561915, 256.4531068186664, 243.48832521637712, 241.518000153474, 240.3934219306383, 223.99204628396544, 223.38550741000324, 244.8435626658757, 244.85838283576004, 229.65045476744166, 231.18563830545588, 232.00007086622955, 205.1296464629802], "NoR_relative_position": [0.6668472546609636, 0.7915302829382448, 0.39163414781728556, 0.558106499910836, 0.15229771151188864, 0.4024218454962998, 0.7028105269739172, 0.5641519280267195, 0.5563992646127057, 0.09358354912691913, 0.13992504888546065, 0.9470313029991346, 0.9458926558222281, 0.5609320413389921, 0.8696102005278236, 0.4614542610348298, 0.48526106668402635, 0.7738195564102173, 0.36297441384187945, 0.18883514661144396, 0.21078703526031495, 0.7294948219740347, 0.9400015011872691, 0.9449704946385193, 0.8567977273461187, 0.4174085135910449, 0.04049959328730135, 0.19544895975486087, 0.5449675782166422, 0.2105705718338312, 0.07388602406406242, 0.7654943211063802, 0.8559216597833721, 0.9725320547030943, 0.644165607289489, 0.9145364028698934, 0.9675322730167554, 0.204623916650715, 0.9579455939418742, 0.6260759090131277, 0.4954587116770882, 0.586472719393606, 0.44899882868383023, 0.2250885739913452, 0.7357728776665503, 0.8389463673473788, 0.39260478662895215, 0.5651567393865029, 0.09378517943655795, 0.20799080129505254, 0.9038119560528503, 0.09357962494065264, 0.566183207530718, 0.7268291145398024, 0.5428826746351999, 0.7977762046084772, 0.618700730840468, 0.22729435939385478, 0.007208787005168027, 0.5167317294987814, 0.8079754461352524, 0.8449194238996198, 0.24472105266793875, 0.7989524122165085, 0.27873547185331726, 0.9815172357655244, 0.15557657249362866, 0.9756364143266804, 0.8645824435841212, 0.9772383769492399, 0.7978427811417197, 0.38957873964394063, 0.2323335188694433, 0.13620816965155347, 0.4896254027754736, 0.09774367104758264, 0.0018121929741736764, 0.10470855635470522, 0.6900446560765552, 0.47858271184931456, 0.12360546035466558, 0.8974825362592677, 0.3052613332597831, 0.09482494102059302, 0.023170848918373843, 0.938878425765932, 0.48101699422182964, 0.09641879874265402, 0.12251767836525951, 0.2763467659284995, 0.26222067683697636, 0.04968854155183777, 0.24140843963918812, 0.6897928385833492, 0.3584137525493244, 0.22762331968306548, 0.615233200914618, 0.9235249015068443, 0.030309049068964256, 0.46562989877652994, 0.17142415285946122, 0.31161376702104415, 0.02150259268598753, 0.8272989091162666, 0.38785735746370376, 0.9448395530490511, 0.3333146799331449, 0.006689194792977027, 0.3570269029648516, 0.5222513657303196, 0.5122816825746324, 0.433614636419979, 0.6715490642453564, 0.7449827512163408, 0.10313009780124216, 0.1278453027102604, 0.0330239902808247, 0.8251744263434141, 0.9473423760167139, 0.7692344502923978, 0.6817157482912901, 0.8668606739893919, 0.28472389687768196, 0.6765424621683214, 0.8081039746185384, 0.48519610819555525, 0.2800896462350637, 0.7728901632876919, 0.9071865577462354, 0.7823421537004203, 0.2720254210301388, 0.9835538796596794, 0.8908801001350396, 0.6754290769518696, 0.250499702664178, 0.5536757412465638, 0.25221937007187045, 0.945871042972017, 0.1507607574886647, 0.14020395229985216, 0.9467051308082892, 0.4946122491462899, 0.6317525583568593, 0.08580826754896842, 0.7203091592645616, 0.32791494178904834, 0.43811195335737396, 0.21539469046886295, 0.4053949907602552, 0.12565745612479484, 0.40841845198274407, 0.8699163592280632, 0.30981168077369814, 0.9487053477539469, 0.8269064333370527, 0.5468558113520725, 0.7919386358407029, 0.6882280068499457, 0.22679472052156024, 0.1992580175588058, 0.5918214077522342, 0.760578409835104, 0.7728364183551639, 0.34455217452271814, 0.37385856986123533, 0.1560241340180787, 0.12405821127916528, 0.46825341673029997, 0.23326947539611131, 0.13310382309180102, 0.6239279195925322, 0.46131861822816245, 0.4528211574488171, 0.2836029457553667, 0.19501024298948266, 0.9005454033227253, 0.04685647462346132, 0.13973441133307818, 0.9585540166079144, 0.9030082044330534, 0.01698140273530846, 0.8334629167681071, 0.10805774073201702, 0.4031268030593036, 0.6075677930059534, 0.6836550942931268, 0.691188866554598, 0.14494577998268754, 0.7063578080453985, 0.18830182984012167, 0.3098045904630532, 0.472012037527491, 0.9668744307570053, 0.9870574466783378, 0.2422227421770966, 0.3741554369863723, 0.8954431913452112, 0.10571727080923932, 0.5310146788533628, 0.8595973440605837, 0.5247470629994816, 0.11761309656971275, 0.3657223773184769, 0.03649435668787071, 0.6757724986023422, 0.9991030592991132, 0.6676958264074646, 0.7174910134483284, 0.4292149851287682, 0.5693057406167435, 0.602823968135623, 0.8534207261914611, 0.06162775607252535, 0.4514690851390367, 0.07912217087960205, 0.7162542118343191, 0.8427806456573512, 0.8648080577181824, 0.2624853121003139, 0.57746061490266, 0.7779213249304037, 0.7660988321094773, 0.8083686309802531, 0.3073864553114518, 0.4271124951213866, 0.12679650095583694, 0.23655197248235282, 0.7770816666296717, 0.3782001245798997, 0.5686396788902865, 0.10351375035379973, 0.6502325150185485, 0.6423474677866131, 0.21306309992375294, 0.8155524412989954, 0.8739063822832592, 0.8404617251459864, 0.6912464558833253, 0.9146717935210555, 0.09912786373435489, 0.2509670623380861, 0.0009872691177935655, 0.7299152057431919, 0.8485252411906797, 0.8498508181996284, 0.02178878682229335, 0.5390806205090476, 0.6020157869217597, 0.3625764917105444, 0.7798459170058252, 0.056112009263030393, 0.07636311404584639, 0.808680139294432, 0.3862601086308791, 0.7507916378108603, 0.4442367435889738, 0.7189852391247056, 0.5998434337056213, 0.3142559955054768, 0.6099887035511158, 0.463418330085552, 0.6881717455525455, 0.1631366182107955, 0.6952677793481531, 0.7232308537817959, 0.6856232568555866, 0.5942376757217448, 0.9962790621837885, 0.1835559698729572, 0.8990896326413679, 0.6584303906816711, 0.8995126417489958, 0.8427880024323887, 0.26987826548122495, 0.8031191663220131, 0.12070270185058463, 0.1719340926409859, 0.7626426465752428, 0.2248666195585124, 0.6460140311521123, 0.476049871235516, 0.7580484351870398, 0.6831762187911398, 0.1617205620901221, 0.970891345600501, 0.46107848322540235, 0.7058677171376919, 0.06671640575691529, 0.4489467007642999, 0.16952652651145228, 0.3075036780100624, 0.8387537962476106, 0.46272020774208966, 0.9707645347199881, 0.9126648253926931, 0.4500747761057402, 0.5380272527149652, 0.1414821895188264, 0.503025142787195, 0.43510770828091117, 0.9421314171447688, 0.7011319703321109, 0.703166506865917, 0.22598030796415214, 0.746477482767286, 0.6340630827500556, 0.3105890543458413, 0.5483375426774061, 0.7130303468400864, 0.4041153548758625, 0.31243237048970895, 0.23338102540482308, 0.4816529155631002, 0.17741561047573173, 0.4215954829232871, 0.567722270032648, 0.8221331762526263, 0.7906499175067172, 0.5870233931366314, 0.889032132147202, 0.6549515406203271, 0.3095731075316065, 0.6225634924958848, 0.759105650103402, 0.7875798892138041, 0.8975628779029492, 0.526482480257358, 0.9196837225648942, 0.7750400384323842, 0.3739548646951506, 0.5905079847108251, 0.8388439854867249, 0.5165429521596935, 0.19598369353728273, 0.8963105188091651, 0.33599750289620156, 0.07863971545388848, 0.9937974544467569, 0.993983524995812, 0.14769609579945753, 0.28463719037402213, 0.7269609041966352, 0.19250301355299848, 0.19786755187680927, 0.0032785229029225205, 0.6047313826122684, 0.09260440043808638, 0.6625024688622796, 0.046983291969756036, 0.32727045426154233, 0.8321367736594883, 0.19281405333732105, 0.4238830821807419, 0.019806262412146003, 0.6660635266280743, 0.1885532004458581, 0.2147209131334431, 0.8512695575379987, 0.9756988703296583, 0.8733447020715365, 0.40065479924104885, 0.4445354542944474, 0.4555269667895053, 0.42643426897230097, 0.9889465482978778, 0.20719000761539608, 0.6219488259305653, 0.12594482744332103, 0.7031698062423256, 0.7273513445833247, 0.28010705039069694, 0.9426474726281995, 0.673310069871496, 0.20320640213313768, 0.7667602306514854, 0.4455196035010257, 0.8317131778018615, 0.31021106105385143, 0.5626701596791394, 0.2962107241399873, 0.38024069652322257, 0.005440985260222075, 0.5632911659087962, 0.3285206276771597, 0.7668271339602626, 0.7316924784937746, 0.7031918661974228, 0.4795415829329597, 0.1692596234032947, 0.5538784465751049, 0.24259678453950895, 0.4918958747427421, 0.7639027326809811, 0.9209886974733085, 0.44367564722066377, 0.11197523306858448, 0.48596858491062456, 0.8848460090888791, 0.5118959059875521, 0.20053604022145288, 0.7790867510430043, 0.6901948281681144, 0.566032444917604, 0.005205024129834146, 0.8201033417715309, 0.09715909654353483, 0.0628677285071022, 0.8506013154149304, 0.18875501063819766, 0.8075594110477943, 0.20648177875241813, 0.11981253489008392, 0.7775391570056482, 0.8819553153742963, 0.30501399191458967, 0.9973644679224504, 0.020026540329941778, 0.1648482893787696, 0.9795101697328793, 0.9773487819789279, 0.43627435337704623, 0.6144248989593663, 0.6536986010617195, 0.7650515669136416, 0.22178197853624315, 0.745915142960338, 0.8213945390935989, 0.08205275616505758, 0.4108509900374788, 0.014515340485513506, 0.42193722917320853, 0.36047848191401033, 0.6020536787900288, 0.20287955055267803, 0.5481997690653783, 0.5950389772154733, 0.8356340431298943, 0.8195971567724035, 0.34615056476351747, 0.5736963656438487, 0.015143657108308672, 0.6411746818238707, 0.22324061828884034, 0.3184641058174912, 0.370998837541607, 0.19702524976910785, 0.7846673862730872, 0.5226401891203328, 0.7831729692623424, 0.19797043991064622, 0.6393642238415541, 0.4480441292293067, 0.4358576137524883, 0.04978130937227976, 0.4730183039713618, 0.493813348661315, 0.13622665862555572, 0.761972854682558, 0.25787876082886685, 0.5527729781692982, 0.19280345706174773, 0.39944639196302445, 0.31860745707432137, 0.982387048342074, 0.44891483509817187, 0.42357158004929185, 0.4339552433065569, 0.949269983731297, 0.09241944686201342, 0.6457567769500073, 0.3645564055502152, 0.9706950332094413, 0.9897070934807789, 0.798247968603034, 0.2909522452608011, 0.5542890367438668, 0.49849001478604704, 0.35147965609742204, 0.68802007898879, 0.7718051331075972, 0.7144118523102437, 0.17386471609644627, 0.18677768916317894, 0.28819864815611185, 0.6436761256395784, 0.7765477262371556, 0.6513588642953937, 0.7137930524160822, 0.19545140350723256, 0.08440195180671384, 0.8132570552725319, 0.44774403913131855, 0.6124625888218939, 0.9994557966518176, 0.23573648954674287, 0.9108371749890438, 0.3644660381152047, 0.4806515131904341, 0.26294451476016545, 0.4715988929857128], "L": 12000, "N_intra": 0, "intra_stim_position": [], "intra_stim_t_start": [], "intra_stim_duration": [], "intra_stim_amplitude": [], "intra_stim_ON": [], "extra_stim": {"electrodes": {"0": {"ID": 0, "footprint": [2.628757317747079, 2.644182360468977, 2.6756916722201844, 2.7071704201150775, 2.7183633963465943, 2.7196019446592508, 2.7208510009998155, 2.7330146271176385, 2.778071587893572, 2.856553075362391, 2.952020058000883, 3.065279740243285, 3.1966253289473605, 3.3473787410450098, 3.4644986851332136, 3.502528081592739, 3.506764647593334, 3.510908528416597, 3.5503744611226877, 3.6855028857162786, 3.8995689250461187, 4.139894884606044, 4.404639875832791, 4.696728044590457, 5.017833654710265, 5.259997072588072, 5.337734034861971, 5.3460440376270935, 5.354371721617972, 5.433997907136137, 5.703644798002524, 6.123511172630077, 6.5861561932251185, 7.096311167234677, 7.657406809878883, 8.275226302720483, 8.742066656817638, 8.891481303227065, 8.907508633792938, 8.923567862271991, 9.07701145621171, 9.598635652076108, 10.41206585486477, 11.3104417087725, 12.303998623170239, 13.404863974923309, 14.621397341419177, 15.545839283254214, 15.84378944820154, 15.875667548670744, 15.907619393237523, 16.213422852926694, 17.25629006101211, 18.885559154871693, 20.69304645768596, 22.70090098236209, 24.931516313701543, 27.411646502334953, 29.309891725419725, 29.92422319052167, 29.990043080317093, 30.05602710712799, 30.688130207394284, 32.84237099621564, 36.234434208187416, 40.01620977075171, 44.236738771827476, 48.95387334195482, 54.23167061121829, 58.28196520275309, 59.59353313719758, 59.7341040218062, 59.87503423348165, 61.22552775266925, 65.8477761130273, 73.15308999366623, 81.33829631687478, 90.53597343346354, 100.85532422692035, 112.43512563038146, 121.36092133734968, 124.2549748729009, 124.56536221124492, 124.87658244411844, 127.86083899735127, 138.08014230686328, 154.25590604010154, 172.41797931883445, 192.80514723242698, 215.6428148849624, 241.2017828587803, 260.75803504104937, 267.0776980148671, 267.75473955572335, 268.4334578457572, 274.93292446769743, 297.0621620113189, 331.6103840677359, 369.58057840558587, 411.0188703576701, 455.51723619721093, 502.8287883300033, 537.0797216299458, 547.7691085326803, 548.9033272468674, 550.0382853612643, 560.7877959878626, 595.866436740477, 645.6716397072723, 693.3931405934205, 737.4764916690084, 775.9591194554525, 807.0422549294019, 823.7295157700734, 828.0973822984797, 828.5327885619254, 828.8567412038911, 832.4132204454982, 840.8432545088667, 844.6318098189216, 837.749437337143, 820.5173441709505, 794.5310954195841, 759.8295927011902, 731.7607002608397, 722.479757821362, 721.5146666144617, 720.5841191129538, 711.1187598293959, 679.0662755889302, 630.2954877524038, 580.2915941155733, 530.1670084523878, 481.7012890310596, 435.5259812112129, 405.0583381134813, 396.01736179547447, 395.0685411764485, 394.12133888453684, 385.24399349152463, 357.4370119305768, 320.5634888903497, 287.0596264966324, 256.8313824261587, 229.6735301936353, 205.35495111924212, 189.94316179093062, 185.43781764133612, 184.96844476642846, 184.50028167252395, 180.13284222349384, 166.65299620370504, 149.1316006444169, 133.53014235478682, 119.6360223263776, 107.28355775755902, 96.28314457780597, 89.33449806896822, 87.30500760023651, 87.0935335836651, 86.88261379619419, 84.91542187395657, 78.8438304979494, 70.95312831364622, 63.911934082630616, 57.63046755834109, 52.02046733254724, 47.014532949124636, 43.84054153575503, 42.91246582180882, 42.81574752755087, 42.719262285307494, 41.81835789269261, 39.030572573328385, 35.393197401438904, 32.13291743173371, 29.215414215328337, 26.600165674868745, 24.254017152155313, 22.760892900322848, 22.323343993278108, 22.277675924244935, 22.232122977502037, 21.806699407111633, 20.49149368456124, 18.772592644411038, 17.231452247027786, 15.84485757132132, 14.597656355303792, 13.47731583900661, 12.763531978580954, 12.55417179717656, 12.532318032577132, 12.510518908201918, 12.306549999152095, 11.68013518902572, 10.861365577981632, 10.132463019262007, 9.483331845462075, 8.908160533064917, 8.400947981510225, 8.084171265096765, 7.992879466458026, 7.983376486518123, 7.973902379089182, 7.885694652133722, 7.6168692496312325, 7.276543635748297, 6.985289964192965, 6.739794663475247, 6.538988112817439, 6.381833691860937, 6.296650043422772, 6.274650112547685, 6.272481374279067, 6.270330481032933, 6.250741168363178, 6.1998979305110895, 6.162534197709902], "type": "LIFE", "is_multipolar": false, "label": "LIFE_1", "is_volume": false, "D": 25, "length": 1000, "x_shift": 6000.0, "y_c": -73, "z_c": 57}}, "stimuli": {"0": {"t": [0], "s": [0]}}, "synchronised_stimuli": {}, "synchronised": false, "global_time_serie": [], "type": "FEM_stim", "endoneurium": {"name": "endoneurium", "source": "Ranck_1965", "isotrop_cond": false, "sigma": 0, "sigma_xx": 0.571, "sigma_yy": 0.571, "sigma_zz": 0.085}, "perineurium": {"name": "perineurium", "source": "Ranck_1965", "isotrop_cond": true, "sigma": 0.002, "sigma_xx": 0, "sigma_yy": 0, "sigma_zz": 0}, "epineurium": {"name": "epineurium", "source": "Rank_1965", "isotrop_cond": true, "sigma": 0.085, "sigma_xx": 0, "sigma_yy": 0, "sigma_zz": 0}, "external_material": {"name": "saline", "source": "admitted_number", "isotrop_cond": true, "sigma": 0.5, "sigma_xx": 0, "sigma_yy": 0, "sigma_zz": 0}, "electrodes_label": ["LIFE_1"], "model_fname": null, "setup": true}, "footprints": {"0": {"0": [2.649019719219727, 2.650601343563096, 2.656766619822752, 2.6670082304601106, 2.6817155162042288, 2.695807794857146, 2.702315769046513, 2.7032834742055663, 2.7042558964138284, 2.711500418478904, 2.7313726775834004, 2.761615543172653, 2.796062328379614, 2.8358349771014457, 2.8793301567690177, 2.9277754188893734, 2.968443215150227, 2.985820738254801, 2.9882635006758327, 2.990731051095378, 3.008566975747563, 3.0551625117129593, 3.1191179161079714, 3.18833540053095, 3.26317864767176, 3.34293926675006, 3.4288001306465756, 3.4994624608227682, 3.5288340110119845, 3.5330060618032326, 3.5371898771245722, 3.56719979705838, 3.644743968477894, 3.7503598591631175, 3.862534052693742, 3.981211923386238, 4.106355355529253, 4.239075771929641, 4.347492250464753, 4.39178753206023, 4.398052280264056, 4.40432809660065, 4.449790386605005, 4.566635839488944, 4.722994753200972, 4.88747566637518, 5.059636362579712, 5.241125043819247, 5.431225673415676, 5.585115817154784, 5.648125228706374, 5.657040075374545, 5.665976765376179, 5.730515464219868, 5.8965125869082975, 6.118417469585251, 6.352354579700521, 6.598774520030994, 6.857154217968379, 7.129645948514961, 7.351037317361411, 7.441857509725289, 7.454712801994182, 7.467548751419686, 7.560001299906048, 7.798838681097557, 8.120862022730478, 8.458868300668373, 8.815061441796127, 9.189984463334955, 9.585535931045053, 9.907137746824143, 10.038887445712499, 10.057540453601538, 10.076231171687185, 10.21043015319063, 10.557047106409161, 11.022824318204528, 11.513812744455834, 12.03025177964763, 12.574928250034237, 13.149152992448373, 13.617369972511073, 13.810004306236324, 13.837166340778136, 13.864403016244296, 14.060660118048164, 14.567131399719262, 15.249848470980043, 15.969650814804666, 16.72749515191325, 17.52879042247249, 18.3739441374523, 19.064922515690288, 19.34854375413285, 19.388804960016177, 19.429126196516687, 19.71880537851052, 20.466804211484927, 21.476473027248755, 22.54333980938816, 23.67081521746083, 24.863164126809693, 26.1241185871577, 27.15534613765871, 27.57976999246877, 27.63996627486058, 27.70031031922633, 28.13436164844105, 29.254516551654696, 30.770162773059422, 32.37462917004998, 34.07191358847902, 35.87233936152762, 37.775779543982836, 39.335209730977496, 39.977936887326884, 40.069124967360686, 40.160553939647805, 40.81836395270305, 42.5196137123486, 44.82306081941772, 47.26187086765907, 49.8504275111285, 52.59569072928407, 55.508114115523384, 57.89485132663025, 58.880725240646264, 59.02088182015063, 59.16112441124497, 60.16932833584325, 62.775891953572525, 66.31376906024738, 70.06942008498362, 74.0638155287938, 78.30277062035805, 82.81129939872613, 86.5194450365068, 88.04494783184386, 88.26157453141079, 88.47874977976613, 90.04261154739832, 94.09974840808837, 99.6057009295298, 105.46841400169698, 111.7028112721592, 118.33709747385095, 125.39979567487069, 131.20999455208838, 133.61110193179763, 133.95323827178655, 134.2963823980784, 136.75434652313763, 143.12841161035766, 151.78796315801475, 161.01137399800814, 170.83741164277288, 181.297335149249, 192.43588072004687, 201.5932392657199, 205.37168645754474, 205.90785170549606, 206.44539566558186, 210.32267941918275, 220.37583380786776, 234.02162423074353, 248.54254779921754, 263.9622442123746, 280.3424367443756, 297.7404333373729, 311.99238771042326, 317.86428156650624, 318.69737468149003, 319.5325394834044, 325.54018830883194, 341.04621958062853, 362.02570810284175, 384.1697071218974, 407.43989734643566, 431.8826792154403, 457.54458485705, 478.28858604150037, 486.74897718533333, 487.94674416545587, 489.14638342620026, 497.7501692861179, 519.6480229678892, 548.7632371235771, 578.665046486523, 609.2932065771593, 640.6027947969212, 671.8106705345624, 696.2476756080125, 705.9536825035963, 707.3110834737435, 708.6682384821889, 718.2319797420921, 742.2575552768469, 772.4180491949054, 801.5712548453259, 829.6031656321858, 855.3190740071881, 878.9096906581285, 895.8459742937155, 902.308837791268, 903.196701982914, 904.0794496661782, 910.1509394247225, 924.2958631015146, 939.2226254863283, 951.556875335914, 960.2794371217329, 965.6002991871454, 967.3125127249227, 966.194874019441, 965.2786335928246, 965.1313557507717, 964.9769634320379, 963.6055280869882, 958.7170164561917, 949.1895440667809, 936.5763579779992, 920.9812774566643, 902.0634029464171, 880.4946019706352, 862.1633113612424, 854.5430223175564, 853.4811349275581, 852.4160847891591, 844.6344493022368, 823.9227573434983, 795.8547062986249, 766.255020308582, 735.961337060671, 704.9666029390238, 673.5508174256476, 649.1693454449514, 639.4096963009287, 638.0410725055851, 636.6736133973553, 626.9708122368522, 602.94610826175, 572.4886838921738, 542.6926391069193, 513.8894425321622, 485.98151951954424, 459.1261214528362, 438.9883111106067, 431.1648688053671, 430.0752581330214, 428.9868195649504, 421.2925767629515, 402.5480154540954, 379.51678514268514, 357.6243082744456, 336.8963656044885, 317.314669027066, 298.8226255207124, 285.16328462551246, 279.8841383625728, 279.1508306075549, 278.4194894430045, 273.2547208821803, 260.74538234961557, 245.52563329181692, 231.19648830815157, 217.7330169633886, 205.07220493634244, 193.17603875542696, 184.4315040716323, 181.05122021851395, 180.5820209297423, 180.11422680751204, 176.8230003876018, 168.85339567297726, 159.15768211263742, 150.06207964975596, 141.50619169978552, 133.47657153200166, 125.93637820684958, 120.38965216438838, 118.24670830733523, 117.94887276760336, 117.65194324575873, 115.56356783087969, 110.51132405261058, 104.36214574350977, 98.58400530684624, 93.15192538832804, 88.03937855092246, 83.2370715293794, 79.69820733419158, 78.33094839741581, 78.14103965926681, 77.95167017472748, 76.61690761706755, 73.38281064212596, 69.44162267711957, 65.73311679762581, 62.244578785948235, 58.957526240347, 55.86184145974249, 53.57887076214898, 52.69632172679763, 52.57391431263973, 52.451808005572325, 51.59091972780926, 49.503987470781155, 46.955677634717006, 44.55477363148177, 42.28992272371598, 40.15349586954615, 38.13525056201797, 36.64659345319227, 36.07104811336651, 35.99097512269891, 35.91083322763723, 35.346723194686334, 33.98132564041099, 32.311983173562155, 30.736333705636053, 29.249903840201412, 27.845251545338265, 26.51840624245248, 25.53750878966471, 25.157643250539614, 25.10479327955745, 25.052075210557128, 24.680451080085362, 23.77826722795659, 22.6767291035678, 21.63613585931391, 20.651893159008026, 19.72347118347697, 18.84468608000922, 18.195740573748516, 17.94409633744735, 17.909121782209404, 17.874230111661472, 17.628097713336572, 17.03057175755962, 16.300715380518366, 15.609346939142643, 14.956137138093665, 14.338892979337484, 13.754738621135274, 13.323021401371742, 13.155510644421584, 13.13217225317342, 13.108899358519617, 12.945052504631738, 12.548439411272254, 12.063751574171667, 11.606533403960109, 11.17509466604584, 10.767961106632644, 10.385217337231815, 10.102909484987928, 9.994059048193279, 9.978941041607087, 9.963865047240258, 9.857619972993017, 9.600342447180338, 9.287612184698986, 8.993870072403034, 8.719133707179326, 8.461999267343492, 8.221917374045415, 8.04739030287559, 7.979607975204219, 7.970225794836819, 7.960844825680298, 7.8953913063136945, 7.737757769544999, 7.548544760004061, 7.373946647516514, 7.213867017161077, 7.066524304183106, 6.933061033870535, 6.8370020731277785, 6.800892031438337, 6.795933507325111, 6.790998258995333, 6.75649235298507, 6.6752410086849725, 6.582247912565659, 6.500509076645535, 6.4295230842425655, 6.3708568550298, 6.323576681107824, 6.294289658198803, 6.2845908149909295, 6.283299323370039, 6.282030512274553, 6.273650419124575, 6.2574595957629, 6.249609875869714]}, "1": {"0": [2.6662704464299924, 2.7628618558273095, 2.9708329810451812, 3.2924879650740775, 3.7438993094560873, 4.107776212291822, 4.196683725741575, 4.202529401981484, 4.208388327000686, 4.300664480702239, 4.7629667548744274, 5.648790878850482, 6.771096866466795, 8.204905516361974, 10.041187429990234, 12.395544492626865, 14.222512445929128, 14.667484305902812, 14.696692652108295, 14.725958922627123, 15.188560856780613, 17.510936741570717, 22.059709799606008, 28.00011482366655, 35.81231072351046, 46.133588824015, 59.82786581509897, 70.77333363113209, 73.47166941143924, 73.64953354910034, 73.82791217397224, 76.65817131396581, 91.02387938641083, 120.01842932879156, 159.15487139207698, 211.99826919551506, 283.029238171478, 377.04341942584705, 449.8705611358942, 467.29425620647083, 468.41766128365373, 469.54461809521734, 487.57864146370514, 574.3056161883283, 719.9665848912113, 850.7522107953556, 931.8907402757126, 940.9667028287349, 874.6633554401983, 801.8583970027781, 783.5034303104962, 782.2925349296855, 781.0772833986033, 762.0235515461335, 671.0495612210705, 527.2352598689278, 401.9460874930575, 302.2700238738114, 226.4529834998434, 169.90923547613258, 141.9517994008555, 136.4628243661414, 136.11682451440777, 135.77186939949183, 130.54163607909743, 109.41920264788446, 83.21780528167669, 63.7041531857262, 49.11580454803617, 38.16018069478622, 29.890139407476525, 25.727448639655336, 24.900213106857116, 24.848144861594765, 24.79620065350897, 24.006140148917556, 20.781084991794458, 16.705099577558883, 13.598460039501111, 11.237900394248406, 9.465656945781497, 8.163645496069126, 7.541798984846177, 7.422929472808773, 7.415520466638653, 7.408137461430514, 7.296331979318576, 6.8690982716238596, 6.4313847373703235, 6.279115385051567]}, "2": {"0": [2.6792149647801393, 2.681180093691467, 2.6898794384288833, 2.700442774019567, 2.7052891956532856, 2.7059576496245747, 2.706635509863157, 2.7121660630823112, 2.7292018463189356, 2.7588548181628925, 2.794864370017429, 2.8374974414667395, 2.886844598735539, 2.9434263714745525, 2.9908775493893884, 3.009358528898521, 3.011785052006768, 3.014225593015035, 3.0335824798636186, 3.088129980024664, 3.167055652118393, 3.2532481193007348, 3.347136177748637, 3.4485769903842463, 3.558925746782061, 3.6480890984101326, 3.682879589829471, 3.6874170811433826, 3.691977231295486, 3.72780704856978, 3.8266818765426853, 3.965968914176843, 4.115430099879117, 4.2747830293364375, 4.444542814071886, 4.625154543454563, 4.768861081522813, 4.82437724514276, 4.831601970709022, 4.838845966441033, 4.895671607714035, 5.051718364002512, 5.2688823278336745, 5.498888492226565, 5.743031134608083, 6.001577000821666, 6.275775969470727, 6.493881633003185, 6.578469583656476, 6.589389034566896, 6.6003354074296325, 6.686475386931451, 6.924300123321558, 7.255885062990398, 7.608330320577468, 7.9827592855981555, 8.381296862507957, 8.805282553963753, 9.143223584615765, 9.27370402120301, 9.290687238684626, 9.307706810905183, 9.441315222193067, 9.80896522096993, 10.322702515953756, 10.8690489461259, 11.449870672204298, 12.067448781710551, 12.72481111896388, 13.249384317423997, 13.452508799057512, 13.478975883793042, 13.505514843324374, 13.71352202749043, 14.28768729898572, 15.08886265409868, 15.943542091637473, 16.85430560876255, 17.82593603317066, 18.862520876387304, 19.6917306024148, 20.01348984694708, 20.055382306947514, 20.097368004270194, 20.42648187457078, 21.334075500326556, 22.60735886454298, 23.96741611754397, 25.42131442928352, 26.976474233197806, 28.64106311304729, 29.974782062277683, 30.493103387039568, 30.560763539272294, 30.628576771799718, 31.159733326948217, 32.62706096922532, 34.6893716015852, 36.897757265305565, 39.265635308678334, 41.80132233328868, 44.52003167815316, 46.705532982951404, 47.55353976356233, 47.66408828508219, 47.7749143180725, 48.64471496194849, 51.0513595282694, 54.443264656171365, 58.08088182288899, 61.99091519664647, 66.18688546427049, 70.69260059083898, 74.32128878744213, 75.73118371988888, 75.9151857418713, 76.09970136839858, 77.54711062389352, 81.56137564258239, 87.21822915188159, 93.31316765420802, 99.86269271620479, 106.90925316127195, 114.50384260125482, 120.6209392990716, 123.00049090215293, 123.31118315992389, 123.62276577174642, 126.06948157432171, 132.85788806121377, 142.43389335920233, 152.7501582779634, 163.8583058274102, 175.82315419113115, 188.70669712858236, 199.08514349692985, 203.12542382011839, 203.6523622495348, 204.18061034091807, 208.3292039965532, 219.82877731618075, 236.05135268279545, 253.49326271786222, 272.2381133411843, 292.31840351766465, 313.83714052290935, 331.08892354596975, 337.77876141730167, 338.6507389665889, 339.5248593058865, 346.3727882610671, 365.28298173959774, 391.72790571514776, 419.7717045653524, 449.3851870486249, 480.6387281564942, 513.3190909706972, 538.9540198934033, 548.7730864703492, 550.0489748540602, 551.327102821467, 561.2453006980414, 588.0767315089887, 624.4230798546324, 661.253645780371, 698.2507807121636, 734.7212052114633, 770.323787608324, 796.5571049083125, 806.0720207660415, 807.2962056532384, 808.5176173365973, 817.8961504263027, 841.8362486918755, 871.1440546161671, 897.4246669559802, 920.1831439542516, 938.6752092316306, 952.7829943271266, 960.7032144833759, 962.8168828169361, 963.0606791901058, 963.3189431330205, 965.0582207863251, 967.7141650196497, 966.9662845414023, 961.4321278350169, 951.049622179931, 935.8695738790127, 916.6190173941447, 899.4677201020078, 892.5039335011061, 891.5888846550271, 890.7358301294188, 883.4705218549195, 862.5131306081662, 832.1325140860977, 799.3465525647081, 764.7406011245066, 728.9824315874389, 692.1873246148025, 664.2241336047439, 653.7657257281267, 652.4176098182681, 651.069598383023, 640.6227320623073, 612.9082412831019, 576.8638297133468, 541.8027773217191, 507.8685450097649, 475.36566096423286, 444.43308796717156, 422.07775597545395, 413.93230504771236, 412.8907536271869, 411.8510995879866, 403.8659872874211, 383.1993972508234, 357.31649003494937, 332.99804778097405, 310.22999109293573, 288.9715850101623, 269.1109615614973, 254.99603026444746, 249.90918186294343, 249.2613253904977, 248.61530750282142, 243.6524556742466, 230.8962177430915, 215.04659788228736, 200.31115742270472, 186.60630893262902, 173.88347367574505, 162.07735322755153, 153.69947998717103, 150.68224287815158, 150.29810949914912, 149.91512729265497, 146.9839837616264, 139.44525268946404, 130.0879628259721, 121.41180074264288, 113.34887171152883, 105.85257732268231, 98.89034336011126, 93.95882486930921, 92.18251818130034, 91.95603007786649, 91.73012712502008, 89.99799813686946, 85.54454420199556, 80.0187408121215, 74.87535704377444, 70.09277251560144, 65.64500243319249, 61.503920818964524, 58.56518373489235, 57.50561590971223, 57.37074741116352, 57.2362863494892, 56.20252749365256, 53.54299004826093, 50.2342592221393, 47.15692986413547, 44.28272943796409, 41.60700327411196, 39.1094262480511, 37.33570666008086, 36.69351165487895, 36.61182668268376, 36.53034347921124, 35.905248902598906, 34.29383608397537, 32.28934080647092, 30.418543499053662, 28.671932028803838, 27.03953835284635, 25.515769801594672, 24.430404849275224, 24.03765768677465, 23.987562437134525, 23.937601425309122, 23.554685185624194, 22.567321507035302, 21.33689563031075, 20.187215833485464, 19.113374995858027, 18.109967022191835, 17.17168460770115, 16.50382390915927, 16.26216915286107, 16.231397369913072, 16.200711540785623, 15.964771613962162, 15.356096337855508, 14.597175386486418, 13.887881905045734, 13.224353639964683, 12.605795758137624, 12.027713181724497, 11.616574639493306, 11.468015351298098, 11.449086261061717, 11.430208736704428, 11.28555438704197, 10.913546651175341, 10.450959131150329, 10.020507043728754, 9.621477235224091, 9.251261355642422, 8.90935653484835, 8.668358150138701, 8.581522198388374, 8.57048734740166, 8.559513349852802, 8.47544455900753, 8.260608301100909, 7.996993342971728, 7.755632986946867, 7.535816361926797, 7.3367631061475596, 7.157405990335599, 7.034513007250408, 6.991365352270583, 6.985941465946869, 6.980549434767333, 6.939125616341444, 6.83545705500451, 6.714136566990569, 6.610335397285889, 6.523686503484027, 6.453724821258197, 6.400781936839776, 6.371687501642451, 6.363102814705429, 6.362085148672358, 6.361088307641415, 6.354045412113503, 6.345800533243847]}, "3": {"0": [2.672629548090962, 2.689289334355671, 2.7519913938483516, 2.8606721188065736, 2.9551888717178736, 2.9813427512426443, 2.9837237535697287, 2.986113466110185, 3.013703287413002, 3.139084706550318, 3.374742859124461, 3.665897284403833, 4.020005946610017, 4.442064515863826, 4.937397781170058, 5.300651626007918, 5.394051320839021, 5.40251537977544, 5.411002144854437, 5.5074569876018185, 5.929379395747558, 6.6699684024970285, 7.538118912197913, 8.556025415032146, 9.750788211987654, 11.152130866643116, 12.18555527985337, 12.453152220708738, 12.477267239209784, 12.50155694637059, 12.777057683006271, 13.991026009180448, 16.143577957393624, 18.686896992157806, 21.699995651899805, 25.279399560678222, 29.544927478955742, 32.73218372087853, 33.56230027987842, 33.637354005617844, 33.712602785514264, 34.57189918717393, 38.37650089870391, 45.20723840012286, 53.404067870225504, 63.259489764686954, 75.12495407072613, 89.44896147559433, 100.26038926279044, 103.09463862990238, 103.35055193979781, 103.60710382768737, 106.53665724040148, 119.59205258289285, 143.2635046882252, 171.9233984120209, 206.607666378671, 248.49906143959223, 298.71604292835895, 336.19285548327923, 345.9001103846714, 346.77902634921924, 347.6596176035333, 357.6919441152022, 401.64506722560174, 477.93170363015685, 563.1353434003674, 653.7286902765636, 743.1236529538942, 823.2058547882573, 865.6693664516663, 874.5908644693195, 875.3681538789053, 876.1395693390302, 884.4528807128454, 911.0285418060419, 928.1370250298921, 914.3018104547926, 871.3582994583151, 804.2051407281508, 720.7511741124229, 662.4315894725637, 648.1682563927358, 646.8945852943491, 645.6203937305663, 631.2806030589835, 572.818812361244, 486.8646128288875, 409.4847886245535, 342.19636632508156, 285.0012390615143, 237.04265018847332, 210.41139770373067, 204.42200926999638, 203.89763174919742, 203.37452030109478, 197.5830213638094, 175.46163678801219, 146.20317905929508, 122.05984534296935, 102.13211332000537, 85.65310047347714, 72.02060618751358, 64.47993219389366, 62.78211994914037, 62.633245012003336, 62.48480673455814, 60.84637357638811, 54.574672535435724, 46.23976648328197, 39.29992375867325, 33.51465155150442, 28.68685864394921, 24.645874223250505, 22.390984929998282, 21.881761235970526, 21.837131638532878, 21.79261156306248, 21.299140418061857, 19.407155475861103, 16.87439777490435, 14.749705481302225, 12.967716415726132, 11.476678103143096, 10.235880146674154, 9.551065436384611, 9.397578173977227, 9.384163692929699, 9.370784675678483, 9.22264458057897, 8.661588049068628, 7.9337041395532335, 7.357659674771742, 6.917702325335405, 6.601229206394146, 6.4021691254917386, 6.338515854500351]}, "4": {"0": [2.682980843692423, 2.7031509117926253, 2.7120665553247, 2.712825261092463, 2.71360185714215, 2.723897148917107, 2.78822731123527, 2.9474987152046723, 3.1795697334853714, 3.4908361361958042, 3.890281579679438, 4.3920410592696335, 4.7653151061245005, 4.854082971160643, 4.8613943260810935, 4.8687250533851, 4.960129331802925, 5.405453571386092, 6.229138829070507, 7.228239191785522, 8.44391992060643, 9.92592443827382, 11.730393367414479, 13.068650529217958, 13.387405823518701, 13.413711212863278, 13.440074687481289, 13.769487273954319, 15.384427997658365, 18.41790808791119, 22.156270280720282, 26.78371277182305, 32.53643997984581, 39.71187441980634, 45.13035979852303, 46.432811514998676, 46.54005122091457, 46.64756841203428, 47.99672813347299, 54.67749270275053, 67.44916700331127, 83.53161173464014, 103.82169758881632, 129.4764727753621, 161.95041549855276, 186.69853586043948, 192.6633527795809, 193.1562691614965, 193.65034240963058, 199.839678004571, 230.53617363654712, 289.0481480009264, 361.40266319473756, 448.65468209521924, 549.6981582866234, 658.6802470253255, 726.619416198221, 740.9751865212269, 742.1299893429729, 743.2964163452748, 757.5050885266321, 816.2928604250014, 885.0396706808922, 913.5125950012734, 896.1140690856001, 837.1047030271861, 746.07982885181, 679.1525242534298, 663.9908752218811, 662.7691592233865, 661.5471416895709, 646.3535233895379, 577.182319114249, 473.47207139877503, 382.3925869760876, 306.3026457878224, 244.41290028177815, 194.8968820600741, 169.05020996700281, 163.84109242344664, 163.4252693523379, 163.01062664340677, 158.0011872788251, 137.21486335236662, 109.97574221195302, 88.44656716044078, 71.39363124103694, 57.86769285960028, 47.11168827598193, 41.485031422829756, 40.34778787311744, 40.25714313026772, 40.1667272400649, 39.06943702527609, 34.49921412313482, 28.459202856777715, 23.612817642303824, 19.719232843780336, 16.59152283521545, 14.073159573412127, 12.745837877867878, 12.476988087787305, 12.455519295863636, 12.434105171942962, 12.174955041235549, 11.095993393418144, 9.675999375104215, 8.564978065429914, 7.7144575427549285, 7.08759395935643, 6.657032061359487, 6.479346262866417, 6.449628131952828, 6.447353423830443, 6.445088966116899, 6.41912378480607, 6.359691178734071]}, "5": {"0": [2.696216543631455, 2.724871187769684, 2.834663662470983, 2.945890475251599, 2.9743194913395543, 2.9766123671802136, 2.978914720652797, 3.009225255086523, 3.1699513848316885, 3.5007534457312666, 3.9352924926158015, 4.489513114317316, 5.176768429138067, 6.018959753189521, 6.642287354943458, 6.78806092275819, 6.799533382566266, 6.811011170044076, 6.961778331278458, 7.717954185287052, 9.15274817373197, 10.926340323563515, 13.12273109535978, 15.852530069699743, 19.259033131993828, 21.824493443929377, 22.42833787803965, 22.475938114485754, 22.523737883064943, 23.150643994957626, 26.32000231566387, 32.43991315767984, 40.20219696841117, 50.064187867747385, 62.64240864347999, 78.72906293814242, 91.0738607605049, 94.00591761017722, 94.23732192964809, 94.46938343320228, 97.5180511755606, 113.07128077764513, 143.5240599606568, 182.6788990023377, 232.8418600760943, 296.64723084305365, 376.4420851911065, 435.3282849936488, 448.9032804035006, 449.9700801347209, 451.04020772257013, 464.9926321892794, 533.0527396253952, 649.3625108805827, 763.6457255018241, 856.7829945738946, 910.3929314090288, 913.1864659205402, 888.5563256688635, 880.6590650814088, 880.0126811958204, 879.3621115500969, 870.5351913686634, 819.707400221102, 715.098335054499, 597.6474447534306, 484.97118823315526, 386.27951266878915, 304.6267182348135, 261.79980790371917, 253.33743953627834, 252.69285155214848, 252.04973237077877, 243.894693948369, 209.42855812315057, 164.41267724934178, 129.35490547199038, 102.10100695699812, 80.90768234663331, 64.3916025318698, 55.934792062680486, 54.27105491292269, 54.14442857382002, 54.018136662356106, 52.41730127673184, 45.66859067795988, 36.83222794197458, 29.887891982481378, 24.417667184294505, 20.09684491338389, 16.68138183581448, 14.911165977830686, 14.561560996677999, 14.53497281812465, 14.508455671333197, 14.171762425386973, 12.74578562303813, 10.874056141684537, 9.4156567439373, 8.302713456922598, 7.47785437486512, 6.8989724844636395, 6.6494394885378405, 6.606074577669387, 6.602912475861716, 6.599802666508089, 6.561348633452794, 6.466175305946314]}, "6": {"0": [2.7161529722867117, 2.7280352701731734, 2.772204971303225, 2.8493113744728533, 2.958788112306103, 3.0504967652726203, 3.0775137723254815, 3.080135768394622, 3.082767987841988, 3.111194120812354, 3.2273354237545884, 3.434118974644026, 3.6809278839908393, 3.9711212368579996, 4.309836679030999, 4.700373126444948, 4.989723553488178, 5.070777990270654, 5.078541469372078, 5.08632306335673, 5.169619505153057, 5.501271438231344, 6.056033388861591, 6.6876697849132665, 7.4080828446770175, 8.232100660535504, 9.174454407874151, 9.873916100194776, 10.069930230010986, 10.088723506722785, 10.107557376683967, 10.309143405445491, 11.11320286819949, 12.471049375345265, 14.02606224481587, 15.81123471651753, 17.864188167451324, 20.22915711412767, 21.99534578134791, 22.493326126113114, 22.541154530317982, 22.589093628589264, 23.10219103141463, 25.15926951999636, 28.66424756718761, 32.73073088959214, 37.45471960086926, 42.94632208865111, 49.341654608048685, 54.15900027306325, 55.52296826490529, 55.654117197818216, 55.78558836171649, 57.19421005935484, 62.85435374431933, 72.57295233079306, 83.92654619290225, 97.21386441736104, 112.78647418572223, 131.02546156777004, 144.82563884037435, 148.73727061780724, 149.11306096498214, 149.48986255334555, 153.5354028479284, 169.8225498890183, 197.80329360940388, 230.48228505999822, 268.5221093155001, 312.59715794757653, 363.2787378409033, 400.74220317729873, 411.2010902677865, 412.20559475026784, 413.2115678752748, 423.9413618357055, 466.22211071350995, 535.2137461905454, 609.0522305021808, 685.0682674596037, 759.1437090566458, 826.2330847280525, 864.3601533657486, 873.4458361118799, 874.2775644631972, 875.1057348609871, 883.4214072900095, 910.275833720879, 934.5795893810532, 937.824002252593, 919.4261713501401, 881.6237592483866, 826.5897415323288, 783.3237725902629, 770.9614497725411, 769.78472907962, 768.6072182610229, 756.0324523737277, 707.1505924203266, 631.3615406304178, 556.4246450729493, 485.87421491654203, 421.32182944968065, 363.660896180647, 329.1945243469609, 320.5827387165585, 319.77609107851566, 318.9715697401889, 310.6025897346033, 280.8486420677424, 241.13542864299836, 206.95500468536844, 177.67465464384574, 152.62854635200623, 131.2503892369089, 118.8301158399769, 115.74419688438641, 115.45635942769044, 115.16931053058954, 112.18560785020918, 101.66133263919207, 87.7519974009273, 75.87578003757307, 65.71783407200876, 57.03093507825933, 49.59205206711298, 45.25400185439389, 44.17382400802491, 44.07305205284601, 43.972538645095085, 42.924970192373884, 39.228375658580106, 34.32085854421746, 30.10380519158759, 26.474748373623136, 23.348373391188204, 20.656038417798747, 19.077368353264905, 18.68357001149433, 18.64679279586984, 18.61010970673757, 18.228717096568946, 16.877248616752798, 15.075293763650983, 13.521601746961226, 12.183121798599922, 11.03388426282384, 10.051679387292461, 9.483154973001387, 9.342540644440547, 9.329484325429641, 9.316474085601643, 9.181248135227012, 8.707347191199696, 8.094299249785207, 7.590726466699797, 7.186655700046305, 6.874703412828493, 6.649924302806937, 6.54720806650822, 6.5259572791026645, 6.524100587202962, 6.522268889829315, 6.504223815647179, 6.474903868286165]}, "7": {"0": [2.72997464454164, 2.732946602014048, 2.743451561003632, 2.7604001185272855, 2.7778650858632923, 2.785421566000797, 2.7864422059425182, 2.7874556805494852, 2.7956922359677137, 2.820092774885082, 2.8582981800282177, 2.9033947469726904, 2.9562116911071996, 3.0157491718470717, 3.082447598776737, 3.137834419150023, 3.1596376399877926, 3.1624970884564245, 3.1653675318142245, 3.188003892075816, 3.2517271164305814, 3.3425624904453426, 3.441633055614188, 3.5493079041441256, 3.66554765058329, 3.7908901811920335, 3.892031589039973, 3.931305012187271, 3.9364242472826017, 3.9415561155912306, 3.981823272044426, 4.093197146571601, 4.2501527321611, 4.417694504424329, 4.596498398912299, 4.786651307879891, 4.988536790156413, 5.149270399211565, 5.211454397691331, 5.21954187795812, 5.2276464120884505, 5.29105852493446, 5.465531093272333, 5.708486328765201, 5.966013313160083, 6.238768836535933, 6.5287629562635745, 6.836407099325974, 7.081584727465771, 7.176256673554402, 7.188612950272178, 7.200998394631053, 7.2979849971896265, 7.5648121331526905, 7.937841856000778, 8.334276982937343, 8.755699607575, 9.204316841275428, 9.681381916581849, 10.062120534774051, 10.209017022479179, 10.228131716367587, 10.247287247122696, 10.39724180430319, 10.81116533109978, 11.389573255505871, 12.00511182145397, 12.659981061051608, 13.357383120854905, 14.099449993438283, 14.691821277467383, 14.92093554911898, 14.95081386065018, 14.980785996055523, 15.215541249040914, 15.862883526991729, 16.770126450208515, 17.736683238879063, 18.767219767601485, 19.868383473448816, 21.042695485431036, 21.98340436018366, 22.348514088992832, 22.396068765149657, 22.4437325514165, 22.816847791410467, 23.847379774657636, 25.295252114160004, 26.842657911502904, 28.498923239382563, 30.27239795513436, 32.16942764416763, 33.69347337532891, 34.28454996838815, 34.36165611244181, 34.43895383657358, 35.04516553932066, 36.71988307072156, 39.0753926982364, 41.600583287351135, 44.30750183097578, 47.209647406162624, 50.319440728836334, 52.818709889057395, 53.791242857068156, 53.91800225263041, 54.04483312456114, 55.0393904905253, 57.79387154840635, 61.67933186164108, 65.84962963866363, 70.32425360803967, 75.12942255443309, 80.29294410922572, 84.44616759897382, 86.06074298071496, 86.2714346432827, 86.48257515697614, 88.1377688635073, 92.7295428575406, 99.20116417218563, 106.1578067248758, 113.63848721671337, 121.66852238385084, 130.31683464695138, 137.27304171825168, 139.97623303455345, 140.32880583791746, 140.68229682442578, 143.46140227394528, 151.15105287550938, 161.99993399942858, 173.6561693909624, 186.166257755128, 199.59973791006865, 214.01301413994827, 225.61600303686404, 230.11896313498082, 230.7063767789515, 231.29512396397868, 235.90605924365454, 248.67885075351367, 266.62706995340056, 285.81380502470716, 306.3229594250584, 328.2164377610531, 351.4868026305256, 370.0566322506084, 377.2302274143011, 378.1631789184992, 379.0979528680674, 386.41182010441133, 406.50649582732865, 434.4276676565222, 463.8079422084775, 494.5473265446877, 526.58185978227, 559.7743973354111, 585.4447458822907, 595.2249875758672, 596.4902076202259, 597.7487310243935, 607.5374247772455, 633.9256673458766, 668.9544464648824, 704.1055265881247, 738.6535775060381, 772.16693894092, 804.0837083773878, 826.9839707119947, 835.2126496300758, 836.25576112954, 837.2947592209903, 845.2579206595015, 865.4854967579787, 889.1522273738019, 909.4747623949163, 925.8845011094426, 938.273154908622, 946.236910601443, 949.6034968266982, 950.0329832072422, 950.0541260771445, 950.0675561693657, 949.8718006826716, 948.0185487047894, 941.7076751297083, 930.8928287530572, 916.0191862240583, 897.1675980717033, 874.5898869111845, 855.4620076247417, 847.8916323973602, 846.8894040204055, 845.8818640990986, 837.8663810218754, 815.3970614392528, 784.096863379686, 751.1052771432358, 716.7911653458556, 681.9588838073047, 646.8366613670445, 620.2956097570984, 610.4351682557626, 609.165924117532, 607.8969380818118, 598.0903143034101, 572.096753091669, 538.6092838114, 506.1325035397379, 474.96600005792243, 445.16222094789816, 416.6561052837046, 396.12449132389315, 388.65809325604454, 387.70328817253255, 386.7502928528241, 379.42786811357735, 360.4696134658929, 336.636673541716, 314.27288209600664, 293.28898380671467, 273.62792721129483, 255.21760485371402, 242.1115775725128, 237.37720674092992, 236.7735986555846, 236.17159932318444, 231.5573987630416, 219.6755364466731, 204.88914824047237, 191.09646086383023, 178.24698599290014, 166.29408346201114, 155.15710670696026, 147.25997745219246, 144.41001524353032, 144.0466735468239, 143.6842740524141, 140.90618947703246, 133.76537029492414, 124.89981980636864, 116.65096883631637, 108.98347267034353, 101.83918765441042, 95.19404053798547, 90.48964137552139, 88.79192763780863, 88.5753929271989, 88.35939819978796, 86.70382538615945, 82.44121345810582, 77.14809242108153, 72.22014914232705, 67.6333026305445, 63.3615291743818, 59.38200119579624, 56.55822049647425, 55.5396428769457, 55.40979152214738, 55.280082387536496, 54.285152862597144, 51.726670218656785, 48.545012577636804, 45.57877056469185, 42.81346202399067, 40.235893534951934, 37.83024847227205, 36.120218365325634, 35.50194817519337, 35.423175693673194, 35.3445734774205, 34.74218423679724, 33.191656487648686, 31.259430963463238, 29.45647611690666, 27.772839694302174, 26.200018774958217, 24.732289125273233, 23.68696140538152, 23.30862676602372, 23.260379466044473, 23.21225484991391, 22.843189366137757, 21.893248270762573, 20.70863046702766, 19.601022411242322, 18.566648653323444, 17.600595854439295, 16.69653930441081, 16.052949555441778, 15.820133709455467, 15.790441750280566, 15.760825378458506, 15.533712711913868, 14.948061189027547, 14.218152244324738, 13.536187664790214, 12.898625256391448, 12.304966251558692, 11.750316636971448, 11.356109218038029, 11.213729376228525, 11.195593475911256, 11.177507405834051, 11.038924861398181, 10.682661266586436, 10.240035269114115, 9.829898875581815, 9.449546955081749, 9.098734830693742, 8.774796723428269, 8.547646215603143, 8.466073944307224, 8.455716259607751, 8.445391353377723, 8.366429177612092, 8.164979500253379, 7.918373817956719, 7.693979540490209, 7.490703236765697, 7.307738932543037, 7.144497221549799, 7.033644234991633, 6.994937954311815, 6.990061487614877, 6.985210067811305, 6.948435149932161, 6.857514307042154, 6.752949087191021, 6.66625412854079, 6.597144079828038, 6.545788441089437, 6.511404832162903, 6.496642625461808]}, "8": {"0": [2.745668815676936, 2.7461941328711017, 2.7474283397240256, 2.7495176022897985, 2.751931753845417, 2.7532806754127677, 2.7536646711114274, 2.7540584214630703, 2.7555780634157996, 2.7592651958154177, 2.7646351582333497, 2.770678242517233, 2.777387542454629, 2.785033881268521, 2.793591103528296, 2.8011113726462433, 2.8049164911670217, 2.805995320920342, 2.807085258397932, 2.811087875693945, 2.819827112376937, 2.8313388569580162, 2.8437770618256697, 2.857290123902463, 2.871512546349301, 2.886518421528132, 2.8991087921160035, 2.905228236242421, 2.906958621915052, 2.9086977419114777, 2.9151183135573064, 2.929024268591161, 2.947102264925337, 2.9662304552028615, 2.9862998306204944, 3.007318411683176, 3.0292610678196366, 3.0474182207186575, 3.056145784737894, 3.0585531168448945, 3.060965628733007, 3.0698676323253733, 3.089223197841831, 3.114041111284448, 3.140051709991096, 3.167059128087616, 3.1951318863892513, 3.2241312202766728, 3.2480278315927134, 3.2595074768414745, 3.2626718525067173, 3.265847632980427, 3.2775556644276436, 3.3028193277639115, 3.3352402747308054, 3.3684730115576005, 3.4028917588197976, 3.438429417886844, 3.4750332101677657, 3.5050786746673617, 3.5195116664057795, 3.5234943669535626, 3.5274884902184978, 3.5421489846580827, 3.573722345397986, 3.6141715148334956, 3.655606946434424, 3.69823631223931, 3.742197324379305, 3.787182360497117, 3.8239960481955175, 3.841649332972981, 3.8465180161985675, 3.851400346189666, 3.869323553486486, 3.907839151155665, 3.957070296393389, 4.007464792623539, 4.059129161273907, 4.112120525070322, 4.166451065384496, 4.21096296544707, 4.232282598099929, 4.238157815616944, 4.244047256592131, 4.2656184247949716, 4.3119269664521465, 4.371031540597573, 4.431537022103472, 4.493462670529256, 4.556820695446705, 4.621555642631602, 4.674411217044835, 4.699723877138641, 4.70668788198728, 4.713665236112227, 4.739263002012232, 4.794148629278501, 4.864093144842827, 4.935501412742429, 5.008511516774098, 5.083105961999627, 5.159181635015434, 5.22121169722164, 5.250882351963529, 5.25905455639911, 5.267244676099625, 5.2972650527792835, 5.361533627248479, 5.4434867988733675, 5.52713046489673, 5.612523326878499, 5.699679311074775, 5.788549248819054, 5.861024582218955, 5.8956445214951305, 5.9051771266860476, 5.914729438213238, 5.949754335308554, 6.024813593975535, 6.120527289975969, 6.218335692271194, 6.318180274955746, 6.419992713180845, 6.52396778405351, 6.608754702544121, 6.64931228829221, 6.66049114958453, 6.671696237560229, 6.712808848171407, 6.8008778316524, 6.913108311395443, 7.027751037396853, 7.1448575869948066, 7.264623359950043, 7.386822141378296, 7.486504524029308, 7.53416991104748, 7.547296712245591, 7.560451561823648, 7.60873417467132, 7.712391025584697, 7.844381850996672, 7.979346494985655, 8.117297252517071, 8.25826886114167, 8.402319385354962, 8.519789772658111, 8.575989416946348, 8.591492619856693, 8.60703325654615, 8.664046553665212, 8.78628910433983, 8.941893343481011, 9.100927973411418, 9.2635715145203, 9.429924942564886, 9.59959548962202, 9.73807008702727, 9.80436334300122, 9.822622094216024, 9.840922528035108, 9.908058918066915, 10.052063291276518, 10.235391467896433, 10.422701236878794, 10.61412958990126, 10.80991845118611, 11.010196863860088, 11.173335231142707, 11.251300309547998, 11.272777585133614, 11.29430320801396, 11.373265644854413, 11.542566999419961, 11.758415199171942, 11.979178455266858, 12.205011616849138, 12.436106988392963, 12.672140231552197, 12.86469077461022, 12.95687762071031, 12.982278657070545, 13.007739461359378, 13.101142950408335, 13.301388511239187, 13.556690993714978, 13.817457946169652, 14.084201156220216, 14.357020841301562, 14.63563470278999, 14.863029277494217, 14.971947228026103, 15.001963736432456, 15.032053185942504, 15.142475768183875, 15.379464296801764, 15.681866183006724, 15.990632038354383, 16.306420175306126, 16.629577662889524, 16.96090221817439, 17.230783093399804, 17.359912161106248, 17.395476303554922, 17.431117323841388, 17.561947106059485, 17.84302989743768, 18.201652267285535, 18.568434386513797, 18.943923480549778, 19.328372739694593, 19.721342579471887, 20.042401338119994, 20.19621389177364, 20.238606921335194, 20.28110471925761, 20.437021540699508, 20.771661173741695, 21.198344719661552, 21.635150937871643, 22.082164144817572, 22.540476499721322, 23.00895944736907, 23.39200651055196, 23.575241803233553, 23.62571936756369, 23.676311068531835, 23.862360175500122, 24.26158964971358, 24.770299988648684, 25.29130998817882, 25.825762512774492, 26.372445997411443, 26.93258619565974, 27.390493409497598, 27.609585365392523, 27.67000783217468, 27.730595647409288, 27.953098182441348, 28.430835832271402, 29.041722747787123, 29.666478143344733, 30.30532561038738, 30.960766159624313, 31.632297943476566, 32.18196619942765, 32.44543092902179, 32.51805670960918, 32.590866670314924, 32.857856953018235, 33.4309338797297, 34.163168521276155, 34.91259178590142, 35.679407913172554, 36.46565609044397, 37.27196902256536, 37.93051937758121, 38.24637706467491, 38.33347054049083, 38.42079567742153, 38.74143182461132, 39.43056465244591, 40.31097205876736, 41.21254623681458, 42.13584101366662, 43.08092917496859, 44.0506066913565, 44.84435570770804, 45.22467046900414, 45.329495434289896, 45.434591542097856, 45.82041326558656, 46.64942100137613, 47.70815801195169, 48.79308391055395, 49.905806831838966, 51.04751661228123, 52.21499143231072, 53.1701432694449, 53.627813084387704, 53.75413185778077, 53.881497705711844, 54.34844079274602, 55.34663760206491, 56.621665433602125, 57.92924073136724, 59.272989106064905, 60.64774969570068, 62.056413560962056, 63.21146649989456, 63.76591269103009, 63.91884368695285, 64.07220283105707, 64.63509960476269, 65.84261158786015, 67.38324645710193, 68.9645487495149, 70.58421604463777, 72.24574111828414, 73.95245448609286, 75.35124869545197, 76.01999181382921, 76.20408859761916, 76.3887263426361, 77.0671040008516, 78.52704346824417, 80.38945881998903, 82.30233626311745, 84.26419269831969, 86.27820476812255, 88.34136426713083, 90.03053328435844, 90.84007401005074, 91.06370457323877, 91.28799867963313, 92.1114370994819, 93.87525164896405, 96.13571998912447, 98.45420481094783, 100.82935913155282, 103.26649514807328, 105.76533867580994, 107.813603428177, 108.7959583919043, 109.0667093634204, 109.3381696452385, 110.335086361709, 112.47794374932445, 115.21776667889212, 118.02816493203224, 120.90613595299244, 123.86056645357709, 126.89242943373391, 129.38022843069135, 130.57237732465288, 130.90119612598173, 131.23080743200387, 132.4357908484151, 135.03133952253705, 138.35297293841305, 141.75832693260526, 145.2492748107077, 148.8380105747051, 152.50752170563584, 155.51096578963572, 156.94988567287263, 157.34654146263622, 157.74616068960165, 159.2143819850349, 162.36588524667377, 166.3902706468195, 170.52036673680308, 174.7482193634212, 179.08186809124066, 183.5328218765903, 187.17747175710372, 188.91952330907574, 189.39996131096066, 189.8817229322985, 191.65083218015772, 195.4579397732712, 200.32199429921823, 205.3045316929299, 210.4248461137172, 215.663648286309, 221.03395788997437, 225.43696084722396, 227.54357916488593, 228.12567077082997, 228.70909591783044, 230.84947060058101, 235.4396786411074, 241.29225139788852, 247.30114677762307, 253.45923042459484, 259.7759694518419, 266.23831879935625, 271.5212969270432, 274.04951156641357, 274.746121488315, 275.44437579757727, 278.00642732934887, 283.50490121274464, 290.53261123853844, 297.72120883742036, 305.0898654661355, 312.63002688957033, 320.35111895390116, 326.65418141330736, 329.67042050227855, 330.50103727828196, 331.33345116247455, 334.38637958340723, 340.9279177598365, 349.260619000974, 357.80507614762104, 366.5378011379169, 375.42285752454796, 384.4947171280782, 391.8811136675826, 395.41817755969504, 396.3929084702129, 397.3700037699625, 400.95878090531005, 408.63624076025087, 418.3665356573079, 428.335624581611, 438.4931760020167, 448.8048447465832, 459.31809477258207, 467.83406702690667, 471.9048064356725, 473.0261706946479, 474.15006897561653, 478.272947098858, 487.0829500631169, 498.19731112858386, 509.48622577144596, 520.9837390805561, 532.5951040820115, 544.3579143695243, 553.9239090284519, 558.4684050944319, 559.715313120685, 560.9629157087497, 565.5216169572737, 575.2335153007061, 587.3874230934057, 599.761043867016, 612.1790625363512, 624.7338405966557, 637.3888847265847, 647.5452855911954, 652.2425852728649, 653.5605883265869, 654.8804476691895, 659.703030626747, 669.8408141233467, 682.4914818434977, 695.2238261883875, 707.9375680165145, 720.6913367178553, 733.24775533589, 743.1998125061742, 747.8696311494158, 749.1457467479698, 750.4208980633409, 755.0647272479936, 764.9194175905792, 777.0867887804658, 789.0861019030289, 800.868973128734, 812.4254449037705, 823.8414185342654, 832.7440018245696, 836.8631968749158, 837.9829754753563, 839.0988942466582, 843.1384133499703, 851.5225576595325, 861.6858788388234, 871.4754433693086, 880.9212903455518, 890.1314508664266, 898.9996946709342, 905.7254017451862, 908.810174969833, 909.642483629254, 910.4695784112347, 913.4436210668033, 919.3419458320169, 926.4524240125993, 933.1707713734565, 939.258352753432, 944.7814800620824, 949.8782219737408, 953.5316884599843, 955.2002295533132, 955.654481549902, 956.1024291503032, 957.6202979088459, 960.5041678976933, 963.5270414979423, 966.0609484615242, 967.9767817783684, 969.3951996456686, 970.155177687768, 970.4895278405753, 970.4528650600486, 970.4251035995372, 970.389719097699, 970.1959251388266, 969.4506339781137, 968.2786307691658, 966.5053342976016, 964.0950202453754, 961.1725817028181, 957.5984243983671, 954.4006388267519, 952.7558821853005, 952.290136778382, 951.8179193269873, 950.0678013619173, 946.1722843143382, 940.5638300344709, 934.3949284795656, 927.9463927481883, 920.8094213584865, 913.3568904015166, 907.0049200868738, 903.9358087271477, 903.0876382937375, 902.2363855339548, 899.040184912115, 892.0590511763845, 883.0336793878145, 873.6853929081135, 863.9724528532948, 853.8485066983986, 843.3709805158109, 834.8046985274614, 830.6564869038824, 829.5133784341267, 828.3673129212107, 824.1587010081669, 815.1396638969264, 803.5431381094193, 791.7096130321943, 779.7465095373808, 767.6056039610895, 755.3381707318999, 745.4996642625653, 740.8443784555722, 739.5645284331099, 738.2593093694909, 733.4937345810238, 723.424647083643, 710.7451928672245, 698.1653109202427, 685.3593109642345, 672.6220852416945, 659.9301090141843, 649.7308853738685, 644.9625253824556, 643.6569433017055, 642.3514155557071, 637.5812608107861, 627.5069245591678, 615.0105081683013, 602.5491999635766, 590.2284538799014, 577.9864344906664, 565.8034072174709, 556.1257247656752, 551.5864703862334, 550.350653622942, 549.1157712942412, 544.6173083820984, 535.1358994586026, 523.4872809073911, 512.0622140818108, 500.7240203520099, 489.5347031389818, 478.51503335510137, 469.8573020846307, 465.8025809915353, 464.6983079834658, 463.5960034946252, 459.59012204800723, 451.195365789822, 440.78887007322567, 430.5934907760151, 420.59867481898544, 410.7837405777458, 401.1892117734249, 393.6243967582952, 390.10116202314174, 389.14092383055, 388.18257200733154, 384.7013124135547, 377.4182612271199, 368.50925309628127, 359.7421921794606, 351.2061915521554, 342.8162244472909, 334.58960010796767, 328.1608852388864, 325.1688547506407, 324.35258462602076, 323.5385994323561, 320.5861078867174, 314.38144118256406, 306.8206807234668, 299.4261509810778, 292.205948119374, 285.1379876215248, 278.2461445364798, 272.84473915734554, 270.3300479184228, 269.6460273114509, 268.96173554881995, 266.47015424428423, 261.27438032260187, 254.9294542502385, 248.74071332362377, 242.69359539524612, 236.79764515983175, 231.0554931982184, 226.55730767291126, 224.45995581710173, 223.88862338854142, 223.31874872183369, 221.24789945815007, 216.93454080260432, 211.66164332533057, 206.52643200821302, 201.51578294920145, 196.62416230757628, 191.85542578249675, 188.12138718441975, 186.38281788152875, 185.90926325190355, 185.43695695796015, 183.7239847216108, 180.15224492006212, 175.79376254525636, 171.54157886071272, 167.39242685894322, 163.34676796378338, 159.40581162512603, 156.32483510430617, 154.89269864348518, 154.50259066242526, 154.1126519037667, 152.6977881396195, 149.74566666272912, 146.13567979923639, 142.62448180491717, 139.2013805560202, 135.87203569161457, 132.6230421721564, 130.0787745006969, 128.8943321660835, 128.5719292155582, 128.25045911579218, 127.08521503716649, 124.6528907768451, 121.67973900375029, 118.78303136904849, 115.95877516642133, 113.2083867341947, 110.5297808643646, 108.42782450670498, 107.45085286388145, 107.18502477785292, 106.91981562538017, 105.95785888429384, 103.95160399254894, 101.50311482940644, 99.11619444809658, 96.78921002993225, 94.51557705837972, 92.3045101985293, 90.57334398831672, 89.76922882921224, 89.55039152657592, 89.33220938342085, 88.53955944582394, 86.88360572137992, 84.86297788339738, 82.89307611884765, 80.97255322602904, 79.09794001655716, 77.26788811415516, 75.83749655410699, 75.17237324178711, 74.99127308080963, 74.81067653311986, 74.15653473041269, 72.79086947889435, 71.11993882974086, 69.49343614501134, 67.9067413921844, 66.35891467234738, 64.84585791593612, 63.66299422972832, 63.11310600632603, 62.96334131738582, 62.81397427388953, 62.2722704101054, 61.1428833178162, 59.76363573249118, 58.41887554553886, 57.10596282400449, 55.82572627867713, 54.57508406195356, 53.597029126159406, 53.142002492075086, 53.01808060591538, 52.89449165107313, 52.44630940544602, 51.511531283290836, 50.37036503169955, 49.25667273488793, 48.16894509621832, 47.107678390956885, 46.0710463048695, 45.26171078596824, 44.88483074783976, 44.78216139680398, 44.67975493768657, 44.30827868453454, 43.53301193729871, 42.58546138125563, 41.66123777734402, 40.75905689484625, 39.87897844233903, 39.0198920334036, 38.34838987250203, 38.035720795277605, 37.95053009129296, 37.86555161676581, 37.557244596964225, 36.9129356820177, 36.126049312163154, 35.358154261225344, 34.60861353264232, 33.87774060542719, 33.16529839002791, 32.60681396212382, 32.347062396480815, 32.27627489134433, 32.20565730586025, 31.94939778877088, 31.41429815428116, 30.759722008334776, 30.121767261405175, 29.49927795642967, 28.891547528103246, 28.29797097060134, 27.83326412379373, 27.616629335480553, 27.557597415468088, 27.49870953258715, 27.285194099575534, 26.8396433959079, 26.29511513854122, 25.763915218177367, 25.245598052931324, 24.73926906377069, 24.24506369172511, 23.858180937879506, 23.677853968233276, 23.62870564905747, 23.57967288065572, 23.401720460737756, 23.030279833251033, 22.57586054190203, 22.13256540563032, 21.700276856832826, 21.27811842457323, 20.866242294874425, 20.543361948392345, 20.392931981818414, 20.351956405670244, 20.31108766826593, 20.162731903719088, 19.853173649939283, 19.47476929445711, 19.105346975129358, 18.744192124107563, 18.391599329435806, 18.04728783138813, 17.778154034503743, 17.652585104019366, 17.61834774271644, 17.584192943396275, 17.460389733988848, 17.202059600807992, 16.886090754535907, 16.57768200536678, 16.276699756235036, 15.982462564050323, 15.694979177166953, 15.469538780743575, 15.36462853557342, 15.336052693033615, 15.307551630930734, 15.20417860559076, 14.98860991570881, 14.724891548908156, 14.467117577580295, 14.215716656932383, 13.970469861284293, 13.730924234990196, 13.543258669157034, 13.455863727698581, 13.43204912034347, 13.408295286973974, 13.322076026962671, 13.142294100755523, 12.922346309957808, 12.707809225893731, 12.498658985219597, 12.294206670970231, 12.09487953803872, 11.938819897862373, 11.866217161258094, 11.84643930020524, 11.826710497316279, 11.755131401730265, 11.605806841776005, 11.42354347522458, 11.24574342806524, 11.072281146156076, 10.9033121724201, 10.738578128425086, 10.609797866217825, 10.549869575388787, 10.533547803326169, 10.5172690569051, 10.45823172057152, 10.335207243773793, 10.18517069973837, 10.039095556941867, 9.896964481876633, 9.758560147649847, 9.623903227938197, 9.518642982342756, 9.469754853499827, 9.45645652525584, 9.44319764898414, 9.395147419013913, 9.295152174920117, 9.17336514254309, 9.05499784851196, 8.940032617702997, 8.828122025067476, 8.719806144198058, 8.635481443674223, 8.5962135401577, 8.585531419880187, 8.574883752085128, 8.536320053841896, 8.456189394518342, 8.358658273142426, 8.264180481733337, 8.172793893279916, 8.084210340351724, 7.99846369557109, 7.931741138949559, 7.900836104421594, 7.892434007858429, 7.884060794170901, 7.8537498916286825, 7.790918241700252, 7.714884294818286, 7.641435680184421, 7.5705271765603515, 7.502191794636375, 7.4363982663012544, 7.385589862792065, 7.3621685271775155, 7.355814436754856, 7.349478679183551, 7.326578953013437, 7.279259849114662, 7.222359856138491, 7.167844279530823, 7.115699235523753, 7.065963628180393, 7.018493958817745, 6.982194090128063, 6.965579663432393, 6.961086591753832, 6.956618566968634, 6.940526119681048, 6.907459859291113, 6.868231829833824, 6.831346355431671, 6.796616790619889, 6.764161784866973, 6.733831099838517, 6.71139581317531, 6.701272894662919, 6.698556193085972, 6.695864180074939, 6.68624979754278, 6.666847050667354, 6.64455164166612, 6.624425824929499, 6.6065275820017515, 6.590772028711281, 6.577242050629169, 6.567925300918524, 6.563991516938051, 6.562965751657993, 6.5619624645194845, 6.558491907419207, 6.552202698299466, 6.5461303352138565, 6.54217625140653, 6.540773828215664]}, "9": {"0": [2.717231878039947, 2.7175972163217015, 2.7176946934495723, 2.7177995488864175, 2.7184569937347467, 2.7206491835669313, 2.724606334259975, 2.730656603140999, 2.7381659486295264, 2.7477514222820925, 2.7586197383597924, 2.768858117663425, 2.7739473537316477, 2.7749503268431654, 2.7759624634998015, 2.7814288328777126, 2.793848840121701, 2.810304606607598, 2.8286894601805805, 2.8488091318514535, 2.870497434128819, 2.893886347332468, 2.9147456018093063, 2.924849555410176, 2.926800424318208, 2.92876097390972, 2.9391574526007878, 2.96243519800358, 2.991998000289268, 3.0232475050479652, 3.056311849573387, 3.0910462831627044, 3.1277849879194455, 3.159676884279416, 3.175058756852543, 3.1780246825268774, 3.180991063270575, 3.1966983302091405, 3.2312555412205506, 3.2746637008598456, 3.3198688139251313, 3.367256458055352, 3.416529036641143, 3.4678696891802314, 3.512131383464446, 3.533186839926022, 3.5372542829397773, 3.5413332487580496, 3.562869509839741, 3.609904265045801, 3.6689852650206984, 3.7302023603321377, 3.7937995329650547, 3.8594967354187633, 3.9276676300824453, 3.985995329888631, 4.013712674541549, 4.019062369945035, 4.024425721346285, 4.0526601054597124, 4.1147003160735975, 4.191870588445235, 4.2715676607283815, 4.353904038012316, 4.438897644235478, 4.526717336727682, 4.601732245448102, 4.637217555406783, 4.644049951151499, 4.650898175788562, 4.686920953884861, 4.765918626783546, 4.8636908047505845, 4.964510355041317, 5.0683008385053085, 5.175027609103255, 5.284881529981209, 5.378590413458656, 5.422920368546455, 5.431466459171112, 5.440031180651333, 5.484973940277771, 5.5835598426652, 5.705452996072862, 5.830877551683506, 5.959545007904502, 6.092111619592478, 6.228971604032099, 6.3454577443730775, 6.400564756574655, 6.411190568036608, 6.421840208366842, 6.477846271814039, 6.600703192549346, 6.752936457946042, 6.909419309781508, 7.070513078855279, 7.236873693878968, 7.408292057160807, 7.5545965250929346, 7.623782170536089, 7.63712140124077, 7.650490149188032, 7.7207905330823365, 7.874984336048978, 8.066036164116952, 8.26302684705402, 8.465960519859504, 8.67509728770419, 8.890697438837927, 9.07509589495748, 9.162367937839432, 9.17917848443853, 9.196028492940014, 9.284670653493732, 9.478569913370947, 9.719033230749224, 9.966527858404122, 10.222118036902689, 10.48518927420567, 10.7556934680984, 10.987202304809232, 11.096791351459977, 11.117906501337607, 11.139071733581314, 11.250423176591699, 11.494790934659106, 11.79765492415755, 12.109525925739378, 12.43135589843944, 12.763050838118769, 13.10558246413202, 13.397708280871836, 13.535711834027065, 13.562309603261909, 13.588978719101279, 13.729563622260518, 14.037745160862407, 14.41945888238215, 14.813433135771225, 15.219226780343535, 15.638554474682834, 16.071693831013814, 16.441870124968915, 16.61721336921175, 16.65103594566502, 16.68493840695683, 16.86329708762417, 17.254795855881934, 17.73985839996487, 18.240022851319914, 18.75702787554703, 19.290794504620767, 19.84253434599892, 20.314284006739715, 20.537685040981554, 20.58076816874584, 20.623951390328045, 20.851228381720006, 21.350158723966683, 21.96945567303509, 22.609453833066777, 23.269608365646782, 23.953084589468126, 24.659036765549025, 25.263557188930662, 25.549437642179264, 25.60459916772285, 25.65989641381089, 25.950897429384312, 26.591289029692803, 27.38592450802856, 28.20775488975237, 29.05808684318502, 29.937851166414227, 30.8459144080946, 31.62420088395159, 31.993313242606522, 32.06453888674922, 32.135941135515836, 32.511688474664005, 33.33805933426557, 34.36384694337669, 35.42470418181287, 36.521617991481826, 37.65616654034155, 38.830589733627285, 39.83786020773872, 40.31493811642558, 40.4069976575302, 40.49928557601263, 40.984979855669515, 42.053186212646686, 43.381684115518354, 44.755031946534686, 46.177005235064875, 47.64757180492732, 49.17142776528282, 50.47566489976731, 51.095009511983754, 51.21451737483696, 51.334284610785524, 51.964276876215884, 53.351858721690064, 55.07456510594309, 56.85770827720461, 58.70720548425945, 60.620282155479984, 62.600641099864355, 64.29983807716624, 65.10668651457084, 65.26240027964917, 65.41846325617198, 66.24012881925452, 68.04567346789, 70.28619050410772, 72.61047542869593, 75.02183501782244, 77.5179040534768, 80.09991227012135, 82.314169913427, 83.36800500353641, 83.57060860789538, 83.7737900195579, 84.84437041213577, 87.2000345285612, 90.12831036901399, 93.17057450322474, 96.31909486787623, 99.57964458537877, 102.95374086540077, 105.84884671146068, 107.22422080592298, 107.48977276111657, 107.75603402661218, 109.15754813593452, 112.24043550981722, 116.07511425378564, 120.04612854551746, 124.16090193656554, 128.42460284898334, 132.85275304972433, 136.63749166141548, 138.43363523869226, 138.77984814336887, 139.126916132251, 140.95721396416644, 144.98880232084707, 149.99566241690636, 155.18522069882528, 160.56939096294985, 166.14589428037027, 171.9162795333246, 176.85543786150498, 179.2037678045521, 179.65704893496866, 180.11150084344118, 182.50280232482334, 187.76254687774798, 194.30044640620665, 201.05810216274068, 208.0490424145111, 215.28561082103687, 222.79154527566115, 229.21112471299634, 232.25106583026584, 232.83731481562145, 233.42451498688172, 236.51560018081915, 243.31634772362227, 251.76879363075867, 260.50846769701195, 269.52816047481025, 278.8477719963436, 288.470095089052, 296.6889145880991, 300.5823261321633, 301.33331200166805, 302.0860682390692, 306.0461836805848, 314.7390429908684, 325.49648480064246, 336.5705294338685, 347.95666669153337, 359.7115024871922, 371.7772539869924, 382.0335293282904, 386.8958119832994, 387.82803966188305, 388.76184344598545, 393.66626360338665, 404.40185539921816, 417.668946312429, 431.28175001291856, 445.21477275915294, 459.4206635212869, 473.9284612593594, 486.18772874021346, 491.9540234115115, 493.05869295634005, 494.16442456719403, 499.97867656364394, 512.6559753057888, 528.1219465600552, 543.8152746868632, 559.6617966507503, 575.6578763247835, 591.8329714779051, 605.3623984709134, 611.6717071774486, 612.8815398914858, 614.0919445294938, 620.3250132394587, 633.8689287670511, 650.1536421543342, 666.4891822999471, 682.6595676356167, 698.6617982081586, 714.4848149210666, 727.3801397704436, 733.2967200463933, 734.4257343321964, 735.5565329326649, 741.4381354561356, 753.799941973847, 768.4494254501484, 782.4685274586689, 796.1161608797773, 809.0819361481358, 821.4456601379852, 831.2146817652208, 835.6249472819799, 836.4579051083167, 837.28717237223, 841.5581394622692, 850.2799028755011, 860.0478755715291, 869.0038933241302, 877.0678418830057, 883.9851411452448, 890.1677418849112, 894.655606943873, 896.4963452548891, 896.8219142645178, 897.1414725153886, 898.6906230177076, 901.5887537511213, 904.2077034923122, 905.676851392933, 906.3578643680036, 905.902815502003, 904.1703526953493, 902.2720511702422, 900.9745482159923, 900.7176358895814, 900.4558297166666, 899.008998845326, 895.4472546624188, 890.379894999178, 884.3884853313232, 877.2286391808261, 869.2940846860919, 860.4726496811794, 852.5304240740038, 848.6351188405818, 847.8815800485617, 847.1005795326076, 842.9874607191082, 833.8627306432309, 822.2473493884643, 809.682195765375, 796.6376165886084, 783.1416760087674, 769.1461275079547, 756.9402202938156, 751.1789310411376, 750.0718630175068, 748.9635270847773, 743.15452382595, 730.5488927735182, 715.1034616804236, 699.3034808464321, 683.2149588631105, 667.0017144252043, 650.8070162607354, 637.1538123079482, 630.8304763594676, 629.6250020369072, 628.4201937886891, 622.1387792239401, 608.6575647564503, 592.446826626842, 576.2868218953665, 560.2331346033891, 544.3503779447731, 528.6882140151274, 515.8061663614569, 509.85109599516585, 508.71620177795194, 507.58371022980896, 501.70819533928756, 489.17929855965616, 474.43784048526163, 459.91117433255346, 445.6951157945416, 431.74804563372146, 418.19961256562027, 407.14578786693255, 402.1159438779134, 401.15027385436935, 400.1865968766297, 395.1860778076592, 384.6235367500229, 372.22749404996597, 360.1529953647344, 348.39149590901593, 337.0039496449186, 325.9270563442796, 316.97623408933697, 312.88697344836396, 312.11224587943997, 311.338064637241, 307.320442959661, 298.8180417014939, 288.8840488982355, 279.26409431579305, 269.9438632690536, 260.8964099133845, 252.15015477172287, 245.10769468977927, 241.90155440697492, 241.29066664193743, 240.68396724052556, 237.5376613138536, 230.8973635987269, 223.15235459295334, 215.64790268006016, 208.3922068063271, 201.39212840462602, 194.62865565497404, 189.1783280811768, 186.69850521183895, 186.2268759808134, 185.75652943705327, 183.3193738204035, 178.18781540078726, 172.2137378941002, 166.4464787263033, 160.87102454807518, 155.48654114200752, 150.28602264534499, 146.10142426232647, 144.200989937143, 143.84042624959193, 143.4807086272212, 141.61579334712263, 137.69125653858595, 133.11230238987378, 128.69389701552646, 124.42729841161874, 120.31056653742642, 116.33794217333164, 113.14073193588627, 111.68857486059869, 111.41273448873238, 111.13757042451807, 109.71148657888234, 106.70531174405419, 103.20589333070451, 99.82618446581095, 96.56401994066151, 93.41626583361119, 90.37980961097028, 87.9434590224079, 86.83269268040708, 86.62168695263357, 86.41122120805885, 85.32206316933278, 83.02981120447231, 80.35265822271957, 77.76443463526971, 75.27038871765264, 72.86155422969514, 70.53845571302938, 68.66784008564683, 67.81702182818923, 67.65542043560491, 67.49414836885809, 66.65850975409548, 64.8979771059923, 62.84735044358403, 60.86901383114282, 58.959368513135104, 57.11514898300383, 55.330943922278244, 53.895195473855544, 53.243406819904415, 53.119662877059255, 52.996229619263815, 52.35663481401232, 51.00845431976816, 49.437324454504676, 47.91829447814544, 46.44971349506971, 45.030565422157224, 43.6614515484426, 42.56006587081444, 42.05753792358442, 41.96209377392934, 41.867103505760504, 41.37576994578585, 40.33844021997527, 39.12743853634753, 37.9568999643516, 36.82645532179638, 35.73269097120688, 34.67591145982708, 33.8271225758961, 33.44091682705953, 33.3675692011884, 33.29441436165907, 32.915126647625996, 32.114965331294655, 31.18056812049985, 30.277472828670405, 29.404374103465383, 28.560303589937202, 27.743741451557792, 27.087159704245863, 26.788168808254095, 26.73136386678612, 26.674701408443564, 26.38127648971261, 25.762263496810405, 25.039435245104574, 24.340197660653168, 23.663976583984077, 23.010343118909333, 22.37815595427929, 21.868987057165317, 21.637536567360698, 21.593562459567956, 21.549698297915064, 21.322432113864664, 20.84259654000475, 20.282521443647713, 19.740836327727013, 19.216790501719966, 18.709197973717586, 18.21833131189546, 17.82386275135335, 17.64423678012617, 17.610104684430077, 17.57605653013406, 17.399371504116814, 17.02703490994093, 16.5916818108078, 16.170524213094694, 15.763142371624777, 15.369144457206644, 14.988082361733595, 14.681418672083124, 14.541888795456295, 14.515377592274861, 14.48893053113602, 14.351773123764694, 14.062502958393196, 13.72471396999467, 13.39801483594553, 13.082040621632315, 12.77695217972434, 12.481754064186914, 12.24407032394278, 12.135888112697508, 12.115342033209952, 12.09485044759769, 11.988824384519873, 11.76522041298629, 11.504208293536319, 11.251980223990442, 11.008312948730211, 10.773432155834502, 10.546675159948773, 10.364812776941998, 10.282114104711093, 10.26641516486046, 10.250759776767769, 10.169705544465423, 9.999020223452664, 9.800372476476925, 9.608997371841067, 9.42493420113701, 9.24804040183837, 9.077942167627386, 8.941680074470572, 8.879905800458172, 8.868185929056537, 8.856501775891786, 8.796111155869122, 8.66936658700001, 8.522350170933779, 8.381198555071206, 8.245908597340897, 8.116600094073833, 7.992861258010848, 7.8943319083574455, 7.849729404102947, 7.841260951561128, 7.832824956001728, 7.789261111236134, 7.698301442210417, 7.593587712671456, 7.493747230042771, 7.3989213209957905, 7.308891794942471, 7.22366089806337, 7.15659712544906, 7.126539190586746, 7.1208679395534915, 7.115223682881435, 7.086146010645855, 7.025814367149797, 6.957249845396698, 6.893285253202726, 6.83385172226393, 6.778668860482908, 6.728031680252565, 6.689082890986117, 6.672029868687918, 6.668839985053235, 6.66567429839488, 6.649511480082619, 6.616880621761293, 6.581694924206698, 6.550514467016978, 6.5236274695686225, 6.501007147210522, 6.482510647967287, 6.47025830955032, 6.465525225781351, 6.464688314431978, 6.463873689086297, 6.459968783275857, 6.453651610864372, 6.449856028729953]}, "10": {"0": [2.7345732019176263, 2.7412006724896294, 2.745933545614469, 2.7464459930600706, 2.7469678145930034, 2.7528422232100027, 2.781410266420784, 2.8489727859036442, 2.9453468612226694, 3.0720270993015357, 3.2304442653935683, 3.421666344232984, 3.5696137393858893, 3.613217440616734, 3.6174855334554135, 3.621765657767423, 3.6667302010260356, 3.8418944876095042, 4.1379871222831985, 4.4788766660810095, 4.867764924966319, 5.30798099728715, 5.804776205324262, 6.171930183869929, 6.277856576770762, 6.2882066073026275, 6.298580656298239, 6.407262932169684, 6.826241554649713, 7.52007550012525, 8.30775706692374, 9.201803526454729, 10.215947599663066, 11.366338267853086, 12.223245693425614, 12.471154388799352, 12.495443971247237, 12.51978767666016, 12.774724889578977, 13.757268008171827, 15.391640939494183, 17.254986074544384, 19.383401313616694, 21.81706222971482, 24.605663292130746, 26.700967937522684, 27.308490171793473, 27.368143427988684, 27.427945190497237, 28.05503931598055, 30.48507442111534, 34.567575401438624, 39.266877499792784, 44.685329065769324, 50.93763692692758, 58.15882167198988, 63.6170141910993, 65.2057672140144, 65.36178273943814, 65.51822003110433, 67.15960910715461, 73.53786047507204, 84.30093939705603, 96.77457878309286, 111.22046022549881, 127.97064105555411, 147.3780276249432, 162.0668844950345, 166.34452470919206, 166.7638085939184, 167.18346996942316, 171.5939773584056, 188.78162958954056, 217.69722249816826, 251.00804603168726, 289.24605323314137, 332.83762228738857, 382.21754699776807, 418.5992753949164, 429.0115477683213, 430.02784198929595, 431.0459122164789, 441.695264867197, 482.18329353258974, 546.7299027394821, 614.8463919396557, 684.3553671034839, 751.3875285332514, 812.6391234805162, 848.0322478689893, 856.8188090657915, 857.6448516895352, 858.4667187229924, 866.6524425342889, 892.5088700257622, 917.2330598621861, 924.3405641827558, 913.1565740378576, 884.1556380054745, 839.9554910521817, 803.2040773476475, 792.4744875052857, 791.4104656149922, 790.3410777810394, 779.0576338332681, 736.1594059973302, 668.0850577786373, 598.7398408010115, 531.1981132454597, 467.66894788925254, 409.5403736227279, 373.81303904564925, 364.5099977566218, 363.6185702614441, 362.7286479393857, 353.6406566718233, 322.18785974888567, 279.84099343241206, 242.84203606064213, 210.60677205692474, 182.65346706359608, 158.4726949482211, 144.12419690732182, 140.44020314509405, 140.08881383171416, 139.73833381391444, 136.17702292793794, 123.93541249786696, 107.7643056783176, 93.8176510770705, 81.78718727757948, 71.39685008236032, 62.420398192488676, 57.10354093814479, 55.7356052648513, 55.60534429920004, 55.475442337682104, 54.149543880354415, 49.60091312644992, 43.57983441119912, 38.36259171633514, 33.84199384977755, 29.9210136180829, 26.517053911668516, 24.48997925200728, 23.968157910713145, 23.918438231605453, 23.868849752899663, 23.362960554461534, 21.618825515873162, 19.30240117240455, 17.286955991152322, 15.533092339820568, 14.006835312652544, 12.680366362917995, 11.89093591349645, 11.687942897957923, 11.66859983373315, 11.64930740254356, 11.452612502941214, 10.777148028982163, 9.888635456609778, 9.129939308338628, 8.488051219396652, 7.950307903855397, 7.506327737985443, 7.257735547488728, 7.196142910783058, 7.190336351700147, 7.184554547740908, 7.12633701615431, 6.936567436488048, 6.718258524930674, 6.575972069539477, 6.5165024794207485]}, "11": {"0": [2.739907211618071, 2.8128447082596137, 2.9661328227986457, 3.201610750825118, 3.527266828533853, 3.953545422985103, 4.279528180977151, 4.356838636259586, 4.363029595048778, 4.369234353216337, 4.449347484367682, 4.850093216687158, 5.604185185422411, 6.52227029044661, 7.647375071288146, 9.033554349787122, 10.742402983583917, 12.012562467616364, 12.311403885633787, 12.335281278992923, 12.359228726078495, 12.668890263907286, 14.212702650117016, 17.13925722751155, 20.783310730514412, 25.340243934889763, 31.062206298734274, 38.2720617341881, 43.74470329081751, 45.04318900914094, 45.14717574712893, 45.25144514900796, 46.60046169833338, 53.40462592449385, 66.57023554763697, 83.30870765848148, 104.61862974888913, 131.757129038866, 166.3030757537591, 192.64195638010466, 198.8849907670396, 199.3846934814217, 199.8855649151598, 206.38268982090224, 239.01690510825225, 301.4783077652712, 378.3841173580869, 470.4034130097808, 575.233728215483, 685.3429085278108, 751.2338746411549, 764.5964164418629, 765.6295210693821, 766.7158880999957, 779.8175123746935, 832.9125094555986, 888.4393841172507, 898.9447347849251, 862.615707104678, 786.2379467171186, 684.717765436727, 615.4066067960741, 600.3339083330449, 599.1521763075017, 597.970374495215, 582.9516857454176, 515.5059907698007, 417.2687197007797, 333.6710211885876, 265.0300403380081, 209.89399819768158, 166.14490366534818, 143.52618650439044, 139.04928292017738, 138.70304712703174, 138.35772062946617, 134.05012576109365, 115.93086845184656, 92.2386411288601, 73.63982583979428, 59.02810853541145, 47.5366370391541, 38.477206910450285, 33.787725826699344, 32.85652089785391, 32.784518117191716, 32.71269196985766, 31.816372374628227, 28.037269061523673, 23.055264237151228, 19.10147275035977, 15.959318212724693, 13.460648360514705, 11.480030243487091, 10.457385902624491, 10.255568026182546, 10.24000606669323, 10.224486357456875, 10.0310091732109, 9.22396290133398, 8.19641674149367, 7.438366973775899, 6.913650666912017, 6.602482559430151, 6.5026322402729]}, "12": {"0": [2.7352925069343286, 2.812904731830174, 2.9784953208661733, 3.2336999842338874, 3.587443093505441, 4.0529791356067415, 4.41016849974589, 4.494379989538017, 4.50091053566457, 4.507457311163291, 4.59466148365884, 5.034849445613978, 5.867895109900045, 6.891656046818995, 8.159303495223817, 9.73773845807257, 11.697889264037212, 13.165739420213649, 13.509038680439208, 13.53563768870859, 13.562299735684826, 13.91776156222663, 15.714543937782137, 19.16316013866164, 23.50739558767252, 29.007545756630048, 35.99333538868385, 44.90213182964378, 51.713440357976054, 53.322944568935114, 53.447991005947905, 53.57382086532469, 55.24925119369157, 63.80085916570048, 80.52301568421734, 102.00461683479884, 129.61021325856268, 165.0313361193465, 210.32622995751828, 244.7785644305478, 252.88381641916052, 253.5117726117026, 254.1411566317947, 262.53419611618534, 304.95358549028253, 385.0481053393113, 480.41897803819467, 587.3517430869902, 695.9321261609193, 790.3669658881226, 834.2295850983456, 841.8394299020764, 842.4056172858735, 842.90177634058, 849.3400794452554, 868.5741461577749, 859.7033745508611, 804.7524130376023, 714.6784128101838, 607.1863352715751, 498.97634039728, 436.0160946360806, 423.13966362498235, 422.1656471321329, 421.1936690569917, 408.6251829205912, 353.9985640640511, 279.57598368105664, 219.7778137057044, 172.49626490908028, 135.4677367987298, 106.60126545608409, 91.87104903249777, 88.98806208153655, 88.77264013016138, 88.55774380620822, 85.78594593305571, 74.08247321401991, 58.84699547800047, 46.97322072232872, 37.70544314701517, 30.449971288129813, 24.76387315275235, 21.837481767784876, 21.263003916356304, 21.219971969661813, 21.177042236652344, 20.62376665026482, 18.27633646847847, 15.190980934688996, 12.76096994774714, 10.856579839259407, 9.386681995324869, 8.276831791442365, 7.735419567438303, 7.63287978245188, 7.625277156366892, 7.61770186617188, 7.520739756224597, 7.1302621055830215, 6.700995671135169, 6.5028436691900495]}, "13": {"0": [2.68853640366878, 2.712959286262175, 2.7969189642733174, 2.9414306867571285, 3.0647506776126474, 3.096422971266979, 3.099155545743937, 3.101898415541066, 3.1352087469456844, 3.2987472814053826, 3.6148582152451167, 4.011100929416609, 4.498699282941735, 5.087877850367772, 5.7905152936450275, 6.303415499207062, 6.428477449873347, 6.4391328157594545, 6.449807480627112, 6.578567240855031, 7.18635041072272, 8.298512652038333, 9.635082585464565, 11.239216517978234, 13.165522418825214, 15.483597057347213, 17.1998551983977, 17.62046174453859, 17.65649245482808, 17.69261196658556, 18.127760694524497, 20.19027703262231, 24.00498686116878, 28.65703142547002, 34.34175113961291, 41.3128783029121, 49.87892143226881, 56.316948980037374, 57.90244645983639, 58.038242910871034, 58.17462320377527, 59.81766148292658, 67.66110115085367, 82.33237462817466, 100.417431292432, 122.7302871163426, 150.2231262264339, 183.95615863522426, 209.19535914167835, 215.38710082784306, 215.91730370128911, 216.44865095123626, 222.84558640353396, 253.14962315644217, 308.5080542903457, 373.67391827458107, 448.1019823749922, 529.4897604232855, 612.6540886900075, 663.0269742008293, 673.9452632903568, 674.8585771235503, 675.7708124054071, 686.3114430037077, 728.4205056660558, 777.4963010590283, 798.6539255321976, 789.319314324474, 750.7480559815582, 688.3466427409973, 640.307323965928, 628.7364222082442, 627.749287731226, 626.762768123648, 615.1199869955442, 562.4187439798234, 479.55736350609743, 401.96486714431035, 333.0025828526502, 273.84819894077833, 224.20956164706703, 197.2275293901375, 191.54765050121304, 191.07595080089962, 190.6054938950984, 185.11890706454784, 162.76813870463135, 132.97910215722948, 108.76445855989009, 89.1408508972728, 73.22957919612486, 60.33662534957239, 53.43758985219428, 51.99275023226389, 51.87291126065256, 51.75340514991701, 50.3600658092925, 44.70079175971008, 37.176906576204345, 31.052269601626993, 26.060027773275657, 21.987457194479767, 18.6606256759545, 16.86821070770522, 16.49170812434694, 16.460496701868514, 16.42936771880318, 16.064625150184447, 14.582395534760757, 12.601254799599893, 10.98579440461392, 9.680738461699297, 8.643814547252305, 7.833446018456067, 7.4214668871684495, 7.337808989568309, 7.330922181613407, 7.324058385376294, 7.244811329548238, 6.939056409135571, 6.590772148641164, 6.417884777008617]}, "14": {"0": [2.6793213559699356, 2.6844667641201405, 2.6982716854973465, 2.720246390319643, 2.7505501688284992, 2.7885754432195626, 2.8221251818941235, 2.8354348288903144, 2.8371057122159886, 2.838785192063983, 2.852746377161951, 2.8944406804564213, 2.957829385926786, 3.02988641686118, 3.111120247419535, 3.2011755198785328, 3.3011593750770793, 3.3812575334198733, 3.411328942479877, 3.4150899619609283, 3.4188655569126456, 3.4499548826316597, 3.5402632884149106, 3.671495957601842, 3.81378745491937, 3.96823435458705, 4.135162226023241, 4.315333416425883, 4.457559011340176, 4.510659788245637, 4.5172593109803065, 4.523871969090412, 4.578040908900532, 4.7346563976210625, 4.957695893709988, 5.196398613264236, 5.451127080945009, 5.7220717272621915, 6.01087312448706, 6.237509830421963, 6.321861248402263, 6.332334216931617, 6.342831925376673, 6.4291869994335284, 6.676749033619742, 7.030135087308582, 7.408423028630425, 7.814005602847738, 8.247947680893283, 8.713135913391959, 9.079396066794608, 9.215778278729298, 9.232715371516443, 9.249692283802606, 9.389326200458942, 9.790213298263911, 10.363269470694421, 10.975992611218476, 11.632383742371937, 12.334717216212754, 13.086175082897853, 13.67825896755168, 13.898820589237461, 13.926169222575997, 13.953572068492623, 14.179111193884086, 14.829165262360453, 15.759500488631742, 16.75789460721757, 17.83008126117725, 18.982567095860173, 20.221945173863496, 21.20113423978705, 21.56615342923677, 21.611462327016486, 21.656891580782307, 22.031079727921536, 23.111796103285492, 24.663490432124803, 26.334956031173363, 28.13307831209179, 30.070043796587438, 32.15736495830316, 33.81316446253598, 34.43112151530895, 34.50786263190996, 34.58478425784196, 35.218647372711054, 37.04897904745519, 39.68482746838475, 42.53238145911084, 45.603258699218564, 48.91714445390227, 52.49740454396, 55.33786835499462, 56.39872925450542, 56.53064780684201, 56.66291371519394, 57.75216929452259, 60.90198215218764, 65.44078127521551, 70.34999786597847, 75.65150371358641, 81.38733879384598, 87.57661147550749, 92.493725470526, 94.33112059174805, 94.55956467814354, 94.78850396174035, 96.67760814888325, 102.13406751057693, 110.0015118262177, 118.5048774859164, 127.68686212018662, 137.60108449233147, 148.30268463023893, 156.78485103684724, 159.95123950355264, 160.34485928090285, 160.73948783798144, 163.9886091270233, 173.37083297641968, 186.85283321555124, 201.36274280519578, 216.95399805688936, 233.697800814012, 251.62113350384047, 265.7109739059514, 270.95648776240427, 271.6067033392889, 272.2581757625955, 277.6186131185897, 292.99248531503434, 314.8209765868084, 337.95180890915, 362.4290074616812, 388.08981954208423, 414.9521654757138, 435.5761019320008, 443.1281947318254, 444.0573090446109, 444.9867725504503, 452.5747164464905, 474.03847471743046, 503.56908289265976, 533.3551943827811, 563.4076614095296, 592.9113400291235, 621.6917495686239, 642.3665182541541, 649.6112950695573, 650.4933924519561, 651.3749936306749, 658.532493848351, 677.5044285519812, 701.1922156794859, 722.1508642945196, 740.2843145419988, 755.062501030553, 765.9626407850332, 771.4717643210664, 773.0535310064571, 773.2308563163101, 773.4044606287297, 774.5356204722658, 776.0374515248272, 774.8008941911463, 769.3556012285201, 759.8210309504318, 746.6279032245388, 729.9481856976984, 715.5600488200815, 709.9112449515571, 709.2070842766542, 708.5001276877734, 702.6454615050753, 685.4848166512804, 660.3374820142293, 633.3787689685746, 604.901453737003, 575.4709999449547, 545.7729031410622, 523.4902309424664, 515.5067633990691, 514.5276934984505, 513.5489531211501, 505.6317955317093, 483.62842960745667, 454.57004047264013, 426.3330368216826, 399.0247573888166, 372.83585825109355, 347.89611390679454, 330.2157252243979, 324.0295310567916, 323.275759841154, 322.52335409125493, 316.4458981438068, 300.02536794920724, 279.0469369854488, 259.3748759140304, 240.96612380545454, 223.75462939369874, 207.69869325099958, 196.5084457275371, 192.62887433576802, 192.15713444245793, 191.68650997378907, 187.8972647140591, 177.74454853083742, 164.9181114602108, 153.0211118460778, 141.9895421895731, 131.7653677020747, 122.29882952190931, 115.72075742337533, 113.4477592300482, 113.17203259640418, 112.89707729838439, 110.68593501464603, 104.76014948723483, 97.29888818029833, 90.39483868004567, 84.00882764409658, 78.10182966052116, 72.63752813704366, 68.84463092819645, 67.53399877784669, 67.37486486439926, 67.21614270849561, 65.94010663777027, 62.52668048914238, 58.22670747016576, 54.24335831220879, 50.5571337201863, 47.14688892443326, 43.990348495492604, 41.79631720666768, 41.039002038437, 40.9470895321834, 40.85534688975907, 40.115665934839015, 38.138559478052876, 35.6476126512572, 33.33976305511389, 31.19884351440816, 29.21535204343127, 27.373817362050662, 26.0954413597604, 25.653587561025162, 25.599922672646716, 25.546407115152537, 25.115392085635772, 23.960384377537444, 22.50314587775695, 21.151214339245826, 19.89651167133061, 18.732539333167633, 17.651496882974968, 16.899972678345254, 16.6394408153464, 16.607849063116014, 16.57631639410685, 16.322793558707207, 15.643095791982402, 14.782943307902846, 13.985592396748793, 13.245042466924838, 12.557219573119047, 11.919593986422472, 11.47738142637355, 11.324368926487287, 11.305772074991625, 11.287209429857121, 11.137907778887936, 10.739360236901733, 10.239101505454585, 9.777613338491156, 9.354327230627357, 8.966395318346583, 8.610707859871733, 8.367289268703468, 8.283893140327889, 8.273775989231364, 8.263691047499494, 8.182615372750703, 7.968088744367646, 7.702935581751596, 7.463787532609696, 7.249587251180561, 7.059138462488884, 6.891998636999322, 6.782160459037982, 6.7458751441927625, 6.741487421395762, 6.737126764096937, 6.702636042599931, 6.614768632103801, 6.515383155524941, 6.436885349691311, 6.3794260492868595, 6.34229426860043, 6.32845141528022]}, "15": {"0": [2.6920062954391666, 2.6980841991448594, 2.7122733823340917, 2.7290709965189004, 2.7360473330654957, 2.7369430272729236, 2.7378473241926233, 2.7456121618697344, 2.769976474459699, 2.810302231201115, 2.8584007518922725, 2.915092114196875, 2.9801922005540784, 3.0539433734545502, 3.1145107839934623, 3.137621655529171, 3.1405438174311513, 3.143438906952356, 3.1673081987761527, 3.2369392065917513, 3.3393777928618644, 3.4515113400018516, 3.5741160583747305, 3.7078213715406125, 3.852588822001259, 3.968260411731953, 4.011379870872702, 4.016741718636056, 4.022117659426568, 4.066395516432077, 4.194457606637323, 4.378837553850313, 4.577170939658224, 4.789517766023984, 5.016870069729677, 5.25920970105892, 5.4498015246924085, 5.520529136919265, 5.529304299888109, 5.538067322037191, 5.610145909810183, 5.817533147886616, 6.113150579274744, 6.428444937748763, 6.765092188453755, 7.124546142039747, 7.50950655920566, 7.813182417867725, 7.926465869432461, 7.940470968627988, 7.95450486942661, 8.069866283094239, 8.40262751904123, 8.878992255556515, 9.388837941696892, 9.9345556785666, 10.51823130518891, 11.142689751655379, 11.634081594160042, 11.817001617284623, 11.839702762282453, 11.862486262025056, 12.04960375379435, 12.588336008744271, 13.358995664703288, 14.183332917834683, 15.067356917759904, 16.016442366021046, 17.034510624775198, 17.83893625501919, 18.138458265661647, 18.17566788259661, 18.212969621245175, 18.52004259825067, 19.40573681822863, 20.677846856709987, 22.045290699197846, 23.517837390012104, 25.1020714432202, 26.808087868154598, 28.158254099529906, 28.661747543352895, 28.724387198071383, 28.787157728098375, 29.304545862715496, 30.797401754108996, 32.94339951826873, 35.2579637736269, 37.75381187764577, 40.44756643714483, 43.356632448570906, 45.66403624124438, 46.52620137679072, 46.63338612494794, 46.74084750458453, 47.62514439803919, 50.18368660474183, 53.867255777302624, 57.8490571317299, 62.14517310640775, 66.78990573767179, 71.81120461228466, 75.79945145810049, 77.28872397065324, 77.47383062476926, 77.65942475550403, 79.18823558151169, 83.61493406788618, 89.99330066897808, 96.88713642140856, 104.33643198807746, 112.38612297894751, 121.08308223849524, 127.99379368662161, 130.581128315358, 130.9020136556995, 131.22368692503076, 133.87131528622518, 141.52053975735745, 152.54060913366123, 164.4236062039511, 177.23427745352743, 191.0252159654363, 205.8637561259154, 217.58125182568105, 221.9482776791132, 222.49078798418927, 223.03431017517235, 227.49714834283154, 240.39005166248216, 258.81175475666043, 278.5147459217875, 299.4730425048757, 321.7705373583593, 345.38168261854406, 363.7941943029467, 370.56630229070765, 371.40833423805157, 372.2518726758814, 379.1558781870481, 398.7750573303789, 426.231705693901, 454.73188934989355, 484.0776721097976, 514.0672279329937, 544.4196737690608, 567.0046373561925, 575.1044870628682, 576.0855458045841, 577.066057954251, 585.1325149162219, 607.3003179671293, 636.402406632324, 664.2118670388893, 690.1407696555628, 714.0451730764865, 735.1190453511537, 748.7463432389635, 753.1548126145481, 753.6921747108242, 754.2259217464921, 758.4581472121503, 768.6562123959759, 779.0114350112032, 785.465073110095, 787.8385935606487, 786.0415122257454, 780.0384798521841, 772.9068152346674, 769.8585223759275, 769.4648562482149, 769.068178401758, 765.6816383309653, 754.8487279583504, 737.2073453219675, 716.4938709884832, 692.8918091036337, 667.159789266787, 639.5205100094819, 617.9986433336895, 610.2533156567465, 609.2787159865983, 608.3039853392064, 600.3651110984445, 578.0725411482446, 547.7573641073366, 517.3669136668831, 487.35017827037365, 457.9361010929796, 429.294083947256, 408.70165215298886, 401.4741487173517, 400.5909882768395, 399.7091816873388, 392.5687210348666, 373.16160705273876, 348.09327913175923, 324.3461590201968, 301.8902200130872, 280.75255246685936, 260.94483427364025, 247.06469420736516, 242.2317963087099, 241.64639622890152, 241.0627541868162, 236.34458262781487, 223.66701291321155, 207.6158564420878, 192.66310311826408, 178.7647006330104, 165.861578366032, 153.88153365775386, 145.55997029165184, 142.68445160051806, 142.33514626958848, 141.98665221539875, 139.18019687046225, 131.65941855170382, 122.19124695550892, 113.42470131708998, 105.31141065906245, 97.7970399355604, 90.85242661381605, 86.03892301545842, 84.37387064154724, 84.17156837289485, 83.96987540584031, 82.3482553676885, 78.0072080902834, 72.54688599008348, 67.49240852107663, 62.81721990460798, 58.49057624049823, 54.485458562548146, 51.7081357868623, 50.74642175965607, 50.62967724663814, 50.51324104880628, 49.576955285462034, 47.07379719202802, 43.91646655752604, 40.99588981668477, 38.29076213343989, 35.786649736229876, 33.46636303989224, 31.853276668634614, 31.29607973180377, 31.228391606897304, 31.16085448090012, 30.616878905423597, 29.160174397033106, 27.323666717631976, 25.620842395529547, 24.042930012019465, 22.578287196750953, 21.22082213166196, 20.27638682784755, 19.949066971810733, 19.90932214659871, 19.869712177974858, 19.55094387446838, 18.697730823432966, 17.618974492007144, 16.618027257153432, 15.689222341899567, 14.826574303308192, 14.026071913562786, 13.46942777867438, 13.276423417099522, 13.252966033104775, 13.229572570713623, 13.041469944278361, 12.53751932203244, 11.901892909463266, 11.313361239490296, 10.7693886287667, 10.267720062631243, 9.806071878138807, 9.487749291665143, 9.378214679435041, 9.364931262404285, 9.351686516345504, 9.245316878352519, 8.96219563528669, 8.609497887052612, 8.28765089866057, 7.995150348152579, 7.729707441232536, 7.490886914654339, 7.329923239410575, 7.275372085469023, 7.268780030656426, 7.262213420523564, 7.209709738303494, 7.072348514859484, 6.907632578418747, 6.765316176907563, 6.645293998988333, 6.547129092976059, 6.470068970039684, 6.426815229658903, 6.413993705089472, 6.412519318249558, 6.411063387959757, 6.400048087073799, 6.377347248576017, 6.366581621230538]}, "16": {"0": [2.6904388149629828, 2.6940862238724357, 2.7007966073790475, 2.7089399637102116, 2.71325744613921, 2.7139428415035542, 2.7146364484673264, 2.719480433093419, 2.7322112331750295, 2.7511950875119244, 2.773843638761847, 2.8005962884105875, 2.831075007979246, 2.864996976078881, 2.894292427464886, 2.9072727075890428, 2.9092573209650174, 2.9112527356550566, 2.924839914437863, 2.9589995298204914, 3.0052121692994205, 3.055180523032664, 3.109184396151618, 3.1671483631172617, 3.22936127277596, 3.2816798203998565, 3.304243654281532, 3.307676632183059, 3.3111094458874426, 3.3342311931367368, 3.3917736618669636, 3.4682655573110988, 3.549203958888032, 3.6351879479905307, 3.725905080351641, 3.8218214543106543, 3.9018760861597483, 3.9361346357599256, 3.941305041592174, 3.946483900005046, 3.9814832159035833, 4.068217846640389, 4.182374064112504, 4.302688494507671, 4.428915083853956, 4.5613898175085605, 4.700184371687068, 4.814686723051781, 4.863524788693724, 4.8709017645994725, 4.878288655265413, 4.928085280050584, 5.050729267344173, 5.2114685448683815, 5.379272552635709, 5.554330028638659, 5.736807407243292, 5.927236594105395, 6.084340104433281, 6.1514120057615775, 6.161567356193845, 6.171712180727515, 6.239819194715701, 6.407273005505421, 6.6274658440329395, 6.856698989720141, 7.096666962831873, 7.348114923035324, 7.610908650553696, 7.828166069177068, 7.921081779943922, 7.935092373789057, 7.949112346965102, 8.04366020517958, 8.276880445418875, 8.583514930608501, 8.904318158064124, 9.239860078937076, 9.591301006802462, 9.958773838792892, 10.262343667321879, 10.391983212752523, 10.411560568363013, 10.431182284841276, 10.563340651677086, 10.887987240352269, 11.314311355854084, 11.760131945275019, 12.226616078894061, 12.71441179249801, 13.225215624665365, 13.646975239581003, 13.826955624257138, 13.85412397006066, 13.881350993994971, 14.065181899257732, 14.518145085019892, 15.11354130278407, 15.737618670046562, 16.391053113292244, 17.07661864382264, 17.79592711318957, 18.390530259882745, 18.64474756766286, 18.683238211698477, 18.72181260601871, 18.981676766773685, 19.622924311270204, 20.466035434561157, 21.35165145943278, 22.282107681691965, 23.258455135168077, 24.282829645303256, 25.132067466962685, 25.49569299676822, 25.550480497839796, 25.605412295949055, 25.976062020898134, 26.892301001074546, 28.10116690676977, 29.368578395249493, 30.70027119302352, 32.101905444092516, 33.57441552664593, 34.79474367954445, 35.317251047597765, 35.39621030861357, 35.47542492883552, 36.00957533514372, 37.3293218268334, 39.07189312323841, 40.90421630995575, 42.831091971658914, 44.85950359607041, 46.993386371004746, 48.76507091882746, 49.522937759742476, 49.63746370323552, 49.75226919173748, 50.52730393643143, 52.44351268227308, 54.97411362565372, 57.63575483207079, 60.4365129037105, 63.38855658188714, 66.49142956311748, 69.06785679053378, 70.17449310877254, 70.3418268388238, 70.50955463408242, 71.63837698843142, 74.42933856820545, 78.1185467119042, 81.99805723962407, 86.08607654214251, 90.39170829062883, 94.91778888768238, 98.67777273658592, 100.28909011142171, 100.53314704414436, 100.77778676249687, 102.42297698878623, 106.49486168139501, 111.87536183074175, 117.53662358564408, 123.4919122647809, 129.76561071896992, 136.3707402286629, 141.83699438431537, 144.17508607915192, 144.52882337760386, 144.88353086119346, 147.27731484301765, 153.19494348957622, 160.99892277357918, 169.19725960304672, 177.80647298096403, 186.84503630349207, 196.34060258464413, 204.18892317579562, 207.53778011651292, 208.044780300023, 208.55308620621642, 211.97899905808936, 220.43497216787324, 231.5506357274998, 243.1700700589783, 255.3339936914235, 268.04741446971786, 281.29943639363097, 292.20633114623286, 296.8493204451623, 297.55000443796456, 298.2521544656855, 302.980035624397, 314.597876001648, 329.76880194686, 345.5026802559041, 361.8086486241552, 378.6276818146108, 395.99345757678105, 410.0683488987267, 416.03141834990464, 416.93102478750745, 417.8321225192884, 423.88862643791794, 438.6109500772828, 457.4977997448843, 476.71383350344416, 496.250917136592, 515.9100680410087, 535.7045266209186, 551.4581268994746, 558.0001933827598, 558.97582844522, 559.9566783063716, 566.4680704545023, 582.0929106490358, 601.4931901367862, 620.7570364944646, 639.2447262543242, 657.1675092085911, 674.1860330766232, 687.2874687104418, 692.5965428563126, 693.3693261733324, 694.1261163074846, 699.1559567456396, 710.7728070725731, 724.3897246626691, 736.7685582430671, 747.6872872082922, 756.8176730397191, 764.7770070192914, 769.6558043250058, 771.3982539532911, 771.6490900334092, 771.8931809630236, 773.4248132585615, 776.21832099685, 778.1510719768831, 778.3885664501512, 776.6003434429688, 773.2482361998105, 767.9779134736319, 762.7731880620106, 760.2483884136391, 759.85571970069, 759.4592211086077, 756.7067361051268, 749.2681833240315, 738.5765568999261, 726.6336334820753, 713.2236665855846, 698.5244796236017, 682.7588781290889, 669.5965007378999, 663.9408227800197, 663.0827157734215, 662.222809293029, 656.4324141869247, 642.271997638632, 623.6936626309217, 604.7253104092626, 585.2861303368819, 565.7009494223544, 545.8072018193627, 530.0508696016344, 523.5120483531198, 522.5337750339062, 521.5557173500673, 515.0277549086981, 499.4221586276747, 479.87939485719534, 460.5746517676147, 441.62756551747697, 423.1109128396493, 404.9979026131549, 390.975417866632, 385.2354131124502, 384.3833477430867, 383.53316048285114, 377.8891501149799, 364.51681467898686, 348.12514371438516, 332.337356135754, 317.0741021768606, 302.3794258645374, 288.2674869143114, 277.4860097770264, 273.1099580759094, 272.45935273357395, 271.80994264369053, 267.50412975619355, 257.4141124430932, 245.16069578235593, 233.45607344318483, 222.2655573976405, 211.57836034600382, 201.3834814068913, 193.6403909200538, 190.50298146043497, 190.03833647896573, 189.57499994602605, 186.50876631243358, 179.32013445287453, 170.63619325407947, 162.3817951295699, 154.53007531749014, 147.04416536186616, 139.93097877034066, 134.5409524564518, 132.35835720663422, 132.03519284239704, 131.71285087905164, 129.57925418368757, 124.59492574288899, 118.59744963943689, 112.89379500245023, 107.47389226512153, 102.32528226118342, 97.43311600370603, 93.72986678979758, 92.23303356772838, 92.01111107479271, 91.78974712764739, 90.32545740389156, 86.91013198929807, 82.79354281254717, 78.88024047943618, 75.16862411042396, 71.6440049199504, 68.29580376829286, 65.75877811261353, 64.73368982788551, 64.58168761160756, 64.43008004888577, 63.427454443309436, 61.08941443674584, 58.270409161761414, 55.59299816711346, 53.04818935281341, 50.63053272950675, 48.33391770131128, 46.59292514923442, 45.88900996557486, 45.78465047469381, 45.68054210893632, 44.991908317332175, 43.38428270114595, 41.4490616924843, 39.610037408805795, 37.86187362551775, 36.20104049752443, 34.621745947209426, 33.4233338959604, 32.939592769801145, 32.867834722937545, 32.79625164949994, 32.32254567931575, 31.215674950130435, 29.88094798640984, 28.612882418197188, 27.40588766438228, 26.25879471594294, 25.166245663560552, 24.339026115631526, 24.00434542927692, 23.9547414680666, 23.90527069751087, 23.577958440755477, 22.812527131704318, 21.889482830874332, 21.009708091044903, 20.173628465148038, 19.378443533244983, 18.62101463205262, 18.046615027034136, 17.81411757740494, 17.779581652620553, 17.745144282064103, 17.517299093375993, 16.985291529085316, 16.34346287807982, 15.732936122986544, 15.151137793439297, 14.597665231375512, 14.071066155225923, 13.671343146664993, 13.509439733570192, 13.485408254898255, 13.461428678166584, 13.302951077724991, 12.932846479913103, 12.486363890592619, 12.061362132147908, 11.657929521700781, 11.274326627105726, 10.9101695746791, 10.635090866031101, 10.52407847239923, 10.507617657425804, 10.491207457125023, 10.382784330153491, 10.129966255315765, 9.826791431396497, 9.54006083951644, 9.269493387048977, 9.01421625013256, 8.773373105688746, 8.592751987139097, 8.520070381004775, 8.509313495663614, 8.498588675848122, 8.4277686633859, 8.263084570824773, 8.066896697792592, 7.883214669579478, 7.711586932303027, 7.551145783466271, 7.401958720709214, 7.291415103367069, 7.247323982120455, 7.240826445133715, 7.2343573555070915, 7.191741073984799, 7.093936712502918, 6.979777370230765, 6.875762592744948, 6.781445408295454, 6.696920735680923, 6.622096781204886, 6.56968280706854, 6.549691010375576, 6.546792984524385, 6.543916651961205, 6.525348719709685, 6.484536786822278, 6.441201520037963, 6.407412587033188, 6.382518874543677, 6.366924914753808, 6.360758083137409]}, "17": {"0": [2.6894954244816835, 2.6900157197359427, 2.692907322811817, 2.6977892425294425, 2.7051202647443087, 2.715076074529675, 2.7250096463705145, 2.7299053759054983, 2.730762047591244, 2.731598235212832, 2.736737445593801, 2.749993451424369, 2.7687646945414572, 2.789642388345408, 2.8131385618588736, 2.839025761819397, 2.8671072116837317, 2.891862828080761, 2.9031110164796865, 2.9050664611321118, 2.9070302423889713, 2.9190295722588653, 2.9473949285968617, 2.984216585888479, 3.0234133393695974, 3.065367662590434, 3.1099725857462146, 3.1571631673117713, 3.1976670603815682, 3.216029227514706, 3.219166215926223, 3.2223127302148757, 3.2414058030772965, 3.285716087016657, 3.3427332760998776, 3.402520373706367, 3.4652238378928018, 3.53092569451414, 3.6000048084361067, 3.6587020791696645, 3.6853114849682367, 3.689816803508135, 3.6943346436706146, 3.721536521521528, 3.784753973099287, 3.865714745473713, 3.95007905211173, 4.038225540944428, 4.129902680006864, 4.22569128014411, 4.306758476082816, 4.343428273808287, 4.349618261134083, 4.355821083590982, 4.393076139659935, 4.479598142034632, 4.589537773684641, 4.703803280325353, 4.822239667364671, 4.945078434084347, 5.072210075573141, 5.179235041996856, 5.227502935992428, 5.235629210651546, 5.243774242865162, 5.292736157503189, 5.406388232502097, 5.55002599103088, 5.698629702265553, 5.852445428950993, 6.0116700840821835, 6.176383935976752, 6.31511904845633, 6.37761701266998, 6.388183700816523, 6.398769202931568, 6.462396710898313, 6.609426481219046, 6.795925539554522, 6.9891808595919995, 7.189988491754575, 7.398168862026308, 7.614266255442071, 7.796487422736545, 7.878849366714959, 7.892796974888993, 7.906751497869137, 7.990565331674825, 8.184702554508753, 8.430479391790143, 8.686150351137268, 8.951353849763342, 9.22680780285368, 9.513070031951045, 9.753681389457508, 9.862208303969288, 9.880549116442904, 9.898930738494228, 10.009395859564462, 10.265244351651376, 10.589574852942713, 10.926226682799053, 11.275248207723784, 11.636786720087413, 12.012179679653281, 12.328323505469227, 12.470863793223172, 12.494951024223667, 12.519091347244473, 12.664180852267927, 13.000216222665737, 13.426711216776475, 13.870086073299449, 14.330648760683099, 14.807142569358263, 15.303349560632824, 15.721650659105379, 15.910622651063342, 15.942577280171829, 15.97460924834393, 16.167235919596617, 16.61321649895521, 17.18006005749462, 17.769723631748334, 18.382372012628917, 19.019952535263748, 19.683229599322136, 20.242538722272432, 20.495754572270574, 20.538551857991102, 20.581460635665053, 20.83965967902463, 21.437156938627837, 22.198080048451036, 22.98974048674199, 23.813486204942393, 24.670078886231884, 25.561687614422997, 26.31521783720752, 26.65650091007586, 26.71421738934945, 26.772048492184037, 27.119554838841125, 27.924949807338518, 28.950277754230278, 30.017415281247203, 31.127887043682087, 32.28581269937924, 33.491781008901675, 34.51223581572376, 34.97369410137161, 35.05177029288741, 35.130042735771596, 35.60086457609974, 36.69460199477374, 38.08433648983587, 39.53505025576348, 41.04539972210833, 42.62000207242531, 44.26089597311971, 45.65043030861743, 46.28041648031178, 46.386882567271456, 46.49360639439315, 47.13539952607352, 48.62213033198347, 50.5160572979025, 52.492550447894736, 54.55329624612283, 56.699937200180436, 58.940093225398094, 60.83573795756828, 61.69339732865326, 61.83872824612673, 61.984441289553324, 62.861327092051184, 64.89385702877023, 67.48390311012197, 70.18428587225607, 73.00434500023928, 75.94292406488289, 79.00701405318068, 81.59862473423337, 82.77405767372609, 82.97274518115275, 83.17190232277876, 84.36931599643208, 87.15028384867026, 90.69680249222998, 94.39445043582825, 98.2512626284584, 102.27194834230808, 106.46651862202735, 110.0140569937064, 111.62008461560161, 111.89182084857914, 112.16427672714694, 113.80392407724442, 117.60743276929884, 122.45507323443499, 127.50606830727743, 132.76913479475309, 138.25788100700544, 143.9767864655291, 148.81634483127044, 151.00520997165236, 151.37526607123323, 151.74623958318054, 153.97702630864177, 159.14512761059686, 165.73275699829216, 172.58292631217367, 179.7189477313539, 187.13554092383828, 194.8569475596445, 201.37171052886725, 204.31953402391312, 204.81940685950448, 205.3195470855943, 208.32570392409133, 215.27573321455336, 224.09167671761847, 233.24793732855593, 242.75375543695415, 252.61401367840887, 262.80966683752325, 271.41124682763547, 275.2849067735332, 275.9385797812379, 276.5937280413619, 280.52795304134054, 289.6189723244264, 301.11927719418156, 313.0016757650783, 325.2270890121242, 337.84108879818785, 350.82015038916086, 361.6895846951041, 366.55702143984513, 367.3784635935183, 368.20141223767735, 373.14030044409157, 384.44798495795754, 398.65334685889684, 413.18434564758854, 428.0234506743358, 443.09831573123375, 458.47797780584995, 471.1310389826648, 476.7718379743296, 477.7214639785068, 478.6721663716843, 484.36319750587893, 497.24660400711565, 513.1568267969889, 529.0838583843514, 545.1172970067378, 561.073985631817, 576.9327110251182, 589.7467303732801, 595.3954980144883, 596.3437204168545, 597.2912466553179, 602.9148198149861, 615.4242368789919, 630.4129777193999, 644.9527097088063, 658.9887467788576, 672.549405092407, 685.569609912478, 695.622520672572, 699.9061868694172, 700.6144491199938, 701.3198263560328, 705.4991336376596, 714.4767252056005, 724.7897557061254, 734.0511197377451, 742.3591822915481, 749.7928345567198, 756.1372744791518, 760.464905645753, 762.0971862635965, 762.3576541199467, 762.6143189277475, 764.0641314567607, 766.7965497287174, 769.183149664009, 770.4149484331077, 770.3610759903572, 769.183577598381, 766.8450775912183, 764.0474417497004, 762.5977032405675, 762.345061451666, 762.0896790629738, 760.4916183843225, 756.1202623673894, 749.7673120468788, 742.4857782241114, 734.158373375234, 724.7849109690181, 714.6507899337822, 705.6756175461057, 701.5033444984496, 700.7933179438987, 700.0803048984992, 695.7775393460018, 685.7121332173161, 672.804897845882, 659.1757111066114, 645.086985537113, 630.5420725996206, 615.4314987497733, 603.023845448952, 597.4318537495013, 596.489583552748, 595.5459990279786, 589.8944049022367, 577.1032486373737, 561.2470715158564, 545.2710901530924, 529.3025733814037, 513.2997190735284, 497.4224693088847, 484.53092854234654, 478.8471103437052, 477.8935759531048, 476.941097558548, 471.2829708898024, 458.6211631790426, 443.2386036347963, 428.166737874119, 413.3666843963129, 398.8415061298279, 384.6092152514966, 373.29136633562354, 368.35424913519665, 367.5309905931184, 366.7089988157815, 361.8333980956489, 350.9658433294183, 338.01321353570796, 325.3772864179949, 313.12558326230726, 301.2562739075667, 289.75433359385676, 280.6595358315143, 276.72329797062446, 276.068291265368, 275.41473265695186, 271.54373523152543, 262.94486154702935, 252.73463292658738, 242.88107888054384, 233.38314359708372, 224.2206985869501, 215.3965433345147, 208.4487582951164, 205.44282453554962, 204.9432198758802, 204.44489209529738, 201.49965377478867, 194.9834955141025, 187.27016330576208, 179.8425342010023, 172.70834846123057, 165.8573203235906, 159.28015868181737, 154.11008265822662, 151.87889390874693, 151.50786874056243, 151.13774181767366, 148.94789148132446, 144.11091363510337, 138.3926250629453, 132.91141368909152, 127.6457868930338, 122.59311344227638, 117.7535651455526, 113.95066651499339, 112.31063718175271, 112.03846201819324, 111.76700237524143, 110.16203003104927, 106.61469030629078, 102.42668472840354, 98.41308883359054, 94.55419992415217, 90.8631207364336, 87.32192907797042, 84.53925562066631, 83.34009942891619, 83.14085906939158, 82.94214965405831, 81.7681810402907, 79.17852041992678, 76.11628803120648, 73.1802330222184, 70.36806521374365, 67.67330887868431, 65.08730205255235, 63.06112293188482, 62.18505472265795, 62.039412614600614, 61.89425507930862, 61.03806257485375, 59.147885125675465, 56.911509902680734, 54.76962199409512, 52.71321623462936, 50.74161734035286, 48.85037658221725, 47.36419779048958, 46.72384210099271, 46.617464065906915, 46.51137382181229, 45.884710133591234, 44.499516218230035, 42.86453449045483, 41.2966217819362, 39.791781316480204, 38.347674707039616, 36.96386954342135, 35.87809701230903, 35.409361290678554, 35.33142603973668, 35.25350518459576, 34.7923887971204, 33.777100594728566, 32.578856488934115, 31.42878508949181, 30.32429585243389, 29.263908266236427, 28.246089626090804, 27.447935695057453, 27.103809785633878, 27.046524344498625, 26.989373268931313, 26.65123802469119, 25.90515758595738, 25.02209940050973, 24.175378998739223, 23.36291076954249, 22.582492917219614, 21.833554067812095, 21.244340645379395, 20.990053152753696, 20.947797783504658, 20.905653057931488, 20.656649285974492, 20.106760582591047, 19.456188663526714, 18.831236272645505, 18.230609806981125, 17.65428013681886, 17.0999199580637, 16.66483045387691, 16.47737829141488, 16.446064258005453, 16.414835180971373, 16.230644715565166, 15.82422886318801, 15.342663685847834, 14.88064460920265, 14.43673956602024, 14.010180200163319, 13.600279301660553, 13.278126475586818, 13.139083225815044, 13.115977034047592, 13.092930721400922, 12.956736676761036, 12.655321536126014, 12.299701647443467, 11.958380067844036, 11.6304487531352, 11.316309275999068, 11.015579585192308, 10.779907325210967, 10.678431247168504, 10.661570870320434, 10.64475540075207, 10.54488033921044, 10.325645691751728, 10.067719339431196, 9.821211283952271, 9.585566637200643, 9.361198910546117, 9.14681486598172, 8.979566765105957, 8.90777073105746, 8.895861280615618, 8.883989218003252, 8.81396711308239, 8.659691917793857, 8.478661397473656, 8.306312238040348, 8.142854953321203, 7.987766464466231, 7.840562262727814, 7.726634689464239, 7.677909133212589, 7.669845153371825, 7.661807640930876, 7.61442592295249, 7.510546686917322, 7.389612826416279, 7.276055795253279, 7.169774181404738, 7.07025772543656, 6.977419336317724, 6.906875200032149, 6.877114320450009, 6.872193945912709, 6.867298237651423, 6.8385869611796775, 6.776884631983675, 6.707164294179923, 6.643893717072906, 6.587221613353006, 6.536704108221947, 6.492501293653782, 6.461054364837954, 6.448559648279121, 6.446531859450701, 6.444523560678689, 6.433041305121396, 6.40999493709729, 6.387253204155975, 6.370667763542207, 6.360777604124231]}, "18": {"0": [2.675306919934483, 2.6913028005638244, 2.788835429654158, 2.894172664020523, 2.9213178050066815, 2.923423076375653, 2.9255312514611007, 2.954666466899417, 3.1122198397508245, 3.4429903206707726, 3.8852774059345565, 4.458418018450535, 5.181242128702356, 6.073235602831373, 6.736110981739655, 6.890863351760318, 6.902546389436698, 6.91425203919818, 7.074399888271186, 7.886321876895433, 9.442562732485058, 11.3839255774978, 13.800729458973514, 16.830704582592443, 20.65862848139077, 23.567439520298883, 24.251578963624965, 24.303338226191418, 24.355230227646153, 25.0660009234689, 28.688818718541736, 35.740529132774945, 44.76869070972926, 56.349737099802454, 71.22560333144709, 90.36289195411631, 105.07131464204693, 108.55365121251751, 108.81644168979967, 109.07994905934362, 112.69499475907851, 131.2009636969177, 167.26082872440557, 213.005301368068, 270.25478771347395, 340.12964328650287, 422.203236172584, 478.3858177712806, 490.74841308556574, 491.6651313703606, 492.58219016817264, 505.0256954482757, 562.6200206241349, 647.466811335205, 711.3067797343225, 741.8312418622866, 732.5770569387894, 685.3535370199446, 640.6452936813204, 629.8008247647283, 628.978936355795, 628.1557050061277, 616.9490267879105, 562.032256302259, 470.30791427126087, 383.0140610316564, 306.3420163074353, 242.36899475846042, 190.66400160773344, 163.78778018629697, 158.50792189226576, 158.12222304679574, 157.73743336499763, 152.64957560111503, 131.10731923798724, 102.97666393231071, 81.0829689663563, 64.07774759912317, 50.856649556209355, 40.56440600363636, 35.308020639885164, 34.2805437902816, 34.205565283008, 34.13075324258277, 33.14270983446728, 28.95609861307496, 23.49112161738571, 19.211309523263537, 15.856593439831201, 13.223328482485673, 11.159479447239763, 10.109480965560094, 9.905631261298343, 9.890778124844942, 9.875978152796097, 9.6811039978377, 8.866316233794624, 7.841289516792971, 7.103389633364071, 6.61446770445082, 6.422854963544592]}, "19": {"0": [2.6547731520954496, 2.6850512363307737, 2.6954562930568944, 2.696346153772803, 2.6972450869404243, 2.708776245660678, 2.7764812679999524, 2.933695203875077, 3.1557554893547257, 3.4483783723224035, 3.820902601723329, 4.286174143610811, 4.634772810791952, 4.718835827054844, 4.7259247943846825, 4.733028813589966, 4.819710864130736, 5.23353150471138, 5.989191409321365, 6.892098303515994, 7.981153935860184, 9.300355924225514, 10.891693363887502, 12.060177502709598, 12.34171578153781, 12.365423520342697, 12.389239254965235, 12.679994946574965, 14.075915384777618, 16.65786294301452, 19.804870940096837, 23.652657636934453, 28.36389303896121, 34.14827800999104, 38.48624762664528, 39.54074172355534, 39.62984177877679, 39.7191781384032, 40.81170020732823, 46.09555510697579, 56.02309328039485, 68.2876612362335, 83.45694330769912, 102.21254615686959, 125.38173932143413, 142.74949148822733, 146.96834270053816, 147.324201366372, 147.68087647177336, 152.04015204461663, 173.0639351635887, 212.08817193468596, 259.0790081537649, 314.5934358425665, 378.42353311188543, 448.85105890199844, 495.103232235318, 505.5208547839334, 506.38544534081143, 507.249801307307, 517.5550692772847, 562.7323682886351, 626.8184047875787, 674.8657181237583, 700.0916964982256, 698.8640679066461, 671.1498611318866, 641.8113263282994, 634.1556934832055, 633.5121716825599, 632.8646612188551, 624.7011319077861, 585.1561339514134, 514.9067502342475, 441.86913950152353, 371.9666549950638, 308.9045904060184, 254.21834885209043, 224.02998332351265, 217.71560218911304, 217.19902046746964, 216.68339131105913, 210.56180400187944, 185.16597607567158, 150.95747001046027, 123.0281088107013, 100.34496081211668, 81.99013582092238, 67.14990977204536, 59.26372830681387, 57.637620131315465, 57.50479719344595, 57.37230095917998, 55.80218294234452, 49.34373315098823, 40.751976795749684, 33.80348309642026, 28.168326990563944, 23.59877658306417, 19.881657597990294, 17.89541124097541, 17.4838911534528, 17.45026430159716, 17.416726687791787, 17.019099450902768, 15.382731968428715, 13.19314252257952, 11.408766150865652, 9.969422506747893, 8.826553920450298, 7.933260682191929, 7.477532572244886, 7.38648029589604, 7.378981025512942, 7.3715316926455525, 7.284270046887357, 6.941756782811741, 6.538906426834895, 6.2993909241337125, 6.2249225863505435]}, "20": {"0": [2.6392893326290365, 2.6407384826232994, 2.642158271048191, 2.6424257641346705, 2.6427051517680886, 2.644793497850084, 2.6508847968552236, 2.66095585413123, 2.674384253445847, 2.690767052241614, 2.710013331445182, 2.732837253122131, 2.7530672296073946, 2.762100687448453, 2.763539176397956, 2.7649873453788647, 2.774562763602079, 2.7989050840834615, 2.83163056928866, 2.8679578324891724, 2.907034608713512, 2.9490592920215732, 2.995070367802637, 3.0336947575992648, 3.0511041266904084, 3.0538854973859504, 3.0565842399442507, 3.0739362521835285, 3.1168709415633784, 3.1740373183582817, 3.2347565856514717, 3.2988818787109757, 3.366886713213435, 3.438554562582642, 3.4996068233161566, 3.5260608615457594, 3.5302080254653485, 3.5343686550736253, 3.5615342912608745, 3.6269787911739257, 3.7126311780333, 3.80296409974202, 3.8980393260343, 3.998572748433243, 4.102994064305089, 4.190549568361264, 4.229144974376309, 4.235004451325009, 4.240873389149259, 4.2792984527654, 4.373111330342854, 4.495356350128069, 4.623033840819232, 4.756065376236306, 4.894863350657778, 5.039194255604859, 5.158935356340827, 5.210912819163334, 5.219093363153099, 5.227297403753155, 5.280789890987285, 5.408046681986111, 5.571959191096531, 5.742999085688595, 5.921647772554856, 6.1071068538886815, 6.300351408288338, 6.460806768069306, 6.530268559488378, 6.5411522160697375, 6.5520589228750055, 6.622976718194021, 6.793643741898327, 7.015995951871371, 7.2474614684952305, 7.489089716189074, 7.741746660639155, 8.005092856132881, 8.22472846942297, 8.320162676508476, 8.33517183239174, 8.350033142394514, 8.446664834419582, 8.681726660707122, 8.986319873371166, 9.30387258712052, 9.63486460395951, 9.98090765467961, 10.340043053708946, 10.639119001029217, 10.76894054857593, 10.78919539435379, 10.809485636458216, 10.942073090709778, 11.260162755393544, 11.673718204610127, 12.105001787995649, 12.553767763199858, 13.022147788317517, 13.510395219648284, 13.916807154734103, 14.09430849284029, 14.1218185424976, 14.149421039268269, 14.32956342128227, 14.765059813101983, 15.330900534082467, 15.92122842098343, 16.53822109846473, 17.184827135368327, 17.859132182201986, 18.421419438426938, 18.66622635229862, 18.704647648514996, 18.74317120345982, 18.99445750936072, 19.598586724361432, 20.383072901341098, 21.204924853924588, 22.06337551722008, 22.961824903376318, 23.901269208086582, 24.686682068667558, 25.02854667107103, 25.08199511755941, 25.135569114735105, 25.484215276869605, 26.325169090108222, 27.420701156440465, 28.568595018046295, 29.769995134618735, 31.029643268230522, 32.34873229607987, 33.44977779648429, 33.92927962712471, 34.00440387000602, 34.079713838844626, 34.57008925350153, 35.757073485792084, 37.30140342978116, 38.91926167596903, 40.61745716216773, 42.394796412725064, 44.258049032113576, 45.81449582336139, 46.49322252198621, 46.59940435414527, 46.70584812384188, 47.39885765777757, 49.07428256740776, 51.26284826633056, 53.55257322488248, 55.953068071232266, 58.47186368345275, 61.111693045712066, 63.31743290610023, 64.27981841927843, 64.4302919754495, 64.58113152640553, 65.56305806861599, 67.94307099929655, 71.04236172783865, 74.28972097545177, 77.6974939669145, 81.27296983085742, 85.01951051109766, 88.15361799143948, 89.51966580705368, 89.73342522101431, 89.9478109488601, 91.34446867867206, 94.7194992159453, 99.12254390077311, 103.73435820312545, 108.5664093536464, 113.63361762092464, 118.94745122895576, 123.38139955429041, 125.31540241530892, 125.61779069367441, 125.92090771002002, 127.89395923017221, 132.66223739541752, 138.88313308283264, 145.3793274798711, 152.1826865424173, 159.30079906505486, 166.7425044719997, 172.9434182376295, 175.6448731339575, 176.0674765358607, 176.4910265449796, 179.24295085275966, 185.8842537035977, 194.5146340143843, 203.52093012136277, 212.91923459520916, 222.70197497556677, 232.88500057073682, 241.3411442192375, 245.0110738591064, 245.58411683949677, 246.15828338895938, 249.8952831965394, 258.8666246237126, 270.4625159560116, 282.4840056922498, 294.9245033983038, 307.7831503843613, 321.01349399586707, 331.94494632981326, 336.66243946457894, 337.39712372278416, 338.1328274013917, 342.90366447391676, 354.3038665257605, 368.85346724126043, 383.75871190015266, 398.9500664115861, 414.4049406440311, 430.08535291579506, 442.76919244718573, 448.1982540068375, 449.0424469128564, 449.8867950938909, 455.25913648919914, 468.1115809882637, 484.1015107205534, 500.16792310408323, 516.0679877451902, 531.7241562583422, 547.2102192177479, 559.2993222265058, 564.3206391277994, 565.1007358963832, 565.8795334703148, 570.8726568780025, 582.4282565829553, 596.3397261300985, 609.5170502390299, 621.9433503977127, 633.5431444686911, 644.2625007662273, 652.1364821341296, 655.2691224944565, 655.7252746430298, 656.1972067114723, 659.1679533443279, 665.6002989546947, 672.5595001524889, 678.4711773193972, 683.1067677628113, 686.4139367959108, 688.3921965014828, 689.0149194340494, 689.0203327553564, 689.007447114084, 688.9908776786275, 688.7608981883667, 687.7564762733505, 685.2448322835561, 681.4391836846039, 676.3563062152916, 670.0299948061282, 662.4873277595314, 655.7020673474617, 652.5958496825778, 652.1006327598677, 651.6024127905036, 648.3160044122194, 640.1979089250243, 629.1403000781912, 617.2224197568249, 604.3626595910215, 590.8881838085557, 576.8496144756618, 565.1724202949086, 560.103017283219, 559.3181791616497, 558.5323207157925, 553.4298701617316, 541.1343851329706, 525.5729017492191, 509.74559978809606, 493.91741444976935, 477.8550950027087, 461.7832626435594, 449.00119353840387, 443.58380998320865, 442.745308953833, 441.9071352974418, 436.5093578253535, 423.8606645918698, 408.30503079643, 392.92798289343074, 377.85807680217306, 363.09094791290164, 348.68522620673895, 337.4085413615679, 332.6880725152878, 331.96003668687496, 331.23307400399835, 326.5689259552159, 315.80954027156685, 302.69484534343303, 289.99615864330036, 277.72858415419853, 265.87154060770735, 254.4352853782878, 245.59199247012305, 241.91301347105554, 241.34743566571782, 240.78425942504526, 237.18536051854235, 228.8660802445433, 218.84046762738723, 209.21756465531223, 199.97925894597074, 191.12317662772702, 182.64230126819595, 176.11286119745606, 173.40888262456195, 172.99330661999235, 172.57868447186107, 169.92660984971712, 163.82898631220027, 156.51943162767896, 149.53321558512815, 142.85434366363444, 136.46944750767202, 130.37367750378763, 125.69430713056623, 123.76008513059837, 123.46270126863732, 123.16574090224913, 121.26576521272395, 116.92079798601814, 111.70945313364626, 106.73685033716185, 101.99388803001517, 97.47427193659463, 93.16284647048734, 89.85121830253526, 88.48429847863815, 88.27433134399917, 88.06487741885847, 86.72704096227739, 83.65840980060761, 79.98107501370785, 76.48110392324902, 73.13976823690358, 69.95176093144863, 66.91573165951834, 64.58613585461184, 63.62353892068097, 63.47550591533357, 63.327856031935305, 62.38604130268654, 60.22835146362665, 57.64319175364773, 55.17771842485049, 52.82770492484407, 50.582919979175266, 48.44531711794795, 46.80323651414894, 46.12509356860536, 46.02091665692453, 45.91699165291181, 45.25250078775578, 43.73047907889698, 41.90613465062383, 40.16828253986428, 38.512020340607044, 36.930049123018875, 35.4206558511069, 34.264699270230665, 33.78642315928227, 33.712944774856545, 33.63964266103218, 33.170976727855155, 32.095528824832634, 30.81025458485974, 29.582140739974484, 28.409956795256655, 27.2932074090539, 26.22586090317044, 25.407759839110234, 25.06927359099283, 25.017188251150824, 24.965237970283738, 24.63338800971257, 23.8729544362553, 22.96122125883581, 22.090065195874704, 21.25883564427744, 20.465092670599184, 19.706034177794173, 19.124308358291028, 18.883256899431498, 18.846221702068444, 18.809274796125308, 18.57332793311046, 18.03217176054854, 17.38299215555282, 16.763259942096578, 16.1717748735485, 15.606626395397484, 15.067175164633541, 14.652698249918105, 14.481174922582099, 14.454853313555734, 14.428591449403395, 14.260601143154505, 13.874190502055834, 13.411675928428458, 12.96905515604245, 12.547216459659612, 12.143076376123766, 11.757665040565485, 11.461523961268572, 11.33952821787141, 11.320792929168157, 11.302081255036574, 11.182395007028909, 10.908388965749529, 10.581703302784017, 10.269647325172855, 9.974519242992443, 9.694495112503052, 9.42817661669717, 9.224980661897073, 9.141213253912394, 9.12838425406655, 9.115591502529204, 9.033931345687492, 8.847315011432164, 8.62468024095586, 8.41444406260572, 8.216647777765138, 8.029289847863197, 7.852329734196047, 7.718520902313146, 7.663746918741338, 7.6553038393271855, 7.646886610154071, 7.593204860864912, 7.471307323300624, 7.327887432195628, 7.19439717610093, 7.069715598305551, 6.95326263774706, 6.845839551787854, 6.766160347220291, 6.733836226062061, 6.728891947897353, 6.723965416004465, 6.692935227313568, 6.623978892116122, 6.5450180125778274, 6.473940873459369, 6.411266916594989, 6.356193344406325, 6.3090370470045585, 6.277716965554312, 6.26540818521431, 6.263581119886259, 6.261775756574187, 6.2506502302184135, 6.228734734401395, 6.20865238138408, 6.194558236466207, 6.190294981168196]}, "21": {"0": [2.630741585294872, 2.6677011425705115, 2.7858998022167567, 2.9835891175560527, 3.2660589073622806, 3.4905760832567103, 3.544183798130606, 3.5483970615509657, 3.552622858412151, 3.6087307468589964, 3.8964958721631033, 4.453742084741515, 5.148289150899506, 5.996517996759804, 7.034515788652666, 8.321046977153856, 9.282796928864347, 9.50782244430425, 9.525360079576839, 9.54293472753237, 9.775312966255218, 10.942863918361251, 13.147751425474482, 15.883827439405241, 19.302071235203538, 23.588075751617698, 28.975798559659673, 33.05810113481203, 34.01945521529198, 34.094563343381864, 34.169986742481946, 35.1683425436482, 40.23949207875975, 50.05138222053667, 62.50390405575479, 78.32173766467669, 98.42328264572551, 123.93165582798105, 143.28232128429818, 147.83349101881345, 148.18906581868768, 148.5454524292025, 153.26136907267244, 177.09586398866065, 222.4607297344531, 277.91467525374156, 343.6962565744, 418.3683039066102, 497.3285415206958, 545.5282712460123, 555.4659407757068, 556.2241329021945, 556.9810246798805, 566.7234295677097, 607.9000095105864, 655.9400252285207, 674.6132355264288, 660.6823750913443, 616.7112510633766, 550.6602330664504, 502.7696336973605, 492.12029560131344, 491.2964752830791, 490.4724063178506, 479.72688318036364, 430.1166290776125, 354.4600283822674, 287.15728492208854, 230.18162774043117, 183.37018257618664, 145.66511863877247, 126.02877193494113, 122.15494342948854, 121.86230518579674, 121.57038480410179, 117.8364390828707, 102.00159072941395, 81.18434664796078, 64.81508744520455, 51.93436107473185, 41.79225009218022, 33.81073090307102, 29.688219221091433, 28.87708695188716, 28.815827835722807, 28.754722859685632, 27.971737247373742, 24.655060823182076, 20.282945321681414, 16.815242718906685, 14.068770844507958, 11.887790616614838, 10.165962610683804, 9.290071152867252, 9.120020252046602, 9.107165605702427, 9.094336543927714, 8.930820378832498, 8.249630200421096, 7.391806746130615, 6.77538813020748, 6.375537302791863, 6.208487034242108]}, "22": {"0": [2.65287519485166, 2.7164407063423397, 2.85668296816326, 3.0715568879440407, 3.3676363188677745, 3.755806920462622, 4.053061637950663, 4.123491728012613, 4.129115492985326, 4.134750538284123, 4.207500024642325, 4.570294677931541, 5.247352249731489, 6.069315548119262, 7.071383831635463, 8.301538644156372, 9.811864501351739, 10.934125529448993, 11.197813447221753, 11.219063768689818, 11.240381084552583, 11.513401286943953, 12.872974303108887, 15.444149641794484, 18.631647163902393, 22.597164195386256, 27.54797712540206, 33.7566937581091, 38.456947541037536, 39.57484649582851, 39.665030743095926, 39.755444946998416, 40.915682276093385, 46.7449702226884, 58.002614003264455, 72.31534391277452, 90.59383242392644, 114.02849280849615, 144.19559908389834, 167.49671357547345, 173.08156360768953, 173.53336355539207, 173.986780490214, 179.81669166723518, 209.3463704059337, 267.15154222107134, 341.19027118873385, 434.41577398261205, 547.7288028664213, 676.4291447916244, 759.8519390538006, 777.60034326275, 779.000757794788, 780.3973079620756, 797.8108572240457, 872.5084307204695, 962.739284295667, 1001.947398173852, 982.0164316753355, 906.8746394116777, 792.1752433849642, 709.9544390295495, 691.8373267340992, 690.4220627623888, 688.9885373085739, 670.6296229506269, 588.5645497847433, 469.3427141401891, 369.5267793961022, 289.4761234150023, 226.74667892568945, 178.01182453309656, 153.177341347838, 148.27954939055076, 147.89805466966774, 147.51760512645714, 142.8039438531387, 123.1959751154094, 97.76431990094657, 77.95992397486788, 62.481568018068884, 50.335764648768915, 40.77268747167763, 35.81182863462867, 34.824341121206615, 34.747330230899024, 34.67050551283459, 33.71924542912843, 29.72024860167227, 24.432971757549943, 20.22657767821219, 16.879992998948982, 14.206671024435835, 12.0743297615939, 10.96746052927873, 10.747255762146267, 10.73007716087097, 10.712943319869918, 10.501362206845032, 9.616237584713083, 8.470247141951088, 7.598714631654494, 6.963505304619587, 6.535660979077951, 6.296745074502902, 6.239636430450934]}, "23": {"0": [2.6700860840176968, 2.671246152792758, 2.676256115480595, 2.6843738190564537, 2.696149158589949, 2.7113406056574947, 2.7302296994576447, 2.747836242244213, 2.7560036215234045, 2.7572588085053638, 2.7585206320992657, 2.767292923093618, 2.7895592213248532, 2.82138968035574, 2.8567905230246526, 2.895701573862714, 2.9377757446761024, 2.9840080000226727, 3.023490895897753, 3.040559673617918, 3.043158606633249, 3.0457666316916083, 3.063421143799818, 3.1073762496212862, 3.166343041060529, 3.2298224149774075, 3.297243416319204, 3.369091221923193, 3.445245899761469, 3.5089517558650964, 3.5361642969299774, 3.5403029786017357, 3.5444585844393846, 3.572555050280553, 3.64198776917519, 3.7341758952705715, 3.8316297289827204, 3.9343583658325985, 4.0421588370033215, 4.15535434314824, 4.249265122058215, 4.289315928550659, 4.295419943247931, 4.301493136548191, 4.342441619517907, 4.443118556397585, 4.574865925090807, 4.713147358970617, 4.857289507875699, 5.008030224298078, 5.16549326318202, 5.294642748659455, 5.349735962953155, 5.358042380407553, 5.366362372633456, 5.422598126901687, 5.56059783759052, 5.742264819410516, 5.931102853788723, 6.128632653070996, 6.334482188369351, 6.550095931928559, 6.728362569113591, 6.804179177149549, 6.815603794403319, 6.827099498610317, 6.904554597831156, 7.095718811994627, 7.345725089677901, 7.607632647078306, 7.881967645741062, 8.168448074374925, 8.468632062708377, 8.716772128449577, 8.822646752004522, 8.838632127040377, 8.854651340138696, 8.9625288099577, 9.229033437688939, 9.578172608638951, 9.944128215047558, 10.327099232738659, 10.72730427719301, 11.145970213494621, 11.492007372524167, 11.639802224251435, 11.66212067670213, 11.684494545897687, 11.835007465410358, 12.206731224683693, 12.695292992398837, 13.20659723158035, 13.743298742071504, 14.305224189645367, 14.893722068435656, 15.38096601004712, 15.589303885846086, 15.62078797827545, 15.652335424883558, 15.86501202434554, 16.389300140043424, 17.07926477766648, 17.802942799361293, 18.562124812612954, 19.35862666070517, 20.194400785846184, 20.886058841571298, 21.182271608451305, 21.227041419252497, 21.271911305977977, 21.5743001670251, 22.32001997277895, 23.30325982054673, 24.33723557343389, 25.42245340839037, 26.56231736219477, 27.761476409588244, 28.754448820956096, 29.180236428895427, 29.24448493868114, 29.308940591729918, 29.74342058986466, 30.817706975949978, 32.23562266860655, 33.72452418256726, 35.293101293098246, 36.94429087271974, 38.67905898063101, 40.12015026916905, 40.73757317419783, 40.830943286080085, 40.92455872233425, 41.55653641401024, 43.119449237255814, 45.18132488844947, 47.353929291570104, 49.642818202621605, 52.05322172881447, 54.593172088355296, 56.705077887205626, 57.610278078169294, 57.74718371496676, 57.88439066585067, 58.80923715593633, 61.099961443053054, 64.1333292617247, 67.32732210811989, 70.70140196717938, 74.2603591281818, 78.01131150218185, 81.13563809113613, 82.4763727887366, 82.67923609434429, 82.88266205461409, 84.25525976296404, 87.6544306124438, 92.15725206445263, 96.91338261650921, 101.93517928292626, 107.24159578591339, 112.85221669697985, 117.52790979709586, 119.5341108046717, 119.83738150704055, 120.14151829929537, 122.19539006158851, 127.29713239366261, 134.05244318764537, 141.19215147114394, 148.74206129382, 156.71922710387915, 165.16430977211803, 172.21419832727312, 175.23913579599244, 175.69627071449676, 176.15482122966182, 179.25669148053044, 186.9419447152784, 197.12710486324494, 207.91069618680046, 219.3041234965791, 231.34287396026528, 244.07908758586782, 254.69327092554394, 259.2392261117308, 259.9278431737381, 260.6186143390782, 265.2882705417371, 276.8477632279146, 292.13791395435067, 308.2730041473243, 325.287394324927, 343.2015968230573, 362.04920876931817, 377.68484066539287, 384.3728309814692, 385.3849934746231, 386.4000132291415, 393.25345223442804, 410.1551929415032, 432.3055646874899, 455.46594390126256, 479.6098127329934, 504.7963271299425, 530.9413238813952, 552.1770948662414, 561.164483432114, 562.5261423546789, 563.8892931497431, 573.0331666143439, 595.3081916812081, 624.0264375272023, 653.2568692151877, 682.8453794143071, 712.7130677611149, 742.54181505512, 766.085235445288, 775.7451833413097, 777.1849757083463, 778.6248474706322, 788.2943127208828, 810.9945572534114, 839.1098121617566, 865.9729605724498, 891.6025270598137, 915.2554608184172, 937.4182020962621, 953.6068529632669, 959.9435012618, 960.8741103970669, 961.8053360350573, 967.8807194218665, 980.8093300767846, 995.2548945496206, 1006.9996328057864, 1016.0652020194474, 1022.1471655882093, 1025.0791105132478, 1025.4840784907803, 1024.9348763282842, 1024.818808696713, 1024.722596092678, 1024.0039955170728, 1020.8373249708407, 1014.06580031845, 1004.2739008523114, 991.9951719180156, 976.8624978785607, 959.5514349045637, 943.9258644736731, 937.0436024394857, 935.9941639465975, 934.9401827930807, 927.8063235743283, 909.7529775371551, 885.262279418106, 859.5878127027594, 832.3723132779938, 804.1194753266386, 774.8938858924463, 751.6376796491637, 741.8083150612412, 740.3351213119114, 738.8613252076594, 728.9838114474037, 705.3661512118786, 675.4486922729858, 646.0263059656328, 616.9611485943457, 588.3643642695183, 560.6047448121398, 539.0885819952324, 530.2802648123672, 528.9696948921905, 527.6611787797555, 518.9728831334352, 498.49451842792587, 473.55102309143916, 449.6339777838645, 426.7643762243961, 404.847291373139, 383.9277041728342, 368.05845670200455, 361.63129316116164, 360.6748212964619, 359.72074086904087, 353.42279479713727, 338.7422278254682, 321.06806680769336, 304.2785554026566, 288.35795770558093, 273.24646145510985, 258.9568307257746, 248.17217245471542, 243.82148176209625, 243.17722317826744, 242.53499507183304, 238.29209394300287, 228.3900059745533, 216.51849156280662, 205.27928768721887, 194.65588320062938, 184.60781426475592, 175.11325758503727, 167.95259681246307, 165.0636862488945, 164.63486106256224, 164.20604832745164, 161.38581529220255, 154.8220993793825, 146.94945886993187, 139.5054063054229, 132.46724464841097, 125.80766276694865, 119.51200457351732, 114.76341497062221, 112.84463265915463, 112.56125801477407, 112.27861957692974, 110.40945996044199, 106.04895455704195, 100.81721681998818, 95.86495727039305, 91.17547350027922, 86.73595723891843, 82.53161323415048, 79.35863604167399, 78.07794853234918, 77.888373191964, 77.69859382901541, 76.44458878061066, 73.52636687687176, 70.01484325416699, 66.69404334734705, 63.54346192184754, 60.55595358408704, 57.7223133167713, 55.58249296521201, 54.71815004888465, 54.59006852947913, 54.46234477859061, 53.61565051680553, 51.64339339725334, 49.273331605635335, 47.023246992275006, 44.886214004891784, 42.85699937317728, 40.93049084756762, 39.47325783248792, 38.88373637406962, 38.79639414385138, 38.709257257278004, 38.13244416389964, 36.78550263486097, 35.16387559219571, 33.623060481809134, 32.16095284259317, 30.771000163929198, 29.449659808387977, 28.446551663626504, 28.0412763540752, 27.981311357614782, 27.92149643474192, 27.524911924706316, 26.59842604177, 25.482529774998167, 24.42038951585763, 23.411821260755, 22.453070463089407, 21.54073698017714, 20.848589386629445, 20.569111273958544, 20.527670289919442, 20.48633224319764, 20.212703669299927, 19.572993885072368, 18.801552748447783, 18.067783227900563, 17.37007419832714, 16.70581780995818, 16.074132140761446, 15.594497615953667, 15.400845128863052, 15.372145728419033, 15.34352165626654, 15.153746472423917, 14.709829270050644, 14.173711474647, 13.664872298921127, 13.18078121489538, 12.720158562053026, 12.282995692201933, 11.951709250422406, 11.817746029885468, 11.797875282076186, 11.778052131861086, 11.647283518898568, 11.341911863749706, 10.974261292280534, 10.625726742047544, 10.29535051765725, 9.98277939972836, 9.686740120746874, 9.462953427350877, 9.37285952286768, 9.359526143035549, 9.34623155022562, 9.25841769194188, 9.053935262011318, 8.808725833359313, 8.577280366345725, 8.360929894936689, 8.156655812624393, 7.964741430090365, 7.821928476363385, 7.764686125591624, 7.756228939545815, 7.747800116437728, 7.692001586415121, 7.563104790752744, 7.410885119071, 7.269451789641397, 7.139020608098461, 7.018537607325421, 6.908362143800745, 6.827530445877989, 6.795731883840377, 6.791077645644259, 6.786445921068735, 6.756177764254165, 6.687718889765288, 6.609911346170746, 6.541466131739339, 6.482216761903575, 6.431217885739804, 6.390007689594605, 6.363907345858571, 6.354337199363271, 6.3530168132250715, 6.351723732111255, 6.3435131293230835, 6.327597215549247, 6.315762632226603, 6.312769211420653]}, "24": {"0": [2.6929047793505756, 2.7164419615424746, 2.807568526072001, 2.9695919306166827, 3.2020234022040746, 3.5125701612385742, 3.7530269275704993, 3.8112927679310458, 3.8161437644181766, 3.821013318112863, 3.8818054186553717, 4.17963582509925, 4.73775537836929, 5.411352578526411, 6.22175988557058, 7.201768630513646, 8.3918382140292, 9.272175404940823, 9.482837974549462, 9.500335485083518, 9.517876238324442, 9.735388953902424, 10.792427202237858, 12.761155504855177, 15.168130983441197, 18.11770245718495, 21.74599414518648, 26.224391459388183, 29.58893687912567, 30.399088815272325, 30.466564536904322, 30.53423017791834, 31.37294592769911, 35.49475956059245, 43.31880210592635, 53.09368474018609, 65.35443924064853, 80.78527330183591, 100.26469024411044, 115.16155983455512, 118.77917544542335, 119.08093534882997, 119.38274498936981, 123.14219499631889, 141.76606635990257, 177.69363975921758, 223.3972508826316, 281.4300895474528, 354.6081473100314, 445.45435385219434, 512.5306337019864, 528.3472651755183, 529.6637424094857, 530.9821729182627, 547.2999367168445, 624.203453459528, 753.9527370214413, 879.1475044764759, 979.6372567198013, 1036.6762325578563, 1039.8912626535875, 1013.8659761802215, 1005.2197800769507, 1004.4648599484111, 1003.7027925581572, 993.9843259523694, 939.6238868061727, 825.644664529939, 696.0439873742959, 569.702110335321, 457.99997632160034, 364.8255458619016, 315.40919222580226, 305.3547549920501, 304.546584910698, 303.74056481996615, 294.0595775028605, 254.13494688971755, 201.91034140626476, 160.82470238342054, 128.536713803617, 103.13994235009858, 83.09695939998109, 72.66129879720104, 70.54748480075915, 70.37721902516958, 70.20743335147702, 68.16868464631796, 59.76469866640601, 48.70828085622276, 39.887107898185086, 32.82851322211346, 27.170411993056284, 22.619514267576857, 20.21633433492654, 19.726766750005446, 19.68736827113157, 19.64806935852303, 19.17645904925589, 17.213469611924193, 14.602315927496187, 12.497571469435215, 10.812615198288903, 9.475146320018425, 8.429695340048411, 7.8992418218361955, 7.794195399144388, 7.78576857883658, 7.777368417419984, 7.67710918668957, 7.2761992287326605, 6.801738152854388, 6.508119173357267, 6.420768435939094]}, "25": {"0": [2.693726003378388, 2.694485240460788, 2.6971996947484413, 2.7005284065020883, 2.7024063677954326, 2.7027928459212096, 2.703187749668249, 2.7053870847830956, 2.7109017589045847, 2.7189136514057433, 2.7284212000119776, 2.739570996751083, 2.752591708589297, 2.7675509163987875, 2.781321902922823, 2.7879978088741817, 2.789251960942431, 2.7905218990454586, 2.79741079316016, 2.813476667654988, 2.834202884404932, 2.8567417944614846, 2.8807214071546485, 2.9064457278601035, 2.9342351510471767, 2.9583641987876192, 2.9699574235311923, 2.9722102906136465, 2.9744734527961394, 2.986452756399872, 3.0129990199669843, 3.0463358365039306, 3.081557629838724, 3.1187301805279817, 3.157754611529883, 3.1985199788875156, 3.2339914913499284, 3.2508331312256673, 3.254089545211187, 3.257356135686806, 3.2745816065461337, 3.312611842478355, 3.3600294355640212, 3.4094435068788163, 3.460795827062375, 3.5144841408026055, 3.5701827094579195, 3.618119938107955, 3.6409105161700346, 3.645284460572987, 3.6496894017146455, 3.6729827139386506, 3.7243288810934914, 3.787957788315876, 3.85400658344214, 3.922487797396849, 3.9934270131474596, 4.066797423034795, 4.129487546296489, 4.159230132206082, 4.164968305426779, 4.170719487937456, 4.200929033143251, 4.267292711220845, 4.349618638741606, 4.434538062372292, 4.521915925489205, 4.6119787404005, 4.704956168474564, 4.784269353093609, 4.821715867981881, 4.828936886847325, 4.836174268110089, 4.874238126554352, 4.957359759191485, 5.060661553155811, 5.166425537230429, 5.275763987941808, 5.38800836898823, 5.503509413154316, 5.6018583854947135, 5.648308047550944, 5.6572968619953015, 5.666356647540996, 5.713699939445992, 5.817252422878972, 5.945047415637034, 6.076587479004585, 6.2124558814226605, 6.352251041190058, 6.496127009613669, 6.619038781016628, 6.677183475201511, 6.688397608589478, 6.6996324952141695, 6.758602245402492, 6.8882553166970775, 7.048649295880312, 7.213802227086169, 7.3837417618469665, 7.559206285048704, 7.740020917263823, 7.894249501492263, 7.967237163346103, 7.981328623673199, 7.995453308779734, 8.069662594750984, 8.232432290887386, 8.434290813620933, 8.642012397988486, 8.85641140678115, 9.077206483054503, 9.304881612348867, 9.49911566486367, 9.59115859042947, 9.608891522072582, 9.626655279424055, 9.720000138776852, 9.92504895684914, 10.178331708224167, 10.4398073864254, 10.709428050196248, 10.98742927731049, 11.274116542429956, 11.51875143448958, 11.634629062806583, 11.656983980522115, 11.679389650436661, 11.797162927771355, 12.055254669093507, 12.375155193840406, 12.705078589775678, 13.045326257000761, 13.396602769229496, 13.758880403081253, 14.06834490778294, 14.214946991827318, 14.243223319537156, 14.271625931962575, 14.420939400746988, 14.747881325619014, 15.152849509090672, 15.571286065512792, 16.00296991541788, 16.448809325024747, 16.90946820332981, 17.302256048555797, 17.488304289387944, 17.524188854621865, 17.560157238219045, 17.74942760983717, 18.165640222798324, 18.681513537916064, 19.214507578334345, 19.7655247789904, 20.333664837374844, 20.920134051898753, 21.42230141187453, 21.660071681327953, 21.705899207209793, 21.75181861128335, 21.99362462874245, 22.525354855351946, 23.18479396503846, 23.866742087448586, 24.570720564278773, 25.29956143807359, 26.051761406837638, 26.695797487188788, 27.001667990925966, 27.060828886954237, 27.119914354195785, 27.430537440811126, 28.113887206318395, 28.964198166265273, 29.84153737449334, 30.748085940822975, 31.687434560260964, 32.6582229040325, 33.48998427842477, 33.884131647159506, 33.96022659258416, 34.03652247223269, 34.43825072197809, 35.32154358186663, 36.4175349670448, 37.552988437332274, 38.72871988440093, 39.9435820240669, 41.20124852424956, 42.27923041825478, 42.790817005913844, 42.88964489598003, 42.98862177015771, 43.50917684216844, 44.653413248257785, 46.07535698544619, 47.549946879643144, 49.07487156798836, 50.652257188461306, 52.28856015947231, 53.69236568461896, 54.35874811746409, 54.48691023520326, 54.61538867406509, 55.29193093958636, 56.780082133696716, 58.63585679432435, 60.55891194184972, 62.55080828683318, 64.61313359390489, 66.74888216934578, 68.58099414680964, 69.45158653430103, 69.61958021208308, 69.78798899630847, 70.67349269978115, 72.62262680564162, 75.05225664640136, 77.56920479505634, 80.18203684525443, 82.88677184320204, 85.6878542991176, 88.09067680993579, 89.23228558160042, 89.45276465496401, 89.67385228891607, 90.8385062500181, 93.40576992502479, 96.59953684703359, 99.9085817397735, 103.34052219835988, 106.9042499631151, 110.6016635177541, 113.77506281951739, 115.28728617506067, 115.5789925762078, 115.87127641599223, 117.40917256243118, 120.78803511644949, 125.00170918161783, 129.37745215612082, 133.90963583838052, 138.61703925401443, 143.5046182820937, 147.7016050267357, 149.69814983802223, 150.08451131311296, 150.47191416850046, 152.50486894360594, 156.98074990355724, 162.55775505090602, 168.35211427836705, 174.3590323140423, 180.58482918666138, 187.05279777602877, 192.6076574223125, 195.24327723768448, 195.75219801168316, 196.2624926265097, 198.9501020527155, 204.88711499435536, 212.26266556750355, 219.9301717018588, 227.8680724140283, 236.1115454991308, 244.64850601063415, 251.97612447240715, 255.46510350270702, 256.139304442705, 256.8154854341429, 260.3626447705992, 268.1874033479389, 277.91816037761413, 287.9648731323277, 298.3918241491564, 309.17934877796404, 320.3799562008118, 329.95619642751876, 334.49823685569646, 335.3745371548862, 336.25296793454834, 340.8737004252754, 351.05646303767634, 363.6809114492955, 376.7215137609269, 390.1923401801214, 404.07791637328415, 418.357931838375, 430.5742718715009, 436.3511146306519, 437.4649077501469, 438.58117309103625, 444.45115751346844, 457.2885372825348, 473.1878548950624, 489.467497788291, 506.11967984976, 523.2060276231788, 540.7588294508616, 555.4352313414493, 562.3854961062896, 563.7290843970857, 565.0749122715774, 572.1789738768898, 587.4897365910599, 606.1571061425745, 625.0783341823605, 644.3654358982885, 663.5940951194518, 683.0605774476206, 699.3413129233256, 706.9086121285629, 708.3591978843514, 709.8103181602645, 717.328809759862, 733.5098128631508, 752.8729058861288, 772.3780058537426, 791.4244905424036, 810.3325303025916, 828.5481981575199, 843.7463506549459, 850.5969331475079, 851.9016615282001, 853.2041518418268, 859.9701777835559, 874.0282734963465, 890.5856757575797, 906.2740275000239, 921.4648188605016, 935.7148640419431, 948.7528190094973, 958.798705294562, 963.3214157678074, 964.1696208842277, 965.012116149168, 969.3193562257734, 977.8533568712502, 987.4786307806469, 995.7517190283077, 1002.9579163336771, 1008.7238249498791, 1013.4418112215146, 1016.329871185097, 1017.3347356629682, 1017.516307286906, 1017.6905696934359, 1018.4819051857787, 1019.5333820181282, 1019.7792878676979, 1018.5099141006981, 1015.9799487443395, 1012.2673576198058, 1007.3492908187299, 1002.2618411581657, 999.600394699612, 999.0715930831161, 998.5259670417735, 995.5854158218192, 988.7242441802589, 979.2962325371426, 968.9454833540276, 957.3495898233888, 944.7797542155398, 931.3218942778099, 919.4482517772332, 913.741132477855, 912.6346170262245, 911.5236776649159, 905.6497955437277, 892.6057135469673, 876.1022463658538, 859.0827615603756, 841.4658471327019, 823.4701139824721, 804.874109945123, 789.150609309197, 781.760266655867, 780.3488450340576, 778.9385865405751, 771.5854186005649, 755.6425866233892, 736.0412405857077, 716.4505171293791, 696.9009528049654, 677.3772350021428, 657.9302574743623, 641.8574009509284, 634.3672594339558, 632.9388721311512, 631.5123367129221, 624.196175585509, 608.5315209115909, 589.8168391669169, 571.415631884244, 553.2504196522294, 535.4869318166417, 518.1671326633029, 504.0178034681978, 497.55542202840644, 496.32609424460287, 495.09934879314704, 488.7345023558216, 475.17559576170277, 459.2725703005703, 443.74024599481635, 428.7531672531974, 414.1332474740318, 399.9343386284897, 388.4990280445205, 383.2813883949414, 382.2895063440755, 381.29937371742176, 376.1640683700295, 365.33881425820044, 352.6648155178597, 340.39438544043594, 328.5315870391993, 317.07729028181484, 306.0250306360155, 297.11633978269447, 293.06677123881866, 292.2997676044061, 291.5344230601155, 287.5645449624277, 279.20753603173955, 269.4519640811952, 260.03857477529374, 250.9517690858513, 242.17393622656635, 233.72740730459148, 226.95012957166333, 223.87071815297156, 223.28613884326018, 222.7031795471913, 219.67712802919488, 213.3009750290635, 205.89114228626087, 198.7497722162887, 191.85798034057083, 185.22434497757231, 178.82265007772492, 173.68986318130163, 171.35927062735897, 170.91645474896387, 170.4747401087811, 168.19062729426548, 163.38576034881666, 157.77290998929666, 152.3765836507904, 147.1757851662894, 142.1663413930289, 137.33019864721797, 133.44691598757788, 131.68516440518593, 131.35092084207122, 131.01766777445283, 129.29302370937685, 125.66324887645322, 121.43518151605062, 117.35403975683036, 113.42728586912568, 109.63916496332703, 105.9799096801403, 103.04718084175045, 101.71569503138099, 101.46216641270507, 101.20926538739232, 99.90025037077645, 97.15153469430449, 93.94997073183843, 90.86178805237888, 87.87670374017783, 85.00131962163881, 82.23177971134943, 80.0057256629887, 78.99354827834141, 78.80136321321338, 78.60968691462746, 77.61741847122772, 75.52537991771837, 73.08944676124104, 70.73708821347398, 68.47046539633156, 66.28316915757232, 64.17457764900021, 62.4782836971178, 61.70480629507147, 61.55783594420618, 61.41166398614496, 60.65468266270883, 59.05868509204898, 57.20110933481301, 55.40880269079938, 53.673094457340106, 52.002172199830575, 50.3875929569602, 49.09117699378207, 48.50149772766316, 48.38949694918515, 48.27778737436489, 47.69919840100173, 46.47674928621884, 45.053395672255384, 43.67715153182067, 42.349933970062956, 41.06529074461554, 39.826147912106464, 38.82886320949183, 38.375492673843965, 38.28940001966771, 38.203537141675355, 37.757550245900966, 36.818172209838174, 35.72355212363766, 34.66403380515407, 33.64153946046389, 32.65415597924558, 31.69969275805605, 30.930029711053358, 30.580410477776592, 30.51415229693198, 30.447880573768472, 30.10426000675137, 29.38059603937568, 28.53595263545988, 27.718603465339665, 26.92837061871383, 26.16472232215552, 25.426124701512723, 24.830933784657073, 24.560229802175726, 24.50879020965797, 24.457482304835914, 24.191661187643597, 23.631240546599173, 22.976495039668443, 22.342427471687216, 21.730810074704415, 21.139477133719172, 20.567354503255718, 20.106883496098686, 19.89755916470762, 19.85781018272761, 19.818160165018188, 19.612533144419533, 19.17866079630251, 18.671068126112342, 18.180989882346864, 17.706766523183525, 17.248254050064276, 16.80441373297794, 16.446875584922424, 16.284072565349522, 16.253166255462908, 16.222345387548483, 16.062735914200637, 15.72578727958399, 15.331978762511314, 14.951122498292788, 14.58217806250254, 14.225939369884637, 13.881218734049005, 13.603897444515193, 13.477684820633387, 13.453716749752365, 13.429812335606703, 13.306003385821736, 13.04468865439365, 12.739408003190087, 12.444261044236553, 12.159339217433219, 11.884215384626533, 11.618573982195608, 11.404838758165397, 11.30744242596803, 11.288939889763311, 11.270480536420196, 11.175167214413046, 10.974048518111415, 10.739963821191992, 10.513906059069829, 10.295725632665002, 10.085518948991346, 9.883022287887755, 9.720089044081824, 9.64625696686259, 9.63224828488644, 9.618281664206815, 9.54587291635915, 9.393767956986972, 9.216923668394852, 9.046891842818477, 8.883065045037235, 8.725901639003547, 8.57497138449065, 8.454285554978911, 8.39967134435669, 8.389318231426628, 8.378998530265509, 8.325428417856038, 8.213224267157619, 8.083465459743488, 7.959234768528492, 7.840413974280874, 7.727092670381883, 7.6186873817966765, 7.532671483685301, 7.493718054324244, 7.486288549461499, 7.478903395763247, 7.4411234299336755, 7.362631408531714, 7.272163449543776, 7.186708390237838, 7.105930061856293, 7.029341958606327, 6.957591914329026, 6.901447014919473, 6.876356452183178, 6.871626873584905, 6.866922480654106, 6.842740528511961, 6.792909833037742, 6.7369629826284, 6.685103930700906, 6.637503143458129, 6.59410242799114, 6.555140930260462, 6.525918774199563, 6.513353734694443, 6.511023554460653, 6.508711087834043, 6.496939439392411, 6.473653738531434, 6.449238756104727, 6.428919532370772, 6.412624061097403, 6.400259973251525, 6.392022011074591, 6.388544913244004]}, "26": {"0": [2.710484021571871, 2.7106422686482095, 2.7107000465926463, 2.710765865217377, 2.711681750770731, 2.7181616112519693, 2.7337056413791903, 2.7570833595890996, 2.789691776769989, 2.8305283441946143, 2.87951609828153, 2.9219956144485737, 2.9382210508609776, 2.940257920226307, 2.9423150097179738, 2.959598876984808, 3.010815071137825, 3.087203376183674, 3.17269816599944, 3.267738140326155, 3.3723864027867045, 3.486830487827415, 3.5787491126896396, 3.6135009689968425, 3.6178219174450925, 3.6221539846767943, 3.6578292419528182, 3.7606996403513935, 3.909998574754159, 4.071582223259552, 4.245726689332803, 4.433013875393077, 4.633407672382366, 4.791370574527857, 4.8499870599418795, 4.857270799532345, 4.864570684395541, 4.924592318350751, 5.096974877130952, 5.342928200719657, 5.604914499546692, 5.884679421083298, 6.183358542126327, 6.502057117040821, 6.753265855667391, 6.846798563241734, 6.858377261738807, 6.86998223120681, 6.965420252791078, 7.240318214196236, 7.6330817654639604, 8.053328215422043, 8.503940044194836, 8.98695494502465, 9.503249872418921, 9.91047232410871, 10.062261592890325, 10.081050409245405, 10.099866166153024, 10.254625131183387, 10.700728497156652, 11.338807440405402, 12.022490179478009, 12.755603656355063, 13.541246014022958, 14.38571757428726, 15.051324437703835, 15.2989331980149, 15.329736086807147, 15.360610852514565, 15.61472394671688, 16.348065407894353, 17.398155064484055, 18.526609151427316, 19.740859917707755, 21.047771264528368, 22.451916869795514, 23.563987881909593, 23.979591025519667, 24.03106386471186, 24.082669885065, 24.507680684426692, 25.736319708449287, 27.504032698846558, 29.41010704888039, 31.466167115135537, 33.68585670051796, 36.081113111000754, 37.98444949435069, 38.69516211745964, 38.78358609731363, 38.872252754454124, 39.60207752609911, 41.710485802666234, 44.75310128734567, 48.040537718221934, 51.59384058437595, 55.44154190234021, 59.6042626248994, 62.92087012182501, 64.15943846922187, 64.31342319898421, 64.46780650661022, 65.73927394778262, 69.42825865611071, 74.75541128049112, 80.53385132951132, 86.79484675220375, 93.5894649553932, 100.96343521775287, 106.84139181930233, 109.04746440676256, 109.32263950891196, 109.59762781327274, 111.86178195276982, 118.43057059885929, 127.93623069658183, 138.27058455449378, 149.49806842875694, 161.6903322879767, 174.94985515722024, 185.5327502886274, 189.49898847254568, 189.99189157300182, 190.48602681689846, 194.56729937239265, 206.37719996543947, 223.51118202627822, 242.08311410020767, 262.2492946496861, 284.09631451775346, 307.7513730561183, 326.5650600398081, 333.5913403343023, 334.46462687341767, 335.340177310839, 342.55109497502343, 363.3784439210985, 393.2639414423896, 425.3789350335492, 459.656769166524, 496.08592572495667, 534.7025957741607, 564.5985084477484, 575.6297251216862, 576.993522909572, 578.3594060922808, 589.600663969474, 621.1460424877633, 664.9980990844458, 709.2888731520595, 753.8424790679913, 797.9977393999336, 840.776365329405, 870.8135035196254, 881.2334400301295, 882.5012534733272, 883.7663669385203, 893.9106788566437, 920.9833689635543, 953.7657588398752, 981.507937146183, 1004.1775735930889, 1020.2949827966288, 1030.2148658676465, 1033.6229101952247, 1033.9031274815334, 1033.906775602552, 1033.9037852547385, 1033.6570392501803, 1030.2302598013714, 1020.173677945635, 1004.0545997391588, 981.234567099279, 953.2202732796401, 920.6408746437647, 893.4008241613354, 883.0695811337797, 881.7870427311012, 880.5031929362124, 870.040727742119, 840.2707583787337, 797.5136929709694, 753.4152516636299, 708.8264965969249, 664.3581912723495, 620.6027985376406, 589.0443302523075, 577.9424814686037, 576.5839631775698, 575.2258363225246, 564.1913324485922, 534.2304536550428, 495.72710127972925, 459.25626121819244, 424.96573306609184, 392.96899324735443, 363.09411654637876, 342.26420832590793, 335.06660922001515, 334.19155791302734, 333.3188476808078, 326.3011768205054, 307.53002485762573, 283.91709954649576, 262.08592539798985, 241.9458198058305, 223.38094767066693, 206.29618509863528, 194.49000317543172, 190.4152338086738, 189.92086162146205, 189.42783868794044, 185.4655173556565, 174.89829011014814, 161.6691496983352, 149.48047017438452, 138.2690958666907, 127.9504100321821, 118.4542051406301, 111.90104956688724, 109.63766101187412, 109.36319424756614, 109.08938528786264, 106.89186307706058, 101.01837825106499, 93.65700180472875, 86.87185057631861, 80.62166730287927, 74.85314067856773, 69.54124121351582, 65.86070661162042, 64.59000453044048, 64.43579231136844, 64.28201675198828, 63.04657431986241, 59.74198222682853, 55.592210362106734, 51.75713556750864, 48.217582607721816, 44.94245186204252, 41.91660202047527, 39.817369760272705, 39.09255865861382, 39.00457350989517, 38.91682081106928, 38.21118777992055, 36.32099740229912, 33.94176605022224, 31.73813022125637, 29.699615406595743, 27.80955294344765, 26.059971751426346, 24.84276787889256, 24.422125462553353, 24.371060454602887, 24.320129684467144, 23.910539186827776, 22.812122075070935, 21.42883123109035, 20.145565345456745, 18.956554705640684, 17.853565419086877, 16.830952810489116, 16.12036435339322, 15.874154274722656, 15.844246969474662, 15.814412655873058, 15.574285761887465, 14.931232891330929, 14.120968904674372, 13.368890543551723, 12.673216720446241, 12.029426525542096, 11.433324465482057, 11.02059622333216, 10.878072226677219, 10.860790104665108, 10.843588840245904, 10.705154555451694, 10.334766830139033, 9.870472751766549, 9.444144274995951, 9.052968718542646, 8.695540812992384, 8.369681986869473, 8.147062019758074, 8.07096973017936, 8.061766750044958, 8.052595590720633, 7.978940774191648, 7.7842147126959595, 7.545793163970899, 7.332655733052471, 7.144166941409482, 6.979237011861445, 6.837269440266099, 6.74629373333109, 6.7165104528639965, 6.7129589865581245, 6.709426743058588, 6.681582184917667, 6.612213620628867, 6.537310610583798, 6.483878014330804, 6.451045968179293, 6.4404724687153845]}, "27": {"0": [2.714251290237422, 2.738017106949705, 2.7467172629780543, 2.7475548958390026, 2.748401835292037, 2.7585594000837803, 2.812378618336439, 2.934215003416005, 3.104567715635639, 3.324960541593757, 3.6010640123348887, 3.937550569193409, 4.19089847175456, 4.25689359412218, 4.262852566797635, 4.268824801514737, 4.3368507469752675, 4.63648859072111, 5.16439086533523, 5.778961595880519, 6.495288169151301, 7.333433488947787, 8.316292673392201, 9.041735946271666, 9.229475530134337, 9.24638918766207, 9.263340248732062, 9.456591993036978, 10.3065898948395, 11.80829067120112, 13.57388455441294, 15.657553291696939, 18.120163991984942, 21.0370829622806, 23.207308587492847, 23.772606637432816, 23.823569114062014, 23.87465519758225, 24.457243352012767, 27.03566830085517, 31.655310028929623, 37.18112575573325, 43.800745114019676, 51.744259939334256, 61.29603506855275, 68.49014330220109, 70.37601902247238, 70.54638413212288, 70.71723708411588, 72.66617815941744, 81.32502110675124, 97.00010526791311, 115.98712250932282, 139.00552497407682, 166.9237259348018, 200.77327625435518, 226.38047718705403, 233.0890848192387, 233.6965589527023, 234.3056300661935, 241.2411590035281, 272.0858475290659, 327.60770134099505, 393.6578349772161, 470.9652370403165, 559.226525933867, 655.680262112026, 720.2049538758831, 735.7669650287696, 737.1460662617717, 738.5256944388542, 754.0220421769395, 815.7991889667276, 900.1106022047455, 962.2626723650369, 994.7637997030629, 993.0689523751998, 958.4290212598358, 919.8089393706914, 908.8359524418286, 907.8504329100127, 906.8597530333589, 895.1420914327025, 841.5748035727656, 747.283685988012, 647.8729954150868, 551.8029519979598, 464.48205728604006, 388.02829388129743, 344.6495556853838, 334.8355624639395, 333.97312411116087, 333.1123691902044, 323.57592172707945, 287.01398423829653, 238.29517760787755, 197.93865046752057, 164.5931095058767, 137.11994162106618, 114.46377502262875, 101.9879211905146, 99.18161381424605, 98.93602113698978, 98.69108586271463, 95.98120652405184, 85.65873912448798, 71.97549871220411, 60.65389561285227, 51.26303936903183, 43.46033560763942, 36.96543102306706, 33.35548711357482, 32.54139050666827, 32.46989773853607, 32.39870347195912, 31.61156646437955, 28.59383163737313, 24.55996957064878, 21.185484764627052, 18.362103335454147, 15.996925208313993, 14.013760444341774, 12.907386629738973, 12.657929826609584, 12.636069585405664, 12.61426450860076, 12.37280469299029, 11.447852347870427, 10.219332889335039, 9.209180429987512, 8.388047142479191, 7.732246778393912, 7.222985433273274, 6.964910246720861, 6.910362782798083, 6.905649988660749, 6.900968854446635, 6.850019690922034, 6.671591982395039, 6.493433722015265, 6.435201415772551]}, "28": {"0": [2.7141542957267744, 2.71642100188165, 2.725156337618087, 2.7408421787375277, 2.757211488408887, 2.764363559020682, 2.765305326713529, 2.766250895592019, 2.774179294358591, 2.7975867833323305, 2.835010637923197, 2.8792564563880325, 2.93029897125856, 2.9884914473526254, 3.0540254059162764, 3.108078157035762, 3.1294329432651424, 3.1322315403327687, 3.1350404401379652, 3.15719048403588, 3.219378104684109, 3.308430774793501, 3.4053015953071446, 3.510872874876737, 3.6246860588579426, 3.747471028192354, 3.8464011590483302, 3.8848079667045523, 3.889821357117134, 3.8948487277884745, 3.9343631117495423, 4.0438542736106715, 4.197615952015177, 4.361805645029791, 4.537178498078751, 4.723362756876045, 4.921024181584023, 5.07899111852143, 5.139763761669755, 5.147668734872106, 5.155589486112968, 5.217554761471408, 5.3882272190981135, 5.626117150172048, 5.877983797173563, 6.144951789974621, 6.42852474316656, 6.729556607706819, 6.969837557341621, 7.0626522347654985, 7.074731893059764, 7.086838196919931, 7.181518363616467, 7.442425375953352, 7.8068379903661995, 8.19470121336518, 8.60721475132679, 9.04569759798433, 9.512535880812017, 9.884698748815575, 10.028210113396225, 10.046878104055093, 10.065584936054394, 10.212292976621498, 10.617360948369312, 11.183099286157955, 11.78502423044204, 12.425731974402893, 13.107115643643157, 13.833704536218825, 14.413438474256822, 14.637778327287567, 14.66697599273344, 14.696244965541872, 14.925662223422467, 15.559368788518523, 16.44616583560096, 17.391243910993722, 18.39979270355621, 19.476450565957602, 20.624160787734777, 21.54312135171242, 21.89958633948714, 21.946056622279208, 21.992642925974156, 22.357883278352595, 23.366924155995193, 24.78046884663449, 26.293986504562397, 27.910737943020816, 29.644142694582534, 31.497265506746615, 32.984295975276325, 33.56175086444246, 33.63720404522349, 33.712917597232256, 34.305584280118346, 35.94491293392402, 38.246477194375395, 40.71437249708991, 43.35578126512921, 46.19265239411652, 49.23151986972078, 51.67444634382942, 52.625239054143655, 52.749227396160755, 52.873534103780784, 53.84816576163829, 56.54315742873797, 60.34106518483003, 64.41574153800559, 68.79558211087402, 73.49794694749504, 78.55340304914786, 82.62119269680953, 84.2039529650653, 84.41053102324057, 84.61767296973797, 86.24308771507276, 90.74084093565568, 97.09174666037121, 103.91826955558484, 111.27407344781062, 119.16866500211358, 127.68063696364045, 134.52908217250396, 137.19718303600752, 137.5455162121245, 137.89483267006622, 140.63734931733356, 148.23790285316537, 158.94738507962316, 170.4845587632065, 182.88520017755107, 196.22606030067038, 210.57662637975622, 222.1342548677179, 226.62189289841342, 227.20873963317112, 227.7968743734152, 232.402390171567, 245.15726432015822, 263.118415754625, 282.41507569185035, 303.06103617648597, 325.1566657315964, 348.7255302774625, 367.56824316863, 374.84927612748106, 375.79708673001727, 376.74694955900776, 384.18707172248315, 404.7119210688762, 433.2911160110091, 463.4157784816367, 495.1668902894707, 528.3527752430193, 562.830589728677, 589.6676748065499, 599.8379117395535, 601.1532565522405, 602.4695105870799, 612.7266515460213, 640.3464746987172, 677.4112187105354, 714.565066647633, 751.1704433113648, 786.8640229124833, 821.2067237198495, 845.5573434844532, 854.3167503665865, 855.4377602108476, 856.5644860071217, 865.1948290450644, 887.1568122888069, 913.0973259764564, 935.173673954399, 953.1598305504159, 967.24652646177, 976.5111507921687, 980.4952877779538, 981.0815821119677, 981.1402775788185, 981.1925985733874, 981.315219350381, 979.5195787130353, 973.6019080742461, 962.9379735935049, 947.4168819781722, 927.8682018732123, 904.1066628814249, 884.1343346585367, 876.060150803069, 874.9892965723529, 873.9167070206812, 865.5392949180617, 842.1626857442379, 809.1275417016388, 774.117168870926, 738.0432539439022, 701.1933128887289, 664.0066950505039, 636.0634846926025, 625.7798050343068, 624.4592724749871, 623.1324395056712, 612.7380403327727, 585.5572262714313, 550.3024137633108, 516.3726678548011, 483.59593848988067, 452.5171061989792, 422.93196742626657, 401.6197485508852, 393.8636816395442, 392.87456249892716, 391.8925231110308, 384.31906420067304, 364.72082688905624, 340.1957518067843, 317.16184735412816, 295.5788292060065, 275.4369733955159, 256.65375394436205, 243.29841899152302, 238.46749809236394, 237.85175131519873, 237.23759615513595, 232.52853897990127, 220.44892932297034, 205.4104385036862, 191.44119776079128, 178.44407112531545, 166.34931781678083, 155.1207674014188, 147.172288034001, 144.30369813996933, 143.93804915175699, 143.5733639546257, 140.7776226879857, 133.60098854510588, 124.6851011298176, 116.40017570508266, 108.71071245560032, 101.56078185273107, 94.91355199699946, 90.2030117935686, 88.5011592696923, 88.28421109232093, 88.06817359669675, 86.4100938583233, 82.15588184639246, 76.86580872454037, 71.9401963788452, 67.36446216019723, 63.10186997692076, 59.1372400509446, 56.32134961342588, 55.305738132115984, 55.17625574200357, 55.04709971569736, 54.05606742863293, 51.50783883900634, 48.33702872646424, 45.3812201073623, 42.62611636313359, 40.059681547097426, 37.66304440628429, 35.96008555128067, 35.345170263945334, 35.26682980240294, 35.188502074849616, 34.587763178122394, 33.04434274537986, 31.12192485571127, 29.32709214314107, 27.651674020574237, 26.085688790283083, 24.623555937505806, 23.581696662332995, 23.2055624754614, 23.157574832440982, 23.109703706587542, 22.742393980501035, 21.79547846175459, 20.6161424365297, 19.51465628131886, 18.48465795492849, 17.522278782098997, 16.62359309087919, 15.982842775975014, 15.751161132256348, 15.721599533735507, 15.692108932161803, 15.465561075679874, 14.882317225247393, 14.155890265531191, 13.477352381861765, 12.84313421798383, 12.250994784017033, 11.699057829273313, 11.307125029764812, 11.16570208339629, 11.14765693750497, 11.129657395376055, 10.99160983371265, 10.636524624468963, 10.196334367251684, 9.787616654964104, 9.409178600796853, 9.059356700962407, 8.736191195052053, 8.509377431578296, 8.428172678593617, 8.41784054541778, 8.407540246174923, 8.328736841751292, 8.127457927293865, 7.881348125075311, 7.65698322425692, 7.453885785003633, 7.27090342031402, 7.107694574617839, 6.996800616887184, 6.958033385697735, 6.9531437564509195, 6.9482662582190375, 6.91124463156737, 6.819810040371426, 6.714607233859812, 6.626899429874491, 6.556667864900456, 6.503319509851573, 6.467290683595168, 6.45128669823487]}, "29": {"0": [2.734178307746095, 2.747219026364123, 2.7884208458912045, 2.8016666972534923, 2.802791116904994, 2.803924005612202, 2.818516761077912, 2.9023234164562486, 3.0955289539654616, 3.3672832183830477, 3.7249647085816595, 4.179797029959656, 4.7450185270522764, 5.163637043233664, 5.263042944823435, 5.2712217421907415, 5.279417549973805, 5.381725379435945, 5.8808193934752255, 6.806019019449278, 7.9310544120661985, 9.303697690739018, 10.977210347956483, 13.021334366878547, 14.540485541234068, 14.90239518694512, 14.932222502197575, 14.962118256299544, 15.3360441334322, 17.175476328278975, 20.637873299964465, 24.920046936686013, 30.239134792988644, 36.87446428066613, 45.167954587160665, 51.446845695910206, 52.95698073167271, 53.081728751657614, 53.20685985530846, 54.77369506620208, 62.53896777699586, 77.41751925869835, 96.19845005220445, 119.96015478008118, 150.05048815269356, 188.15206887980253, 217.22678583622914, 224.2375259887185, 224.81795818300256, 225.39985990726038, 232.673943058585, 268.7234282039925, 337.42972282544025, 422.1358065281451, 523.6754224845388, 639.8457306198407, 762.2264520421926, 835.9843357483451, 851.1430698962953, 852.3715617785441, 853.628313624118, 868.4349140651642, 927.435875836877, 989.4410356660505, 1002.2696047266772, 963.8005079535282, 880.8307422956453, 768.635654030693, 691.574786665178, 674.5193383381646, 673.1242423077714, 671.7319084272332, 654.7804210340094, 579.4476795893984, 470.00597831352616, 377.0394862920736, 300.7187556968802, 239.36941473843805, 190.57619233387908, 165.17832745514067, 160.07813212807704, 159.6704622707416, 159.26378853621037, 154.35108930652024, 133.98640072813816, 107.319627480045, 86.26074404317589, 69.59975748442717, 56.39154237010244, 45.897107349095094, 40.406689611167614, 39.299137783495375, 39.21061770457887, 39.122316851888286, 38.05344627160932, 33.60667201792333, 27.726226864944977, 23.01362327875376, 19.234093078433304, 16.1981658999031, 13.759787292713156, 12.477845682625093, 12.218536709526116, 12.19782638797165, 12.177169239039978, 11.926977890446876, 10.888776470222398, 9.52948870725655, 8.475142296119381, 7.678079137118118, 7.1024933876732765, 6.725884218840815, 6.59195399785057]}, "30": {"0": [2.7550087685232723, 2.7596839790246057, 2.764709870277294, 2.7651608519971473, 2.7656215883699855, 2.772620354618861, 2.8254641443782584, 2.9825746544965006, 3.2321106239154065, 3.58431257368556, 4.050428456362069, 4.648055718331286, 5.098104309098449, 5.203056810788316, 5.211125252796565, 5.219212256088864, 5.327855040002842, 5.874273384158256, 6.909049240101198, 8.194567820217637, 9.797387182239849, 11.795223832788508, 14.292004393918564, 16.17322432393672, 16.61422194257176, 16.64808637417608, 16.682026591124515, 17.139536812787924, 19.464163070449153, 23.953785414701134, 29.658939764925535, 36.94180877198551, 46.272692435464045, 58.26095005911225, 67.4924976154036, 69.68011268254855, 69.84868664585895, 70.01772706470238, 72.29549621179653, 83.97498379948655, 107.00289197976042, 136.88004939803898, 175.69003826998014, 226.03239976663008, 291.0374317180516, 340.7884071142089, 352.48446605919713, 353.38506429543725, 354.28800175255384, 366.4302851107553, 427.97701421400814, 543.2771583521544, 676.4434898757421, 814.9570062196109, 935.0504321616496, 1010.8030081117012, 1027.5526572133338, 1027.8518733223725, 1027.7815630055236, 1027.7265004517426, 1026.9161760925401, 1005.899510912951, 924.4278903843768, 801.3429343827904, 662.5538232009726, 530.6140614321407, 417.4074110635003, 357.32430130246183, 345.4618077488815, 344.5804724465442, 343.70129981648876, 332.26505106731605, 283.72541895989576, 220.37682283164727, 171.3581894316397, 133.58957413176643, 104.51967997153466, 82.10673503898694, 70.74178087930248, 68.52703735228741, 68.3626686442698, 68.19873884327079, 66.07121849497669, 57.09395020021989, 45.445083251758234, 36.39031511017877, 29.3377821172502, 23.826270880042266, 19.51132162639815, 17.294861992089512, 16.860420289073588, 16.82810330613103, 16.795819180426456, 16.37657884299614, 14.602204179970414, 12.282806470948547, 10.479576158462661, 9.099588252037112, 8.071316949244869, 7.335594561360901, 7.00618441874663, 6.947833547979123, 6.943597301862866, 6.939378597159928, 6.885909506858219, 6.7220969011883085]}, "31": {"0": [2.766785153315663, 2.767086458186842, 2.769144888580813, 2.7734187198083915, 2.779641825383246, 2.7877989419958427, 2.7958708555267786, 2.7999570760337518, 2.8007309603939547, 2.8015124330163292, 2.8059241454066948, 2.816683270085993, 2.831439376752257, 2.848068415508612, 2.866908105153626, 2.887821594526153, 2.910455871023167, 2.9304292867026698, 2.939981279908296, 2.941758677490512, 2.943547604493867, 2.9535697777103014, 2.9765737577405296, 3.0064258877229735, 3.0383224453233963, 3.0721168025363204, 3.108024857909457, 3.145801490630577, 3.178866893197931, 3.1945681746471544, 3.19747937103079, 3.200401961982225, 3.216572568347462, 3.252934879807261, 3.298911617452516, 3.3472026857506374, 3.397568893059757, 3.4502802783374706, 3.505510512628574, 3.5529844937006203, 3.5753056839853596, 3.5794011540415616, 3.58350971348074, 3.606229230756273, 3.6572192286419214, 3.7212986916432205, 3.7879992174771266, 3.8571959485845713, 3.9291045014421346, 4.003729812880809, 4.067552666759841, 4.097460961517622, 4.10297031182306, 4.108490897617622, 4.138952056615694, 4.207017708821016, 4.292134192490192, 4.380305178561694, 4.471683044610404, 4.566150396044507, 4.663895570888394, 4.747113798546984, 4.7859306982994365, 4.793075167440737, 4.800235854777882, 4.839732382926679, 4.927732800406234, 5.037334972286433, 5.1504852987958225, 5.267257831196275, 5.387692470855039, 5.511942181526511, 5.6175866634759535, 5.666748261382644, 5.675792864158504, 5.6848585021194165, 5.734905755346272, 5.846282180904946, 5.984802781320033, 6.1276605082804805, 6.27515954725662, 6.427307917362004, 6.58430444879315, 6.71781536826432, 6.78009100287045, 6.791553854766115, 6.803042933345158, 6.8663994460490985, 7.007595048123335, 7.183559775422984, 7.365545155192069, 7.552928756788734, 7.746476453813773, 7.946781493740687, 8.117353598453663, 8.196946669116542, 8.211587935139205, 8.22626109307428, 8.307135286526213, 8.487292412229046, 8.712089274033444, 8.944521477059869, 9.184643975325677, 9.432485349752278, 9.68906618909499, 9.907373811510784, 10.00919138289653, 10.027915799292854, 10.046667822047556, 10.150091861453047, 10.380736132843682, 10.668501778964595, 10.965799078911342, 11.272453281052867, 11.589295994056897, 11.91656453187029, 12.195882846474591, 12.326240647066522, 12.350233401286472, 12.374280719006213, 12.506863749500942, 12.802193510964708, 13.17084645358961, 13.551799019929899, 13.94566453700292, 14.353003440682853, 14.774279172358101, 15.133037810712699, 15.300602255080728, 15.331445637467047, 15.36235981559311, 15.532818478637953, 15.913403185666638, 16.387973155790423, 16.87835907486072, 17.38688224023917, 17.912263639839402, 18.45674755191387, 18.920805183467237, 19.13750516866556, 19.177404175634976, 19.217398230991638, 19.438174421190862, 19.930684351380844, 20.545783388691355, 21.18319200141729, 21.842657627914743, 22.52555708709916, 23.233005325874682, 23.8370684572029, 24.119100593482827, 24.17102903561775, 24.223085739670296, 24.51028313842558, 25.1512861935335, 25.953373763393554, 26.784711249242797, 27.645458599372912, 28.538728814475345, 29.46640885339125, 30.256289846387954, 30.625303675733523, 30.69332185079421, 30.761524544213497, 31.138163107168857, 31.98011827262477, 33.03299970635931, 34.123430471505344, 35.25514752777802, 36.42769362599762, 37.64538372894473, 38.68539078972537, 39.17209750212992, 39.26176925730744, 39.35168161935835, 39.84795149946099, 40.957325115134125, 42.343418018018006, 43.781361109747635, 45.274021643018926, 46.8227446771657, 48.430756996711814, 49.80693961554501, 50.450321521039754, 50.5687994676884, 50.68757572590118, 51.342965897542676, 52.806569138571994, 54.639665438976984, 56.545474316350045, 58.52192617334242, 60.576328101346775, 62.70604803318841, 64.53008710928826, 65.38326875044811, 65.54047950725925, 65.69810908480902, 66.56829723028767, 68.51217441329706, 70.94868518011442, 73.48058041749047, 76.11113294173406, 78.83694240161148, 81.6723700878645, 84.10096805793488, 85.23719483870163, 85.44651790421213, 85.65637496577826, 86.81445859497616, 89.4035795115242, 92.65238266717412, 96.0217271094928, 99.52764013289669, 103.17255057694888, 106.95575997367044, 110.19424901307248, 111.71288849278253, 111.99274134550187, 112.27328350306846, 113.8202736256184, 117.27898561922724, 121.62052584488737, 126.13105842696254, 130.81674572467475, 135.68920313075782, 140.74809891055895, 145.07318310576682, 147.10235657970583, 147.47592148468834, 147.85051282526905, 149.91950247493776, 154.5536152819198, 160.35097441848285, 166.38407788924818, 172.6457930492432, 179.15435475328974, 185.9092466808703, 191.69971256888823, 194.40894790947738, 194.90738391001628, 195.40714353000814, 198.16595731983497, 204.34374218226284, 212.07423394756285, 220.12643821245584, 228.4925986439521, 237.15420893695628, 246.14036270404353, 253.8318366935859, 257.4340491896789, 258.09946147024345, 258.76643443315527, 262.444667027811, 270.63801240637105, 280.9084184705972, 291.5379757298877, 302.58566161660593, 314.03328642999304, 325.8972376751356, 336.0148570428109, 340.74102724553444, 341.6101736436719, 342.4811171499985, 347.28065070193907, 358.0111298580184, 371.43549754656345, 385.2966764812053, 399.5791779934223, 414.39253093257105, 429.66944453129076, 442.6502549134121, 448.70658070954346, 449.8142922495892, 450.9241355964263, 457.03647379852134, 470.6340254226187, 487.5220589627318, 504.93979729702187, 522.7339137844069, 541.0609332081253, 559.731014060346, 575.5133079612087, 582.7960012121949, 584.1282501233558, 585.4611935963283, 592.8788562629743, 609.1451954987401, 629.152672985388, 649.4670251436086, 669.8793196018792, 690.531223895628, 711.3176921290452, 728.4721294018697, 736.2973119293587, 737.7445182325266, 739.1925247716769, 747.1321649422927, 764.3348672860748, 784.9534432350761, 805.4401943890872, 825.440864747219, 845.0454680814519, 864.2744796516688, 879.6473415512687, 886.4982041447678, 887.7242924809547, 888.946520988003, 895.5678408183518, 909.8544705215152, 926.5427443748504, 942.3250158421961, 956.7426097470919, 970.4106506216056, 982.9825418207538, 992.3960740904882, 996.4755817837292, 997.2055410500847, 997.9183390468683, 1001.6806176281033, 1009.1883058362143, 1017.0434691848533, 1023.518751098443, 1028.7710218642826, 1032.6934793919377, 1034.964792129845, 1035.744020719636, 1035.8981343229036, 1035.9022873127076, 1035.8990241985296, 1035.6936082716236, 1034.675584864153, 1031.9356016524637, 1027.6214673768275, 1021.9625609073439, 1015.1816780932423, 1006.9315286174027, 999.017942941168, 995.0624706226085, 994.3234187230928, 993.5793054855324, 989.3750057248669, 979.5632393450235, 966.8275011093192, 952.8920080104433, 937.8752140470424, 921.8286811429629, 905.0896963570558, 890.7313274782188, 883.9906548783051, 882.7133379764651, 881.4688291393254, 874.5139573207433, 859.0341897743219, 839.7434996832618, 819.9406473751123, 799.8497477667254, 779.4768268041282, 758.959392214667, 741.8068651190234, 733.9028940105832, 732.4583518142239, 731.0139297888062, 723.1039074383266, 705.7962192574552, 685.0229386730173, 664.4497015388788, 644.0109471856397, 623.8065975590139, 603.976367423207, 587.7581526974058, 580.4081180116979, 579.0691141809659, 577.7278152332477, 570.421037632393, 554.832046922433, 536.3096602644453, 518.1456744925113, 500.3927804074314, 483.0852152016412, 466.26842087797894, 452.68501304810826, 446.60506639397, 445.5026474426885, 444.40282218892355, 438.4206433651222, 425.5633057906444, 410.4546236430743, 395.80851056560715, 381.6151762524144, 367.8631334488896, 354.57819048558616, 343.9319017136123, 339.16041026160383, 338.2964033460661, 337.43608438397405, 332.76772625678063, 322.76330688002474, 311.03795267326655, 299.71201960870354, 288.77702891996836, 278.23811632140814, 268.08173707398197, 259.95234914026486, 256.3201056633315, 255.66027179915818, 255.00182190492438, 251.43588798116772, 243.81663181797876, 234.8940627129129, 226.31437588823655, 218.04578299141576, 210.09019102041174, 202.42936147236125, 196.3204724990008, 193.5876751257362, 193.09234422800026, 192.59824128125663, 189.91559092068346, 184.18819310884766, 177.4959254587036, 171.05018592476395, 164.85517360246098, 158.89205418870367, 153.15731723529169, 148.57793803571408, 146.52653745251203, 146.1553689658372, 145.78518955947962, 143.77658584231872, 139.4941533638755, 134.48910394788172, 129.67059277027235, 125.03931664699275, 120.57603267369109, 116.28784340420539, 112.868487401742, 111.33807448348759, 111.06075937998396, 110.78410956508655, 109.28327022581031, 106.07840570251244, 102.33351032025509, 98.73323894806103, 95.264625081955, 91.92660570069638, 88.71679892478507, 86.1555756430743, 85.00880132201466, 84.80118189094671, 84.59414030970274, 83.47097037628062, 81.07268111865241, 78.26769307310336, 75.56621410683529, 72.96616286683938, 70.4677149196555, 68.05750772213497, 66.13559194933391, 65.27586278162623, 65.12035228703395, 64.9652224462944, 64.12235750304843, 62.321842849943295, 60.21525146348249, 58.18840115345178, 56.234788192985434, 54.35426457663987, 52.54319745365771, 51.096694634077764, 50.450164283321584, 50.332965113661515, 50.2160510325493, 49.58118846913485, 48.224357906262604, 46.63857502632288, 45.10846099519617, 43.63618464261049, 42.218878791941705, 40.85057345763575, 39.75791834459115, 39.26950646832731, 39.18104348149523, 39.09281854043655, 38.61397795092705, 37.589498482044725, 36.38995372304127, 35.23315327286092, 34.11998813835219, 33.0482537354326, 32.01364671031481, 31.185730790325852, 30.815415479715814, 30.7483106518191, 30.681382000439132, 30.31811819355323, 29.541852666476448, 28.633517996269955, 27.75715171865849, 26.910692376826272, 26.095348032575195, 25.30977794628414, 24.681428788002556, 24.4002309541554, 24.349248590933197, 24.298387597619676, 24.02215711515663, 23.432223383452, 22.739883072292674, 22.072576777538256, 21.42952131877001, 20.808835912229327, 20.210494565039404, 19.7323756965629, 19.51818584841138, 19.479359948787753, 19.44062258466555, 19.230258986933784, 18.779848897562985, 18.252906770503024, 17.744960652388265, 17.25465398421593, 16.781660824807005, 16.325337413539145, 15.960328633077635, 15.796855817688117, 15.76721241333024, 15.737639363717335, 15.577051953982076, 15.233791210958271, 14.831772088886245, 14.444262257961798, 14.070636378292248, 13.7104870199351, 13.363020358307606, 13.085192829212756, 12.960754452793484, 12.938207074858015, 12.915718495696247, 12.79367201840146, 12.532978457252808, 12.227860910999398, 11.933984139937571, 11.65099241805642, 11.378726992595794, 11.116145783754812, 10.906966354047054, 10.813465341169902, 10.796541410925094, 10.779667082760918, 10.688031769271545, 10.49241800999398, 10.263905912064779, 10.04448448719481, 9.833894625649748, 9.631803373072037, 9.437804593500628, 9.283843111717948, 9.215203998796108, 9.202778333447355, 9.19039068102959, 9.123261997449976, 8.980308595892573, 8.813998409182345, 8.655289737795744, 8.503535759522391, 8.358358639315954, 8.220078970407664, 8.11077181451584, 8.062162438565744, 8.053382251888948, 8.044633203817272, 7.997264107357637, 7.896807058637045, 7.7809482527117675, 7.671035657823137, 7.56706639231551, 7.468911829374536, 7.376353276244904, 7.304227549148832, 7.272492248995467, 7.2667769318753495, 7.26108729874912, 7.230400884002503, 7.166000517833438, 7.092945045255946, 7.025181004622822, 6.9627335670989945, 6.905408287118634, 6.853294594153238, 6.8142218190524915, 6.79744344349428, 6.794457652065583, 6.7914959872275595, 6.775713139482722, 6.743799586901976, 6.7098520899101946, 6.680679398057303, 6.6565421742341675, 6.637428328428261, 6.623226805299086, 6.61511794535705, 6.612463675316835, 6.612052014321756, 6.611663603611485, 6.611188044431829]}, "32": {"0": [2.7682086800518144, 2.795644944105559, 2.903722084085705, 3.0937320859965953, 3.371644210386479, 3.7457647374355196, 4.035593937488062, 4.104511742920507, 4.110033577461333, 4.115569508431041, 4.1871362363975155, 4.54737587895558, 5.231195092897916, 6.06774854026087, 7.08961577488138, 8.346591891528, 9.89701307282216, 11.051469877891815, 11.322730866173254, 11.344419370622097, 11.366158836721466, 11.646626328927411, 13.048864627684376, 15.705975246260957, 19.009614105868103, 23.135484920101007, 28.308937750704295, 34.82771763272431, 39.77426930059383, 40.94882176066287, 41.04287161176552, 41.13705589884945, 42.355419780452905, 48.51004979038805, 60.42064247766284, 75.58329914019929, 94.92103008461609, 119.63424301852606, 151.22404633458507, 175.43339004597743, 181.204372748118, 181.6669518573326, 182.13072950264186, 188.13381342429494, 218.4413565573624, 277.1172595779183, 351.00225873582866, 442.42391602980985, 552.01448855312, 676.2110135906549, 756.8850649710705, 774.0462306993519, 775.3905672085589, 776.7374951066071, 793.9715275956958, 868.2431923182285, 960.8389959391028, 1006.6664297226595, 996.2190636902232, 931.824958868827, 826.2981039906591, 748.1538384153137, 730.5903196296885, 729.202856351118, 727.8188224934017, 710.2883818086054, 629.8049605875619, 510.0929584319477, 407.0415216825036, 322.2284834481371, 254.22045869120575, 200.4017303501256, 172.66848970477594, 167.17931529322738, 166.75496655859828, 166.33250011233812, 161.05938773346296, 138.9172082345484, 110.05134173433014, 87.47874380515134, 69.80734882243299, 55.95233988568162, 45.069519045653735, 39.44929789017524, 38.335549874577254, 38.249257876937286, 38.163281891235066, 37.091615503634486, 32.577110685551546, 26.637997478939717, 21.93497858074229, 18.204869221417272, 15.24438870638578, 12.894843515341455, 11.67833357874572, 11.437963844826402, 11.419372732518998, 11.400826307289984, 11.169277349683316, 10.199266950770648, 8.950576113454787, 8.011222853687862, 7.332309992881539, 6.884097818784239, 6.690179138256746]}, "33": {"0": [2.763508933094831, 2.765405699951342, 2.7716643481423953, 2.7825784825492494, 2.797160142546622, 2.816267563078903, 2.8405994510213533, 2.862270875312312, 2.8719988887780548, 2.873410168166848, 2.8748045559320605, 2.884710222169486, 2.9111825096225923, 2.9496869472211267, 2.992197412189994, 3.0391916201799694, 3.090862918821053, 3.1473475237546795, 3.1946462064358725, 3.214875910355699, 3.2178507689975353, 3.2208361211575727, 3.241638336565273, 3.2949430215747904, 3.3669997592616703, 3.4441665078601975, 3.527019242444137, 3.6153804973872172, 3.709091388571422, 3.786637631635272, 3.819345297143413, 3.8241373876709743, 3.828941779151095, 3.862317286828636, 3.947050819446513, 4.060569205855189, 4.180385270579528, 4.306918832657873, 4.440299691668487, 4.580794807492882, 4.696201727009063, 4.74452674268187, 4.7515909104588, 4.75867161549082, 4.808004673523153, 4.932343664491771, 5.097460321852764, 5.270544581695479, 5.451822898492723, 5.6415995502402065, 5.840256268094226, 6.0026820417348885, 6.070491974744964, 6.080395372068238, 6.090320972061294, 6.159448424120716, 6.333471000445701, 6.5648530408581856, 6.807327907884518, 7.061613412606334, 7.328345980368556, 7.607994152913097, 7.837664610985203, 7.933780416313934, 7.947826114016583, 7.96190792376146, 8.060042555581843, 8.307585839584487, 8.635759529764915, 8.98087605840426, 9.343279183668377, 9.723537325792435, 10.122842291924435, 10.450287839505558, 10.587233998878302, 10.607254041764298, 10.627320493616478, 10.767025238053536, 11.119050844145166, 11.587373642751338, 12.07925619209441, 12.595911125587602, 13.138554855110993, 13.708521119687495, 14.176406776375085, 14.372312971266572, 14.40094918988899, 14.429649020764522, 14.62951475418714, 15.133792505456334, 15.805571401529196, 16.51168883423431, 17.254528812027175, 18.036645703134447, 18.859111597925704, 19.535507400396984, 19.81966602346571, 19.861176015755895, 19.902778325981682, 20.192589587024617, 20.92371324991845, 21.900541253158373, 22.927616715694054, 24.010113304726904, 25.152313930482812, 26.355994956867093, 27.347477439590094, 27.763871551512434, 27.82476515726776, 27.88580984658155, 28.31136909688736, 29.38502470739769, 30.820762526467107, 32.33665193085402, 33.93317055546693, 35.62099327870842, 37.40166408351605, 38.86884443456332, 39.48592391023588, 39.57620719009367, 39.666725320593144, 40.297999988406076, 41.89317290710473, 44.02486469338536, 46.27768813684535, 48.656947773825266, 51.17245418750239, 53.83161282323827, 56.02289042116221, 56.94435362064054, 57.07905083606195, 57.214200908121605, 58.15746465228026, 60.54382071666618, 63.73865433358, 67.11261006817654, 70.6827972733153, 74.46061787991853, 78.45422700732371, 81.75675525357723, 83.14505540988256, 83.34814814605514, 83.55174559651175, 84.97076267936276, 88.5619096967124, 93.36942133647086, 98.45956532839324, 103.84453832220383, 109.54873700796463, 115.57505483286262, 120.55956967559595, 122.65486084823695, 122.9614474607878, 123.26852644941378, 125.41880294906774, 130.84469045685165, 138.1110140422773, 145.80305291543272, 153.93660943378364, 162.55406644452194, 171.65821588933647, 179.17552268059328, 182.33543594438302, 182.79799706914534, 183.26177201373406, 186.4984887771538, 194.6857291672074, 205.63388474763522, 217.20418898516866, 229.42215194320698, 242.32930233846488, 255.9398804860033, 267.14564540280725, 271.8537249499112, 272.5422267061157, 273.2323799886832, 278.0580581830622, 290.20775471424275, 306.3953193988618, 323.4446358558815, 341.36916997257737, 360.1465546695336, 379.8810577214371, 396.0334130964619, 402.787763512134, 403.7756657256387, 404.76558543890604, 411.6525758782365, 428.91025762920015, 451.6908770345674, 475.4940595739774, 500.04761553889307, 525.4553452658639, 551.6732277029698, 572.8136044387633, 581.5981518678312, 582.8592816651135, 584.12173667054, 592.8800802899334, 614.6823624229953, 642.7828154548498, 670.9446307573821, 699.5988209353773, 727.7734386953574, 755.6119409028794, 777.3726191780694, 785.9696316076868, 787.2028672880087, 788.4343926421325, 796.9412886262941, 817.4704518192575, 842.4719135127216, 866.0779133364664, 887.563968979838, 907.5099954814985, 925.0962569267928, 937.3198412463892, 941.6876185361104, 942.3397231132134, 942.9862678549478, 947.1826517612174, 956.4676735574977, 965.6408699827952, 972.0297411091932, 975.3830244787689, 976.041287749352, 973.8671689495878, 970.1252241658284, 967.9417014576535, 967.6229938432535, 967.2983050716772, 964.8936314550996, 957.7859441301015, 946.3374563661122, 932.1894388321562, 915.5353910059556, 896.6972715425582, 875.7847222586316, 858.1117166817952, 850.5997391450497, 849.492036615618, 848.3795308683469, 840.6336463719229, 821.0506562898819, 794.9651607579538, 767.924219093758, 740.2870099109796, 712.041462585765, 683.6345596684436, 661.1959693089628, 652.1573193580538, 650.85103472571, 649.5456968389764, 640.4962139364711, 618.4031355679666, 590.6794924265976, 563.4300531825685, 536.9186000009012, 511.10792913789936, 486.1399265340562, 467.1753644580581, 459.54679911996294, 458.4443251861881, 457.3447887313248, 449.89725113273613, 432.00796540671394, 410.0374718848062, 388.9332246790352, 368.80442432811736, 349.61308321455306, 331.28955147133496, 317.530757327031, 312.06986613847107, 311.28561778966537, 310.50315434919276, 305.1532488884275, 292.41880767497895, 276.922616308604, 262.21600103707567, 248.2837434815486, 235.08775838831437, 222.57557692372603, 213.215440335603, 209.50630186317, 208.97341229423444, 208.44201848279985, 204.82063096221293, 196.21167809032934, 185.79048366760847, 175.92210039170897, 166.58738774099874, 157.76605184323233, 149.4304479013729, 143.20651202920766, 140.74385803589064, 140.38939728442688, 140.03602644437015, 137.63230495420476, 131.9186592597176, 124.99928161438717, 118.45825295241035, 112.2790450599893, 106.44436457376774, 100.92912931067953, 96.81211290840706, 95.18390955314415, 94.9504310343851, 94.71755228691946, 93.12612060682106, 89.34600160469383, 84.7663807963746, 80.44114269972474, 76.35701179042469, 72.48955272420069, 68.83530494979823, 66.10721818312469, 65.02744156277764, 64.87248836530189, 64.7179731155169, 63.66363670669468, 61.155781870414344, 58.12054854331693, 55.250024226219935, 52.53391680358795, 49.96423227163156, 47.53602641752898, 45.718945553644545, 45.00080550400001, 44.89784081591104, 44.79514421196252, 44.09348815607271, 42.42423735936549, 40.399339476654966, 38.48087427908601, 36.66654292441979, 34.9508782323474, 33.32422164356041, 32.10690416690456, 31.625797680527022, 31.55676145507816, 31.48789740262463, 31.017189016486913, 29.896380616562706, 28.536526878028287, 27.249427889842384, 26.0301873393189, 24.874901042373885, 23.778960644642257, 22.96048060935987, 22.63651918822093, 22.589975182935667, 22.543498627540224, 22.22617154703571, 21.470770139414206, 20.553211735928613, 19.683554048956584, 18.860113997587362, 18.079062303941065, 17.337973479939954, 16.78363249759402, 16.563996610117325, 16.53249695982255, 16.501076046289914, 16.28626961556351, 15.775115546821775, 15.154415174857817, 14.565312014604634, 14.00728640123811, 13.478603301357051, 12.977551332244118, 12.603069771501413, 12.454987305614758, 12.43375766239799, 12.412583794963894, 12.267788466632028, 11.92312141273508, 11.50554428712453, 11.11105543461518, 10.738695620979131, 10.387142037274264, 10.055788171418973, 9.809554265023245, 9.71244820799478, 9.698562354172747, 9.684722027889393, 9.590104492520307, 9.36606475070078, 9.096314759453342, 8.843726344735941, 8.607180654414481, 8.386109331952053, 8.180163071046957, 8.0282703092278, 7.968847537339655, 7.96035678461667, 7.95189525101145, 7.894277880689103, 7.758790416089555, 7.598117311417289, 7.450275780945055, 7.315015662253596, 7.191889514670602, 7.080923290374793, 7.002115621664166, 6.972037449469011, 6.967777995797743, 6.963543487187548, 6.934995083079044, 6.86988229982317, 6.797258536179577, 6.735948478375728, 6.685744308120483, 6.646630468505444, 6.618393407354983, 6.603772813341631, 6.599691690475945, 6.599191553805823, 6.598714450354354, 6.596062643188375, 6.59433918785239]}, "34": {"0": [2.763792856293248, 2.792586236314088, 2.850824022499403, 2.939515745078432, 3.015355121800851, 3.0384459569457576, 3.0407550465968756, 3.043076263237641, 3.0675350281812546, 3.166230871165477, 3.340268211769181, 3.549292508995121, 3.795476952444641, 4.082004573960235, 4.413143761349461, 4.661851444819469, 4.73380369820388, 4.74084914376812, 4.747910918808737, 4.821891430997955, 5.107154904767695, 5.578773532653692, 6.110457007316471, 6.710049912347139, 7.388817887362774, 8.15851556600017, 8.732103505825618, 8.897878247175743, 8.914101503638864, 8.930359589110335, 9.100846986247085, 9.758469229153182, 10.849283046577739, 12.08727454258219, 13.494294719052705, 15.094827926930115, 16.918478705367942, 18.2833606408256, 18.6786188993448, 18.717348412995477, 18.756167135177403, 19.16292105812663, 20.73945101129945, 23.372971103637866, 26.396921486052825, 29.86883264178714, 33.8612347604047, 38.45753658846296, 41.92586591494724, 42.9333585548826, 43.03227337742066, 43.13145003320913, 44.17145741567974, 48.214270703797865, 55.02138484161301, 62.88738747031347, 71.98236800291592, 82.51864920350229, 94.7128485515433, 103.94015261452344, 106.62808870171902, 106.8920043010643, 107.15662000723766, 109.9366046110254, 120.74593720988534, 139.00339021790518, 160.14143972916654, 184.59226309055094, 212.8203165375247, 245.37380019556537, 269.82370635373866, 276.9311161314605, 277.62823871090575, 278.32697953278324, 285.6453454286998, 313.9334775203212, 360.8739908844608, 413.8598909574486, 472.79284482811244, 537.3711774185913, 606.4517808283042, 653.9873521498619, 667.1281919295548, 668.3969904772995, 669.6654347680837, 682.768855252938, 730.4050539420228, 797.9998769031043, 857.4423727518799, 904.8121769273982, 936.4913494888323, 949.749035807137, 948.6239749265725, 946.8238430952398, 946.6136820082546, 946.3971585684856, 943.8275691200683, 928.8729494740246, 892.4244308733151, 841.2356292206192, 778.8099312758612, 709.8863343030359, 638.3442656881133, 590.999860376807, 578.1765918713313, 576.946710323451, 575.7185905547449, 563.1003145886075, 518.057371827926, 454.97818822074436, 397.7547338133144, 346.61428228887246, 301.3198067432461, 261.6382393863009, 237.8857701902134, 231.76567964684023, 231.18396256757427, 230.60348837190875, 224.66881749006203, 204.23091971029217, 177.16907226919835, 153.74157495255787, 133.49798380249302, 116.02630242398895, 100.94714639282914, 92.01672142355395, 89.71982520171966, 89.50121172417008, 89.28321012819052, 87.06289395624638, 79.43733877092367, 69.36574218768102, 60.660569389530046, 53.139434547616325, 46.6334045641645, 41.005433665289665, 37.66177747065674, 36.801347690076355, 36.71926865746205, 36.637403004130654, 35.80299852331463, 32.934406541131196, 29.12762518020941, 25.82673008301699, 22.96005751049079, 20.468199131418356, 18.300809921024655, 17.009578658657215, 16.676552572515057, 16.64479149438072, 16.613108304320257, 16.28997078609396, 15.177430089715102, 13.698626827949376, 12.414403768971734, 11.302774995274676, 10.344736000943762, 9.524911416333522, 9.046130956168941, 8.924278158329967, 8.912696659704393, 8.901150924895143, 8.783783561811372, 8.385680343753961, 7.875327619864278, 7.457594848507798, 7.125713932493996, 6.87529078176167, 6.703327153515561, 6.630537764283108, 6.616502058128707, 6.615283558381595, 6.614088080840856, 6.603076009815063, 6.586609477659392]}, "35": {"0": [2.776268930781747, 2.7764805017651315, 2.7775294251556324, 2.7795331525681717, 2.7823876746419547, 2.7861064507514164, 2.7906468535295184, 2.794905368666362, 2.7970331896850764, 2.797613350537715, 2.798203982323127, 2.800519865191272, 2.8060820386014202, 2.8137156463562447, 2.822196482653622, 2.831383757438545, 2.841822657740056, 2.853225953339395, 2.8628087170137726, 2.867511604966133, 2.868824858979053, 2.870149663527577, 2.8750712131445066, 2.885942645312653, 2.9003479777851826, 2.9156143266219394, 2.9318219936157894, 2.9489238830530877, 2.966737428686985, 2.98153484667917, 2.988723079599548, 2.990718697744765, 2.992725428399553, 3.0001427517062407, 3.016232326150828, 3.0372142883019975, 3.059442629221849, 3.0824431790214697, 3.1061930475913617, 3.1308834570065325, 3.151270184703101, 3.161177518390809, 3.163929194884038, 3.166690646428936, 3.1768476292914425, 3.1987441071843636, 3.2269206423787216, 3.256029738745834, 3.2860730148152606, 3.3169924450093196, 3.3492112298106242, 3.3756984085535815, 3.388376305204122, 3.391880726981773, 3.395398186504617, 3.408344863634577, 3.436421452357684, 3.472361942489453, 3.509440982183358, 3.5474993199964158, 3.5865627381959886, 3.6267670905355858, 3.6597001767616133, 3.6754300321077213, 3.6797720439085237, 3.68413159826246, 3.7001737382230733, 3.734727093678327, 3.7790925279420367, 3.82470765382669, 3.8714511132495355, 3.9193470502240038, 3.9684718860106374, 4.008718665634633, 4.028024179758667, 4.033348095903512, 4.038686483842278, 4.058267247309077, 4.100249825080421, 4.153884100527067, 4.209004372701346, 4.265310765854594, 4.323035208049918, 4.38228260975016, 4.430680312385489, 4.45384608840859, 4.460228403215567, 4.466627902329057, 4.49011070041233, 4.540452983523319, 4.604691993134865, 4.67043352386491, 4.737785534309097, 4.80655052549494, 4.876768474317831, 4.9340885512883075, 4.961500183980288, 4.9690495906365895, 4.976616952985458, 5.004386071032371, 5.063975925720683, 5.139867206135178, 5.217331532266635, 5.296318982979541, 5.377023805459993, 5.459413187905234, 5.526588999469993, 5.558722987830613, 5.567573888846791, 5.576444286824926, 5.608977922981132, 5.678714118143299, 5.767445768766536, 5.8579463987181555, 5.950458753914562, 6.044800529536981, 6.140877488240189, 6.219263530318059, 6.25675234589779, 6.267081089295496, 6.277434675361786, 6.315428204967582, 6.3969414175641495, 6.500585488612326, 6.606482020606524, 6.714540241707013, 6.824971604043412, 6.937835703652311, 7.029781785511989, 7.073746466282822, 7.085853955129229, 7.097987247170622, 7.142491739473884, 7.2379765742153985, 7.359669077846692, 7.484004035965073, 7.611067647926297, 7.74098030132921, 7.873666407206764, 7.981975557286549, 8.033783833767576, 8.04805662674831, 8.062362083266697, 8.114857667549721, 8.227438097724832, 8.37090922357358, 8.517569208366197, 8.667488898853406, 8.820705848129554, 8.977428860821647, 9.105289379935794, 9.166462521555557, 9.183312824794454, 9.200200646164456, 9.262146737630424, 9.394966118167147, 9.564202130611612, 9.737175884329542, 9.91406908291963, 10.094982231084039, 10.27966861400757, 10.430443220645232, 10.50250370733711, 10.522328926653698, 10.542196451438317, 10.615157405704645, 10.771797004866128, 10.971217804194826, 11.175087309379142, 11.383391689045585, 11.596186905073994, 11.81373124681088, 11.99138024447234, 12.076372164113653, 12.099785115094386, 12.123247603147066, 12.209191417448242, 12.393730512039959, 12.628991653583128, 12.869454134989542, 13.115306781798884, 13.3666915205037, 13.623379929555059, 13.833338248146356, 13.933777354254431, 13.96141942032568, 13.989097434137236, 14.09067326522066, 14.308689153279003, 14.586754800751462, 14.87110365259479, 15.162033707761331, 15.459287712309143, 15.762961555416892, 16.0112098551369, 16.13010356577422, 16.162867300199377, 16.195709806196184, 16.31621342510117, 16.57474857706991, 16.90424035037163, 17.24165501973848, 17.586676715863916, 17.939628606481605, 18.30085200924541, 18.595901584768157, 18.73703703123124, 18.775915133643117, 18.814880366817437, 18.957972531728405, 19.26532805125409, 19.657248787173796, 20.058196926415025, 20.469251528942632, 20.889432222281975, 21.31939436647554, 21.670628692374386, 21.838780714959896, 21.885139444709786, 21.931618529992836, 22.10223843723262, 22.468683018561535, 22.936185002726038, 23.414865089499433, 23.90566629918941, 24.407631334920566, 24.921265689927594, 25.34078478992226, 25.541883392385813, 25.597313422131673, 25.65288226188593, 25.856844190070603, 26.294249294853646, 26.85257055566818, 27.424860003454302, 28.011448268144964, 28.611439967251325, 29.226361849350287, 29.728816539341366, 29.96982087870899, 30.036265417420772, 30.10288580602541, 30.347483697602332, 30.872397212968053, 31.541391538728835, 32.226280484474465, 32.92831000257696, 33.64795062120672, 34.386966881880035, 34.98969368912341, 35.27831282109942, 35.35785129784928, 35.437582385232744, 35.730174704780275, 36.35912420028801, 37.1628231317877, 37.98603557169788, 38.83000937012116, 39.69531462096409, 40.58068467392125, 41.30511025321654, 41.652109587048095, 41.747739897436006, 41.84381997330781, 42.196602400123716, 42.95390622146882, 43.91995661310616, 44.9116794313698, 45.9286943381, 46.969121682892, 48.03605067072632, 48.90996729266951, 49.32833442593546, 49.443619571771315, 49.55910898706938, 49.98291690531421, 50.89373088935182, 52.058255498384625, 53.25290898720998, 54.47841841138067, 55.735088694983496, 57.02130314559513, 58.07328756188733, 58.57788649269951, 58.717027236395204, 58.856539975617494, 59.368812014211365, 60.470735087745666, 61.877468941004224, 63.31861317594778, 64.79495496151331, 66.30892467067952, 67.86418952406373, 69.13552800120243, 69.74536989482475, 69.91346688930226, 70.08198740670979, 70.70055308736153, 72.03011291026684, 73.72860996977145, 75.47074755197279, 77.26030097962862, 79.09222725013024, 80.9672398285472, 82.50268239905023, 83.23915285258475, 83.44222820489894, 83.64634830189173, 84.39411738287875, 86.0002254234941, 88.05216313961526, 90.16123892285843, 92.32181932833313, 94.53855753559843, 96.81085791778705, 98.67011214431759, 99.56111936758877, 99.80671108822996, 100.05292046476389, 100.95663878504676, 102.90227985634068, 105.38353751464402, 107.93172573449405, 110.54366972883834, 113.2239856591196, 115.97617092897065, 118.22742271911713, 119.30648714014923, 119.60393595745974, 119.90214233239375, 120.99679731303793, 123.34917774174029, 126.35663148270679, 129.44192432408815, 132.6078923427395, 135.85161729092846, 139.1791151609766, 141.90070431521778, 143.2062950027806, 143.56644549144303, 143.9276238626962, 145.25437237115239, 148.1049697647848, 151.74951658527092, 155.4800864998273, 159.307429872937, 163.22983648579245, 167.26008038850455, 170.55356592536404, 172.13153031043086, 172.56643013713344, 173.0024063965062, 174.60250765452665, 178.04062561058237, 182.43616951100103, 186.93962054519355, 191.5595587282491, 196.28997509419636, 201.14964799416097, 205.11134602547259, 207.01358378767208, 207.53786394718622, 208.06344516771009, 209.9924575804558, 214.13374160508323, 219.43396702661423, 224.85917977273826, 230.4166325356242, 236.11243985667534, 241.94105617298365, 246.71449463517715, 249.00089815062498, 249.63061808485162, 250.26167797597083, 252.57593800133571, 257.56147401698706, 263.9138861364037, 270.4189085337186, 277.0803191011696, 283.89086098571215, 290.8600489265177, 296.57684823198946, 299.31253678676285, 300.06603436431215, 300.8211914582433, 303.59102361082677, 309.5300408057662, 317.0867394040111, 324.8337549709649, 332.736262475769, 340.7936108957363, 349.05266528624213, 355.79833002881696, 359.0291087926154, 359.9184085145136, 360.80942641567793, 364.07554576812373, 371.07622070057437, 379.9886401567187, 389.0836658173875, 398.3571030078999, 407.8350473838216, 417.49138549081937, 425.30823621464265, 429.06023365294897, 430.09739686533356, 431.1365842753038, 434.9460066584464, 443.0628827804373, 453.38660171521394, 463.87244163772675, 474.4892010214995, 485.3501081155035, 496.3825749805427, 505.3269561661209, 509.5921410969575, 510.765358824542, 511.94305314038854, 516.2537151305962, 525.4600691773236, 537.0565232563682, 548.8489471726433, 560.7373231136154, 572.8486176752241, 584.9915174496495, 594.7886421613231, 599.4954186576109, 600.7836029850315, 602.0712616764566, 606.7657864264594, 616.8224644833598, 629.3623722127109, 641.8770003159319, 654.5793302341536, 667.3844193055136, 680.0388948953615, 690.2378331345063, 695.0448199234979, 696.3608873511015, 697.6792014374415, 702.4577634799851, 712.6956067693241, 725.3463326708228, 737.7625383194179, 750.3355691713973, 762.8662088118408, 775.1717398269101, 784.9019216127956, 789.4857756667359, 790.7336412189932, 791.9791034990267, 796.5037149301969, 805.9776225729921, 817.548468852885, 828.8909342822664, 839.9502239101942, 850.9191909399425, 861.5018538471539, 869.6628927783532, 873.4616968979623, 874.4960430974623, 875.5275454699108, 879.2593239708066, 886.8999592439708, 896.1506973683994, 905.0566526873979, 913.5863960420616, 921.6274228857378, 929.0657522251189, 934.6850319936207, 937.2367701256677, 937.9243583892834, 938.6069373524506, 941.0553416348686, 946.1659626693404, 951.9280775728635, 957.1387030380737, 961.8675658506493, 966.1937048084842, 969.7120753416048, 972.1192765687892, 973.2306790574168, 973.5271723596576, 973.819423931483, 974.7149839889387, 976.3660960044251, 977.936085551609, 978.8835564146474, 979.3288059376514, 979.1711052365495, 978.2555004764441, 977.3320741207189, 976.6904524588316, 976.5003947892936, 976.3042119432313, 975.5363317838355, 973.6762812297095, 970.8805647273464, 967.5509341573785, 963.6586559569815, 959.2245120352479, 954.1336447982533, 949.6873777062639, 947.4864363814835, 946.8885896841518, 946.287611899088, 943.8411953292438, 938.6579792262064, 931.8527484349606, 924.5221861192822, 916.6659247045872, 908.2628754126321, 899.4631181931845, 892.2945278414638, 888.8995786068012, 887.9161244601075, 886.9160692927775, 883.2238528648131, 875.3175414004647, 865.1887382993773, 854.766519468641, 844.1059745225768, 833.1887931358226, 821.7166994417988, 812.484587889672, 808.0805444892666, 806.8696842933316, 805.6570802091937, 801.2227002136502, 791.8162527350696, 779.662134824976, 767.3585989134571, 754.9160663400785, 742.4224475757388, 729.9896598048163, 719.9319000004733, 715.1358844540504, 713.8169514940157, 712.4977961302268, 707.6819865504972, 697.4676240753673, 684.6863419649659, 671.9204428140494, 659.1780259126409, 646.4654352500048, 633.824084592719, 623.8060062254253, 619.0527750983116, 617.7488220051041, 616.4538239815843, 611.7359333074897, 601.7880041142922, 589.4226226576122, 577.2303621830855, 565.1789185292225, 553.2099393876764, 541.3731023824225, 532.0714580188703, 527.7209876293985, 526.5305881135906, 525.341533106077, 521.0137840842058, 511.910147233974, 500.61323647344125, 489.48322338440073, 478.56995213852525, 467.8293366284512, 457.24850329755117, 448.91414556020646, 445.0139606333031, 443.95701717983644, 442.9021738795653, 439.06749461412414, 431.01138375922017, 421.1048920886615, 411.37100029295436, 401.8475339177853, 392.4966319754889, 383.36319593029776, 376.17087263983024, 372.8132087253189, 371.897739243078, 370.98425086304474, 367.66751265598566, 360.7323650498766, 352.208266301103, 343.88044406581633, 335.7343739304418, 327.75116922157434, 319.94865988787745, 313.83940065411855, 310.9891280049397, 310.2118178573656, 309.4361114670598, 306.62638614437185, 300.75898761301784, 293.53935793451814, 286.50762946607654, 279.6502052800668, 272.92836014135986, 266.3621230148833, 261.2305554016488, 258.83960771847944, 258.18824086673845, 257.53851132477905, 255.1811307729097, 250.2446799801855, 244.21667564583004, 238.3286755346902, 232.57499883870815, 226.95875195746063, 221.48336401128373, 217.20254843118755, 215.20675666870702, 214.66312668659873, 214.1211649388933, 212.15363728425945, 208.0487032873392, 203.03897197707536, 198.14606185796944, 193.36401868672309, 188.70735608981047, 184.16584992057503, 180.60276740034826, 178.94631088142273, 178.4953456209836, 178.04565853769722, 176.41235828418485, 173.00572557669088, 168.84563180896555, 164.78822230874644, 160.83330335419947, 156.97450984079862, 153.20704275451578, 150.26126580623978, 148.89174768740332, 148.51805413895096, 148.14579354505173, 146.79503561137037, 143.977939454886, 140.53730794686592, 137.18440376813828, 133.9061982116113, 130.71382230012563, 127.60023481560064, 125.1680005880858, 124.03561356194456, 123.72712275758099, 123.41941889684982, 122.30320744438045, 119.97383513582167, 117.13078595877718, 114.35940447475483, 111.65519040079398, 109.01700937874818, 106.44615157728991, 104.43350067293592, 103.49829453007492, 103.24345853414485, 102.98921135080558, 102.06652188444772, 100.14139529972896, 97.794065458268, 95.50851973178162, 93.27413881626394, 91.09592431539569, 88.97084635988584, 87.30978042309056, 86.53745065942694, 86.32680275169487, 86.11671363744269, 85.35478701691164, 83.76623969654575, 81.82688940437757, 79.93402979683232, 78.08876388664687, 76.2868567523236, 74.53082410761981, 73.15772903293436, 72.51911729559019, 72.345221134837, 72.17180223842234, 71.5430026549223, 70.23050502724118, 68.62536726855484, 67.06151484567616, 65.53464595738936, 64.04603515506511, 62.59350029153676, 61.455953870661205, 60.926984862460436, 60.78300283865752, 60.63935629836402, 60.117771856828355, 59.03173215850616, 57.70432739100715, 56.40737425735296, 55.14448917273612, 53.91407028738642, 52.71086117950347, 51.77062641596364, 51.33289242044913, 51.213645594036855, 51.09470424137663, 50.66332493200881, 49.76324688378759, 48.66180500417152, 47.588804228850854, 46.542863512253646, 45.522030566389745, 44.525759762624126, 43.74500795975095, 43.38217769848681, 43.283344143405806, 43.184767035820926, 42.827210360962226, 42.08148328110097, 41.16975791575804, 40.27978547023097, 39.41157129858298, 38.56470527568415, 37.73751221013596, 37.089882687719786, 36.78866633125099, 36.70665327836975, 36.6248692925993, 36.32830247641791, 35.7087179334834, 34.95060413236624, 34.210162008900966, 33.4883013098414, 32.78368216903633, 32.09736278424552, 31.559620222869956, 31.309041749829902, 31.24076391544136, 31.17265424027799, 30.92553177186191, 30.409602790408165, 29.77893878151543, 29.164083747895546, 28.563612578238867, 27.977683403003613, 27.406292729976926, 26.95907032600737, 26.75072563268552, 26.69395365038385, 26.637320592208983, 26.43182476248439, 26.002711396129452, 25.477873721063347, 24.966049768360705, 24.4667546240597, 23.97884547987167, 23.502269404272283, 23.129587076936417, 22.956005682965635, 22.908713744735064, 22.86151238772202, 22.690258177144564, 22.33252692981937, 21.895005084905836, 21.46830712585971, 21.052016017131912, 20.645351403023554, 20.248618580084756, 19.937461206505848, 19.792463283245276, 19.752947904300274, 19.713526989066388, 19.570432710171094, 19.271685178807793, 18.906910922924805, 18.551209984554323, 18.203652414067378, 17.864509354707682, 17.533451542234012, 17.27367852107848, 17.152826148524017, 17.119916285474652, 17.087086215987473, 16.967958103191208, 16.7192540460358, 16.415180956897146, 16.117770647813384, 15.82758202073287, 15.544386077828769, 15.267780009869638, 15.0511970010893, 14.95039221004113, 14.922827365622169, 14.895315741915919, 14.795715518785114, 14.587998624787302, 14.334280267741509, 14.086466770265982, 13.84413650856414, 13.607567094831857, 13.376729783868578, 13.196088129530882, 13.112039367317617, 13.089112366683466, 13.066242789572787, 12.983401047423175, 12.810503495657267, 12.599215738139575, 12.393010808014322, 12.191863631645361, 11.995457619346968, 11.804013027019552, 11.654438895812731, 11.584880142905213, 11.565939769589987, 11.547051687527643, 11.47844030017268, 11.33538540461464, 11.160628751633931, 10.990087356593849, 10.82390201915855, 10.662330135669622, 10.504897164758303, 10.381800655923113, 10.324574953507744, 10.30900538619651, 10.293480074296559, 10.237199810536001, 10.119973221638007, 9.976953253482138, 9.837665667029796, 9.702281677058034, 9.570603543039798, 9.442690948664692, 9.34288151740104, 9.296554413347842, 9.283947518426672, 9.271378745086437, 9.225835584849651, 9.131089686836884, 9.015587625701801, 8.903501874365201, 8.794764725012502, 8.689254982474246, 8.586874889207284, 8.50718164656123, 8.47018846627407, 8.460113867144065, 8.450072124069012, 8.413706051710601, 8.338123397602358, 8.246381787325083, 8.15762468784031, 8.071585529907464, 7.988384482343328, 7.908045834585133, 7.845598021856119, 7.816698237798831, 7.808848785469464, 7.801028772072557, 7.772738622640649, 7.7141380839239595, 7.64330356713124, 7.5749754230843465, 7.509221768532761, 7.445994147971593, 7.385307518361552, 7.338551096669606, 7.317015086969475, 7.311174374397612, 7.305359916324093, 7.284364246529592, 7.241067246807535, 7.18915192688439, 7.139631132071876, 7.092539427506108, 7.047913414620458, 7.005509640558764, 6.973415580247871, 6.958797545938442, 6.954840978041611, 6.950906217911232, 6.936715636175174, 6.907934615381766, 6.874127997545879, 6.842474651092448, 6.813079899024876, 6.785972738930037, 6.761064317457443, 6.742840694301892, 6.734721438327279, 6.732548866003101, 6.730400840209186, 6.722770396139782, 6.707694338163924, 6.690849663781573, 6.676206567216744, 6.663712100988726, 6.6535086786264355, 6.645486428589999, 6.640620845446931, 6.6388055353972515, 6.638362118699985, 6.637941954739087, 6.636605928751374, 6.635044114575522]}, "36": {"0": [2.750798080826778, 2.755552204234389, 2.777232139632359, 2.816943915085279, 2.875381396711321, 2.951313895609731, 3.045612232094066, 3.1225894135617196, 3.1481498421709757, 3.1508990741227594, 3.1536520829278887, 3.18020289704136, 3.2730758226267995, 3.42439640845733, 3.5972355146058628, 3.793076924951385, 4.0135115261998475, 4.260366607396728, 4.449565177570383, 4.510661137269486, 4.517198621136167, 4.5237521429947005, 4.586503797768248, 4.8003346556215565, 5.133210628628952, 5.499653217357759, 5.902009230257693, 6.3436497056831485, 6.829099032122391, 7.1965465756952485, 7.314935175566897, 7.32760693636442, 7.340307361284726, 7.461672030019848, 7.874111698194212, 8.517538296900046, 9.228789517697843, 10.014017590532873, 10.880377076138016, 11.836791790315184, 12.56279981042696, 12.796205055677037, 12.821185193746876, 12.846222447547055, 13.086163804884379, 13.901629672547926, 15.175973352752784, 16.58627542603009, 18.151103213409232, 19.88873781246853, 21.818183022226055, 23.291520139633054, 23.767426580935453, 23.818373354167534, 23.869472202702365, 24.359049236674448, 26.03048631605655, 28.65481968515395, 31.581996023648916, 34.84631310846713, 38.49009549307654, 42.56039509676404, 45.68326191542467, 46.69529920060005, 46.80352397690731, 46.91204262838112, 47.95234043428679, 51.50974454352323, 57.12530422231876, 63.412154090482204, 70.45009903598374, 78.3412584771358, 87.17719177348916, 93.9693327796289, 96.17122367439464, 96.40727630108137, 96.64391597046712, 98.91075903143083, 106.67712231755286, 118.94043574336537, 132.6912142519904, 148.09667051180864, 165.35294247890212, 184.6546069726801, 199.4489672313503, 204.23655348011292, 204.7496208173858, 205.2639892156684, 210.1947764032866, 227.01294715614506, 253.44739381560848, 282.77421256450674, 315.29684084849106, 351.09248985934505, 390.34571158182, 419.7431020987424, 429.1386453023043, 430.1474246818769, 431.15058685006204, 440.724308474165, 472.7611834816208, 521.4123251845265, 572.4478219875898, 625.0428137591883, 677.8566812323861, 729.521249373263, 763.722757168702, 773.8011827247436, 774.8636223649617, 775.923360646946, 785.8062600116181, 815.9223335673782, 853.6557034890315, 882.8291542277645, 902.8922118784693, 912.1763301865756, 910.9533246230799, 903.3690454150211, 900.0515220336745, 899.6770035510268, 899.2975033917514, 895.3535781736339, 879.5775045659212, 848.9237800602162, 810.6046102836686, 765.6781521326459, 716.0995064871234, 664.1615746079839, 627.1983406687676, 615.8084415758391, 614.602293887824, 613.3960973013059, 602.048467274785, 565.6882628408666, 514.8815588652329, 466.71033914895264, 421.59132164421976, 379.81662808467354, 341.5000108805277, 316.7612758466936, 309.49275972475465, 308.73215313890694, 307.9730637243016, 300.8759105468879, 278.83242616271366, 249.89773875756126, 223.83673205506042, 200.45541256782207, 179.51662291927536, 160.7714361477174, 148.88267815843807, 145.4114425886943, 145.0494749403619, 144.6884924976825, 141.31840331291946, 130.91641487227471, 117.37703230260061, 105.30293834365484, 94.53391617348467, 84.92870848247621, 76.36056590310605, 70.9375637401695, 69.35394916328787, 69.18892451739553, 69.02436671463337, 67.48709778458547, 62.737801122629236, 56.55840162495111, 51.039782609761595, 46.1101986587687, 41.70656333211716, 37.76962865476774, 35.271551244517475, 34.54057878805433, 34.46431318079407, 34.388240970919, 33.678600234718516, 31.485753171751895, 28.622493748784702, 26.060026616171335, 23.763597286526252, 21.70575401313155, 19.86132169969672, 18.687743732465417, 18.34468973468152, 18.30890004709728, 18.27319142114771, 17.939583979156097, 16.90672945667494, 15.556163871510774, 14.344529278313603, 13.25782921806559, 12.285187039746209, 11.415536247231259, 10.865464862848865, 10.704904802654795, 10.688186081774697, 10.671517204597334, 10.51634383007531, 10.03805360682306, 9.421087642659, 8.878838399252466, 8.404714648164333, 7.992364366888792, 7.637685201283802, 7.422360882761848, 7.361181845736342, 7.354855259376367, 7.348555428713172, 7.2903030092530585, 7.116985144317075, 6.910191673760844, 6.752043180434452, 6.640289321642399, 6.574148951305659, 6.555261861327326]}, "37": {"0": [2.7165336871585426, 2.7327010946818735, 2.786846882917862, 2.803680444307503, 2.8049281393965533, 2.8061851987748714, 2.8248164774689966, 2.934900922933095, 3.1912240945194625, 3.5573941526216784, 4.048760931519402, 4.688069910050831, 5.4962671568677415, 6.102631219089648, 6.244674298407121, 6.254970578678301, 6.2652902717960535, 6.412600790695241, 7.155215701326139, 8.584379202103122, 10.38787996691991, 12.657748549098853, 15.525276503012007, 19.16805838474165, 21.96000235310527, 22.622425079800248, 22.670501367638984, 22.718694508369477, 23.406623853367126, 26.91819240586527, 33.79726081299362, 42.69227095098994, 54.23279517719157, 69.24035540132755, 88.7957634628547, 104.02704184478897, 107.6614488697462, 107.92565352014151, 108.1905379917999, 111.98066224429188, 131.40947581285488, 169.7575495152326, 219.3489143330036, 282.71670864801115, 361.9942151756348, 457.5199716969778, 524.4706288744594, 539.3907987786649, 540.4606887381897, 541.5313914572516, 556.6041750322781, 626.5408046135016, 729.845397214564, 806.1304128960822, 838.2985227023524, 818.6973242112915, 752.2679850278898, 692.8962410688026, 678.8346126798385, 677.8289549408116, 676.8217010285565, 662.5216954290632, 593.3863814703462, 483.7327709790839, 384.46307519079835, 301.070872631043, 233.86889875605388, 181.09925311877046, 154.1593038888127, 148.89748802158817, 148.53027500485135, 148.16387326485435, 143.10741832790205, 121.91795813467732, 94.68580919983384, 73.8210376967775, 57.818360360853475, 45.53160076975084, 36.0813442216467, 31.285376031322635, 30.34876007662779, 30.283226030043163, 30.217865082944954, 29.316815791154752, 25.533638146516545, 20.643914172890167, 16.853654986342075, 13.912533418512586, 11.632966484976086, 9.886437811301395, 9.019292851255134, 8.852578568066326, 8.840961900340352, 8.829379323479255, 8.670309878899578, 8.018353788884635, 7.235174744715398, 6.729422052957051, 6.560983758537553]}, "38": {"0": [2.7254701113788102, 2.7385259964113695, 2.8450077258268194, 3.057001644968748, 3.381162154133735, 3.83205678294926, 4.4325923456706295, 4.900240696406721, 5.0123946545175455, 5.020094954712659, 5.027812916059397, 5.144231669762982, 5.724898374127518, 6.833937511351779, 8.236836070584861, 10.025323437928309, 12.297653837373822, 15.190061202600567, 17.420507703555543, 17.95723260016074, 17.99410424951729, 18.03111156233696, 18.58983965893351, 21.41148189997956, 26.943807986876628, 34.13377601803916, 43.52316659151448, 55.84065228744113, 72.02024144669703, 84.77462261084887, 87.87452396867229, 88.08783189648257, 88.30168278819185, 91.53937222988031, 107.98772386874961, 140.67862504767766, 183.53585664210922, 239.28074136693206, 310.7316776912393, 399.6885925494437, 464.66634549129253, 479.687543389179, 480.7057718581031, 481.7247954094097, 496.9961697341605, 568.9279153223515, 682.7097806549078, 778.0550597378268, 833.5077109963881, 835.0023343329368, 782.7814889945381, 727.0012550179683, 713.057410767516, 712.1076229077302, 711.1561229959568, 696.9586976827728, 626.980929033266, 511.8114205007772, 405.46486108043734, 315.459069384422, 243.05026445168326, 186.48396553592266, 157.6788642433256, 151.99854253312014, 151.62341686146064, 151.24926963074475, 145.80871324321873, 123.36400938967905, 94.88113116830397, 73.26828927088886, 56.86379468366922, 44.3894214426009, 34.89406370648103, 30.091678444188727, 29.14548793711789, 29.08291170475451, 29.020484497596502, 28.112380654054235, 24.367953499659844, 19.584155486709268, 15.911766343644038, 13.09008342232769, 10.930023215523185, 9.308194985894211, 8.514553220716262, 8.361434492358454, 8.35137258053185, 8.34134308137667, 8.196307240614193, 7.6171278667996525, 6.9548292582792035, 6.579015775981047, 6.485829100912866]}, "39": {"0": [2.7203707117669227, 2.727808744814261, 2.743706695002782, 2.7684719724138427, 2.7921960041505365, 2.801865290424728, 2.8030821177625778, 2.8043097075761283, 2.8148463643589197, 2.84698976317296, 2.8977540976878027, 2.9567781937272826, 3.024843103937661, 3.101555674115244, 3.187275588795388, 3.257020600786091, 3.2833729640786045, 3.286664154771245, 3.2899665971324583, 3.317265973293272, 3.3969132400877773, 3.5129412662236073, 3.639503517225022, 3.777721167512834, 3.927607192991019, 4.090087469132203, 4.219038521843336, 4.267296311754564, 4.273293338666181, 4.279300379216342, 4.32873553541216, 4.4712470808515326, 4.675942137904766, 4.895321214136939, 5.129701769794762, 5.380082183068322, 5.647018109462031, 5.856211507050938, 5.93406922189765, 5.943736642259814, 5.95342642753046, 6.032952580201527, 6.26099499221774, 6.586261831363434, 6.933792823757255, 7.305670083994195, 7.703721163824658, 8.130141514337613, 8.466590545495315, 8.591871483072264, 8.607429617933938, 8.622996849088564, 8.750997979056079, 9.11967638820331, 9.647968712308016, 10.212856078336383, 10.81709990491236, 11.463545647483489, 12.155450689119379, 12.699971693494819, 12.902407684934433, 12.927589864904174, 12.95283258453821, 13.16042123747138, 13.75760270877177, 14.613502974526597, 15.53037274760705, 16.513023115067416, 17.5710252408579, 18.70658681776048, 19.605343039417974, 19.940188269851408, 19.98175875115499, 20.023424060078163, 20.366093940665714, 21.35623100236492, 22.780080170348082, 24.31012900752792, 25.95780335247954, 27.733574525520773, 29.64600760651384, 31.160699393976248, 31.726661747700252, 31.797035220154097, 31.86755240354075, 32.447364475013835, 34.12486887621871, 36.537038711631716, 39.14087255930229, 41.95115636677511, 44.985997324670194, 48.26487722022514, 50.86424350919122, 51.83423808065994, 51.95488253966353, 52.07574593650254, 53.07222103383523, 55.95990348118543, 60.11627255934699, 64.61327535310812, 69.46769863690648, 74.72115250707951, 80.39385528697318, 84.89914514300101, 86.58596569333818, 86.7957744811095, 87.00617928740536, 88.73718477207416, 93.73808841814125, 100.95284589020405, 108.75584029173112, 117.18274594679674, 126.29590840230226, 136.13006837350045, 143.9455537198663, 146.8649147234696, 147.22766510755102, 147.5913829076578, 150.5879169808947, 159.23532757115015, 171.6792888156533, 185.08890040285308, 199.532948506782, 215.09326120624314, 231.78382843885237, 244.95896928068552, 249.8714918856827, 250.48130789757022, 251.09246129223794, 256.11680531805604, 270.57223810270256, 291.1964345195129, 313.1897042823267, 336.5218436826402, 361.3031111602522, 387.4291175138653, 407.6621500913274, 415.11704921764635, 416.0399857049583, 416.9645937021515, 424.5460640025206, 445.98846497383767, 475.86231099006613, 506.62544885041973, 538.1012889437344, 569.8230341807804, 601.6118119546832, 624.8620870985934, 633.12311888457, 634.1446527872239, 635.1654905259754, 643.3996590474605, 665.8389109330734, 694.8597677279175, 721.7924346638722, 746.4734160748144, 768.1013836492975, 786.567541373852, 797.4609173409342, 801.1631341281221, 801.5974331725229, 802.0249831419763, 805.2626660336196, 812.6361997202549, 818.7186064184585, 820.1720253990651, 817.5574803951259, 810.5558997568429, 799.309667147885, 788.4311927834696, 784.0369683662964, 783.4749342855586, 782.9093154395582, 778.1028517457075, 763.4797498027374, 741.2733094313576, 716.072090337962, 688.4980208130969, 659.3104806775926, 628.6037717228454, 605.2643075823538, 596.8389320049797, 595.7987481694967, 594.7574322307026, 586.3519086932808, 562.6745195523768, 530.9673009681553, 499.708326100821, 469.13733992625066, 439.48162208177865, 411.005460811264, 390.66183849221363, 383.493211115963, 382.62237029554535, 381.7536888956583, 374.7298956470689, 355.69702281669737, 331.25221299973066, 308.174039285982, 286.5104306514422, 266.20314766016423, 247.17569431970804, 233.89967945024955, 229.29308059481056, 228.73315351977058, 228.17455100727315, 223.67664827712397, 211.5744288900246, 196.29036983888045, 182.08573193642053, 168.89200629320007, 156.66736353456082, 145.3198714866443, 137.45270593146572, 134.73006285619167, 134.3990194036849, 134.06880973897918, 131.41156440662587, 124.30230620402467, 115.35739141451455, 107.07598997539381, 99.42498750753562, 92.34034485108621, 85.78505638489935, 81.24522137708935, 79.67564463797615, 79.48485229400744, 79.29450626894958, 77.76284182259242, 73.66489263268636, 68.52055102326912, 63.76130370148887, 59.35467383211436, 55.27928410905744, 51.50645837893288, 48.88757268966551, 47.982513714909004, 47.8726301087554, 47.76303336932362, 46.88135802548285, 44.51997412660527, 41.54881989645096, 38.79914332050053, 36.25350623856947, 33.89226355207384, 31.706717004791365, 30.188215989290107, 29.66307884260205, 29.599314030340512, 29.53571365439145, 29.022654516844508, 27.653143418195555, 25.925280280108495, 24.322461297373582, 22.8368751895108, 21.458918237575592, 20.180452022540194, 19.291778317251822, 18.984071145283895, 18.94667737392234, 18.90937330087398, 18.609023595000423, 17.805520085468757, 16.79043595988579, 15.84935659516629, 14.975357297575165, 14.164703036416451, 13.411715690022165, 12.887758054084387, 12.706944519879288, 12.684968106209476, 12.663028459806739, 12.486458373529715, 12.013659667454924, 11.418470614506433, 10.868954982694499, 10.361918113415758, 9.896171494670085, 9.468679713757638, 9.174587022681397, 9.07354933128406, 9.061294404726624, 9.049074088177758, 8.950891929591673, 8.690251616264542, 8.366487665421475, 8.071774756602668, 7.805357041844099, 7.5652728549296215, 7.350511307907604, 7.206881599146052, 7.158427069616432, 7.1525892636025885, 7.146776649935837, 7.100444817818219, 6.980468823026136, 6.838624519603312, 6.719383206781225, 6.6225835623544445, 6.547475418586609, 6.494146954766073, 6.468286581396814, 6.461821841343979, 6.4611179697136345, 6.460437173131075, 6.455777284071608, 6.451541089116353]}, "40": {"0": [2.7123055807119183, 2.7175102222269465, 2.7281561917979684, 2.7395779107912475, 2.745030413436896, 2.7458606481389345, 2.7467013971825542, 2.7531753507173518, 2.771229308094314, 2.7993004691380725, 2.8326299687559233, 2.8709428309581155, 2.9149058917483357, 2.964277852429834, 3.00610192766677, 3.0232454833503533, 3.02562328385886, 3.0280107605015947, 3.0458167270653984, 3.093919799784488, 3.1617450542145855, 3.2352626724583553, 3.3147757089165624, 3.4006187060753583, 3.4928723972247058, 3.568649419670516, 3.599418364030681, 3.60364305072031, 3.6078802075162497, 3.6394125228178202, 3.7231053282083635, 3.8383216618948497, 3.961411226309641, 4.092274235454926, 4.231724667273236, 4.3796820147659, 4.499788023586514, 4.54815755103489, 4.554815717972378, 4.561489026016434, 4.6108951772205575, 4.74140625044213, 4.91902217407273, 5.106259844097528, 5.303350856410824, 5.5111353697597885, 5.7294388876910425, 5.905353935991547, 5.9763215836933865, 5.986080687954141, 5.995843644592548, 6.067963182744346, 6.2571956890283085, 6.514589873852231, 6.786102546580712, 7.072551739124487, 7.374737481043714, 7.694063387348012, 7.9527365916452455, 8.056828476878207, 8.071135271033258, 8.085477856390469, 8.191721165802841, 8.471431066344486, 8.853313079503764, 9.256188335678358, 9.682390109392907, 10.13191494479424, 10.60629945409657, 10.989427660638247, 11.143835951325576, 11.165061369229521, 11.186317134330006, 11.343541809933999, 11.75785201184088, 12.321482477210651, 12.917200469003696, 13.545972759919149, 14.211492397165266, 14.913999323169351, 15.483091174660808, 15.712028719177228, 15.743528682812538, 15.775097068185445, 16.008869956308654, 16.626102661980056, 17.46931553578722, 18.36218457141206, 19.308615960677347, 20.311596991980817, 21.374717755646735, 22.236345227371523, 22.584750970931726, 22.63275523917016, 22.680880670167756, 23.036925039708315, 23.974248646484895, 25.257639521039003, 26.61973628151977, 28.064024780177366, 29.59719885989346, 31.22489681580415, 32.54708593665371, 33.081247080242555, 33.154764436714295, 33.22847316566234, 33.7749168230468, 35.21968380781014, 37.19594803195434, 39.2966731980141, 41.526356110327036, 43.89980055993519, 46.42540892342148, 48.47655470795996, 49.305414360912124, 49.41952632497505, 49.53387136545612, 50.38193636089179, 52.62449515624186, 55.7007275416947, 58.96964680510543, 62.44947324194934, 66.14866123864182, 70.08490418905336, 73.28780390947449, 74.58343829402672, 74.76201238500016, 74.9410789053074, 76.26825169536478, 79.76949787018123, 84.58010550726436, 89.68923049982183, 95.13046338469871, 100.92040709913502, 107.07658681512709, 112.09279744045101, 114.11948489508407, 114.3986386196927, 114.67849898520475, 116.75264864180235, 122.22956956586953, 129.74366069907046, 137.7201620397001, 146.21612257628433, 155.23189317918863, 164.79661627705798, 172.56903930840215, 175.70846747502037, 176.14093090278504, 176.57418529630812, 179.78618249860176, 188.2545404352309, 199.83303216679752, 212.10296406268657, 225.08951885588758, 238.81527255880727, 253.33394197853465, 265.03564132616276, 269.75018829882464, 270.39719146991087, 271.04574688619573, 275.85131559990253, 288.50030961113066, 305.6539912565843, 323.64679933252097, 342.5032224833885, 362.1777952651495, 382.6959859943733, 399.048207278345, 405.57611888999156, 406.4726162722669, 407.37057957043106, 414.0012275180489, 431.2127612913142, 454.08263483914493, 477.6187102589595, 501.56088967005275, 525.9101400680933, 550.5004547821075, 569.4273357078181, 576.829014988106, 577.8445499130684, 578.8616878423583, 586.3463053246729, 605.0350776382531, 628.9966640242332, 652.259250487447, 674.737966812737, 696.0934634713782, 715.9242043802565, 729.9130518319871, 735.1496221317943, 735.8686503350401, 736.5844376594252, 741.7351190049922, 753.9821432747729, 767.8106613762662, 779.38994295615, 788.6824515583245, 795.255154424714, 799.0864074766833, 800.4239276350672, 800.4423825438031, 800.4282599802184, 800.4098233651702, 800.1427578022115, 798.4281908742875, 793.9161304498413, 786.541938912269, 776.757989371766, 764.7473636464964, 750.2433838694592, 737.8902158714217, 732.702632340766, 731.982878200952, 731.2601375702895, 725.8681360386994, 711.3270007478238, 691.0861889828742, 669.5459521646127, 646.9666331763239, 623.459908614379, 599.3213642610586, 580.4591512525801, 573.0366120587951, 572.0216559209559, 571.0159245447853, 563.6357965102666, 544.7951877142967, 520.2367827064752, 495.9166810154811, 472.05553162058635, 448.66416289564506, 425.9338390441613, 408.87934786458857, 402.3141590062564, 401.42434272679003, 400.53580418447706, 394.0547925915712, 377.8654066219404, 357.50546571462627, 337.998857700624, 319.38912927188636, 301.59467377174656, 284.6455519404844, 272.15823760571556, 267.41077837473114, 266.76927602315766, 266.12916486492475, 261.47703917204166, 249.8895355533244, 235.58189993506494, 222.02698745317957, 209.22150249818367, 197.13007986799354, 185.69793861591717, 177.35084959939195, 174.18505500610146, 173.75748483308993, 173.33183279057758, 170.24059995712724, 162.5794711565791, 153.15078422471265, 144.25957092159615, 135.9041583075157, 128.0369009749597, 120.6376173197352, 115.23534381973516, 113.19624040457333, 112.920877638998, 112.64595670445746, 110.65024974035626, 105.71481059654212, 99.6539514972968, 93.95644811860357, 88.60002224638967, 83.5662973466095, 78.83792868038297, 75.38540981472723, 74.080239257745, 73.90416350920502, 73.72853884808502, 72.45426163012222, 69.30271635479154, 65.4355996370549, 61.79866831905404, 58.379271340169424, 55.165628045055136, 52.13901406868896, 49.93417307130319, 49.099778346180365, 48.98713356396362, 48.874772576610724, 48.05930400113015, 46.04397272154481, 43.566538637120146, 41.236245672286046, 39.04509593619254, 36.983436774738244, 35.046386013273136, 33.630941045839954, 33.095337272905, 33.0230027367727, 32.95085030285673, 32.42762418721145, 31.132738558586507, 29.538562084509746, 28.040086783219806, 26.628399155989936, 25.300655852602898, 24.049863970709325, 23.136070345732705, 22.789976720720098, 22.743283800274202, 22.696709846010872, 22.358762988774558, 21.521714157603192, 20.490981865295463, 19.51906990891416, 18.604619073459816, 17.74343809521616, 16.93088510082894, 16.33753484635614, 16.112849629806323, 16.08255723294057, 16.05233832339022, 15.832952621059624, 15.288657285192638, 14.61913378252074, 13.988143168891757, 13.392744624370584, 12.831286045242514, 12.303728868667054, 11.91804841645145, 11.772151514337247, 11.75247189035138, 11.732843688213398, 11.590508537604443, 11.239011298853413, 10.807330492324692, 10.402918420665003, 10.024603560342621, 9.671405161348885, 9.341255806641431, 9.102650456826773, 9.01276411094971, 9.000652643164006, 8.988575785386873, 8.900919206011297, 8.685692670860693, 8.424102920784646, 8.181359723574758, 7.956828268789192, 7.749571765904702, 7.558840690906728, 7.422778942274765, 7.372180963878336, 7.365398503896454, 7.358642432242381, 7.309909572503957, 7.19159066609302, 7.051168839774326, 6.925570587663778, 6.814231503935205, 6.717443417931453, 6.634746343789048, 6.580426316320146, 6.561450291429459, 6.55895363340745, 6.55648129150711, 6.53909178995495, 6.500210475558058, 6.461894851904858, 6.437198520481331, 6.4261482764630475]}, "41": {"0": [2.696583267868375, 2.699365470027668, 2.7068550700834644, 2.719582555462748, 2.7327106372197267, 2.738782470914616, 2.739676960428934, 2.7405822008195906, 2.7473364485290834, 2.765841822155818, 2.79363130309817, 2.8256554994449687, 2.8626705334308573, 2.9048780673512544, 2.9512967656983538, 2.9911869068654924, 3.0079198810964387, 3.0103061706149, 3.012701496120205, 3.029991326068108, 3.0752775301223325, 3.138027232107953, 3.206002607366676, 3.279119992924199, 3.3581441716544105, 3.4424594813032967, 3.512007016239211, 3.5408654784578837, 3.54495093604222, 3.5490398631771733, 3.578482375641542, 3.6549515140287467, 3.75932776454585, 3.870725501444024, 3.9888903040779313, 4.113941353512264, 4.246751708067004, 4.355119301932339, 4.399772453519402, 4.406108084899304, 4.412458819092157, 4.458144399259889, 4.5757597577270825, 4.734261528340992, 4.90099684538739, 5.076368717419438, 5.260356842480243, 5.453491609307274, 5.610245592709013, 5.6746791873987235, 5.683802655686001, 5.692924021217574, 5.758231912800448, 5.926392321481882, 6.152083409540201, 6.388767123461826, 6.637569506294818, 6.898917668592296, 7.174021804598964, 7.398050523629087, 7.490055159976622, 7.503104720128714, 7.516186439195794, 7.610205211064194, 7.851947452365157, 8.177781996822281, 8.520955266896173, 8.882447798459099, 9.263080322084566, 9.663415612777817, 9.989623097186318, 10.123630124015364, 10.142621216283802, 10.161655219062895, 10.298281346113745, 10.649649784874034, 11.122270538835814, 11.619737178494551, 12.14140490749381, 12.69037918774143, 13.26931730482993, 13.74127437302078, 13.934537073799543, 13.961924950164406, 13.989374524098686, 14.186644559946473, 14.695743313123407, 15.381378389675035, 16.10472121079935, 16.867728583646493, 17.673247559854147, 18.523301165602177, 19.21689945327329, 19.502113226352268, 19.542585984342242, 19.58316314173792, 19.875157917856527, 20.62801351756188, 21.64398264763561, 22.717471040397903, 23.850840052311955, 25.048122582164627, 26.31407867063544, 27.350179855810982, 27.776102899102295, 27.836497395288244, 27.897036625129115, 28.332360387309276, 29.456158016228006, 30.976340786007285, 32.582614240777374, 34.28483302166097, 36.08513201858898, 37.98974690547778, 39.55111543024396, 40.194440237122954, 40.28559146293906, 40.37695139336299, 41.033119542704256, 42.73155813512258, 45.03020620620967, 47.46396240142951, 50.04201820039452, 52.773185504829314, 55.66770122085225, 58.03637362537755, 59.0117872881529, 59.1502746478217, 59.2891370242737, 60.288892616939776, 62.8724010355329, 66.36559740336, 70.0678565523109, 73.98977259708613, 78.15115312133521, 82.56058579084312, 86.17166168806818, 87.65933112726485, 87.87041876320697, 88.08209606486665, 89.60684427173278, 93.54333636395096, 98.87064663877842, 104.51714844027826, 110.50382178830338, 116.84405647664394, 123.55609614683648, 129.0570468556056, 131.3227920365051, 131.64413563248962, 131.96626465100442, 134.2830631168002, 140.26763683053278, 148.353245973511, 156.91245167420058, 165.95742918055853, 175.53066789791802, 185.62978552069563, 193.88209349790833, 197.2773453801469, 197.75818470935025, 198.24014924876306, 201.70506401369897, 210.6297447966394, 222.6625074835844, 235.3389303421522, 248.67086484937215, 262.6889398038399, 277.3936510221661, 289.3452673963721, 294.2230953154685, 294.9107609322681, 295.5993194291721, 300.55893128174324, 313.3240961556943, 330.34671270092133, 348.098861553121, 366.5307561663946, 385.6414839118749, 405.3837133241662, 421.15076215463466, 427.5624835325392, 428.4577109785771, 429.3537087759562, 435.81331798030214, 452.19147362379556, 473.61721766585237, 495.39451847030347, 517.34354585045, 539.5411800518091, 561.5717277469174, 578.6390262927505, 585.435523914065, 586.3853743031605, 587.3341144265798, 594.0449318041755, 610.6250140917867, 631.4186394057922, 651.4404149029442, 670.5107726294457, 688.3679777286186, 704.9288783469475, 716.777088914482, 721.2748605365639, 721.8967048511913, 722.5165485343737, 726.7653366022664, 736.5936713311601, 747.6800598732984, 756.642050497129, 763.5117666626605, 768.3556459184008, 770.6891732796838, 771.0857768511202, 770.9331992859438, 770.8987543440542, 770.8510036385729, 770.3854219620771, 768.0684031565073, 763.242628610893, 756.2626605770309, 747.2486819312343, 736.1509698612522, 723.2243748044829, 711.9567167062945, 707.1630636424828, 706.4793211758467, 705.7929630879664, 700.8293305381354, 687.8267398454682, 669.8686870070903, 650.7531708146294, 630.6239588737052, 609.8256368482762, 588.4221064370541, 571.4162199764435, 564.6324588298628, 563.6699911320591, 562.7065299387207, 555.8293407554911, 538.6376031975249, 516.5657606007697, 494.5579484996211, 472.7370704428024, 451.35364176094737, 430.41201476252724, 414.444990180558, 408.16095638067725, 407.2814443249591, 406.40313039289435, 400.20751683702605, 384.8959124246135, 365.80060582460544, 347.42166769474517, 329.6914476384807, 312.6963838240995, 296.44019090405857, 284.2575489205889, 279.5157248406279, 278.8554046763733, 278.1964446226993, 273.54290751273425, 262.1873580491535, 248.19963709588748, 234.8800732886698, 222.24594781686332, 210.2470430103668, 198.85484683997586, 190.40097651548461, 187.1207333010208, 186.66488023352488, 186.2101410743481, 183.0039426572287, 175.21452189362026, 165.67550684740277, 156.64775209322636, 148.1130270512006, 140.0512246200897, 132.42969036505306, 126.79264296359611, 124.61315949392434, 124.31018721955755, 124.00797050347184, 121.87405633595405, 116.69325060406214, 110.37683914593174, 104.41435271580302, 98.78437389744704, 93.4773118107541, 88.46120821888007, 84.76287207368166, 83.33085340663641, 83.13170367800195, 82.93303002224646, 81.53191720992744, 78.13457804267888, 73.9934048414542, 70.0854511711262, 66.39733857486455, 62.91725594768312, 59.63649792794611, 57.21252708265329, 56.27325943340495, 56.14267929580077, 56.01242782835597, 55.094329829640394, 52.867526605845356, 50.15085948412787, 47.58572367759744, 45.165014165988296, 42.88114492921284, 40.722826736048944, 39.129346067251724, 38.51282246018305, 38.42714594395919, 38.341689891046904, 37.73918941291344, 36.27651594839414, 34.49134396949667, 32.80468579725074, 31.210747543050395, 29.70356535980247, 28.282181917309092, 27.230768511011515, 26.822997355864285, 26.76641764586988, 26.70997319929161, 26.31216042953553, 25.346592923975827, 24.16613320367509, 23.05023388121545, 21.99435946404225, 20.997111299580915, 20.053836190430683, 19.355717123425034, 19.085162370943443, 19.047548873615536, 19.01003083435693, 18.745579349553118, 18.10329554104631, 17.31848833541996, 16.57620020520748, 15.873576910436588, 15.209897113112724, 14.581694935774765, 14.117157464387686, 13.937007962058292, 13.911945476528938, 13.886934474018547, 13.710849457794577, 13.282818921590444, 12.759169988412157, 12.264380159394891, 11.797252309650707, 11.356608369274264, 10.941225213026334, 10.634928769729676, 10.51683167273341, 10.500443682348493, 10.484103740106953, 10.368830205538856, 10.0899534074857, 9.750746543209553, 9.432864185421767, 9.135014885967253, 8.856356441588087, 8.596210992792539, 8.405682658585444, 8.332524059575787, 8.322365689832223, 8.312221891488276, 8.240918111358535, 8.069548916482157, 7.863083724474838, 7.671772673400917, 7.49505944978197, 7.332342423770884, 7.1831004218389465, 7.076540669451441, 7.036176442276499, 7.03061902628045, 7.025087847368138, 6.986215337847985, 6.8944345002115535, 6.787900557082649, 6.693887619899265, 6.611983173952309, 6.542739224925588, 6.485431232348198, 6.449221826169681, 6.436988577830365, 6.435366499681217, 6.433767989765864, 6.422959608929063, 6.400490932380764, 6.382239421987683, 6.376731922103162]}, "42": {"0": [2.680360716725341, 2.7317956099773455, 2.8676598468462475, 2.9950827342404933, 3.0271112626765193, 3.029614879253619, 3.0321284350546547, 3.065591747413003, 3.24282595096512, 3.6037824973995605, 4.075800627886408, 4.6757040199292, 5.420644467181491, 6.3308251633622765, 7.004163042033537, 7.161459919825253, 7.17376078039046, 7.1860930634983085, 7.348958918719007, 8.170125677391807, 9.732914527949188, 11.665227204322964, 14.051885803228227, 17.023190238666754, 20.745783835933143, 23.55591722621376, 24.21695056176364, 24.268719563620024, 24.32060574882567, 25.00601141821418, 28.479028592311796, 35.18934672989797, 43.70133968495513, 54.51987905934002, 68.28444741079281, 85.81748366738103, 99.20424277033214, 102.36577792756185, 102.61308039180891, 102.86099966424123, 106.14547101218915, 122.84607865623992, 155.18355077136877, 195.9235525208555, 246.71111193266722, 308.81175624124444, 382.50301379656884, 433.9301478113061, 445.4267220131467, 446.31769205801794, 447.2091117185236, 458.87179107993956, 513.6140098104225, 599.4353230644805, 672.959703575097, 721.6694760198851, 736.9523414654975, 715.399309669146, 684.8075750283768, 676.6386692585587, 676.003657395869, 675.3659188287252, 666.7468628137851, 621.5884098404554, 537.915543532469, 450.5796354813554, 368.6858262097319, 297.0075911166261, 236.9787576954686, 205.07663263657486, 198.7457707525971, 198.26652367942123, 197.78844173193608, 191.67252441745126, 165.5958017584756, 131.1259337954262, 103.91583345610586, 82.53982446690037, 65.76731838716208, 52.60939449186017, 45.8340712825281, 44.50194745952134, 44.401428833727415, 44.30118628603189, 43.01977225929453, 37.59412732567162, 30.47196065491708, 24.862458004180255, 20.433290261039843, 16.930379013551878, 14.157914597221447, 12.720193992273067, 12.436923705490132, 12.415526559441393, 12.394182759229505, 12.120451014346266, 10.964952568376384, 9.466138314232161, 8.323992077925691, 7.47356334478301, 6.870187758104356, 6.489585729797733, 6.358995411188953, 6.341430969528622, 6.340240001910496, 6.339071979480505, 6.327465547301781]}, "43": {"0": [2.6591721395692436, 2.660956895762509, 2.6621585981042624, 2.6623800036685625, 2.662613141307464, 2.664247038524703, 2.6691385995077037, 2.6775877668104378, 2.6877836185435857, 2.7007192038033403, 2.716413332932586, 2.734526118231254, 2.75063231422444, 2.758079700919732, 2.759358099257487, 2.760648172585873, 2.7685838622604138, 2.788344693639565, 2.814353306098517, 2.8426275605294364, 2.873467315768088, 2.906905990429108, 2.9424982613552753, 2.9733381936108736, 2.9873892269013473, 2.9897786347358215, 2.9921775809381317, 3.006752840356666, 3.041167429753422, 3.0854960786643355, 3.132501789647656, 3.18236255711346, 3.234583653025169, 3.2901802537997433, 3.3374179723786144, 3.3587847852138193, 3.362414181130729, 3.3660569110538483, 3.3878668288977365, 3.4386003475444187, 3.5042321029888623, 3.5729548092038677, 3.644794157264263, 3.7199118377404505, 3.7985573436697515, 3.8650183003960756, 3.895221593546099, 3.9003292125112474, 3.90544914476268, 3.936395014872812, 4.008149882439926, 4.099294427414821, 4.194267437785651, 4.293085472695932, 4.3961207008037295, 4.502808125562178, 4.593252669112787, 4.634020660754597, 4.640915814460004, 4.647825780314153, 4.689340526135119, 4.785398007221367, 4.907209501905088, 5.03286612527603, 5.163624886766804, 5.2986059443480436, 5.437993891990841, 5.555320040915752, 5.60795860031765, 5.6169169837698325, 5.625890695489431, 5.679723192168139, 5.804551637464621, 5.9619015214066176, 6.124352197478884, 6.293648958444863, 6.468329019660427, 6.649761076151472, 6.802395573417618, 6.871216852301799, 6.882845886977973, 6.894498018029858, 6.964464410380296, 7.1257997964754605, 7.331438457417459, 7.545686825778112, 7.76677451588407, 7.9970917422577275, 8.236635834279863, 8.438182916632037, 8.529369253513824, 8.544788404745297, 8.560182680502592, 8.652850961249644, 8.867070634364776, 9.139041117681657, 9.421342887652443, 9.714657739395088, 10.01852805100704, 10.333358061780691, 10.598554780422047, 10.717917772117357, 10.7380766633318, 10.758294965279497, 10.880160198025957, 11.161500620214856, 11.517694616723707, 11.887552347585295, 12.270508630197416, 12.668377066155903, 13.080082597893249, 13.427387707470023, 13.58497703251231, 13.611489681505246, 13.638060366954193, 13.797718198678789, 14.167327036363542, 14.63745064033182, 15.124321840887578, 15.630995066504019, 16.15767602115951, 16.70547287176907, 17.167776855945288, 17.37663748656862, 17.41193602401235, 17.4473142814933, 17.660069438791744, 18.153426462520642, 18.779332674351675, 19.431368085058388, 20.109018392571866, 20.81381198067028, 21.54729562808817, 22.166378448423426, 22.44596819209383, 22.493230399218664, 22.54061107926706, 22.825623012114843, 23.486728548101233, 24.326786148529504, 25.201972653676595, 26.111590807839146, 27.0578604384098, 28.04284064289475, 28.875391318730127, 29.25212471313351, 29.31589673241196, 29.379844853324997, 29.76430141072201, 30.655738688174317, 31.788580188526566, 32.970670232198394, 34.1989111650339, 35.482020956687826, 36.817287351211036, 37.94690806508937, 38.45788114791761, 38.54426084670023, 38.63068598117428, 39.15131974258337, 40.3595485629806, 41.89936174157484, 43.50287563225859, 45.174195570242865, 46.914799183345124, 48.7294398482855, 50.26368075049835, 50.95955412923667, 51.077293734787816, 51.19533479536922, 51.90424068324583, 53.547110070864576, 55.64123982023196, 57.82430055174103, 60.09940489522707, 62.467895304807506, 64.93961590176603, 67.03056473722893, 67.97874562818912, 68.13932266651506, 68.30015624954235, 69.26778481796288, 71.50653073356223, 74.35950719551327, 77.3333699306678, 80.43757998887429, 83.67076405759582, 87.04536922779361, 89.90044450974779, 91.19198012256673, 91.4103776229469, 91.62929961111065, 92.9466552076198, 96.00152061517238, 99.89349386792325, 103.94965050123058, 108.17581140946473, 112.58201246171583, 117.17742419042342, 121.06135043862852, 122.81998274143342, 123.11730636726143, 123.41532707782217, 125.2072937739187, 129.36180512063927, 134.6526952207411, 140.1544637550746, 145.88957941481874, 151.85445061479635, 158.06108101731272, 163.30222749940026, 165.67216954109747, 166.0734174205034, 166.47539929187408, 168.89185381173257, 174.47839683603988, 181.5865239640561, 188.96939624105363, 196.63935984683482, 204.61048466912652, 212.86312320693773, 219.82770665694648, 222.96816517793536, 223.4986178428022, 224.03017465297518, 227.22398075466032, 234.60984868369613, 243.95071169871412, 253.62893517523838, 263.63022800563357, 273.965487353508, 284.65899208982256, 293.58911276344014, 297.6101531797205, 298.2894346039204, 298.96978904703406, 303.05024141936707, 312.4499826937731, 324.29440070089134, 336.4160873463038, 348.8756328132138, 361.63396256532434, 374.687419671269, 385.5277585691026, 390.36776503695813, 391.1826198231168, 391.99863261109175, 396.8844952615595, 408.0502382253572, 421.95158090978305, 436.0839305847626, 450.3150596201545, 464.71959520915004, 479.21556367810115, 491.0252690902404, 496.24786168660756, 497.1241323391673, 498.00036156461283, 503.22422543666613, 515.0295773434075, 529.4312288223264, 543.7850623507526, 557.8282562919944, 571.5886553875043, 585.1214330670045, 595.8836846752687, 600.5116232690946, 601.2849210798789, 602.058219474245, 606.6506595699149, 616.7611069048422, 628.737892112208, 640.1316425989943, 650.848041245568, 660.9107572150381, 669.9996698475439, 676.8415631154082, 679.7059084581848, 680.1767046684485, 680.6455231007868, 683.3782565163099, 689.195519390999, 695.4838523989763, 700.6742578938254, 704.8862354035552, 708.140543554369, 710.3677196538627, 711.4703742444502, 711.7149796006695, 711.7403885633616, 711.7621137318697, 711.8151837376878, 711.3920047854018, 709.9213502112495, 707.4409830351377, 703.9525106950258, 699.3873315857815, 693.8522382084597, 688.6550411194361, 686.1707119387042, 685.7427675702849, 685.3118112986708, 682.6884981637807, 676.3159785861591, 667.6889409221784, 658.2568962135229, 648.0857883436737, 637.1863237436984, 625.7592145727863, 615.9995039689854, 611.4978968530523, 610.7343597574735, 609.9687260784652, 605.4071622953086, 594.9287537888368, 581.6793979303503, 568.0567436614817, 554.1367049489845, 539.9489654140535, 525.6595726310895, 513.8852389451936, 508.65904668605685, 507.7846356872451, 506.9100871964434, 501.6919107477196, 489.8899417690824, 475.3635182141702, 460.90794858454007, 446.5865572830955, 432.40015586302593, 418.3259171860984, 407.01711974710815, 402.05858769162285, 401.22978085393385, 400.4018179507796, 395.48182950232786, 384.4916942253291, 371.2478884034338, 358.2828075630555, 345.6077797209744, 333.2138279560336, 321.1581208815971, 311.5681456619634, 307.3933875979704, 306.6973334283173, 305.99965095562817, 301.8826301873904, 292.7411587836218, 281.8250909928948, 271.25960168699515, 261.004462195377, 251.08872512365522, 241.5123457739646, 233.9451610206752, 230.66244912722348, 230.115994666393, 229.5707304756016, 226.34379119249525, 219.19783518169024, 210.70733803446677, 202.52492283064905, 194.64484196896927, 187.06059737947328, 179.75711187010552, 174.00154579067305, 171.51375252772368, 171.09995297826882, 170.6872494812047, 168.2472031283263, 162.85393428455177, 156.47042264642738, 150.3293432302704, 144.43305091973562, 138.76437265658615, 133.32068379981007, 129.04287095181044, 127.19497964219181, 126.8877865165649, 126.58138991322885, 124.7707489065857, 120.77597089531874, 116.04875088487603, 111.51375640477009, 107.15819318880685, 102.98020419082955, 98.96871804219236, 95.82128639597519, 94.46435522589, 94.23893761442572, 94.0141314700243, 92.68359984173445, 89.74638163390466, 86.27771059643322, 82.94763662312754, 79.75066524908802, 76.68677984622786, 73.74911852097108, 71.44172008079421, 70.44809009802049, 70.28284279613614, 70.11805149008856, 69.14298019240466, 66.99035420379731, 64.44852033384551, 62.00894550098403, 59.66724260828445, 57.42218557490153, 55.268367604709226, 53.57931230092916, 52.85076929306083, 52.729646131991075, 52.608832769270805, 51.89440303282855, 50.315697512533674, 48.45029392650204, 46.65953268397977, 44.94328559675212, 43.29703789934467, 41.715544781743, 40.47578772685956, 39.94147654435797, 39.85265232538607, 39.76405084603683, 39.24030556630656, 38.08289433670838, 36.71284901355281, 35.39854418109322, 34.13847625432394, 32.928977816146684, 31.767531915032606, 30.855352959985062, 30.462056683384727, 30.396659336597672, 30.33144043448518, 29.945869843369284, 29.094649355285494, 28.08737272112522, 27.12128514586469, 26.193883722648728, 25.303176266763543, 24.447584875795137, 23.775135804093324, 23.484898192504883, 23.436705109161313, 23.388619358227807, 23.104091183656525, 22.476247620907547, 21.73374049230323, 21.01954686538523, 20.33265419821649, 19.67361425693883, 19.04060805755168, 18.542891075491614, 18.328496823088933, 18.292811903003727, 18.257200862600474, 18.04696554929429, 17.582460381465726, 17.03219947569651, 16.50394158463825, 15.995891166567535, 15.50845206583465, 15.03950280112709, 14.671896271057676, 14.513035831324816, 14.486604259337131, 14.460232445153137, 14.304158633719819, 13.959444967453827, 13.550909673649576, 13.158175836379414, 12.781095140836001, 12.419581625849586, 12.07177703945662, 11.798874264766095, 11.681114068457658, 11.66155075048981, 11.642034303305866, 11.526622227721992, 11.27159564805082, 10.970840740952557, 10.68277292629933, 10.407278795922418, 10.143683452622522, 9.891509463946345, 9.694486458931971, 9.60973654539401, 9.595643335632191, 9.581621801159603, 9.498818082036752, 9.316608845070336, 9.10221135863006, 8.897580783647156, 8.702556967965737, 8.51669261684975, 8.340081830560148, 8.202523587502316, 8.142891260939162, 8.133045011772095, 8.123283025989648, 8.065671046436961, 7.939028368341308, 7.790771758189106, 7.650695847054215, 7.518196933690994, 7.392539063423463, 7.2744428562316585, 7.183502329880662, 7.1442324877787975, 7.137749596898745, 7.131296866052074, 7.09349392878554, 7.011463544407521, 6.916941694551659, 6.828708187533418, 6.747606057844304, 6.672038908191978, 6.603475891074808, 6.5519428470769, 6.53059249189906, 6.5271435243847025, 6.523732273597042, 6.5033346526595635, 6.4601814946545755, 6.413386914015471, 6.37226910378569, 6.337304062865362, 6.308182218012916, 6.285222504734851, 6.271024617750552, 6.266003142956049, 6.265270823222616, 6.264563922428011, 6.260876133467934, 6.254660298575638, 6.252523277522023]}, "44": {"0": [2.6669774270775415, 2.669501365488383, 2.6753563937124043, 2.6852393785963016, 2.6992245835734145, 2.712574292184419, 2.7186834089485843, 2.7196243379425513, 2.7205770826098155, 2.7272445758845114, 2.7447596978811775, 2.770177667852331, 2.798696770639729, 2.831086974167447, 2.8672107937459153, 2.9071476708222894, 2.941457051909055, 2.956488796940898, 2.9587727468734557, 2.9610430622042885, 2.97647261932514, 3.015159372990581, 3.067632666937493, 3.1240402452063574, 3.1841618840138226, 3.248377685011677, 3.31676605682571, 3.3740770497597428, 3.398818130500369, 3.4025509694512936, 3.4062949783580048, 3.431592906627017, 3.4943426674877425, 3.5775060402703223, 3.6657696046711763, 3.7595002611968114, 3.8579903899020063, 3.9620578507651167, 4.048434646552263, 4.085447982015447, 4.091070522639452, 4.096656427878407, 4.134354851329305, 4.2276306549215885, 4.350371122805353, 4.479781447489769, 4.6149340978398445, 4.756537744952855, 4.9046714937722165, 5.026864495684649, 5.078858645391111, 5.086732971660945, 5.09463096574453, 5.1475492529077, 5.27759351618315, 5.448371086299255, 5.626163862712166, 5.81147242786376, 6.005459927445174, 6.207257592600424, 6.373711168347268, 6.444869087683592, 6.4555976106400035, 6.46634612453625, 6.538679800642664, 6.716316578529403, 6.950176970116824, 7.194935790497289, 7.450398942443537, 7.718095192377211, 7.998357192721359, 8.229685330676185, 8.328527035220898, 8.343428634256151, 8.358361860280986, 8.459294841897146, 8.70846759115478, 9.034841983405938, 9.376807059190403, 9.734700416396256, 10.108962683996252, 10.499908550552377, 10.822228601753599, 10.95971098049517, 10.980483809575189, 11.00124705170214, 11.141201341690763, 11.48651804572442, 11.938394647148254, 12.410872779373978, 12.905786399413152, 13.423550946261406, 13.965084042395548, 14.412904303164005, 14.604093985345433, 14.63294426678211, 14.661909085775346, 14.857118427437813, 15.338458776654445, 15.971653063970185, 16.634636687955467, 17.331058649894928, 18.060520983014154, 18.826825086104094, 19.46010995636466, 19.730605663708854, 19.771506438940012, 19.81251501589959, 20.08928742723864, 20.772069968361066, 21.670520701423552, 22.613820793797057, 23.60360992035685, 24.641306675974068, 25.73122653012924, 26.634500270470923, 27.02099354462665, 27.07940916775737, 27.137970017295082, 27.532500989089883, 28.506482493377284, 29.791106578439507, 31.139665387192, 32.558501256688785, 34.04932277661098, 35.61648215625865, 36.91614165583517, 37.47233302481871, 37.556451505783194, 37.64079310170493, 38.209919717164865, 39.615731366895986, 41.46798277599251, 43.41742826648247, 45.46641392056305, 47.62262819930854, 49.89098777096119, 51.77161221361337, 52.576785553781576, 52.698454345052184, 52.820451439238106, 53.64382210506755, 55.67995160162618, 58.363131186942184, 61.188258912188836, 64.16264832419591, 67.28883117539131, 70.57627249900017, 73.30393817744846, 74.47356360651325, 74.65038496324185, 74.82762629367627, 76.02288282766672, 78.97846432180556, 82.88216334115053, 86.98539488943005, 91.30064854634708, 95.84052348114174, 100.62025138989392, 104.58438523567715, 106.28240005612031, 106.53886076446616, 106.79591217162366, 108.53070770522963, 112.82238950283043, 118.47953164013634, 124.4260583427716, 130.68323004764025, 137.25726168143817, 144.16143946502578, 149.88214111366554, 152.32779299719837, 152.69729664868944, 153.0677376410215, 155.5656391826397, 161.73395741154513, 169.85459752021808, 178.37414692845633, 187.30333079088652, 196.65759394286374, 206.45397116245468, 214.54120988780582, 217.98491365121723, 218.50528099253896, 219.0266690351195, 222.54427752894566, 231.20575553703574, 242.57618393178493, 254.4281498977065, 266.78534763180966, 279.64546930345745, 292.9944667691445, 303.9609683429718, 308.61923262245506, 309.32091783623247, 310.02373433656396, 314.7406045322309, 326.316982408704, 341.3580654710091, 356.8461245808365, 372.78237341395567, 389.1813753493692, 405.97912395192367, 419.5334373093143, 425.23054058857264, 426.0871809887774, 426.9448558879439, 432.69934442229754, 446.65987248606217, 464.38504959668774, 482.29182112877555, 500.24840691456893, 518.2756268655143, 536.064903044815, 550.1736582353125, 555.997058491011, 556.85456549941, 557.7117734188777, 563.449551052852, 577.0664561922583, 593.7911508234151, 610.0338109733756, 625.4982532663271, 640.108266776445, 653.8410626567487, 664.0685142894116, 668.0915110569963, 668.6784775931928, 669.2614662526506, 673.1331065179628, 681.8129680510351, 691.7659079081346, 700.380383789589, 707.4403671318328, 713.0697252025261, 717.1552752432966, 719.2757215588205, 719.8842416114554, 719.9569000803423, 720.0247573127021, 720.3801126050902, 720.5769154034876, 719.4362001855393, 716.6581770055118, 712.1879155151187, 706.2548734272423, 698.9443989623265, 692.1486082391585, 689.0281858104186, 688.5477168206495, 688.0635356786727, 684.7374459191071, 676.2950738360228, 664.5813214268992, 651.5889399670891, 637.7666035522861, 622.9632182047138, 607.2536786721216, 594.3626476862025, 588.8790632076235, 588.050920392046, 587.2213621716435, 581.6918288712192, 568.1645582125587, 550.8401402654115, 533.039793852549, 515.1232601412289, 497.1806128849173, 479.22468648753545, 465.0218529550561, 459.1356568418692, 458.259710122554, 457.3841104213526, 451.54394467376045, 437.55194999480483, 420.131699383707, 403.08033838295694, 386.37115301235195, 370.05016078628523, 354.1451457834455, 341.8801432433772, 336.85278325839494, 336.10515432999125, 335.3588185367065, 330.40704008548516, 318.73421211157233, 304.45475108597395, 290.67976403738504, 277.4031095007732, 264.6518474374039, 252.39302144888265, 243.01830507128872, 239.20793648087997, 238.64226486887398, 238.0780623566073, 234.34003629620835, 225.5766495160623, 214.94168522888162, 204.77923075675525, 195.06100953384743, 185.7857375891689, 176.94154059062524, 170.2102212462594, 167.48538435089642, 167.08198136109561, 166.67965983705852, 164.00662989033262, 157.7524434434257, 150.20795608909935, 143.02747082722303, 136.1896859820439, 129.6763193425677, 123.48191447796037, 118.78620643579197, 116.88377345965553, 116.60186308714015, 116.32063801371123, 114.45961390776074, 110.11551426389146, 104.8775446902924, 99.90069067505628, 95.16786744802056, 90.66930563458011, 86.39536801729051, 83.15807856622047, 81.84797797587741, 81.65394628609154, 81.46047286077628, 80.18011537138288, 77.18571395720188, 73.58252527653521, 70.15757801355419, 66.90166914739216, 63.809228467324786, 60.87089960757371, 58.64331381473438, 57.74268774348049, 57.60909682265336, 57.47581100467356, 56.59480659090165, 54.53631031859856, 52.05488636075882, 49.696878966630294, 47.457129236041034, 45.326498531915504, 43.29968445657723, 41.76459527341735, 41.14382991207603, 41.05187225846811, 40.960166516671684, 40.35390075093781, 38.93512154389917, 37.22727630817937, 35.60351033925404, 34.05937281454511, 32.588360030160274, 31.191191598406117, 30.132746933180844, 29.70407910409259, 29.640593236095715, 29.577292827418347, 29.157559424857197, 28.177712237502746, 26.996120417405677, 25.87162212405568, 24.801768978363075, 23.785507402419242, 22.81746499153249, 22.0830247508485, 21.78578380586455, 21.741710517922556, 21.697747117741045, 21.406673440356386, 20.726249523939856, 19.90518418696477, 19.12345195462738, 18.37905460144544, 17.67002541784378, 16.995990073717383, 16.48506526030841, 16.278520837713994, 16.247829683841573, 16.217221503573484, 16.01464900583157, 15.540237506075242, 14.968133107695557, 14.42303294413133, 13.904261342512601, 13.410392903087578, 12.939684530695487, 12.582547414188804, 12.43772234946377, 12.41627605845164, 12.394890492900924, 12.253504070319389, 11.922591204543762, 11.524477825666915, 11.14604807711082, 10.786950575367667, 10.446654984896872, 10.12481603102544, 9.88154741883401, 9.783438261742505, 9.768913990765338, 9.754431934308322, 9.658795494562337, 9.436138703745792, 9.168956337322044, 8.91725089980506, 8.680006503040364, 8.456020529333028, 8.245375472382552, 8.087862031865368, 8.024495995699807, 8.0151172410014, 8.005766292350506, 7.9442803128411414, 7.801084992191993, 7.630591820855018, 7.472044030782993, 7.323640912225347, 7.1862160769592665, 7.059576726396901, 6.965857131106311, 6.92875023067727, 6.92328648398239, 6.917844229959536, 6.88227611064558, 6.800516869616335, 6.706804150353874, 6.622386134600801, 6.547303286856906, 6.48162538052396, 6.424544236657472, 6.386430167895441, 6.372345780758619, 6.3703091614196925, 6.368292903707292, 6.35540334361304, 6.328528948832813, 6.302725977788016, 6.285641874239545, 6.278490035131987]}, "45": {"0": [2.6731898964188483, 2.673837121697364, 2.6757127721946747, 2.6788813195414796, 2.683220697829685, 2.688436640909004, 2.693617287493014, 2.6962990010714485, 2.6969262808746906, 2.6975614040732645, 2.7005037134134016, 2.7072928253607884, 2.7164194841951668, 2.726754948559817, 2.7383266989486676, 2.750804120567235, 2.7644701893000354, 2.7767316641547763, 2.7828568438669703, 2.784250542779896, 2.7856508610807422, 2.792033491950454, 2.806113466734207, 2.824055817926526, 2.843046731953639, 2.8631417735884837, 2.8843457972955457, 2.9066146060879987, 2.9262585223991286, 2.9358624401317868, 2.9380344891022534, 2.9402112199341213, 2.9500093194370103, 2.9711231193562524, 2.997443072498052, 3.025111434022191, 3.054016366155802, 3.0841331882259087, 3.1156167401445782, 3.142546847129265, 3.1557031948892593, 3.158685721388692, 3.1616784249760697, 3.175122103052939, 3.203875281080644, 3.2395250537809455, 3.2767045925919414, 3.3149702131575154, 3.3548944961512133, 3.3960203338504287, 3.4310322869916314, 3.448123268812978, 3.451997106947161, 3.4558839220060014, 3.473372121169787, 3.5108647588726054, 3.5571814022718296, 3.604936834223109, 3.654270598592347, 3.7049968895205176, 3.757270459928649, 3.8018045884227063, 3.8236590430165305, 3.828595657689244, 3.8335426631138914, 3.8557134421215684, 3.90274427165908, 3.9608417165818715, 4.020490768341722, 4.081801502874204, 4.1451589879984425, 4.209839843286764, 4.265038222802293, 4.291864632300099, 4.2979124347740685, 4.303974153071365, 4.3311332281114, 4.388772905857989, 4.459995305117738, 4.532572461328944, 4.607503914140638, 4.683839439782885, 4.762097844164886, 4.828723479026655, 4.8609937287265605, 4.868315598302587, 4.875668066793723, 4.908647390003686, 4.977997114409004, 5.063178933368885, 5.150895048559671, 5.240537814134661, 5.331856092031624, 5.425739583670415, 5.505650921458887, 5.544213073365196, 5.552924250444428, 5.561653933988227, 5.600826164702472, 5.683775034380453, 5.786151728884112, 5.891057063920661, 5.998175717846425, 6.107777820089405, 6.220316555399484, 6.316116744156959, 6.362407335767461, 6.372870038771711, 6.383357038454423, 6.430468337812615, 6.530345816929631, 6.653427204288971, 6.779219536736483, 6.908441347958688, 7.04109688000415, 7.177112811303862, 7.292409924672169, 7.348395475182208, 7.361080372998324, 7.373789434785451, 7.430670593373212, 7.551524076144886, 7.700217858567028, 7.852721635883849, 8.009408590006903, 8.170234997165197, 8.334690679305359, 8.474494036998346, 8.54235882127966, 8.557700545048398, 8.573078906532697, 8.641996694455102, 8.788550621612933, 8.968867202106209, 9.153882698211856, 9.344038111124451, 9.538326700799578, 9.737906195747309, 9.907512625302289, 9.98955550747479, 10.008166146043806, 10.026811151891641, 10.110545704496797, 10.288158797116672, 10.506336948721707, 10.730148204588362, 10.960150855499043, 11.196130396720434, 11.438082164832338, 11.643582746083801, 11.743384162523629, 11.765861361083804, 11.788398943834347, 11.889481835819023, 12.104719551705124, 12.370433936819008, 12.642600391653584, 12.922243170377854, 13.209219078042182, 13.503752132401978, 13.753728141093584, 13.875084504876634, 13.902540086342466, 13.9300716124462, 14.05345720785052, 14.316025616406558, 14.639223334843539, 14.971574067628385, 15.312264417950066, 15.662484359445319, 16.021449683807752, 16.326790326141246, 16.475367067154686, 16.508992419550886, 16.542704167101146, 16.693412026604875, 17.013575969284137, 17.410029289971984, 17.815958431546946, 18.2333001080813, 18.661819903039426, 19.10199762029288, 19.47638689516437, 19.658424076794535, 19.699579374283065, 19.740834401212908, 19.92562799005251, 20.318128465499164, 20.80306954431539, 21.301009387968598, 21.812620528117442, 22.338139040073788, 22.878465330314068, 23.338239208069407, 23.561871863697686, 23.612405719657893, 23.663055986020943, 23.889992328573683, 24.37261065966622, 24.96852282304271, 25.58155966005331, 26.211825362277814, 26.859907136299505, 27.525253497796434, 28.091151393577597, 28.3670210077568, 28.42945211188885, 28.492030981727314, 28.772480345142867, 29.36898026618881, 30.105527585847163, 30.862260325953546, 31.641439942985365, 32.44187587507204, 33.2659867335991, 33.96687609236499, 34.30786297766183, 34.38495696980972, 34.46228925535413, 34.809127050251945, 35.547064848919966, 36.45850941783535, 37.39781370849411, 38.36284825757258, 39.355332878926646, 40.37756303383784, 41.24745141015117, 41.67062854825247, 41.76636205414808, 41.862354392853426, 42.292907793941396, 43.20882613058786, 44.34405070721084, 45.509590835486435, 46.71234278205427, 47.94902924408085, 49.22056246927216, 50.30622967969852, 50.83418930836539, 50.95355018531135, 51.073208525532486, 51.60960510193633, 52.75146830855361, 54.16722440520334, 55.62224435801639, 57.12072939014977, 58.66476442483519, 60.25641995097627, 61.61307952608536, 62.273866768995084, 62.42328916003316, 62.57308471828539, 63.24467829992769, 64.67604325311214, 66.44644974829006, 68.26931426993406, 70.145683021826, 72.08157168548729, 74.07393426796332, 75.77497213224117, 76.60594753616314, 76.79398618159905, 76.982195347058, 77.82547026174404, 79.62231518640546, 81.84609781990156, 84.14179595737778, 86.50730188503535, 88.94520026538724, 91.45609001506834, 93.59920488779082, 94.64464310360337, 94.88134812652143, 95.11870768407115, 96.18351021121275, 98.45205550660096, 101.25675036613043, 104.1536944885192, 107.14160637789894, 110.22204475215807, 113.39636149299679, 116.10833357805954, 117.43377105498928, 117.73268529778494, 118.0324364959631, 119.3778097175253, 122.24420684085734, 125.79891017624468, 129.46349789246943, 133.2473123908445, 137.14623568172834, 141.17671690845694, 144.61833469337913, 146.2982116875078, 146.67817303059613, 147.05995809280267, 148.77356382822433, 152.41541097839942, 156.93077882606562, 161.59151896927878, 166.40397721849155, 171.36864184946688, 176.49110919060195, 180.8615558382159, 182.99128828815205, 183.47369176778744, 183.95761261985328, 186.1307772985327, 190.77012371778576, 196.51828135686821, 202.43902053184604, 208.55464434521394, 214.87661478355943, 221.39749251753986, 226.97251429579472, 229.6860971439579, 230.3001171774053, 230.91582212173174, 233.67773706133008, 239.5649296332295, 246.8816176848924, 254.41769253104997, 262.19915844354756, 270.2275531568866, 278.4901675892584, 285.55231727083947, 288.99449011169025, 289.77629329495426, 290.56146085014956, 294.07793329825023, 301.5435819798184, 310.7977301085135, 320.33951522780245, 330.16739566571795, 340.3064873686003, 350.7537514247105, 359.6502552917321, 363.9914547837298, 364.9738545928562, 365.958965407405, 370.3715361143364, 379.74608179117865, 391.3358640747021, 403.23889457111784, 415.47063255945346, 428.06681944361526, 441.0180549493369, 452.0103733212236, 457.3502947744114, 458.55701636044535, 459.76645425085485, 465.1826731285038, 476.6854890246668, 490.85873493222624, 505.3451078505632, 520.1470051732107, 535.3112121509209, 550.833317912783, 563.8811712465629, 570.2016520480946, 571.6289557073103, 573.0591055067338, 579.4594901667987, 592.9949293491028, 609.5302599801016, 626.2797855597781, 643.3648711520209, 660.604157649713, 677.907372538003, 692.5045912367201, 699.5179672412115, 701.09545136467, 702.6737862402931, 709.7117409588304, 724.3366734756863, 741.9862034115653, 759.6921716462925, 777.4810047502352, 795.2035971010824, 812.6772726664362, 827.1250107612289, 833.9951453752861, 835.541633583669, 837.0864539192626, 843.9019314968986, 857.8775186107437, 874.6283927683811, 890.9516537605247, 906.7518958789225, 922.266565035279, 937.3272749552988, 949.4846613036945, 955.2111900404536, 956.4558228982195, 957.6953042266941, 963.1516327020452, 974.2117548663799, 986.974373635994, 999.0865520594343, 1010.3994473274174, 1020.9345929295768, 1030.807606080938, 1038.3264086801792, 1041.6851065536239, 1042.4092799848233, 1043.126385696237, 1046.2460838929208, 1052.2667268509672, 1058.7398786084163, 1064.4568115559496, 1069.096139649175, 1072.7679603910515, 1075.393808092873, 1076.7397495839698, 1077.195289861545, 1077.271164042395, 1077.3373407486024, 1077.6081414073233, 1077.7754564125921, 1077.1115469620702, 1075.1385916536415, 1072.2955207351054, 1068.6651220502538, 1064.1381652813452, 1059.6131230261633, 1057.043664430993, 1056.443559325256, 1055.8855117255296, 1053.3008044902535, 1047.3088528912863, 1039.3295253072088, 1030.3062812163894, 1020.4790424826915, 1009.7781711967829, 998.2105900962912, 988.1876602175614, 983.144813297232, 981.9888263448294, 980.8266403127202, 975.7078156930011, 964.7452129053858, 950.9282300795577, 936.5865583261973, 921.4343512929844, 906.1078846863315, 890.2528475902695, 876.6492001420133, 870.0781919518014, 868.5973390653991, 867.113879805906, 860.4770529334681, 846.4092813112411, 829.1250622828542, 811.6890317669812, 794.3317638575433, 776.7322977864069, 758.9733193990961, 744.2358839081095, 737.1408173604269, 735.5487084477088, 733.9571141992315, 726.9207963581713, 712.1473062110114, 694.4146886434814, 676.9636052878622, 659.6576383648418, 642.4519220245998, 625.4460955021276, 611.4916956430883, 604.9131783284728, 603.4420086061598, 601.9716489513438, 595.4346207104034, 581.9359437201247, 565.8538725004751, 550.079241437513, 534.5856973503757, 519.438282781295, 504.68608732982744, 492.6385034843009, 486.96097186124587, 485.695003836941, 484.4251457144534, 478.8107682281217, 467.2873794482494, 453.7060921976793, 440.4294047151367, 427.51266945200325, 414.9921008109416, 402.74779315695764, 392.83045181116694, 388.1664830831918, 387.1245576338645, 386.08498208971696, 381.48574334169007, 372.0776320643976, 361.0476645473447, 350.32477144804704, 339.8885017011301, 329.77103252772514, 319.94730390165466, 312.01473563560546, 308.2920514641694, 307.46228159515937, 306.63456721830636, 302.9740724279521, 295.4709776822354, 286.6755270487813, 278.1623364312045, 269.90085922057045, 261.8818756579729, 254.1280371709409, 247.8583007580479, 244.9150734462063, 244.2594329820457, 243.60583081352456, 240.7203719748226, 234.79648357604884, 227.8718159385618, 221.15340987908985, 214.6475097637006, 208.3411596312961, 202.23880438324028, 197.31395217686608, 195.0040969735161, 194.48933204788918, 193.97604005103224, 191.70794564411014, 187.0500451237821, 181.59581084568362, 176.31904059120902, 171.21084666545082, 166.2586963037879, 161.46603631856138, 157.59488279857263, 155.78090278249954, 155.37694408441442, 154.97420456439264, 153.193495999175, 149.53291086553074, 145.2480374766994, 141.0991498893681, 137.07900935747992, 133.188571778377, 129.40591488854835, 126.3616978580081, 124.93153535801945, 124.61207477765065, 124.29350590109574, 122.8911984066493, 120.01293908440697, 116.63864249527145, 113.36685820457888, 110.20101064810541, 107.13076134905036, 104.15302438087515, 101.74548923525674, 100.61525628003875, 100.3633456742428, 100.11233254103654, 99.00310771220673, 96.72800695029437, 94.06744894012377, 91.4837031235827, 88.97563755473244, 86.54411673129776, 84.18687657247781, 82.28058057298436, 81.38516695049064, 81.18561023701251, 80.98661732312674, 80.10743375632154, 78.30511478640082, 76.1924977542752, 74.14141230675729, 72.15132720759789, 70.21836553677157, 68.34587374959482, 66.83204187350155, 66.12145652943919, 65.96303369023191, 65.80505133423884, 65.10697272627186, 63.6740538058304, 61.99152423463703, 60.35870612507374, 58.7727309215962, 57.234154421882124, 55.74127923769092, 54.53293248909891, 53.96672252081297, 53.84045088659, 53.7144610464435, 53.15736480167851, 52.012889196624, 50.66929867843313, 49.36603366595801, 48.10152537823544, 46.87074017921357, 45.676330466305494, 44.71038590655517, 44.25641126391884, 44.15518981465831, 44.05420117944623, 43.607140441919555, 42.68982169378572, 41.61401944814382, 40.56805005610939, 39.552003595644415, 38.56491252666633, 37.605858903531306, 36.82972558670379, 36.46450538398908, 36.38314368309702, 36.30196941234372, 35.942754293458265, 35.20533150191013, 34.340722788520594, 33.49960588064964, 32.68189790053624, 31.886816995590088, 31.114698017519625, 30.48988898049439, 30.196065960722198, 30.13053925678069, 30.065007696794947, 29.775391934887853, 29.18081817455947, 28.483649116597753, 27.80547831013657, 27.145715782595435, 26.503053480078258, 25.879227760647936, 25.374431219449185, 25.137390188050336, 25.084570094155183, 25.031900301220976, 24.799081359385756, 24.319584047806487, 23.755782120109345, 23.20774136878591, 22.67556928498245, 22.157458994379272, 21.65363802647837, 21.246230624445417, 21.05481116063864, 21.01214748446098, 20.969603271945555, 20.781419558355495, 20.393951289576083, 19.93885987432002, 19.49733684200314, 19.067901473225987, 18.64934608737599, 18.242589281026643, 17.912931232371243, 17.75723663811807, 17.7225294349347, 17.687917233589875, 17.535236764992906, 17.222187852014784, 16.85369433033617, 16.49539998331101, 16.146422048804357, 15.807313893070587, 15.477017349235219, 15.20966287874269, 15.08412652553449, 15.056144133493316, 15.028233289559026, 14.904020716191884, 14.649775539398547, 14.351447293405263, 14.0606239087781, 13.77775970095246, 13.502712591139122, 13.236244920158606, 13.020184267510361, 12.918557687757323, 12.895887726531578, 12.873273516911349, 12.773259201921741, 12.568139121876216, 12.327207316731352, 12.093425205276624, 11.86586872328888, 11.64514500221199, 11.43068333302543, 11.257168830075232, 11.175725536209262, 11.157561449226542, 11.139443803490071, 11.059497347347161, 10.894674820401335, 10.701758919240177, 10.514555632661693, 10.332302476748104, 10.155933530921788, 9.985114847739807, 9.847243239996507, 9.782351063728884, 9.767881595444084, 9.753451192597232, 9.689673199607372, 9.559101298255735, 9.406180711057884, 9.258185620774217, 9.114698449930776, 8.975458939897374, 8.84069902642087, 8.732368197095893, 8.681687782122417, 8.670352108468993, 8.659053003231506, 8.609186983191401, 8.507036047645759, 8.387824242440274, 8.272508403745492, 8.161214375817018, 8.053781808567956, 7.949841834825257, 7.866685648051038, 7.827674609338555, 7.81899921403717, 7.810355283426596, 7.772289918253106, 7.694644452357055, 7.6041691192048875, 7.517215252851202, 7.4336767572841875, 7.35334553686967, 7.276138770669644, 7.214725979230787, 7.18624207188658, 7.1799150276725925, 7.173612316666668, 7.145928853871249, 7.089952170244784, 7.024771888162328, 6.962338281080116, 6.903436061917919, 6.847518317821593, 6.7949648527657445, 6.75333507679474, 6.734089734228598, 6.729833166259547, 6.725600656264894, 6.707047197917827, 6.669594381653008, 6.6271778617570964, 6.587503557932771, 6.550825290679911, 6.516911815745509, 6.485922816805713, 6.462555855836013, 6.452156524313086, 6.4498816921863655, 6.44757354283577, 6.437659362570327, 6.418142976676187, 6.397026105583262, 6.37895821279034, 6.363392257719506, 6.350318712882693, 6.340435188452288, 6.333975215635679, 6.331543510990835, 6.331060082769995, 6.330598801548158, 6.3288137607151125, 6.32644116289169]}, "46": {"0": [2.69502488733296, 2.7066426492476054, 2.755110116001888, 2.8081209956696958, 2.8243378089773965, 2.825872454086357, 2.8274162033493835, 2.84484580402382, 2.923898984515695, 3.0762511718677503, 3.2694647776747616, 3.507147167017792, 3.793676935405288, 4.133755136735672, 4.387738665851892, 4.4563887265838265, 4.462806441549013, 4.469223715264793, 4.539944541307529, 4.834267086586359, 5.338324112434482, 5.915832599717717, 6.579576647156886, 7.345414875060768, 8.23123822194189, 8.88616053490362, 9.063477236663939, 9.080002448058785, 9.096567865345, 9.279085666214394, 10.039905698738858, 11.34937235503082, 12.868103296545192, 14.632223919661731, 16.685751512665895, 19.079933339631953, 20.8623854137428, 21.346713488189543, 21.391927589424146, 21.437247737027842, 21.93765522797425, 24.028433493129164, 27.670637131727243, 31.948768892288363, 36.98240509848729, 42.912502967312186, 49.92065542908731, 55.19391284838827, 56.63572974735128, 56.77085470245138, 56.906299504593306, 58.39764879355787, 64.67312131756562, 75.72264513782015, 88.86596458401108, 104.55339389320054, 123.30515353879099, 145.73836203363192, 162.81712958351525, 167.50590157861708, 167.9445449097175, 168.3844298613349, 173.24405891389688, 193.81499406426755, 230.33901881485878, 274.1305213225521, 326.5282548840499, 388.87421893104727, 462.2535504486063, 516.6680967065521, 531.3479884999848, 532.7164911270836, 534.0879577034194, 549.1417458547625, 610.8253394195947, 711.8581957898798, 816.7796867349778, 916.7391713843265, 1002.6593479073873, 1064.9681885116986, 1089.9403930633807, 1094.043879536266, 1094.3758919855618, 1094.7006169800409, 1097.758219420575, 1100.3352109131881, 1077.1123078287656, 1022.1155391743073, 941.8643383625747, 844.6381815229101, 740.1265133500739, 672.0868898690633, 655.1017749457984, 653.5431417967116, 651.985372544404, 635.2619729205143, 572.1177457107453, 484.00054310219303, 407.5667403115562, 342.3889767069431, 287.4465081871307, 241.46103030871706, 215.54438559277506, 209.41588190665667, 208.86012188065246, 208.3058514119428, 202.3921350422169, 180.87066520263267, 152.62905552489178, 129.0777114644468, 109.41980127709257, 92.97722218025586, 79.201794982924, 71.39272303962163, 69.54329189345216, 69.375637227929, 69.20840769354056, 67.41990760419858, 60.88256198051987, 52.22210351824934, 44.91612771620425, 38.73696348130829, 33.50325528736598, 29.065540961941398, 26.523494524256257, 25.918706426421956, 25.863882281084933, 25.809202757174297, 25.223647907140727, 23.07190011082024, 20.20167647444345, 17.76046160127182, 15.679707581742624, 13.906965642140884, 12.400014154000429, 11.540139238627825, 11.335808569338251, 11.317276325089642, 11.298793538693056, 11.101225951901942, 10.378237251576236, 9.424436159277347, 8.630924513142212, 7.978895958667218, 7.453216668475867, 7.042027263693915, 6.829801965240644, 6.782861414379007, 6.778685134670045, 6.77453338148698, 6.730955380824375, 6.585290307545712, 6.450926657502838]}, "47": {"0": [2.718616464240485, 2.7191331176156335, 2.7207707934817478, 2.7235216796930914, 2.726323513959239, 2.727947300667601, 2.7283633545224966, 2.7287873327693233, 2.730642661757375, 2.7349586973968, 2.7410366976612703, 2.748090532818784, 2.7561108501194784, 2.765235001523555, 2.7755134064218026, 2.78483228726514, 2.7895620036810405, 2.7907190453334842, 2.791885344035664, 2.7968536215512674, 2.807641343780293, 2.8214835889183187, 2.8365160851533093, 2.8528321994081263, 2.870255564750595, 2.8886095871067385, 2.9043842621963165, 2.912197399693038, 2.914071124916724, 2.9159535404295607, 2.923904895018975, 2.9412211269795, 2.963524861903112, 2.9865218959698865, 3.010639215502952, 3.0358588836156977, 3.062130358863407, 3.084596095357853, 3.095596866439219, 3.0982515584290597, 3.1009169261276077, 3.1121578910435654, 3.1362185221403927, 3.1664822431335415, 3.1977307290860986, 3.230327512243155, 3.263953238882064, 3.2988199948257386, 3.3284670090133206, 3.342945596120303, 3.346440243719171, 3.349944952298725, 3.364642682950987, 3.395963644913161, 3.4350173710718863, 3.4755747985367877, 3.5172422282842217, 3.5604421648844378, 3.6047654660471826, 3.6422772763796227, 3.6606530425435744, 3.665088842208006, 3.6695397320238934, 3.6882212666077465, 3.7278351757857893, 3.7772302644502824, 3.827979322054601, 3.880253425794135, 3.9338540721823465, 3.9889422393387717, 4.035601657715752, 4.0582342414777335, 4.0636934201863255, 4.069166945474858, 4.0921692590408645, 4.140971017380542, 4.20162561864445, 4.263831019178879, 4.327640770832678, 4.392942994720818, 4.459874725194925, 4.51623168880066, 4.543609672211742, 4.5502042274843975, 4.556812559755955, 4.584604726574502, 4.643565221620257, 4.716656431286905, 4.791290003263696, 4.867597182848176, 4.945755539257437, 5.025795610892244, 5.09299167045754, 5.12555716188094, 5.133401026619622, 5.141261197824403, 5.174246924886524, 5.24404109546202, 5.330734083296238, 5.419342051575452, 5.509920654986393, 5.602769455531471, 5.697760968731343, 5.777596156132972, 5.816198693573362, 5.825492561350392, 5.83480607780214, 5.873894396876472, 5.9565599991768075, 6.059353986490627, 6.164591810506133, 6.272266152391291, 6.382280218435658, 6.494883095361874, 6.589884485902659, 6.636060678100202, 6.647190257698469, 6.658345812728324, 6.7051914229407865, 6.804231079376365, 6.927050646004722, 7.052590210346073, 7.181196243360051, 7.3129727989449265, 7.447584850019505, 7.561161962963975, 7.616417791569869, 7.629727248718956, 7.643067355838565, 7.699054098999192, 7.817552866430596, 7.964451367273223, 8.114811033228245, 8.26888047393318, 8.426706973227045, 8.588248004046891, 8.724311846047003, 8.790519946828985, 8.806471841502495, 8.822458715190644, 8.889554479992059, 9.031603673921897, 9.20767230838241, 9.388068466405398, 9.572667796927584, 9.762005072334947, 9.956143418398549, 10.11898678733855, 10.198176623938181, 10.217253334740867, 10.236373731977826, 10.316657150518328, 10.486629509277783, 10.697871417895975, 10.914077617065939, 11.135503563196844, 11.362502848237163, 11.59464827509531, 11.790235765546324, 11.885303933836678, 11.908212908812121, 11.931173396703276, 12.027763280293197, 12.232646880851604, 12.48653864452428, 12.746285913352631, 13.012366014427654, 13.285104116960225, 13.564815147393174, 13.800510337067402, 13.91517101769151, 13.942806065718445, 13.970496098934188, 14.086766385431138, 14.332909291313298, 14.63833969350813, 14.951664398355792, 15.272609818312763, 15.601733783718585, 15.939114104729327, 16.223367968464313, 16.361543471458948, 16.394854532078064, 16.42824771087151, 16.568523065422788, 16.86589681005267, 17.235409869110576, 17.613563928917312, 18.001289101007597, 18.39906919328687, 18.807301874645788, 19.151531756732425, 19.31898806273337, 19.35936799503701, 19.399849210457987, 19.56991814495588, 19.930493358026037, 20.378266640124266, 20.836742246571006, 21.30683584861163, 21.789186445534497, 22.28417625669917, 22.70180525139493, 22.905301117560875, 22.95440364316975, 23.00362395609012, 23.210349534442482, 23.648095959753668, 24.19155037711129, 24.748726478769957, 25.3209218661321, 25.90822599973862, 26.510865548151152, 27.019731201450004, 27.26788537936584, 27.32772119183314, 27.387663346162373, 27.639493129367192, 28.172835475092576, 28.835842820514138, 29.517008068272457, 30.216049068325876, 30.93302612283778, 31.669364405308855, 32.29053710476668, 32.59320917935331, 32.66620049664449, 32.73936835078778, 33.04668929807875, 33.69977647544437, 34.51071212387638, 35.34316445185204, 36.19926990634841, 37.078424534120764, 37.98174741028587, 38.74423069613347, 39.11557466648205, 39.20512912115929, 39.29491300058921, 39.67216307560215, 40.47221422933873, 41.467624702544605, 42.49053531300885, 43.53984246605794, 44.61756984015836, 45.72563353090108, 46.66166275777677, 47.11777615631401, 47.22773136542559, 47.33798733268268, 47.80146155970152, 48.78550463351271, 50.00925476088357, 51.2656062470451, 52.558230535929034, 53.88768541387415, 55.254193456315775, 56.4064984464349, 56.9678356228921, 57.10319302113431, 57.238889225374756, 57.808966021177426, 59.02171308462076, 60.53272101731913, 62.08501416395545, 63.68006460942849, 65.31949160198408, 67.00423784569864, 68.42899258811262, 69.12322950250386, 69.29074356232988, 69.45871917544099, 70.16493811841077, 71.66524764438529, 73.53213533259593, 75.45297746619896, 77.42913609230241, 79.46243193393792, 81.55151625965303, 83.31597869332305, 84.17680786639556, 84.38454586127293, 84.59283451401852, 85.46821178356359, 87.32571657443343, 89.64037492958137, 92.02152573068858, 94.47099288736327, 96.991613909485, 99.58928918740409, 101.78546955169577, 102.85298731744567, 103.11023166064922, 103.36871446710622, 104.4574101605991, 106.77327361400556, 109.65492254747477, 112.61847618346324, 115.66924730552236, 118.81100995351767, 122.04249844666658, 124.77301672163077, 126.10653296958552, 126.42834934856037, 126.7510748666662, 128.10800145919802, 130.99060253567797, 134.57677130790103, 138.27036804200503, 142.07270593260694, 145.99874321455428, 150.03370044342222, 153.44691054127765, 155.11196588887202, 155.51379235929787, 155.91683060726848, 157.61018495491723, 161.20719586342082, 165.6923474381245, 170.31028413207548, 175.0701777696659, 179.96228852114893, 184.99586037827797, 189.26291534390867, 191.34070953321714, 191.84460348949864, 192.35018909104556, 194.46657376928317, 198.96280444576738, 204.56615500439963, 210.32510137166048, 216.2657656443504, 222.38468895236514, 228.69037812447314, 234.01445896204177, 236.6100624990501, 237.23670212013133, 237.86535456741018, 240.50953798048806, 246.1281729301774, 253.11573991362107, 260.30003427607994, 267.7011349535653, 275.3283730070349, 283.1755221246934, 289.79428383033826, 293.0227092085746, 293.8017825442867, 294.5830414695394, 297.86774546661775, 304.8387263456195, 313.53095329564275, 322.4494223097471, 331.6286544139586, 341.0897549078831, 350.8026724630355, 358.98196275016926, 362.96662793388293, 363.92798456106465, 364.89238931113067, 368.94849026772226, 377.5373883698075, 388.2074202663573, 399.15315110617206, 410.3952732916075, 421.92164971106087, 433.77117985881665, 443.74394953649545, 448.5841848165497, 449.75265939899856, 450.92382358384356, 455.8400851940576, 466.2248834864632, 479.05643194890445, 492.26602523436213, 505.72071602299116, 519.4366884656847, 533.512899359791, 545.2075565069905, 550.9570970911403, 552.3344152507723, 553.7130249288912, 559.4815133042899, 571.6036086679351, 586.609351694856, 601.9294669614762, 617.4362082807095, 633.0889266685527, 648.9720720666847, 662.2461598504818, 668.6392493684954, 670.1713009603384, 671.7043168864569, 678.1137888671791, 691.4981337651143, 707.9242505253188, 724.5401655642592, 741.165787278652, 757.8313663874242, 774.5188786773823, 788.2309704774165, 794.7974669920021, 796.3705796024007, 797.9375896853762, 804.4496887704153, 817.9541323641101, 834.2506302295886, 850.3372127216554, 866.3061688453038, 881.9753529740816, 897.2673925533188, 909.6937377955603, 915.564321113602, 916.9625558474567, 918.3576388752845, 924.3527400391171, 936.2397405838142, 949.808594266814, 963.7709983509004, 976.7532958628253, 989.2383499026989, 1000.979943921853, 1010.1132832924176, 1014.4220245434916, 1015.4438198354769, 1016.4615836199706, 1020.6663596244807, 1029.03130058959, 1038.2429941868697, 1046.8743708033603, 1054.767297100269, 1061.9697904707248, 1068.1775594314772, 1072.713150866305, 1074.434172345178, 1074.889397502442, 1075.3368999781758, 1077.1214517565188, 1080.432411971418, 1083.6501659688035, 1086.2307950609315, 1087.9339751660696, 1088.3651196956941, 1088.4703365811501, 1087.8367118857564, 1087.2267442980688, 1087.0597062035804, 1086.8845853637824, 1086.0663176938692, 1083.9053495322191, 1080.6819328742408, 1076.6453853774144, 1071.783703491312, 1065.6980617644406, 1059.2154750240286, 1053.3180847089448, 1050.2866737812124, 1049.5419372621448, 1048.790043964932, 1045.5742335173852, 1038.5809351581997, 1028.8621951743107, 1018.8386214155576, 1008.0698807483848, 996.5867613199499, 984.6641814490305, 974.449572173134, 969.4361086804402, 968.2236936516497, 967.0068865776606, 961.8803063561523, 950.9317510707758, 937.0179627228435, 922.4980213371953, 907.5054608725004, 892.4952323786275, 876.9171153027156, 864.037939985333, 857.7866693400326, 856.2814887907897, 854.7733735068201, 848.4465627067706, 834.9793923766873, 818.7495245421002, 802.0464407215466, 785.628652738427, 768.9649345389918, 752.4085681466224, 738.7836544456475, 732.2074870902926, 730.6342232261457, 729.0617935739742, 722.5072245996968, 708.8213654046706, 692.3793150860057, 675.9892542006525, 659.7540020988196, 643.8680412820444, 628.0943363072593, 615.1764554874258, 609.015529320103, 607.5424818537876, 606.0712078984249, 599.9946594834098, 587.4446000397957, 572.3949628317658, 557.6224410153958, 543.1866654815751, 528.9767656883562, 515.0606947366133, 503.7839877024237, 498.45265755521217, 497.1815763758114, 495.9128611465944, 490.64258674129434, 479.7781180395046, 466.85026709220057, 454.23540238405764, 441.9547094331453, 429.9588295011751, 418.2215457885414, 408.7826256038895, 404.32285112581656, 403.2609733378943, 402.2016195226393, 397.80696023691644, 388.79091367626137, 378.10097294183015, 367.69906111740244, 357.5454099204879, 347.67375257034223, 338.06236405453564, 330.3391363493735, 326.698396701744, 325.830210333102, 324.96399948851905, 321.3712230887288, 314.01255175165994, 305.30633675609994, 296.8575103456296, 288.6508260699424, 280.66717378521, 272.91050299824445, 266.68209771862814, 263.74682174586064, 263.0484119949278, 262.3518501601711, 259.46546698000907, 253.54076006177078, 246.52795291777738, 239.72407539330908, 233.12628280449692, 226.71204866046043, 220.46702785093944, 215.47713708223114, 213.12816897823282, 212.5691539571193, 212.0115754512978, 209.6989606110469, 204.95413123466994, 199.33822162773583, 193.89315213454378, 188.6006823496222, 183.45514895158536, 178.44951483780756, 174.4507843332637, 172.56936240976805, 172.1216775718422, 171.67462635742288, 169.8223361190894, 166.02892878692327, 161.53718530337602, 157.17938016760343, 152.94702691176627, 148.83376828642352, 144.839148191885, 141.63659627002946, 140.12734563425806, 139.7685263203452, 139.40960158476653, 137.92199234915415, 134.87626306765003, 131.28042454990663, 127.79474978870589, 124.40664427720205, 121.10891297850706, 117.91144434844446, 115.34229910988144, 114.13221981327466, 113.84465031297051, 113.55793611096047, 112.37038060112533, 109.93050281494838, 107.05190066811157, 104.25593931670201, 101.53123759056376, 98.88507719163572, 96.31789513477699, 94.25590816460439, 93.28407258707028, 93.05280783457859, 92.82214881660728, 91.86510592302552, 89.90264940701582, 87.58453243289928, 85.33237448725001, 83.14368811749668, 81.0163626163125, 78.95092599526379, 77.29127546299222, 76.5093486282947, 76.32381206124734, 76.13872288526797, 75.37096184151386, 73.79405958257622, 71.92662634030096, 70.10818350418383, 68.34232243821221, 66.62769384109617, 64.9610109601651, 63.61951146194841, 62.98823123719277, 62.83821926680608, 62.68857120930585, 62.06784569559451, 60.79243715178072, 59.284439564544215, 57.817953989019635, 56.39207009848166, 55.004768293017314, 53.65339678353153, 52.56804697017508, 52.056195852574106, 51.934867769974154, 51.81389872376449, 51.312113376600955, 50.28150590026213, 49.06054676469013, 47.871390159864966, 46.71459984102782, 45.58862432231519, 44.49367459095301, 43.614640324410516, 43.20045235635939, 43.101900056251246, 43.00361007007337, 42.59529092121778, 41.75692658249706, 40.76490574560622, 39.79958957264356, 38.859445673124455, 37.94392422499355, 37.05417890341313, 36.339081409958354, 36.00137680353769, 35.921054066997236, 35.84113156702633, 35.50951572970819, 34.82804117199449, 34.020633700068196, 33.234938690759215, 32.47023430944753, 31.725443949571428, 30.998997011542286, 30.415522729734633, 30.140760438432565, 30.07539909214661, 30.01021789258426, 29.740032710640946, 29.18454779266182, 28.52577441737185, 27.88373921154655, 27.258973098553234, 26.650351738049885, 26.058919948303718, 25.582029160396377, 25.35747050636768, 25.303863624199778, 25.250388136418703, 25.028869582542573, 24.57419165906367, 24.035913627782165, 23.5124042351057, 23.001561379855094, 22.5042916634266, 22.020449026892514, 21.63113895325712, 21.447390792567113, 21.403646937022007, 21.360010703847497, 21.179468904912053, 20.8077020605254, 20.36774415462283, 19.93940646506615, 19.52266495848197, 19.116721045946353, 18.720148585867484, 18.401818528068937, 18.251651883187836, 18.21590403397781, 18.180244698841143, 18.032282336579524, 17.728232874124643, 17.367739094782635, 17.01669716619998, 16.674426858581366, 16.341463318530195, 16.017178631898542, 15.756125943873194, 15.632861001306678, 15.603514609173335, 15.57424120868638, 15.452837495337542, 15.20364509275526, 14.908323961614974, 14.621045362844416, 14.34090597808927, 14.067871860878327, 13.801873529499767, 13.5881853482915, 13.487495667092476, 13.463537173326285, 13.439642336295453, 13.340613641444683, 13.137087198796506, 12.895757151024087, 12.660860283490933, 12.432217524706765, 12.209827454483564, 11.993592698953702, 11.819672905822022, 11.73766751617951, 11.71812503348241, 11.698627185527855, 11.617822833921778, 11.452334569859946, 11.256242192050202, 11.065700772929238, 10.880401379767802, 10.700267537322077, 10.525000310734715, 10.384301969771773, 10.318156879947548, 10.302415388677373, 10.28671468205039, 10.221617803921276, 10.088093847034221, 9.930241932855987, 9.77684038755395, 9.628016847976575, 9.48358582595256, 9.343315996311656, 9.230991006502443, 9.178116113942417, 9.165534972271189, 9.152978849414616, 9.101119523148752, 8.99490356520682, 8.86975690243657, 8.748415557071086, 8.630939431528697, 8.517026424272231, 8.406950529947267, 8.318947738466353, 8.27761290668165, 8.267790452397973, 8.25799912300679, 8.21746463352811, 8.13466606385023, 8.037065712055512, 7.943069213364192, 7.852331015709976, 7.764877173713457, 7.680658132852871, 7.613646826882901, 7.582268768506291, 7.574822327777746, 7.56740308272627, 7.536727628534709, 7.474246350476504, 7.40118551659263, 7.331198569853724, 7.264254030772219, 7.200193757031353, 7.138696263126093, 7.09024955706699, 7.067774094870084, 7.062453624021094, 7.057156390699982, 7.035297277676133, 6.991097131410276, 6.94005075220911, 6.891627772941884, 6.845956752282247, 6.802746090093115, 6.762340031389697, 6.7310183992009565, 6.716671515106045, 6.713299685418117, 6.709954465833232, 6.6962052557181915, 6.668804728459191, 6.637918781803934, 6.6095878444204965, 6.583865270992183, 6.560699923187551, 6.5400915790631915, 6.524971424728405, 6.518368369415104, 6.516841110529471, 6.515336387807438, 6.509298795784604, 6.497937791761366, 6.486379374274868, 6.477287777110903, 6.4706909401644115, 6.466583674093814, 6.465315451867379]}, "48": {"0": [2.7356744041093135, 2.7358986631907434, 2.735975491666587, 2.736069603769223, 2.736695023018505, 2.738939765544499, 2.7431138610179886, 2.7490871179236107, 2.756728084475, 2.7659765327522243, 2.7768885111249757, 2.7873278457239916, 2.7924947560950235, 2.7935037133658973, 2.794523234610781, 2.8000530302565534, 2.8130230037201454, 2.829945897615964, 2.8485947415184056, 2.869173762242478, 2.8915052861663457, 2.9154074716697345, 2.9367103915050725, 2.9470717293816464, 2.949014227085047, 2.950974238496485, 2.961556603201564, 2.9854450242636843, 3.015832457719551, 3.0475431936459394, 3.0813766601930266, 3.1168406298694746, 3.1539136469723976, 3.1862502752461914, 3.201837897844882, 3.2048519052235496, 3.207875071708026, 3.223812703611267, 3.259077222000645, 3.3031836558490317, 3.349208523233101, 3.397238810027895, 3.44742297459112, 3.499703778562607, 3.5444311813685037, 3.5658218032598197, 3.569956355892036, 3.5741033742896797, 3.595961943753618, 3.6440614096059827, 3.704241484429765, 3.7664335071848276, 3.8310315244751876, 3.8979202626782135, 3.9671852509443544, 4.026636440504627, 4.054846416305735, 4.0602822782460715, 4.065732807617001, 4.094445560180631, 4.157582794533006, 4.235936126339387, 4.316827855566162, 4.400298525522992, 4.486462270628092, 4.575405142211261, 4.65129764746833, 4.687262359963235, 4.694173055599105, 4.701097411491823, 4.737522515514252, 4.817430866128882, 4.916374600924089, 5.018192798455001, 5.122970184575299, 5.2309823616459035, 5.341892842359199, 5.436442688542346, 5.4811324757477085, 5.489712259929531, 5.498316091093654, 5.543641269285076, 5.643172598369188, 5.766305931425615, 5.893148150109993, 6.023299665344952, 6.157662324576598, 6.295846502823287, 6.413910984859962, 6.469699506813216, 6.480452228694492, 6.491228258007574, 6.54787149499575, 6.671980379468256, 6.825747866633489, 6.984225226933001, 7.147483097341426, 7.315690869024234, 7.4891084189433235, 7.637191189833465, 7.7072318190464735, 7.720743297074601, 7.7342870366742815, 7.805551106478044, 7.961721317119825, 8.155111029820612, 8.354524058015514, 8.559898687020194, 8.77198932746763, 8.990519846482822, 9.177011675582797, 9.265204888626876, 9.282223227198447, 9.299283815325733, 9.389071046972692, 9.58605352271825, 9.829979356088627, 10.081138315448005, 10.33979687684548, 10.606772441438654, 10.882458918834034, 11.117465527214785, 11.228617995558553, 11.250045060809377, 11.271518418701946, 11.384658075716935, 11.632871943627768, 11.940448701793288, 12.257841585201495, 12.58480192638066, 12.921899634767714, 13.26988241088384, 13.567263312533333, 13.708075423770078, 13.735305452142047, 13.76261260229351, 13.906108143195931, 14.220216451844323, 14.609409644090018, 15.011286150807106, 15.425938731093805, 15.854046075153228, 16.296379541083613, 16.674441175853744, 16.85346962198964, 16.887996499812694, 16.922602376614584, 17.104499321207186, 17.50422810073257, 17.999793760512965, 18.511583494373593, 19.04061739510681, 19.58716976327806, 20.151684439603493, 20.63448274024527, 20.86290010140541, 20.90695567752583, 20.95111382279953, 21.183332570171306, 21.69356980124956, 22.327558583941844, 22.98331169721505, 23.659816539900696, 24.35978387932862, 25.0825540851869, 25.7020098825712, 25.99561501760388, 26.052302065651983, 26.10910333302034, 26.407969995610056, 27.06393945935893, 27.879129787970925, 28.722086158969525, 29.59353292722927, 30.496272714356994, 31.428823256407313, 32.228752863838764, 32.60670465374065, 32.67968959157349, 32.75288948818348, 33.13867652761859, 33.98676493730944, 35.04061747825502, 36.131461209615374, 37.26141226314997, 38.43035898412261, 39.63833432521053, 40.67434386158209, 41.16581605963359, 41.260733758659704, 41.355894042016715, 41.856004213577606, 42.95629779912241, 44.32470358330728, 45.74123654948667, 47.20702747047016, 48.72690878975541, 50.299307599389245, 51.6462459712331, 52.285949831240465, 52.40943744655278, 52.53325411852822, 53.18524657453282, 54.6195379166739, 56.40245069963653, 58.25042290067575, 60.166124061269535, 62.15028408758985, 64.2040783570495, 65.96589201183296, 66.80348180896969, 66.9652043799563, 67.12735898593785, 67.97873516266579, 69.8576292193365, 72.19227006822828, 74.61353908122972, 77.11972239115033, 79.72330584699478, 82.4224903897044, 84.73797972070264, 85.83766684152491, 86.04993895465759, 86.26276172565855, 87.38321322184966, 89.85034802434056, 92.9245126551916, 96.10806987516446, 99.41108483815476, 102.84172085232743, 106.39680675599415, 109.45149829174721, 110.90355603312418, 111.18417226323574, 111.46560004931513, 112.94874435614605, 116.20776579761086, 120.26108303137332, 124.47242127386514, 128.8459108593808, 133.37920004053524, 138.0797022113359, 142.1263391744426, 144.04817010245517, 144.41899483704856, 144.79073525131568, 146.7472381315094, 151.06549336275248, 156.4438921376255, 162.02273702206088, 167.81848892186954, 173.83258755227533, 180.0859636872522, 185.44785487338748, 187.99750392023208, 188.4898078927648, 188.98344041541893, 191.58307588504854, 197.31206619924865, 204.45421187261584, 211.85685813229634, 219.54558393042956, 227.53078059795567, 235.81549138641773, 242.92054208441982, 246.2995775621627, 246.95235383593032, 247.60699008433969, 251.06221178010924, 258.670978873619, 268.11896307083595, 277.92366066710923, 288.0868809163302, 298.61285100001976, 309.53796981237514, 318.917686754737, 323.37617625677285, 324.2369836323335, 325.1000837018558, 329.6449687322256, 339.63684479842243, 352.0390418294449, 364.88600439996503, 378.20285971287075, 391.9819777872416, 406.20230803412517, 418.366068469693, 424.1258602560391, 425.2378322913744, 426.3530974600034, 432.21994394393425, 445.1042205642753, 461.0170229285791, 477.4897585364698, 494.4343732057447, 511.9092008316223, 529.7776133312192, 544.9615726551422, 552.1533154861679, 553.5433985909152, 554.9356345223605, 562.2417144748903, 578.116473849034, 597.6899681765783, 617.5958805837051, 638.023382520872, 658.6878737264459, 679.8407139560126, 697.5821441899351, 705.8026505986189, 707.4021312988067, 708.9935387345477, 717.2905232706684, 735.198969543927, 756.7120566841979, 778.4957235357713, 800.5408115394288, 822.3432788085853, 843.7671260867276, 861.4688008508623, 869.6538976188672, 871.2124690629914, 872.7684232953599, 880.8520304247608, 897.9580517829321, 918.134733887884, 937.7930333242685, 956.4827323374312, 974.4882493378124, 992.247044258592, 1005.8720039957541, 1011.9833322595664, 1013.137713692692, 1014.2870284577319, 1020.2071167680251, 1032.2303384688755, 1046.1654590181654, 1058.7698850861923, 1069.6842198441616, 1079.6864816424625, 1088.3385602871176, 1094.5384911750948, 1097.069160721323, 1097.5147311348505, 1097.9511689450535, 1100.1860975826025, 1104.2589434938488, 1107.4629768103014, 1109.83683642665, 1110.5028730812137, 1109.9095102005151, 1108.0158888916903, 1105.1201389497303, 1103.482712969898, 1103.1497677119946, 1102.7878113409902, 1100.7770745579373, 1095.7085847452322, 1088.164598279256, 1079.6977373677703, 1069.9080812679904, 1058.8358411917397, 1046.3906739340434, 1035.1809024514332, 1029.7387135719634, 1028.6626601603332, 1027.578741806578, 1021.7900660410322, 1008.8745009316713, 992.5440590187417, 975.3417799470755, 957.2701085347322, 938.2380160699875, 918.7231267567226, 901.9324699551503, 894.1686620182729, 892.638392220629, 891.1068286576714, 883.080779349254, 865.6502362495796, 844.3367781588099, 822.6083940212262, 800.994664107274, 779.2150280676751, 757.5637055111735, 739.4826271447699, 731.1239696955565, 729.5235631103494, 727.9218192416381, 719.539625401216, 701.7206313718841, 680.4082626422602, 659.4061551183617, 638.744935310807, 618.3660218805346, 598.3206980498535, 582.0692522101924, 574.6390278034123, 573.2234261602442, 571.8100984804253, 564.4347252932567, 548.7664241779106, 530.4470737325597, 512.4511334230397, 494.9654673045505, 477.98292675832215, 461.54321227622205, 448.2837746607238, 442.243186601194, 441.09369544729554, 439.94636514362827, 433.987936591871, 421.4253519506319, 406.70957105622915, 392.44670814312667, 378.6951931749632, 365.38258936353225, 352.47944913790747, 342.1280041562006, 337.4201920301827, 336.5273739439006, 335.6362717552343, 331.01856885677364, 321.2834959898696, 309.93371854889153, 299.02047710381675, 288.47751272055825, 278.2996914441071, 268.4844133395171, 260.59729823819043, 257.0131679560537, 256.3337273121616, 255.656746868889, 252.1463310824194, 244.76105484680676, 236.16304934388765, 227.8676090928552, 219.877209766994, 212.1862164321851, 204.78019323430382, 198.83326991759583, 196.1289578654306, 195.61544376083748, 195.10378519378278, 192.45576601497328, 186.87965462295665, 180.38803429525717, 174.13359833699755, 168.11506440379154, 162.3228192214794, 156.7332522554668, 152.24685618891564, 150.21413429824398, 149.8283435262126, 149.4436387753781, 147.45212466163048, 143.24934016970008, 138.35256806215145, 133.64304403097628, 129.10705992366962, 124.73595296633496, 120.52525943598094, 117.14480139347086, 115.60908153301925, 115.31813101689842, 115.02810122453754, 113.52034546459639, 110.34837666150452, 106.65531051359885, 103.09183475166405, 99.66438378318307, 96.36144903094281, 93.16971383618505, 90.60736999804794, 89.44467651484857, 89.22391231717188, 89.00374546440597, 87.86311380643275, 85.46148059833308, 82.66463846771447, 79.96774539601373, 77.36425211497217, 74.85470546290004, 72.43600497593697, 70.49119732368246, 69.60750092054829, 69.43973022688549, 69.27241979777261, 68.40601298040201, 66.57996329489441, 64.45059268681294, 62.39511627539711, 60.41490177073875, 58.50358883795038, 56.65747217469471, 55.175643148397334, 54.50122122106651, 54.37308154751588, 54.24536411717021, 53.58241340975798, 52.186105140126266, 50.56226681682825, 48.99333747559209, 47.47783854624755, 46.013971085570425, 44.60086130952265, 43.46482182712372, 42.948670131448225, 42.85056603478024, 42.75212857076446, 42.24372409892439, 41.176074760188456, 39.92953446668985, 38.72454200903662, 37.56062064430328, 36.4371903325669, 35.35203760249164, 34.479253663572294, 34.082160040686986, 34.00670596689289, 33.93143768567152, 33.54157553477998, 32.71976336478352, 31.759336669804856, 30.831605044951523, 29.936559111301737, 29.07066624895782, 28.233348288185876, 27.558672397210444, 27.25210598330233, 27.193891773684406, 27.13583329807176, 26.835095607614615, 26.200032948921088, 25.459041554226804, 24.741445603635366, 24.048857577836994, 23.37958330714093, 22.732586320169762, 22.21197817419162, 21.97474166995329, 21.929635856938134, 21.88464050105353, 21.65166600271097, 21.161134959370628, 20.588282814133283, 20.033900443885454, 19.498386275124687, 18.980420093427217, 18.4793187026851, 18.076257429792722, 17.8926489009776, 17.85775489981732, 17.822945046108188, 17.642514248052038, 17.261828013556446, 16.81689060238905, 16.387293697191847, 15.971908508559313, 15.57004351960602, 15.18083691977182, 14.867950556642107, 14.725894142723538, 14.698902269464055, 14.671970886185719, 14.532301815114682, 14.237250526052469, 13.892635075717921, 13.559224833834007, 13.237975430806456, 12.927377667426553, 12.62722398364282, 12.385795972669406, 12.276036431451624, 12.255193302232598, 12.234405680260869, 12.126762406651826, 11.899745847811571, 11.634627100898655, 11.378702890662199, 11.131992434848591, 10.893830571690552, 10.664538687732483, 10.480049050872534, 10.396231998643227, 10.380318953924698, 10.364448283411212, 10.282250581864641, 10.109121851351011, 9.907854076952901, 9.714167985365389, 9.52765901640525, 9.34825551099029, 9.175625217222288, 9.037621589993956, 8.975128827826888, 8.96328611939369, 8.951482904695034, 8.890292639990582, 8.76173253904183, 8.612645992384433, 8.469643219627173, 8.332679460097527, 8.201477953712748, 8.075858893403053, 7.975924562055193, 7.930798901048805, 7.922216742396811, 7.913662122974681, 7.869628221999491, 7.777630906305897, 7.671694065694371, 7.570714960854262, 7.474966802950303, 7.384106099085185, 7.2982449842490675, 7.230503050624922, 7.200166265832141, 7.194444489044457, 7.1887506277861775, 7.159467441412765, 7.098635337387205, 7.029539007883418, 6.965071548982564, 6.905167265260394, 6.8496032375119835, 6.798492494600032, 6.759506550979621, 6.74232904622305, 6.739121111368137, 6.735936858315035, 6.719691570218341, 6.686912046807619, 6.65127752917278, 6.619940294366211, 6.592897091244652, 6.570125098931003, 6.551481763522837, 6.539121767873712, 6.534353189889628, 6.533514000156171, 6.5326979573142205, 6.5287908295068835, 6.522391762719796, 6.518570930216026]}, "49": {"0": [2.7372164245007897, 2.7417785172171247, 2.74503871700647, 2.7454800686363154, 2.745929453451337, 2.7498861162869166, 2.763668056989309, 2.789233099762942, 2.823422486614485, 2.866771356059772, 2.9181781182982434, 2.978964801380638, 3.0298206713377507, 3.0491560601648464, 3.0515857408146583, 3.0540426217276138, 3.074359788403206, 3.134467190933085, 3.2231113227358117, 3.3214584960821387, 3.4299156267310877, 3.5487483208423436, 3.67861272344821, 3.782310779537419, 3.8211240921066394, 3.8259471377691567, 3.830783683328861, 3.870654789434547, 3.9862537743193016, 4.152939756430217, 4.332611849502384, 4.525669559283938, 4.7325296474516305, 4.954040865384081, 5.127805764011361, 5.192453233635584, 5.200474940736777, 5.2085140306367945, 5.274558504058397, 5.4640400727680065, 5.734449772499302, 6.023330086358636, 6.331642335847477, 6.660941085709487, 7.013355795144066, 7.290628574822102, 7.393897736481876, 7.4067228981408, 7.4195419157922515, 7.525181535731705, 7.829021135588014, 8.264228154732283, 8.730135754165962, 9.228949015752232, 9.763468920074324, 10.335417356788483, 10.786176004799312, 10.953976789570884, 10.9748228022188, 10.995719980126651, 11.167507064420926, 11.662352835329571, 12.370632293411674, 13.130016303165883, 13.944640093691351, 14.818638779809133, 15.75781580985041, 16.49889328654237, 16.775403053967604, 16.809732674226005, 16.84413938350319, 17.127271497672535, 17.943843160595797, 19.115870657036883, 20.376261885373342, 21.732822225487208, 23.19260369621374, 24.764372583916497, 26.010676205736612, 26.475535018513476, 26.533239425583925, 26.591085385534107, 27.067198743019873, 28.444497161636306, 30.426791423782266, 32.57099819616902, 34.88021660157474, 37.3777896914063, 40.07367360433858, 42.21659729283003, 43.017405677333116, 43.116898661627296, 43.216634212351565, 44.03747313311712, 46.41386935681789, 49.844275460484226, 53.55761807715215, 57.570178912053365, 61.9206333330729, 66.63009398967645, 70.38111143677084, 71.78369285239967, 71.95808650025324, 72.13299756165637, 73.57337854138842, 77.74675893938621, 83.78575636730464, 90.33921848775822, 97.44999223404568, 105.16439164287799, 113.5480140486523, 120.22557715172881, 122.7293471462127, 123.04119479080502, 123.35397123980619, 125.93143560532233, 133.40644075513953, 144.23044861767386, 155.9787554323109, 168.75927825830377, 182.6589956128246, 197.75328072017714, 209.80679715141423, 214.32733784144963, 214.8892769691776, 215.45280953069266, 220.09905923896127, 233.5561037039872, 253.0411263591509, 274.2112310366236, 297.122845844176, 321.9980563916059, 348.8437213417808, 370.1441155986636, 378.11951097301977, 379.1095335540188, 380.10014418194146, 388.253765837718, 411.7956775398687, 445.5592850583968, 481.7033868017282, 520.1563258057133, 560.9200389374327, 603.680279332659, 636.6264536402616, 648.6150466242947, 650.109316410875, 651.6049964265677, 663.8318198616535, 698.1446040628862, 745.0427314639132, 792.4482984889448, 839.0743748795625, 883.9094008865666, 926.1304133258719, 955.2112286936947, 964.9869359572848, 966.152627650909, 967.3317059214136, 977.1700324044758, 1001.6308481394689, 1030.1270588967245, 1053.2676326397043, 1069.4714138584586, 1078.5757194852665, 1081.118922501735, 1078.5074082789781, 1076.5617730423494, 1076.2778828222833, 1075.9871955935407, 1073.4019059387608, 1063.676994232814, 1045.1045189317488, 1019.9783199131645, 989.0207324697278, 953.4136250996689, 913.3610470370684, 882.0611510626723, 870.1966744863706, 868.7186101189666, 867.2378595189101, 855.326973574721, 821.1860816744352, 774.3663112460937, 727.0999135667727, 680.4909934397592, 634.7215302997181, 590.6871064447209, 558.993795739545, 547.9419870329884, 546.5983328015583, 545.2576803552988, 534.4466522916102, 505.1503033610549, 467.5251934402617, 432.3268741231742, 399.50641692852906, 368.93210576643304, 340.5567543859084, 320.90408586868415, 314.1119435266303, 313.28719663279986, 312.46457425160963, 305.85798971506074, 288.17191518692874, 265.95879959858246, 245.45919838438928, 226.56682901175424, 209.1869554348385, 193.19551430334474, 182.14760403261565, 178.3338704886796, 177.8718040143709, 177.41119847264446, 173.70776450408894, 163.8387683583331, 151.46501534524563, 140.07824633987084, 129.5983997122224, 119.96688026727644, 111.09070542202963, 104.96459708846133, 102.85383510518196, 102.59758821715585, 102.34201099627907, 100.2837471086488, 94.79241622016495, 87.91577224395834, 81.57076789192722, 75.71865858004521, 70.3297225129968, 65.35259871424019, 61.91250620545143, 60.72484563544972, 60.580854239582365, 60.43721606214899, 59.28118497253831, 56.18888692551906, 52.30234369370952, 48.71172722035419, 45.396638680740814, 42.33076090814164, 39.497230517551245, 37.53153887615702, 36.85323857586608, 36.77086736550369, 36.6886920871229, 36.0270991518278, 34.256260778970265, 32.027971008603856, 29.964993827222028, 28.05308006561316, 26.283982268953963, 24.642903850699934, 23.503529054677823, 23.109807319827183, 23.061942391488625, 23.014198917251736, 22.630121086957327, 21.60229331231294, 20.306327757851683, 19.105103075333258, 17.990876149782935, 16.958121371939956, 16.000317442122792, 15.33462595241139, 15.104099791685673, 15.076071810016348, 15.048119598596632, 14.823445613011248, 14.222120758839425, 13.464131510453806, 12.76258843147082, 12.113447872780087, 11.513530444325347, 10.959246742888249, 10.576239160118227, 10.444030375745916, 10.427983780591887, 10.411980086279378, 10.283081240476362, 9.940048281315173, 9.511225306765244, 9.118389610115681, 8.759353890080176, 8.432194675431896, 8.135381817126273, 7.933535545728558, 7.8647054802970535, 7.8564088696802, 7.848140593016022, 7.7818099400651475, 7.607131962003364, 7.394105239585376, 7.2061170738148395, 7.042177115006899, 6.901315152604481, 6.783309580483203, 6.710027469531411, 6.68662592268259, 6.683859926081873, 6.681110121529755, 6.659573394521867, 6.607896607406829, 6.557283473555695, 6.52768106664984, 6.519490132300045]}, "50": {"0": [2.751873818514134, 2.811262372925662, 2.9740186943952214, 3.241491364675839, 3.621214408014511, 4.129094135724127, 4.5236431127396965, 4.6169462630245395, 4.623712387659987, 4.630494184311827, 4.727263041692789, 5.216314482565639, 6.149212047675473, 7.31621318546705, 8.786114380264294, 10.641451375264525, 12.98532325341216, 14.769642091408922, 15.191604020515264, 15.22222031217849, 15.25291099461433, 15.691605152203609, 17.919563325916574, 22.256894886600726, 27.829074032534532, 35.03444065071521, 44.38532457711633, 56.57088216803425, 66.08085296522307, 68.35714586535984, 68.52244656328628, 68.68799058330961, 71.06088460477805, 83.27097449291828, 107.63189090307873, 139.80187488818433, 182.3608259282559, 238.64341268659595, 312.7894845415774, 370.4706435472004, 384.2096265501809, 385.20601454724545, 386.2044395311121, 400.433745709276, 472.7444300430618, 608.6915697571491, 762.7224769064002, 913.0063353533757, 1025.5116370285239, 1071.546165250639, 1060.7637910345768, 1054.3967447034204, 1053.8840851019822, 1053.364213253062, 1045.3944519097186, 991.5370726685214, 861.7846805091356, 706.3319700314443, 557.0659280218318, 430.31450883685005, 329.2512758246421, 277.8309781188592, 267.8125332362011, 267.1132934004575, 266.41598399881275, 256.8193885501838, 216.74789729885578, 165.82622916891287, 127.35190185823075, 98.26259127913184, 76.21974423872518, 59.46221094545892, 51.03158739783556, 49.388653636197425, 49.27395210752178, 49.159572412318234, 47.58656726663342, 40.99773724270133, 32.534019781050446, 26.020313675749307, 20.9931831044278, 17.109221673118558, 14.1031475682457, 12.575698168757611, 12.277726033895888, 12.256895856217028, 12.236118851160962, 11.950013389859276, 10.754054287979699, 9.236934531367636, 8.118482561004784, 7.329610670044502, 6.825091870440739, 6.604508387999924]}, "51": {"0": [2.7691956725777063, 2.774652381460111, 2.779108386413944, 2.779550308727473, 2.780001247776806, 2.7861681934743574, 2.8274464711165974, 2.939821606517674, 3.1133562155354433, 3.349246717232548, 3.6555803129744597, 4.037640415648078, 4.325435063630709, 4.397308438850989, 4.403555764099578, 4.409817821167042, 4.483997219310557, 4.829005365656599, 5.453139567366576, 6.192616926636549, 7.071025864631012, 8.117743923984802, 9.369015724662514, 10.2923029112902, 10.52168263127315, 10.54159637559689, 10.561556351960151, 10.797632079671995, 11.893404888431112, 13.88801672256488, 16.282416252058688, 19.167771139921854, 22.655460898064636, 26.88176839298402, 30.043816811506595, 30.834137005794343, 30.902878213731906, 30.9717860945501, 31.789415371540972, 35.614374642607885, 42.681936797860835, 51.340092625707314, 61.957804354267886, 75.01848049859616, 91.11593485960532, 103.3126875775799, 106.37203402811977, 106.63849967637107, 106.90567963019873, 110.08066527000905, 125.03605246034539, 152.974525704549, 187.5729821606994, 230.41210292919035, 283.37215889031324, 348.44808824848116, 397.2723331041296, 409.42970188105784, 410.4869149463383, 411.5467797825548, 424.11920410653596, 482.37591168644445, 586.7574950926611, 704.7433884600533, 828.6337536207626, 944.9698522210593, 1037.5754854775603, 1076.8509562305005, 1083.0700570534586, 1083.653374340912, 1084.2660207560566, 1089.8991661956848, 1101.3996114247825, 1080.3894000184569, 1014.6736899529252, 913.9760512653021, 793.820560898908, 670.5603328229515, 595.9275789600703, 579.457080854187, 578.0535957858932, 576.6518074537682, 560.4068157828905, 494.4249109065205, 404.02748995954283, 328.9298891311384, 267.49871928063305, 217.59427734391568, 177.2403133757015, 155.64517593687728, 151.0587811021179, 150.67290992369877, 150.28813586162173, 145.8726995933525, 128.2939531509119, 105.14483085418658, 86.42392000503236, 71.25617174093651, 58.958423274973974, 48.95740809839049, 43.571392929586985, 42.42195713210962, 42.32515754821313, 42.228612163570375, 41.119757677264424, 36.687763210551495, 30.796709232537534, 25.97397822097874, 22.019160298331876, 18.77522573432669, 16.109566320785095, 14.663733497367067, 14.354375447075258, 14.328295715257948, 14.302283411882486, 14.003402389208045, 12.808826589892899, 11.2220590522773, 9.93621853991275, 8.908537307032518, 8.102665722737123, 7.488718599362466, 7.187564605009059, 7.127478932199228, 7.122503701019016, 7.117553434316177, 7.06159642801353, 6.858472671959362, 6.688117242985605]}, "52": {"0": [2.794513499229252, 2.805323656001832, 2.842044612714403, 2.902998537432486, 2.9588325746853372, 2.97713089770972, 2.9790188391961987, 2.980917072450581, 3.000303790238067, 3.0758761768022853, 3.2080753953937116, 3.3682414808020096, 3.5585691570211617, 3.779702439123343, 4.033719136761276, 4.227025876987099, 4.2856457220993205, 4.29158194527314, 4.297533661597158, 4.357853023356554, 4.580221849508964, 4.941103365829798, 5.345454132166926, 5.796818826066288, 6.300078623928983, 6.862609170113058, 7.283643355342654, 7.410877953655481, 7.423745938595488, 7.436641502717986, 7.566889239338484, 8.04507976836881, 8.819692367901592, 9.6888541413215, 10.665337077453206, 11.761547233504283, 12.994056707329598, 13.919701963920643, 14.199042727497936, 14.227367876316688, 14.255804086017383, 14.543396339249158, 15.600105116779948, 17.317009610336047, 19.256783257691296, 21.4489516566923, 23.929369457756096, 26.740892124144896, 28.86917432153862, 29.514061541450957, 29.579540290868724, 29.6451893362547, 30.310483681333658, 32.763743734889545, 36.78075348972109, 41.35585731351402, 46.57151836321667, 52.51844606445452, 59.30874499563403, 64.47899765760678, 66.05324427249487, 66.2133482694383, 66.37324558842911, 67.99557278008396, 74.00111983274171, 83.88345443989563, 95.20791939413026, 108.2010277125282, 123.11458808265304, 140.23550374878894, 153.3262651069942, 157.31260812132373, 157.717621237316, 158.12329104169186, 162.24725915079435, 177.50992820268806, 202.74393993936457, 231.71559290483188, 265.0001546735348, 303.1870119631871, 346.8676287719307, 380.0828196426152, 390.18445709987196, 391.2078662347844, 392.2340083395005, 402.6369459842284, 440.8438562998133, 503.2331642658793, 573.0108627593071, 650.0384942828803, 732.6810120268271, 819.6330741725748, 878.9577671191504, 895.7985400165238, 897.4730245114085, 899.1455101707003, 915.5848645611186, 971.5443535152637, 1045.6877276103173, 1105.4229837267114, 1147.0684082880716, 1167.9461886344739, 1167.0736528892398, 1153.90428026359, 1148.5969303624222, 1147.9882595003926, 1147.368809725967, 1140.7554769434744, 1112.1730699908212, 1054.284394289193, 981.8645551358497, 899.3720500778152, 812.515032324289, 726.029395239889, 669.4145921916713, 653.5214135915235, 651.9416417980673, 650.3640753942515, 634.7744630129312, 582.5876662626305, 511.9434091474465, 448.64858254089455, 392.5701579181382, 343.2615152422476, 300.0437030688577, 273.8051077406572, 266.7117877385176, 266.01306216807404, 265.31637321242175, 258.4567838930834, 235.90078028657953, 206.40588681033415, 180.704360264335, 158.35985838442357, 138.9159787877511, 121.9927663205269, 111.74104740794024, 108.9734257744394, 108.70056232810273, 108.42845522826464, 105.75125499186785, 96.95463385073924, 85.43692373419118, 75.38533185141804, 66.60930430259842, 58.94524038709852, 52.23893179118795, 48.16263792840817, 47.05745930690363, 46.948510395205716, 46.83983506629457, 45.76995829210182, 42.25184601181927, 37.62001939421022, 33.56075213880666, 29.996991681528588, 26.86383568329744, 24.10975020225458, 22.42785962966967, 21.97222853367383, 21.927284522063996, 21.882460013592112, 21.44005381202336, 19.981055636939143, 18.05438312532866, 16.35965801261072, 14.86691172469198, 13.553883905313162, 12.402254408557491, 11.701140254502223, 11.511509031314022, 11.492821320973267, 11.474186576298516, 11.290733923583092, 10.687856887854744, 9.900013237177411, 9.220131196005362, 8.637781263761521, 8.143707390376644, 7.729791952429364, 7.491217194626892, 7.428928455604314, 7.422847753556874, 7.416789735820883, 7.357659767732948, 7.172494323334574, 6.957302129397063, 6.807371227497943, 6.725399549600967]}, "53": {"0": [2.784800447554458, 2.7859608234417097, 2.7885703691024437, 2.792992000810381, 2.7989266388556073, 2.8050088560223836, 2.808306139636657, 2.808996381353334, 2.8096941667980775, 2.8132910328427627, 2.821459786219305, 2.832613708766993, 2.8451976380383703, 2.8591160706037866, 2.8748721360217337, 2.8923522782342617, 2.9080325828626243, 2.915756991843702, 2.917318141471117, 2.9188935786634036, 2.9268946348346647, 2.944758048093457, 2.9672836631104365, 2.9917247628575327, 3.017777296681511, 3.045377186916599, 3.074397281789505, 3.0996522635117656, 3.111982169983254, 3.11449704050125, 3.1170216273195708, 3.1296994169208405, 3.157524474009547, 3.1925949979817823, 3.229280453088527, 3.267669324730608, 3.3077457628166114, 3.3498952353144933, 3.3863685415715583, 3.4038558061541644, 3.4074062298792933, 3.410968940815882, 3.4288527294801363, 3.4679428926154467, 3.5162712820236806, 3.566727840933439, 3.619046792153969, 3.673345210315799, 3.7296668144487763, 3.7779798620395897, 3.8011911480506586, 3.8059033305078307, 3.810629109868896, 3.8342983646405173, 3.885590034225754, 3.9490607199687493, 4.0147541528402515, 4.08267056666015, 4.15288797902025, 4.225338980202347, 4.28740172431092, 4.317194344386834, 4.323224736980417, 4.329270616891597, 4.3595396680368, 4.425148660503049, 4.506268800401487, 4.5897407178948475, 4.675750473818559, 4.764328721706901, 4.855405491358942, 4.933181152210569, 4.970433211579971, 4.977981586536932, 4.985546989373055, 5.023378217548355, 5.105121925472787, 5.205949847919877, 5.309629370867437, 5.415980401479914, 5.525373825608005, 5.637747103055001, 5.733691662120613, 5.7795685359217766, 5.78887931420655, 5.798225957862466, 5.8448868924421005, 5.945515553623481, 6.069317048291042, 6.19650493169879, 6.327414668691638, 6.461740474167784, 6.599940961675568, 6.718054223168912, 6.774570254920408, 6.786022557554311, 6.797500852455014, 6.854917031139536, 6.979102470874206, 7.132179730090802, 7.289652327234214, 7.45164484714606, 7.618092054761257, 7.789365969249151, 7.935752350628239, 8.005899213959578, 8.020116030853432, 8.034366895795912, 8.105667315790795, 8.25994622553909, 8.450058385428772, 8.645499715929894, 8.84681298044607, 9.053956146853393, 9.267073132629182, 9.44916083986207, 9.53646321473557, 9.554160700060768, 9.571900580307581, 9.660617227356258, 9.852424300922765, 10.088957037874584, 10.332090934892877, 10.582234419432389, 10.840009886028104, 11.105134133255591, 11.331599396663266, 11.439922003180392, 11.461879210521628, 11.483888554485842, 11.594016704574756, 11.832367970163872, 12.126478755833494, 12.429539268209954, 12.741062083328726, 13.061728401486524, 13.392415566656211, 13.67504548649573, 13.810252998801916, 13.837655366234259, 13.865121314501797, 14.00257591924747, 14.300129272249283, 14.667194930225381, 15.045543350964824, 15.435302172001245, 15.83670312899857, 16.249841862477002, 16.60371750173115, 16.773106371829833, 16.807421966231022, 16.84181243217687, 17.013832966939795, 17.386821080270433, 17.847771972245535, 18.3223396863474, 18.812299065151606, 19.31668000897799, 19.83586236312322, 20.280702044359604, 20.494065131244444, 20.537323113928725, 20.5806867595321, 20.797709038095732, 21.268212068928115, 21.84867742345467, 22.4466313947554, 23.06371548889384, 23.700098297489294, 24.357089491881936, 24.918881459462902, 25.18827846519789, 25.243018268824624, 25.297895248234298, 25.57258965645719, 26.167365241574, 26.90178218530824, 27.65949104866611, 28.44228332552093, 29.25025537931574, 30.084506645855765, 30.799181292472827, 31.142292539505235, 31.211803240858416, 31.281483118501104, 31.63020133602696, 32.38525717241286, 33.31925817788732, 34.28464599862171, 35.28072719251203, 36.30943567563606, 37.37205939545494, 38.28413829978514, 38.72198889081563, 38.81074870998868, 38.89972398729293, 39.344999105180975, 40.308944588843524, 41.502389403385436, 42.73487608728766, 44.00950088491676, 45.32477392846907, 46.68387832719939, 47.8477039063012, 48.406727358060344, 48.52014996812662, 48.6338776453804, 49.20346562242974, 50.440905683102585, 51.969452050408435, 53.54614036534104, 55.17863857135804, 56.86567782092523, 58.61213996572026, 60.110058798882065, 60.828055851152534, 60.973602936770504, 61.11949816680752, 61.849496742878685, 63.43490676129987, 65.4010812766792, 67.43167110541683, 69.53035603288343, 71.70238394887963, 73.94646614916844, 75.87272117865348, 76.79791044501326, 76.98545397534821, 77.17344476088722, 78.11412290980321, 80.1555433914701, 82.68825726841214, 85.30739913187934, 88.01615690975801, 90.81612604074967, 93.71012597845862, 96.19674356309936, 97.39137292409173, 97.63385675301787, 97.87702814128907, 99.09543842591069, 101.7366997496434, 105.01269607191426, 108.39971878597686, 111.89840225624688, 115.52262943736346, 119.26879093021813, 122.48947141148031, 124.03521178525953, 124.34793981056183, 124.66158376035995, 126.23547491443396, 129.65802411869961, 133.89440315695873, 138.27899657830736, 142.81189586750247, 147.5037475078071, 152.35716484688965, 156.52629597265928, 158.53635522989444, 158.94432944554632, 159.35326832267575, 161.39755732491312, 165.83738322399293, 171.324712829786, 176.99440144607675, 182.87194606231776, 188.94702903376538, 195.24201501043092, 200.64498177013894, 203.2382146056546, 203.7654203955592, 204.29382113294773, 206.94025454910349, 212.66998642015844, 219.77605160660647, 227.1442408799245, 234.7443047803568, 242.59882662322755, 250.7366624021747, 257.71385296873495, 261.06952952634, 261.7504981466577, 262.4330883161814, 265.84863285141927, 273.24544715988617, 282.40625858375586, 291.8842807074445, 301.6879537562395, 311.7977498748526, 322.2582430522528, 331.21901953265274, 335.51469545828235, 336.38596300243455, 337.2595789131832, 341.63502625633106, 351.1140201169522, 362.8205199804661, 374.9209641232177, 387.4000958901621, 400.24955342265855, 413.5176891530032, 424.816942035802, 430.2458776475745, 431.3491135243207, 432.4548492298194, 437.974861030355, 449.90541739396923, 464.61557419353403, 479.6695730288572, 495.20568241593793, 511.0834379591692, 527.4093060479297, 541.3184066321537, 547.9653839103318, 549.3134377191082, 550.6645495438441, 557.4078706251129, 571.8743772021844, 589.6220019589671, 607.7233718186482, 626.1526353425311, 644.8914200964708, 663.9836646372459, 680.074618021536, 687.6171076909848, 689.1344587438251, 690.6552626791802, 698.2510172463504, 714.6558673273751, 734.6665631431457, 754.61997637596, 774.6522785699024, 794.7156732947753, 814.5434309125915, 831.1975421691429, 839.0426056183064, 840.6079444972405, 842.1696625384984, 849.8739631191165, 865.892941331034, 885.2413505663786, 903.9237464063223, 922.2029364808977, 940.0451680016739, 957.3171693944338, 971.3936780093284, 977.8235255185131, 979.105366038079, 980.381663161123, 986.6408461187136, 999.5099241773275, 1013.9833189847105, 1027.3833951184617, 1040.2594235471722, 1052.012493427281, 1062.619565624574, 1071.003992029871, 1074.5140140792964, 1075.202252592377, 1075.8738607376736, 1079.0648954759365, 1085.5106533920102, 1092.1092528910256, 1097.4672190886477, 1101.5394373468382, 1104.7467711233407, 1106.577691490598, 1107.2226002172508, 1107.3026984463947, 1107.298063999233, 1107.286172439517, 1107.1194823396886, 1106.1652071050883, 1103.1234423484668, 1099.052148788402, 1093.8107743992134, 1087.5619215296078, 1080.2034152399847, 1073.0526950942583, 1069.4321727435897, 1068.683872690266, 1067.9229399363396, 1064.110285466952, 1055.5903498014954, 1044.3745383222524, 1031.9578074266542, 1018.3234512411588, 1004.1129688216641, 988.9398414611595, 975.5842674403201, 969.2207851172367, 967.9306792530124, 966.6367068309705, 960.1501752253153, 946.020943850757, 928.3297338186399, 910.1228998580295, 891.3916463260424, 872.2260058579702, 852.8690339005864, 836.5663429413866, 828.8148251214081, 827.2538288039113, 825.6915459029997, 817.9101484196387, 801.5219317480629, 781.4031125159947, 761.4409445966254, 741.3340201886009, 721.559663858563, 701.8036094736402, 685.5045447945585, 677.880203200914, 676.3525819600318, 674.8256943307694, 667.2512925215455, 651.2991942336618, 632.484465813543, 613.975082886372, 595.7521283779505, 577.8743309859407, 560.3978502496642, 546.1132303520634, 539.4683482735765, 538.1415132894317, 536.8188284935868, 530.3013288579274, 516.5786583794917, 500.52942721620997, 484.84425893193526, 469.5546496635657, 454.77295568054757, 440.4032238656194, 428.7169500746638, 423.29140114421, 422.2061035328762, 421.1236434054658, 415.78662026229995, 404.67592700091797, 391.67329189332855, 379.07992508555276, 366.8768787193172, 355.04556357583135, 343.56066179092005, 334.2735011734235, 329.998545212655, 329.1458580323185, 328.29420686050247, 324.0895479245437, 315.31926372219624, 305.10074181910545, 295.2075523973566, 285.63261270769334, 276.37662704455676, 267.4004246602945, 260.1698088202639, 256.84139257946924, 256.1760389216858, 255.51228029672356, 252.2379960919571, 245.40925700363098, 237.43504563167272, 229.7382359154287, 222.29960740568632, 215.11503056367, 208.1655072006725, 202.56079391582557, 199.9804753658389, 199.4648488361474, 198.95045025744815, 196.41255201840374, 191.13372463898793, 184.98218347870974, 179.03444409130483, 173.2920821632138, 167.74676782866388, 162.37573528393395, 158.05143857382757, 156.05881533280441, 155.65975064975837, 155.26177811197073, 153.30061548908162, 149.22364851716375, 144.47846838411908, 139.8927759817687, 135.45841018857936, 131.17570886100583, 127.0399755559102, 123.70143659192334, 122.16100965625068, 121.85267080419418, 121.54550317746157, 120.03512166131082, 116.889953690377, 113.23240616487043, 109.69556910627357, 106.27360194859308, 102.96894609341112, 99.77046858005572, 97.18881571540805, 95.99983537818574, 95.76241439345776, 95.52565014572762, 94.35900698966869, 91.92920876615003, 89.10069895773447, 86.36431815855136, 83.71869622953105, 81.16278300457134, 78.68858064308291, 76.69164538309772, 75.77093836800661, 75.58707214227019, 75.40369013044503, 74.49931614084116, 72.61737551626041, 70.42418139294504, 68.30366063806308, 66.25526630096884, 64.27299690950649, 62.35683041171013, 60.8079451920359, 60.093972153550865, 59.95137614502887, 59.809153503848535, 59.108017054246226, 57.64741849476618, 55.94683082106626, 54.299955764916845, 52.706796038901786, 51.16636661234139, 49.67388873878989, 48.47013720283462, 47.915479393354495, 47.8046260704521, 47.69403513977076, 47.14844641916905, 46.01071061829276, 44.68520313233512, 43.40397324940778, 42.16347500261887, 40.96156866072047, 39.79924699859248, 38.86013695757107, 38.42727269189451, 38.340846988890235, 38.25454817295961, 37.827984239379475, 36.94128371556042, 35.907957435611614, 34.905698213978994, 33.93779551507858, 32.999652777504984, 32.09119729125875, 31.35668267726695, 31.017515082000116, 30.949740059182922, 30.88208552213984, 30.54880116226781, 29.85437475438199, 29.045776958358317, 28.262361864493563, 27.50270139112718, 26.767214248204432, 26.054839549636487, 25.478442187398272, 25.21242048910964, 25.159289998850852, 25.10629559211984, 24.845195533629994, 24.300839326115327, 23.665716562587033, 23.050064779236337, 22.45402367701883, 21.876661609552414, 21.317578374355197, 20.86462294779989, 20.6559049732387, 20.614210272440506, 20.57262082028146, 20.367578788298378, 19.939823500549362, 19.440854227802397, 18.957176576072417, 18.48834959430054, 18.034829184416992, 17.59526643425109, 17.239503795926773, 17.075517270386158, 17.04281032303216, 17.01007398345248, 16.848671543513724, 16.511921651781645, 16.119236784719746, 15.73897457190877, 15.370152121907884, 15.012878897255943, 14.667099836071113, 14.387076983874696, 14.257884477322735, 14.232075654793178, 14.206333633041824, 14.07962936288039, 13.815306231724982, 13.507110448573933, 13.208633422564622, 12.919549063229645, 12.63979068849803, 12.3690278051776, 12.150140802652613, 12.049270430977872, 12.029133812366881, 12.00905105879741, 11.910067074945331, 11.704041909898594, 11.463618031269734, 11.230868588978225, 11.006106612051557, 10.789156875139966, 10.579494391459935, 10.410147716218537, 10.332104030480165, 10.316536527633682, 10.301017744797742, 10.224532305142997, 10.06556968523721, 9.880939500588715, 9.702836746042419, 9.531190379838288, 9.365647649911066, 9.206371673407473, 9.07836332511872, 9.019532277902384, 9.007790076193663, 8.996086326550325, 8.938505517530716, 8.81908986560897, 8.680719909323294, 8.547821963850572, 8.42020654428516, 8.29784266410816, 8.180443318626184, 8.086493852780796, 8.043506013991985, 8.034942460487812, 8.026407783425517, 7.984430766546046, 7.897577942148029, 7.797557573590332, 7.702292231385245, 7.611592877627783, 7.525356484379437, 7.4435679814243265, 7.378717610661813, 7.349321699995682, 7.343484077515278, 7.337672139028762, 7.309181935863072, 7.250813638022635, 7.184406650919995, 7.122141321224792, 7.064090262214432, 7.010103348883129, 6.960213206602046, 6.921657373801662, 6.904486983708083, 6.901106979024116, 6.897752144825888, 6.881450184248358, 6.848835153573931, 6.813226757854546, 6.781540400936072, 6.7538320406724255, 6.729841343596027, 6.709705596405192, 6.6958795563248605, 6.690302951690411, 6.689250659754787, 6.688222122952747, 6.6834639932647155, 6.675328322802688, 6.668949592812708, 6.6666924387325]}, "54": {"0": [2.787603230746542, 2.7881000320408713, 2.78973671207014, 2.792827437295571, 2.796422271003053, 2.7982957338007264, 2.798735096691148, 2.7991838696402493, 2.8012962851098786, 2.806398656355905, 2.813674375704304, 2.821920372620058, 2.831377424442829, 2.8420997400853376, 2.8539081629767935, 2.864457783814195, 2.8700374929127417, 2.8712710273970568, 2.872515494792319, 2.878302692700706, 2.891013130341699, 2.9073846673251964, 2.9246611271323224, 2.9431668223104315, 2.962678856364504, 2.9836462836512276, 3.0022063196409796, 3.0113883730662483, 3.013455146885484, 3.015532282549697, 3.0249032025276708, 3.0451557990458267, 3.07079417008748, 3.097232656999946, 3.125350477307067, 3.1546802326934626, 3.1854540715998105, 3.21200240258903, 3.224992753160398, 3.227939178523727, 3.2308959053042736, 3.244185950689059, 3.2726330518868267, 3.3080930773515607, 3.3450645483830943, 3.3835040943441697, 3.423310993734848, 3.4643682026069693, 3.499511186644255, 3.5167026244325497, 3.5206089927146933, 3.5245267748101146, 3.542109477966214, 3.5796243765242686, 3.626055483949544, 3.6740226985521165, 3.72371796554759, 3.7748215809109418, 3.827638059567585, 3.872640155481085, 3.894543155927846, 3.899506555489031, 3.904482357915659, 3.9267879639371013, 3.9740993082005596, 4.03265942949728, 4.093092870747214, 4.155285624759584, 4.219239699429836, 4.285100495453945, 4.341066582305595, 4.368309484075568, 4.374468788442043, 4.380643053142196, 4.40831997627069, 4.4672860347528935, 4.539950481286799, 4.614526040854365, 4.691100002077492, 4.769639218740437, 4.850261428560136, 4.918680695164286, 4.95189652430402, 4.959401365750329, 4.9669226602690095, 5.000611382479175, 5.072194970988992, 5.160394092661564, 5.250808044779881, 5.3433720917836585, 5.4381598813597805, 5.535275304704586, 5.617839336125727, 5.65791733846002, 5.666968565282158, 5.6760360003190335, 5.716554976858988, 5.802600167604242, 5.9085869121271335, 6.017097655369265, 6.128179455290829, 6.24195740529186, 6.358541019785897, 6.457577516857014, 6.505583947690792, 6.516432227455012, 6.527305688321831, 6.576026074298972, 6.679510041667443, 6.807048768143389, 6.937816951761723, 7.071823179941797, 7.209344930392723, 7.350288262707517, 7.4700134516845305, 7.528099888731877, 7.541225923259922, 7.5543816978593075, 7.613322395968526, 7.738500455029999, 7.892914459917477, 8.05142819861177, 8.213809949533788, 8.380245102161753, 8.551165866303982, 8.696271685737122, 8.766782668186826, 8.782720875303037, 8.798696516198351, 8.870283388663063, 9.022356706828301, 9.209906734943997, 9.401816342428868, 9.598898814798961, 9.801219117094147, 10.008803585557875, 10.185142429626541, 10.270740067359942, 10.290085468828126, 10.309475319206161, 10.396323592959376, 10.580723101068779, 10.808093658405525, 11.041273922942487, 11.280190390603446, 11.525500262954052, 11.776809507767487, 11.990557614776701, 12.094284464678667, 12.11781446788722, 12.141397525387235, 12.2469625402917, 12.470893275604222, 12.746919498467136, 13.030174066562651, 13.321041379252527, 13.61938643965551, 13.925686525724482, 14.18611435084012, 14.312587464368317, 14.341166620508046, 14.369809887607015, 14.498133580369705, 14.771153425421764, 15.107531487316107, 15.452764844582019, 15.807082575819697, 16.170941549616845, 16.544925592000563, 16.862655348083432, 17.0170910330816, 17.052008364586875, 17.087009993585138, 17.243880055425524, 17.577270102119225, 17.98878245637327, 18.41148769484333, 18.845715666029708, 19.2913100357377, 19.749720282290255, 20.13927050811564, 20.328771449380756, 20.371620016402915, 20.414574547363905, 20.607118373272222, 21.016408211144203, 21.521770419814683, 22.040944748465193, 22.574429343226246, 23.122328418805953, 23.685193422464003, 24.164965698833402, 24.398366023911688, 24.451093732276895, 24.503912739466358, 24.740652463684388, 25.24386877037826, 25.866098666120156, 26.50657636019367, 27.164124220803128, 27.840297927525032, 28.536183351322972, 29.12916732854297, 29.417562524657054, 29.48277041381486, 29.5481401744545, 29.841167766561007, 30.46397396033292, 31.23341935529694, 32.02519586612868, 32.83943798582771, 33.67703948165206, 34.53784553638158, 35.271213715074396, 35.62832732510782, 35.709096544250436, 35.79009960813951, 36.15330835436332, 36.92592474398724, 37.88072929211086, 38.863504969006975, 39.87546906631969, 40.91558642170914, 41.98647155768318, 42.89877101346932, 43.34282218851134, 43.443258833488024, 43.543947901724394, 43.995335958276534, 44.95459858470507, 46.14210365742677, 47.365162166012, 48.62391719493689, 49.91875144917547, 51.25269305455127, 52.38770445781226, 52.9397085528157, 53.0646288343184, 53.189896351642254, 53.751922885476574, 54.949723943920695, 56.43112685797552, 57.95561462546724, 59.52698124227892, 61.14473436250867, 62.80786286130939, 64.22793312675881, 64.9194850189759, 65.07628835637045, 65.23350526305721, 65.93637584015387, 67.43116924758144, 69.2805248862263, 71.18725238456688, 73.14986818866414, 75.17436952003732, 77.25664006237136, 79.0301087788005, 79.89376435503185, 80.08922728039911, 80.28522604883234, 81.1644264784137, 83.03701533800862, 85.35898634475566, 87.7473703764538, 90.20576178579108, 92.73924763285547, 95.35051715880903, 97.57539102189219, 98.65881656963494, 98.90402426040815, 99.14992023038462, 100.25314125109678, 102.6038539715311, 105.52084431873678, 108.51715974783728, 111.60457022628069, 114.78671854631847, 118.06398229015834, 120.85972037116203, 122.22083305588163, 122.52866545989858, 122.83728068570454, 124.2286275373782, 127.18185200606838, 130.83133480652347, 134.59606747747878, 138.47948828879038, 142.47678051173455, 146.59775496846362, 150.11273278387088, 151.82744067017273, 152.2154240688638, 152.60446392753536, 154.34962667528765, 158.06168235990768, 162.65588065601528, 167.38784214915157, 172.27078883353795, 177.29788898744187, 182.47322428411792, 186.88995910714385, 189.0411955363796, 189.52814286369838, 190.01648102255413, 192.20847328245327, 196.86591961178053, 202.63892812671375, 208.5823328437611, 214.70203466947638, 221.00902230796768, 227.52025166866443, 233.0661280592773, 235.76364617697266, 236.37300045667325, 236.98409103174862, 239.72608397685445, 245.56933799288743, 252.80725112015017, 260.2648269835883, 267.9245514488367, 275.8050775936929, 283.92912327423613, 290.8454143689321, 294.20881315783123, 294.97037006318175, 295.73418519950087, 299.1631499319779, 306.46369162784674, 315.48160269270767, 324.7716669003733, 334.3140437315949, 344.1187441910674, 354.1890090330794, 362.7620122107583, 366.9314938966903, 367.87409694423803, 368.81895985905345, 373.05521012084233, 382.0614128709644, 393.18018577399613, 404.58316466523013, 416.31429061958016, 428.327569753638, 440.6245114116911, 451.08551121628005, 456.1764463463739, 457.32727031969415, 458.4808191490784, 463.65180274270944, 474.5900528655883, 488.02143471636316, 501.7382689402278, 515.7703126492002, 530.1551330087617, 544.8485247494488, 557.2271008515464, 563.2580800499014, 564.617770440838, 565.9793415274654, 572.06464530948, 584.9083180068168, 600.576163108628, 616.5635328977045, 632.7758225781902, 649.2219696355877, 665.8453167983236, 679.7861641874958, 686.4545856230367, 687.948307297096, 689.4434619293908, 696.1542400790279, 710.3719781112147, 727.5836683047929, 744.8374331038625, 761.9701457739178, 779.2700310576213, 796.6227075928012, 810.9587309209811, 817.790057362895, 819.3217059652435, 820.8523902844087, 827.6624558693792, 841.8117044142225, 858.5687222406099, 875.2485469495795, 891.4367773257989, 907.2641955397747, 922.7581509535631, 935.2369531618531, 941.1408386690734, 942.460581011078, 943.7777035013036, 949.6104655677905, 961.6383824026877, 975.44625563331, 988.6448738419226, 1001.0900148700173, 1012.8328980774209, 1023.8148246813754, 1032.4425138904062, 1036.389589918022, 1037.2612533246868, 1038.1253018584143, 1041.8800917364458, 1049.2714127981108, 1057.651496794865, 1065.0486001254897, 1071.4929419247808, 1077.1506825356712, 1081.679743121976, 1084.954870662955, 1086.4027671288627, 1086.713365033962, 1087.0186106904841, 1088.1614966933305, 1090.0720572604666, 1091.5865619361514, 1091.3815543325538, 1090.8922282673616, 1089.3324409691104, 1086.9697303360012, 1084.2809052991217, 1082.8493692733343, 1082.5121004262726, 1082.1624530175793, 1080.4849094759968, 1076.3562205282221, 1070.3356289600656, 1063.6321146092039, 1056.2378710772186, 1047.846355692616, 1038.8474796980506, 1030.6720908330276, 1026.5743025694048, 1025.6403524416728, 1024.7014101006191, 1020.4462712737175, 1010.9476430941858, 999.0242965866257, 986.4099023390602, 973.1605270486867, 959.3573401863223, 944.9066636415754, 932.6922105317851, 926.5679437333678, 925.2022226120384, 923.8331530290033, 917.7180260341198, 904.7081593871796, 888.6952160821374, 872.5227642359176, 855.9722207988236, 839.2249335239999, 822.2174562579515, 807.9394925404089, 801.0779327155725, 799.5507942843943, 798.0236229057003, 791.206101135217, 776.834775
[truncated: 2,332,277 more chars]
