# Supplementary material for: NRV: An open framework for in silico evaluation of peripheral nerve electrical stimulation strategies
Source: PLoS Comput Biol. 2024 Jul 12;20(7):e1011826. doi: 10.1371/journal.pcbi.1011826 (PMC11268605; doi:10.1371/journal.pcbi.1011826)
Supplement: S3 Archive — Python scripts and data files to generate and plot the in silico study replication. (ZIP) [file pcbi.1011826.s012.zip › S3_Archive/data/footprints/elec_pos_8.json]

{"ID": 0, "type": "Circular", "D": 616.3410454230217, "y_grav_center": 0, "z_grav_center": 0, "N_vertices": 360, "y_vertices": [-308.17052271151084, -308.12332500961617, -307.98174636101294, -307.74583013251504, -307.41564858738576, -306.99130286320326, -306.4729229408806, -305.8606676048521, -305.1547243944358, -304.3553095463885, -303.4626679286708, -302.4770729654414, -301.39882655330524, -300.2282589688395, -298.9657287674273, -297.61162267342854, -296.1663554617231, -294.63036983066115, -293.0041362664614, -291.28815289909585, -289.48294534970927, -287.58906656961574, -285.60709667092544, -283.53764274885054, -281.38133869574665, -279.1388450069461, -276.8108485784419, -274.39806249648586, -271.901225819163, -269.3211033500125, -266.6584854037604, -263.91418756423997, -261.0890504345705, -258.1839393796732, -255.19974426120214, -252.13737916497175, -248.99778212096376, -245.78191481600035, -242.49076229917108, -239.12533268010299, -235.68665682016814, -232.17578801672087, -228.59380168046377, -224.94179500603965, -221.220886635951, -217.43221631790928, -213.57694455572042, -209.6562522538122, -205.67134035551186, -201.6234294751872, -197.51375952436072, -193.34358933191422, -189.11419625849743, -184.82687580526178, -180.48294121703609, -176.08372308006793, -171.63056891445362, -167.12484276138028, -162.56792476530757, -157.96121075121732, -153.30611179705963, -148.6040538015273, -143.85647704729004, -139.06483575982256, -134.23059766196266, -129.35524352433458, -124.44026671177551, -119.48717272590417, -114.49747874397268, -109.47271315414112, -104.41441508731872, -99.32413394571391, -94.20342892823889, -89.05386855291273, -83.87703017641017, -78.67449951090319, -73.44787013834303, -68.19874302233168, -62.92872601773246, -57.63943337816942, -52.33248526156716, -47.009507233881514, -41.67212977117453, -36.32198776018466, -30.96071999754637, -25.589968687811943, -20.211378940429462, -14.826598265830986, -9.437276070785291, -4.045063153169722, 1.3483888036840512, 6.741427736915415, 12.132401710176817, 17.51965941963632, 22.901550699787077, 28.27642702890785, 33.64264203401999, 38.99855199518634, 44.34251634899741, 49.6728981910907, 54.988064777549305, 60.286388025025985, 65.56624500943968, 70.82601846309211, 76.06409727005094, 81.27887695964934, 86.46876019794979, 91.63215727702182, 96.76748660188377, 101.87317517495971, 106.94765907790261, 111.98938395063668, 116.99680546747177, 121.96838981014433, 126.90261413763976, 131.79796705265213, 136.65294906453894, 141.46607304862843, 146.23586470173953, 150.96086299377413, 155.63962061524313, 160.27070442059147, 164.8526958671824, 169.38419144981077, 173.86380313060852, 178.29015876421388, 182.6619025180711, 186.97769528773492, 191.23621510704967, 195.4361575530799, 199.57623614566654, 203.65518274148727, 207.67174792250074, 211.6247013786538, 215.51283228473739, 219.33494967127237, 223.0898827893149, 226.77648146906677, 230.39361647218334, 233.94017983766875, 237.415085221255, 240.81726822815855, 244.14568673911413, 247.3993212295853, 250.57717508205383, 253.67827489129292, 256.70167076252955, 259.6464366024063, 262.5116704026515, 265.2964945163731, 268.0000559268892, 270.6215265090153, 273.16010328272614, 275.61500865911563, 277.98549067857977, 280.270823241148, 282.47030632889494, 284.5832662203614, 286.6090556969219, 288.54705424103327, 290.3966682263047, 292.1573310993314, 293.8285035532339, 295.4096736928538, 296.9003571915511, 298.30009743955833, 299.6084656838435, 300.8250611594418, 301.949511212213, 302.98147141298904, 303.9206256630756, 304.7666862910761, 305.51939414100804, 306.1785186516846, 306.7438579273379, 307.2152387994613, 307.59251687985255, 307.8755766048412, 308.0643312706867, 308.15872306013665, 308.15872306013665, 308.0643312706867, 307.8755766048412, 307.59251687985255, 307.2152387994613, 306.7438579273379, 306.1785186516846, 305.51939414100804, 304.76668629107616, 303.9206256630756, 302.9814714129891, 301.949511212213, 300.8250611594418, 299.6084656838435, 298.3000974395584, 296.9003571915512, 295.4096736928538, 293.82850355323393, 292.1573310993314, 290.3966682263048, 288.54705424103327, 286.609055696922, 284.58326622036145, 282.470306328895, 280.2708232411481, 277.9854906785798, 275.61500865911574, 273.1601032827262, 270.6215265090155, 268.00005592688933, 265.2964945163732, 262.5116704026516, 259.64643660240637, 256.70167076252966, 253.67827489129303, 250.577175082054, 247.39932122958538, 244.1456867391143, 240.81726822815867, 237.41508522125517, 233.94017983766884, 230.39361647218345, 226.77648146906688, 223.08988278931503, 219.33494967127245, 215.5128322847375, 211.624701378654, 207.67174792250083, 203.65518274148747, 199.57623614566666, 195.4361575530801, 191.23621510704993, 186.97769528773492, 182.66190251807117, 178.29015876421397, 173.86380313060874, 169.38419144981103, 164.85269586718252, 160.27070442059158, 155.6396206152434, 150.96086299377436, 146.23586470173964, 141.46607304862854, 136.6529490645391, 131.79796705265238, 126.90261413763983, 121.96838981014446, 116.99680546747192, 111.98938395063688, 106.94765907790287, 101.87317517495978, 96.76748660188392, 91.632157277022, 86.46876019795005, 81.27887695964941, 76.06409727005106, 70.82601846309231, 65.56624500943995, 60.28638802502625, 54.988064777549376, 49.672898191090844, 44.3425163489976, 38.99855199518661, 33.642642034020064, 28.27642702890798, 22.901550699787283, 17.51965941963659, 12.13240171017716, 6.741427736915552, 1.348388803684188, -4.045063153169517, -9.43727607078502, -14.826598265830919, -20.211378940429324, -25.589968687811737, -30.9607199975461, -36.32198776018459, -41.6721297711744, -47.00950723388131, -52.332485261566895, -57.63943337816915, -62.92872601773239, -68.19874302233156, -73.44787013834282, -78.67449951090293, -83.87703017641013, -89.0538685529126, -94.20342892823871, -99.32413394571365, -104.41441508731839, -109.47271315414105, -114.49747874397255, -119.48717272590399, -124.44026671177525, -129.35524352433458, -134.23059766196252, -139.06483575982233, -143.8564770472898, -148.6040538015273, -153.30611179705951, -157.9612107512171, -162.56792476530734, -167.12484276138005, -171.63056891445362, -176.0837230800678, -180.48294121703583, -184.82687580526158, -189.11419625849743, -193.3435893319141, -197.5137595243606, -201.623429475187, -205.67134035551163, -209.65625225381208, -213.57694455572033, -217.43221631790908, -221.2208866359508, -224.94179500603965, -228.59380168046368, -232.1757880167207, -235.68665682016797, -239.12533268010282, -242.49076229917097, -245.78191481600024, -248.9977821209636, -252.13737916497158, -255.19974426120214, -258.18393937967306, -261.08905043457037, -263.9141875642398, -266.6584854037604, -269.3211033500124, -271.90122581916296, -274.39806249648575, -276.81084857844183, -279.13884500694604, -281.3813386957466, -283.53764274885043, -285.60709667092533, -287.58906656961574, -289.48294534970915, -291.2881528990958, -293.0041362664613, -294.6303698306611, -296.1663554617231, -297.61162267342854, -298.96572876742727, -300.22825896883944, -301.3988265533052, -302.4770729654414, -303.4626679286708, -304.35530954638847, -305.1547243944358, -305.8606676048521, -306.47292294088055, -306.9913028632032, -307.41564858738576, -307.745830132515, -307.98174636101294, -308.12332500961617, -308.17052271151084], "z_vertices": [-3.774000442302185e-14, -5.393297071759847, -10.784942128101951, -16.173283659635416, -21.556671168869226, -26.933455675773423, -32.30199022287763, -37.660630379747815, -43.007734746691256, -48.34166545753094, -53.66078868129961, -58.96347512269659, -64.24810052115508, -69.51304614836879, -74.75669930412185, -79.97745381027458, -85.17371050274909, -90.34387772136881, -95.48637179739718, -100.59961753863078, -105.6820487118937, -110.73210852279001, -115.7482500925628, -120.72893693191797, -125.67264341166435, -130.57785523002724, -135.44306987649355, -140.2667970920434, -145.04755932563063, -149.78389218676924, -154.47434489409022, -159.11748071972795, -163.71187742940378, -168.25612771806877, -172.74883964097373, -177.1886370400345, -181.57415996536204, -185.90406509182682, -190.17702613053115, -194.39173423506438, -198.54689840241304, -202.64124586840782, -206.6735224975822, -210.64249316732523, -214.54694214621085, -218.38567346638771, -222.1575112899146, -225.86130026892985, -229.49590589954545, -233.06021486935524, -236.55313539845295, -239.9735975738538, -243.32055367721887, -246.59297850578017, -249.78986968637003, -252.91024798245675, -255.95315759409337, -258.91766645068805, -261.8028664965056, -264.6078739688132, -267.3318296685849, -269.9738992236816, -272.5332733444273, -275.00916807150156, -277.4008250160733, -279.7075115921021, -281.92852124073573, -284.0631736467361, -286.1108149468652, -288.07081793016965, -289.9425822301011, -291.7255345084138, -293.4191286307831, -295.0228458340919, -296.53619488533167, -297.95871223207206, -299.289962144451, -300.52953684864286, -301.67705665176294, -302.73217005817105, -303.6945538771377, -304.56391332184035, -305.3399820996592, -306.0225224937452, -306.6113254358347, -307.1062105702889, -307.50702630933847, -307.81364987951633, -308.0259873592642, -308.1439737077016, -308.1675727845484, -308.096777361195, -307.93160912291665, -307.67211866223073, -307.31838546340003, -306.87051787808593, -306.3286530921595, -305.6929570836799, -304.9636245720541, -304.14087895839214, -303.2249722570782, -302.21618501857546, -301.1148262434913, -299.9212332879277, -298.63577176014604, -297.2588354085779, -295.7908460012163, -294.23225319642467, -292.5835344052021, -290.84519464494815, -289.0177663847718, -287.10180938239085, -285.0979105126735, -283.00668358787306, -280.82876916961186, -278.5648343726714, -276.2155726606491, -273.7817036335444, -271.26397280733823, -268.6631513856353, -265.9800360234373, -263.21544858312024, -260.37023588269085, -257.44526943639823, -254.4414451877815, -251.35968323523412, -248.20092755016958, -244.96614568787413, -241.65632849113643, -238.272489786743, -234.81566607493411, -231.28691621191467, -227.68732108551663, -224.01798328411365, -220.28002675888814, -216.47459647955517, -212.60285808364748, -208.6659975194709, -204.6652206828369, -200.60175304768657, -196.47683929071655, -192.29174291012328, -188.04774583858264, -183.74614805058167, -179.38826716422554, -174.9754380376384, -170.50901236008522, -165.99035823793628, -161.42085977560484, -156.8019166515825, -152.13494368970612, -147.4213704257837, -142.6626406697149, -137.86021206323971, -133.01555563344866, -128.13015534219488, -123.2055076315425, -118.24312096539374, -113.24451536743193, -108.21122195552563, -103.14478247273249, -98.04674881504992, -92.91868255605574, -87.76215446858325, -82.57874404358036, -77.37003900629641, -72.13763482994848, -66.8831342470127, -61.608146758293906, -56.314288139919896, -51.00317994841584, -45.67644902400597, -40.335726992298135, -34.98264976450267, -29.61885703633705, -24.2459917857735, -18.865699769778942, -13.47962902020589, -8.089429338984413, -2.696751792774042, 2.6967517927739046, 8.089429338984276, 13.479629020205616, 18.865699769778807, 24.245991785773228, 29.618857036336912, 34.98264976450239, 40.335726992298, 45.6764490240057, 51.003179948415706, 56.31428813991976, 61.60814675829377, 66.88313424701258, 72.13763482994821, 77.37003900629627, 82.5787440435801, 87.7621544685831, 92.91868255605549, 98.04674881504978, 103.14478247273222, 108.21122195552549, 113.2445153674318, 118.2431209653936, 123.20550763154239, 128.13015534219463, 133.0155556334485, 137.86021206323946, 142.66264066971476, 147.42137042578344, 152.13494368970603, 156.8019166515824, 161.42085977560473, 165.9903582379362, 170.5090123600851, 174.9754380376383, 179.38826716422534, 183.74614805058155, 188.04774583858244, 192.29174291012316, 196.47683929071633, 200.60175304768646, 204.66522068283678, 208.66599751947078, 212.6028580836474, 216.4745964795551, 220.28002675888803, 224.01798328411346, 227.68732108551652, 231.2869162119145, 234.815666074934, 238.27248978674282, 241.65632849113626, 244.96614568787413, 248.2009275501695, 251.35968323523403, 254.44144518778137, 257.44526943639806, 260.3702358826908, 263.2154485831202, 265.98003602343715, 268.66315138563516, 271.2639728073382, 273.78170363354434, 276.21557266064906, 278.56483437267127, 280.8287691696118, 283.006683587873, 285.0979105126734, 287.1018093823908, 289.01776638477173, 290.84519464494815, 292.583534405202, 294.2322531964246, 295.79084600121627, 297.2588354085779, 298.63577176014604, 299.92123328792763, 301.1148262434912, 302.2161850185754, 303.2249722570782, 304.14087895839214, 304.963624572054, 305.69295708367986, 306.32865309215947, 306.87051787808593, 307.3183854634, 307.6721186622307, 307.9316091229166, 308.096777361195, 308.1675727845484, 308.1439737077016, 308.02598735926426, 307.81364987951633, 307.50702630933847, 307.1062105702889, 306.6113254358348, 306.0225224937452, 305.3399820996592, 304.56391332184035, 303.6945538771377, 302.7321700581711, 301.67705665176294, 300.52953684864286, 299.28996214445107, 297.9587122320721, 296.53619488533167, 295.0228458340919, 293.4191286307832, 291.72553450841383, 289.9425822301012, 288.0708179301697, 286.1108149468653, 284.06317364673623, 281.92852124073585, 279.7075115921021, 277.4008250160734, 275.0091680715017, 272.53327334442747, 269.9738992236816, 267.33182966858493, 264.60787396881335, 261.8028664965057, 258.91766645068816, 255.95315759409337, 252.91024798245684, 249.7898696863702, 246.59297850578034, 243.32055367721887, 239.97359757385388, 236.55313539845307, 233.0602148693554, 229.49590589954565, 225.8613002689299, 222.1575112899147, 218.38567346638794, 214.54694214621105, 210.64249316732523, 206.67352249758233, 202.64124586840805, 198.54689840241323, 194.39173423506458, 190.1770261305313, 185.9040650918269, 181.57415996536227, 177.18863704003473, 172.74883964097373, 168.25612771806888, 163.711877429404, 159.11748071972818, 154.47434489409022, 149.78389218676935, 145.04755932563074, 140.26679709204362, 135.4430698764938, 130.57785523002735, 125.67264341166447, 120.72893693191823, 115.74825009256305, 110.73210852279001, 105.68204871189383, 100.59961753863091, 95.48637179739745, 90.34387772136907, 85.17371050274923, 79.97745381027471, 74.75669930412212, 69.51304614836904, 64.24810052115522, 58.963475122696735, 53.660788681299884, 48.3416654575312, 43.007734746691256, 37.66063037974795, 32.30199022287777, 26.933455675773697, 21.5566711688695, 16.173283659635548, 10.784942128102088, 5.393297071760121, 3.774000442302185e-14], "A": 298354.1359863737, "axons_diameter": [4.181818181818182, 15.090909090909092, 4.636363636363637, 8.575757575757576, 10.393939393939394, 11.303030303030303, 7.515151515151516, 4.636363636363637, 2.0606060606060606, 2.9696969696969697, 7.212121212121212, 11.0, 11.606060606060606, 9.636363636363637, 4.9393939393939394, 4.9393939393939394, 3.878787878787879, 3.4242424242424243, 12.06060606060606, 9.93939393939394, 3.7272727272727275, 11.454545454545455, 10.84848484848485, 3.878787878787879, 10.242424242424242, 2.9696969696969697, 4.9393939393939394, 8.575757575757576, 4.636363636363637, 10.393939393939394, 11.757575757575758, 3.121212121212121, 11.0, 4.03030303030303, 7.212121212121212, 2.0606060606060606, 6.151515151515151, 12.818181818181818, 13.878787878787879, 4.9393939393939394, 4.333333333333334, 4.181818181818182, 11.454545454545455, 3.4242424242424243, 3.878787878787879, 2.515151515151515, 7.96969696969697, 2.3636363636363638, 2.9696969696969697, 4.9393939393939394, 12.818181818181818, 9.333333333333334, 6.757575757575758, 2.8181818181818183, 2.515151515151515, 2.3636363636363638, 4.787878787878788, 3.272727272727273, 4.484848484848484, 11.0, 9.636363636363637, 6.757575757575758, 6.303030303030303, 9.030303030303031, 3.272727272727273, 11.0, 8.424242424242426, 8.878787878787879, 2.9696969696969697, 8.878787878787879, 5.090909090909091, 7.0606060606060606, 9.636363636363637, 4.484848484848484, 3.4242424242424243, 7.515151515151516, 2.9696969696969697, 5.3939393939393945, 11.0, 12.363636363636363, 8.727272727272727, 11.151515151515152, 4.181818181818182, 12.515151515151516, 2.3636363636363638, 2.8181818181818183, 9.787878787878789, 3.5757575757575757, 9.787878787878789, 10.393939393939394, 9.787878787878789, 8.878787878787879, 3.272727272727273, 2.515151515151515, 4.333333333333334, 3.121212121212121, 4.181818181818182, 10.545454545454545, 2.8181818181818183, 12.96969696969697, 3.878787878787879, 7.515151515151516, 10.393939393939394, 10.393939393939394, 3.878787878787879, 2.9696969696969697, 3.878787878787879, 4.787878787878788, 12.06060606060606, 6.303030303030303, 10.090909090909092, 10.090909090909092, 4.181818181818182, 4.9393939393939394, 11.757575757575758, 8.575757575757576, 4.333333333333334, 5.090909090909091, 12.666666666666668, 3.121212121212121, 5.3939393939393945, 4.9393939393939394, 11.90909090909091, 15.242424242424242, 2.8181818181818183, 9.787878787878789, 11.0, 4.636363636363637, 7.818181818181818, 9.484848484848484, 6.303030303030303, 5.848484848484849, 9.484848484848484, 11.454545454545455, 3.878787878787879, 5.242424242424242, 11.0, 5.696969696969697, 4.181818181818182, 9.030303030303031, 2.9696969696969697, 11.303030303030303, 10.545454545454545, 11.90909090909091, 5.090909090909091, 3.121212121212121, 10.545454545454545, 9.93939393939394, 4.484848484848484, 12.363636363636363, 8.727272727272727, 12.363636363636363, 10.696969696969697, 10.393939393939394, 4.03030303030303, 10.393939393939394, 3.272727272727273, 3.5757575757575757, 12.666666666666668, 8.424242424242426, 3.272727272727273, 10.242424242424242, 12.666666666666668, 12.666666666666668, 4.636363636363637, 7.0606060606060606, 6.0, 9.333333333333334, 4.787878787878788, 3.878787878787879, 5.696969696969697, 4.484848484848484, 12.212121212121213, 7.96969696969697, 2.8181818181818183, 9.484848484848484, 9.636363636363637, 7.363636363636364, 12.06060606060606, 5.848484848484849, 3.272727272727273, 2.9696969696969697, 3.7272727272727275, 11.606060606060606, 9.93939393939394, 9.484848484848484, 12.818181818181818, 5.090909090909091, 15.090909090909092, 4.636363636363637, 3.878787878787879, 2.666666666666667, 5.848484848484849, 9.484848484848484, 8.878787878787879, 3.7272727272727275, 5.696969696969697, 11.151515151515152, 3.272727272727273, 12.363636363636363, 5.242424242424242, 9.787878787878789, 13.272727272727273, 10.242424242424242, 8.727272727272727, 12.06060606060606, 3.5757575757575757, 3.7272727272727275, 9.333333333333334, 10.242424242424242, 5.545454545454546, 4.636363636363637, 13.727272727272728, 8.878787878787879, 10.242424242424242, 9.484848484848484, 10.242424242424242, 7.515151515151516, 6.606060606060606, 8.272727272727273, 4.03030303030303, 6.303030303030303, 5.696969696969697, 6.757575757575758, 12.96969696969697, 5.848484848484849, 9.93939393939394, 14.636363636363637, 4.787878787878788, 3.878787878787879, 8.727272727272727, 12.06060606060606, 10.242424242424242, 7.515151515151516, 13.121212121212121, 7.0606060606060606, 2.9696969696969697, 4.484848484848484, 10.242424242424242, 13.121212121212121, 4.03030303030303, 7.96969696969697, 12.515151515151516, 11.454545454545455, 5.545454545454546, 2.212121212121212, 10.84848484848485, 11.0, 10.696969696969697, 11.90909090909091, 10.393939393939394, 11.151515151515152, 12.96969696969697, 5.090909090909091, 10.090909090909092, 5.3939393939393945, 4.03030303030303, 2.212121212121212, 2.515151515151515, 3.4242424242424243, 5.696969696969697, 9.787878787878789, 4.484848484848484, 2.8181818181818183, 11.454545454545455, 3.5757575757575757, 5.545454545454546, 2.9696969696969697, 10.242424242424242, 13.121212121212121, 4.484848484848484, 3.121212121212121, 3.272727272727273, 12.666666666666668, 11.90909090909091, 5.242424242424242, 4.181818181818182, 12.818181818181818, 2.3636363636363638, 3.878787878787879, 8.878787878787879, 9.787878787878789, 6.454545454545455, 11.303030303030303, 6.757575757575758, 6.606060606060606, 5.696969696969697, 11.757575757575758, 7.666666666666667, 3.272727272727273, 12.818181818181818, 7.96969696969697, 4.787878787878788, 11.757575757575758, 9.484848484848484, 4.333333333333334, 6.606060606060606, 15.242424242424242, 6.757575757575758, 3.7272727272727275, 5.545454545454546, 8.727272727272727, 3.5757575757575757, 11.0, 5.696969696969697, 10.545454545454545, 10.545454545454545, 12.96969696969697, 11.0, 10.545454545454545, 2.515151515151515, 12.96969696969697, 2.666666666666667, 7.212121212121212, 3.5757575757575757, 10.545454545454545, 6.909090909090909, 2.666666666666667, 5.242424242424242, 10.242424242424242, 7.818181818181818, 10.242424242424242, 9.030303030303031, 11.0, 3.878787878787879, 9.030303030303031, 9.787878787878789, 2.8181818181818183, 5.242424242424242, 12.212121212121213, 10.393939393939394, 4.333333333333334, 6.606060606060606, 4.9393939393939394, 5.3939393939393945, 11.303030303030303, 5.242424242424242, 11.454545454545455, 4.9393939393939394, 14.030303030303031, 12.363636363636363, 4.636363636363637, 12.212121212121213, 3.121212121212121, 2.0606060606060606, 13.575757575757576, 6.606060606060606, 11.757575757575758, 14.787878787878789, 4.333333333333334, 4.9393939393939394, 4.484848484848484, 10.242424242424242, 3.878787878787879, 4.636363636363637, 7.515151515151516, 7.666666666666667, 12.666666666666668, 6.0, 2.666666666666667, 2.8181818181818183, 4.03030303030303, 9.484848484848484, 4.9393939393939394, 2.666666666666667, 9.636363636363637, 5.242424242424242, 2.666666666666667, 6.303030303030303, 8.272727272727273, 9.484848484848484, 8.727272727272727, 5.242424242424242, 10.545454545454545, 13.121212121212121, 4.181818181818182, 4.333333333333334, 10.84848484848485, 10.393939393939394, 11.151515151515152, 5.545454545454546, 6.909090909090909, 12.06060606060606, 6.0, 2.666666666666667, 12.363636363636363, 9.787878787878789, 5.848484848484849, 9.787878787878789, 5.242424242424242, 4.181818181818182, 11.757575757575758, 8.121212121212121, 2.9696969696969697, 10.242424242424242, 10.242424242424242, 3.7272727272727275, 11.0, 4.333333333333334, 6.303030303030303, 3.5757575757575757, 4.181818181818182, 6.0, 9.787878787878789, 9.787878787878789, 2.8181818181818183, 2.3636363636363638, 9.787878787878789, 2.515151515151515, 15.696969696969697, 9.030303030303031, 3.7272727272727275, 10.242424242424242, 11.757575757575758, 10.090909090909092, 9.636363636363637, 12.515151515151516, 11.303030303030303, 12.515151515151516, 4.787878787878788, 4.333333333333334, 4.787878787878788, 7.818181818181818, 10.84848484848485, 3.7272727272727275, 11.454545454545455, 3.121212121212121, 6.454545454545455, 3.878787878787879, 2.9696969696969697, 10.545454545454545, 8.424242424242426, 4.484848484848484, 6.303030303030303, 4.181818181818182, 9.333333333333334, 2.666666666666667, 6.303030303030303, 14.181818181818182, 5.3939393939393945, 12.818181818181818, 3.4242424242424243, 5.3939393939393945, 11.454545454545455, 6.0, 5.242424242424242, 5.242424242424242, 2.515151515151515, 12.96969696969697, 11.303030303030303, 2.515151515151515, 3.272727272727273, 9.484848484848484, 11.757575757575758, 5.545454545454546, 5.696969696969697, 4.9393939393939394, 12.515151515151516, 2.666666666666667, 2.9696969696969697, 12.818181818181818, 5.848484848484849, 8.878787878787879, 5.3939393939393945, 3.272727272727273, 9.181818181818182, 13.424242424242424, 3.121212121212121, 4.333333333333334, 4.03030303030303, 3.7272727272727275, 4.03030303030303, 12.515151515151516, 2.0606060606060606, 13.272727272727273, 5.242424242424242, 11.151515151515152, 2.515151515151515, 4.03030303030303, 9.93939393939394, 11.606060606060606, 3.7272727272727275, 4.9393939393939394, 10.696969696969697, 11.303030303030303, 6.454545454545455, 4.333333333333334, 7.818181818181818, 15.090909090909092, 6.151515151515151, 8.121212121212121, 5.090909090909091, 10.545454545454545, 11.151515151515152, 7.818181818181818, 11.151515151515152, 12.818181818181818, 6.151515151515151], "axons_type": [1.0, 1.0, 1.0, 1.0, 1.0, 1.0, 1.0, 1.0, 1.0, 1.0, 1.0, 1.0, 1.0, 1.0, 1.0, 1.0, 1.0, 1.0, 1.0, 1.0, 1.0, 1.0, 1.0, 1.0, 1.0, 1.0, 1.0, 1.0, 1.0, 1.0, 1.0, 1.0, 1.0, 1.0, 1.0, 1.0, 1.0, 1.0, 1.0, 1.0, 1.0, 1.0, 1.0, 1.0, 1.0, 1.0, 1.0, 1.0, 1.0, 1.0, 1.0, 1.0, 1.0, 1.0, 1.0, 1.0, 1.0, 1.0, 1.0, 1.0, 1.0, 1.0, 1.0, 1.0, 1.0, 1.0, 1.0, 1.0, 1.0, 1.0, 1.0, 1.0, 1.0, 1.0, 1.0, 1.0, 1.0, 1.0, 1.0, 1.0, 1.0, 1.0, 1.0, 1.0, 1.0, 1.0, 1.0, 1.0, 1.0, 1.0, 1.0, 1.0, 1.0, 1.0, 1.0, 1.0, 1.0, 1.0, 1.0, 1.0, 1.0, 1.0, 1.0, 1.0, 1.0, 1.0, 1.0, 1.0, 1.0, 1.0, 1.0, 1.0, 1.0, 1.0, 1.0, 1.0, 1.0, 1.0, 1.0, 1.0, 1.0, 1.0, 1.0, 1.0, 1.0, 1.0, 1.0, 1.0, 1.0, 1.0, 1.0, 1.0, 1.0, 1.0, 1.0, 1.0, 1.0, 1.0, 1.0, 1.0, 1.0, 1.0, 1.0, 1.0, 1.0, 1.0, 1.0, 1.0, 1.0, 1.0, 1.0, 1.0, 1.0, 1.0, 1.0, 1.0, 1.0, 1.0, 1.0, 1.0, 1.0, 1.0, 1.0, 1.0, 1.0, 1.0, 1.0, 1.0, 1.0, 1.0, 1.0, 1.0, 1.0, 1.0, 1.0, 1.0, 1.0, 1.0, 1.0, 1.0, 1.0, 1.0, 1.0, 1.0, 1.0, 1.0, 1.0, 1.0, 1.0, 1.0, 1.0, 1.0, 1.0, 1.0, 1.0, 1.0, 1.0, 1.0, 1.0, 1.0, 1.0, 1.0, 1.0, 1.0, 1.0, 1.0, 1.0, 1.0, 1.0, 1.0, 1.0, 1.0, 1.0, 1.0, 1.0, 1.0, 1.0, 1.0, 1.0, 1.0, 1.0, 1.0, 1.0, 1.0, 1.0, 1.0, 1.0, 1.0, 1.0, 1.0, 1.0, 1.0, 1.0, 1.0, 1.0, 1.0, 1.0, 1.0, 1.0, 1.0, 1.0, 1.0, 1.0, 1.0, 1.0, 1.0, 1.0, 1.0, 1.0, 1.0, 1.0, 1.0, 1.0, 1.0, 1.0, 1.0, 1.0, 1.0, 1.0, 1.0, 1.0, 1.0, 1.0, 1.0, 1.0, 1.0, 1.0, 1.0, 1.0, 1.0, 1.0, 1.0, 1.0, 1.0, 1.0, 1.0, 1.0, 1.0, 1.0, 1.0, 1.0, 1.0, 1.0, 1.0, 1.0, 1.0, 1.0, 1.0, 1.0, 1.0, 1.0, 1.0, 1.0, 1.0, 1.0, 1.0, 1.0, 1.0, 1.0, 1.0, 1.0, 1.0, 1.0, 1.0, 1.0, 1.0, 1.0, 1.0, 1.0, 1.0, 1.0, 1.0, 1.0, 1.0, 1.0, 1.0, 1.0, 1.0, 1.0, 1.0, 1.0, 1.0, 1.0, 1.0, 1.0, 1.0, 1.0, 1.0, 1.0, 1.0, 1.0, 1.0, 1.0, 1.0, 1.0, 1.0, 1.0, 1.0, 1.0, 1.0, 1.0, 1.0, 1.0, 1.0, 1.0, 1.0, 1.0, 1.0, 1.0, 1.0, 1.0, 1.0, 1.0, 1.0, 1.0, 1.0, 1.0, 1.0, 1.0, 1.0, 1.0, 1.0, 1.0, 1.0, 1.0, 1.0, 1.0, 1.0, 1.0, 1.0, 1.0, 1.0, 1.0, 1.0, 1.0, 1.0, 1.0, 1.0, 1.0, 1.0, 1.0, 1.0, 1.0, 1.0, 1.0, 1.0, 1.0, 1.0, 1.0, 1.0, 1.0, 1.0, 1.0, 1.0, 1.0, 1.0, 1.0, 1.0, 1.0, 1.0, 1.0, 1.0, 1.0, 1.0, 1.0, 1.0, 1.0, 1.0, 1.0, 1.0, 1.0, 1.0, 1.0, 1.0, 1.0, 1.0, 1.0, 1.0, 1.0, 1.0, 1.0, 1.0, 1.0, 1.0, 1.0, 1.0, 1.0, 1.0, 1.0, 1.0, 1.0, 1.0, 1.0, 1.0, 1.0, 1.0, 1.0, 1.0, 1.0, 1.0, 1.0, 1.0, 1.0, 1.0, 1.0, 1.0, 1.0, 1.0, 1.0, 1.0, 1.0, 1.0, 1.0, 1.0, 1.0, 1.0, 1.0, 1.0, 1.0, 1.0, 1.0, 1.0, 1.0, 1.0, 1.0, 1.0, 1.0, 1.0, 1.0, 1.0, 1.0, 1.0, 1.0, 1.0, 1.0, 1.0, 1.0, 1.0, 1.0, 1.0, 1.0, 1.0, 1.0, 1.0, 1.0, 1.0, 1.0, 1.0, 1.0, 1.0, 1.0, 1.0, 1.0, 1.0, 1.0, 1.0, 1.0, 1.0], "axons_y": [-199.611744981054, -178.84781723755322, -154.0302214447346, -138.6177873676037, -115.2157266014826, -89.19322499525508, -65.82025580067143, -45.39802262462993, -29.096087485929203, -29.99091800329812, -12.24891978277886, 11.913530449886004, 38.27832043348874, 49.90117632043167, 72.29594777215559, 87.43795097768529, 105.71318855179383, 122.90711966850212, 145.50118762962722, 171.56464880261288, 195.3781282155548, 220.7651750295476, -223.94096541997888, -201.70798994781478, -179.7269446931214, -162.0600810701191, -143.1048042946009, -124.44011629142466, -103.78616139663899, -81.91425024588396, -56.97114994961032, -35.064796512279536, -13.046948505275727, 9.387429246832022, 30.047449815546315, 45.366405204957026, 51.62127071228424, 65.51680831017616, 90.03682000702725, 113.56391743146403, 132.61052336536443, 153.6160484359321, 176.43181863950525, 198.22049246690617, 207.74771379560107, -220.12966674400684, -200.0739770588993, -158.9511072471652, -141.2907270751433, -125.24108546728579, -101.70565817228966, -76.34049516250045, -59.63277174129767, -43.6806648145921, -26.04109670134093, -8.90533202108392, 9.104035153334147, 28.286897654056894, 70.2475637670366, 115.7161829169761, 141.023150204001, 150.889633442004, 163.6477133667171, 186.18647036475414, 222.5484216931763, 242.56472800334862, -233.3936413944854, -209.68934043821213, -179.51903053318512, -159.00532196993555, -135.0421157393974, -115.96418777097728, -92.61295814666033, -74.18428180884659, -56.88492645993858, -41.10720245852788, -2.8369424627597177, 41.26385212008334, 63.356605494740585, 89.07213931616114, 102.02216260763905, 126.90366794838876, 171.36012379249198, 200.81754184713228, 220.85635442665827, -239.1354051854746, -220.93450189678762, -186.00952960431428, -168.15127027315043, -143.7380436067243, -117.66165124410989, -93.25807212282069, -73.36805144940011, -59.538468428051104, -41.15745140477236, -24.282875622331304, -21.249150284966284, 18.882246941596385, 36.348707436272676, 59.372258977720435, 80.94537862834412, 136.76762576231457, 160.8580779734213, 185.27583936136685, 207.44059619494672, 225.1400033190401, 241.94392238946057, -245.04739336486386, -222.1132242925685, -191.24484326029688, -175.4230364367915, -150.84607048007467, -125.95630116992443, -106.39581961927885, -84.67532229861504, -62.724543737016106, -43.82424588476205, -22.812869997910475, -2.170435504590426, 20.77003018544758, 39.99796946549647, 59.869628235970566, 81.89619228859434, 110.48528710661381, 127.16846276741734, 148.30922670879548, 178.18695638784263, 200.29741148672298, 220.39023852587698, 242.08437516893704, -233.0492986561035, -211.93666356285937, -199.83532842471578, -165.86640125277484, -144.96823695655448, -129.83481518361287, -106.82438285928124, -81.8299076631573, -64.71322421206648, -41.54964826009736, -26.622157840452342, -4.723723534333877, 20.2668983273155, 43.852947321360624, 64.05390909948426, 74.01420849215185, 107.59136926119388, 131.24099016929398, 157.69097532606784, 174.42306125551187, 197.67731971148868, 221.08040837266, 254.51575651744034, -252.3635001133063, -195.04801349915567, -191.64581405989085, -154.51478674361974, -145.81718515584743, -124.0647419876348, -98.78974982144368, -68.31819911768642, -47.10714014121894, -16.324976847484727, 14.116658295355178, 27.409569972816037, 45.87546328410045, 65.8532574716619, 86.3423409437917, 109.16150525916008, 126.29872183184436, 145.7883305090018, 157.4455802589619, 198.25804048538888, 234.9275871020267, 254.57732123900652, -241.0851734044338, -221.52526191744474, -174.5601288706494, -131.8324946448447, -105.75556509133982, -86.50659350192569, -59.42735496159144, -40.991939351996415, -22.08628204818133, 2.4093742481946347, 20.39184653648472, 45.8735238970826, 69.63697138590487, 91.1888088735308, 103.98061653839255, 119.02027065606127, 137.1788857494431, 175.97194966454705, 215.30332710090372, 240.57687026831204, -239.95556438969925, -219.86722672743218, -199.2924158233785, -175.44598084543784, -153.29614117004027, -129.6622831041083, -106.87697421869089, -80.66508881041214, -51.15222389188864, -26.967654875628988, -3.316927251264151, 18.246105106200805, 35.843844203501476, 58.68918037008827, 83.52225703388673, 107.05241017370889, 122.59454540570526, 148.09282080285124, 173.4005686068412, 197.40682398055145, 221.405778175229, 257.98918700747805, -220.96900181775052, -200.7478515063644, -179.83956157799585, -160.32077292983908, -140.06292820882962, -118.31460757832151, -97.04428870739318, -72.2625321481275, -48.80341031464696, -25.924180058234477, 0.7983396849435799, 25.46650355952733, 43.461091917531, 63.293357992665754, 88.6484922627889, 113.945570753533, 131.85806587651862, 156.1206859711189, 181.10885638915664, 200.62127313640573, 218.2716562793658, 240.65611373747086, -254.60236640254269, -222.6128035490298, -202.5516413086325, -177.80543959212497, -150.9629286385314, -128.04474288102938, -109.1588811937342, -88.72330973314158, -63.03421003466591, 16.998421108630396, 42.67214575926085, 66.79125738370345, 96.32006781018781, 122.7165935308293, 136.11572642774615, 149.15984073303628, 169.1139778006125, 188.69983062147548, 205.98803805522223, 227.44072989308853, -208.54286242476604, -189.0452420335381, -166.30837632478344, -144.19585741282995, -127.27942447097445, -106.44449153569559, -83.93295710035682, -65.1763273353568, -46.33829371408746, -25.234483572634968, 1.3108811436595018, 23.446739317148673, 41.62592123695399, 57.78810275344065, 80.72792595200589, 132.2157847707447, 155.1558719912062, 169.7634841563668, 192.5203525395117, 214.98238296706066, 244.69342643703763, -240.85313044105467, -197.89717435192637, -174.74741516803826, -150.88710645210116, -127.17916264129511, -107.00385670181105, -86.05283834016491, -64.302041072924, -40.13997233290155, -15.827974533280978, 2.6101930364903523, 22.46029323024964, 42.006778187320435, 62.088280687930286, 87.33961599444591, 104.25235842063928, 109.64976290137064, 152.85172834487838, 174.15185322184675, 193.450059744494, 211.33993621883968, 232.27653474342094, -241.1812065174291, -223.306504912945, -200.7870081592613, -177.5906127127694, -152.4140086571496, -128.0603678652365, -86.92083811048064, -64.25208784212822, -46.75769030135683, -24.28571825744275, -6.3424237458437345, 26.205167197745432, 40.762295500730595, 54.24342678563824, 78.07364781073237, 104.02364754641577, 125.38575915942313, 164.74881802010788, 179.06451258661053, 202.81765344010896, 225.23054662940356, 250.612096105224, -243.5338314244754, -223.15285408814907, -193.67141663529452, -149.84075642601204, -133.14495909990507, -109.5043015999974, -85.95367360647963, -65.32117582149885, -42.112984255302315, -22.23839723285418, -5.590297981753162, 14.026449176484071, 37.11172885652983, 58.10927660372444, 81.07512864648898, 104.82047291638413, 132.5964230435861, 149.62942016210786, 179.90298309373523, 186.54261699460187, 221.65229944921924, 244.30783891831112, -243.3646534960284, -219.3554132880839, -178.89684050711634, -168.13058998526597, -151.09284926463735, -122.08800015535583, -102.67128796329463, -80.08534721026945, -46.6984050409775, -26.838421899426216, -9.496223521106696, 13.89323856164309, 36.59455540091542, 52.27619675239353, 74.75687558426975, 93.19285769272462, 120.14226565508666, 141.33951148634316, 200.62949378024027, 206.43995896208267, 228.89029530703002, -223.79726294458123, -204.46133352455033, -185.8669107565448, -162.26875662904197, -139.38373927455092, -131.83261365868188, -115.15953026824663, -88.40546210100594, -62.167561530413856, -43.791700700671406, -19.09793329357724, 8.223655199981003, 35.34944047908685, 58.46392015291508, 79.03482300920483, 103.4881713766704, 127.56979327988657, 160.13282831125593, 175.75633117429453, 221.50644124512814, -232.57838914917994, -209.77648102578928, -188.79320638909243, -169.59996726639045, -148.9194492275717, -124.45165180641781, -104.26858733177279, -84.92405880036455, -62.522750896934035, -40.75679761814987, -0.755515164380655, 26.041360501874394, 46.317886023268, 71.17148075355401, 89.93403417508765, 109.48888182738696, 132.50712620455155, 150.54612547369692, 166.44991104444168, 198.1208161548713, 223.0433544140282, -241.52118353389577, -238.21558425325054, -210.8607535706751, -172.90677812509554, -157.70877497525856, -131.8231982071356, -107.41572119288006, -86.40375271802256, -62.46905301891062, -36.03302447246351, -17.124630890264687, 6.531957845325215, 20.546334714674945, 40.176527874843416, 61.306227721388666, 85.62642843198184, 107.93652483067848, 129.66559112601507, 148.80780750605444, 168.46893662051517, 184.80387281878663, 202.55819026820242, 210.2267487912177, -217.96126656615994, -196.2772807222382, -180.85118392202196, -167.69473627242004, -145.96802576477884, -125.36647751422316, -107.14539063864538, -88.5231872149548, -67.99647238146467, -44.13868275703178, -23.238964632513145, -2.194649525676301, 28.357648380246633, 51.48991706987914, 72.02136962182769, 92.07828311231981, 110.85247437893223, 126.84900907797784, 154.12288538734373, 178.96815460386048, 188.3806030970848, 234.83838607402504, -224.34571896027467, -202.35140590761452, -187.48739972255882, -145.22140356321444, -124.62525777685032, -129.2990283325944, -112.12032058653486, -82.60588560275059, -64.38198386408986, -41.932082918033196, -22.005858187454184, -3.0708406775712493, 16.99935890194719, 43.308729248813904, 62.95638369645932, 81.4409551061017, 103.33588794604368, 112.46010742275833, 149.91531392394978, 173.0501598807763, 196.3303409212773, 200.93270264937658, 216.27224898477132, -206.31876957794563, -181.88293057685067, -163.7132896666974, -148.8813730876135, -120.30904233212334, -103.94996867970531, -103.36409515578255, -69.86242162561088, -55.59431079624824, -32.62077061916463, -15.497227532911795, 1.2058771499637106, 27.654007781525916, 53.45029175491458, 68.22722318211268, 92.93285740017299, 80.78126221282896, 106.67914877599921, 132.27057846483856, 156.76676332173352, 183.8202523879404, 225.70696688889785], "axons_z": [-211.82480804580473, -225.34378180627655, -225.04125661418132, -240.3175975060084, -247.718838373861, -247.3558239540168, -240.2166522120828, -234.98754962873335, -226.42461680342905, -246.00990754528357, -236.5549280426187, -237.38784975360073, -238.06288160137743, -261.103092161686, -260.9664791212204, -247.8855567994923, -241.4016116887519, -233.88077207488828, -231.3657572117566, -233.56593661500852, -220.74514599367828, -204.42402158830262, -189.78563649603322, -192.79711336648242, -195.382854567785, -207.98834803949498, -208.53543494509796, -221.39728313980527, -228.1623544199898, -222.41760168686739, -214.80549037910947, -209.83817986573143, -212.13479944233, -214.88506981729677, -215.01998713542167, -199.4765552598235, -217.64650269305557, -238.00173422439573, -223.44102903025325, -217.0501090118882, -212.06145597608798, -209.6530145113951, -208.1910797363397, -202.3690616567103, -185.72932468451455, -168.361291581766, -171.93708978541628, -190.45349807888357, -189.5055458142867, -199.63854999481507, -204.47501414044865, -198.12552422856422, -182.25118672349876, -194.06271387544763, -194.5133926808102, -190.73715030839656, -195.38444166271304, -194.86472812284998, -209.37927699707154, -194.01020898110153, -191.64402862708698, -170.6294519845948, -187.95557875285192, -184.73746557858837, -171.12924448834673, -150.62325335350704, -149.63947894329758, -150.53518712661858, -173.75940920677988, -169.83865077071684, -171.50226112540454, -180.68337836768114, -179.75130379017182, -167.6121264756642, -156.95850337586137, -169.9607075705928, -174.1732514666792, -180.50842142914829, -187.51815700902193, -195.25359981367717, -173.26770018307633, -170.4565495851591, -168.81562596379513, -163.47668041455677, -153.28238497064103, -117.59813236667554, -128.8564596488948, -156.66414412941816, -144.22988613065917, -150.37517969524671, -157.1701756516897, -155.47774240010676, -148.68769744537147, -137.17074723150998, -146.59370585469728, -158.22288892974035, -176.6950339171776, -174.86599299249255, -161.90472503718533, -160.87755024061875, -170.1069685273035, -148.05047844673354, -149.1661089593645, -142.00575244418548, -141.08848750264818, -136.0971267362804, -128.06756647880027, -97.7335858439573, -102.92219084512381, -137.24864066912878, -120.32722448231279, -126.1329459122711, -136.89359149868017, -137.86023513707983, -129.23061259085543, -116.76485713816604, -127.26422642149402, -139.13617586478065, -151.19737486495532, -153.1151052475261, -143.0529195784404, -136.80168316786538, -145.19041537017355, -147.54766477531552, -130.22734647105318, -127.34293441815815, -117.2791790591008, -123.04833480712948, -116.16481932803694, -106.29318716789533, -80.86820707050722, -81.17728983007314, -116.04249666428238, -96.25215177572684, -104.89518371667317, -117.38808903914475, -114.74415119578285, -105.60047174578138, -95.37900477759484, -105.67033273635552, -120.35502281412207, -124.34569455943819, -131.17317163012967, -119.76002503590584, -107.70816566474976, -124.01960826606272, -119.67582451233864, -109.15871966067576, -107.34786932348572, -90.80636814651895, -101.47433415083388, -91.05545111629924, -84.46914565895347, -67.68348758406044, -70.38672081704662, -92.3550968868555, -69.76638737424733, -86.10075915877046, -94.2076551093361, -91.23013804895335, -76.92879268016009, -81.74191238861503, -99.86985441616588, -105.00339130707081, -85.40783270282172, -95.2240920681563, -87.09920314882703, -106.5385788454786, -97.05488579359111, -87.8252932453911, -91.0114453925642, -74.49727623386428, -75.99940131200952, -69.99049587466027, -62.69659263091867, -45.37030444828878, -60.51051969611222, -73.43203552076821, -67.88161572683086, -70.05606018846694, -74.2461575868396, -61.114911678631756, -60.51675559879092, -73.34104975136307, -81.28144469699008, -64.30773032086002, -70.32333423330364, -66.94714226513084, -79.7764008846839, -58.37348744230834, -70.31029072648252, -72.85015019787083, -66.7188194109129, -56.31356818777755, -47.17346312525525, -23.783363213347698, -36.97387510848329, -48.156843565458026, -53.003672702000586, -46.961959518655945, -44.39676404040964, -47.20838289444837, -51.625568646948565, -41.05745414878589, -44.55309977858548, -54.21393621929724, -42.78905013502026, -49.16168497841373, -47.432498630399074, -49.04991327799292, -38.4098052882111, -51.38826440302682, -52.19893028385035, -44.33559602479569, -39.00621638338041, -32.41801622255081, -29.60242477876492, -15.296842189397557, -24.188458865824405, -32.68199446108531, -24.79587412486822, -26.384747395725306, -27.35218031488088, -25.95534099659985, -24.728105716393294, -18.07406747694062, -20.255609160555885, -25.982643346279488, -24.96771371595353, -32.04784706181461, -23.84899982166869, -23.379100912651825, -16.587845379747407, -32.29532332073587, -24.953444389685878, -21.837844386108983, -17.037911059287886, -10.599011748794984, -11.222773144863593, -5.457903801825131, 5.392839203843193, -1.9163180071173487, -7.274384295230339, -3.8959527871182367, -9.260548012969522, -10.599061243430144, -3.4935210489940705, 0.5262155515959129, -3.5278751904389836, -9.105371099530533, 1.4659005482056726, 2.207348075888149, 8.706324323040402, -11.375031476671928, 6.965558701594884, -4.240102311853264, -2.728531691400392, 3.0743932710941584, 5.651398682378057, 17.972315259299148, 15.436067904044792, 16.636329925716325, 18.055672734199224, 9.901361062715093, 17.33313219641022, 18.19313021147419, 23.865774186757882, 19.36202468792993, 23.12044291124208, 27.107437614678634, 18.21568841287417, 13.436530531279109, 21.822687604289154, 23.970267231667666, 34.37972539555519, 28.983353838257646, 15.508011927398588, 21.301906160908402, 17.91229983393313, 11.635607077838744, 16.796950839083735, 36.74022084651754, 38.17358189170124, 39.96820200160169, 29.842983080661444, 41.3921872531371, 37.843759440332555, 47.362445472275795, 41.82437168686116, 42.872045791254116, 57.27603135344813, 41.42360742207382, 32.38416056375876, 44.036612683158154, 49.266138474204645, 23.51253283429683, 43.32028699203857, 54.181677113319274, 37.99362667041573, 44.60295858896444, 36.696111946986335, 29.125238591897983, 48.02241361081668, 34.60681681606349, 59.388081088565855, 61.54612938134466, 65.87896216779627, 54.72851591589332, 61.213332424283024, 73.67702073958749, 60.90306177198273, 64.42228946605229, 78.3034413032732, 66.0123131723525, 51.63031004085687, 68.97053965342093, 70.66791171728958, 62.23476462578133, 57.06693585325513, 79.248074507078, 59.90916162853361, 64.51078255567568, 54.130063660414784, 45.9993861595001, 66.74542637591564, 59.60066170551492, 81.11643642867175, 87.53090360169104, 78.347457050435, 75.20133175732094, 86.91200481232725, 96.08963428014467, 81.80138908490908, 88.33063507793794, 99.75943752103696, 87.00128348928764, 84.17463237061486, 94.77507802842155, 91.35885447518403, 85.58608098273656, 79.79937672456731, 96.00008023784842, 100.74343400383518, 79.03325694919177, 74.44797914811532, 72.67531717763542, 87.01119438806236, 84.6684998327029, 104.03273491342414, 81.94161102172984, 106.43387216743673, 94.96946380766727, 106.14153348746599, 108.38790716661624, 102.00496422096353, 109.15630029235562, 123.53031582810165, 113.90432581209791, 104.95442235248119, 116.08196104410017, 109.2996898316115, 106.68440722286358, 107.5562784312621, 113.91371954560522, 109.63921007090183, 89.32609648903905, 91.6418436370276, 106.56302650473934, 103.75460410404261, 129.7371754773256, 125.72450616521687, 133.0520438901681, 112.28051625921714, 128.16653518929022, 130.28153727487725, 115.23640610081267, 121.30878213884777, 145.8234242216308, 139.92832042278425, 130.23218205549963, 134.32639314825124, 128.69237218388355, 127.41503268113095, 129.1185961531524, 111.54431479128336, 127.75685805444127, 113.02462738754022, 123.90488169177888, 126.24313223411224, 151.3801518479464, 146.26643110179424, 156.38775984369778, 151.22216337481635, 146.96285037041446, 156.79655478992962, 137.4952703521827, 140.112603034731, 164.0316441289993, 153.44868798516757, 151.44785359540987, 149.17115396355712, 146.12070158782925, 150.73731936557436, 151.64263572867233, 134.501002589871, 148.5697782669828, 127.06223039045736, 137.85162948388694, 106.55622207054506, 149.0914171773703, 150.65749548007847, 165.06783014718866, 181.04106854112248, 177.12810765947768, 168.44257133615372, 181.71903526585515, 170.82383414024196, 165.7830694624763, 185.14581760733344, 185.86484402843607, 172.13224498897353, 171.0612683173588, 167.70441751297298, 168.41354506422687, 170.5521829982659, 177.11175064275275, 165.49772909433463, 168.22838836606962, 149.13318564122608, 144.15090010808666, 164.60745815073884, 173.3784171329016, 169.77002768686822, 183.39396075971248, 200.85722078026654, 202.95388788170732, 198.39495737524945, 191.60139353301992, 208.86100388892334, 194.9315386888136, 191.63977732639148, 207.47930927877206, 203.94346465440884, 193.73289429455008, 188.0569821464561, 186.98552812050178, 190.4946471706546, 188.49533023386198, 204.71027948356098, 187.35211916123808, 184.74027813475303, 167.38123960129332, 159.58380561903607, 197.77620783036093, 188.9727023085284, 203.47526739410006, 225.84712194450472, 237.92194463291838, 215.8073543603277, 210.70111271896144, 236.74136858061286, 215.26413798578974, 217.39429776727573, 227.18359084620292, 223.37953790191295, 216.49826019194535, 216.82305134510614, 203.98376448194, 207.2641874980276, 206.63259544850678, 223.16020593136167, 209.71721352559948, 206.50752702532512, 183.2853758642728, 205.51061826369255, 186.69319893310623, 217.57296523115915, 221.79100770724224, 219.6184882811435, 248.0494398980858, 264.80733894567084, 227.33536436583532, 248.63190088042109, 260.3137099227222, 238.5267217889953, 245.35639481561915, 256.4531068186664, 243.48832521637712, 241.518000153474, 240.3934219306383, 223.99204628396544, 223.38550741000324, 244.8435626658757, 244.85838283576004, 229.65045476744166, 231.18563830545588, 232.00007086622955, 205.1296464629802], "NoR_relative_position": [0.6668472546609636, 0.7915302829382448, 0.39163414781728556, 0.558106499910836, 0.15229771151188864, 0.4024218454962998, 0.7028105269739172, 0.5641519280267195, 0.5563992646127057, 0.09358354912691913, 0.13992504888546065, 0.9470313029991346, 0.9458926558222281, 0.5609320413389921, 0.8696102005278236, 0.4614542610348298, 0.48526106668402635, 0.7738195564102173, 0.36297441384187945, 0.18883514661144396, 0.21078703526031495, 0.7294948219740347, 0.9400015011872691, 0.9449704946385193, 0.8567977273461187, 0.4174085135910449, 0.04049959328730135, 0.19544895975486087, 0.5449675782166422, 0.2105705718338312, 0.07388602406406242, 0.7654943211063802, 0.8559216597833721, 0.9725320547030943, 0.644165607289489, 0.9145364028698934, 0.9675322730167554, 0.204623916650715, 0.9579455939418742, 0.6260759090131277, 0.4954587116770882, 0.586472719393606, 0.44899882868383023, 0.2250885739913452, 0.7357728776665503, 0.8389463673473788, 0.39260478662895215, 0.5651567393865029, 0.09378517943655795, 0.20799080129505254, 0.9038119560528503, 0.09357962494065264, 0.566183207530718, 0.7268291145398024, 0.5428826746351999, 0.7977762046084772, 0.618700730840468, 0.22729435939385478, 0.007208787005168027, 0.5167317294987814, 0.8079754461352524, 0.8449194238996198, 0.24472105266793875, 0.7989524122165085, 0.27873547185331726, 0.9815172357655244, 0.15557657249362866, 0.9756364143266804, 0.8645824435841212, 0.9772383769492399, 0.7978427811417197, 0.38957873964394063, 0.2323335188694433, 0.13620816965155347, 0.4896254027754736, 0.09774367104758264, 0.0018121929741736764, 0.10470855635470522, 0.6900446560765552, 0.47858271184931456, 0.12360546035466558, 0.8974825362592677, 0.3052613332597831, 0.09482494102059302, 0.023170848918373843, 0.938878425765932, 0.48101699422182964, 0.09641879874265402, 0.12251767836525951, 0.2763467659284995, 0.26222067683697636, 0.04968854155183777, 0.24140843963918812, 0.6897928385833492, 0.3584137525493244, 0.22762331968306548, 0.615233200914618, 0.9235249015068443, 0.030309049068964256, 0.46562989877652994, 0.17142415285946122, 0.31161376702104415, 0.02150259268598753, 0.8272989091162666, 0.38785735746370376, 0.9448395530490511, 0.3333146799331449, 0.006689194792977027, 0.3570269029648516, 0.5222513657303196, 0.5122816825746324, 0.433614636419979, 0.6715490642453564, 0.7449827512163408, 0.10313009780124216, 0.1278453027102604, 0.0330239902808247, 0.8251744263434141, 0.9473423760167139, 0.7692344502923978, 0.6817157482912901, 0.8668606739893919, 0.28472389687768196, 0.6765424621683214, 0.8081039746185384, 0.48519610819555525, 0.2800896462350637, 0.7728901632876919, 0.9071865577462354, 0.7823421537004203, 0.2720254210301388, 0.9835538796596794, 0.8908801001350396, 0.6754290769518696, 0.250499702664178, 0.5536757412465638, 0.25221937007187045, 0.945871042972017, 0.1507607574886647, 0.14020395229985216, 0.9467051308082892, 0.4946122491462899, 0.6317525583568593, 0.08580826754896842, 0.7203091592645616, 0.32791494178904834, 0.43811195335737396, 0.21539469046886295, 0.4053949907602552, 0.12565745612479484, 0.40841845198274407, 0.8699163592280632, 0.30981168077369814, 0.9487053477539469, 0.8269064333370527, 0.5468558113520725, 0.7919386358407029, 0.6882280068499457, 0.22679472052156024, 0.1992580175588058, 0.5918214077522342, 0.760578409835104, 0.7728364183551639, 0.34455217452271814, 0.37385856986123533, 0.1560241340180787, 0.12405821127916528, 0.46825341673029997, 0.23326947539611131, 0.13310382309180102, 0.6239279195925322, 0.46131861822816245, 0.4528211574488171, 0.2836029457553667, 0.19501024298948266, 0.9005454033227253, 0.04685647462346132, 0.13973441133307818, 0.9585540166079144, 0.9030082044330534, 0.01698140273530846, 0.8334629167681071, 0.10805774073201702, 0.4031268030593036, 0.6075677930059534, 0.6836550942931268, 0.691188866554598, 0.14494577998268754, 0.7063578080453985, 0.18830182984012167, 0.3098045904630532, 0.472012037527491, 0.9668744307570053, 0.9870574466783378, 0.2422227421770966, 0.3741554369863723, 0.8954431913452112, 0.10571727080923932, 0.5310146788533628, 0.8595973440605837, 0.5247470629994816, 0.11761309656971275, 0.3657223773184769, 0.03649435668787071, 0.6757724986023422, 0.9991030592991132, 0.6676958264074646, 0.7174910134483284, 0.4292149851287682, 0.5693057406167435, 0.602823968135623, 0.8534207261914611, 0.06162775607252535, 0.4514690851390367, 0.07912217087960205, 0.7162542118343191, 0.8427806456573512, 0.8648080577181824, 0.2624853121003139, 0.57746061490266, 0.7779213249304037, 0.7660988321094773, 0.8083686309802531, 0.3073864553114518, 0.4271124951213866, 0.12679650095583694, 0.23655197248235282, 0.7770816666296717, 0.3782001245798997, 0.5686396788902865, 0.10351375035379973, 0.6502325150185485, 0.6423474677866131, 0.21306309992375294, 0.8155524412989954, 0.8739063822832592, 0.8404617251459864, 0.6912464558833253, 0.9146717935210555, 0.09912786373435489, 0.2509670623380861, 0.0009872691177935655, 0.7299152057431919, 0.8485252411906797, 0.8498508181996284, 0.02178878682229335, 0.5390806205090476, 0.6020157869217597, 0.3625764917105444, 0.7798459170058252, 0.056112009263030393, 0.07636311404584639, 0.808680139294432, 0.3862601086308791, 0.7507916378108603, 0.4442367435889738, 0.7189852391247056, 0.5998434337056213, 0.3142559955054768, 0.6099887035511158, 0.463418330085552, 0.6881717455525455, 0.1631366182107955, 0.6952677793481531, 0.7232308537817959, 0.6856232568555866, 0.5942376757217448, 0.9962790621837885, 0.1835559698729572, 0.8990896326413679, 0.6584303906816711, 0.8995126417489958, 0.8427880024323887, 0.26987826548122495, 0.8031191663220131, 0.12070270185058463, 0.1719340926409859, 0.7626426465752428, 0.2248666195585124, 0.6460140311521123, 0.476049871235516, 0.7580484351870398, 0.6831762187911398, 0.1617205620901221, 0.970891345600501, 0.46107848322540235, 0.7058677171376919, 0.06671640575691529, 0.4489467007642999, 0.16952652651145228, 0.3075036780100624, 0.8387537962476106, 0.46272020774208966, 0.9707645347199881, 0.9126648253926931, 0.4500747761057402, 0.5380272527149652, 0.1414821895188264, 0.503025142787195, 0.43510770828091117, 0.9421314171447688, 0.7011319703321109, 0.703166506865917, 0.22598030796415214, 0.746477482767286, 0.6340630827500556, 0.3105890543458413, 0.5483375426774061, 0.7130303468400864, 0.4041153548758625, 0.31243237048970895, 0.23338102540482308, 0.4816529155631002, 0.17741561047573173, 0.4215954829232871, 0.567722270032648, 0.8221331762526263, 0.7906499175067172, 0.5870233931366314, 0.889032132147202, 0.6549515406203271, 0.3095731075316065, 0.6225634924958848, 0.759105650103402, 0.7875798892138041, 0.8975628779029492, 0.526482480257358, 0.9196837225648942, 0.7750400384323842, 0.3739548646951506, 0.5905079847108251, 0.8388439854867249, 0.5165429521596935, 0.19598369353728273, 0.8963105188091651, 0.33599750289620156, 0.07863971545388848, 0.9937974544467569, 0.993983524995812, 0.14769609579945753, 0.28463719037402213, 0.7269609041966352, 0.19250301355299848, 0.19786755187680927, 0.0032785229029225205, 0.6047313826122684, 0.09260440043808638, 0.6625024688622796, 0.046983291969756036, 0.32727045426154233, 0.8321367736594883, 0.19281405333732105, 0.4238830821807419, 0.019806262412146003, 0.6660635266280743, 0.1885532004458581, 0.2147209131334431, 0.8512695575379987, 0.9756988703296583, 0.8733447020715365, 0.40065479924104885, 0.4445354542944474, 0.4555269667895053, 0.42643426897230097, 0.9889465482978778, 0.20719000761539608, 0.6219488259305653, 0.12594482744332103, 0.7031698062423256, 0.7273513445833247, 0.28010705039069694, 0.9426474726281995, 0.673310069871496, 0.20320640213313768, 0.7667602306514854, 0.4455196035010257, 0.8317131778018615, 0.31021106105385143, 0.5626701596791394, 0.2962107241399873, 0.38024069652322257, 0.005440985260222075, 0.5632911659087962, 0.3285206276771597, 0.7668271339602626, 0.7316924784937746, 0.7031918661974228, 0.4795415829329597, 0.1692596234032947, 0.5538784465751049, 0.24259678453950895, 0.4918958747427421, 0.7639027326809811, 0.9209886974733085, 0.44367564722066377, 0.11197523306858448, 0.48596858491062456, 0.8848460090888791, 0.5118959059875521, 0.20053604022145288, 0.7790867510430043, 0.6901948281681144, 0.566032444917604, 0.005205024129834146, 0.8201033417715309, 0.09715909654353483, 0.0628677285071022, 0.8506013154149304, 0.18875501063819766, 0.8075594110477943, 0.20648177875241813, 0.11981253489008392, 0.7775391570056482, 0.8819553153742963, 0.30501399191458967, 0.9973644679224504, 0.020026540329941778, 0.1648482893787696, 0.9795101697328793, 0.9773487819789279, 0.43627435337704623, 0.6144248989593663, 0.6536986010617195, 0.7650515669136416, 0.22178197853624315, 0.745915142960338, 0.8213945390935989, 0.08205275616505758, 0.4108509900374788, 0.014515340485513506, 0.42193722917320853, 0.36047848191401033, 0.6020536787900288, 0.20287955055267803, 0.5481997690653783, 0.5950389772154733, 0.8356340431298943, 0.8195971567724035, 0.34615056476351747, 0.5736963656438487, 0.015143657108308672, 0.6411746818238707, 0.22324061828884034, 0.3184641058174912, 0.370998837541607, 0.19702524976910785, 0.7846673862730872, 0.5226401891203328, 0.7831729692623424, 0.19797043991064622, 0.6393642238415541, 0.4480441292293067, 0.4358576137524883, 0.04978130937227976, 0.4730183039713618, 0.493813348661315, 0.13622665862555572, 0.761972854682558, 0.25787876082886685, 0.5527729781692982, 0.19280345706174773, 0.39944639196302445, 0.31860745707432137, 0.982387048342074, 0.44891483509817187, 0.42357158004929185, 0.4339552433065569, 0.949269983731297, 0.09241944686201342, 0.6457567769500073, 0.3645564055502152, 0.9706950332094413, 0.9897070934807789, 0.798247968603034, 0.2909522452608011, 0.5542890367438668, 0.49849001478604704, 0.35147965609742204, 0.68802007898879, 0.7718051331075972, 0.7144118523102437, 0.17386471609644627, 0.18677768916317894, 0.28819864815611185, 0.6436761256395784, 0.7765477262371556, 0.6513588642953937, 0.7137930524160822, 0.19545140350723256, 0.08440195180671384, 0.8132570552725319, 0.44774403913131855, 0.6124625888218939, 0.9994557966518176, 0.23573648954674287, 0.9108371749890438, 0.3644660381152047, 0.4806515131904341, 0.26294451476016545, 0.4715988929857128], "L": 12000, "N_intra": 0, "intra_stim_position": [], "intra_stim_t_start": [], "intra_stim_duration": [], "intra_stim_amplitude": [], "intra_stim_ON": [], "extra_stim": {"electrodes": {"0": {"ID": 0, "footprint": [2.6739316870055037, 2.6896463139542774, 2.7213918480740285, 2.753123740963222, 2.764437133463257, 2.7656890087772195, 2.7669515056354888, 2.7792648087735463, 2.8249611727941697, 2.9047986183725043, 3.002142763932412, 3.117758100580425, 3.251932989685401, 3.405560681735721, 3.524657098736945, 3.5633255812720606, 3.5676188715120674, 3.5718305856060106, 3.6120222756779694, 3.748869790515063, 3.964523140554175, 4.205131928436991, 4.469807934353118, 4.762323307612757, 5.085084754914148, 5.329129033811427, 5.4075304545243, 5.415926650713632, 5.424340594370804, 5.504785782428011, 5.7771349986656455, 6.201043567540584, 6.667589710949187, 7.182327746612474, 7.749901278869662, 8.3776370120016, 8.854315955865413, 9.007433952981389, 9.023834214721235, 9.040269973318003, 9.197452220858017, 9.732292205883546, 10.566814838869867, 11.486989450244398, 12.501301379930961, 13.622256762680882, 14.86043720275596, 15.801841522899519, 16.105402122814695, 16.13788053690593, 16.170434174455316, 16.48200172220753, 17.54484557881879, 19.20586937560726, 21.049429676575667, 23.09874169753444, 25.377151241844846, 27.910717576298133, 29.84880428790492, 30.4758589538595, 30.543037798162967, 30.610383468856572, 31.25549612632055, 33.45435343636066, 36.91809524516963, 40.783449325617504, 45.101336255304155, 49.92954172577172, 55.33287121101039, 59.482533369764056, 60.82682587617606, 60.97095034775884, 61.115451956247774, 62.500599482506786, 67.24299306906956, 74.74299413455427, 83.14930811108005, 92.59902064494685, 103.2072764064563, 115.12166986542731, 124.31501608383243, 127.29681035775687, 127.61666586957688, 127.93739061614745, 131.01301534947245, 141.54820305356853, 158.2454040412227, 177.00519704842466, 198.1006119085673, 221.77101271493027, 248.30618777050864, 268.6560199812138, 275.2447879801649, 275.95074814163013, 276.65847342019265, 283.43519265590083, 306.52343878398244, 342.69712299378756, 382.5698932650803, 426.31847067910644, 473.56171045334236, 523.9158045713323, 560.4787791104047, 571.9257812952045, 573.140629694237, 574.3563160711112, 585.830452976206, 623.5512901312401, 677.2913480123558, 729.1817096900683, 776.8087614474821, 818.468040984678, 852.3753826294507, 870.2799594623707, 874.9040529281355, 875.3671675517011, 875.8525590787136, 879.7882278246946, 889.1153888380633, 893.0785912945609, 885.4737866543076, 867.1465150356079, 838.5412842125484, 800.9855960096597, 770.5590238108475, 760.4573317669292, 759.3782773826437, 758.3305201743631, 748.0534402309606, 713.2655663257481, 660.6118653698693, 606.7130727346371, 553.2552237624394, 501.39046921490694, 452.337908504316, 420.0705023606555, 410.49071171312767, 409.4901412762443, 408.4915865792843, 399.13929040038795, 369.8854957309886, 331.1482067726399, 296.0993029498423, 264.5815746621584, 236.34020030622438, 211.1044331947935, 195.1395369569741, 190.4753249301569, 189.98936943122877, 189.50468898243, 184.98427777315777, 171.05044925369168, 152.95477254331715, 136.8581547559445, 122.55239070431126, 109.83683218699396, 98.51559500911283, 91.37006584996705, 89.2809957574924, 89.06360382761336, 88.84678013183827, 86.82444946360935, 80.59383022495874, 72.49259751820905, 65.27285617960328, 58.8363929588147, 53.08937358306588, 47.961876014917614, 44.709874589580615, 43.758825521616, 43.65967856271076, 43.56078503364785, 42.638113847651894, 39.78182182402804, 36.06403737786082, 32.73784135038286, 29.75853820576278, 27.09021339309659, 24.69458353200891, 23.168180239494305, 22.72199410126755, 22.675397552205194, 22.62891323544676, 22.194843522299614, 20.852083969104296, 19.094989499577746, 17.517543013035134, 16.100324648003802, 14.82661883863554, 13.684730388833248, 12.958954291612402, 12.746564752592098, 12.724372578687795, 12.702231590566022, 12.495814404355478, 11.858201343530572, 11.023190098804688, 10.276403757360157, 9.609722697144832, 9.018629813074442, 8.49897959964998, 8.176808635952968, 8.0839108548814, 8.07426035358158, 8.064642991673773, 7.9752201687331175, 7.703160856415638, 7.360952103114821, 7.071176865062686, 6.829213181790904, 6.631952764123995, 6.477231395513721, 6.394829800891001, 6.372995731432554, 6.370774231202848, 6.368495022185133, 6.348667953532101, 6.297718298143019, 6.260480071655883], "type": "LIFE", "is_multipolar": false, "label": "LIFE_1", "is_volume": false, "D": 25, "length": 1000, "x_shift": 6000.0, "y_c": -25, "z_c": 5}}, "stimuli": {"0": {"t": [0], "s": [0]}}, "synchronised_stimuli": {}, "synchronised": false, "global_time_serie": [], "type": "FEM_stim", "endoneurium": {"name": "endoneurium", "source": "Ranck_1965", "isotrop_cond": false, "sigma": 0, "sigma_xx": 0.571, "sigma_yy": 0.571, "sigma_zz": 0.085}, "perineurium": {"name": "perineurium", "source": "Ranck_1965", "isotrop_cond": true, "sigma": 0.002, "sigma_xx": 0, "sigma_yy": 0, "sigma_zz": 0}, "epineurium": {"name": "epineurium", "source": "Rank_1965", "isotrop_cond": true, "sigma": 0.085, "sigma_xx": 0, "sigma_yy": 0, "sigma_zz": 0}, "external_material": {"name": "saline", "source": "admitted_number", "isotrop_cond": true, "sigma": 0.5, "sigma_xx": 0, "sigma_yy": 0, "sigma_zz": 0}, "electrodes_label": ["LIFE_1"], "model_fname": null, "setup": true}, "footprints": {"0": {"0": [2.69132364298617, 2.6929706767155013, 2.699267312771904, 2.7097684459980753, 2.7248456127622065, 2.7392982160071275, 2.7459440313631185, 2.7469398760953885, 2.7479418797418553, 2.7554055766777883, 2.7758097651995572, 2.8069234869234556, 2.8423659565707027, 2.883211225415374, 2.927929524279508, 2.9777421867125664, 3.019556048012591, 3.037405625619909, 3.0399156834787178, 3.042453248178846, 3.060779390721878, 3.10859669240992, 3.174160819528964, 3.2449367186630407, 3.3213721150370366, 3.402773824339486, 3.4900846442947024, 3.5618068491527954, 3.5915277680956, 3.595742983499903, 3.5999685122847116, 3.630286942017508, 3.708565019536619, 3.814821825888489, 3.9272164985700018, 4.045847413651124, 4.170726999454654, 4.303157052307671, 4.4113932748882165, 4.455583817753763, 4.461834714722713, 4.468096890580545, 4.513487175762875, 4.630212261664999, 4.786627468875853, 4.9514579523788536, 5.124376496507548, 5.30704681035201, 5.498776871930461, 5.6542376258342575, 5.717969821379114, 5.726989783677014, 5.736032406347514, 5.801333399008575, 5.969449214015784, 6.1944361373616745, 6.4318246804377335, 6.682003394422219, 6.944493084805785, 7.221486119706065, 7.446682935282411, 7.539086765336952, 7.552168108819283, 7.565232410771478, 7.659336427426416, 7.902432773705001, 8.230318279179121, 8.574646648123469, 8.937666369046605, 9.319999419990177, 9.723543484097435, 10.051799110417793, 10.186325509891326, 10.205372746252277, 10.224458759837585, 10.361503748482253, 10.715480849797347, 11.191191037215903, 11.692609319878104, 12.21999640688957, 12.776184785087487, 13.362540406046751, 13.840637409865604, 14.037350758912547, 14.065090402184294, 14.092905815251182, 14.293330852107806, 14.810481487438024, 15.507559554551275, 16.242344244072893, 17.0156840178824, 17.8331553523886, 18.695343260546533, 19.400333629722315, 19.689715898092484, 19.730797123141095, 19.77194451210634, 20.067578142653574, 20.831138164151287, 21.86220857179803, 22.95223438806144, 24.104374398177022, 25.32298672964078, 26.61178652290978, 27.665742903844446, 28.099522480611732, 28.161045366907608, 28.2227191926607, 28.666341288624878, 29.811444400239846, 31.361390055496827, 33.00270564930666, 34.739501135145225, 36.58228510177528, 38.53097192116794, 40.127774929038786, 40.786008696614346, 40.87940009221408, 40.97303921183512, 41.64677263100147, 43.38946628469735, 45.74975659144461, 48.24949464626722, 50.903973427359055, 53.72064599954694, 56.71091833007826, 59.16261643144689, 60.174207486367216, 60.317641776954545, 60.46147529420244, 61.49735016563276, 64.17804754165523, 67.81604776602016, 71.67868897925585, 75.78891182799126, 80.15286655970348, 84.79702538054715, 88.6188943957751, 90.19203542484681, 90.4154575958129, 90.63945571182758, 92.25292822685863, 96.43819208823409, 102.12083904712554, 108.17522786917579, 114.61812440783342, 121.47829889420036, 128.78761806334813, 134.80536771870547, 137.29345340354865, 137.64788607269537, 138.00336091643626, 140.55174382277065, 147.16238321531583, 156.15121829709634, 165.73724598661624, 175.96123248656463, 186.8623540720402, 198.47230982995723, 208.0415327403311, 211.99674617078432, 212.5601294685136, 213.1251370396352, 217.18958846199655, 227.7047045709454, 242.01359216364216, 257.2639148814338, 273.51847873477664, 290.82772238934643, 309.24387913632575, 324.3633255541835, 330.6107443247919, 331.4970104478566, 332.3855480127822, 338.77907485611024, 355.3160058744248, 377.68766781299814, 401.40046500847774, 426.47742388392896, 452.936346794644, 480.7630500895423, 503.2892286348436, 512.506323823273, 513.8160018061378, 515.1280020449117, 524.5415775836968, 548.5491125533424, 580.5772545004401, 613.6564787915041, 647.731179109947, 682.3534047483424, 717.3340737450819, 744.654501354543, 755.5707176466096, 757.0945953479606, 758.6176513759872, 769.4482943361002, 796.5655468823337, 830.7553482726578, 863.5675504499758, 895.167143120059, 924.7864553834445, 951.9492118138805, 971.3764257875553, 978.5699788215692, 979.5661283860939, 980.5565266584688, 987.4434534193916, 1003.3852582925764, 1020.6509225390544, 1034.3450794965559, 1044.215833940228, 1050.556443687978, 1052.4311963611867, 1051.2330329787837, 1050.112147899103, 1049.9283993947624, 1049.7361387759604, 1048.1176180150185, 1042.321009270589, 1031.5551249872901, 1016.9808148762702, 999.4547697443705, 977.9743702690041, 953.718409716344, 932.5285373247772, 923.7046497517521, 922.4449788850244, 921.1802283299552, 912.2121669420721, 888.8242650564449, 857.2970828321165, 823.7190126541055, 789.4602037502633, 754.6739330150954, 719.4915634146262, 692.0519073561748, 681.25707698815, 679.7393622536385, 678.2211764166691, 667.3894790429854, 640.5097692355838, 606.7656026034892, 573.9300038579224, 542.2176569779712, 511.7203849430181, 482.4682729908447, 460.71100304167186, 452.20697249511363, 451.0230418964198, 449.84193992314556, 441.512369118862, 421.2588659034773, 396.4711396975163, 373.03663236013887, 350.904555554577, 330.04926415015547, 310.4221787149404, 295.943447898907, 290.3510091799198, 289.57416947642156, 288.79944300413024, 283.3378411748879, 270.15529441037484, 254.12283392803465, 239.0701126345924, 224.9434116919815, 211.6889740613145, 199.2595238103384, 190.13509469005214, 186.60938207619387, 186.12003759863725, 185.6321460894728, 182.20310332508805, 173.9030374410344, 163.8156564218646, 154.36288969986086, 145.48488119655863, 137.16017101978477, 129.35100849468995, 123.61126167301182, 121.39791892821474, 121.09023546147523, 120.7836676542553, 118.62410938619144, 113.39157113891235, 107.03310007156335, 101.06236344251273, 95.4544771364452, 90.18670272948305, 85.23705450268987, 81.59076845011698, 80.18387026010778, 79.98843622817158, 79.79353744127302, 78.41997009339538, 75.0933420161949, 71.04489279089894, 67.2337703251345, 63.64952875135367, 60.273694070321966, 57.09481903222909, 54.75138306357305, 53.84571818676437, 53.71980633614347, 53.59435561690589, 52.71092680430117, 50.56644579049281, 47.95140135996988, 45.48834157194537, 43.167718371557335, 40.977975217052894, 38.91354434438724, 37.38844099648602, 36.7992530574187, 36.717154855733014, 36.63505788516977, 36.057470595813314, 34.65836919848481, 32.95060700755161, 31.339439502810638, 29.819898154766566, 28.383083680967058, 27.026852838115165, 26.024746739138543, 25.63695367175771, 25.583056469272975, 25.52930647279016, 25.15028827988019, 24.228327485971082, 23.102069439969583, 22.03853404858369, 21.03263826947417, 20.081300953444384, 19.181735795555714, 18.51530032051478, 18.257725331092928, 18.22189548483887, 18.18614419465796, 17.933844106063965, 17.320901318190188, 16.571741456934554, 15.863913495711355, 15.195447417396666, 14.563714792736382, 13.96755025244924, 13.52629352416731, 13.35553754340006, 13.331793673161004, 13.308111986611058, 13.141038209918449, 12.735671397435812, 12.239924235089678, 11.772145604759547, 11.330729289736103, 10.915014007229596, 10.522846990521408, 10.23397052331163, 10.122537529175768, 10.107051952711512, 10.091613068092892, 9.982897756811942, 9.719925796125645, 9.40024330482237, 9.100703095058522, 8.820164387371323, 8.558603447804366, 8.31478931824938, 8.137221246784014, 8.069310311112064, 8.059911621642762, 8.050541682671122, 7.984571641653911, 7.826154216064439, 7.636740046597494, 7.462365822496244, 7.302752950192583, 7.157160743113709, 7.0247132157742564, 6.93041867502439, 6.895529380184268, 6.8907834541597985, 6.886014772479677, 6.8520846174288765, 6.771830295482297, 6.6788414480756195, 6.598009549353797, 6.528475838569128, 6.469707755362794, 6.422434456933921, 6.393377679407348, 6.383622819268738, 6.382341491999831, 6.381080415383883, 6.372760613288137, 6.357011501783512, 6.349188975770101]}, "1": {"0": [2.709042932708896, 2.8083615851360917, 3.0225964168142476, 3.352364308942723, 3.809854679124819, 4.173991910047773, 4.2627536642854915, 4.268587605382665, 4.274434635163394, 4.3665219547338365, 4.828518766757197, 5.720166732366832, 6.858050345571458, 8.316515671074967, 10.189534931191224, 12.594549714643698, 14.46069349353846, 14.915243403791283, 14.945080681960256, 14.974977090761966, 15.447520592414524, 17.819547752058988, 22.468674101303918, 28.548311211099822, 36.549554733633634, 47.13709110669052, 61.22258730408104, 72.50753468343238, 75.29211559955097, 75.47572729334046, 75.65987573927055, 78.58216698266925, 93.44017284135032, 123.53845586430631, 164.39291745992418, 220.0235222034202, 295.70981564930645, 397.55636972608175, 477.9972943337578, 497.431199471789, 498.7023252314922, 499.9766166923725, 520.1268019933706, 618.1636897181018, 786.7461800413254, 940.7922677610418, 1037.7102881646001, 1047.83120433828, 969.2034316196695, 882.9769435061353, 861.1411678988737, 859.718049862592, 858.2924101187918, 835.8833344988266, 729.7345561379965, 564.8707203847624, 425.0795321191355, 316.4423378708149, 235.34874767412123, 175.67191000328063, 146.4075762134362, 140.6822546037308, 140.32169362798805, 139.9620807834775, 134.5043112296324, 112.52001988930527, 85.36356535868043, 65.22993041561232, 50.219748731764064, 38.96828400765777, 30.49277771178923, 26.230144609128015, 25.38453645218558, 25.33121003554652, 25.278004643508254, 24.469002276360147, 21.171919846879277, 16.990453819633256, 13.809532703577363, 11.39522082717471, 9.583016444575337, 8.258008358057824, 7.632360741789481, 7.513875237229332, 7.506502057226448, 7.499156480516678, 7.388416027452409, 6.964802467647985, 6.5324614168725805, 6.3805747076416655]}, "2": {"0": [2.722181918104335, 2.724240098831909, 2.7331891502613526, 2.7440766467280655, 2.749066494625612, 2.7497547250876986, 2.750452419149281, 2.75613911143756, 2.773722698414723, 2.804200327934971, 2.8412897425691153, 2.885326252299823, 2.9363700575427623, 2.994764414578697, 3.0436428115308574, 3.0626804116425292, 3.06517919295341, 3.0676919856361065, 3.08761283812128, 3.1437085663661697, 3.224684898927036, 3.312974706923923, 3.40895508666864, 3.512410974521859, 3.6245049648365018, 3.714820180385681, 3.7499890252054415, 3.7545721935837744, 3.759179294849569, 3.795322485673697, 3.894710950727701, 4.034456485057052, 4.183958911705061, 4.343168932525929, 4.512636698864273, 4.693095678891576, 4.8368512425491375, 4.892438169433569, 4.899673587452867, 4.906928991171729, 4.963867117875904, 5.120404139523082, 5.33874820416018, 5.570580410495722, 5.817135304333782, 6.0787693407764865, 6.356722569858687, 6.577993098198254, 6.663808879119149, 6.674894559349721, 6.686008325103415, 6.77343910416895, 7.014915364671017, 7.351758976865977, 7.710231982892128, 8.091271783482572, 8.497043622336959, 8.928962740994152, 9.27363052254644, 9.406785407440124, 9.424117417491537, 9.441486684772595, 9.577848106607153, 9.953157567208285, 10.477993666462604, 11.03633135209821, 11.629949757578574, 12.26105944206373, 12.932736869252903, 13.468713395168676, 13.676250378503983, 13.703291715031447, 13.730406032933843, 13.94292849089275, 14.52960643851606, 15.348302843049042, 16.221810034298937, 17.152515419746, 18.145561147374863, 19.205212874423825, 20.0531518706819, 20.382302167930227, 20.42516083565915, 20.468115788108054, 20.80485926247507, 21.7337906851543, 23.037721585551804, 24.431051292766718, 25.920525171505684, 27.514063971225003, 29.219724209696068, 30.58663547240389, 31.117973166016608, 31.187313999525543, 31.256812193464295, 31.801223179121887, 33.305576767415694, 35.4207585591399, 37.686423232308414, 40.11674395726713, 42.7207107099877, 45.51401226882923, 47.7608622553452, 48.6331145143338, 48.74684267716373, 48.860859625701146, 49.755773441790595, 52.233109040409246, 55.72579246145346, 59.476869096304426, 63.51155079638346, 67.8449833165227, 72.50262411626443, 76.25671744263538, 77.71616420813888, 77.90666435106819, 78.09769971733606, 79.59699508921653, 83.75464998153991, 89.62124210004953, 95.9498066361579, 102.7589727570089, 110.09601473481567, 118.01496883596931, 124.40129923264062, 126.88754506025526, 127.21229951751809, 127.53801340752533, 130.09667003604804, 137.20116897140463, 147.23844433577045, 158.07729842702184, 169.77406226877096, 182.40340116265173, 196.03712066468694, 207.06166468465617, 211.3510481811615, 211.91055795296555, 212.4718562220602, 216.88555175550923, 229.16065585359763, 246.51197264178148, 265.24772476984583, 285.4365689541552, 307.19801114503116, 330.66508585524457, 349.5523525909822, 356.8891210113515, 357.8475620054582, 358.80855306601467, 366.33102345929103, 387.23079746671243, 416.6146326909045, 447.9857780199004, 481.37808876738717, 516.878756941912, 554.4028768477393, 584.0288402940365, 595.3795966778049, 596.8537946335707, 598.3299439567631, 609.8736865217858, 641.3158191936499, 683.8524344295417, 727.5543037256971, 771.6947909444488, 816.1168454078236, 859.2385658275134, 891.0251954425288, 902.7433635758681, 904.2208655473906, 905.6960167211723, 917.0567741610274, 946.1691364241716, 982.2595210292337, 1014.7902387898189, 1042.6769146962451, 1065.2591214671838, 1082.6931237467861, 1092.1708889699219, 1094.971279709172, 1095.299833088708, 1095.6204800232633, 1097.8388268562137, 1100.9064079757045, 1100.3053933259832, 1093.4312731096677, 1080.5286674555414, 1061.9031961435787, 1038.3153078688624, 1017.204598920598, 1008.5478922468551, 1007.3921628248148, 1006.2306249986522, 997.1767241360778, 971.758895155862, 934.4211177099436, 894.2426480557241, 852.1368131887077, 808.8774509351575, 764.5054564071721, 731.154023375441, 718.6349667275339, 717.0184451696945, 715.4200351387572, 703.0717976009579, 670.2878274045472, 628.0746370627595, 587.128491151832, 548.1378856275365, 510.9852966542564, 475.78159122575005, 450.6034208793052, 441.4510932499112, 440.284351453038, 439.1201179226972, 430.1785141128747, 407.1862095215679, 378.4769420152263, 351.65165740216844, 326.73728316077285, 303.58047222009844, 282.08693744837063, 266.8659633474758, 261.3888182192573, 260.68936409206884, 259.9916531892954, 254.6512839297153, 240.9826123299602, 224.03875335578377, 208.34803112129447, 193.82484718671256, 180.36152403879453, 167.89404908936288, 159.09025943326492, 155.9229865171044, 155.5188471860961, 155.1158094455967, 152.02818345466025, 144.11310550394947, 134.30444307523626, 125.2235793019289, 116.80061137407885, 108.99316940076976, 101.74923913272434, 96.62475744269706, 94.77767532020242, 94.54243054029307, 94.30770259070088, 92.50882154278489, 87.88941760328206, 82.15921886565437, 76.83957418933653, 71.89350269525045, 67.30063791504135, 63.024990462978295, 59.99618704876103, 58.90248565276654, 58.763147186640886, 58.62413991419357, 57.55867786405505, 54.818768004035455, 51.41211582692935, 48.2417849074552, 45.286211719056006, 42.536394245052136, 39.97159515894115, 38.149563217872924, 37.49116975421053, 37.40729937338545, 37.3236392186979, 36.681909426046815, 35.02906935018863, 32.971884765645044, 31.051980684994803, 29.258971170533375, 27.585544599974256, 26.02391326276163, 24.91213895496494, 24.510703717837515, 24.459529056791624, 24.408488319195932, 24.016386395461144, 23.005211129068282, 21.744770807232364, 20.56689875970863, 19.46519498168938, 18.43642377359974, 17.473099924180676, 16.788008303033333, 16.540180686579845, 16.50853638985703, 16.47694648897241, 16.234735063423177, 15.610968026959664, 14.833696126306052, 14.107890667650931, 13.429005742864797, 12.795150030599386, 12.203372595273573, 11.78291699410003, 11.630891911425232, 11.611442419430762, 11.592054360682855, 11.44374079254944, 11.062716351801502, 10.589173938546644, 10.149742921907048, 9.742122982302043, 9.364250760498903, 9.015783680315817, 8.770960138763481, 8.683281821331823, 8.672116084916224, 8.660982761447299, 8.575773364348105, 8.35794930915767, 8.092254477594581, 7.849914177490407, 7.630510428044429, 7.432200176691705, 7.254361653943433, 7.132739339715388, 7.090103913071703, 7.084751899911098, 7.079393237396239, 7.038635911377189, 6.936225831214925, 6.816432576972603, 6.713949543375216, 6.627823441297741, 6.55828073302712, 6.505173792920831, 6.475880219886789, 6.467204481388183, 6.466195996366642, 6.465200696090241, 6.45824269824045, 6.4502612111394715]}, "3": {"0": [2.7156678314646134, 2.7328395436647233, 2.797397356610114, 2.909788413145325, 3.0074096276274584, 3.0343580039790377, 3.036809712317505, 3.039270229972817, 3.0676775219140615, 3.196566091829281, 3.437788459701266, 3.733524016329281, 4.0896194903997385, 4.511274878174187, 5.0067671097923965, 5.371712979829434, 5.465780413284975, 5.47431030746914, 5.482863915460325, 5.580115644619224, 6.006447552751865, 6.757334820182386, 7.639274159229215, 8.675378601074005, 9.89415179079943, 11.326333603513078, 12.382601201308129, 12.656068499473903, 12.680712321961561, 12.705533494653945, 12.987085474759452, 14.227681943132778, 16.42832775547906, 19.029994243610535, 22.116304776342254, 25.787258290002555, 30.162843656865956, 33.4334876646079, 34.285688653972, 34.36274607506951, 34.4400051016607, 35.322356670896426, 39.230807605944314, 46.256802847172665, 54.708357421512396, 64.8930138487455, 77.19160212205153, 92.0868417153574, 103.36632090247264, 106.32857121974033, 106.5961288516024, 106.86437175009262, 109.92911135307179, 123.61038184816499, 148.53130593803508, 178.9111050233977, 216.0159291908816, 261.26555885920675, 316.3046546764817, 357.92121626567393, 368.7911356253074, 369.7728648020235, 370.75742336920183, 382.0047780334085, 431.7833598377616, 519.7825428735856, 620.4282864701107, 730.1568299347094, 840.9800323189265, 941.9525080875858, 995.4047913879937, 1006.9619158596432, 1007.9662594462325, 1008.9181932757061, 1019.2113966564158, 1053.126943081221, 1074.7577958743216, 1057.113876913901, 1002.5838142693515, 917.3223417118187, 813.3070035359781, 741.0062052736324, 723.5553962303721, 721.999908741598, 720.4459987456736, 703.0029008213471, 631.9987116723892, 530.2129088915062, 440.693112576347, 364.6136111245059, 301.18622857138155, 248.82934537741852, 220.07412670216792, 213.63545977386377, 213.0717067160295, 212.50914366668965, 206.29572798564004, 182.6750599678586, 151.6429666573624, 126.20365355542675, 105.31450050678069, 88.13719017411859, 73.98337827053776, 66.17098283256016, 64.4171269742915, 64.26345185204606, 64.11016209810286, 62.41412975137656, 55.933734392974465, 47.33774308207096, 40.19416023662851, 34.247725450709616, 29.288623441595703, 25.14254965403164, 22.830474149342578, 22.308202173881416, 22.262457569393465, 22.21682313501576, 21.71106258385833, 19.770772431367675, 17.17048230482198, 14.991408567993806, 13.166284774162104, 11.639169720417575, 10.369673981959268, 9.670974910214627, 9.514254068702375, 9.500567835322226, 9.48691867112279, 9.336026546268481, 8.765476878462643, 8.02910703490276, 7.453641800265064, 7.017563798781651, 6.70625290720019, 6.508151176184384, 6.443765685785825]}, "4": {"0": [2.7265107906309263, 2.7472990171912284, 2.7564867219344116, 2.7572671233073933, 2.7580676861062647, 2.768648000621227, 2.8350189416920184, 2.999952371499784, 3.2388392305286944, 3.5567964316269722, 3.9610339687830285, 4.463304318905242, 4.836245881012034, 4.925065913439578, 4.932384660693405, 4.9397233540112655, 5.031268596480559, 5.478711587881461, 6.311211608342002, 7.3250926143077075, 8.561921289991052, 10.073734071041306, 11.91859285309487, 13.286553567385837, 13.612389644062102, 13.639277982701433, 13.666226161053947, 14.002982766781486, 15.654466184420343, 18.759466860288146, 22.592733122970746, 27.34428350358186, 33.253350138488734, 40.63383603138938, 46.216662602731965, 47.55979001537162, 47.67035676038563, 47.78122821034272, 49.173142976285945, 56.07629927062577, 69.3157195234018, 86.0610893673314, 107.30056549245876, 134.33897997092612, 168.86801908719545, 195.42716791549495, 201.85763561194284, 202.38960670767221, 202.92301298976258, 209.6099502068262, 242.97352750410715, 307.5957335869193, 389.373679173636, 490.9850379079216, 612.5440244995838, 748.5644624152451, 835.432395993984, 854.0571343464039, 855.5393570556639, 857.0206339025801, 875.2349388391707, 951.8860045438753, 1042.0782535177034, 1079.4102434957729, 1057.3722161469766, 979.1342923057156, 860.402975684021, 774.6641291038408, 755.4100370931619, 753.8494656884363, 752.2890116475786, 732.9275138987472, 646.557729051773, 520.3643751261823, 413.5444907097837, 326.8999487087455, 258.18403198690254, 204.26017958111257, 176.46252315521224, 170.886583514653, 170.44227749812467, 169.99930009179613, 164.6481911960295, 142.5382338756223, 113.77049926782686, 91.19507844902236, 73.4270143915219, 59.398677813820576, 48.27850010617471, 42.47219444766946, 41.29994548085019, 41.206386071304536, 41.11305987483399, 39.98343572742412, 35.28496478992754, 29.070307358456308, 24.09258446546809, 20.09628920121721, 16.883622188587243, 14.300888661347036, 12.940456688163179, 12.665211453992947, 12.64322891819039, 12.621297941416254, 12.35562637354467, 11.249601614463236, 9.798793261200345, 8.668754505821157, 7.812331387745113, 7.188522986845757, 6.763167637871605, 6.58664933746651, 6.556938820865599, 6.5546710128145484, 6.552426473434073, 6.526635995405487, 6.467329366430551]}, "5": {"0": [2.7402061255250225, 2.769780749746034, 2.883434054641259, 2.9986575223092022, 3.0280242091790597, 3.030391479347592, 3.032768370129253, 3.0640526559920556, 3.229508570175191, 3.567936598919467, 4.007937812866927, 4.562970548161571, 5.250619433186879, 6.099544400091113, 6.731213494128516, 6.879136290107835, 6.890778966319719, 6.902424301807515, 7.055464760529974, 7.823843295598827, 9.2850055662741, 11.09725732848641, 13.343443880348557, 16.136055960402683, 19.62593874456126, 22.258993766501327, 22.879282216377806, 22.92818946793266, 22.97730031423933, 23.62146326910248, 26.879335980928158, 33.1716071377603, 41.16588030354255, 51.34881160349491, 64.38856174626005, 81.15385339984097, 94.07814935177667, 97.15548343026822, 97.39845279607997, 97.64214358403412, 100.8456199173131, 117.23987992703098, 149.58960837675497, 191.69372054853773, 246.51789901178188, 317.7909311177306, 409.59525901717717, 479.2154912478179, 495.570631321319, 496.85280391267753, 498.13716567259553, 514.9994963262166, 598.7416507025137, 747.1342520132448, 898.3027007985971, 1024.323935436546, 1097.3422401397106, 1101.1173175289262, 1067.3015990879571, 1056.7391509015492, 1055.8593492790228, 1054.9736048450893, 1042.7993049763936, 974.3938658196414, 833.3170880610182, 680.459231661915, 539.4161117922587, 421.10189456738004, 326.8692865235981, 278.65857755257025, 269.2256166672881, 268.5089179635228, 267.7941901898373, 258.74430384937745, 220.80958111485978, 171.981297565988, 134.4954157639344, 105.66598057647917, 83.43811703662021, 66.22815654837144, 57.446077381730056, 55.72408585354012, 55.59305117304883, 55.46235904379819, 53.80540649337392, 46.822108037684735, 37.707244723987046, 30.55592417728919, 24.925580700358328, 20.48650007171857, 16.978185592328686, 15.162143695650864, 14.803953069115575, 14.776654512671337, 14.749422285201003, 14.40368131593855, 12.941130423829023, 11.02279807105432, 9.534563546951613, 8.40621407486892, 7.578970534318198, 7.005870992093729, 6.758840991851806, 6.716070150306926, 6.712932727050615, 6.709820663247018, 6.671336513107198, 6.576108417518576]}, "6": {"0": [2.7605539368997136, 2.7728352298445693, 2.818496472889507, 2.8985282316364938, 3.0121161514941663, 3.106931155206938, 3.1348050426117404, 3.1375077355241827, 3.140220519622059, 3.1694895164854495, 3.2890472131778234, 3.5007082643485354, 3.751752212209223, 4.04535114820629, 4.38532345918517, 4.775604726653205, 5.0649559418251515, 5.146142369587202, 5.153921544906079, 5.161719426787402, 5.245224031992975, 5.578414209462251, 6.138335395403118, 6.77835439836657, 7.509835390288149, 8.347667439441556, 9.30791860968985, 10.021741653697765, 10.222130251599333, 10.24134164153814, 10.260595221589982, 10.466706501143744, 11.289066538624738, 12.678108406418957, 14.268999628851002, 16.096201645501115, 18.19909141625018, 20.62469694137134, 22.43875293855643, 22.950483053696118, 22.999643421999227, 23.048918353592224, 23.576361280191, 25.691826678634314, 29.297147877360803, 33.48242614696528, 38.35013473637943, 44.017583594354264, 50.630896766346076, 55.620858419626984, 57.035805005328086, 57.171699822504856, 57.30775486705949, 58.76775758840329, 64.6546108986934, 74.78217207079406, 86.66408846965594, 100.62750245672797, 117.07528681568273, 136.45859094995865, 151.2081839802721, 155.40289918712202, 155.80633648238341, 156.21095235389137, 160.558965758485, 178.12534159765383, 208.56606046073924, 244.54575541076437, 287.0091842765109, 337.13510693625557, 395.8676947252656, 440.24206714922354, 452.7636957001226, 453.9660480161924, 455.1713115868491, 468.075507634957, 519.4970191199886, 605.6779612723052, 700.9400112448054, 801.9871290083105, 903.018042457648, 995.9691655931169, 1049.7602756528486, 1062.44018712847, 1063.579277985683, 1064.7101739991951, 1076.5793756363228, 1114.2634214188192, 1148.661051799462, 1153.4083379838494, 1127.3006931440889, 1073.6538901329918, 996.8357808181275, 936.3056572154496, 919.5392381951439, 917.924167991919, 916.3039699231763, 898.8976246171534, 832.1174167289913, 730.3595622952228, 632.8033431023414, 543.82463161373, 464.83908429457614, 396.36129985161057, 356.3087165849557, 346.356483176907, 345.4275618461408, 344.5011945263387, 334.86792150910935, 300.95607136481857, 256.35469731143803, 218.57445046710066, 186.61680824515625, 159.59099045822245, 136.69542285624485, 123.47770793195018, 120.20119049230286, 119.89603093604134, 119.59177209313285, 116.43213311168097, 105.31607625714301, 90.68339755414154, 78.24720644973948, 67.65373505842418, 58.62156962603138, 50.9069574025192, 46.41800153855604, 45.301100011513995, 45.19689785332937, 45.0929724183791, 44.01169533564959, 40.19504584473211, 35.13242895160163, 30.786236713931515, 27.047577312509848, 23.831767729461163, 21.064167284499824, 19.4425479192925, 19.037894001278385, 19.000126799325926, 18.962457512318835, 18.570285081675408, 17.181832798703788, 15.331889821848174, 13.73728528472051, 12.363942925462311, 11.185995336447636, 10.183303514904134, 9.604444917177108, 9.461642347717492, 9.448353199029414, 9.435104345004154, 9.297597781558053, 8.816899811375919, 8.19796194506646, 7.694222981075944, 7.293405919242686, 6.984781865695656, 6.761941196927734, 6.659502804714336, 6.638280438846492, 6.636406713855032, 6.63455479167167, 6.616325809248781, 6.586894377890789]}, "7": {"0": [2.774682506350259, 2.7777329813221816, 2.788607497552755, 2.806088767030604, 2.824174604699619, 2.83201445864982, 2.8330647968544893, 2.834093000305409, 2.8426892485710806, 2.868122733573591, 2.9078332430376492, 2.9546391345940513, 3.00942124294211, 3.071091620647023, 3.1400684764020297, 3.1972334611319098, 3.2197160199868815, 3.2226631745637713, 3.225621349615888, 3.2489392379674142, 3.3144345270283844, 3.407637557319404, 3.5089946842403785, 3.618730372875328, 3.7369469158080184, 3.8641648838617257, 3.966401737550962, 4.0060633180275556, 4.011234227417877, 4.016418141248556, 4.057031195217593, 4.169331888567597, 4.3267461247780075, 4.494585292938183, 4.6733427146892295, 4.863394389909716, 5.065313427350164, 5.226284592579666, 5.288619953071064, 5.296730164415133, 5.304858067335159, 5.368473843723045, 5.5437296331816155, 5.788324206642359, 6.048246955648654, 6.324215082490045, 6.618046689831268, 6.9301821388625475, 7.1790554881037485, 7.27521142494355, 7.28776677114603, 7.300350311309614, 7.398861278081616, 7.6699863031034, 8.049204984834448, 8.452629571389272, 8.881819844196531, 9.339171535400796, 9.825838343707224, 10.214590117211003, 10.364751329131975, 10.384296151432729, 10.403883481973063, 10.557244735882017, 10.980509170538967, 11.57231853679866, 12.202184622061552, 12.872248002283374, 13.585895086694558, 14.345538926470194, 14.951999242141815, 15.186578882350112, 15.217169916791203, 15.247859253545473, 15.488257546612472, 16.151258804922566, 17.08052736859427, 18.07109433812488, 19.1278568357115, 20.257753437618494, 21.463659207367858, 22.430255505676413, 22.80557892339991, 22.854466042406226, 22.90346581128348, 23.287108170288565, 24.34706458823227, 25.836636735757082, 27.42914159825201, 29.134252798445917, 30.960190647255185, 32.914249705527816, 34.484843024165244, 35.09422497195111, 35.1737272178593, 35.2534287796787, 35.87855263027615, 37.60587669854864, 40.03701002020923, 42.64557149873409, 45.444102054203285, 48.44778196994135, 51.669379214821845, 54.261327340852475, 55.27089242854294, 55.402495067698965, 55.53447361715731, 56.56777288248729, 59.42995250205935, 63.46837518693542, 67.81343186828589, 72.48342036339395, 77.50817097662133, 82.91846156102505, 87.27766078536507, 88.97410348534389, 89.1955224443306, 89.41743239032438, 91.1576612897748, 95.99110312790744, 102.81685578831623, 110.17342163255098, 118.10508287084546, 126.64397386217263, 135.87213103104574, 143.31466336595275, 146.2126161470433, 146.5909032397708, 146.97024590998586, 149.95361649455677, 158.22670698109573, 169.94430450753282, 182.58674982666818, 196.2256573107783, 210.95172590417252, 226.8373159309926, 239.6994012697484, 244.71542985122477, 245.37001203773843, 246.02625755529994, 251.17203149882604, 265.4650193846819, 285.67556417530966, 307.4892205377514, 330.9987820266285, 356.312736248686, 383.5787142624366, 405.49202825873505, 413.9909464677994, 415.09405362028866, 416.203436500523, 424.98139601214075, 449.1534414862195, 483.1380920806241, 519.4142727507192, 557.8937038031071, 598.5291165963176, 641.3625186996919, 675.1546462911928, 688.0438402366773, 689.7135371874824, 691.385003633212, 704.3308222049666, 739.7369860745068, 787.6381656355164, 835.9794454825574, 884.2326960307613, 931.6475603550521, 977.3308731341691, 1010.1309359584005, 1022.0506617968308, 1023.5659909454832, 1025.0763821786522, 1036.478998720276, 1065.1143639607599, 1099.5308250913629, 1129.5799814036986, 1153.4236067660818, 1171.1450690982037, 1182.0015463011223, 1186.9813089839317, 1187.6873222724412, 1187.7427956052752, 1187.7901457795226, 1187.8168612358454, 1185.5843033891972, 1175.9673562670068, 1160.2625438278183, 1138.6364870901104, 1111.45960799114, 1078.7306094013884, 1050.8075298634435, 1039.679934446155, 1038.2189095762499, 1036.7518959293209, 1025.1135009719362, 993.1626086159483, 948.6814589736465, 901.6737492607916, 853.706373855569, 805.3471471596207, 757.2931666801807, 721.5683269890455, 708.4093097437096, 706.7218856069481, 705.0363027100925, 692.0744313557476, 657.7855622678136, 614.3000634605735, 572.6367078894043, 533.2448633186035, 496.23833469736746, 461.47954446089346, 436.710266021749, 427.7382678464715, 426.59445556107295, 425.45337155961414, 416.6962966772481, 394.1720478221226, 366.21421256846946, 340.1968749091775, 316.05651581246826, 293.6082241053956, 272.8304377106876, 258.1309589992939, 252.83804683418094, 252.16355866802598, 251.49089502783173, 246.33445182749708, 233.1235793791488, 216.75577808577313, 201.6123140457804, 187.58970850281523, 174.58674264462837, 162.55691857679795, 154.0375240370128, 150.97068293645816, 150.57991153150937, 150.19028000705055, 147.20683985600147, 139.55413454360084, 130.0880856347934, 121.30585143432342, 113.16387767577403, 105.60917265540931, 98.60114913722721, 93.63845297764013, 91.85146412986623, 91.62378384736213, 91.39672699592577, 89.655321146662, 85.18218594700993, 79.63653896799173, 74.48341036265369, 69.69169177808404, 65.23776066743841, 61.099649073439, 58.16295509550112, 57.102684203663635, 56.96773810611272, 56.833076279995964, 55.80044976209094, 53.14800350275546, 49.84784952270777, 46.77437562143926, 43.915323017095744, 41.24920308181831, 38.76507088436972, 37.000889784981375, 36.36367524122847, 36.28252147449485, 36.20142048989753, 35.57913089065439, 33.97906077384332, 31.985353257297845, 30.12666822642339, 28.39092770619286, 26.771926675831676, 25.259336143982413, 24.183506436416792, 23.79467270951586, 23.745046400051592, 23.695535251492004, 23.315671785535432, 22.338623032350124, 21.120619120538898, 19.982727364047655, 18.918999118700214, 17.925887619052286, 16.9979895435289, 16.337004233519735, 16.098046491208784, 16.06758201463704, 16.037196594369455, 15.803795461974913, 15.203152914517764, 14.45363376310327, 13.75287343653113, 13.099268653887368, 12.489206659945598, 11.920652956873756, 11.516742581737013, 11.371074609365424, 11.35251100498288, 11.333997331620372, 11.192109330853832, 10.82758494695691, 10.376417333572348, 9.958325936338197, 9.571610453537719, 9.214711005194776, 8.886340485123423, 8.656224317850347, 8.573710134441875, 8.563251445245662, 8.552826773006416, 8.47314007387121, 8.270604477804225, 8.023393574829427, 7.799275390843225, 7.596832740675238, 7.415578603119149, 7.253728293178155, 7.144454601331061, 7.106217719711043, 7.1013917434413925, 7.096590272681179, 7.060130412686465, 6.9699011586567465, 6.866349925985142, 6.780098240367141, 6.711065314079756, 6.65963147698318, 6.625056360806821, 6.610150296066472]}, "8": {"0": [2.790537628844921, 2.7910173932347933, 2.7923715521671837, 2.794602437807582, 2.7971282061429217, 2.798513502564042, 2.7989073801090516, 2.799311250207376, 2.8008698397464746, 2.8046926253366045, 2.810279099978863, 2.81651396521357, 2.8233900216584495, 2.831279833158569, 2.840164927766748, 2.8479102067029953, 2.851822353364114, 2.852933856761873, 2.854055929434506, 2.858266601364521, 2.867446230074065, 2.8794648723213423, 2.8924305285287644, 2.906526272160117, 2.9213327019799595, 2.936857547103734, 2.94987306391998, 2.9562193625363817, 2.9580366979113846, 2.9598614308310545, 2.966583085063551, 2.9810106827053655, 2.9997959134699537, 3.019642063646292, 3.0404364396806245, 3.0622197942635583, 3.084940878158375, 3.1037350825690853, 3.1127705219774, 3.11526489607656, 3.1177664822867155, 3.1269902145274626, 3.147009710176722, 3.1727006621976614, 3.199569741242864, 3.227414259728009, 3.256315488237008, 3.2861718584984, 3.310778489054451, 3.322575717246601, 3.3258283010463714, 3.3290921462119822, 3.341104790768482, 3.3670083688692114, 3.400256439345067, 3.434384728745091, 3.4696349195194687, 3.505949320270465, 3.5433257318059987, 3.5739839011967303, 3.588699456897053, 3.5927579783374597, 3.596827564414646, 3.6117669614861483, 3.643903322676316, 3.6850654830795366, 3.7272472564123436, 3.770593300710081, 3.8151214627480963, 3.8607188485417128, 3.8980089655121146, 3.915874073529215, 3.9208018687298476, 3.9257457317127153, 3.9438862474755667, 3.9828384383159285, 4.032557371216561, 4.0834520378626324, 4.135579522292909, 4.189009474732236, 4.2436787551726916, 4.288313651278323, 4.309675199695685, 4.315560091202401, 4.321458426666303, 4.343115697430979, 4.3895769063045895, 4.4488349001121845, 4.509470947947695, 4.571530933060112, 4.6348927123906565, 4.699606745562237, 4.752409403929775, 4.777710621699683, 4.78467317466255, 4.791648999356653, 4.817242966695239, 4.8721201920990955, 4.942060649553999, 5.013474379288571, 5.086527356112175, 5.1612059236447045, 5.237400573201659, 5.299573820540611, 5.329325886585754, 5.3375219432907555, 5.345736579183902, 5.375848028145955, 5.4403345907779, 5.522662371810722, 5.606721180010829, 5.692620183356416, 5.780371774276343, 5.869977616561257, 5.943125800880458, 5.978079857429129, 5.987707593506758, 5.9973565732617455, 6.032735607120565, 6.108587556590311, 6.205362384115681, 6.304317368791226, 6.405425125649279, 6.508606170614049, 6.614012032097864, 6.699985894449353, 6.741128926104884, 6.752473243830839, 6.763844599736772, 6.805570847011281, 6.8949610771164815, 7.008908240424082, 7.125299695109917, 7.244197410744812, 7.3658236208948455, 7.48999960045913, 7.59132316060766, 7.639776948806732, 7.65312127376068, 7.666494284016909, 7.71557224667535, 7.82093819195181, 7.9551519442383825, 8.092431655653012, 8.232754073112346, 8.376212948000333, 8.522837737490384, 8.64245059905605, 8.699696123590218, 8.715484234013013, 8.731311175513087, 8.789381342461242, 8.913911296139267, 9.072511154871414, 9.234634000583847, 9.40046540709463, 9.570079420145413, 9.743229266102476, 9.884552120147134, 9.952225372029924, 9.970867182152233, 9.98955184001574, 10.0581002422401, 10.205150977255085, 10.392434267093746, 10.58383832106058, 10.779534140901713, 10.979677186124354, 11.184463570280982, 11.35143451040301, 11.431250890785412, 11.453237733955348, 11.475273893415128, 11.556107624110979, 11.729413404665445, 11.950322234891273, 12.176255340718294, 12.40734883083259, 12.64383997126331, 12.885413083623162, 13.082491653551157, 13.17685698788169, 13.202859455137276, 13.22892360742167, 13.324546734750282, 13.529536837592804, 13.790885339378747, 14.057894441879261, 14.331061100536596, 14.610442789597197, 14.89578539394398, 15.128676383596435, 15.240230313292209, 15.270973630442683, 15.301791810496248, 15.414890012876484, 15.657627731412965, 15.967372456355859, 16.283689597658473, 16.607205724987182, 16.93831356685344, 17.277890800611694, 17.55447903789582, 17.68684043371428, 17.723296292844633, 17.75983159238395, 17.89394771706191, 18.182110483408934, 18.549821967217024, 18.925981824379946, 19.311183416570618, 19.70561941379935, 20.108914301613655, 20.438492666797664, 20.596409981182035, 20.639936785295657, 20.683572203936144, 20.843672589990334, 21.1873236148692, 21.625635111882, 22.07446196231392, 22.533912853242747, 23.005078059990293, 23.486816587817497, 23.880781923205284, 24.06927282543616, 24.121200988320496, 24.173247759997647, 24.36465001582985, 24.77541085014805, 25.298864787534043, 25.835017984031232, 26.385108055868386, 26.947911391219353, 27.52454364819881, 27.99603242518806, 28.221670240350402, 28.283902036614133, 28.34630587401741, 28.575492296212406, 29.067602741437753, 29.696829044113223, 30.340269803602638, 30.99835076320946, 31.673707465422225, 32.36570303788977, 32.93230742853832, 33.20392121057443, 33.27879663200628, 33.35386335037471, 33.629126867386894, 34.220094383450196, 34.97531440583673, 35.74835719500276, 36.539533967801766, 37.350913709119645, 38.18325939507004, 38.86320454542105, 39.18939237637483, 39.279341821059546, 39.369533760553644, 39.70072348010477, 40.41272920997491, 41.32255350592336, 42.25452957644069, 43.20922825144941, 44.18670986613886, 45.1900657717691, 46.011642582692716, 46.40537176778012, 46.51390911267714, 46.62273227033015, 47.02227936626926, 47.880950581992785, 48.97775694938205, 50.10216636515073, 51.255822493472024, 52.440283990767, 53.65159124077755, 54.643119635236054, 55.11837897254955, 55.249659854041845, 55.381938412700784, 55.866889249739714, 56.90383943121377, 58.22880230251253, 59.587792220312686, 60.98511443590867, 62.41608853408029, 63.884923338692914, 65.08836891373751, 65.665197599185, 65.82415568752982, 65.983511597646, 66.56888468753064, 67.82869490937985, 69.43745289892576, 71.08936898896576, 72.7820894037317, 74.51935202436641, 76.305191492946, 77.77004928465344, 78.47065414792984, 78.66360079898276, 78.857130415213, 79.56831302669484, 81.09921666915207, 83.0532622207623, 85.06146127284507, 87.1225250197254, 89.23993045517004, 91.41099495794825, 93.18959273107505, 94.04242844331439, 94.2780768248438, 94.51442967099449, 95.38221211413656, 97.24250775102215, 99.62786564197489, 102.07676442410478, 104.58753436052997, 107.16644563330514, 109.81307256164746, 111.984352733463, 113.02623179567007, 113.31344492872883, 113.60145359689405, 114.65946000079637, 116.93482376107946, 119.84821520287178, 122.8387468708594, 125.90464973127582, 129.05591261438983, 132.29461326428222, 134.95544354493003, 136.23047601012286, 136.58229203535018, 136.93485760798748, 138.22534846249627, 141.00670069978133, 144.56937263061891, 148.22626102999453, 151.98184876927903, 155.84808987749022, 159.8070290067129, 163.05274335613132, 164.60917613664532, 165.03846694805353, 165.47095239068844, 167.06023383947652, 170.47452401305108, 174.83996274554443, 179.32815862531535, 183.9290201489216, 188.6546874410454, 193.51944304453622, 197.50906570934845, 199.41880006447857, 199.9457747267761, 200.47432587379888, 202.4158333663058, 206.59696113363654, 211.9487935359568, 217.44526813965848, 223.10250267688158, 228.9020951243002, 234.86664507886934, 239.7702324778143, 242.12289545499587, 242.77178220830135, 243.42233229265472, 245.81046005723667, 250.93970393987476, 257.49430844727823, 264.2419811254452, 271.17873210044826, 278.30203653240665, 285.62772914198615, 291.6393427315651, 294.51670696945064, 295.30987606174136, 296.1049697190296, 299.02278866974456, 305.3052433225952, 313.34464491985955, 321.627044448204, 330.1241191301181, 338.8396148197576, 347.7877684701078, 355.11818778189695, 358.6379473801179, 359.6092419184105, 360.58332888513604, 364.1622759726415, 371.8646477217257, 381.69389436703517, 391.77767060659266, 402.13602088478393, 412.76220748457473, 423.63851380333995, 432.56644985912146, 436.8493126419511, 438.0241123008078, 439.2024279684915, 443.53208234824496, 452.82563296334337, 464.69272758668814, 476.9074940308058, 489.368337667406, 502.145523013682, 515.2655213734103, 525.943130516354, 531.0451461705521, 532.4502250310347, 533.8583205121461, 539.0267997498412, 550.128172445326, 564.2814508851346, 578.7158067868847, 593.4548145285003, 608.4347163920137, 623.786639265374, 636.2781537054791, 642.2412053711787, 643.8905600929747, 645.5440380372976, 651.6086151188966, 664.4096477634021, 680.6986075459035, 697.2507282343989, 714.1594990745057, 731.0914394711015, 748.1885916344495, 762.0765569069488, 768.6815338288305, 770.4949610426037, 772.3064559508739, 778.934026118334, 793.0538881884235, 810.8493815888282, 828.59932791351, 846.5356837415347, 864.5035642995214, 882.4856636960745, 896.8468779940644, 903.589048815312, 905.4235868673603, 907.2581870667804, 913.970310496603, 928.2359092436238, 945.9527442990736, 963.3234655767997, 980.4019169146045, 997.0818752078685, 1013.366061699174, 1026.3998586017683, 1032.5502107143525, 1034.2299629146326, 1035.9073140782257, 1042.0080134073048, 1054.8221040918618, 1069.8305431814115, 1084.4169900054062, 1098.4857144221742, 1111.9612981007785, 1125.0152616289351, 1134.8231905465043, 1139.2853874809316, 1140.485648467468, 1141.6776858751377, 1145.9579624104974, 1155.3036002303645, 1165.759304298901, 1175.5055421643578, 1184.651669252421, 1193.024900660522, 1200.6519226295818, 1205.970972146554, 1208.2538414388348, 1208.863099196109, 1209.4653454578659, 1211.6036110562216, 1216.0981033312005, 1221.0325931817824, 1224.4530400152998, 1227.3446209480567, 1229.4921646081168, 1230.7847982806716, 1231.0598407130908, 1230.9720845909485, 1230.9366384915454, 1230.8914045681704, 1230.7398658076713, 1229.9839330168732, 1228.181757405281, 1225.2703753115159, 1221.8168203844177, 1217.4512339988328, 1211.8467963807434, 1206.982283022733, 1204.608023578488, 1203.9415487951649, 1203.2706180106652, 1200.7844254871602, 1195.0475281530419, 1186.9648490448067, 1177.8827310056836, 1167.9358580753265, 1157.6334267318507, 1146.562811987708, 1136.9384192227642, 1132.2828751525421, 1130.9948742062704, 1129.7015916847163, 1124.9372809075878, 1114.5604131456362, 1101.2750892123768, 1087.3799288629439, 1073.0300991322263, 1057.9434732756954, 1042.4468420036035, 1029.439812447337, 1023.399227091802, 1021.7251673947017, 1020.0239716155577, 1013.8260796514178, 1000.7235744954218, 983.9405563697997, 966.924325924692, 949.6735094891119, 932.1564667462956, 914.4063487494753, 899.8419968548419, 893.0586884977371, 891.2001477526283, 889.3417090500587, 882.560063247084, 868.2577901567607, 850.4288905342854, 832.5811075361997, 814.7268571908608, 796.9285224501972, 779.4002941158864, 765.3949865720092, 758.7309395001024, 756.9326869588034, 755.1531414566732, 748.6873969959278, 735.0394457875714, 718.0656290969879, 701.2304396843241, 684.5975935103048, 668.1982347543646, 652.1569213457456, 639.4000624484646, 633.4337644730139, 631.8057302759314, 630.1806490477983, 624.275377699189, 611.9176580710979, 596.7582041455337, 581.9053450582309, 567.3781726901263, 553.1960803052342, 539.3501933242817, 528.4389380109214, 523.3472602551927, 521.9601939671422, 520.5776127770432, 515.5618891534909, 505.1080695936646, 492.30360121854864, 479.73181995843373, 467.4396397538794, 455.47165211477835, 443.8287933201278, 434.7151095089963, 430.46879258026513, 429.31176779393996, 428.15756528999515, 423.96953777851985, 415.22665956677673, 404.54186918450154, 394.1381792783356, 383.9994537667391, 374.110203639955, 364.4707381108877, 356.9480576739382, 353.44369669702127, 352.4894957618781, 351.53790690825195, 348.08748336172494, 340.9020312987985, 332.1204815689197, 323.57931680444017, 315.2650677272759, 307.1667422679757, 299.2875126390915, 293.12158803322336, 290.2588099876795, 289.4793033409177, 288.7018748866643, 285.8827085966954, 280.01099305985355, 272.8461139081164, 265.86844802796935, 259.07355401888873, 252.46286040501496, 246.03270924330562, 241.01027529332566, 238.6768805177416, 238.04153622856884, 237.4079375573975, 235.10788950371065, 230.3115919306605, 224.4729384428372, 218.78838176458382, 213.2535485372869, 207.8658354853769, 202.62681307802825, 198.53350595520726, 196.63120672928395, 196.11349392152832, 195.59742652977454, 193.72652502043135, 189.82399930147838, 185.06478522888958, 180.43308201130526, 175.92162132056578, 171.53306472740726, 167.26262009264485, 163.92220360791285, 162.36924528056113, 161.94663479882928, 161.52529908096113, 159.99855522701378, 156.81987494490966, 152.94245665431612, 149.16734421352606, 145.49270289910802, 141.91145730052864, 138.41987997944582, 135.69135306830157, 134.42429856253509, 134.07941330810732, 133.73553435851113, 132.48917196285998, 129.89467306407911, 126.72421500893968, 123.64180641999882, 120.63633908489011, 117.70658245765567, 114.86088973857333, 112.63549590804153, 111.600118227143, 111.31813864871243, 111.03691448975914, 110.01706656917804, 107.89230436731171, 105.30277601891667, 102.77998174485137, 100.32155571756368, 97.92421531553825, 95.58920819397873, 93.76794967601357, 92.92071220477341, 92.6899838809411, 92.4598789881765, 91.6254581894765, 89.88472422452246, 87.75682623907632, 85.6833324696467, 83.66798625784746, 81.70402434082094, 79.79091354068325, 78.29446298975806, 77.59818915727438, 77.40849611045869, 77.21934868090992, 76.53373165149516, 75.10616351339382, 73.3625652640852, 71.66205868184333, 70.00234394223972, 68.38441024088485, 66.81107868364519, 65.57839839248271, 65.00511710261328, 64.84901321714777, 64.69333887752916, 64.12932231539403, 62.9520327386799, 61.5151258021433, 60.113984198103104, 58.747175358459714, 57.41774330351486, 56.11990622401621, 55.10494976860148, 54.632220653877795, 54.50347044413162, 54.37506300673881, 53.909380413947645, 52.938403163245844, 51.75227296653297, 50.59662895887392, 49.46895787653073, 48.370376132841585, 47.29837240382993, 46.458915827363214, 46.06840870247807, 45.962270971484976, 45.85638925942304, 45.47217264774138, 44.669937818154644, 43.68910248602684, 42.73323079578257, 41.799229857885564, 40.889888088744726, 40.002822951836784, 39.308150589250715, 38.98463280835114, 38.896491941700155, 38.80857312288675, 38.4900892934415, 37.82606034875342, 37.01421501089494, 36.22143157190954, 35.44689183181394, 34.6932721555359, 33.95812257781812, 33.381530436361544, 33.113327411448566, 33.04030994821217, 32.96748472787951, 32.70316500231042, 32.15101021465158, 31.476011456468374, 30.817074634645227, 30.174354412708574, 29.54823750987375, 28.936707294396076, 28.457799861335392, 28.234774323682654, 28.173942381321822, 28.113251942086684, 27.893355972243953, 27.434352922441832, 26.873082154342764, 26.32613227066832, 25.7916933297517, 25.269444540018515, 24.760427818077037, 24.361886242752853, 24.176274991087116, 24.125703449600355, 24.075258164560974, 23.892241940993458, 23.51031977470656, 23.042821135040345, 22.58720692319518, 22.142923204327595, 21.70815252444762, 21.28356319761808, 20.951672684320872, 20.79707578473231, 20.754951353626023, 20.712930773209504, 20.560429228734243, 20.24216089722574, 19.853197965577206, 19.473078019516613, 19.10217770855083, 18.739968063095453, 18.386518495376425, 18.109785897915003, 17.980825553803584, 17.94564468780317, 17.910551516504178, 17.78323181400623, 17.517718425369218, 17.1932000109027, 16.87650135230224, 16.567075863833438, 16.264987814402094, 15.969593582586324, 15.738630223051993, 15.631104816647971, 15.601806175330829, 15.572579673824652, 15.46653694063343, 15.245200082948713, 14.974037345861747, 14.709721033039479, 14.451420185655856, 14.199510872874272, 13.9533332110297, 13.760808193930751, 13.671097051815444, 13.646649041559062, 13.622259748394104, 13.533782912012839, 13.349208203199746, 13.123563085807497, 12.903243661774185, 12.688476952535595, 12.479183368340097, 12.274754886788344, 12.114637034022639, 12.040263318222111, 12.020007155152234, 11.99980941365216, 11.926510396401126, 11.773463604984462, 11.586550954009804, 11.404434248569796, 11.226824397700433, 11.054050098791121, 10.885822881335898, 10.754391062109791, 10.6931837549985, 10.676466283087056, 10.659789666642883, 10.59956482429509, 10.474006065790594, 10.320999180528585, 10.172100550276504, 10.027273904193681, 9.886367849657853, 9.74934704500833, 9.642396415921727, 9.592707890183267, 9.579182177596083, 9.565694447910017, 9.516796613141004, 9.414982842105863, 9.2911768667871, 9.170980859590378, 9.054167702751265, 8.941176834932918, 8.831374893107684, 8.745853377903806, 8.706183557983605, 8.695385493414316, 8.68463956189191, 8.645711283876118, 8.564791677748818, 8.466642258267461, 8.371778594139398, 8.279810904712948, 8.190882657443387, 8.10486451087627, 8.038160504592822, 8.007330682860841, 7.998950965794938, 7.990602412719086, 7.96040085379743, 7.8978294730018375, 7.82194151467345, 7.748770516902431, 7.67829685135452, 7.610415340886491, 7.545127794023399, 7.494725191109405, 7.471516084370907, 7.465222609452533, 7.458957855868436, 7.43629675124274, 7.389465118707762, 7.333159802826233, 7.279131269051029, 7.227401096522377, 7.17815471311743, 7.13131610980319, 7.09547258153395, 7.079052245138489, 7.074609369465194, 7.070190999301335, 7.05427848991369, 7.021551281981005, 6.982605370569085, 6.945997995084722, 6.911558713139979, 6.87937590178048, 6.849269290193887, 6.826775586558134, 6.816642318126161, 6.813910969700588, 6.811204685804022, 6.801542172121547, 6.782133259710901, 6.759880322209047, 6.739794533461369, 6.721851714057784, 6.706065957301433, 6.692406918668273, 6.683005502944492, 6.679038962135634, 6.678005861489377, 6.676995175599104, 6.673497080923408, 6.667120229437393, 6.66104018833371, 6.657109203336188, 6.655720463513075]}, "9": {"0": [2.7621765309104918, 2.7625235214860755, 2.7626206654540906, 2.7627263896586496, 2.7634181669700597, 2.7658018824122363, 2.7698447181564854, 2.776066535870029, 2.7838072998965253, 2.793705348849714, 2.804922425636671, 2.8155162323843057, 2.8207996258105146, 2.821836575240183, 2.822881659706578, 2.8284954425063957, 2.841463556787368, 2.8586128450398935, 2.8777006078354104, 2.8985917175715046, 2.921100299470813, 2.9453366737590025, 2.9669993146876226, 2.977485048270084, 2.979507732279185, 2.981540311371647, 2.992316455506297, 3.0164313947114616, 3.047070545744004, 3.079434878813052, 3.1136166912070045, 3.1495067393642286, 3.1874089639089975, 3.220278795938578, 3.2360923561467545, 3.239144523252889, 3.2422006275887307, 3.258365480910481, 3.2939166021542454, 3.3385193389937506, 3.384948959005924, 3.4334774612370813, 3.483901664467121, 3.5363578201991683, 3.5814786170319497, 3.6029273364704797, 3.6070696598793712, 3.611223371228192, 3.633151262127361, 3.6811417836118943, 3.74114576242406, 3.803377469065397, 3.8677565959992535, 3.9342616976040365, 4.003184004896147, 4.062099278618062, 4.090032892081751, 4.095421878105341, 4.100823838841718, 4.129216871206647, 4.1915768815600245, 4.269059699652089, 4.348940386148398, 4.431408084813629, 4.516524508759091, 4.604334924234311, 4.679303923062259, 4.714761506343085, 4.721584888322112, 4.72842429299599, 4.764404157024905, 4.84332050178766, 4.941049063815871, 5.041880377903859, 5.145729791759047, 5.252617693561639, 5.362749682346118, 5.4567871564550865, 5.501305350449768, 5.509889967809647, 5.51849401424423, 5.563669313514177, 5.662783407039951, 5.7855372674329475, 5.912020580952537, 6.042003597935737, 6.176020111872704, 6.314506755307814, 6.43250484690536, 6.488340380525192, 6.499107466050469, 6.509898952444773, 6.5666551163664755, 6.691199875832562, 6.8455958107160795, 7.004389887884206, 7.167994669728221, 7.336960020349736, 7.511140433879115, 7.659832629432746, 7.730157524723565, 7.743717327005755, 7.757307428366234, 7.828774591361168, 7.985555217677517, 8.179878074330576, 8.380306525044645, 8.587001811339634, 8.80011658579418, 9.019832753514217, 9.207746323540459, 9.296714164809474, 9.313855415803657, 9.331037028735965, 9.421425653048958, 9.619370395507465, 9.864771772180847, 10.117550284240165, 10.378586322944267, 10.647500548161242, 10.924238426528383, 11.161099926539288, 11.273217982642047, 11.29482210680141, 11.316477320226664, 11.430404102664522, 11.680375590849824, 11.990232349893455, 12.309387226228472, 12.63867604969386, 12.978062506356665, 13.328654405367944, 13.62771568553171, 13.769027343808212, 13.79626397981004, 13.82357437823794, 13.967558039774007, 14.283086366600457, 14.673982942045745, 15.077527167645886, 15.493242442290851, 15.922968926459284, 16.366755275885897, 16.74623072083444, 16.925952142763222, 16.96062205515872, 16.995374751439936, 17.17822675141879, 17.57968728606178, 18.077238989079145, 18.590468730537847, 19.121153764334366, 19.66910742476645, 20.23573996191358, 20.720442977269105, 20.950014424948726, 20.994292704360603, 21.03867562882658, 21.27229717638613, 21.785202773958748, 22.42211017081384, 23.080636893000342, 23.760039802717156, 24.46353117394471, 25.190278558233995, 25.812758235008257, 26.107125682202007, 26.163927563213992, 26.220870082152153, 26.520543611118107, 27.18022612244698, 27.9986141291399, 28.84526977062156, 29.72156303809267, 30.628221256644338, 31.56416934053031, 32.366599235031835, 32.74723532116806, 32.82068983962271, 32.894328148307146, 33.28190126002616, 34.13428690622335, 35.19271168776438, 36.287688092702666, 37.42026915914677, 38.592261175803024, 39.805977302869636, 40.847281420308995, 41.34058279944946, 41.43578397461148, 41.53122484979564, 42.0335697599668, 43.138807713459634, 44.51393212403398, 45.93634567706405, 47.40975521952658, 48.93437915587769, 50.51508974459766, 51.86909129925316, 52.51216841004752, 52.63626700434173, 52.76060398466339, 53.414913581625186, 54.85676456718789, 56.64887431953546, 58.50409535785296, 60.42841704328566, 62.41987164419966, 64.48429070907746, 66.25865118093093, 67.10166082004943, 67.2643922111397, 67.42745382472515, 68.28665978889734, 70.17490583571954, 72.51940796860404, 74.95449708415057, 77.4835291415783, 80.10434870351754, 82.81789525455316, 85.14714137457732, 86.25658848988192, 86.46983577277977, 86.68371737227903, 87.81112316334632, 90.29377662098902, 93.38288896187395, 96.59674769409492, 99.92701501510231, 103.37946136170109, 106.95736430045113, 110.03142192030602, 111.49311764158415, 111.77546601022729, 112.05860991397692, 113.54955237917862, 116.83208786053856, 120.9204701817594, 125.16204218458077, 129.56573413844347, 134.13481065461082, 138.8898668800995, 142.96091356422002, 144.8958481527089, 145.26895778896937, 145.64305910462636, 147.61696565746666, 151.96996223283142, 157.38553662523327, 163.0115781214533, 168.86303562012688, 174.9386039853001, 181.23992900397167, 186.64562376088406, 189.22216286193384, 189.71989318320442, 190.21903650013033, 192.84767803886734, 198.63377356133387, 205.84529664271832, 213.32100399440944, 221.08129161646266, 229.14216538300346, 237.53310324442467, 244.72979446629515, 248.14631851279597, 248.80616416952216, 249.46691654017027, 252.94801378635628, 260.62970360372816, 270.2151527253986, 280.164247259047, 290.468787032864, 301.1709349310594, 312.2660726187453, 321.7899418510247, 326.30450876689196, 327.1798468489042, 328.0574894457501, 332.6729180367954, 342.8179066307406, 355.4343688134684, 368.51726113107713, 382.0666467505317, 396.0891618593716, 410.6130585188039, 423.0393505925305, 428.9248060633366, 430.06003064905457, 431.19793161796974, 437.19872683399313, 450.36333339066226, 466.6812394313403, 483.5329232432083, 500.9315703213797, 518.8339969177657, 537.1859648733614, 552.7983561012842, 560.1903908894648, 561.6168564877353, 563.046251718648, 570.5729014310429, 586.9460891275271, 607.0494003774944, 627.7006845467173, 648.7391507771068, 670.1917100213255, 692.0340879508601, 710.2780479643197, 718.8240274283428, 720.4627890427686, 722.102337932575, 730.7182409321659, 749.2781101996878, 771.9054600619477, 794.4929595084085, 817.0347131823909, 839.6676477513037, 862.2649991433904, 880.7866626225278, 889.2185829799902, 890.834499306058, 892.4424505420451, 900.8098217003551, 918.6506160364323, 939.767591571014, 960.2358247973691, 979.981375461144, 999.0367198937673, 1016.9257987090483, 1031.2597138294395, 1037.6775719340849, 1038.8890017435185, 1040.0948366986383, 1046.3395382372066, 1059.2136456618368, 1073.504591831791, 1086.3917105054384, 1097.942463144282, 1108.4196218689228, 1117.526533248573, 1123.9826601266243, 1126.5990487336474, 1127.0723260680163, 1127.5367047981908, 1129.87384156627, 1134.2025005092228, 1137.9786331008693, 1140.348025566219, 1141.276531897481, 1140.7392041309731, 1138.1232123803277, 1135.0733534404458, 1133.4329287319233, 1133.087525725136, 1132.732060117946, 1130.796087609864, 1125.7192727922798, 1118.3008544848312, 1109.1769207799252, 1098.6448126647576, 1086.816628525412, 1073.981687241461, 1061.8386737491342, 1056.260724434336, 1055.1797021499915, 1054.093398290365, 1048.2795333994086, 1034.9606849752454, 1018.0203329958135, 999.7000432525895, 980.570766948285, 960.8418865338962, 940.5197906690388, 923.1350890687916, 914.8618613428441, 913.2625797799416, 911.6581029955228, 903.2462194334452, 885.0970744481996, 863.1217662664167, 840.5552245304981, 818.0877822187489, 795.24397170827, 772.6230072407241, 753.9795111771004, 745.3007693121543, 743.6385549075277, 741.9771025716435, 733.391668258428, 714.9539048855896, 692.7815331435794, 671.0042074558427, 649.5550478742045, 628.4672816426654, 607.836087773491, 591.0549364254717, 583.3758340632087, 581.9138554294028, 580.4545608899863, 572.8755428583282, 556.8416061960626, 537.8591398053409, 519.4395453548849, 501.5289319351218, 484.19793638782215, 467.35930005823053, 453.7355336344031, 447.53950232045537, 446.35971284917684, 445.1828236874595, 439.08352380709454, 426.22123345707666, 411.19076503445734, 396.6436063624187, 382.60705880906653, 369.04561511926335, 355.93482280640234, 345.4156337277031, 340.6357726513422, 339.72773696660863, 338.82200633303995, 334.1291879431321, 324.24129610251424, 312.72198743040053, 301.6184705569767, 290.9184890027419, 280.5895657493825, 270.6411833179432, 262.6646983286794, 259.0421202358064, 258.3547469042494, 257.6696851478936, 254.11953111990843, 246.63988848545918, 237.95054762232516, 229.55655786055334, 221.46547813417547, 213.69361289270202, 206.1973658309852, 200.17487408476256, 197.4453958270589, 196.92744373894274, 196.41099112824307, 193.73812826572018, 188.117531578475, 181.56639396953915, 175.25991937061417, 169.19240324258388, 163.33466665620514, 157.69408082835366, 153.17774258624408, 151.1246837953216, 150.73494687670996, 150.3462916337309, 148.33263139881748, 144.09548641014726, 139.1672310985283, 134.41422302946302, 129.84160259285892, 125.43360853835456, 121.19598800323594, 117.7912781629476, 116.24448547389423, 115.95099170842296, 115.65748343460903, 114.13542531736623, 110.94402150046027, 107.22641832561347, 103.64665599459668, 100.19653375431332, 96.86658777979672, 93.65879540598668, 91.08318258333256, 89.9132931115747, 89.69123224991783, 89.46979481932867, 88.3220330115657, 85.90215161214981, 83.08658026727016, 80.3747198151149, 77.75733803614426, 75.2316068880342, 72.80093030929899, 70.8442899914053, 69.95464536357929, 69.78582345389238, 69.61736984519699, 68.74489333468873, 66.90827984748296, 64.76977324464264, 62.704217622361654, 60.71036674367967, 58.788974290950726, 56.932643800032544, 55.44126205312996, 54.7631530583423, 54.63443032441817, 54.50609411425819, 53.84168020691259, 52.439713865592886, 50.806934589715176, 49.23153446678811, 47.70775797422572, 46.235836192307204, 44.815905736203995, 43.67519210399774, 43.15644544699757, 43.05790477513331, 42.95961626554111, 42.450422594656935, 41.37639593547576, 40.12439916272834, 38.914874659861475, 37.74598633525502, 36.617554723390235, 35.52643400929841, 34.64889632133061, 34.250198221400204, 34.174447661120226, 34.09888634054794, 33.70733437973065, 32.88177156640617, 31.916731939283164, 30.984761933697218, 30.084682670745263, 29.213910504608105, 28.37328781041585, 27.695555785529663, 27.387622835149088, 27.329112060877097, 27.270745799845823, 26.96827007928661, 26.329856443882292, 25.583960480724425, 24.863859471489302, 24.168029007362783, 23.495491955150584, 22.844617576216336, 22.320702813222347, 22.082519288429623, 22.037265939573764, 21.99212573280757, 21.758214717317752, 21.264077808103917, 20.687549702217822, 20.130175936225825, 19.59058030507892, 19.069135898290025, 18.5651262063941, 18.15908560455068, 17.974415245683147, 17.939334425254604, 17.90434305254284, 17.722945799166887, 17.340120703132726, 16.892678067494753, 16.460119593098, 16.041604019709805, 15.636536787155778, 15.245132781359926, 14.930359877307342, 14.787064187198261, 14.759785473962506, 14.732619472414507, 14.591788235429235, 14.29456149058184, 13.94775797344675, 13.612009020391122, 13.287703728449596, 12.974238987973552, 12.671264018314826, 12.427807673864267, 12.317126684246789, 12.296088053430124, 12.275098800559565, 12.166280062401887, 11.936775625073015, 11.668979998972041, 11.410938841340192, 11.161682337560629, 10.921528353132278, 10.689836856985412, 10.50414852635774, 10.419819875232482, 10.403789655411655, 10.38780170064253, 10.30525527037944, 10.131507790291137, 9.929357037040687, 9.734522514902077, 9.547192614927333, 9.367185778954738, 9.194406870135229, 9.056066989985117, 8.993381322005947, 8.981496762827025, 8.969650117759398, 8.908395839415101, 8.779809620563917, 8.631169951133257, 8.488745382356145, 8.352559310014081, 8.222496369781581, 8.098330507794248, 7.999587262134523, 7.9550039505074475, 7.94656497052185, 7.938155132383031, 7.894698595556653, 7.803896342709259, 7.699408360066394, 7.600194642023751, 7.5059832829053965, 7.416806333756848, 7.332596247477611, 7.266065785265459, 7.236356077807147, 7.230753945196415, 7.225179592063039, 7.1963949504011655, 7.136548970026016, 7.0689650746162185, 7.005585331376058, 6.946775641206474, 6.892317999320365, 6.842021373469802, 6.803155744383832, 6.786135334793817, 6.782959645712138, 6.779825025923982, 6.763860109035007, 6.73135307339167, 6.6960264908897225, 6.664927681536696, 6.637947345493784, 6.6151444669303014, 6.596448038819373, 6.584111930967682, 6.579326296811849, 6.578479413151385, 6.577659287884378, 6.573760773372669, 6.5674231545527455, 6.563674082498802]}, "10": {"0": [2.77984078324201, 2.7867262768090355, 2.791613820431352, 2.792144692254655, 2.7926851288733743, 2.798761638980553, 2.828319563281952, 2.898571038000253, 2.998600698592217, 3.1298246518211132, 3.293170022500418, 3.489394350818187, 3.6404512995915397, 3.684768025854575, 3.6891085290416648, 3.693460895489691, 3.739162603285965, 3.9170071399822457, 4.2159017898515945, 4.557805466066685, 4.94647755235055, 5.387097423358951, 5.886609704022309, 6.257598740806108, 6.364804847279557, 6.37528605801277, 6.385792083467528, 6.495885764178119, 6.920809380654577, 7.625663082023171, 8.426772576999873, 9.337880170477657, 10.372923570621246, 11.54935770906772, 12.426252716371224, 12.679953243946242, 12.704812201069236, 12.729726434473422, 12.99070297332976, 13.996806360797384, 15.671275605327232, 17.581802524562793, 19.766283090617524, 22.267642823970316, 25.137912963968237, 27.296265809867563, 27.922239837685083, 27.983707419038183, 28.045328837914287, 28.691551907732517, 31.196761196563582, 35.40952609231192, 40.26621692931058, 45.87670059837808, 52.36529412943582, 59.8779790135595, 65.57267269829428, 67.23215703398067, 67.39519022629531, 67.55868041464355, 69.275364111313, 75.9576530391023, 87.27769849840446, 100.45982245835461, 115.81206540252631, 133.73731858182964, 154.67078617298085, 170.6358294308714, 175.30724226552852, 175.7655095042463, 176.22408802086943, 181.05013273319435, 199.9533883222427, 232.10365913331756, 269.7124866004594, 313.64976797227274, 364.8346064419318, 424.2483472335403, 469.0761710681208, 482.030023703849, 483.29775780955543, 484.5681390075578, 497.95768968542745, 549.5256012476746, 634.1614296524576, 726.7971852955968, 824.6476193257633, 922.0433103668306, 1012.3270804669944, 1065.3912972456144, 1078.6397269343486, 1079.8918850337186, 1081.1379464457639, 1093.6417539823894, 1131.7808519080877, 1169.3715028748036, 1180.1086782071377, 1162.836021416093, 1119.9759183778162, 1053.8616077634374, 998.9602435472194, 982.7123301474657, 981.1351282850727, 979.5589209405713, 963.0710638049817, 899.6083608834126, 801.5012995874272, 704.6697875911216, 613.5078148591125, 530.9674701363053, 457.82822186903684, 414.0217900284191, 402.75652139648724, 401.6820203784203, 400.6101516787366, 389.69558136760605, 352.1829356721593, 302.76604795134875, 260.41214490596474, 224.1789543047977, 193.20138225516607, 166.7087415680112, 151.14997376030735, 147.16913941603082, 146.79006111264488, 146.41198047416748, 142.56078375993496, 129.38701469459312, 112.13216450157343, 97.33077940806331, 84.63666300300716, 73.72840640771648, 64.34601119513236, 58.7955580890529, 57.37358760795319, 57.23801611794509, 57.1027754086098, 55.72389542745024, 50.991206828562866, 44.74033738780965, 39.342805583539416, 34.67014856517163, 30.622598584956382, 27.111721129124604, 25.020594867930058, 24.483442059717905, 24.43220431436542, 24.381090275232086, 23.859793500884876, 22.064642709192626, 19.680216016745923, 17.608251453998932, 15.80593502636946, 14.238204724424278, 12.875809090669032, 12.066691064758457, 11.85848956039789, 11.838635649113325, 11.818812355972494, 11.617111629611296, 10.926402357354, 10.019944964244319, 9.24800821732183, 8.597703893975591, 8.05706425748553, 7.6148461654710475, 7.368468131360298, 7.3075900022319775, 7.301856763080811, 7.2961504171378655, 7.238602343077205, 7.050652107511498, 6.834283853323816, 6.691723366917174, 6.631787150612902]}, "11": {"0": [2.7858936755441515, 2.861505815304268, 3.020446191852658, 3.263971336061276, 3.5979558157478944, 4.031058669702459, 4.359532323732689, 4.437195305031091, 4.443389725894688, 4.449597999263769, 4.529772246645136, 4.93000324660044, 5.6852613374058425, 6.6129339299637095, 7.755767301920672, 9.1673198345275, 10.911658042447481, 12.211211710359212, 12.517021281062638, 12.541455939986392, 12.565949243903274, 12.882910938213234, 14.464359659792658, 17.465953187246694, 21.210002528691746, 25.90234531846851, 31.804528548348614, 39.25803308562838, 44.929434604189545, 46.2768865802714, 46.38482452180509, 46.49306007208364, 47.893859096045496, 54.971314333762535, 68.72675478212508, 86.33751037432916, 108.95545853057433, 138.08935835623876, 175.73001538685838, 204.86715824789167, 211.833446501928, 212.39208234621472, 212.95250920817168, 220.22864318968362, 257.1510163281696, 329.65056493496024, 422.4924548155577, 539.1606219749598, 680.1476938222916, 837.2005839468465, 935.3988921752467, 955.7704272197935, 957.3382612292529, 958.9023394055738, 978.4465266933381, 1059.7380388896177, 1144.2718438698844, 1161.0030172630338, 1104.6796349850797, 988.2924514950734, 836.3816013676684, 736.5497453028013, 715.2566582873692, 713.5763127673221, 711.8969079421411, 691.0200870709973, 598.8110161974186, 471.0435096000577, 368.03860205406767, 287.0350860385034, 224.15264575776257, 175.54473830761748, 150.82671830362304, 145.97353094848728, 145.5982170508049, 145.22389242105584, 140.55405740910822, 121.04924540960317, 95.79499349961858, 76.16384122355032, 60.85496580246478, 48.88113722168598, 39.47992092907336, 34.628001024625945, 33.66638439788623, 33.591908584643676, 33.517629795389105, 32.590367479735846, 28.689078725132433, 23.55000628532399, 19.478165178614038, 16.245191555975, 13.678514913238258, 11.646724498291375, 10.601704682886167, 10.395887893399491, 10.379997028046086, 10.364150141014512, 10.16667236404273, 9.344617100605076, 8.30521071921247, 7.548527683560763, 7.029061371651721, 6.719494410028847, 6.618917631721229]}, "12": {"0": [2.7816370027277824, 2.8622094379119565, 3.033639790820218, 3.2974590122944654, 3.6600361309982454, 4.132354352409074, 4.491672348502645, 4.576013006736617, 4.582530686862617, 4.58906421106321, 4.676045518745197, 5.115595822115834, 5.951450702446256, 6.988096114899126, 8.277574914504811, 9.886182066975444, 11.889467119492526, 13.392342012001478, 13.744119127115638, 13.771383244323566, 13.798712419726513, 14.163095584280768, 16.00625933862766, 19.54890769181235, 24.021063072501242, 29.695146090177847, 36.919100200585596, 46.16074329443191, 53.25113889725191, 54.929873023799, 55.06033235488985, 55.1916819679589, 56.94106738305032, 65.89169279558685, 83.50177732309982, 106.341584025442, 136.06533519757264, 174.82845006973048, 225.50691202734845, 264.9240078096426, 274.3121289558798, 275.04114698753415, 275.77220810670696, 285.5567948445821, 335.7286589426907, 433.99548601731647, 557.6046614301837, 705.4200905553689, 864.9460338932896, 1010.0750756555439, 1077.9282016483255, 1089.561099020704, 1090.380503233047, 1091.176369764635, 1101.2766230584732, 1131.4327525635263, 1117.3609382278814, 1031.7803048667554, 893.2682808838168, 733.8483183190933, 582.7431845261221, 499.2114165055511, 482.5758956042724, 481.3150900467833, 480.0580206140089, 463.90866517216233, 395.353383306721, 305.56780678439077, 236.24358789175756, 183.10821168558124, 142.42551109816395, 111.26075020156266, 95.53928163006006, 92.47960598537685, 92.25077480192478, 92.02255029536985, 89.082806342805, 76.71406355701323, 60.7176403770753, 48.32726701577911, 38.69752136049297, 31.19249593286765, 25.320149224579165, 22.301094272474568, 21.70843883996352, 21.663996413708944, 21.61967047879749, 21.04915493603993, 18.631550633426187, 15.4578235641764, 12.962004300361356, 11.01165629965765, 9.511560347953525, 8.386584116700885, 7.844519181389123, 7.742566173078998, 7.735003855665723, 7.727470345350169, 7.631060084376483, 7.244272289602783, 6.818943988340242, 6.620390619557561]}, "13": {"0": [2.735003272772684, 2.7598303864203197, 2.84685261088957, 2.996012723963682, 3.123774641110296, 3.156506747017079, 3.1593286158087257, 3.162160840643696, 3.1965353895452986, 3.364905437125732, 3.6883100747618056, 4.0901841361838915, 4.5796264332869585, 5.167605372157303, 5.872512901041035, 6.39104225982645, 6.517724415807195, 6.528526988189082, 6.539351287503091, 6.669945782780203, 7.28755035893533, 8.4197278716339, 9.781798990731332, 11.4206424319607, 13.392882761438939, 15.770797685922453, 17.534482529876183, 17.966887395167667, 18.003929852578263, 18.04106394455725, 18.48850531005367, 20.611544397464595, 24.542805739366692, 29.345788899314567, 35.229236511747764, 42.461147219546206, 51.37990384298717, 58.11140169809961, 59.77274126280571, 59.91508906108967, 60.05811116675566, 61.78178209242937, 70.02918134839923, 85.5479916383194, 104.85255037235305, 128.9435267781201, 159.04537041726107, 196.66320743690136, 225.31448373503494, 232.4138541502833, 233.02377500396395, 233.635212588503, 241.00369314898035, 276.31944883267624, 342.58616467709646, 423.7407434531802, 520.9661321289647, 632.5498012707392, 752.2994111892007, 827.2523362200469, 843.6204896968791, 844.982777295422, 846.3429506561673, 862.2703398145111, 926.8429076130011, 1002.169682835312, 1034.9798222460192, 1020.6318043432323, 960.7681096783919, 865.5594619899497, 793.0450981963324, 775.9020257960751, 774.479597705974, 773.05384872943, 755.6979237751783, 679.2858756165464, 563.360463817857, 460.1041376702469, 372.74361877077354, 300.7981888549206, 242.5853183545436, 211.68623596115972, 205.24817248609753, 204.71447158704692, 204.18226266583994, 197.98294543000262, 172.94904334937596, 140.10662327343314, 113.83085629138282, 92.79800669776564, 75.92071847688041, 62.34072159464843, 55.115567782598944, 53.60364862610273, 53.47842044884092, 53.35350725841456, 51.89574308001268, 45.99665930092685, 38.173325637932514, 31.828501676602777, 26.668372236946585, 22.464513281405974, 19.033014617510336, 17.187253968011756, 16.799460701852986, 16.76730881234033, 16.735242639188826, 16.360549973381904, 14.8353375303022, 12.80056758853415, 11.145142178703972, 9.812516908727588, 8.757186884955141, 7.941064190795424, 7.530470179566852, 7.4477393538375765, 7.440934617154026, 7.434156736275984, 7.355630833051754, 7.053120774513685, 6.707830332885524, 6.535024695354892]}, "14": {"0": [2.7258565690748537, 2.7310812472351893, 2.7452079938963965, 2.767813664218425, 2.798869224874307, 2.838366364262676, 2.87315473425369, 2.886920779916347, 2.888645371991644, 2.8903789751631623, 2.904808997491979, 2.9479218713008075, 3.013519815881964, 3.0879740685128563, 3.171996683329509, 3.2649380931990857, 3.3677607388831072, 3.4499797772271923, 3.480856703101911, 3.4847152404862527, 3.488588037452425, 3.5204715324485174, 3.612882455936558, 3.7466576626717556, 3.891343724171024, 4.04769990374643, 4.215954945109714, 4.396541566590011, 4.538792342490554, 4.591854023142512, 4.598447361957112, 4.605053472463817, 4.659093595320145, 4.815450041785326, 5.037995823678578, 5.276407878028324, 5.53143274037989, 5.803893061639784, 6.095237867366989, 6.324456302277903, 6.409864501633891, 6.420472971003513, 6.431105756679992, 6.518577980679018, 6.769797623744986, 7.129117689305266, 7.514192476700604, 7.927164929076641, 8.369134231782539, 8.842922091105889, 9.215918213941496, 9.35489439328183, 9.372155267101407, 9.389457076717095, 9.531723382947568, 9.940585755642624, 10.525634203193805, 11.151703576714295, 11.823067969096595, 12.542242550247044, 13.312281100518154, 13.919428013143436, 14.145695987732918, 14.173752254775092, 14.201862860658911, 14.433241014433117, 15.100473968923119, 16.056343910146925, 17.08268326700506, 18.185714860169252, 19.3720931217807, 20.64857499308211, 21.65756950911824, 22.0337563614927, 22.08045133681997, 22.127271530471475, 22.512961868880538, 23.62723477289514, 25.227932018870806, 26.953588721205847, 28.811888994392557, 30.816149829185964, 32.978291857061194, 34.6948737068114, 35.33563819382526, 35.41521910292285, 35.4949890139195, 36.152547936041316, 38.05160097902282, 40.78867599694995, 43.749137413879104, 46.946710205564465, 50.403812333914395, 54.14743714773438, 57.12336879558252, 58.23608388973175, 58.37449436019465, 58.513278755121235, 59.65656391480642, 62.966590972329705, 67.74564683183982, 72.92770383739604, 78.53861243001673, 84.62896696201967, 91.22369949445336, 96.4812179393526, 98.44941053994172, 98.69425066427901, 98.93970640427548, 100.967474129317, 106.83461081899657, 115.32736367849002, 124.5487219971854, 134.55975340856028, 145.42961584014023, 157.23793648423805, 166.6551088721209, 170.18327928460303, 170.62234329745397, 171.0626342939676, 174.69276998213473, 185.21634289925834, 200.45383445732807, 216.99493777648968, 234.94493321030797, 254.42651191654136, 275.5341443442231, 292.3077467394426, 298.5862652601523, 299.3662345707141, 300.1483143188335, 306.59289352979715, 325.2274265125953, 352.02660137459634, 380.8714548791047, 411.84947880717516, 444.9801114992627, 480.24632718952205, 507.66017615703794, 517.8480238960705, 519.1094509185876, 520.372841876151, 530.733177234759, 560.0520089158205, 601.0820665419775, 643.463421620094, 686.5118664048324, 729.8863371847584, 772.8585895473242, 804.1293328613668, 815.1351115103477, 816.4814323259459, 817.815598294009, 828.5939273086101, 857.5646388225301, 893.8535858952463, 926.4013410875951, 954.6911492234682, 977.4978974177766, 994.6055541741481, 1003.5789733968381, 1006.0792431954864, 1006.2713159646413, 1006.4865374488536, 1008.0719498547337, 1010.6586755710354, 1008.4575553871829, 1000.0372297154798, 985.1815004203345, 964.7645764793568, 938.6833820741665, 916.1936177995944, 907.4966196145131, 906.3981591113262, 905.2972854824677, 896.3034304221169, 870.0439589478341, 831.2196484051844, 790.319135847592, 747.7679611938416, 704.4070511787017, 661.1228786183558, 629.3429397865434, 618.0266039806589, 616.6371970569295, 615.2481296242771, 603.9575278636322, 573.2514175264896, 533.3401069410661, 495.3460338901136, 459.2451141124967, 425.26996520632645, 393.4335011042897, 371.12766377605686, 363.4119112440817, 362.4738492803973, 361.5379459647637, 354.021836058307, 333.8306209351685, 308.34262609435706, 284.7472452091718, 262.95585738070463, 242.82811424097451, 224.28450931490585, 211.4410883873743, 207.01893459386508, 206.48145854496974, 205.9465412623364, 201.6416800500754, 190.15324466334405, 175.74087692604346, 162.4804959108673, 150.2638801749893, 139.0222737907248, 128.67599585902497, 121.52318083128492, 119.05652329303923, 118.75754215881763, 118.45939753017954, 116.06406766609778, 109.66908671622919, 101.6451664201407, 94.24530162426461, 87.43433803663424, 81.1487164595596, 75.35486254587889, 71.34915957515484, 69.96584609827124, 69.79793924672384, 69.63034619769084, 68.28206217219495, 64.68542415207305, 60.166123670914715, 55.99114890984558, 52.13520561987406, 48.56900455465886, 45.27534721729191, 42.99303476284583, 42.20405876535238, 42.10828709293136, 42.01276794943204, 41.244748055589724, 39.18711449898988, 36.599637304116364, 34.20468088615982, 31.9883823014094, 29.93399064945928, 28.03280462435226, 26.71218381509049, 26.25537234308177, 26.199928503596183, 26.144618503802906, 25.699390871543812, 24.50578522005093, 23.001753858091572, 21.606383647077372, 20.312563526321807, 19.111638532507644, 17.997250937482992, 17.22334865023934, 16.954981082102854, 16.922407784487753, 16.88990965097391, 16.628537268493403, 15.928041365252922, 15.044109312758588, 14.223768391127427, 13.46195215812112, 12.756419563166936, 12.103292714096321, 11.650041628999567, 11.493486545358213, 11.474527560034911, 11.455626388102294, 11.303144773896578, 10.89600875402914, 10.38445553373494, 9.914147420913645, 9.481691270162592, 9.085844208163891, 8.724831955179877, 8.478314753572196, 8.394204440948117, 8.383989392683917, 8.373810119028134, 8.292226154423195, 8.076590262793736, 7.811224421297059, 7.573053378786507, 7.360503344401819, 7.172055597705266, 7.0066720835263885, 6.897899140177222, 6.861738845948762, 6.857421653139636, 6.853124510275756, 6.818969178607398, 6.732106919015809, 6.633069476078184, 6.5545401281934135, 6.496440236985941, 6.459457415211117, 6.445274406947978]}, "15": {"0": [2.738667445659965, 2.744863752007192, 2.759546030648952, 2.7768546473110485, 2.7840123941188257, 2.7849306975299113, 2.7858576966180153, 2.7937971218145514, 2.8188481905452227, 2.860772340510478, 2.9106171338231337, 2.969349945291619, 3.036701563816597, 3.1128971013919333, 3.1756013521491058, 3.199503009719984, 3.2025185115493335, 3.205503438971385, 3.230095955332175, 3.3019314015925194, 3.4073158503882963, 3.5224310521561284, 3.647937720869291, 3.784126930769241, 3.9313988756067193, 4.048422184260297, 4.0919795439079945, 4.097393713480234, 4.102821652983445, 4.147504363378175, 4.276500334802821, 4.461134146886445, 4.659214264295726, 4.871192897286442, 5.098061471831736, 5.340167216558276, 5.530994039390095, 5.601920140637763, 5.610722857268084, 5.619522491965996, 5.6919649008069015, 5.900689890605937, 6.198882036475305, 6.51804853440228, 6.859727529821305, 7.2255561660700485, 7.617556341062049, 7.926761347554644, 8.042098708276308, 8.056370373532985, 8.070670938630432, 8.188207259387132, 8.527060406239771, 9.01216725149028, 9.53151969615248, 10.08795215237633, 10.683720589703844, 11.321906183338795, 11.82465392116716, 12.011871891900425, 12.035109897548201, 12.058432166545357, 12.25002004637817, 12.801828364938826, 13.59193087170036, 14.437887712520999, 15.34560328572003, 16.32099308188397, 17.367924707046765, 18.19561786375623, 18.50385731052534, 18.542157704047952, 18.58055276109641, 18.896623962583785, 19.808547375663053, 21.118929356051897, 22.528225128833622, 24.04666859012655, 25.68132649791116, 27.443199033321882, 28.838947500142694, 29.359725576486426, 29.42452561931383, 29.489466858072273, 30.024839893271874, 31.5703997857588, 33.79440013926617, 36.19504027727108, 38.78600575220417, 41.584765464654225, 44.61097845091195, 47.01452602037625, 47.91340959596875, 48.02518675153696, 48.13725834962168, 49.059823654842255, 51.73212598117558, 55.587273138440125, 59.76443849098659, 64.28142028618942, 69.17632193285826, 74.4817141314204, 78.70548230285453, 80.2852791104332, 80.48171039315987, 80.6786811041016, 82.30202617927539, 87.01110618279327, 93.81860858942261, 101.20656592738287, 109.22343453721139, 117.92591040825482, 127.37346040911734, 134.91598359579223, 137.74883439463167, 138.10021653209768, 138.4525288539531, 141.3548409967514, 149.77097289437964, 161.96424200164978, 175.21241962096826, 189.60493290668325, 205.23165880362416, 222.2059749643959, 235.73091417380755, 240.79336273274586, 241.42317310948536, 242.05458378351474, 247.25917848414457, 262.3563068293484, 284.1558644967726, 307.7570162325234, 333.26429423160397, 360.78777056832024, 390.38161096130034, 413.79470429275113, 422.4794546990674, 423.5584981399522, 424.6399051058925, 433.53013547026245, 459.0897912541859, 495.49198250605184, 534.0043567154923, 574.3639301605139, 616.4491534664191, 659.9499152910884, 692.812540005577, 704.526246761878, 705.9938690909988, 707.4613911486546, 719.4028313888787, 752.4083263649416, 796.2611074267119, 838.7852726926282, 878.9216988912835, 916.0291709650396, 949.1680154489891, 970.6861923568723, 977.8517645544163, 978.6898940947219, 979.5209669373205, 986.068897687222, 1002.0064885155762, 1018.4072777574802, 1028.5686772899953, 1032.330429218096, 1029.4057295582788, 1020.0143787053136, 1008.7331992046054, 1003.9030896457275, 1003.3337899753574, 1002.7222132119598, 997.3836022327625, 980.3052676565288, 952.5208873095924, 919.8339009896247, 883.4028474246778, 843.4169970699891, 801.144283307736, 768.6636024767324, 756.9019341516524, 755.4708613718784, 754.0284564971087, 742.1498814249665, 709.0545360800421, 664.7524615427325, 621.2748902771777, 578.8966642220795, 538.3654339274534, 499.56934532792206, 472.27581821223816, 462.71859527434924, 461.55733325954895, 460.39889417805557, 451.07435276461314, 425.8554632047207, 393.8149775193771, 363.9608810405519, 336.2085944142504, 310.5098735436105, 286.6968541283049, 270.2233782703121, 264.53581014436156, 263.84609992604703, 263.15559168419793, 257.61155416150365, 242.80291026846078, 224.22774793275838, 207.1127488535626, 191.347256205533, 176.82735410536014, 163.4672675826335, 154.2358811875398, 151.05547890246717, 150.66914954659268, 150.28377960412544, 147.18512844323712, 138.9265662804904, 128.57931839266968, 119.04418476270222, 110.27605014078918, 102.19715050299443, 94.7482650187481, 89.60283236803632, 87.82751481356516, 87.61217229017008, 87.39743805296533, 85.67219507749452, 81.06270561292868, 75.26828194211065, 69.92511456868675, 64.99937217619372, 60.44919398764861, 56.24904613639714, 53.342044453807674, 52.33576541374875, 52.21354790865316, 52.09175157554438, 51.11224096040637, 48.4980352508163, 45.20611659409489, 42.16243419012145, 39.348203316190585, 36.745786048436486, 34.337595291427625, 32.66640802158169, 32.08894332727263, 32.018615217432426, 31.94845526841169, 31.38565088586176, 29.879826152841936, 27.9808428838699, 26.221714382101045, 24.591430063480253, 23.079359248729904, 21.67762112550781, 20.703542240014002, 20.366610488799427, 20.32569307500826, 20.284878132030475, 19.955740595418607, 19.075137266677903, 17.963356333792767, 16.93267651071786, 15.9760329443005, 15.088267706811422, 14.265215012998908, 13.692763405449007, 13.494777570663743, 13.47070836199042, 13.446656267403565, 13.253377524044357, 12.736713672986035, 12.085564251508373, 11.48322794799426, 10.927422082620515, 10.414814763981, 9.94356410059128, 9.618639627726015, 9.506741293132157, 9.493197654830974, 9.479691424917876, 9.371188360026569, 9.082932540396955, 8.723835663034812, 8.398469908253722, 8.104281589599724, 7.8390923569444295, 7.601193245673713, 7.441358381721943, 7.387193310570715, 7.380660959282021, 7.374155338497816, 7.322348575617237, 7.186718860323266, 7.024171221410014, 6.883030828498473, 6.763928061742668, 6.665934299179066, 6.588953748255637, 6.545392473010923, 6.5324788945467915, 6.530997639559285, 6.5295410746433085, 6.518516432926356, 6.495494281591381, 6.484594770193598]}, "16": {"0": [2.7372466233127994, 2.7408028951962073, 2.7477489849746135, 2.756166547724495, 2.7605809117042095, 2.761281519737007, 2.7619909234530713, 2.766955414236474, 2.780120004754625, 2.7997194418066162, 2.823335084063682, 2.851096612253374, 2.8826593632175466, 2.9177237407417738, 2.9480704910874698, 2.9615002240547583, 2.9635535924758916, 2.965618145637141, 2.9796792963324785, 3.015016064690059, 3.06282541872861, 3.114524977877232, 3.170347587991155, 3.2302147563771992, 3.2943434698582816, 3.3482157670527095, 3.371433017533774, 3.374963736481112, 3.378494333217014, 3.402272720239907, 3.461390021483653, 3.5398813378031155, 3.6228346606381874, 3.7107138194866085, 3.803229700808718, 3.900932235754478, 3.981920322915003, 4.0165241989469544, 4.021743915045416, 4.026971936499646, 4.062355387149285, 4.1497765733461796, 4.264839874849915, 4.385676486005958, 4.511767190667577, 4.644086101513004, 4.78264277800321, 4.8968139644414395, 4.945505128127937, 4.952860142797928, 4.960226441537436, 5.009897573812618, 5.132316158398984, 5.292845246242487, 5.460694886475505, 5.6362335478298675, 5.819653079889472, 6.011499368237835, 6.169943329995011, 6.237722966968255, 6.248011075941327, 6.258273429789502, 6.327235747969263, 6.4969246589687675, 6.7202172979082055, 6.953377329506625, 7.19763600716706, 7.453676394046467, 7.7213776343299045, 7.94266007046673, 8.037281373152657, 8.051551614111892, 8.065831504019593, 8.162129863342367, 8.399615580065799, 8.711889620353581, 9.038554229120535, 9.380278053328066, 9.738257540707929, 10.112712586337354, 10.422343971133394, 10.554610024504946, 10.574586038557063, 10.594607838165059, 10.729495097801966, 11.061211596176095, 11.497215302027216, 11.953471106300778, 12.431224547526698, 12.931136297672564, 13.455176553778204, 13.88796079135847, 14.072734896717222, 14.100629707879925, 14.128585500942318, 14.317266808440456, 14.782186729816829, 15.394051013549136, 16.035722684830414, 16.707671974343477, 17.412969727408957, 18.153217378933906, 18.76532848152128, 19.027083630395556, 19.066720260856645, 19.10644497337278, 19.374085031035126, 20.034536696461952, 20.903118774340513, 21.815808884115263, 22.775027409466325, 23.78197479858649, 24.838932023757955, 25.715555243084893, 26.091111589173448, 26.14769306617141, 26.20442542842524, 26.58727204703371, 27.5340407521287, 28.784252647257556, 30.095902789942933, 31.475066850753958, 32.928000696481504, 34.45525392946057, 35.72162566062492, 36.26396241872214, 36.34592195921415, 36.42816285615651, 36.98274252007885, 38.35350201592002, 40.16436799916634, 42.069878086149956, 44.0752886602892, 46.18849810944063, 48.414548387923034, 50.26469411353354, 51.05684814277494, 51.1765835157969, 51.296618393524746, 52.10715441996113, 54.11321515862021, 56.76625742428395, 59.56100007916429, 62.50656306137348, 65.61648903505125, 68.89003315992261, 71.61258621436312, 72.78344360399969, 72.96053576265828, 73.13805682188257, 74.33280270171826, 77.28999331541097, 81.2071698067788, 85.33472962486238, 89.69570072657606, 94.301115461982, 99.15540756654813, 103.19738292483274, 104.93337917393679, 105.19642259534032, 105.46012496865393, 107.23386179986831, 111.63097097092457, 117.46012250272567, 123.61081646486704, 130.10618420646685, 136.9731099309905, 144.2336381126454, 150.2639622283694, 152.84972433378414, 153.24130941176213, 153.63406560569686, 156.2870629373994, 162.86304962893226, 171.57493219791974, 180.77640616772743, 190.49290084390736, 200.75019438108572, 211.589985709238, 220.61233550850926, 224.47988735188696, 225.06497702037723, 225.65168550830333, 229.61218059546673, 239.42647384054905, 252.41074447853512, 266.0976496103461, 280.55196544566496, 295.7681029051678, 311.7877108859139, 325.0869253900497, 330.790900124985, 331.65118185734366, 332.5137355620367, 338.33393470420066, 352.7253851179859, 371.70010745508057, 391.60071282154706, 412.39951965575835, 434.17971997996165, 456.8902888559101, 475.6602376100266, 483.611261124046, 484.80591323577437, 486.0026865384109, 494.0925622747777, 513.8763626305413, 539.7116581562826, 566.3134853316132, 593.7120522366943, 621.717995787529, 650.2131609860672, 673.1721625738699, 682.8321410275169, 684.273147994926, 685.6962989282329, 695.2636532001422, 718.542321691383, 747.552805769708, 776.3326661152206, 804.7635204528576, 832.3848931853519, 858.9554515294686, 879.157609234818, 887.2591387511011, 888.4745003425822, 889.6862182666763, 897.6871126251278, 916.223102844277, 937.7171785882182, 957.2221681851644, 974.3132522424708, 989.1076646308275, 1001.3206985857684, 1009.1210697605419, 1011.9482276673433, 1012.3317586710709, 1012.7165474858941, 1015.1412999737339, 1019.6776687608213, 1022.6484617518297, 1023.0363024107461, 1020.3323457707615, 1014.9295065855734, 1006.6925402596281, 998.2470350463909, 994.2050063251977, 993.5748381096085, 992.9380146935757, 988.5132724295704, 976.8174157891066, 960.2335291509048, 941.0827620181607, 919.8023377551697, 896.6260673069437, 871.9421857757576, 851.6206092883756, 842.8215815498862, 841.4941194435904, 840.1633536243977, 831.202708430807, 809.4318118900683, 781.1248467622469, 752.2589894611203, 723.0997929468588, 693.8986558058162, 665.0112992397968, 642.083566734343, 632.6707697901852, 631.2745967025602, 629.8810768036725, 620.5468047813831, 598.3665656002688, 570.8153251915003, 544.1100472626656, 518.1223788260886, 492.98879916045723, 468.8250964785293, 450.3337147712107, 442.81252643548146, 441.694541442926, 440.5785462975809, 433.2138535278765, 415.8944302963386, 394.93071226367937, 374.9070146998931, 355.7997888706892, 337.60245291762857, 320.30906736189377, 307.20551549683603, 301.90394949256427, 301.1192910512121, 300.33556600804417, 295.1436559967826, 283.0449166212787, 268.48605868678084, 254.6658234146051, 241.57056091313137, 229.15188283604436, 217.40018295276107, 208.51778725449626, 204.9289039642463, 204.3971761325979, 203.86688765369934, 200.3644651804152, 192.20489491390632, 182.41319418257615, 173.13390621043573, 164.34732788292322, 156.03191508324747, 148.17259661870207, 142.2244539544899, 139.82463777376876, 139.46920591772763, 139.11482304561338, 136.77438295015838, 131.31819695249686, 124.7705132474772, 118.56706538311654, 112.69872865770772, 107.13086959281974, 101.86468532239934, 97.89017924605497, 96.28289253185969, 96.04394822319212, 95.80649996147189, 94.23806564152686, 90.5834617020069, 86.19395327964521, 82.02972275174875, 78.08809142246211, 74.35157341440886, 70.80719986306688, 68.13020700810382, 67.04834395846652, 66.88808908558119, 66.7282905722738, 65.6702016763778, 63.204413639799505, 60.23951407172153, 57.42640066968583, 54.75947049954433, 52.226271515070536, 49.8255672737995, 48.00819411970799, 47.27279444715887, 47.16388365683967, 47.055260756268495, 46.33686230129501, 44.662258005897215, 42.6440234284198, 40.729412604641524, 38.91134540177873, 37.183472279893046, 35.543024936337, 34.30050492355117, 33.79835230687535, 33.72392667623355, 33.64969472315557, 33.1582749774908, 32.01072127620647, 30.629809657620807, 29.315747787939674, 28.068573158101884, 26.883149889047147, 25.75448156855711, 24.900350347580925, 24.554181802117178, 24.502858144600335, 24.451649137946543, 24.113287664987066, 23.32305555270376, 22.368906238008222, 21.463105636462767, 20.599483859140317, 19.77831328295473, 18.998009035053883, 18.405277161531398, 18.165754184403603, 18.13024041361195, 18.094815559186646, 17.86045590579952, 17.312533713030803, 16.651177811840572, 16.02188553927794, 15.423130724534841, 14.853798627082785, 14.312332393565825, 13.90141937549212, 13.73522836148852, 13.710582079580265, 13.685996098598208, 13.523306844467163, 13.143375927549668, 12.685195821176762, 12.25052414768149, 11.837255157524362, 11.445258475339827, 11.073363731065962, 10.792264166992101, 10.678691902667904, 10.661870047447074, 10.64509627398562, 10.534279671017849, 10.275545689069219, 9.965783109800338, 9.673064716891355, 9.396477551815654, 9.136097812071597, 8.891538238846767, 8.707810668431165, 8.633967270410942, 8.623048566760056, 8.612168797392325, 8.540320204631993, 8.374105475094508, 8.17677678687175, 7.99266951533128, 7.820905171981848, 7.661226393600047, 7.513039790155478, 7.403409392783014, 7.359774676084438, 7.353298285191282, 7.346867930788302, 7.304765846496967, 7.208128948792563, 7.095455648782723, 6.99285862263889, 6.899489386863417, 6.815867101348911, 6.741662396359691, 6.689373437992481, 6.669291207969804, 6.666377666460794, 6.663484640789494, 6.644722563309169, 6.603814114170387, 6.560425416433991, 6.526307382386348, 6.501202001254544, 6.485426145304614, 6.479244698745912]}, "17": {"0": [2.7360666562554044, 2.7366578580629084, 2.7394824063275927, 2.7445168336917285, 2.752136970745212, 2.7624223927045577, 2.772687499346061, 2.777744101407869, 2.7786282627992125, 2.779495466394177, 2.784842237578159, 2.7985963264206197, 2.8180678745438743, 2.839792022425739, 2.864354202660138, 2.891046769934205, 2.920061838233895, 2.945702761308307, 2.957329280628515, 2.9593594861242556, 2.96139830370498, 2.9738138479804395, 3.003236545056931, 3.041353375258381, 3.081885319202886, 3.125242026538816, 3.171339417669976, 3.2201128401808186, 3.26197290656404, 3.2809138426742845, 3.284148512718057, 3.2873923674726653, 3.3070687950099495, 3.3526821742025805, 3.411336047660035, 3.4727478683682254, 3.537213229513622, 3.604684327099124, 3.675428720321496, 3.735315610115795, 3.762430438444342, 3.7670213540182598, 3.7716250285465343, 3.799343702638025, 3.8637280992664524, 3.945821793531033, 4.031282717892528, 4.12022062408459, 4.212573493259416, 4.3089354678574585, 4.3902305840118405, 4.426905998838682, 4.433091982960571, 4.439289760737938, 4.476525404066883, 4.563013285361611, 4.672872293559126, 4.786835504887041, 4.90489261336698, 5.0273515344963515, 5.154183954665813, 5.261024149907976, 5.309237606244012, 5.317357657853253, 5.325497452267472, 5.374448588392209, 5.488150139002328, 5.632157566018326, 5.781373413367083, 5.936230935195391, 6.0968228160593645, 6.263428816753684, 6.403916614068128, 6.467261922249519, 6.477974918033475, 6.488709909043731, 6.553239766579212, 6.702475530331509, 6.891966610702997, 7.088631485385536, 7.293090549034381, 7.505138266613311, 7.725268758540459, 7.910899755055285, 7.994788124700052, 8.008998386704876, 8.02321449070262, 8.10859288161367, 8.30634166861037, 8.556641957226649, 8.816975995913058, 9.086980320896336, 9.367391919911434, 9.658808801487153, 9.903994428188858, 10.014621494566146, 10.03331915311075, 10.05205896383771, 10.164687999901746, 10.42554278140012, 10.756618415537146, 11.100333827036613, 11.457111910283956, 11.827037582634812, 12.211368147051274, 12.53550830261822, 12.681665418071205, 12.706364369601355, 12.731117912354378, 12.879947628743535, 13.224576644353933, 13.662286742967094, 14.117248280322002, 14.590201043690097, 15.080018252432145, 15.590113884331009, 16.02047122530661, 16.214877533233906, 16.24774862655237, 16.280698670166046, 16.47883368778149, 16.93761864487427, 17.52082093148055, 18.12777097570129, 18.758489815827208, 19.415181949437713, 20.098421814262142, 20.674691167560624, 20.93561489793935, 20.979716966613182, 21.023934831373825, 21.29002991035839, 21.905926255414776, 22.69043166683926, 23.506970387540825, 24.35693709474884, 25.241144163267805, 26.16201736276374, 26.940649203763574, 27.293441421664088, 27.35311200915981, 27.412904138622025, 27.772292800692373, 28.605427552797263, 29.66660932147612, 30.77188251397092, 31.92270493647348, 33.123411328079655, 34.37465743698271, 35.43392678206418, 35.91305872141088, 35.99413534398557, 36.07541674541873, 36.56438707873917, 37.7006108108056, 39.14484595751747, 40.65350417280148, 42.22488883244664, 43.86427842857863, 45.57408028959901, 47.02345193349896, 47.68093593565371, 47.79207614686664, 47.90349154324283, 48.57362480103855, 50.126906234267274, 52.10781670313125, 54.17767757043432, 56.33894981976463, 58.59296312120065, 60.94887980790344, 62.94465510379299, 63.8484793376984, 64.0016742987144, 64.15528621917095, 65.07999978899794, 67.22489918129273, 69.96165845608112, 72.81901400057875, 75.80747001568487, 78.92691344482483, 82.18513239862541, 84.94522617797077, 86.19864077797209, 86.41064036533301, 86.62317028380808, 87.90159202836685, 90.87465841834344, 94.67288002591806, 98.64259619211474, 102.79160320283592, 107.1279019421365, 111.66262700567582, 115.50802165815338, 117.25136535478703, 117.54649573106654, 117.84245847056663, 119.62453991289252, 123.76472115957296, 129.05806144709572, 134.5887361129336, 140.370392545751, 146.42177438156, 152.75061084561017, 158.12388834836867, 160.55980104669558, 160.97196072808796, 161.3851811552293, 163.87362124020115, 169.65123279593868, 177.0484578696316, 184.7694696792043, 192.85619872947103, 201.2979157181151, 210.13978710061548, 217.6348494719332, 221.03241456798787, 221.6066823177545, 222.18256888695694, 225.6504483273106, 233.7134431719412, 244.00429349656568, 254.76236575025112, 265.9872378378026, 277.7083772848488, 289.94177649938587, 300.2946411637044, 305.00310700161526, 305.79798449216156, 306.5946808779837, 311.3864861017074, 322.49539633732144, 336.65402260190103, 351.4008156849897, 366.74057425118355, 382.67550089272396, 399.23451512813574, 413.1873791573845, 419.5089714348424, 420.5777852452283, 421.6487807402787, 428.0809017594424, 442.9082263045977, 461.64718588439405, 481.04341595021435, 500.9492449524959, 521.4858374624242, 542.6621363974367, 560.2470969403, 568.1649896902627, 569.5003505238324, 570.8379078660182, 578.7415157206293, 596.965339958966, 619.7393241776005, 642.8056073471831, 666.267657869201, 689.7412777857103, 713.4026634980311, 732.6307042925959, 741.1188833054446, 742.5328009168471, 743.9457842825597, 752.3230038085959, 771.2993221477369, 794.3409471213665, 816.8372520663659, 838.6599106323937, 859.7666811751809, 880.1638324650769, 895.7624309369446, 902.6145168337752, 903.7125591223879, 904.8206387265949, 911.4561242679792, 925.602683953525, 942.0546847597092, 956.9764393592802, 970.1116792039023, 981.8400093191209, 991.8433304776845, 998.8173785137203, 1001.5597777877052, 1001.980200492506, 1002.3857670816935, 1004.6977889668378, 1009.1608276693273, 1012.8644601144283, 1014.7994879113893, 1015.0367491515551, 1013.0850623202705, 1009.2146890055365, 1004.7902186983744, 1002.4404989899169, 1002.0166510271267, 1001.5866824824424, 998.8955067715189, 991.7898631770283, 981.9658561628197, 970.2491719664077, 957.0273505203381, 942.1733474190239, 925.8529621298694, 911.667033340687, 905.104047343664, 903.9876220038914, 902.8666271568668, 896.1385673511509, 880.2489522922276, 860.0368803886387, 838.812952786185, 817.0232059834543, 794.4521722032466, 771.4686111657085, 752.5419587196736, 744.1422986868016, 742.723263983564, 741.3036155287366, 732.824876899833, 713.6928046000698, 689.9818784711922, 666.5356419112338, 643.139475963643, 619.9479316938874, 597.2608993026316, 579.0147155233667, 571.0187415647209, 569.6801367236194, 568.3443971297, 560.4382790244149, 542.8963254881625, 521.7455091908695, 501.1886113362862, 481.1899237752204, 461.75270045383473, 443.04045690090976, 428.24226515866053, 421.8170290530235, 420.74688596327957, 419.6791992631494, 413.3632774104012, 399.42898813931396, 382.8859656967206, 366.9191109176671, 351.5567919861013, 336.830026288367, 322.68439029311133, 311.56045916200856, 306.76718323628637, 305.9695879199129, 305.1742699050079, 300.4788459582577, 290.1156312494504, 277.8661097393295, 266.13836718690015, 254.92573912268486, 244.1769266132686, 233.86534443834162, 225.79742018618882, 222.33125020828928, 221.75513253278822, 221.18066131086468, 217.7855638193615, 210.28937780801053, 201.4593750611846, 193.0136790903759, 184.93524697452034, 177.21193091727733, 169.81256913779325, 164.03474782945284, 161.54525425092973, 161.1320992170641, 160.71999444506721, 158.28423701432075, 152.9103173878326, 146.58587179925297, 140.53351348833738, 134.75479497741867, 129.2249105342462, 123.93533885797281, 119.79223922944576, 118.00865712032115, 117.71263024384089, 117.41742112874907, 115.67393707992137, 111.8290801529016, 107.29878582770407, 102.96687399243974, 98.8240365293785, 94.85739903887149, 91.0649132328141, 88.09784619974731, 86.81946047396733, 86.60705736011239, 86.3950941091542, 85.14135089329736, 82.37722074467823, 79.12413040044872, 76.00850710228099, 73.02572001752132, 70.17401613326228, 67.44468436429838, 65.29959841635885, 64.37761855104506, 64.2245229721993, 64.07182353594175, 63.16943400125355, 61.17997872660632, 58.8276413425694, 56.57629556580163, 54.418854204770234, 52.354327877315505, 50.37713118875522, 48.82507900740635, 48.155494486332714, 48.04434904028092, 47.93350376025775, 47.27846151787429, 45.834256457022136, 44.12581333214033, 42.49165584281343, 40.925761433916314, 39.423948380240766, 37.98283589927672, 36.85296503092136, 36.36568291299079, 36.28474822355846, 36.204021954975495, 35.726890014346154, 34.67349965371827, 33.42936782583089, 32.23682571435947, 31.091487064659944, 29.99341525429647, 28.940495054327133, 28.114645415810454, 27.758789529586952, 27.69961809984168, 27.640508721560476, 27.29102629321768, 26.519552253159933, 25.60700576858141, 24.73272488659212, 23.89235273555689, 23.086768410321913, 22.312511369962817, 21.705791123457864, 21.443486575271443, 21.3998285889976, 21.35628060990099, 21.098884272953264, 20.531054694886368, 19.85947238495724, 19.214841309345875, 18.595933214193437, 18.001949269768406, 17.43138666333604, 16.983070360384847, 16.78978878846182, 16.75765864298511, 16.725606108251412, 16.53607402152374, 16.11714550139185, 15.621043584957908, 15.145709781884888, 14.688237183793639, 14.249688364467897, 13.828468100484296, 13.498531907684898, 13.35608279729339, 13.332390748050614, 13.3087548588318, 13.168874110838376, 12.860295457103728, 12.495707453089988, 12.146136786930457, 11.81078510861731, 11.489871424121484, 11.182656521673584, 10.941687285147635, 10.837784687498507, 10.820526143556378, 10.803313369749345, 10.70161627046619, 10.477415472320219, 10.213312017879096, 9.961558121783607, 9.720543429789794, 9.491297218217273, 9.272615945663619, 9.102154934081147, 9.028887579487579, 9.016718519681362, 9.004602777418095, 8.93311842079664, 8.776410656341824, 8.592434256949199, 8.418120342841181, 8.253458550144595, 8.097418280081264, 7.949999237038383, 7.835950440552676, 7.787259169410162, 7.779202603063126, 7.771177220520994, 7.72390967809413, 7.620678118387483, 7.501026177993457, 7.388659436416964, 7.2835066235509585, 7.1850840578947475, 7.093525899823878, 7.023695315096234, 6.994390361485001, 6.9895407302454275, 6.984718615319694, 6.956533521761617, 6.895659178168999, 6.826480236341593, 6.763497608223819, 6.707011415868098, 6.656517973205583, 6.612259206157897, 6.580713485775592, 6.568082869411034, 6.566046908578555, 6.564034526392495, 6.552514161218605, 6.52933380398142, 6.506602910917671, 6.4898345598641045, 6.479925550029543]}, "18": {"0": [2.7215222420249976, 2.7381652602155127, 2.8393340112508576, 2.9484810568790882, 2.9765602956254944, 2.978747062238505, 2.980933931935363, 3.0110942123101867, 3.1740396115998046, 3.5149087798939442, 3.9659658695087905, 4.542007828211364, 5.2628535025021295, 6.159161264764766, 6.831596065219868, 6.989005725642867, 7.000897432374795, 7.012814014469469, 7.175886938728681, 8.003090550916403, 9.58731025658552, 11.568313234017074, 14.047262246122449, 17.16396724885301, 21.107305507299152, 24.10768683595556, 24.813984236721186, 24.867435625859805, 24.921025230781755, 25.65522005930499, 29.403141658993135, 36.72093263470271, 46.12179767813575, 58.254808589613916, 73.97337031513628, 94.40509325419917, 110.27751552089869, 114.05774305206455, 114.34326007395126, 114.62960956955212, 118.56322152701614, 138.846992171314, 179.11534495728617, 231.70899373520848, 299.97174798254366, 387.31889074623393, 495.84208303084307, 574.0819119238218, 591.6525252255633, 592.9821313876931, 594.3153739030395, 612.1446960673211, 696.8216990249438, 826.6955621070631, 927.4053876108045, 976.162758706818, 961.1021724489437, 886.1471160229768, 816.0051243321799, 799.220284701395, 797.9526944528654, 796.682958746275, 779.449236325397, 695.9931675384321, 562.5856117490669, 443.22730780408375, 344.548717825537, 266.36677752881377, 205.80719493769567, 175.19982081331415, 169.2643617621579, 168.8310685618273, 168.39893847706364, 162.69528360493717, 138.75488930898638, 108.01654708432534, 84.47842988984519, 66.41298775447909, 52.499497975936855, 41.74693027307839, 36.273513304385254, 35.20622562410723, 35.1282858874812, 35.05054113677786, 34.02252577426055, 29.683102143134324, 24.02873105381491, 19.61014199633554, 16.152444021248094, 13.443515077111268, 11.331615959329275, 10.25876337097524, 10.050720482066444, 10.035539862771875, 10.020398650763852, 9.82067532978019, 8.98715739453784, 7.950743292899154, 7.217272209395196, 6.733904410928558, 6.543293323772503]}, "19": {"0": [2.7010037660742454, 2.7321398336948977, 2.7429159641360057, 2.743842601619171, 2.7447776948095686, 2.756695687612824, 2.8271894708906258, 2.989834299434783, 3.2195996013096297, 3.5210421553884412, 3.901197550601395, 4.369498770271763, 4.7172645978119405, 4.801014085300987, 4.808074861141914, 4.815150206362615, 4.901478337717827, 5.3143150006558955, 6.073986261538216, 6.990691425390303, 8.100766120617145, 9.443110188685871, 11.065428245673814, 12.262085294032914, 12.550969348291561, 12.575313360163287, 12.599755652341488, 12.89823726185614, 14.3324319763697, 16.9895959453911, 20.232269636853903, 24.20202405689387, 29.07591339909508, 35.08087237161113, 39.593289462795596, 40.69153817294507, 40.784370949142904, 40.877454291955445, 42.016007144838305, 47.53239110171752, 57.9498798811789, 70.92039444988707, 87.10536318976426, 107.3380349555556, 132.68939013994665, 151.96251903790431, 156.68291534499798, 157.08169667697916, 157.48151943932677, 162.37601815454022, 186.21658951366655, 231.45917385247978, 287.7357835380822, 356.9264265470809, 440.2300955742016, 536.984607619413, 603.2815852008354, 618.5019744257083, 619.7697563557527, 621.0379625749243, 636.3208478510707, 703.8263652178438, 802.3573722166624, 878.015577969078, 918.1719544671496, 915.9312504717022, 872.0855273943142, 825.8168337580361, 813.852405043925, 812.8379253790683, 811.8196887469319, 799.1495849096555, 738.0283704087642, 632.3384853781787, 527.1615808041287, 431.6792551783736, 349.6786820896333, 281.8211521899233, 245.58574933787574, 238.09936368525945, 237.48805073573195, 236.87829980253088, 229.67116491313513, 200.11415173004056, 161.18283465104764, 130.10663734941798, 105.32111032449693, 85.53949213223504, 69.72736126615095, 61.382471759489334, 59.665255649816174, 59.52490295782359, 59.38490150798775, 57.728869187689796, 50.9425664030867, 41.9613086678158, 34.72026483057199, 28.874229588965694, 24.1443634134628, 20.30751718340102, 18.256854309105133, 17.83303496987878, 17.798385123768703, 17.763821551351203, 17.354002395912982, 15.666841653422903, 13.413685478658842, 11.588562967312683, 10.117916392150216, 8.94951841692421, 8.04186198648161, 7.58634892020419, 7.495610034019072, 7.488252391320888, 7.480922304888353, 7.394801168109179, 7.055110010517901, 6.657449353940295, 6.41897086519026, 6.342926567535601]}, "20": {"0": [2.685406852165904, 2.6869236653224817, 2.6883958643168677, 2.688670581973629, 2.6889571223484015, 2.691089887286921, 2.6973034761193113, 2.7076333796949883, 2.7215116945003146, 2.7384935027970885, 2.758524828839649, 2.782251391166815, 2.8032320073770003, 2.8125902794616158, 2.8140800736573777, 2.8155798695116734, 2.8254960851000046, 2.8506754285727878, 2.8845428424682877, 2.9221173647764944, 2.9625536656827727, 3.0060398558706867, 3.053593807251294, 3.093655281639352, 3.111665821400626, 3.114539807529333, 3.117332962325326, 3.135323371821125, 3.179762239462335, 3.238885004253645, 3.301497748711771, 3.3674800662849265, 3.437567472142779, 3.5112606992980195, 3.5738965009041452, 3.601066340079325, 3.605318743170028, 3.6095830013487906, 3.637378476469704, 3.7042693352331098, 3.791472665448808, 3.8831090143367537, 3.9792863531396003, 4.08085288166007, 4.185921388708301, 4.273813265246092, 4.312452081723457, 4.318317980584558, 4.324194307428768, 4.362661544688999, 4.45632538437984, 4.578231139115146, 4.705413079083605, 4.837905082320078, 4.976130379602922, 5.120030173384062, 5.239608424811917, 5.291589655445198, 5.299771439525755, 5.307977596601893, 5.361504803022236, 5.489035961379894, 5.653651338014262, 5.82573113219974, 6.005793914224365, 6.193275458189076, 6.3889135277104465, 6.551938413608464, 6.6225155116288175, 6.633576466760598, 6.644662583946377, 6.716788591376051, 6.890599178859215, 7.11719299787258, 7.353241351314808, 7.599671389957934, 7.857247135165561, 8.12560308743269, 8.3493045307883, 8.446465182643184, 8.461746044810155, 8.47687417625596, 8.575219227177826, 8.814397024970852, 9.124208448794533, 9.44721936168792, 9.784178950976822, 10.136625334663586, 10.502666824128996, 10.807774311675463, 10.940318243474463, 10.96101376541892, 10.9817497011032, 11.117312313815138, 11.442653792879964, 11.866048378583034, 12.308297196915662, 12.768875835339568, 13.250040555311347, 13.751980913014533, 14.170003905578241, 14.352600295778998, 14.380912501141257, 14.409315084680047, 14.594675688617626, 15.042936347981026, 15.625313847818019, 16.23299767384493, 16.868289337719307, 17.534126648132283, 18.22875619652143, 18.808070486417126, 19.060339643913565, 19.099927746671824, 19.139621725652503, 19.398586787809563, 20.021241335720074, 20.83001842541916, 21.6775800515061, 22.563158415391403, 23.49050237450116, 24.460668746979497, 25.272358645557855, 25.625787835807287, 25.68105063890563, 25.736447798594313, 26.097067609434777, 26.96745457836405, 28.102136097548296, 29.291984045300943, 30.53813718535558, 31.845540377653997, 33.2154020685941, 34.35930792161601, 34.857654389187296, 34.93573838188654, 35.0140170248707, 35.52376836430108, 36.758078933812165, 38.365003522855396, 40.049569484549785, 41.819600219493154, 43.673809941441476, 45.619800645299236, 47.24715321185797, 47.95722406943145, 48.06833809197949, 48.17973383187216, 48.90516604022492, 50.660170544629416, 52.95619578553511, 55.362165051234854, 57.88838406255898, 60.544015888634036, 63.333134196001325, 65.66736942821761, 66.68703822670177, 66.8464754792372, 67.00631976496433, 68.04732604643652, 70.5742167534627, 73.87031547774593, 77.33058155777994, 80.96998082858556, 84.79688343587495, 88.81594402517443, 92.18648948599895, 93.65719016151448, 93.8875215807484, 94.11862599389936, 95.62489243306594, 99.26878868030936, 104.03706432276893, 109.04560297970636, 114.31163879646286, 119.85181203180022, 125.68310594598933, 130.56629557429375, 132.70047619216032, 133.0344072173857, 133.36921481246617, 135.5502689031512, 140.8339853284387, 147.75913022600986, 155.02659278605114, 162.67121302191012, 170.71393984723775, 179.17192433377204, 186.2526531011681, 189.34974143004865, 189.83508891357462, 190.32180904436683, 193.48678723630584, 201.14795961217376, 211.14442702384974, 221.65615636244235, 232.70298153240878, 244.28917739132874, 256.4469007372918, 266.6098261534299, 271.0397179362818, 271.7324764552391, 272.4266805449626, 276.9519023910135, 287.89877560487963, 302.1490736823657, 317.0630765014944, 332.645291834085, 348.89711977147107, 365.87161587967086, 379.945503662804, 386.06777158392447, 387.02395016854763, 387.9820430158792, 394.2091147826201, 409.17274086458235, 428.4666661176087, 448.46565753127464, 469.09337554505436, 490.2442554024931, 512.0381554573893, 529.8108173396017, 537.4780301074367, 538.6724939763565, 539.8701238126894, 547.5527623630161, 565.9063742526615, 589.1028683278786, 612.3867421135058, 635.7894051601681, 659.2199022162375, 682.3486118131049, 700.7778905950445, 708.4904034101355, 709.6791726082395, 710.866141424388, 718.444881454812, 736.0485017962451, 757.403452703135, 777.7786768564781, 797.203712945698, 815.3680058161777, 832.3143452916462, 844.6193238142029, 849.5308000629637, 850.2831721633338, 851.0305651790685, 855.7326342582812, 866.1393319306944, 877.319289819659, 886.4312965357631, 893.6315182564953, 898.961637193028, 901.955247327673, 902.9462383685192, 903.0175266148722, 903.0058070475966, 902.9879759959126, 902.7243525825405, 901.0938916233532, 897.2485481788046, 891.0763949354923, 883.0035052502752, 872.9285498378227, 861.058887429254, 850.2555467089592, 845.3600055688466, 844.575924637574, 843.7871288874608, 838.5849494446625, 825.8775083658041, 808.4665454506033, 789.7375956433381, 769.9721458330042, 749.0944621589371, 727.4202608210494, 709.6028154808722, 701.9327922230913, 700.7470734405871, 699.5560417008321, 691.7876737314712, 673.3163139241467, 650.0136438639768, 626.5227130154842, 603.2172653715139, 579.8811193151422, 556.8748276414963, 538.6027055224574, 530.950811151473, 529.7686378738755, 528.5875133803665, 521.0007013473956, 503.36493908612954, 481.86823296478383, 460.8801595122455, 440.47610999967, 420.8066195612111, 401.7329124571486, 386.9660785824548, 380.85768366769963, 379.9154783861082, 378.97555628053084, 372.9535768764911, 359.09302897562634, 342.4303630992889, 326.4552934785535, 311.13758600870244, 296.49012545177806, 282.5121182734013, 271.7647774751289, 267.3166002786106, 266.6333742153431, 265.95171921323475, 261.6144750420962, 251.64585074012086, 239.71415116496587, 228.35204273746743, 217.529625471515, 207.2115752276567, 197.40521128269015, 189.89429133070732, 186.79624548059616, 186.32072252603928, 185.8464290784519, 182.81600125328873, 175.8762241054451, 167.59308140420586, 159.71451267470127, 152.21963021350285, 145.0877844909364, 138.31677600587352, 133.1374720621304, 130.99817549043507, 130.66947701387076, 130.34177044310186, 128.2514663605177, 123.47023055844956, 117.76019984046187, 112.33439560651293, 107.16617547100441, 102.26355703294581, 97.59662821827541, 94.02361394117757, 92.55003461711463, 92.32382163177542, 92.09819885856112, 90.65639684522124, 87.36052772169606, 83.4196964829599, 79.67493887419884, 76.11409504382146, 72.72201049813316, 69.49699045340276, 67.02741952022636, 66.00704106864323, 65.85061664088953, 65.69457593612658, 64.69711487266304, 62.411824064621094, 59.68217141841112, 57.08433272264394, 54.6095602544841, 52.25182993071959, 50.00963726716053, 48.291228978727545, 47.58018085577683, 47.471002716685746, 47.36231873958024, 46.66590667567338, 45.07543838671258, 43.17240122041665, 41.3573176853528, 39.62778628839676, 37.98039423108539, 36.40989687078096, 35.20661955691962, 34.70954683588519, 34.63317501710241, 34.556984872291565, 34.069816911490115, 32.95351382450993, 31.617533142233146, 30.343480581136216, 29.127010134879168, 27.96793426464995, 26.863625844093242, 26.01586304109138, 25.66512687953784, 25.611124370552254, 25.557249193740944, 25.212814910130035, 24.42688283815786, 23.485944416966344, 22.58573936161283, 21.727837099427845, 20.908015894679888, 20.125485568414298, 19.525864726997188, 19.277322287996313, 19.239131846205495, 19.201031277769737, 18.95733429945437, 18.39919340310785, 17.73028558511568, 17.091733581390677, 16.48176854180009, 15.898858304700392, 15.341665813105104, 14.915748133147517, 14.739003406224752, 14.711820950914326, 14.684700897102715, 14.511237903043591, 14.113668169232621, 13.638927586194633, 13.185031308173134, 12.7521136149587, 12.338959388167654, 11.945790953527576, 11.644585061674617, 11.52028833164578, 11.501204700529268, 11.482170178195258, 11.360413597214793, 11.080440789664468, 10.745951203922894, 10.428041913709093, 10.126213113161976, 9.839186939794462, 9.565851481950851, 9.35731855033048, 9.27129811167299, 9.25808913606945, 9.244913606366666, 9.161140693840567, 8.970136353812475, 8.743815102359122, 8.529787716589697, 8.328028118952561, 8.138634548819368, 7.960159606817136, 7.825929986597811, 7.770838315698386, 7.762206829875318, 7.7537138280161235, 7.700227440162638, 7.579047353226386, 7.436563792285589, 7.303699514550064, 7.180260398468677, 7.066195481643153, 6.959557257665075, 6.880681729785855, 6.849050418525928, 6.844224254402848, 6.83941871524055, 6.809005598260627, 6.740782660179542, 6.662474003177652, 6.59203191214729, 6.529672714500227, 6.475017150118207, 6.428212219767604, 6.396005670419222, 6.383760297220533, 6.381980424276295, 6.380221430950931, 6.3693752896594615, 6.347280127126344, 6.326038509630152, 6.312209785127951, 6.307929317597806]}, "21": {"0": [2.6771520679213037, 2.715225677631213, 2.837531291821622, 3.0420807376410948, 3.333901736458382, 3.5647593412718863, 3.6196209556639394, 3.623932465902776, 3.628255192563107, 3.685579073836579, 3.977529304178107, 4.5364164649632395, 5.228593469743207, 6.081183810480898, 7.136252940986118, 8.447716774478035, 9.42641530300491, 9.655421947129941, 9.673274370577266, 9.691165149190901, 9.927755352186647, 11.118564182171617, 13.379794693842332, 16.196032953477438, 19.716570683731447, 24.138131244984958, 29.716738241265446, 33.9551151264564, 34.95413859546343, 35.03220231197308, 35.11059859970077, 36.14851730794812, 41.428735012490336, 51.6909054181685, 64.81600075884539, 81.65497557827028, 103.31060301013368, 131.22694200869267, 152.75065673777576, 157.8597031388377, 158.25953842112662, 158.66039318036783, 163.9749388895903, 191.12380790374735, 244.20754765060087, 311.72508265951325, 395.7990431835398, 496.5961359350611, 609.3089739998195, 681.2753551704857, 696.2091600133054, 697.3536622018178, 698.4963598616097, 713.3061737759491, 777.0252226506609, 851.8633953561524, 881.857366684569, 859.5517084969282, 790.4431696081231, 688.8288082395657, 617.3281549640704, 601.817283016586, 600.6432597646476, 599.4368530021738, 583.7723598935851, 513.0815931751093, 409.97746598783283, 323.33071766632065, 253.4498943825332, 198.38914890430132, 155.44715911723287, 133.57185161831922, 129.29298432480357, 128.97029613483997, 128.64845043624817, 124.53565846598842, 107.21379769718106, 84.73280760584842, 67.27677895522936, 53.67644984435974, 43.059891749859005, 34.7399015560332, 30.456125443547343, 29.6137403288698, 29.55016930249527, 29.486754976099643, 28.67659428565306, 25.23819926830935, 20.718438283913404, 17.146578228544758, 14.315351079482587, 12.078570837520784, 10.322849395616242, 9.426627351799134, 9.251731039166838, 9.238689725255519, 9.22570228477211, 9.058621865668757, 8.36210031611769, 7.4986892531588145, 6.888734208446595, 6.49281132429406, 6.326622493299238]}, "22": {"0": [2.6951674025587917, 2.7604112360136948, 2.9040976311054334, 3.1243375150570607, 3.426341853205546, 3.81824456173395, 4.115251497906919, 4.185521129304583, 4.191126209951246, 4.196742170732736, 4.269293983226755, 4.631503516743294, 5.311077933388957, 6.142896975679266, 7.1613414677415, 8.413859685251497, 9.953683609334128, 11.099214057742616, 11.368399775682438, 11.39009336969457, 11.411855600221577, 11.690561090473386, 13.078371807437028, 15.702065622539257, 18.950043711462165, 22.99122013293703, 28.041626717453145, 34.38137868546446, 39.18524417391468, 40.327984173340475, 40.42018475820977, 40.51262004714819, 41.69876792770109, 47.65917656305455, 59.17902082059225, 73.84330774185295, 92.5794547217808, 116.63575575797152, 147.62793904517076, 171.5947933150907, 177.34460007828974, 177.80971580549908, 178.2765157031416, 184.2783740515076, 214.70255765329745, 274.4501639941497, 351.292448905255, 448.7095240642337, 568.0739773129358, 704.7249778871468, 793.9647544158267, 813.0197166922273, 814.5301129984504, 816.0387483867846, 834.6341049940634, 915.2989255225352, 1012.2045804434472, 1054.3753605247011, 1033.124291773297, 952.2655731570187, 829.0421067379763, 740.6751255232424, 721.1074673606156, 719.5573506101063, 718.0084127153564, 698.5890599496612, 611.4049483960504, 485.41770487994694, 380.87777933434444, 297.60081734997675, 232.6835999395223, 182.43216599741902, 156.87501470378297, 151.83310148395196, 151.44104090944847, 151.05005601526423, 146.21471337647827, 126.04952924885973, 99.9404691600488, 79.63763357191465, 63.78251102077226, 51.35313412658395, 41.56530170329971, 36.493957079564304, 35.486576341814704, 35.40807507599644, 35.32979340269921, 34.358187593721354, 30.272191442794064, 24.881886918661078, 20.588035090000897, 17.15930705713039, 14.425923609888905, 12.250287421070682, 11.118512054509575, 10.893408349975067, 10.875850739793785, 10.858345449717676, 10.641624011386806, 9.735444950991456, 8.564914540707411, 7.684588107157246, 7.052891249447695, 6.63100324870838, 6.3938688571095765, 6.336285636339534]}, "23": {"0": [2.71296514766287, 2.714129635060148, 2.7191861872355876, 2.7274734979910833, 2.739592887032796, 2.755199220964018, 2.774631054863036, 2.792697437025027, 2.8010850705917996, 2.802376748914829, 2.803675118916359, 2.812683392990176, 2.835541719816634, 2.8682259712660865, 2.9045744071037287, 2.9445144657207583, 2.987742599347355, 3.0352344617818656, 3.075734895569348, 3.0932479610724344, 3.095913882171328, 3.0985886049205615, 3.1166816821117944, 3.1617361799905357, 3.2221210867937056, 3.2869988932501704, 3.355878767372954, 3.4290727504131495, 3.5064047184818374, 3.5709599745361222, 3.5984810956801465, 3.6026651821660547, 3.60686598726261, 3.63527699583723, 3.7054357213269054, 3.798261237187385, 3.896148817477767, 3.999021826786387, 4.106659698979276, 4.219687389260055, 4.313370270591951, 4.353340064305107, 4.359435962397377, 4.365499407480843, 4.406389771393056, 4.506881353309588, 4.638470320858252, 4.776720973369187, 4.921073721867831, 5.07232883490409, 5.230593482389717, 5.360706242051054, 5.416275658011684, 5.424657488445385, 5.433054173192751, 5.489810984773399, 5.629180614357638, 5.812880639872516, 6.004128518353136, 6.204439673426577, 6.41341139657845, 6.632389421888387, 6.813489250632837, 6.890563754300943, 6.902176266135627, 6.913859922948237, 6.99259818753538, 7.186968619460957, 7.441391791678945, 7.707933856104672, 7.987246374107845, 8.27899322815589, 8.584801354433951, 8.837682587483288, 8.945604914455972, 8.961902020251678, 8.9782342056428, 9.088234199740823, 9.359976896250924, 9.716206351041203, 10.08971328465739, 10.480707067587442, 10.889384323231068, 11.31694462598853, 11.670315249464236, 11.821238311844162, 11.84403115031538, 11.866880866732682, 12.020588235068654, 12.400167429558461, 12.89905368232233, 13.421143252967733, 13.969119871307463, 14.542821434857544, 15.143503862588839, 15.640833973742625, 15.853468517136454, 15.88560248859999, 15.91779677262303, 16.134810621615973, 16.669732984653802, 17.37341115949529, 18.111273628298854, 18.885324884560646, 19.697350962680982, 20.549657687831967, 21.25520147357754, 21.557400542264396, 21.60308262462591, 21.648867899166188, 21.957431890540736, 22.718505608452627, 23.722330993707672, 24.778180334400986, 25.886433562890456, 27.05057165621207, 28.275430008816475, 29.289762958616556, 29.724844398679735, 29.79049318682971, 29.856345724221065, 30.30027191391016, 31.39820376870226, 32.84771415048188, 34.37012583166456, 35.97446987767862, 37.663593199389176, 39.43855813836593, 40.913268251769914, 41.54516628609244, 41.64072890413048, 41.73654350868269, 42.38334942470914, 43.983136915737106, 46.094029787951335, 48.31891824158635, 50.66361064410936, 53.133479833676894, 55.73713065608614, 57.90227801491682, 58.83061018895966, 58.971012435616224, 59.11178283169889, 60.060377727969396, 62.41048875825095, 65.52378119429814, 68.8029048812929, 72.26737281112598, 75.92332300860951, 79.77735985465183, 82.98841728234035, 84.36667174284386, 84.57523479072384, 84.78438367081827, 86.19574765539048, 89.6918312068334, 94.32466668099406, 99.22173013823637, 104.3897530260783, 109.85438605126133, 115.63507336554167, 120.45404970886912, 122.5219838683709, 122.8346169452618, 123.14815982174707, 125.26598611420206, 130.52861602986505, 137.49812813684963, 144.8707387285743, 152.66978644638718, 160.91719597066435, 169.65512414324942, 176.95378071678408, 180.0881529967029, 180.56192397862165, 181.03712923134904, 184.25089726245025, 192.21489203192328, 202.77978921556524, 213.97773849257757, 225.82628449804136, 238.36097766241517, 251.62804511377374, 262.69530849155615, 267.46082239185165, 268.18097109848424, 268.9020638531842, 273.7762613146761, 285.86063110335726, 301.88589491192033, 318.81730223502854, 336.6863029143577, 355.53765959332327, 375.44319893278936, 391.9872778960816, 399.07308537165216, 400.14973051586674, 401.22872149089403, 408.4863462178847, 426.3811706133027, 449.9674299028624, 474.6771635072309, 500.53946376322756, 527.5927541397253, 555.6462761095194, 578.667463008809, 588.4445047001029, 589.9197941527589, 591.3934238824722, 601.3182872942218, 625.5804528018208, 656.8324707415823, 688.7724299240076, 721.1482430115256, 753.7604411622768, 786.5825214047409, 812.5434722080065, 823.2359129177072, 824.8667283661877, 826.4939264134466, 837.1319975950565, 862.5912808931771, 893.7321125844018, 923.5973839154362, 952.1704822704787, 978.6453521303837, 1003.4342616767144, 1021.2947155921843, 1028.2187045929795, 1029.2331442197985, 1030.2387367176243, 1036.7742328472407, 1051.3515502319876, 1067.329482957771, 1080.401284718353, 1090.4469558226874, 1097.436378868012, 1100.7076345858795, 1101.2127420094068, 1100.8258057997734, 1100.7309322296371, 1100.6283924911886, 1099.7427846736234, 1096.0216535243585, 1088.3723260564402, 1077.5148359730565, 1064.0357616193205, 1046.9267960315137, 1027.7229578848548, 1010.2980206861349, 1002.61849065162, 1001.4528485042648, 1000.2812841324057, 992.3837809322121, 972.3393660859169, 945.0848560391067, 916.3183925317946, 886.0811803251905, 854.6850204006075, 822.4906847717909, 796.7570993065502, 785.9062330767327, 784.2851837466166, 782.6657988938239, 771.8511753314313, 745.8760653360001, 713.1082104820294, 680.6442060285567, 648.8626434746355, 617.88989652067, 587.7596992623905, 564.4764217462706, 554.9862214962076, 553.5805634721414, 552.1772084284269, 542.8561109701028, 520.8762335814728, 494.1473659549802, 468.54763055819615, 444.0900532483952, 420.7921801367246, 398.61062332517906, 381.8408203862599, 375.05715429090236, 374.05079599514244, 373.046896657065, 366.40385519251316, 350.9047409304203, 332.28266876570655, 314.61406610173356, 297.9237739520524, 282.12277900062844, 267.19666443370454, 255.93885639295226, 251.38791034922724, 250.71451465232303, 250.0428985016851, 245.6121576209529, 235.30470932304428, 222.94279354407033, 211.2472537938878, 200.21392615326417, 189.80059841790487, 179.96170647943472, 172.54884046286642, 169.5573079713319, 169.11461677605504, 168.6732073835147, 165.75832978114943, 158.96846333051107, 150.83520236683918, 143.13779087485145, 135.86962741874962, 128.9964960143695, 122.50315346913176, 117.60458537167307, 115.62994538466475, 115.33725969499952, 115.04537010696286, 113.11594857012993, 108.62428297948823, 103.2346063129997, 98.13649725164677, 93.31288834419567, 88.75084246391575, 84.42940608840843, 81.16645361018115, 79.84924689818807, 79.65411994988284, 79.4595742375435, 78.17539818351523, 75.18198116136477, 71.58121452215426, 68.16750170552034, 64.93562314908584, 61.873379453390896, 58.968055664620714, 56.77229902517422, 55.88556868503079, 55.754048022043946, 55.62288250068171, 54.755797615329826, 52.732742448363155, 50.3023618929973, 47.99755715429041, 45.80757493364534, 43.7300392452913, 41.75855541255437, 40.26473528560984, 39.66118254887248, 39.57174634315958, 39.48255296727913, 38.892232681385124, 37.51531814736369, 35.85893928029681, 34.28227074578995, 32.78528687811428, 31.365228960893326, 30.013259962743398, 28.99060677658171, 28.57760184650935, 28.516236628436637, 28.45502790007539, 28.050163533624996, 27.10410404059454, 25.964146158398204, 24.88049816511479, 23.849631318397535, 22.86985223599428, 21.937252534746765, 21.229127207229222, 20.943181232068568, 20.900812793991413, 20.85855790431382, 20.578416187262107, 19.92373205828384, 19.133177882801586, 18.380915680847476, 17.666300429597587, 16.984934909228183, 16.338151505643452, 15.84766797602109, 15.649210898204487, 15.619884393890072, 15.59063202675888, 15.396085553750241, 14.941709827356167, 14.395865564286835, 13.876222163988237, 13.381570492143002, 12.910804900853229, 12.464452656309263, 12.125655445013262, 11.988749297670804, 11.968447098283237, 11.948198051135314, 11.814182734068442, 11.501101362557282, 11.124945727733, 10.76842632145085, 10.430376999116685, 10.110234786264762, 9.807271155011763, 9.578638865819196, 9.486591045868451, 9.472956827831911, 9.459360320672523, 9.369166650376142, 9.160353957559066, 8.91052065933405, 8.675783665503715, 8.455486541509002, 8.248866780846562, 8.055345450319233, 7.9110496278858715, 7.853244937360903, 7.844753763009476, 7.836291561991779, 7.780456739854515, 7.651575974606539, 7.499781417088486, 7.359090445396163, 7.229870433913634, 7.110758661673702, 7.002101285974468, 6.922631824837036, 6.891432697124564, 6.886846796168005, 6.882282881471976, 6.85255090212529, 6.78490117123915, 6.707832902585829, 6.640407971641116, 6.5813466688715625, 6.531210163210579, 6.489982375474346, 6.463471499956073, 6.45414804245077, 6.452847985790419, 6.451567915097132, 6.443536416914051, 6.427545902101283, 6.415584106751638, 6.412697088217028]}, "24": {"0": [2.736213823190668, 2.7603643703703487, 2.8540913856111154, 3.0208482699873334, 3.2594680774816327, 3.575924991733262, 3.8189345296768478, 3.8776014556829836, 3.8824732417037073, 3.8873673813330254, 3.948294167867494, 4.246064487287283, 4.803552223835501, 5.480280233097866, 6.300369464679703, 7.295900317626029, 8.507108880489524, 9.404734749634441, 9.619610077096736, 9.637455714256635, 9.655346400509494, 9.877352280967587, 10.957009288756364, 12.968151296035785, 15.426403323621958, 18.4369513293862, 22.14088114854863, 26.71847809759938, 30.159274122438127, 30.987991350268118, 31.057019476370982, 31.126241888467188, 31.98436061057442, 36.20320298108134, 44.218306645015176, 54.24432529968535, 66.84407061794384, 82.72892639283606, 102.82700240421674, 118.22711366850659, 121.97049839629939, 122.2828367388859, 122.59510878781734, 126.48605760139178, 145.79117744065374, 183.15927760875758, 230.9545553624112, 292.07689288859166, 369.90426833847795, 467.76866425462254, 541.0059394389381, 558.4265581320324, 559.8631159658606, 561.3018376643648, 579.2429887221906, 664.85090640576, 811.2982613639628, 955.0601177553876, 1071.0672530126033, 1137.02384603586, 1140.8207679454408, 1110.4202982962213, 1100.5184503826256, 1099.6556775822003, 1098.7849890876487, 1087.4134126360163, 1024.8135508101584, 893.2188444180867, 745.5057801453138, 604.1064782528899, 481.4285113625226, 380.8370999145581, 328.08621932314804, 317.4185388332218, 316.5605054905486, 315.70456310567016, 305.4394508609617, 263.2708966861891, 208.4339229470728, 165.6056065761601, 132.0822151988272, 105.79713105603298, 85.12197650879484, 74.37284321184653, 72.2002582723876, 72.02564136075594, 71.85148458105401, 69.75780432946011, 61.118605260918905, 49.76220798657607, 40.71641078641001, 33.489264050172494, 27.698131326847413, 23.04604621053278, 20.58764840757177, 20.086613905515694, 20.046276064000118, 20.006034363337, 19.522144476225787, 17.509124057788405, 14.835404043058764, 12.684168713749678, 10.959523359722414, 9.591375749107508, 8.526784968323042, 7.991602965572728, 7.886257382722849, 7.877820656396648, 7.869412660830126, 7.769071807703126, 7.369744054195109, 6.900915011256512, 6.610486442237289, 6.523144842811417]}, "25": {"0": [2.7369115836507403, 2.7377318227747476, 2.7405471239332018, 2.7439748131016715, 2.745907316692688, 2.7463054693763493, 2.7467122686452567, 2.748977319839904, 2.754653921891377, 2.7628990188347626, 2.7726935728822837, 2.7841600043636863, 2.7975658147671663, 2.812971734564938, 2.8271042517689793, 2.8338982159216095, 2.8352041066370166, 2.8365246362750125, 2.843659110451416, 2.8602378598576137, 2.8816002301956956, 2.904935685393063, 2.9296651364491058, 2.956221374593683, 2.9848767495263013, 3.0097460806471, 3.021695194038227, 3.024016512013074, 3.02634797058884, 3.0386825101128174, 3.066019864183879, 3.100353001950814, 3.1365832026496254, 3.174739716686979, 3.214806697165906, 3.2565669898440452, 3.292868576576433, 3.3100967409366313, 3.313427268416845, 3.3167680057321918, 3.334381258080197, 3.3732415325885072, 3.421738637236189, 3.472168957486785, 3.524487746512838, 3.578967442580175, 3.63551610134711, 3.684061267324526, 3.7071143896368293, 3.7115575674980494, 3.716015832556439, 3.739557686506382, 3.791265580079246, 3.8554645732688337, 3.921825182685051, 3.99055781166081, 4.061515474943783, 4.134889906357687, 4.197503418091378, 4.227216909525224, 4.2329464661033525, 4.238687725377616, 4.268870905055579, 4.335180739587401, 4.417394941461008, 4.502166651864939, 4.589439039029167, 4.67940989454579, 4.772381201400747, 4.851734236632966, 4.889219602764666, 4.896449713749527, 4.903696718433987, 4.941819469395499, 5.025129424624861, 5.128796691419857, 5.235099199936502, 5.345072619021466, 5.458123682377837, 5.574615356881013, 5.67391858905794, 5.720836689310952, 5.729915861860043, 5.739061967212723, 5.786900307553839, 5.891684246224815, 6.021070386731203, 6.154332432177573, 6.292072975933876, 6.433902700529821, 6.579915119441951, 6.704665304025217, 6.763688742423041, 6.775072859496819, 6.786478157492636, 6.846341926158771, 6.978026085136733, 7.140934829639304, 7.308793061740458, 7.481618743594981, 7.6600538065801596, 7.844052594123043, 8.001044520998642, 8.075338816663145, 8.089679777245266, 8.104054898921804, 8.17959701010325, 8.345323759002016, 8.550919105733753, 8.762579093812807, 8.981111071753539, 9.20626724425912, 9.438540006062118, 9.636705821870043, 9.73060484325494, 9.748702744644074, 9.766834614838267, 9.862120603760824, 10.071509965492794, 10.330295235979298, 10.597438777154377, 10.87293620282044, 11.157015429054939, 11.449997516365107, 11.699988448131055, 11.818398547538509, 11.841242674995016, 11.864139085190324, 11.984488276522564, 12.24819411795858, 12.575058006021461, 12.912160361818055, 13.259776012660055, 13.618639041717488, 13.98876246222782, 14.30495956993455, 14.454716640414182, 14.483600272427728, 14.512617915652863, 14.66515665902475, 14.999144684606946, 15.412825831438006, 15.840305612314243, 16.28124369491125, 16.736690731654345, 17.207197762179852, 17.60832343880711, 17.798310712190755, 17.83495425300285, 17.87168313733037, 18.064967539265773, 18.490073028842758, 19.016981629156305, 19.56146390904754, 20.124493200134236, 20.705143507483236, 21.30467912808737, 21.818179317765633, 22.061368950805154, 22.10824359126469, 22.15521156611971, 22.402554380584785, 22.946566126104194, 23.62139934545004, 24.31932562863695, 25.039910977240627, 25.78590283269554, 26.55599437807596, 27.215476391387707, 27.528622007057717, 27.589173463512807, 27.649665554473206, 27.967709551692046, 28.667380525420796, 29.53796957691802, 30.436259628590484, 31.36465683945259, 32.326844872537606, 33.32145716081549, 34.173640572720984, 34.57750970025221, 34.65548566273988, 34.73366883758633, 35.14535569888796, 36.05073703350067, 37.17427123306092, 38.338401450257464, 39.54412430577657, 40.790151998872766, 42.080369070872884, 43.186527750692704, 43.711548613271425, 43.81297931554622, 43.91456011499956, 44.448870132081964, 45.62337489632462, 47.083258131679806, 48.597962075869155, 50.16472981996419, 51.7858708252195, 53.46796404060257, 54.91160810181215, 55.59784121921115, 55.729806929621816, 55.86205009930811, 56.558321139084896, 58.08934917111774, 60.000235178681834, 61.98256521337007, 64.03424234360345, 66.15803092841583, 68.36032820140358, 70.25021130146794, 71.14842624694555, 71.32175686780494, 71.49551778757638, 72.40897005035964, 74.42040910198486, 76.92936328175928, 79.52871566655999, 82.22731244261648, 85.02499838605262, 87.92173188095013, 90.40794582708719, 91.58956360661622, 91.8178026162392, 92.0466821174487, 93.25251542068034, 95.91061089952096, 99.22088465644745, 102.6512399655652, 106.21057939876388, 109.90876432223257, 113.74843350051046, 117.04529630693217, 118.61768121774223, 118.92095546459093, 119.2248131217382, 120.82372402903404, 124.33815152993897, 128.7237433266588, 133.2807022993065, 138.00505986576036, 142.91426772096605, 148.01471949346922, 152.39828103470592, 154.48562807186943, 154.88984899788386, 155.2950921982254, 157.4196130905427, 162.1033888838684, 167.94287859987634, 174.01673484743185, 180.32185420628733, 186.86154291435267, 193.66654171472996, 199.5177806236961, 202.29627106381824, 202.83317137252385, 203.37164603657652, 206.20946841641177, 212.4607799987308, 220.25050310561568, 228.35904758657327, 236.78784474586334, 245.52571796463062, 254.59253520533036, 262.39470126002294, 266.1044007929268, 266.82343182596793, 267.54437183080825, 271.3387298584715, 279.674062877391, 290.05631759456924, 300.8501109478973, 312.05027229243575, 323.6866103408481, 335.76492101806724, 346.13061674160406, 351.0490388220621, 351.99824082086906, 352.9498417726723, 357.97341422496896, 369.0018090856363, 382.7365322940066, 396.98932059081636, 411.68967954513937, 426.94272457377247, 442.68011344911173, 456.22951145727603, 462.63238500967674, 463.8671691798164, 465.10478681299827, 471.59144388061804, 485.84210984859516, 503.5791484055684, 521.7605671336659, 540.5451215982195, 559.8210533203186, 579.6439849371299, 596.3621629448054, 604.2825580269939, 605.793535541054, 607.3064644225408, 615.2789346884459, 632.7679133855355, 654.3417575592391, 676.1599679796321, 698.1244676295674, 720.7020090005641, 743.3696688707545, 762.4878044121247, 771.410868784097, 773.1214738432699, 774.8327512454213, 783.697768309407, 802.6723320056819, 825.7649650445035, 848.475665752601, 871.0479268741756, 893.6031580417409, 915.5184820743535, 933.2951001544394, 941.4196314755834, 942.9810526107982, 944.5392004075212, 952.6525691715361, 969.5657655995929, 989.2366708533378, 1008.1428120859786, 1026.2172161213862, 1043.2956082679884, 1059.078659946768, 1071.2224502536424, 1076.6294762306854, 1077.6813528212967, 1078.7242965261205, 1083.957293767734, 1094.47052213144, 1105.8751661158415, 1115.9380190126096, 1124.6209192438087, 1131.884396377868, 1137.265677628622, 1140.147518724596, 1141.6834882094859, 1141.9577534399314, 1142.1387327886687, 1143.041131715038, 1144.4905019892694, 1144.581556581433, 1142.8392398204523, 1140.0152831166615, 1135.3273959996834, 1129.5917386125343, 1123.435083139381, 1120.2538313640507, 1119.5930656195694, 1118.9319599577607, 1115.473742818532, 1107.4294301611621, 1096.1663746097124, 1083.3350521988582, 1069.8425684845756, 1054.8323050335398, 1038.474922926058, 1024.1643022634871, 1017.3995207369122, 1016.033101778941, 1014.6687927918534, 1007.5843535971383, 991.830051057317, 972.2568954722774, 951.8527600949639, 930.6519031115386, 909.1353441646555, 886.9359553700269, 868.2078572310021, 859.538638566266, 857.9067472425605, 856.2719652712166, 847.5075448920702, 828.319264981592, 805.4749267403203, 782.5683244171507, 759.5294251468256, 736.6728072703963, 714.0710525960523, 695.6306870116732, 687.0541330452037, 685.4203370691329, 683.7773971351444, 675.2020623815151, 656.9974708018784, 635.5925725066082, 614.476653912224, 593.817367825484, 573.7093592893056, 554.0644401241067, 538.1442588831155, 530.8842002819694, 529.511054842695, 528.1422226014614, 521.0067830533616, 505.8482524159359, 488.074595195265, 470.8897528453836, 454.23936906574556, 438.10470108519786, 422.47108751159044, 409.90505657544503, 404.1803774654002, 403.0936291867294, 402.0098908614716, 396.3988626271091, 384.58052990441246, 370.76788507232123, 357.43464508029024, 344.6211629365189, 332.2348737344252, 320.3053533995342, 310.71630439274776, 306.3515165827231, 305.5257139690091, 304.7019124634532, 300.4454341045813, 291.4815754796008, 281.0341299780897, 270.9819902882582, 261.2919124756513, 251.98241504460245, 243.0099029538164, 235.80212710324938, 232.531777222694, 231.91169681452163, 231.29347756956477, 228.08877481237795, 221.35701101827138, 213.53200940440945, 205.98888314312345, 198.7306643155416, 191.75085085360868, 185.02396935357748, 179.62106222765863, 177.17561257101374, 176.71157583584713, 176.2484919919997, 173.8504212949076, 168.80891578950875, 162.93858257068015, 157.29368207262843, 151.86237687069575, 146.62075230307565, 141.58156208868982, 137.53880499228666, 135.69850219478664, 135.34947145087736, 135.00148512014076, 133.20228760110538, 129.41698795785578, 125.00772226015347, 120.76693658563048, 116.68666556580995, 112.74811683154196, 108.95097543877456, 105.90964733366704, 104.52910301109544, 104.26683236613005, 104.00523284818463, 102.6511259357105, 99.79688319363596, 96.4755758869436, 93.27524047571713, 90.19313765197856, 87.22014478627483, 84.35545209578392, 82.05227265540361, 81.00462364030774, 80.80602211632427, 80.60822296905471, 79.58390538476395, 77.42833683704728, 74.91272205037156, 72.48656278585251, 70.14999895715914, 67.89657097818989, 65.71904123823256, 63.9715150653235, 63.178012833802185, 63.02741359931202, 62.87724308019405, 62.098978856388094, 60.45574546548209, 58.54173427244745, 56.69754278846301, 54.916175103648825, 53.19455812489361, 51.53461107902897, 50.19967964803529, 49.59337234240153, 49.478210693844744, 49.36291949096762, 48.76643822883246, 47.51346775143031, 46.04903769159318, 44.63681063837267, 43.27446767539965, 41.95817507948966, 40.68565711510111, 39.66180269534036, 39.19680822858826, 39.10852955146684, 39.020493387562716, 38.56365629626044, 37.600865594420846, 36.47793379075616, 35.392981349789686, 34.34374431562789, 33.330879407732965, 32.35203305432735, 31.564129180569534, 31.205868770164304, 31.137615024200528, 31.069399399980913, 30.717382139518843, 29.97563425056181, 29.10952930181782, 28.272080637441377, 27.463266594886846, 26.68144146068844, 25.92501852593518, 25.31628141398077, 25.03954115187069, 24.98699313895364, 24.934586505045704, 24.662338330194775, 24.088188934411203, 23.418333724801446, 22.77097552547695, 22.14384301181235, 21.538685961225056, 20.95285801764945, 20.481414136859534, 20.266487931592344, 20.225548855376854, 20.18472237002881, 19.973426672098732, 19.527884312818273, 19.00804050545182, 18.505171833144463, 18.01837992197807, 17.548090357796635, 17.09295851472152, 16.726455638405653, 16.559885210037574, 16.528246910724157, 16.496690634375184, 16.33301575456344, 15.988106335023232, 15.584565941976724, 15.19456771463519, 14.817727672634545, 14.453044531885757, 14.100824474559941, 13.817204193458073, 13.688097624254366, 13.663562017833902, 13.639078536133468, 13.512165727973562, 13.24441533993744, 12.93201792884283, 12.63025456237956, 12.338688849493685, 12.056535988700142, 11.784402685826393, 11.565560327332063, 11.4659071962774, 11.44697827004313, 11.428107614348317, 11.330476037108518, 11.124514473238788, 10.884548093601856, 10.653205274674916, 10.430228951082844, 10.215459852537581, 10.008497311311187, 9.842187661671367, 9.766588763460028, 9.752313515669353, 9.738089606129318, 9.664307148573325, 9.509045202140936, 9.328656557913893, 9.155129658987713, 8.988563359786358, 8.828963973417604, 8.675597104216559, 8.553106201216485, 8.49787619202793, 8.487396196822472, 8.476952254453014, 8.422993494287784, 8.309722512654744, 8.178738825332651, 8.053803050108884, 7.934454239221275, 7.820886416364779, 7.712649420126109, 7.626774673690741, 7.588102317311849, 7.580790206141194, 7.5735073632050876, 7.535947533297937, 7.457797616264996, 7.367858645480035, 7.283014678730483, 7.202883821227999, 7.1276637180432605, 7.056740103761245, 7.00102332224879, 6.976235090086382, 6.9715663616447685, 6.9669220024663225, 6.9430623273349825, 6.894087355347902, 6.838647281926068, 6.78756585635691, 6.7406889265127985, 6.697876021308265, 6.659102888326351, 6.629924110370117, 6.617382693587452, 6.61504851923712, 6.612721345497871, 6.600937957715397, 6.577631435036628, 6.553252296034596, 6.532957460818475, 6.51677754646717, 6.504370055172141, 6.496093834270658, 6.49256519787647]}, "26": {"0": [2.754026500602192, 2.7541906940037917, 2.7542501271766264, 2.7543177112427286, 2.7552642558344385, 2.761965154102983, 2.7779973387126184, 2.802019790790316, 2.8356823598276293, 2.8777909855734345, 2.9285466684985355, 2.97245965717616, 2.9892196210045823, 2.9913234449204995, 2.9934478571873, 3.0112864453945267, 3.064096792177091, 3.142793228818103, 3.230631973742325, 3.3280090978840713, 3.434958065797108, 3.55165891024535, 3.645117614718915, 3.680244451837968, 3.6846074563825533, 3.6889812662011736, 3.724984633425012, 3.8291648541795555, 3.9793355629782505, 4.141353506984184, 4.315419320206491, 4.502521921687301, 4.702662136775446, 4.860625142742671, 4.9193032363893465, 4.926597888084191, 4.933908200769661, 4.994029907954413, 5.166919084472529, 5.414217264257262, 5.678363726451974, 5.961119891622506, 6.263608452287318, 6.58697644598817, 6.841926899829959, 6.936891888867884, 6.948651299457795, 6.960437612176248, 7.0573751882674065, 7.336650391153945, 7.7360873797006375, 8.163680764957812, 8.622471636624864, 9.114631858992388, 9.641534083089033, 10.05715288079545, 10.21218998747174, 10.231391719593557, 10.250618663831752, 10.408788356604301, 10.864723489164772, 11.51700553061516, 12.215883241729513, 12.965162675361388, 13.768041823192343, 14.630979063120835, 15.311126746515765, 15.564135358813642, 15.595620970700365, 15.627173078951058, 15.88685922173571, 16.636212397051036, 17.709185931822095, 18.86231280849172, 20.103598853991762, 21.440395055575, 22.87768558416842, 24.016614953345268, 24.442292192419686, 24.495024839401196, 24.5478944031465, 24.983329003660224, 26.242227294829505, 28.05343385738719, 30.006570828022994, 32.11437882865517, 34.390322890301015, 36.847519232794326, 38.800670705627965, 39.53014832396613, 39.620912506163315, 39.711925261711244, 40.46111428961139, 42.62610348828184, 45.75200073117269, 49.1316726856391, 52.787849330344955, 56.75098514032827, 61.041709446715295, 64.46306602199165, 65.74107731850826, 65.89997792273464, 66.05930544381458, 67.37202357872133, 71.1832642875288, 76.6914722718347, 82.67324060943808, 89.161411631302, 96.21144045854315, 103.87296846798988, 109.98769765839478, 112.28522639802041, 112.57179440020744, 112.85819994154193, 115.21716780788098, 122.06569004984856, 131.98945778487533, 142.8011544203017, 154.56917600316066, 167.38093508736, 181.34901178150326, 192.52631192684115, 196.71939937001525, 197.2408724618136, 197.7637390670612, 202.07956582241727, 214.6165620463729, 232.84265772682838, 252.66762696653123, 274.2957199812718, 297.8507110356528, 323.5123650084214, 344.02517962091576, 351.70263045257656, 352.65681417024183, 353.61339684090336, 361.49767892564756, 384.4053225209216, 417.4683428390933, 453.2024351457255, 491.7407472489521, 533.2097496365357, 577.4974255142114, 612.1052043071801, 624.9514867066817, 626.5257543850277, 628.1033228147685, 641.168992135611, 678.3100134303032, 729.9906456441652, 783.2787478000809, 837.1739129194535, 890.754455403696, 943.133591361346, 980.2034885335923, 993.3911097777892, 995.0139289973289, 996.628695906889, 1009.1791636027357, 1042.0793560447305, 1082.678328556455, 1117.0075977520025, 1145.1314640231683, 1165.7369075336128, 1178.3259113751774, 1182.1670548543648, 1182.4874525071943, 1182.465329221677, 1182.434683073337, 1181.8682072857416, 1177.628802662826, 1165.24017940349, 1145.142742844827, 1117.1690946241795, 1082.337389176674, 1041.4248828331629, 1008.1003868701979, 995.6060764069299, 994.0396182060563, 992.4799756006171, 979.7611782084791, 942.5940355106358, 890.3930602206766, 836.7543554792322, 782.6458612248642, 729.4388963558188, 677.8092756820531, 640.5830630583072, 627.488474639072, 625.8972810302142, 624.3097797718217, 611.5253613076595, 577.0107393689512, 532.770103326203, 491.363620213356, 452.8107944043618, 417.1159079948073, 384.099188285091, 361.20469546200576, 353.340348900793, 352.3854827015559, 351.43309276433257, 343.7722746627472, 323.3071880248499, 297.69028054289805, 274.15693245282904, 252.54198593064226, 232.71682508338415, 214.51504861159015, 201.99814211696648, 197.69109295227767, 197.16890456236217, 196.64823888119415, 192.46946095786004, 181.29863674488442, 167.34716812838133, 154.55404954773664, 142.8032156861876, 132.009859098346, 122.09409394414224, 115.25621897050385, 112.90475129203735, 112.61934119111953, 112.33468900365202, 110.04563437404678, 103.93339128401368, 96.28324397771873, 89.24683153598085, 82.76786827078512, 76.80744412479764, 71.30944728797378, 67.51301110325811, 66.20275763266041, 66.04368772339869, 65.88503415645911, 64.60911719348034, 61.202104136001935, 56.92304568585584, 52.974802980237655, 49.330131697853766, 45.96331126950421, 42.855135035906805, 40.700739209408155, 39.95679488757592, 39.86648395147412, 39.77641377483587, 39.05109698427848, 37.11051595807104, 34.66801814239201, 32.40754813912275, 30.31436962218619, 28.376046276034202, 26.58229073088061, 25.33543094020392, 24.904934891128576, 24.852640047693683, 24.800470286267736, 24.380477450687945, 23.256365690680273, 21.837267895090203, 20.522629735292092, 19.30254683601026, 18.17189053376211, 17.122380554749483, 16.393860259447358, 16.14156145041779, 16.11086271426768, 16.08023404757328, 15.834659136000392, 15.176788426456952, 14.346781017736104, 13.57778994170119, 12.864811553811142, 12.204750490765749, 11.594306742408945, 11.172037226911696, 11.025975071226144, 11.008258239796923, 10.990591231561803, 10.848673344220558, 10.470333321972007, 9.996130615076607, 9.561101355390722, 9.162429664561696, 8.799513411407885, 8.469185883362217, 8.244839590272086, 8.16813756688782, 8.158861767825206, 8.14961803785039, 8.075543219366327, 7.880751307351216, 7.642431548115119, 7.4307663643146835, 7.244222597372702, 7.081539692595817, 6.940975074915065, 6.850897788094114, 6.821568380758896, 6.818067470901568, 6.814586335468356, 6.787083793166078, 6.718294114359584, 6.643773998653439, 6.590176424071194, 6.557218995760787, 6.546547198690507]}, "27": {"0": [2.758053674982326, 2.782565383283375, 2.7915142719351493, 2.7923799579299944, 2.7932551578691407, 2.8037445626436233, 2.859325999087321, 2.9855173015955634, 3.1612286798707356, 3.3874309050984257, 3.6683222632527093, 4.008173503217424, 4.262269185603599, 4.3282313526459095, 4.334178775293495, 4.340139109149747, 4.408007192813194, 4.707306706059874, 5.236039343951835, 5.8552731718889035, 6.580895234356132, 7.431966030183559, 8.431932379132894, 9.170975015805654, 9.362509748093366, 9.379769206705042, 9.397066831606972, 9.594235625727979, 10.462404232571103, 11.997790100752107, 13.802702064942157, 15.932724515145003, 18.45093139278915, 21.436774981009425, 23.661301734905237, 24.241019217485118, 24.29329170345311, 24.345691167870704, 24.94327050225894, 27.58800276796203, 32.328260632560934, 38.00305632893676, 44.810086660423835, 52.9944238507004, 62.85703797585343, 70.30228160839243, 72.2565873587977, 72.43322584429157, 72.61037985645947, 74.631179218352, 83.62040689445206, 99.9413028427223, 119.7936653038944, 143.97738301935482, 173.50067971579682, 209.58467219165806, 237.0872102599358, 244.32210911250073, 244.97711897283202, 245.63413516227195, 253.15676770180912, 286.68975356373545, 347.81358534202786, 421.91043988913447, 510.6440749874165, 614.4597416536532, 731.4961818514005, 811.1574122256258, 830.7401671077782, 832.4801238416176, 834.2198540830752, 853.6575013815236, 931.7745923505018, 1039.973575632313, 1120.267945947191, 1161.535690313311, 1160.2056171385034, 1114.9963766560224, 1065.1664926815824, 1051.0365332986166, 1049.7431190037037, 1048.4438147692983, 1033.344662356295, 964.6472343432008, 845.4498514721785, 721.8077757438357, 605.6433467727524, 503.02976115093713, 415.5301201597128, 366.81278124240504, 355.8534900301938, 354.8948003777256, 353.9387287625586, 343.36497898258233, 303.02445749877353, 249.94782349504237, 206.5390908601914, 171.0309494552204, 141.9913660409478, 118.20351840049688, 105.14345512992318, 102.2137911574077, 101.95748497218268, 101.70191100189889, 98.88020220140028, 88.12920893649617, 73.92914060646426, 62.21205502070591, 52.512455124255155, 44.47657787816115, 37.79717471742432, 34.08747005793545, 33.25059670171763, 33.17727982168849, 33.104148875323254, 32.29511220780236, 29.193513984916894, 25.05411645488731, 21.59456248050679, 18.69669364348824, 16.269922951967768, 14.238603540641881, 13.105505648982277, 12.849227857583305, 12.826761263095324, 12.804407601998784, 12.556976549695106, 11.609265315229043, 10.35277788562624, 9.32249625886011, 8.489281886229685, 7.830120084586681, 7.324105239208089, 7.069049176123707, 7.015186474129181, 7.010533915312929, 7.00590518894186, 6.955431641680845, 6.7788369076774035, 6.601516164958174, 6.542845289675048]}, "28": {"0": [2.758067324992356, 2.760412956973495, 2.769401342368069, 2.785604339921641, 2.8025235582594137, 2.8098834912819135, 2.8108497794632084, 2.811819451664644, 2.8200017556911194, 2.844246070682392, 2.882978611443505, 2.9289515456770534, 2.9818179146024124, 3.0419957989138564, 3.109634366752265, 3.1653898791707955, 3.1873818077551035, 3.190262917664583, 3.193154412423868, 3.2159445815915717, 3.2798281887992315, 3.371089772281122, 3.4701345175761626, 3.5775096266758393, 3.693145782247544, 3.8175719215000226, 3.917632813911073, 3.95644024846647, 3.9615035731974304, 3.966580484683702, 4.006361578763203, 4.116346915335196, 4.270475295209763, 4.434697854188462, 4.60984551366851, 4.7958410884339875, 4.993556096210547, 5.151824598963237, 5.212796925595914, 5.220731676578117, 5.228683139245748, 5.290918296867396, 5.462503641962495, 5.702123682398709, 5.956515305020279, 6.2267217550382306, 6.514116438844549, 6.819539627744144, 7.06341581167625, 7.157645315755291, 7.169911803337763, 7.182205705875307, 7.278393801027829, 7.5435729432424115, 7.914077543268839, 8.308725208113808, 8.72880499134477, 9.175667397886698, 9.651797857550054, 10.031807452010204, 10.178488000954326, 10.197569001586256, 10.216689279875727, 10.366654960084768, 10.780754103057031, 11.359315317769314, 11.974922716456174, 12.630121091394772, 13.32683455341841, 14.069704716630303, 14.662523506225863, 14.891942384867214, 14.921803611401645, 14.951737670729791, 15.18636481473949, 15.834436567620013, 16.741602334428723, 17.70860082031554, 18.741015573324145, 19.843671194827703, 21.01982574317228, 21.962186090199655, 22.32784551356316, 22.375519812033744, 22.423314355234563, 22.798068645666948, 23.83366748378033, 25.28480431630542, 26.83902368923922, 28.499274329359487, 30.279336404002702, 32.18303395487346, 33.71125041341562, 34.30490725546416, 34.382507368402415, 34.460315415389445, 35.06955177731055, 36.75521258870496, 39.12286578790528, 41.6632348217221, 44.38401355571157, 47.30844733748758, 50.44357829020728, 52.966559941840586, 53.94865700969404, 54.07672334411233, 54.20511755316746, 55.21163334509859, 57.99743933494277, 61.93023823366407, 66.1522673297412, 70.69766982802732, 75.58483550379096, 80.84601225846762, 85.08404268854925, 86.73454983263795, 86.9500284659367, 87.16610376633994, 88.86181729540391, 93.55824427215047, 100.20055258586677, 107.35250972299195, 115.07552357696329, 123.38113041962532, 132.35745871892013, 139.59384480747565, 142.4174974558564, 142.78634400248168, 143.15627806466105, 146.06223397807688, 154.1263220146037, 165.51890352717066, 177.83513065958422, 191.12300166261716, 205.4716128367196, 220.9617695526062, 233.48310576552421, 238.37348590549811, 239.01159214362522, 239.65141932519342, 244.67197992479788, 258.6269926816606, 278.3641727047093, 299.6652296611441, 322.6015919998531, 347.3296407527082, 374.008797081525, 395.46206488727256, 403.7867212063966, 404.872874157883, 405.96214461870227, 414.51265020992736, 438.1920867400508, 471.38799469620847, 506.8388330018025, 544.5551935972911, 584.5021592536765, 626.4272106788495, 659.459442107315, 672.1067304641143, 673.7445674596106, 675.3841921605391, 688.1610379160799, 722.849024727108, 769.8702978073773, 817.1424095757357, 864.6649457740554, 911.2553235035023, 956.2856290750226, 988.862994639017, 1000.6292155698043, 1002.148393749781, 1003.6673469557311, 1015.1783609018883, 1043.9879397365166, 1078.728120216078, 1108.5054787843758, 1132.3568484703771, 1150.749794061107, 1162.8170690215688, 1167.860076644509, 1168.8061956207982, 1168.904106671057, 1169.0075899054705, 1169.2495808308595, 1167.6400232109027, 1159.2814092875567, 1144.6699508092686, 1124.0451887897395, 1098.378310352244, 1066.7620006907337, 1039.9637029158966, 1029.314259274807, 1027.9138689738434, 1026.5072571301666, 1015.4224717481952, 984.3621712311024, 940.6329309217693, 894.9581958859816, 848.0603935889932, 800.3346576419368, 753.0529432848883, 717.6878885941644, 704.6284113174037, 702.9639850209622, 701.2921750820898, 688.3781582018769, 654.4706117738546, 611.3328288498211, 570.0016793022395, 530.8846082519937, 494.0000172698685, 459.3346188525453, 434.582733922854, 425.6209269137077, 424.48050042214254, 423.34299053715705, 414.62775914929784, 392.1964377253276, 364.3223939483993, 338.34952438748394, 314.2724130581011, 291.9215734693668, 271.1856476009993, 256.56281821318566, 251.30169173717505, 250.63058824273526, 249.96114621735825, 244.82563778578074, 231.65917115201046, 215.3836540937393, 200.30336072627858, 186.35795971581064, 173.42710363493657, 161.4542730192683, 152.98972906026296, 149.94590526353812, 149.55853275422854, 149.17225318876837, 146.21355993850972, 138.60977027773896, 129.19790695883535, 120.47078140082002, 112.38269706110054, 104.87768598276433, 97.92199586760628, 92.99804410047898, 91.2238955620442, 90.99793560497129, 90.77261480794547, 89.04496659535182, 84.60482359789759, 79.09900339952567, 73.98128790152239, 69.23195005433908, 64.81251360160795, 60.70311801187815, 57.78751809711906, 56.73608955657376, 56.60213579516833, 56.46852458500354, 55.444410331871595, 52.808216868418526, 49.53691121535394, 46.48819628273028, 43.64916233892902, 41.00276049349134, 38.53801393281501, 36.78617040483328, 36.153619642517384, 36.0729691969138, 35.99252737344781, 35.37574193126667, 33.78631066545866, 31.806604566765323, 29.960193567479337, 28.23844040099387, 26.628413752324985, 25.126882458537466, 24.058720625639666, 23.6724462064239, 23.623180886274916, 23.574036399284694, 23.197045220694463, 22.22627795708251, 21.015354034908007, 19.883740423623355, 18.826545318215246, 17.83930090295589, 16.915719945633903, 16.258387086635384, 16.020931864870757, 15.990631210709237, 15.960402362924246, 15.728395803281888, 15.13063937551808, 14.386130154942496, 13.689837329888029, 13.039800656619155, 12.432927628627537, 11.866722684754569, 11.465192777514327, 11.320266431443914, 11.301782475987887, 11.283349060306588, 11.142138457265753, 10.779392464758384, 10.32964465342174, 9.912632412576558, 9.526957286634257, 9.17116441568472, 8.843422812612433, 8.614051661023366, 8.531844867833408, 8.52139363316432, 8.510977160655926, 8.431372190333041, 8.228618782544578, 7.981287730944334, 7.757123650702895, 7.55520275504308, 7.373728350906329, 7.212211207315635, 7.1025527551222245, 7.064301549881005, 7.059479881747442, 7.054681483030319, 7.018257422877229, 6.927758306790012, 6.823387042194853, 6.736449233428664, 6.666489213855203, 6.6132240491802845, 6.576834270755956, 6.5604920366842645]}, "29": {"0": [2.778483656453859, 2.7919591506174766, 2.834605003465071, 2.8483582352604575, 2.8495214450350397, 2.8506932205744655, 2.865797254145202, 2.9527672717726547, 3.152704819993279, 3.4317682991355394, 3.795638116721238, 4.254123038527039, 4.819380853253806, 5.238511984657737, 5.338287623127161, 5.3465040063616005, 5.3547381916343335, 5.457585937292473, 5.960745382793297, 6.898252697148669, 8.041395027213914, 9.43950798075881, 11.149515754499195, 13.240460039424859, 14.794382909716697, 15.164648702593716, 15.19516609995934, 15.225753337544953, 15.608331057210698, 17.49062244114851, 21.03774176920835, 25.433996143386054, 30.90034371146793, 37.726511671908476, 46.27502775566079, 52.76091700068921, 54.322665469087625, 54.451702033207916, 54.58109227660938, 56.20048152112936, 64.24932165941489, 79.72571710665703, 99.36276579666642, 124.36594678314997, 156.29490141948494, 197.16924494899135, 228.70769271494734, 236.36396118053807, 236.99735373394088, 237.6325379522873, 245.59141490699056, 285.37384765092855, 362.590813667235, 460.6951106889359, 582.9228018775487, 728.9588343868414, 889.8942030486204, 989.7132058360189, 1010.3369563178153, 1011.9858396828367, 1013.6345559535039, 1034.0045499294822, 1115.497213989641, 1200.6857660701567, 1218.0854134437557, 1165.6204936741217, 1051.7456594913606, 898.7240544984603, 796.3190954753949, 773.935051438092, 772.127132018025, 770.3381099631409, 748.3618887240923, 652.1042378726819, 517.8032875474776, 408.06263358147294, 321.0634597088375, 252.93023881003938, 199.79373561080797, 172.47749386713065, 167.00449562025324, 166.56847723073324, 166.13366594993613, 160.8799487265625, 139.2034726244803, 111.04153066494028, 88.9631365033566, 71.6012870079582, 57.89740950612417, 47.045735164987036, 41.382718976406466, 40.23985838943218, 40.14870344347419, 40.05777745688415, 38.95721874429284, 34.37799085584473, 28.323862286220123, 23.478969092077556, 19.596447957165648, 16.481958751856503, 13.981146225546453, 12.665416094729915, 12.399692280299394, 12.378465566241719, 12.357296402824002, 12.101180581378472, 11.03702573776006, 9.650745748659439, 8.581228689281188, 7.780829812061432, 7.210241482055016, 6.8372976094983695, 6.7037374105696355]}, "30": {"0": [2.7996758762471012, 2.804482310395573, 2.809677690251442, 2.810145434820276, 2.810623171942426, 2.8178788032962876, 2.8727618263804953, 3.0359263208292457, 3.2937341973997913, 3.65370930099636, 4.125194108954815, 4.724402322510692, 5.174680630530336, 5.279871978493612, 5.287962101084332, 5.296071405262311, 5.405094533326412, 5.955464587195556, 7.004165030125468, 8.3107248580307, 9.944463890784265, 11.987330374578004, 14.542303982205073, 16.467828336796323, 16.91925401371165, 16.9539193898562, 16.988662367100677, 17.457071205524567, 19.83838639115267, 24.446702761342333, 30.31298510461572, 37.811923960497516, 47.44136481787678, 59.85366000571262, 69.44512919413094, 71.72190472681291, 71.89748203230782, 72.07356175539564, 74.44731692181459, 86.64822249166815, 110.83602121576286, 142.49422051521066, 184.10224752694512, 238.93959283185967, 311.3148866507081, 367.97044663850176, 381.49064463931325, 382.5279882671657, 383.568442859854, 397.65095126000494, 470.13504995239555, 611.7893556069088, 785.206179646185, 975.9729337744214, 1147.911477527437, 1256.7807171082711, 1279.870288893097, 1280.6678071034241, 1280.6332069635548, 1280.5872111360445, 1278.627520930982, 1249.5572769595997, 1132.5832055316046, 956.9990193912092, 766.393461931134, 595.8930518395307, 457.6384869364794, 387.11325409493634, 373.3725545167187, 372.35396672851203, 371.3405262196794, 358.18985273253855, 303.06700794047543, 232.74612861986435, 179.43987561236997, 138.98319270246435, 108.21246854299396, 84.7047087834431, 72.84814311710534, 70.54234911725023, 70.37138061392415, 70.20085259446742, 67.98639336141814, 58.665188060526866, 46.60315698111125, 37.25900260397854, 29.991221594605925, 24.318756116741447, 19.88457806558937, 17.60807815494326, 17.16222900886265, 17.129127754336842, 17.09610395454502, 16.66669431454381, 14.846629369612716, 12.466175905936769, 10.619739971870512, 9.21494528862068, 8.176655135435183, 7.443887688288886, 7.1177874551918885, 7.060003478283821, 7.055808990234962, 7.051638930220949, 6.998619582747001, 6.835822703250553]}, "31": {"0": [2.8115331086631423, 2.8118165750736814, 2.813950825152771, 2.818531231401967, 2.8249707836489484, 2.833458827606161, 2.841782888925902, 2.8460028753359308, 2.8468038641785145, 2.8476123009995207, 2.852169113002323, 2.8633815184093163, 2.8786398923990113, 2.8960037424678293, 2.91567754470207, 2.937495372823184, 2.961059735952755, 2.981782023942986, 2.991684694582357, 2.9935254992601075, 2.995379709898965, 3.005792982718017, 3.029677151286686, 3.0606402108311648, 3.0936986478955104, 3.1287040439017364, 3.1658620631021126, 3.2049537156519343, 3.239097685296102, 3.2552718636907088, 3.258267885762056, 3.2612751576376238, 3.2779115740807865, 3.3153054615455244, 3.3625961831812505, 3.4120324073220942, 3.463643105395781, 3.5175766447915593, 3.5739448337561917, 3.6222932598977144, 3.6449922407894, 3.649165510583936, 3.6533513001738154, 3.6764834354562175, 3.7283300420235332, 3.793381059917521, 3.8609306753132926, 3.931009070420606, 4.003739102353531, 4.0791642712988105, 4.143554278123379, 4.1736775138294515, 4.17922486068375, 4.184783951632098, 4.215451797290307, 4.283931653511129, 4.3693900803343855, 4.45783027768981, 4.5493893059952235, 4.6439447906779145, 4.741725736080485, 4.824920499158125, 4.863739530372615, 4.870885041525561, 4.878046972496699, 4.917551026761209, 5.005584218612249, 5.115259086882681, 5.2286136658454225, 5.3456811532989725, 5.466584761573242, 5.591475512694999, 5.697762361143913, 5.747277636957, 5.756392168188051, 5.765529452841825, 5.815969352895189, 5.928306486691473, 6.068251016951989, 6.212772806673194, 6.362099211938225, 6.516318308431643, 6.675529729862309, 6.810997298737317, 6.874223420014592, 6.885862555523954, 6.897528729213291, 6.961869880618645, 7.105250405451074, 7.283992415183534, 7.468901948849027, 7.659337077213238, 7.856108434022346, 8.059792310577174, 8.233280762636628, 8.314242712080304, 8.329138150923754, 8.344067034081702, 8.426368955566556, 8.609768920612764, 8.838699275810692, 9.075478005489675, 9.320300999866545, 9.573047866168206, 9.834715093287306, 10.057570773032298, 10.161544882874965, 10.180667349359286, 10.19982237073089, 10.305474324965711, 10.541117607963406, 10.83521641104666, 11.13928026787577, 11.453030097795535, 11.777327356567321, 12.112316749497195, 12.398190335035027, 12.531602076780258, 12.556156792326158, 12.580767310160455, 12.71645563790719, 13.018744193617339, 13.396088629467892, 13.786067476738491, 14.189338885784448, 14.606413180241695, 15.037767433223072, 15.4051117326555, 15.576684599896291, 15.608266149468093, 15.639920293899308, 15.814460932546904, 16.20415530389559, 16.690141559959827, 17.192353231556325, 17.71324719018678, 18.251474994038507, 18.8093738481795, 19.285032145404337, 19.507174271930772, 19.548076171505635, 19.589075778483785, 19.81541126401377, 20.320456165225572, 20.951462575572826, 21.60563213791876, 22.282729253651095, 22.984147577251576, 23.711015496688084, 24.331871243495502, 24.621796069005814, 24.675181022587815, 24.728699100404683, 25.023981264891802, 25.683129643260827, 26.508183755659665, 27.36339837385216, 28.249037990358836, 29.168464507914482, 30.12342098756614, 30.93658078157254, 31.316530566142394, 31.386569544743864, 31.45679940379302, 31.84464519420274, 32.71181657848117, 33.79664788196343, 34.92042365964718, 36.08711169349797, 37.296274383203496, 38.55240782076832, 39.62555236049996, 40.12791406599468, 40.2204810738393, 40.31329493415748, 40.825564726409326, 41.971141884709695, 43.40306635475672, 44.889195868684446, 46.43266109299795, 48.03484517009324, 49.69924055169715, 51.124378227598484, 51.790791630697164, 51.91352574333989, 52.0365735100068, 52.715614992268804, 54.23255305885084, 56.13346636388889, 58.11086994165234, 60.16306527660218, 62.2970465233125, 64.51237937271637, 66.40860854098669, 67.29701402497447, 67.46075175576118, 67.62492972341221, 68.53132034270823, 70.55685850772285, 73.0981061637496, 75.74124937804869, 78.49022177597293, 81.34103235272941, 84.3098940782922, 86.85513205842595, 88.04654309573237, 88.26607454128008, 88.48617888773599, 89.70103883373703, 92.41888246714133, 95.83348059227146, 99.37735818064081, 103.07031005873475, 106.91436593414898, 110.90935363243675, 114.33370732651419, 115.94073269554065, 116.23695706616053, 116.5339458019396, 118.1721939082489, 121.83822731533151, 126.4471341620095, 131.24216087299496, 136.2311470172166, 141.42883860704842, 146.83537420824322, 151.46554428657495, 153.64109149978984, 154.04175950467027, 154.44356754681658, 156.66350966868217, 161.64010431566194, 167.88009861409566, 174.3893641487414, 181.15905010655655, 188.21206694097134, 195.55249110955788, 201.85679644075637, 204.81195401949964, 205.356150494925, 205.90192345507558, 208.91706454088785, 215.68211280665045, 224.1674966321372, 233.0285870586183, 242.26868407466648, 251.8719768727563, 261.872121662887, 270.456204529911, 274.48630115604294, 275.2312934317568, 275.9783118475971, 280.1018746731436, 289.3093297799829, 300.9051161091762, 312.96687150899197, 325.5470669303774, 338.6300288751214, 352.2580743572287, 363.9635419549933, 369.4574889416047, 370.4692026197093, 371.4830101004, 377.07730978167234, 389.60561782760885, 405.3272470854303, 421.742238906322, 438.78757284838264, 456.4505770219807, 474.81328860426333, 490.5901884143786, 497.9278093978219, 499.28325393381976, 500.6428586892835, 508.15816779250036, 524.9898813928479, 545.9972502795492, 567.7629438157237, 590.3252367539698, 613.679474737826, 637.8340090286132, 658.346961216156, 667.9061923463019, 669.6643623299616, 671.4215120284849, 681.0720431840082, 702.6264026079366, 729.2599492198951, 756.7274399127558, 784.598028858919, 812.7770689687081, 841.8282082277522, 866.0422589693115, 877.2006092139352, 879.2408387050706, 881.28153695165, 892.4593208770292, 916.9347177144085, 946.2571735028938, 975.858761724773, 1004.9318379331024, 1033.8865274069035, 1062.1788908575734, 1084.8381053830049, 1094.9971187327578, 1096.8393220917142, 1098.6772429169082, 1108.7302068858928, 1129.7253501139191, 1154.5388700289004, 1177.9271988465755, 1199.689908410262, 1219.5306499839064, 1238.7028873209829, 1252.7958503690465, 1258.5489712146325, 1259.4932233450472, 1260.4696906217914, 1265.900616106576, 1277.409443792029, 1289.0157992985903, 1299.0684017527933, 1307.2719827215562, 1312.5696327339788, 1315.9798479844153, 1317.392943036902, 1317.2367754999207, 1317.195176407147, 1317.1496228398976, 1316.7396073964126, 1314.8788033325814, 1311.1843356602055, 1305.2138726940655, 1296.6085427756823, 1286.2667860133106, 1273.814323211548, 1262.3135313930595, 1256.5530350729507, 1255.4722971150359, 1254.3828194283838, 1248.2428967465446, 1233.5875859785835, 1214.4852252154142, 1194.1107791127172, 1171.425365754792, 1147.676067147793, 1122.746037612354, 1101.4652443762104, 1091.254284224988, 1089.398227337642, 1087.5392507146523, 1077.4885118959, 1054.6643158384356, 1026.3958354856265, 997.3742411242201, 968.100193454406, 938.3938034968377, 908.9030998843028, 884.5048387984125, 873.3824338737295, 871.3562913217839, 869.3327618504795, 858.2846178210374, 834.2092043387122, 805.3017672140608, 777.110021290885, 749.4933022409955, 722.3178650182024, 695.7925404922378, 674.4193515812444, 664.7762878447521, 663.0201514804762, 661.2679958372139, 651.7841753836595, 631.4663931350866, 607.5518062201718, 584.5241289230328, 562.0041437564593, 540.3669535108886, 519.6250721455021, 503.0143117297354, 495.56458912769205, 494.21446895239575, 492.867732964606, 485.5290237252898, 469.91699529688384, 451.71828763087166, 434.2658621857659, 417.41510673283875, 401.2190164816192, 385.6256008772913, 373.22291945272906, 367.68137295949845, 366.6798452663332, 365.68090332100786, 360.2591405921639, 348.6819018558273, 335.1734327580338, 322.24580897434913, 309.79534966581843, 297.8652648856708, 286.41290835136823, 277.2875275672055, 273.21870435091677, 272.48237637300645, 271.7482286590939, 267.7630086734283, 259.25909135121617, 249.35112407164556, 239.86251597518498, 230.75169778812915, 221.98672710296358, 213.58054852852885, 206.88948935452677, 203.9056656242888, 203.36552227345504, 202.82692526007193, 199.9063831614464, 193.67211575210519, 186.40615546327047, 179.4357768040984, 172.73465567043377, 166.30410389816691, 160.13242241237924, 155.21543160306805, 153.02646676922114, 152.62986064309638, 152.23422654805344, 150.0852089012122, 145.50373401479206, 140.147459225835, 135.01239354270805, 130.07944347909583, 125.33567396385678, 120.77794704010705, 117.15279485327063, 115.53090253872904, 115.23702813103381, 114.94390914281587, 113.35906099169108, 109.97795869665308, 106.03038803786103, 102.2283582096988, 98.58336624989441, 95.07760775196874, 91.70803134349752, 89.01785552920285, 87.81330914572763, 87.59490100875676, 87.37769503835065, 86.20106521619188, 83.6891342648281, 80.7571802298467, 77.93467127116699, 75.22403435218474, 72.61735596331798, 70.10697350374174, 68.10108397390981, 67.20489733046492, 67.04254936419782, 66.88063094377765, 66.00250320625466, 64.12838710228485, 61.93918507068601, 59.83322103022136, 57.804112842198315, 55.853925531835216, 53.97627696980059, 52.47772027560689, 51.80699072071392, 51.68540880670208, 51.564123870184254, 50.90593798912031, 49.500493202705876, 47.85876986948651, 46.278203094117515, 44.75538981223892, 43.29005059213186, 41.876186331512784, 40.74924072565476, 40.24455365273368, 40.15309472210773, 40.06186690284812, 39.56567075620579, 38.508985675181236, 37.27286465215071, 36.080190191481286, 34.93106951449386, 33.82360540354456, 32.75791432717344, 31.904519775757763, 31.52205073285523, 31.45277076811518, 31.383686368342275, 31.009383394820816, 30.209240599658607, 29.273197517493536, 28.369534123085064, 27.498427897233135, 26.65993600547636, 25.8508221100651, 25.203476700645037, 24.914063676336106, 24.86153405915109, 24.80920547290938, 24.525112077983813, 23.917909993478638, 23.20528846532073, 22.519908984971845, 21.858445062190913, 21.220256086885207, 20.605116669886847, 20.114155167269413, 19.894118500713528, 19.854225247569662, 19.814425244224978, 19.59833322721484, 19.135678547844247, 18.59449126217724, 18.072610361413126, 17.56919382377389, 17.083482739446556, 16.61519330437271, 16.24074425627087, 16.07287223790948, 16.04243982508423, 16.012085072369466, 15.84736248646385, 15.495272901899098, 15.083117727052775, 14.68551394984126, 14.301650405120794, 13.931858719647412, 13.575065486763458, 13.29009886214101, 13.162456183796149, 13.139345383004539, 13.116292432640636, 12.991140147161486, 12.72367975687906, 12.410485382449021, 12.109374695249802, 11.819453109830123, 11.540183996438493, 11.271444672452873, 11.057715968738464, 10.962161440211032, 10.944842913119693, 10.927567526373334, 10.833828595882155, 10.634007179724929, 10.40081921905778, 10.177053755919209, 9.962668774171114, 9.757205787589614, 9.56010907773078, 9.403315091919668, 9.333480283978423, 9.320849050889464, 9.30825207939648, 9.239842524696696, 9.09494395787297, 8.926787622245193, 8.76609140984755, 8.612677467822916, 8.466556357015541, 8.327533989629114, 8.217902892243776, 8.169178694976928, 8.160377697911942, 8.151607291913267, 8.104229478876741, 8.00401028090178, 7.888447059945942, 7.779035103366092, 7.675696520910447, 7.578103684751905, 7.486434019431179, 7.415029221303184, 7.383573702672416, 7.377890283688683, 7.3722371207984185, 7.341773646506047, 7.27789162890997, 7.205670566375761, 7.138733707557848, 7.076837642718816, 7.0200422433499075, 6.9684545047374105, 6.9295154495388545, 6.912821648563675, 6.9098497892247295, 6.906902065319616, 6.891165462280692, 6.8593225085714264, 6.825443420813955, 6.796361162228274, 6.772225385839468, 6.752965226562699, 6.73860434765771, 6.730418687263075, 6.727772890685311, 6.727363796281595, 6.7269770876727355, 6.7265026875111875]}, "32": {"0": [2.813303490319831, 2.8418481073312414, 2.954323740626753, 3.151345433097031, 3.4376087167971296, 3.819087884794451, 4.112356386635359, 4.181866958955518, 4.1874339155959115, 4.193014743772104, 4.2650969970583015, 4.6265564433187425, 5.310683084876578, 6.152861963903836, 7.189171638590467, 8.467216310294209, 10.04784615571177, 11.227617334198987, 11.505121388769817, 11.527312871407732, 11.549556889375655, 11.836584420698834, 13.271928528260908, 15.9935767624549, 19.379995562085945, 23.6176074665727, 28.942577010538752, 35.66333199006069, 40.772162538226695, 41.9865610746322, 42.08381899368413, 42.181211576452455, 43.44142162180776, 49.815701460528075, 62.18983929078085, 78.02358738154541, 98.35607825909548, 124.562334702771, 158.43867127575004, 184.69700579861254, 190.99470283219313, 191.50026980779177, 192.00720913510654, 198.57751608160598, 232.01298845725395, 298.0335236408243, 383.79568138452794, 494.4907262010191, 634.5322527508695, 804.2545122891809, 920.7824901233832, 946.2140235377396, 948.2143756120051, 950.2132546042033, 975.4771174014433, 1087.2228138810644, 1228.5752149330026, 1298.5080697099552, 1282.5175553252218, 1184.3179113066203, 1023.492260905298, 907.5898979411915, 882.2177504949873, 880.2276643084947, 878.2370441863811, 852.9110540337342, 739.6319271111564, 580.029191315456, 451.0548423759145, 350.0627017936684, 272.05887533128725, 212.06164554310354, 181.67442406523574, 175.71012064656804, 175.24908995809403, 174.78927554501738, 169.06128985618918, 145.20051927327148, 114.37067001172571, 90.51712715232136, 71.99819536632116, 57.556441843573076, 46.26597567133256, 40.45057358819891, 39.29956648993461, 39.21054083684563, 39.12174437570562, 38.01397571945672, 33.35389617543175, 27.22671648670898, 22.38302357845244, 18.5484890135024, 15.507823059214351, 13.096362064286202, 11.848772957759122, 11.602071614988263, 11.582988627805507, 11.563954912224498, 11.326593281276601, 10.336209024919595, 9.066168129703938, 8.119368298840225, 7.4441011459647815, 7.000094284285418, 6.8069215769979525]}, "33": {"0": [2.808927773282333, 2.8109338836441458, 2.8173564170846697, 2.8287559483321325, 2.8438514757370466, 2.8637315468838174, 2.889002316590579, 2.911579302973993, 2.9217256852581053, 2.9231981134338465, 2.9246527154384148, 2.934965067455289, 2.9624209963506933, 3.0024349697280734, 3.0464886843317895, 3.095228666849764, 3.1487091269696625, 3.2070973492538877, 3.2559636261003493, 3.2768270495732135, 3.2798932198806834, 3.282969787075352, 3.3044226866253785, 3.359224417529942, 3.433336830208917, 3.5125165787706427, 3.597189751389804, 3.6871971946892055, 3.782540648742797, 3.8613623288936254, 3.894551445312946, 3.899409973498912, 3.9042806050030356, 3.9381959309370576, 4.024009391252782, 4.1386044725212585, 4.259439557510024, 4.386695345205887, 4.5206115475095885, 4.661262775372673, 4.776601082556272, 4.824896256953242, 4.831958066308594, 4.83903661172768, 4.888360184527282, 5.0127019952357035, 5.177807655453183, 5.35110111414972, 5.5328946183446845, 5.723589486402362, 5.92360998122678, 6.087547282204582, 6.156162442469076, 6.166186165088237, 6.176232660905542, 6.246210286326534, 6.4224331269775, 6.6569021122593, 6.902925305957092, 7.16113609426031, 7.432182395315012, 7.716468374079724, 7.949992448064233, 8.047755775224191, 8.062042407958165, 8.076366310031847, 8.176198911376739, 8.42814308290468, 8.762397978989988, 9.113949269392377, 9.483514730811883, 9.871440940625407, 10.279019854576404, 10.61347315255796, 10.75344538331405, 10.773911606901889, 10.794425717986362, 10.937269319651607, 11.29728273306707, 11.77637601223433, 12.27976379332599, 12.808615487910357, 13.364271098296348, 13.948023600693253, 14.427466968325199, 14.628224272086339, 14.657568018051368, 14.686977403010472, 14.891796860485922, 15.408655022368384, 16.0972902071685, 16.821275000954046, 17.583127770075507, 18.385417795304733, 19.229450089200796, 19.923821240653492, 20.215646803113675, 20.25828015175042, 20.301009178485213, 20.598690828951245, 21.3498443597082, 22.353977920908036, 23.41048612768572, 24.524607455231823, 25.70067889935659, 26.940510549492508, 27.96219953078315, 28.39133419939804, 28.454097035811397, 28.51701732212941, 28.955700700988903, 30.062790831145517, 31.54380599395558, 33.108022740938964, 34.756236154002195, 36.49972208630023, 38.340427669690534, 39.85789959281591, 40.49634184427926, 40.589763541038636, 40.683432618558186, 41.33680805214268, 42.98843710382605, 45.19712029346398, 47.533135993412934, 50.00265163084112, 52.61601719141977, 55.381090937271544, 57.66167388788397, 58.62113906750837, 58.76146084090698, 58.902286041367915, 59.88505094712101, 62.37325597611479, 65.70838823463954, 69.23479689036712, 72.9716740723861, 76.93220118261414, 81.12673515462276, 84.60084777941795, 86.06270243198345, 86.27661604072445, 86.49107645815613, 87.98634829410183, 91.77523169704565, 96.85602155578493, 102.24598678533496, 107.96035686767583, 114.02866123422558, 120.45583037779078, 125.78527158270705, 128.02810164968722, 128.35644565021624, 128.68543292897337, 130.9911080003389, 136.817314462493, 144.64066111037704, 152.9529346544778, 161.7696998969829, 171.14817017744477, 181.0976937028233, 189.34372150848714, 192.81745201503298, 193.32661957101377, 193.83730321516416, 197.40275591401323, 206.44661775904044, 218.5917938038831, 231.49849811565, 245.19645464704652, 259.76357275492853, 275.24633587203397, 288.05778641309655, 293.46647617272293, 294.25889823753096, 295.05368151111736, 300.6089618674763, 314.6588554487735, 333.5024800261951, 353.54353586370735, 374.79018230617186, 397.35832652423323, 421.1761530492434, 440.965476364624, 449.27394751429324, 450.4872729896831, 451.7030849018124, 460.1875680735466, 481.75534476928726, 510.5043853178348, 540.6812599122646, 572.5978853919349, 606.0956334766242, 641.1519762442452, 669.6560473168274, 681.5339099916963, 683.268963821612, 685.0076920183411, 697.1170402883207, 727.5906261538744, 767.247131057097, 807.8896309482955, 849.1155723222446, 891.0461644189766, 932.9781348085914, 965.6614156343453, 978.8105563792673, 980.7009879620927, 982.5896712668969, 995.5830844662539, 1026.9003422529147, 1065.5628136343216, 1101.8836337522137, 1135.8760002146812, 1166.7527583869849, 1194.1850872416105, 1213.1569164409855, 1220.236849513666, 1221.2050720994587, 1222.1814040989586, 1228.7068722395736, 1243.493916971502, 1257.1651670283404, 1267.0786503150143, 1272.1043854091488, 1273.1467010842496, 1269.5194865159572, 1263.6765942260647, 1260.4114661767824, 1259.9331783723626, 1259.4480682133496, 1255.8259081073659, 1245.1181410843312, 1226.846424484162, 1204.874465116852, 1179.0198665918692, 1149.6569816567453, 1116.9609514126616, 1089.640955798091, 1078.0556573190906, 1076.3657530298076, 1074.6606084803766, 1062.5266066490426, 1032.5115575553164, 992.290070273266, 951.4174686685524, 909.6912972003868, 867.8641291843701, 826.0029685306425, 793.7621907456652, 780.8089773202928, 778.9403022272694, 777.0735566904345, 764.1494435876549, 732.9432846469231, 694.2667111668325, 657.0891470779752, 621.4364206072382, 587.2330551938073, 554.7000231164378, 530.1459341916246, 520.4261819678787, 519.0282384541207, 517.6328211616527, 508.15090372188644, 485.54778497755115, 458.21728353120096, 432.258939583778, 407.7619456685808, 384.6432218650336, 362.8402126435711, 346.57834382520576, 340.17213363518914, 339.2537431675824, 338.3377255830354, 332.078700215594, 317.1978034766856, 299.30349469517364, 282.4423364108845, 266.559156689395, 251.60799280052177, 237.51029183500768, 227.0270342645819, 222.9037200466387, 222.31280161200863, 221.7234906319694, 217.69736650736576, 208.14915293904292, 196.62529678607282, 185.7751556893902, 175.5544781499931, 165.93817692098915, 156.88158232497926, 150.13343500333752, 147.46855982882806, 147.08801544200196, 146.7084261319034, 144.11401850737715, 137.9680374257126, 130.53760998445253, 123.5328454015868, 116.94522553059153, 110.72770893178178, 104.86736028303206, 100.50328163527753, 98.78107021918096, 98.534166571277, 98.2879113148072, 96.6050838692791, 92.60869218667342, 87.7854552475201, 83.23277420522282, 78.93540094989395, 74.87835448958339, 71.05530375428343, 68.19847048954169, 67.06975216451404, 66.90805261534453, 66.74680442719952, 65.64593540846526, 63.03077939985652, 59.86230902042798, 56.87323585046589, 54.04594000689245, 51.377120692776835, 48.85397568204499, 46.96884402282956, 46.22380720279205, 46.11695263511074, 46.01037106625401, 45.282029093486244, 43.5504011411596, 41.45352205921704, 39.46768761113599, 37.59149735285302, 35.816132875153315, 34.13714440381444, 32.879653070145544, 32.382594895726136, 32.31132133154134, 32.24023157276788, 31.754605522665987, 30.597991180374564, 29.19488601004071, 27.86684170451968, 26.609725430456606, 25.417280993125445, 24.288701766670176, 23.444801639704227, 23.110865184164542, 23.062961592863303, 23.015177118079226, 22.688540059505947, 21.910310826341068, 20.96674252454315, 20.07193615575905, 19.225093671493358, 18.421594585867208, 17.661065471757958, 17.09062050058955, 16.86498409352866, 16.8326145446258, 16.800324544590904, 16.579579552311568, 16.05425869005796, 15.416075856067694, 14.81182035230947, 14.238704283067571, 13.695928453221324, 13.182382709523754, 12.79776798580571, 12.645708238910679, 12.623915007587492, 12.60217597795308, 12.45361134637193, 12.10041240205995, 11.672808143645096, 11.26885022318796, 10.888316867906832, 10.52931888614366, 10.191571612707886, 9.940648618128103, 9.841701170202263, 9.827554312600332, 9.813447075258283, 9.717036736177272, 9.488949831620488, 9.215209400249304, 8.958952146510708, 8.719545475763049, 8.496600704256927, 8.289472503501717, 8.13735271173825, 8.07793752507369, 8.069456213681145, 8.061005120690094, 8.003487089156105, 7.868421770621461, 7.708662066178234, 7.56195621784111, 7.4278961031081225, 7.306103271529271, 7.196294967980276, 7.1181163928724835, 7.088230965180733, 7.0840021842961365, 7.079798011552987, 7.051447226828901, 6.98692330490642, 6.914701593317011, 6.853463808722507, 6.803336974255082, 6.764092421571142, 6.735678737632416, 6.720999675357983, 6.7169114926139954, 6.71641125372119, 6.715934280957715, 6.713277868960002, 6.711523356328631]}, "34": {"0": [2.8095784228573244, 2.8395026863208135, 2.9001335551610956, 2.9922264044868725, 3.070818871626116, 3.0947572466367013, 3.0971448341695718, 3.0995444068895734, 3.124881614019155, 3.226951775681807, 3.4062413056192304, 3.6202830430489263, 3.870970199071248, 4.161257134191681, 4.494537516471394, 4.743227403183253, 4.815105883757972, 4.822144927136378, 4.829200547493082, 4.903131928634829, 5.188327540399598, 5.6611741738668, 6.19706082566133, 6.804532304346018, 7.494063906056387, 8.277070126644565, 8.861161241537108, 9.030012335014371, 9.046546596798894, 9.063116672179298, 9.236921627919278, 9.90762633031409, 11.021763290020829, 12.28820693812259, 13.729084552961911, 15.369785429046123, 17.240638116592805, 18.641515034721785, 19.047415525264995, 19.087191671652675, 19.127060107470037, 19.544743701525544, 21.164812489374143, 23.8743769128839, 26.990023343233034, 30.571420562360856, 34.69490429597617, 39.44964891915782, 43.043003053641776, 44.087654502671896, 44.19024165302413, 44.29310454486414, 45.37200986472976, 49.5704642970705, 56.65581387946682, 64.86847294571237, 74.39846397312444, 85.4890750407241, 98.39190391960811, 108.20274614871586, 111.06818905937938, 111.34971604806185, 111.63202472878261, 114.60064748691396, 126.17872279194323, 145.86822681190569, 168.87729406639932, 195.7908642891433, 227.27350653238858, 264.1499072656285, 292.27256520848516, 300.5287631767416, 301.3392619017134, 302.15200882345823, 310.67568303783463, 343.9222446087578, 400.4132108954022, 465.8841414254138, 541.4872552514798, 627.4347213764654, 723.2676190026665, 791.9241107194784, 811.2298082617381, 813.1078792210513, 814.9879043392644, 834.6246902172543, 906.0399500848448, 1009.5734130680088, 1103.0355172172267, 1177.6802769544724, 1227.6424541772094, 1249.2302379403607, 1247.0357084474517, 1244.3109961557907, 1243.9781753842476, 1243.6353424446156, 1239.6769649506637, 1215.9397391499922, 1158.0423534920023, 1077.6156593626501, 980.1531796124353, 874.6412386402961, 769.2482598742589, 701.5515796798421, 683.6475561137333, 681.930166802794, 680.2212463869796, 662.6832392826344, 601.2961448228667, 518.4098012636487, 445.8546416290922, 383.1165294855946, 329.0767183557373, 282.817660401287, 255.63174077937256, 248.66953936884656, 248.00644264757716, 247.34523647202175, 240.62292771423844, 217.66938884250283, 187.58459642880436, 161.88510610203528, 139.90711798904076, 121.12205750745096, 105.02219670661452, 95.54282796538047, 93.11501128267066, 92.88381118487135, 92.65321971285553, 90.30445022438471, 82.25470461657943, 71.66464272054513, 62.55389071626605, 54.71074240793513, 47.94239047213916, 42.10049566038311, 38.6349580926409, 37.74460736569744, 37.659702520717865, 37.57500934400495, 36.711682212774505, 33.743764120588004, 29.813967590544564, 26.40565060415455, 23.448909997717262, 20.88241816271912, 18.652880152819463, 17.325052367375246, 16.982132153144118, 16.949451067941414, 16.916853202319253, 16.584651000050815, 15.440779646568945, 13.922609900281195, 12.605680442958368, 11.46668321060854, 10.487973729178796, 9.652024475147648, 9.164937887363392, 9.041179966787587, 9.029436349608225, 9.017730016916307, 8.898882141296069, 8.496572031768915, 7.985320189011557, 7.5699577784056045, 7.241412842616463, 6.993274363581423, 6.821735688692918, 6.748877597745816, 6.7347467600543425, 6.733510854695455, 6.73229795471706, 6.72115650018164, 6.70459840170042]}, "35": {"0": [2.8218984515069208, 2.822129489175984, 2.8232552534391786, 2.8253394302701054, 2.828307539920257, 2.8321655438792925, 2.836899130843119, 2.8413553974751347, 2.8435811334148706, 2.8441903061387808, 2.8448099004126237, 2.847213512479246, 2.8529147764159415, 2.8609063774441723, 2.869714895879481, 2.879267397544435, 2.8901497274435735, 2.9020062924950096, 2.9119630488505206, 2.916841785292544, 2.9182037128633644, 2.9195779907160806, 2.9246825216078673, 2.935960919949086, 2.9511052534240583, 2.9669777559016044, 2.983768323227652, 3.0014684282242943, 3.0199125721516333, 3.035254523201867, 3.042702733826962, 3.044768806283662, 3.0468456526263634, 3.054515972766257, 3.0712638105972, 3.0930262407643196, 3.116032494578784, 3.1397704104592346, 3.164504440386155, 3.1900944388059918, 3.21122593834944, 3.221482050187801, 3.224328759135581, 3.2271856983484395, 3.2376936867742683, 3.2603059972936235, 3.2893941638897366, 3.319426422721482, 3.350404241374947, 3.3822929020648194, 3.415405763947305, 3.442607423215626, 3.4556404043026103, 3.459240538323487, 3.462853025564617, 3.4761406753400057, 3.50488581820237, 3.541676730946523, 3.5795722557725314, 3.618450087001299, 3.6583601678745485, 3.6993917547028183, 3.733012887727973, 3.7490892632737802, 3.753524713517731, 3.7579748762125122, 3.7743313088725463, 3.8095195194949847, 3.854616171221297, 3.9008985605605075, 3.9482846589401253, 3.9968419838618705, 4.046625507076222, 4.087363965617319, 4.106874607555625, 4.112251547588024, 4.117641588385939, 4.137418721135087, 4.179885218838965, 4.234127374082967, 4.289689761217703, 4.346454600949068, 4.404513505549448, 4.463958402081937, 4.5124622211215115, 4.535668318101837, 4.542060584206444, 4.548470480221056, 4.572005689216277, 4.6224651432770045, 4.686790136957408, 4.752583155248423, 4.819930834353953, 4.8886090653878025, 4.95874439549444, 5.01602064941829, 5.043427810232782, 5.05097810835131, 5.0585491721952565, 5.08633316596397, 5.14596160204217, 5.221900634904065, 5.299416299374946, 5.37852265269702, 5.459396521759408, 5.542024752288139, 5.609455984722948, 5.6417313211239755, 5.650623274187216, 5.659535721735296, 5.692233595380701, 5.76233202517217, 5.851598848560372, 5.942759128798117, 6.036048648649311, 6.131309543032754, 6.228471812867242, 6.307793584579335, 6.345733744548028, 6.356187417940898, 6.366666725773231, 6.405125761764807, 6.487662499132331, 6.592682255360458, 6.700084947603606, 6.8097364305360895, 6.92185796364864, 7.036501230613805, 7.129926989449654, 7.174607548852079, 7.186913109370029, 7.199245291128534, 7.244478350507079, 7.3415289328629765, 7.465252845674827, 7.591692288754497, 7.72092127636073, 7.853065228887207, 7.988048942512165, 8.098245725229125, 8.150965975406377, 8.165489974673312, 8.180047197113145, 8.233485810628045, 8.348093783942423, 8.49415856779095, 8.643492845204484, 8.796211541417353, 8.952313124662874, 9.11198601061789, 9.24233180302098, 9.304701316956734, 9.321881752780666, 9.339100693716139, 9.402263494725188, 9.53769012113214, 9.710245325080692, 9.886702253710999, 10.067170231586767, 10.251842739000145, 10.440412249552743, 10.594355091887294, 10.667957949564283, 10.688214166059318, 10.70851409478467, 10.783053109667142, 10.94312704741992, 11.146990090163643, 11.355397549320026, 11.568406220738657, 11.78606863089227, 12.008623937616939, 12.190391682808752, 12.277367626154334, 12.301323922136673, 12.325330457518644, 12.413316222582873, 12.602247952310032, 12.843135388060546, 13.089365065617157, 13.34118667358333, 13.598751169117653, 13.861797241120739, 14.07696192703449, 14.179974037938075, 14.208321850481713, 14.236700884784582, 14.340850477849088, 14.564396085363915, 14.849525016173049, 15.141108150510703, 15.439504305029846, 15.744442712672086, 16.055930712845935, 16.31062362482248, 16.432618249113315, 16.466236688010355, 16.499936030651117, 16.623585902134124, 16.888893565390084, 17.227051318515734, 17.57335003686852, 17.927401134174406, 18.289676670742406, 18.660466278032715, 18.96336088718718, 19.108254920299558, 19.14816945232045, 19.18817389341584, 19.335098803663172, 19.65073469461668, 20.053267290305058, 20.465131654907605, 20.887558242358008, 21.319479959083957, 21.761520858392448, 22.122703941184987, 22.295649459304123, 22.343332526307687, 22.391140581238986, 22.566650482616534, 22.94366500065133, 23.424771378064314, 23.91747600327454, 24.422841202136375, 24.939854100527125, 25.469007618781205, 25.901272367585044, 26.10851013033974, 26.165635466493647, 26.22290519773919, 26.433121476942762, 26.88402135662072, 27.459668104949394, 28.049816623993852, 28.654912623239145, 29.27393507629038, 29.908522112746482, 30.42709768906207, 30.67586209887825, 30.744447113563066, 30.813214912104225, 31.065707781243376, 31.607677107021207, 32.29855981303278, 33.00611307596767, 33.73156413862451, 34.47542286175283, 35.23942894836901, 35.86271690614764, 36.16121595094503, 36.243480678393354, 36.325946122533296, 36.628585548188774, 37.27935094485462, 38.1109945130958, 38.96309846098455, 39.836977814188714, 40.733316591110594, 41.65074477807318, 42.40153035859478, 42.761208542984775, 42.86033883591108, 42.95996104948796, 43.32575202973054, 44.111127733568644, 45.11335689078499, 46.14251863944013, 47.19847492693569, 48.27918378617295, 49.38773469766904, 50.29615502212097, 50.73116468668463, 50.85105139595173, 50.97115058376682, 51.41190131176951, 52.35942331902149, 53.5716373765409, 54.815841516114816, 56.092864199847995, 57.40274394372547, 58.74401158721968, 59.84173217931125, 60.36847649371179, 60.51374659355249, 60.65941485399868, 61.19437186754817, 62.345282728174894, 63.81560184400424, 65.32248240562423, 66.86706577480456, 68.45209170883997, 70.0813279164324, 71.41402138981655, 72.05349358100763, 72.22977080489822, 72.4065039022309, 73.05531374359147, 74.45063477445282, 76.23442954716343, 78.06564161450498, 79.94828798878844, 81.87682185599945, 83.85235827959657, 85.4713958642894, 86.2484430733715, 86.4627601263537, 86.67825760536533, 87.46774680759604, 89.16426611853862, 91.33342004813515, 93.56474050220534, 95.85303760587306, 98.20294490374152, 100.61495579303916, 102.5899833590932, 103.53711500947054, 103.79824745004694, 104.06006696442891, 105.0213394040049, 107.09242281648787, 109.7357449812789, 112.45338368626875, 115.2425139236563, 118.10865700460032, 121.05430645696596, 123.46697705685175, 124.62441459846028, 124.94357792228726, 125.26360140821008, 126.43874280790449, 128.9664217454379, 132.20167325740283, 135.5252959759386, 138.9395028050911, 142.44302953998567, 146.04318606852596, 148.99208778737096, 150.4080997762231, 150.79888537543096, 151.19086112047177, 152.63137333191523, 155.72981532512577, 159.69610841962353, 163.76226452888898, 167.94198000494967, 172.23449109877603, 176.65469966327234, 180.27332586956607, 182.00904847321848, 182.48764612481122, 182.967521764786, 184.72937285624465, 188.5188671677076, 193.3716748662852, 198.35704650867817, 203.48180917288047, 208.74334107071013, 214.16364003110115, 218.5930504403054, 220.72176527197294, 221.30877939475778, 221.8973845936414, 224.05884726319087, 228.70502006748467, 234.66596406035302, 240.78710218055969, 247.07845570964784, 253.54139863685427, 260.1695173015284, 265.6106238733595, 268.22491746745345, 268.9457704098861, 269.66831130512537, 272.31980755678177, 278.0421432121516, 285.3594026799493, 292.8742024570006, 300.59590546303616, 308.5255409125461, 316.6920174180524, 323.38001888090525, 326.58735539798136, 327.47173887098734, 328.35848898129433, 331.6145350625613, 338.616134480214, 347.580097483034, 356.78866547763346, 366.24002361325705, 375.93742716281514, 385.8888164966819, 394.0615076008364, 397.988658410661, 399.0729234874107, 400.1597455956046, 404.1475188225295, 412.7056002870146, 423.6584806316065, 434.87247113949866, 446.4050819922854, 458.2307310414818, 470.387578054563, 480.3452928925385, 485.11546253131996, 486.4276365102221, 487.7421073278135, 492.5584195304009, 502.8864077700569, 516.1426943635754, 529.7891243423338, 543.6765064170303, 557.9150291161708, 572.503712031864, 584.4308344781748, 590.1375351646908, 591.7115986812264, 593.2921204432141, 599.0761097569851, 611.4695271229991, 627.1416641929919, 643.2414326637967, 659.7463391797468, 676.5400673117192, 693.7159937805957, 707.6193676841964, 714.227313075082, 716.0426211943137, 717.8599010041194, 724.4991049146458, 738.6297374626879, 756.6530764703614, 774.9805448163302, 793.5639997908377, 812.3653393473118, 831.3671981993559, 846.6581867254981, 853.8961268103682, 855.8820430959273, 857.869060217894, 865.1295137354375, 880.6270012097973, 900.1072624322186, 919.6653778477285, 939.1337719285577, 958.1235387480838, 977.3554356770528, 992.7145323814135, 999.9296278535832, 1001.8489438559496, 1003.7639225024757, 1010.8032766485151, 1025.9144205151383, 1044.6252810155659, 1062.9272256439128, 1080.5389529557326, 1097.7862899410077, 1115.0513055809117, 1128.2157025814568, 1134.2691311528881, 1135.9546047989543, 1137.6352980143467, 1143.7280086227352, 1156.4874175653456, 1171.4567412856184, 1185.48827249829, 1198.996453778777, 1211.9869024968111, 1224.07350729669, 1233.2279619312078, 1237.352593970964, 1238.4728021570445, 1239.5847634100437, 1243.5726242132835, 1251.5854448158689, 1260.8721606703734, 1269.7141764887729, 1277.3403181621247, 1283.7827011123054, 1289.4400624247812, 1293.4356407379892, 1295.0843412187653, 1295.511397600228, 1295.9278183309827, 1297.3985926616233, 1300.14088860286, 1302.843954681056, 1304.674383966792, 1305.2073056446152, 1304.772112079229, 1303.780286734658, 1302.158264356817, 1301.0879144964888, 1300.7673767349092, 1300.4573644781378, 1299.2146406687693, 1296.1940179355902, 1291.7449108086244, 1286.7135942739299, 1280.1642188497829, 1272.7673944417684, 1264.631362834787, 1257.6998851208405, 1254.172646856345, 1253.1822285673109, 1252.1858160003355, 1248.2751055276747, 1239.8108890964081, 1228.345444641449, 1216.4576712840624, 1203.682746165656, 1190.4236230100541, 1176.2813710336143, 1164.5818649198382, 1158.865064203027, 1157.2924783977526, 1155.7115208912273, 1149.871199306513, 1137.334030925063, 1120.8695925343134, 1104.1954126541589, 1086.9169556013524, 1069.1608783265933, 1051.1542778877958, 1036.4351335908218, 1029.4392947821461, 1027.5060227146203, 1025.565757815386, 1018.4099095444212, 1003.2489690948587, 984.3079926780614, 965.0508400037801, 945.7472167513647, 926.3392233186389, 906.9412300605776, 891.3569921403266, 884.06293339202, 882.0761280454058, 880.0866846118627, 872.8043362009281, 857.3252583810763, 838.2760096250986, 819.2639644600955, 800.3944868175927, 781.6790578146348, 763.2612160348023, 748.8251299072408, 742.0299702263786, 740.170574152929, 738.3148668140363, 731.5565530322081, 717.3552254936366, 699.9382802295994, 682.7309845487663, 665.8393017256403, 649.3470596515035, 633.1679575633071, 620.3810814607059, 614.4227577482774, 612.7991535379447, 611.1794679655646, 605.3020785826346, 593.0160002697673, 577.9872541785621, 563.2899465589319, 548.8476476316916, 534.8572651808237, 521.1606425926366, 510.4402090514214, 505.45289322210675, 504.0953689765977, 502.74281379186016, 497.81193357991253, 487.5310992493415, 474.97790916812164, 462.7130019734712, 450.7695934804891, 439.15854985530495, 427.8243720442051, 418.9606561889031, 414.8221155122349, 413.70703871659384, 412.596846215097, 408.5494072714127, 400.085887117415, 389.73718409643857, 379.65212663357903, 369.85871681225746, 360.31851068300904, 351.0049191633826, 343.74039613147494, 340.36737011843485, 339.44779255610774, 338.53048431507796, 335.20422941021826, 328.27184469581005, 319.8257620803835, 311.60263722241916, 303.5930098976309, 295.8005877430695, 288.19083231293536, 282.2612963196722, 279.5067886889069, 278.75722418908623, 278.0096062076502, 275.29787656906154, 269.6408818695554, 262.74126602275527, 256.034022414037, 249.51258820087708, 243.1705961765779, 236.98737927736335, 232.16086532856744, 229.91978651297902, 229.30988706396857, 228.70179698643685, 226.49687824048243, 221.89085881224614, 216.27310455977337, 210.81042385419957, 205.49180260322885, 200.3212035893496, 195.27801925233786, 191.34675238191778, 189.51662092713838, 189.01807090555184, 188.52080303326957, 186.7197203417685, 182.9652188469442, 178.39186381079617, 173.94102695839567, 169.60572635797223, 165.38946335388013, 161.27976756844183, 158.0740453078228, 156.58468727423724, 156.179294224362, 155.7750848948703, 154.31006711824986, 151.2454964904932, 147.51190522609235, 143.87832431575964, 140.34640784934567, 136.90452736105206, 133.5497266116705, 130.93181571988012, 129.71323265444963, 129.381288251163, 129.0502029005545, 127.84973748229834, 125.34641952477172, 122.29160445807135, 119.32742609708684, 116.43672361243533, 113.62433242451314, 110.88117098385241, 108.735955575684, 107.73930117599623, 107.4674239515281, 107.19572261820996, 106.21121101130174, 104.16341795303308, 101.66622399286759, 99.23607067662135, 96.86877402250448, 94.56585097264743, 92.32102554246103, 90.5651038452713, 89.74774784634374, 89.52509055445898, 89.30300605730085, 88.49742410373176, 86.81857585772781, 84.76922473206544, 82.77590751987478, 80.83481390193316, 78.940379493925, 77.09575641701264, 75.65224211075574, 74.98065766394248, 74.79777942288563, 74.6154015830933, 73.95433761531531, 72.5751914513758, 70.89208673482018, 69.2527911837407, 67.65495093290534, 66.09749257161707, 64.57794154289945, 63.389234519942065, 62.83672887511929, 62.686312543872496, 62.53629191292315, 61.99154584478392, 60.857431643813584, 59.471824465224906, 58.1184168126851, 56.80204056370806, 55.51864916903031, 54.269075067824254, 53.290019075458, 52.83405842580834, 52.709877419305315, 52.58602449670351, 52.13683784646572, 51.19842896670861, 50.053415232137354, 48.93785777044397, 47.84964708767149, 46.78936350115535, 45.75380416532349, 44.9438994737578, 44.567081405885986, 44.46444787215856, 44.362085332977706, 43.990838090083194, 43.2167302302046, 42.27034708380417, 41.34813345186032, 40.44819016686134, 39.570444070967135, 38.71448647090742, 38.04466725054706, 37.7327297425611, 37.64773567732278, 37.56295218918841, 37.25530502603335, 36.61342196746274, 35.82896925720129, 35.06379522468539, 34.31711111467013, 33.590130498420386, 32.88043978383727, 32.32336532463533, 32.06481139107495, 31.99434747720183, 31.92405150038956, 31.66894879400556, 31.13624131133544, 30.484732784952268, 29.849602697983066, 29.23040069566847, 28.625007831022064, 28.0344071220823, 27.572656332316132, 27.357772484105606, 27.299051364894712, 27.240476751774903, 27.027950902201365, 26.585221907263705, 26.044422350890624, 25.5168549733346, 25.00193437840174, 24.498626473409406, 24.00721319711086, 23.62257063713429, 23.443541242195284, 23.394775338599253, 23.34613652667079, 23.16971965379185, 22.80144326181431, 22.351178140484414, 21.91175913527899, 21.4828910422945, 21.064303384682688, 20.655436937674832, 20.335573915022064, 20.186575408604057, 20.145967631219666, 20.105456161697468, 19.95843682066386, 19.651313913944286, 19.276045134319496, 18.90982544708588, 18.552574551459486, 18.20376042771018, 17.862944055761748, 17.596198018214825, 17.472088765378942, 17.438252669795034, 17.404498034518348, 17.28201009258862, 17.025812569434322, 16.712838440354798, 16.40749899580237, 16.109672392872003, 15.818486632989254, 15.534098063904386, 15.311607540371117, 15.208025090757015, 15.179791029805214, 15.151618427870515, 15.049371655104046, 14.835910319825242, 14.57498005383542, 14.320480667924368, 14.072246682737656, 13.829773660590977, 13.593084603866062, 13.40790762513056, 13.321689818960538, 13.298199170371113, 13.274767258475975, 13.189756710011945, 13.012361503470803, 12.795729242950692, 12.584495367679104, 12.378358772081542, 12.177339954138485, 11.98142032510096, 11.828102995949186, 11.756742687673398, 11.737291355955216, 11.717927408051727, 11.647702285888823, 11.50118150461861, 11.322388449177609, 11.148143057229131, 10.978454626834075, 10.81328278404649, 10.652477464637332, 10.526932693225543, 10.46855827855733, 10.452658510260463, 10.43680154009931, 10.379298611390977, 10.259437760932892, 10.113211030666866, 9.971214701615636, 9.833134658968886, 9.698991341765565, 9.568625313977526, 9.466903057304943, 9.419705133555885, 9.40686682895154, 9.394068753489831, 9.347689041088254, 9.251268821630415, 9.133932686888143, 9.020382853041982, 8.910429606967968, 8.80370034019288, 8.700285130073345, 8.619805836158752, 8.58254566878473, 8.572414808068046, 8.562310767870041, 8.525725507951554, 8.44979219309591, 8.357536170941797, 8.268511264971933, 8.182484017880848, 8.099360044561504, 8.019133933573409, 7.956928875102055, 7.928145620479282, 7.920326150586163, 7.912537138402242, 7.884373058436434, 7.826085657112086, 7.7557226128712, 7.687904132262835, 7.622645139123255, 7.559951701856217, 7.4999109097424865, 7.4536647422731415, 7.432357738301468, 7.426573375114225, 7.420815521932699, 7.400035013476424, 7.357212669217552, 7.305857811748051, 7.256906945340194, 7.210283776685848, 7.166076936135116, 7.124165178083436, 7.092233060423712, 7.077665890620189, 7.073736221741558, 7.069821977576316, 7.055743906507822, 7.026999090809874, 6.993139628589678, 6.961596751014719, 6.932354313614046, 6.905369389298352, 6.880566688013733, 6.862321132362167, 6.854200739772677, 6.852030880566526, 6.84988521194992, 6.8422547888478755, 6.8270950432865725, 6.810186176094123, 6.795450271822397, 6.782944820111942, 6.772641662467558, 6.764572796934473, 6.759686485931484, 6.757861558060371, 6.757415536821513, 6.756992781711984, 6.755647367937231, 6.754084971660745]}, "36": {"0": [2.7967882195465434, 2.8016727767778637, 2.8242976361638554, 2.8655171324821174, 2.9262119860048514, 3.0048405491418944, 3.102573033339791, 3.182347767632949, 3.208806331099029, 3.211650729924865, 3.214498133180028, 3.2419500801750223, 3.3377946524693356, 3.4931439922534846, 3.6698968112614887, 3.869278375048286, 4.0927689615512595, 4.341950024610756, 4.5317814937580305, 4.592941401129738, 4.599485676056393, 4.606045706199507, 4.668763997810902, 4.882375406522302, 5.215060683327522, 5.582122061135542, 5.9868012561124875, 6.433133268218828, 6.92542392553895, 7.298799646999118, 7.419156307795258, 7.432041567115634, 7.444956262837055, 7.56840543208649, 7.988090459755705, 8.643181634000882, 9.367911625884096, 10.168877661741481, 11.053733402193167, 12.031819448065038, 12.775043452385761, 13.014094368243587, 13.039683356127675, 13.065331725555215, 13.31122347445282, 14.14711491904859, 15.454155536282068, 16.90178937023184, 18.50884851224612, 20.294651000008997, 22.279707637259744, 23.796850197127533, 24.287154077958537, 24.339650494221242, 24.392305066867376, 24.89685850234679, 26.620259369034635, 29.328392322331812, 32.35238100299411, 35.72878366159765, 39.50258147000127, 43.72439725953853, 46.96841598718711, 48.020562968230756, 48.133118479713126, 48.24598513848331, 49.32815722365281, 53.032918488383544, 58.893843840993476, 65.47309414703389, 72.86096880675858, 81.17348631871182, 90.51916125250226, 97.73203497526231, 100.07551484254577, 100.32689985592552, 100.57893668618087, 102.99453868589961, 111.29183867825805, 124.45858888567567, 139.31878104126278, 156.08960486120583, 175.03530097373186, 196.43544969321331, 212.9890959171286, 218.37715594790808, 218.9552368885363, 219.53490890526342, 225.094459059814, 244.19279557101683, 274.5555738387669, 308.8200452144937, 347.46786237590516, 390.92911713156406, 439.69673153229985, 477.0499831170397, 489.0317922450155, 490.3175618419478, 491.60793705928074, 504.01141330852914, 546.1718835623658, 611.6246416182396, 682.8494646306585, 758.3338592185125, 836.8581670502806, 915.3270436473078, 968.8734143452666, 984.8040740528742, 986.4463465340062, 988.0906352600911, 1003.6027412123336, 1051.2961840261482, 1111.3582044273653, 1157.9672061846647, 1189.5121935478455, 1204.5508418888144, 1202.3931440827907, 1190.283584149085, 1185.0910806558065, 1184.5206917614482, 1183.9425803321292, 1177.6166269368211, 1152.7932169599023, 1103.8321130393417, 1042.8956204188366, 971.9801079829532, 895.268954288563, 816.3479535704964, 761.649870005807, 745.0942349514826, 743.3570801624057, 741.623283155041, 725.297898266246, 673.3159702193916, 602.762660182113, 538.077467298306, 479.39453596211155, 426.5051843995998, 379.1724541486731, 349.2872861477229, 340.55989276916614, 339.64702626274084, 338.7354037138126, 330.2769510784416, 304.2163776498107, 270.4603911090065, 240.57508045868016, 214.11679655966213, 190.70737362302097, 169.98381729248183, 156.94910988188084, 153.1555168889153, 152.7602698325044, 152.36612016380147, 148.69599011625144, 137.3979360287524, 122.78254544116574, 109.83054136530461, 98.34227349860933, 88.15404470659358, 79.10086402101979, 73.38844720414025, 71.72342700299576, 71.54982447825726, 71.37668781225035, 69.7602186741656, 64.78100898324978, 58.31610056887967, 52.55988211531291, 47.42443723451385, 42.84804978190016, 38.76466040423404, 36.17519155543553, 35.41823708293017, 35.33929804953496, 35.260560285950504, 34.52591617673107, 32.25874237760535, 29.29999290190419, 26.653615238312813, 24.284201927492933, 22.162775554331095, 20.262351076073422, 19.054358247425235, 18.700868629353657, 18.663969329530403, 18.62716581933251, 18.28373334976687, 17.221306966028557, 15.832685550779601, 14.587075810100824, 13.472182700649313, 12.474584523378935, 11.58420764869882, 11.021549254445155, 10.857511187902139, 10.840440947857209, 10.823416778278993, 10.664703021235272, 10.176470338996085, 9.547280125967191, 8.995453865983626, 8.516354053898766, 8.102473043604942, 7.749099417612058, 7.535410956104255, 7.474936243808237, 7.4686791849421095, 7.462448295327136, 7.404802521890848, 7.233359172007762, 7.028862283809556, 6.871097200258417, 6.759438189562343, 6.69295165063565, 6.673909953809925]}, "37": {"0": [2.7628548687163548, 2.779597747433129, 2.8356095921787996, 2.853042776410658, 2.8543401859611506, 2.855647096912704, 2.8749925252857382, 2.9890273951342503, 3.2541681155144633, 3.6301167218805457, 4.129314762534661, 4.77023900863243, 5.577857958488787, 6.18845842341055, 6.332157032303259, 6.342576353487438, 6.353019761934115, 6.502137824170391, 7.256404997553135, 8.711357656556533, 10.55035218672396, 12.87248414986934, 15.813887854418708, 19.558591384304595, 22.43321745327474, 23.115825003596182, 23.165373351615102, 23.215042963439032, 23.924137513998676, 27.54713904463662, 34.661943296225935, 43.89143570691389, 55.92326366481085, 71.68072876315875, 92.39476206810221, 108.68403032640147, 112.5914206783189, 112.87576718290329, 113.16088811324724, 117.24571645509133, 138.31401103154482, 180.5820465030341, 236.70143879793793, 310.8968910105067, 408.09962557695434, 532.2638547258753, 623.8630904463314, 644.8839707459855, 646.3926617150476, 647.9035730174074, 669.3388568411401, 771.3686599838377, 928.6116333708517, 1048.4893540075973, 1099.4257969720366, 1068.1885388753294, 963.9002942590038, 871.7404843283102, 850.1943098838917, 848.6497501828189, 847.1035796221845, 825.4326385951641, 722.5880782728158, 567.5961621596991, 436.56037272284266, 332.94439078160497, 253.44564744449715, 193.27642132715366, 163.28805770157476, 157.4765557778818, 157.0709088712025, 156.6663756167972, 151.10947770081614, 127.99168551414036, 98.6916881878901, 76.52525558419252, 59.689764606677116, 46.85387775369716, 37.03290658141045, 32.06627895510785, 31.095916701020407, 31.02811586864404, 30.960489710579907, 30.029901757310252, 26.123290592855902, 21.07630318800719, 17.17149915348653, 14.146116025069839, 11.808064951278448, 10.023600206684547, 9.138970924962331, 8.969323861103875, 8.95753713850415, 8.945786442331645, 8.784662941311284, 8.127334499747032, 7.348765819222927, 6.84801509118229, 6.6798739343225595]}, "38": {"0": [2.77201642441565, 2.7855327597780604, 2.895914721839874, 3.1156166635495617, 3.449913667688899, 3.9106077770656698, 4.516123219275423, 4.98300212469972, 5.094942159158336, 5.102629555033996, 5.110334803622039, 5.226621215443718, 5.808476128431569, 6.93030552854997, 8.358324932416606, 10.180621405725535, 12.50355210562563, 15.470698499376, 17.763333574291412, 18.315219614724004, 18.35313382571139, 18.39119356423786, 18.96593807141145, 21.870430912502005, 27.57698274617156, 35.01688474584369, 44.766902949037, 57.624229110355444, 74.64333591403805, 88.15972143887662, 91.45889154633603, 91.68612708771641, 91.91396778783381, 95.36790319754402, 113.01097065740773, 148.56006339579787, 196.21079035059057, 260.0881853018031, 345.3257879466172, 457.3850350725704, 543.6308951790782, 564.1415974609121, 565.551729339534, 566.9639096192899, 587.9343300559641, 690.0297372059747, 861.3099225097596, 1011.5308405516577, 1099.778361534828, 1101.9637540178974, 1018.6016525984509, 930.2949224095678, 908.3647859806955, 906.8725998411184, 905.3774832739723, 882.9366836970765, 775.8586802569952, 608.640248823948, 464.8942995511258, 351.18294886601103, 264.5072179838239, 199.5275105831119, 167.3175838644519, 161.0264504426625, 160.61177614285072, 160.19832559096776, 154.19407581190188, 129.64225194637095, 98.95795792915472, 75.97626348939902, 58.70960922165988, 45.68068603901854, 35.808540243545316, 30.835065813535426, 29.85568840735331, 29.791010386358924, 29.7264929637776, 28.788607774166163, 24.921319537145312, 19.984762354660354, 16.202829756560487, 13.302210749479663, 11.09159208477638, 9.43443109478446, 8.627622089977391, 8.473284060137507, 8.463148254800595, 8.453045363014013, 8.307132599099836, 7.728218432855619, 7.0731481043188795, 6.699482647665533, 6.605408258064457]}, "39": {"0": [2.7670493311094475, 2.7746952382814154, 2.7911217664338643, 2.8168183655397887, 2.8413348391596194, 2.851398523756583, 2.8526658612914555, 2.8539444103375393, 2.8649201902036068, 2.898436098855535, 2.9510969633291673, 3.012209325452761, 3.0827518758917463, 3.162084757060883, 3.2506851978472775, 3.3226771177585617, 3.3498491504338586, 3.3532390271135277, 3.356639886332218, 3.3847303340597743, 3.466621996792367, 3.585754299303608, 3.715408425947799, 3.856231444003627, 4.008398450937786, 4.1726132553316795, 4.30247261523266, 4.350919833337436, 4.356939447147178, 4.362963390846353, 4.41252415521204, 4.555349980512801, 4.75986606809852, 4.978699030280212, 5.212529680558937, 5.462770119794483, 5.730397973911531, 5.940786577332259, 6.019226373467088, 6.028970702388253, 6.038738577203761, 6.118977207212099, 6.349533465579741, 6.679161036322273, 7.032217387919863, 7.4106842665769905, 7.8160550092101415, 8.250350551304521, 8.593008999674977, 8.720600912946011, 8.736447208117832, 8.75230649484662, 8.88272039300139, 9.258226337113427, 9.796394361041113, 10.372252188931018, 10.989063652555357, 11.649732280170358, 12.357833390360346, 12.915870504887978, 13.123443232945142, 13.1492636559197, 13.175146029545914, 13.388021098002842, 14.000701278836054, 14.87930700832544, 15.82155555244754, 16.832242958907045, 17.92048546458739, 19.08881762292184, 20.01393817083992, 20.358680049575284, 20.401481632884735, 20.444381382538516, 20.797223415013036, 21.81708382262436, 23.284580658024186, 24.862774503192455, 26.563823048643854, 28.39892503993493, 30.37721412209629, 31.94540890748343, 32.531676050766045, 32.604585158816235, 32.67764962653652, 33.27846846948085, 35.01759480360755, 37.52057202276313, 40.22506774428094, 43.14723930309386, 46.30667793999353, 49.72617122960943, 52.441284323852784, 53.455487929320064, 53.58167837247694, 53.708113960940956, 54.750953380023205, 57.77625189622949, 62.140177806882, 66.8726980201766, 71.99402134658177, 77.5507180497618, 83.5680876772838, 88.36143503304955, 90.1594916911028, 90.38328505858851, 90.60775954728321, 92.45561599465418, 97.80357021088301, 105.5473188249448, 113.95894778215045, 123.08497740217504, 133.00532667586617, 143.7687414592428, 152.36850143202204, 155.59273333575888, 155.99368168702495, 156.39579723285914, 159.71230811482687, 169.31630476662474, 183.22801299185838, 198.34701019917094, 214.7814564419108, 232.62670781652267, 252.00213182190762, 267.44202359682384, 273.2288328655269, 273.94872730734033, 274.67058028980557, 280.6119381255496, 297.79985277150536, 322.6861901286122, 349.57161649644, 378.6110274266037, 409.89552858811334, 443.5102710838258, 469.95777010944397, 479.8026339627567, 481.02590397906874, 482.2514222279296, 492.3103847656896, 521.2084495853564, 561.8953873727708, 604.882776956303, 649.6824563333167, 696.015932749269, 743.0510071907102, 778.2359524618288, 790.8400546394568, 792.3829031980376, 793.9246311678443, 806.5416541493148, 841.3250430949297, 886.2999694903777, 928.9237623768257, 968.0107797025993, 1003.0550054372733, 1032.6150322281123, 1050.5406066262583, 1056.1126031530873, 1056.7662098147005, 1057.4119688021947, 1062.434003332865, 1074.4898031693917, 1083.9474455398108, 1086.6803099880399, 1082.2707413386463, 1070.9429400702018, 1053.0552424552093, 1035.4786082083226, 1028.4518770538295, 1027.518164419116, 1026.5789323067788, 1018.9254029031633, 995.4637195235131, 959.6870419508067, 919.9638529310851, 876.574673897474, 830.8518923332298, 783.9445955543274, 748.7950717904554, 736.1553726877152, 734.6023708948744, 733.0493387280594, 720.4092240144012, 685.5871484096406, 639.6302510377501, 595.1562628821904, 552.6430352198313, 512.3870540839517, 474.35404068020017, 447.6691238403674, 438.3878061111598, 437.2577277199009, 436.1307462622684, 427.07266700447013, 402.76873055683683, 372.0103522000332, 343.4437127035741, 317.0233616940902, 292.61594204218153, 270.06043864927653, 254.49123129722878, 249.11645206046208, 248.4628523964218, 247.81091202060512, 242.57369164495876, 228.5953790907815, 211.08745792610785, 194.96352356999674, 180.13117766956339, 166.47067763897584, 153.89878837245243, 145.2206511041614, 142.23058974467344, 141.86798502172724, 141.50641804176047, 138.59760771187734, 130.8406243959038, 121.10699323902219, 112.15212821866446, 103.90603017175067, 96.31604402701781, 89.32178892878244, 84.48119050051659, 82.81265337784153, 82.61017042162418, 82.40823603497145, 80.78513571040395, 76.4505958003879, 71.008161230796, 65.98605974243321, 61.352272447395414, 57.07400559951384, 53.123718457520205, 50.388364153914424, 49.44220256982228, 49.32755754976708, 49.21320001567763, 48.293059137854115, 45.83161527397951, 42.73498439830509, 39.874600692728826, 37.22525876338324, 34.77903481757467, 32.51232527090495, 30.94025975309056, 30.397187552483523, 30.331296951057958, 30.265583668709017, 29.73542254573479, 28.31866278267015, 26.531223880463077, 24.876446438693563, 23.34215060328218, 21.920159601496085, 20.601087595145327, 19.684848667217512, 19.36785125502407, 19.329344767776107, 19.290933119287587, 18.981802054141554, 18.15376882085673, 17.108917146196656, 16.13947974345559, 15.240101629885029, 14.406365687473018, 13.633246286269967, 13.096980610261342, 12.91130211180806, 12.888694323175182, 12.866208140868547, 12.685384196473905, 12.20159082470631, 11.592901348278474, 11.031373712848273, 10.513150297752407, 10.036571122560721, 9.599662205137637, 9.299564957236088, 9.19653294904613, 9.184040414414605, 9.17158481803655, 9.071574159256317, 8.806372304309303, 8.478736359536502, 8.182470316563673, 7.915822905197611, 7.676858799153554, 7.464100318705757, 7.322097518989327, 7.274305650256614, 7.268551630055127, 7.26282332168709, 7.217021718930594, 7.0983915279766245, 6.958227938666707, 6.84002888261153, 6.743471277949546, 6.668370325879926, 6.614494745516545, 6.588283711734533, 6.581768262201792, 6.58107150503195, 6.5803977173161625, 6.575771765541631, 6.571497753760128]}, "40": {"0": [2.7589786298137464, 2.7643226849447915, 2.7753100402491997, 2.7871222121556833, 2.792742287320584, 2.7935922379374727, 2.794452883937134, 2.8010789565955077, 2.819729249980705, 2.848935826059554, 2.8837860642385627, 2.923627578432361, 2.969196764924308, 3.0202650398080717, 3.0636624539764483, 3.081443647930976, 3.0839079712062314, 3.0863818704150385, 3.1048186153437185, 3.1545195579798513, 3.2245785238750564, 3.3005342096246144, 3.3825175342214915, 3.470854005742908, 3.5657055975163514, 3.6434378930687346, 3.674919082995483, 3.679253716333156, 3.6836010656828124, 3.715852635605995, 3.801263705177276, 3.918435744980118, 4.0430054135129065, 4.175316375253053, 4.315774601648592, 4.464079123444854, 4.584303665404139, 4.632582394611241, 4.639227785861577, 4.645888223294276, 4.695197077698882, 4.825472880506726, 5.002543181295793, 5.189313449286161, 5.386159641919243, 5.594082858395878, 5.813293687276942, 5.990323009807839, 6.061817820465313, 6.071654198860956, 6.081509868574771, 6.15438966234773, 6.345820668621859, 6.606670258230539, 6.882349038031523, 7.1736965413936655, 7.481356242531402, 7.80661211569308, 8.070117582213008, 8.17613581442584, 8.190703355315394, 8.20530747679139, 8.313536331960401, 8.598442092924326, 8.987396581073577, 9.39755204853666, 9.831625706924099, 10.289820599305896, 10.773736432648366, 11.164976496234072, 11.322773326994204, 11.34447164762572, 11.366205455526739, 11.527008801733418, 11.950716283177918, 12.527800650476454, 13.138622087740499, 13.783785334599768, 14.467029718519283, 15.188984472710331, 15.774178320045031, 16.009699989965906, 16.042109235315635, 16.074589676259276, 16.315116730919257, 16.950124034601203, 17.817717108878604, 18.736542522254076, 19.71084106084983, 20.743642679574666, 21.838949883048627, 22.726995278579526, 23.0861649290881, 23.135665130591683, 23.18529172680432, 23.552484786418944, 24.51966375417181, 25.844572847797906, 27.25193234430341, 28.745429776986146, 30.332253878411098, 32.01835931971634, 33.38888853951121, 33.942807938519834, 34.0190472053285, 34.09548891877495, 34.66231529487844, 36.16169740814463, 38.21398047219629, 40.39729148763679, 42.716499171661326, 45.18796202162299, 47.8213777030744, 49.96256180941005, 50.828560492769746, 50.94782648265927, 51.06733535907653, 51.95396403597726, 54.30065185830374, 57.52512450875157, 60.95860822023996, 64.6207056753237, 68.52185705529998, 72.68121269709184, 76.07204378499823, 77.44531516564936, 77.63470456302855, 77.82463570660266, 79.23299659071922, 82.95288426997344, 88.07749149015449, 93.53561083152384, 99.36738558591706, 105.59385299018487, 112.23780956978489, 117.66985375356653, 119.8689876184821, 120.17207614941027, 120.47598553348456, 122.73000619742872, 128.6951549861287, 136.9118143136247, 145.67594066460077, 155.0601049855677, 165.07317729847637, 175.76258764753885, 184.49471934987622, 188.03425446434937, 188.5223804123714, 189.0118316355558, 192.64114145056328, 202.25561228630096, 215.49084011543388, 229.62227713296593, 244.67562742939054, 260.78347356444567, 277.9307034262362, 291.89390076792756, 297.55490407208913, 298.3358461153017, 299.1189680398857, 304.9248174638415, 320.26881714785645, 341.2966815084271, 363.63820519801175, 387.31407043772555, 412.40314216233855, 438.93058710888926, 460.4001783908167, 469.02137696383005, 470.20559445723217, 471.3920601831829, 480.16255326667397, 503.1907637241997, 534.3540416680218, 566.7828888556788, 600.5663940422526, 635.3440764289376, 671.0182938090562, 698.9637443427379, 709.9102286547421, 711.4085251674436, 712.907388127171, 723.9176669107111, 752.1335075873894, 788.7286043996925, 824.7699181528029, 859.5126376372418, 892.7718969525573, 924.4383405679147, 946.8322699569303, 955.1452592814876, 956.2651224920733, 957.3807532520063, 965.5452269127733, 985.1750239734081, 1007.8432661295602, 1026.5400835700748, 1041.1896184501172, 1051.9623313673653, 1058.1511045392772, 1060.1316349536366, 1060.3311760288727, 1060.329366616955, 1060.3204478959462, 1060.1346455127652, 1057.2108277083478, 1049.684252694186, 1038.1512011937104, 1022.2565353067943, 1002.8461607103583, 979.8067324177198, 959.7695641277743, 951.4442790226609, 950.3004476855361, 949.152046841159, 940.6166108603849, 917.4435455698242, 885.373325958478, 851.4614849223534, 816.2386144527201, 780.1110372762481, 743.6130274384722, 715.4535789766243, 704.4793746216718, 702.9847835689052, 701.4906013632786, 690.4981537798071, 662.7277170517392, 627.2296608127306, 592.528387443564, 559.0822968427367, 526.9352065331838, 496.1789665398618, 473.3246055975055, 464.6331264127859, 463.4617864390184, 462.2950876686119, 453.7989294579895, 432.6108432896457, 406.46766787246185, 381.66026327470024, 358.30920184062626, 336.30454734070184, 315.5635843771411, 300.48388887544894, 294.77663060760585, 294.0063449261052, 293.23787308556024, 287.65166563090156, 273.8656185655268, 256.9807940541006, 241.1494536825526, 226.30353637027173, 212.4013272140372, 199.37533139017205, 189.90831639130516, 186.33293143653273, 185.8509821354285, 185.37036278178982, 181.88545566052798, 173.29336534284974, 162.77051966317916, 152.9090536035596, 143.68914429148964, 135.04607521174745, 126.9643880669572, 121.08843453719525, 118.87228544013828, 118.57356560013956, 118.27567232899406, 116.10986132283824, 110.77438043808617, 104.23665676110542, 98.11714126558888, 92.38852467864164, 87.00570411633237, 81.97507557547199, 78.31083273975734, 76.92767526488262, 76.74108431817332, 76.55497278729952, 75.20435768206858, 71.86659060125972, 67.78255018867635, 63.94841364674489, 60.34943197745264, 56.97461801925403, 53.80543522599994, 51.49926338020038, 50.62579654200263, 50.507979838118935, 50.39046319858916, 49.53774286274298, 47.43307333407117, 44.84625430699809, 42.419256828158346, 40.13945539275686, 37.99532077100916, 35.982200526356195, 34.51396777321315, 33.958674289294166, 33.883778363345954, 33.809069346143644, 33.266102524782134, 31.922221692464337, 30.27416253731093, 28.722319075378778, 27.261493693623784, 25.888877037275364, 24.596352524971312, 23.652865703799204, 23.295985403578527, 23.247806567930777, 23.199743803202242, 22.850789081780864, 21.98593520675268, 20.923480047223713, 19.922442388023523, 18.97917484388997, 18.091112364600228, 17.254817962087046, 16.643662101355854, 16.412293064820812, 16.381082017798015, 16.349951438718325, 16.1238731475308, 15.564030253107896, 14.874533096069673, 14.225227813572795, 13.61429383477688, 13.04014439769221, 12.499417700023786, 12.10552761573164, 11.956457573779135, 11.936358207981977, 11.916313032604887, 11.770840536602545, 11.411053420572738, 10.97018563181366, 10.556654773581007, 10.169799942091688, 9.80795246352822, 9.470903254500314, 9.227238952903445, 9.135438170183479, 9.123048133790165, 9.1106963253724, 9.021291671129298, 8.802298904390646, 8.537242074782823, 8.292611196746721, 8.066776003567028, 7.85985411465127, 7.670335713101486, 7.535691812928075, 7.485468873097559, 7.478729515368052, 7.472018302955949, 7.423659076280119, 7.306654740611975, 7.168059021103255, 7.04397711145277, 6.933936529138559, 6.838045104728148, 6.755809408512752, 6.701651704808117, 6.682710080373471, 6.680230425861227, 6.677775481518675, 6.660468748290275, 6.621470842977848, 6.582881272406273, 6.557775522975318, 6.546525808380758]}, "41": {"0": [2.743301743230875, 2.746098661925632, 2.753850905923251, 2.766929855516971, 2.7803420131014387, 2.786597671184764, 2.787533680442258, 2.788479999587979, 2.795513932968716, 2.814727800176835, 2.8438140167878463, 2.8771262515725184, 2.9155630621164272, 2.9592419316577407, 3.007311381075856, 3.0485660367677268, 3.0658221004617476, 3.068280843243261, 3.070748376383484, 3.0886275070476934, 3.1355052045899843, 3.200420979468354, 3.270708411899572, 3.346228508808801, 3.4274756367782584, 3.5142390563038743, 3.5857141061898967, 3.615316908608453, 3.6195119942175036, 3.6237099979007255, 3.653936344015421, 3.732399275505904, 3.8388058455065863, 3.951752128342682, 4.071202677240728, 4.197427470823041, 4.331044894246728, 4.439655292544691, 4.484339309881815, 4.490681057044985, 4.4970379094979815, 4.542768472886354, 4.6601540146843785, 4.818248239470698, 4.984393022565337, 5.159264624362155, 5.34295506626771, 5.536175303014238, 5.6934077096385485, 5.758093974708444, 5.767255017027248, 5.776418617496143, 5.842153704567039, 6.01151521741345, 6.239317895039488, 6.479040786470907, 6.731522910133228, 6.997295080521807, 7.277243883180358, 7.50540064475928, 7.599148867689297, 7.612446147368501, 7.625775861765159, 7.721578660703994, 7.9678989569847305, 8.29985776420518, 8.649376949986696, 9.017416949786199, 9.404835656489283, 9.812498910329236, 10.144843231226012, 10.281443659814364, 10.30080405598344, 10.320208630060538, 10.459525339245577, 10.818152577459001, 11.300770599314578, 11.809157723323702, 12.343578548794778, 12.906520662785757, 13.500494172378758, 13.985110726913746, 14.1837074456201, 14.211853922217726, 14.24006446398518, 14.442822302861034, 14.966066465515045, 15.671294444437606, 16.415628249902213, 17.200849572798024, 18.029913309137136, 18.905152206770143, 19.61937379231512, 19.913103695174513, 19.954787195454227, 19.996578772828016, 20.297328558555794, 21.072983539771126, 22.120142604830985, 23.22717004623105, 24.396772051076134, 25.633108165031537, 26.941270242744444, 28.01284827591958, 28.453641496855667, 28.51615168819841, 28.578813427608427, 29.029449992220986, 30.193310385329173, 31.7687297923841, 33.43452701436306, 35.20117034134472, 37.07094392304082, 39.05047525950895, 40.674518302842216, 41.34396775236794, 41.43882751173264, 41.533907557377724, 42.21691102203418, 43.98598140188399, 46.38289792528865, 48.92380711467097, 51.61926791948512, 54.47980895593722, 57.51692450110046, 60.00651818613892, 61.03252824207674, 61.178259571763896, 61.324400242660865, 62.37699552632798, 65.10078121483583, 68.7900483943164, 72.70790858655474, 76.8675061237182, 81.29195591292543, 85.99218030057536, 89.85083474031906, 91.4427884206776, 91.66881215755551, 91.89549987780981, 93.52951829187705, 97.75431764453883, 103.48831729908765, 109.58763186560378, 116.07756438297149, 122.97512871712493, 130.3083986034747, 136.34233614437395, 138.83281806751407, 139.1863419087388, 139.54080456385108, 142.09230731360478, 148.7040797024956, 157.67689700358054, 167.2252199150504, 177.38370895651306, 188.19283073704926, 199.6808280088108, 209.12259192526037, 213.01704046733852, 213.56946990680143, 214.12434930144929, 218.12128270852756, 228.45945488634473, 242.49449340704126, 257.405009752628, 273.2233422789251, 290.02935676063447, 307.8277860710489, 322.4143742445146, 328.42858323978817, 329.28188192529484, 330.13985178452043, 336.2902832151405, 352.12688098264243, 373.54234732811443, 396.13603630389326, 419.9094632184774, 444.84153032688516, 471.09447765475085, 492.23972294717544, 500.8921280318875, 502.11384780561883, 503.3367029320614, 512.1132492808341, 534.7072033518643, 564.5114679594714, 595.2916336564738, 626.9492260134958, 659.111333340335, 691.7910144965309, 717.2914704802131, 727.4390616351162, 728.8646236071684, 730.2891929154576, 740.4198998964914, 765.7810100604025, 797.7761815206719, 828.837760381722, 858.6668045929592, 887.0159442243788, 913.082059960774, 931.7236135868995, 939.0085233824556, 940.0069338215718, 940.9928350741612, 947.7716079029741, 963.5016078254852, 980.9158585385281, 995.657610872787, 1006.6455916277383, 1014.4310413309204, 1018.5718476448476, 1019.2524537117649, 1018.878732170652, 1018.7971086961473, 1018.7083078108436, 1017.7878383387875, 1014.1513925806003, 1006.4733195397788, 995.2223972911223, 980.7122057367542, 962.965957861055, 942.2023416506102, 924.1723903412746, 916.6767934889466, 915.5935809536055, 914.505333437388, 906.6096252653361, 885.7885288160512, 857.4971724370065, 827.664752246682, 796.5585537601545, 764.4664701572636, 731.9369887683222, 706.4948195172443, 696.3049169259007, 694.8758027279487, 693.4471180083369, 683.2639190461454, 657.9130032687789, 625.7099640132013, 594.2016450622757, 563.3375584137259, 533.5815542401183, 504.7796062393056, 483.23625713338487, 474.8416318761886, 473.6599248238546, 472.4780638439795, 464.1993301253214, 443.97747231900524, 418.9974367923301, 395.2457988337226, 372.73106268936283, 351.381010735449, 331.15653772597517, 316.2127338220483, 310.4197893177861, 309.6145310614578, 308.81128782211294, 303.1468506094874, 289.4142118873548, 272.670413344101, 256.88526204250945, 242.01367931066181, 228.03536331046342, 214.85978480709315, 205.15519816862408, 201.40637400570918, 200.88599915292366, 200.36696479420758, 196.709359690734, 187.84859578985373, 177.0705711354159, 166.94926650171917, 157.42058537177962, 148.4815440008359, 140.06164269032695, 133.86243238302313, 131.46915419393898, 131.1363889079738, 130.80456409582425, 128.46862805198626, 122.82561498469744, 115.95013357219146, 109.48877672220615, 103.40558539216356, 97.69055601497095, 92.3163970996227, 88.34991467843689, 86.82114949959066, 86.60875000882243, 86.39677814068367, 84.90337389796113, 81.28976920106292, 76.88413796604043, 72.73826553623458, 68.83598372027645, 65.16347511644724, 61.701352511940875, 59.14938332948584, 58.162812997546084, 58.025729183826925, 57.88900192436368, 56.92546315358066, 54.59217589987074, 51.744838375877215, 49.061106440164714, 46.53241741199215, 44.1495777621558, 41.90071253260702, 40.24074087154021, 39.59879849500435, 39.50957046180821, 39.420259048785134, 38.79353142363731, 37.27233360363735, 35.41578634541311, 33.662911823908864, 32.01004405690263, 30.450713199658143, 28.978404635294773, 27.888920564988535, 27.46790082357933, 27.40924828521085, 27.350733548789602, 26.939016383736146, 25.940821968620618, 24.720100985482624, 23.567113177597182, 22.477266516741658, 21.44796404956228, 20.47479405042434, 19.75574793592289, 19.477065750040353, 19.438134383595113, 19.399354817094867, 19.126763899447564, 18.464873036971504, 17.65510645239925, 16.889801691230023, 16.16704299149589, 15.48393771564264, 14.837892170197533, 14.359740279840665, 14.174634910105157, 14.148952346857387, 14.123333261134103, 13.942600565932485, 13.503292232643316, 12.966875610039, 12.460830997917304, 11.983408753369094, 11.53291803541543, 11.10893754453685, 10.796100339559716, 10.675329706445972, 10.658546583800737, 10.64180665396008, 10.523840153925384, 10.238142091544802, 9.890658500259491, 9.565789503192498, 9.261439935768866, 8.977155537504903, 8.712418082651324, 8.519110348978577, 8.444915738510888, 8.434659343520957, 8.424436690851175, 8.352537606186772, 8.17984365530414, 7.972724531725591, 7.781871680820075, 7.606074755679461, 7.444624136384363, 7.297436733164719, 7.191929296563468, 7.152038700279413, 7.146528911238066, 7.14104070447138, 7.102929440681456, 7.012618990205591, 6.907117591160266, 6.813973637344369, 6.732823033167705, 6.663839711246585, 6.6068037709547545, 6.570534884335263, 6.558152669512014, 6.556503107916745, 6.554874427205083, 6.543878103369112, 6.52122109913746, 6.502645593348833, 6.497114039633241]}, "42": {"0": [2.727120539745832, 2.7801482779647477, 2.9212515654301163, 3.052999201795395, 3.0860611108704203, 3.088655000390168, 3.0912591703372336, 3.1259742571185853, 3.309332713814987, 3.680190249857499, 4.158919650164614, 4.759423167608285, 5.5029027761299085, 6.420001198904098, 7.104499879686137, 7.264676714617714, 7.277208248894533, 7.289772946433156, 7.455793670271142, 8.292654845894768, 9.883513108542328, 11.856384549113038, 14.30588104656567, 17.36359357477176, 21.198184775614738, 24.097020129438164, 24.779669427975307, 24.83313634301615, 24.886727594295696, 25.59483897429069, 29.18850735033631, 36.151437051686294, 45.01367309606146, 56.33936863440063, 70.86659324431655, 89.55449182312131, 103.96208743007895, 107.38242265787889, 107.65025133597234, 107.91878760695272, 111.48121122175128, 129.71358798146872, 165.6027881164276, 212.0093435867057, 271.76972064513785, 347.99200360298596, 443.1062930616972, 512.7032144730804, 528.6499119130162, 529.8837322605781, 531.1189855361306, 547.3237678543599, 625.750179269532, 754.0193025875247, 868.3049590750132, 946.1542084439396, 970.3567789213259, 935.9630335919543, 887.2764750588253, 874.3105851484538, 873.2931764623866, 872.2720880264324, 858.6087348275586, 787.9436891407964, 661.3932032405603, 535.7897090328953, 424.8997262168704, 333.2132193033175, 260.14697753241023, 222.62526373612118, 215.27471291780154, 214.72024816042384, 214.1673309621166, 207.1015475196704, 177.35941313948533, 138.84025720647654, 109.08097054705668, 86.05544204101172, 68.2140712578541, 54.34473673584673, 47.25145421659058, 45.859176124950594, 45.75405397919735, 45.649173183972344, 44.30979594483705, 38.65438217258264, 31.253146113460943, 25.444035496963366, 20.86951198250223, 17.25815477088257, 14.403924388916408, 12.927854300660234, 12.638186714587972, 12.616286097440097, 12.594445051596455, 12.31493697373745, 11.135002151058009, 9.601737278458819, 8.437102792396942, 7.582865952377928, 6.986606461502084, 6.609918589062818, 6.47877637715937, 6.460994339056489, 6.459784725472866, 6.458600434578826, 6.447215639745891]}, "43": {"0": [2.7058139839067263, 2.7076561417781466, 2.7088916815477906, 2.7091198005356905, 2.709359824829878, 2.711038387055951, 2.7160268169354755, 2.7247007855287637, 2.7352498087927697, 2.7486603410482546, 2.764968704932376, 2.783751255909572, 2.8005318010737366, 2.8082964408199387, 2.809612861658884, 2.8109437068767043, 2.819179623177533, 2.839605619084164, 2.8664807340142695, 2.895741033013225, 2.9276378046030236, 2.962225825283432, 2.9990222281462646, 3.0309678773304194, 3.045537796032214, 3.0480146567749644, 3.050501182761531, 3.065607602223379, 3.1012545959732405, 3.147100995534106, 3.1956903501302083, 3.2472010830311473, 3.3011110780071498, 3.358461886327086, 3.407133699913683, 3.4291357742858155, 3.4328672591122507, 3.4366108035162353, 3.4590529098571303, 3.511243946441036, 3.57859370594089, 3.6489330237756907, 3.7223637861509737, 3.7988579196935226, 3.878799959632723, 3.9461164162515034, 3.976702813974319, 3.9818708990274185, 3.9870502127937737, 4.018348174776643, 4.090759363788195, 4.182582303920368, 4.278003645796678, 4.377070209576226, 4.480173920023732, 4.586586104973985, 4.676711262345188, 4.7173432779568785, 4.724212702239911, 4.7310959144910525, 4.772429851552324, 4.868093954824264, 4.98941400570977, 5.114689568152196, 5.2451248631727125, 5.38015294838026, 5.519830777014059, 5.637613916151418, 5.690527088666714, 5.699529288921762, 5.708548097519344, 5.762676105218906, 5.888148633697639, 6.046705559275122, 6.2108261299140235, 6.382240120317486, 6.559514718418374, 6.743800471056443, 6.8990851710332395, 6.96913103001124, 6.980971935010946, 6.992838218067959, 7.064129068781753, 7.228631316340458, 7.438276698926561, 7.656692686344324, 7.882114324025002, 8.116869244528106, 8.360917835818531, 8.56617853350757, 8.659010429528244, 8.674707064957689, 8.69037699230387, 8.784719477239959, 9.002743958005272, 9.279478369728515, 9.566736316507543, 9.865352235461163, 10.174760754502785, 10.495669127843152, 10.766135158609714, 10.887989047559405, 10.908576241034291, 10.929222246483814, 11.053624632081267, 11.341083239695687, 11.705515736481122, 12.084307487737341, 12.47708448263574, 12.885273445505483, 13.308187875731122, 13.665164812093199, 13.827048141953215, 13.854303767319834, 13.881620589716581, 14.045793591169485, 14.42595387264069, 14.90965861845363, 15.410848480035508, 15.932479624343792, 16.474648753878103, 17.038663649336286, 17.514736472552006, 17.729754861747463, 17.766098369029027, 17.802525199215864, 18.021613661781085, 18.529706935685926, 19.174407460339967, 19.8461172963815, 20.544408061747905, 21.270895354502628, 22.027136370242737, 22.665718312140907, 22.95421910192521, 23.002995794451895, 23.051896831454656, 23.346097240548687, 24.02862650225457, 24.896273343227517, 25.80101984166871, 26.741778058253477, 27.721253952113, 28.74152471722904, 29.604338829105586, 29.994923005983107, 30.0610492709193, 30.127361433823523, 30.52604393024126, 31.450706756037913, 32.626352537914535, 33.85370886874631, 35.129534513982634, 36.46312442916029, 37.85167536569232, 39.02700897595688, 39.55884290744596, 39.64876096583593, 39.73872931785914, 40.280789161061755, 41.539376477809846, 43.144641746866256, 44.81772425698826, 46.563235832878235, 48.383000132296154, 50.28225471338099, 51.88984255293479, 52.619589563236104, 52.74308827148714, 52.866911090613726, 53.61068454106851, 55.335868512548316, 57.53738915407492, 59.83603888123394, 62.23538945853968, 64.73752292904506, 67.35294249557575, 69.5686604752272, 70.57435814357336, 70.7447291341963, 70.91543267108685, 71.94293490806662, 74.32188653929627, 77.358947390631, 80.53011379083902, 83.84734838929596, 87.30875903338993, 90.92936819296877, 93.99893004023285, 95.38885219213694, 95.62398778169712, 95.85971682582645, 97.27947606313464, 100.57690636117553, 104.78656345560512, 109.18605879299623, 113.78184814339764, 118.5882542005162, 123.61627596736483, 127.87756804098794, 129.8106558978156, 130.13768876144368, 130.46554957140003, 132.43825744475035, 137.02224527191086, 142.87974246889024, 148.99375499394955, 155.39332880911553, 162.07695471664238, 169.0616892539411, 174.98541296600828, 177.67041990924076, 178.12557273241043, 178.5819698500938, 181.32950425274373, 187.70116198264614, 195.8322397578384, 204.32244906841396, 213.19734321011796, 222.4579854717186, 232.13489340188733, 240.32134982965007, 244.03766976982027, 244.66613496856402, 245.29608888478396, 249.0836946525583, 257.8714967461504, 269.0695064294779, 280.74871507281074, 292.9143107361097, 305.59098621993496, 318.76203062999707, 329.9159164942082, 334.95149213718844, 335.80230476497644, 336.6549616637269, 341.7794169420465, 353.6276693564406, 368.69326314686856, 384.2958372117079, 400.45284136675485, 417.1521009106544, 434.41444181141406, 448.90107602893056, 455.403494541996, 456.5000219821793, 457.5983210401221, 464.16637572769514, 479.32258670195665, 498.33082005297973, 517.8885175911096, 537.7930512571105, 558.1050742328817, 578.7476324951273, 595.653621080624, 603.2428105598308, 604.5180724635627, 605.7938463816033, 613.412484767698, 630.5985597090163, 651.8767442641097, 673.075480848235, 694.2040063220418, 715.1921222534197, 735.6529703781595, 752.1496074019468, 759.2941057692387, 760.4863331013523, 761.6762734676814, 768.741390415547, 784.3848757326986, 803.146690614879, 820.891130500747, 837.5434036562807, 853.3049893032844, 867.9720973176335, 878.9330931746232, 883.4903810873819, 884.2372385819818, 884.9791181500884, 889.2565181170415, 898.153819939568, 908.0044187219748, 916.398732173315, 923.3235204021704, 928.540707533329, 931.8421140324857, 933.703634102278, 933.8504920453423, 933.8408266716958, 933.8505210880032, 933.9449280107531, 933.467984901049, 931.1410953592433, 927.1325301416435, 921.401854083495, 914.3019960481697, 905.625701298683, 897.5024574892392, 893.5117088625608, 892.8290557104266, 892.1417233302257, 887.9464096699298, 877.848866588789, 864.2491862110595, 849.1666906054902, 833.1631393312606, 816.0785442917023, 798.1869001720817, 782.8464708778918, 775.9098754960074, 774.745465477403, 773.5799424576409, 766.6064506166379, 750.5605090349029, 730.2495493886565, 709.6392380999821, 688.7258749536549, 667.5493431595611, 646.2880416339716, 628.9410765595483, 621.3526616882909, 620.0706432299528, 618.788968452653, 611.1742011894645, 594.0759337359686, 573.3087622519782, 552.7569696232096, 532.534156120445, 512.7208384167217, 493.29728129687606, 477.8577669812419, 471.11209253340223, 469.98477231459236, 468.8622111332525, 462.2006851181146, 447.45533651491183, 429.83864695418697, 412.7014860844784, 396.1672609371175, 380.17399847008653, 364.7209152872666, 352.5232033792748, 347.2545654144331, 346.3775849345898, 345.5024689893371, 340.32136692070287, 328.86839030753845, 315.30916763790776, 302.26427213832665, 289.74069798843806, 277.7149035397379, 266.15068938903636, 257.0804511443844, 253.1655080505873, 252.51599197048674, 251.8682188642216, 248.04144913886213, 239.59517918085322, 229.61480224946976, 220.05400210470077, 210.90947868507405, 202.14476322585406, 193.747282374223, 187.16734121355222, 184.33457024790462, 183.86381786486209, 183.39429498395666, 180.6195193833265, 174.50473206524697, 167.2929098355424, 160.39273927538324, 153.7916786879336, 147.46732359725672, 141.42581722553206, 136.6929072668066, 134.65624302726204, 134.31784712613276, 133.9803520722011, 131.9831279548984, 127.5882721979063, 122.3986877756489, 117.43633573363626, 112.6914011546274, 108.14714702787077, 103.80005456293914, 100.39489077828844, 98.92802629043763, 98.68437890790719, 98.44139216900227, 97.00523688871618, 93.84249302488601, 90.11122299684449, 86.5430715351307, 83.12440799727369, 79.85148806155615, 76.71917385605218, 74.26591682211358, 73.21015120348882, 73.03464129342912, 72.85956758554674, 71.82376112097397, 69.53889102745688, 66.84484528945605, 64.26669763763661, 61.793627464411706, 59.42562609135639, 57.157318000931724, 55.380250252877765, 54.61475068379656, 54.48763409401169, 54.36086141809127, 53.61022070918991, 51.95484751343168, 50.00001324764459, 48.12956400226811, 46.331386464706405, 44.6107641100872, 42.9606755428936, 41.666163122584656, 41.1083575446425, 41.01560463517587, 40.92307556545219, 40.37701666233176, 39.17066975422978, 37.74468246087083, 36.37940102759541, 35.06782740047176, 33.81106859734251, 32.604040094906956, 31.657547391360335, 31.24949377868884, 31.18168471313372, 31.11405229376462, 30.71439780602566, 29.831300711292723, 28.78732817031216, 27.78555046482488, 26.825113215373534, 25.902923909353284, 25.017579926186105, 24.32306651408583, 24.02314338800393, 23.973317773113177, 23.923624466772488, 23.629984652005877, 22.979747452217417, 22.211587420453775, 21.475353496476508, 20.76810730753255, 20.08892912962579, 19.43568044180629, 18.92319398649541, 18.70211446928951, 18.66529980249449, 18.628582800891888, 18.411650814962044, 17.932099728978113, 17.36549867715762, 16.821308483132164, 16.297731287187506, 15.794197942347276, 15.311819210672615, 14.932999672279115, 14.769191238607752, 14.741939131956894, 14.714749426804852, 14.554159570564835, 14.199325953909, 13.780420021210572, 13.378264170062067, 12.991582456966588, 12.62118327136015, 12.266650725152557, 11.987883213302702, 11.867443857802751, 11.847409398251303, 11.82742477053865, 11.709433481595532, 11.449411636799953, 11.142963585102176, 10.84903439511577, 10.567178036656482, 10.297607998269335, 10.039555858905805, 9.83792365007954, 9.75096418880582, 9.736512441690104, 9.722100268863041, 9.637277198629414, 9.450822054723288, 9.231495487174984, 9.021619691497149, 8.822714470333787, 8.633195704282059, 8.453071145401367, 8.313938411823516, 8.25379601093533, 8.243854925584431, 8.233962791382437, 8.175785394606692, 8.048678326401538, 7.899096832023122, 7.758432437707257, 7.626366176088033, 7.50168819953332, 7.383846144212846, 7.293613891318222, 7.255015285368047, 7.248604762846346, 7.24222795205037, 7.204900151116766, 7.123934234951078, 7.031332832234288, 6.944319348414196, 6.863707798198367, 6.7891952686840975, 6.721037642646964, 6.670424692538478, 6.649184203361861, 6.645706986419371, 6.64225064694181, 6.622072437131508, 6.579396392720625, 6.532522145835754, 6.491979406421885, 6.456655556886979, 6.427732984322402, 6.4050487639921805, 6.390653463491543, 6.385601345775432, 6.384874024496205, 6.384181592722068, 6.3798575146808485, 6.373539913077403, 6.371463506797489]}, "44": {"0": [2.7139787908882336, 2.7165862075797063, 2.7226237017337898, 2.7328161589839004, 2.747239515428407, 2.761055504204137, 2.7674043212891917, 2.7683839628382834, 2.7693752978298978, 2.7762974417476185, 2.794403895569338, 2.820779199733788, 2.8503225105030765, 2.8838537356947187, 2.9212159658710255, 2.9624334540021677, 2.9979119885511887, 3.013455391048498, 3.01581836054892, 3.0181730122964665, 3.034165931266587, 3.0742438715507006, 3.1284967304919986, 3.186799391580293, 3.2488810780041097, 3.315206751086359, 3.3857076811783244, 3.444752067343041, 3.4701966939149314, 3.474030711436963, 3.477876370206452, 3.503871305320003, 3.5683372593359093, 3.6536302137944783, 3.7437456089216594, 3.839110063963736, 3.9389354466779256, 4.044131103448726, 4.131256211353004, 4.168535520877488, 4.174188967166998, 4.179819916083849, 4.217811149877565, 4.311668581772008, 4.434602503186302, 4.5638232965644665, 4.6986461306249385, 4.839734450899125, 4.987287154554916, 5.109138973086598, 5.160927255821359, 5.168776791530003, 5.176651564666095, 5.229435336353406, 5.359386130536141, 5.530402929377109, 5.708979878066334, 5.8954370845049455, 6.090966936685482, 6.294811556284431, 6.463319692465382, 6.535454648515677, 6.546349732383074, 6.557267312250528, 6.630786084783767, 6.811389472089437, 7.049440902544443, 7.298810276566256, 7.559168035837081, 7.832119553128522, 8.117826100757627, 8.353557713601633, 8.454265574164724, 8.469445521754976, 8.484657019987395, 8.587467847725692, 8.841220464895628, 9.173527183551114, 9.521645566660094, 9.885981319401562, 10.267128699430707, 10.665683338930812, 10.994556199436145, 11.134937814278393, 11.156138491526038, 11.177340298905573, 11.320299205149732, 11.673318692601217, 12.13598135850897, 12.62052964948397, 13.128368299434467, 13.660293935612177, 14.217109241798436, 14.677839015438835, 14.874616484337158, 14.904317334421776, 14.934124346944207, 15.13501075181663, 15.630507845040134, 16.282307554528757, 16.96496604211871, 17.682036602751786, 18.43308111055932, 19.222094445159197, 19.874281303215714, 20.152919416050807, 20.195053112493287, 20.23729819237729, 20.52243719236116, 21.226028861769407, 22.152210014656955, 23.125190553913324, 24.146961541894967, 25.218990478855396, 26.34582192320651, 27.280297542489972, 27.680423024612193, 27.740907963888098, 27.80154557168635, 28.210143867385405, 29.218974066694983, 30.550453196329844, 31.949174753765075, 33.421642939796214, 34.96962538922645, 36.59787780970473, 37.949055192772136, 38.527506904971794, 38.61500527470616, 38.70273913451896, 39.29487395899564, 40.75821764553422, 42.687870087614485, 44.72151326459529, 46.86056390645331, 49.11432209160425, 51.48911229914373, 53.46064144881797, 54.30539231352343, 54.4330717921971, 54.56110787187537, 55.42554527810167, 57.56546269419022, 60.390220187412105, 63.36967837876468, 66.51259334215332, 69.82244580017117, 73.31046028657363, 76.20992300907025, 77.45472656205934, 77.64300224931027, 77.83174348954051, 79.10517140706459, 82.25795384629114, 86.43143411274019, 90.82880962941654, 95.46656790156625, 100.35964962763089, 105.5267926894548, 109.82449005765623, 111.66874447570126, 111.94745013550211, 112.2268383995405, 114.11346627589967, 118.79023619859777, 124.97579832745039, 131.5019663413089, 138.3997973869318, 145.67559015890012, 153.3547014014446, 159.74605665566813, 162.48682373551108, 162.90144797469017, 163.31720206436833, 166.12259948370428, 173.06987441632697, 182.2656815422204, 191.96529034210553, 202.1979247933224, 212.99138180872794, 224.38061900671832, 233.83765266183246, 237.88171426337865, 238.49385076835335, 239.1076972625679, 243.25209898951218, 253.5168189916796, 267.0626628493964, 281.31789288590335, 296.31404391610675, 312.06715030258925, 328.5994358918092, 342.2958439251277, 348.146681603516, 349.03008561032317, 349.91545886385364, 355.88032876362615, 370.57537603902205, 389.8401501278559, 409.98343281917477, 430.9163914728027, 452.66096790525603, 475.2653589387881, 493.70386856401933, 501.50186605986926, 502.67120502691665, 503.84314580968714, 511.73853335537933, 531.1205985885439, 556.0584916243271, 581.434391164914, 607.2291813352862, 633.4397359496045, 659.7725962420534, 680.6714591875817, 689.3140404110825, 690.6051775293145, 691.8956231845425, 700.503205810747, 721.0068893849599, 746.3257414057912, 771.2868238711985, 795.1107896937494, 818.012901219258, 839.4832220729085, 855.5131484797707, 861.7382888441073, 862.6655326598349, 863.5883497961605, 869.6414774053619, 883.3951967441909, 899.0728290854306, 912.7043277595114, 923.9701794157853, 932.8942996691329, 939.2404538514462, 942.9102861312551, 943.7806432991721, 943.9003907754701, 944.0140053936566, 944.6862390279331, 944.8491349459676, 942.7839461031868, 938.3265254380358, 931.4076009809639, 921.9806438068973, 910.3427189418655, 899.5308090648493, 894.667593458142, 893.9209911412931, 893.1680154191724, 888.0207041421502, 874.5787834812128, 856.0783418325102, 835.9032136648706, 814.1372475364751, 791.0814179853176, 767.0051536624813, 747.3690880574269, 739.0051957639876, 737.7534103458355, 736.5005148091815, 728.1026084096117, 707.6285044795321, 681.4062864800823, 655.1949340025634, 628.925163105934, 602.8676818732995, 577.0547375017863, 556.9789140198228, 548.6633274281136, 547.4265988660219, 546.1921129006666, 537.992849793936, 518.5581108289765, 494.5204173169148, 471.3328737878556, 448.87192734869427, 427.2627942810145, 406.45580865989774, 390.571205738699, 384.1066858651996, 383.14234431752, 382.1794095657349, 375.8408670351478, 360.9844209491111, 342.9432363948965, 325.74529714648, 309.3524416539331, 293.7323493734408, 278.8809840155714, 267.6177396116967, 263.06372212003464, 262.3901225142631, 261.718271356888, 257.2629518476544, 246.85096118384263, 234.32519808209415, 222.43913884871708, 211.17730790275314, 200.48891080102342, 190.34947003306723, 182.68426373103853, 179.58919678930673, 179.13083737588136, 178.67370589851518, 175.65153425182478, 168.5966721464098, 160.12896089034575, 152.1078315054959, 144.50715071124102, 137.304520562047, 130.48379795642748, 125.32784897555135, 123.24556821687486, 122.93708674952816, 122.62944485394439, 120.59555168600883, 115.85175633813182, 110.16432684611034, 104.76059965422765, 99.64643383268252, 94.80109542605253, 90.20874758590172, 86.7355169877219, 85.33449307890788, 85.12688185052875, 84.91982113629997, 83.5507626829973, 80.35812296958827, 76.52243658132099, 72.87836862521047, 69.42432437824029, 66.15006926054353, 63.04440668760044, 60.69444798351681, 59.74595381541759, 59.605501274970166, 59.46534534959165, 58.53714215526629, 56.37237836342604, 53.765700830746866, 51.294200116561285, 48.95013327137147, 46.722387609588466, 44.60873975241655, 43.00661565084528, 42.359532949323984, 42.2635762036935, 42.16785586615823, 41.5343065273302, 40.05566641617473, 38.2762277759727, 36.585372402891814, 34.97923716603375, 33.45262030284155, 32.00332345705482, 30.903360063249995, 30.459049873724535, 30.393140938780316, 30.327388707389613, 29.892110357281265, 28.876661836862514, 27.652125281763396, 26.487829782226253, 25.382003805159997, 24.329137920481624, 23.328865707919913, 22.571033082469054, 22.26394265337754, 22.218432228242726, 22.17303546872504, 21.872697651067988, 21.170622952342914, 20.32372030608476, 19.517764812437807, 18.751342703048795, 18.02139514606417, 17.32638955303231, 16.798999493805326, 16.585752496817285, 16.554112763122216, 16.52254496383545, 16.313468827511414, 15.82584453190023, 15.236676970736834, 14.675709093847095, 14.143413195670892, 13.635493489962563, 13.153765308729081, 12.788865410073235, 12.641155680928042, 12.619248205978744, 12.59739380933807, 12.45284313413075, 12.114793935780538, 11.708047743204531, 11.322309385543, 10.955986861376418, 10.608406701477865, 10.278834277732136, 10.029871587778093, 9.92923753751657, 9.914334217941562, 9.899497289280585, 9.801533971959953, 9.573318607237816, 9.299556815607627, 9.04231149192777, 8.79898985054345, 8.571198654097241, 8.357539421540292, 8.19798915433631, 8.133850651938872, 8.124397963485302, 8.114984706899403, 8.052915862428339, 7.90911258772263, 7.739043459465094, 7.580246124290627, 7.43372611634795, 7.297763704303075, 7.172219135709871, 7.079472436582796, 7.04290339212767, 7.037521939420568, 7.032164632823751, 6.996865464780675, 6.916638027532084, 6.823858630281848, 6.740491671016921, 6.666375981485247, 6.60121027752775, 6.544434707330857, 6.5063047832370255, 6.492459418536085, 6.490421222117969, 6.488405904212348, 6.47552931766027, 6.448291706879725, 6.422164055525659, 6.405050728115716, 6.397979737869298]}, "45": {"0": [2.7164103106750903, 2.717048920275209, 2.718891103122935, 2.721970101933175, 2.7262195463235273, 2.7314534423224384, 2.7367931996038055, 2.7396039128999488, 2.7402618538168864, 2.740927729477932, 2.744005395384101, 2.7509732147757453, 2.7603368861526274, 2.7709869799223785, 2.7828567193033193, 2.7956684495910693, 2.809669444564297, 2.8222283892352547, 2.8284990070311347, 2.8299255156083385, 2.831358697038592, 2.8378926428659055, 2.8523175992980954, 2.8706779874731563, 2.890115431028092, 2.9106697729137516, 2.9323584463050927, 2.955191752946983, 2.9753149338575025, 2.9851574335620885, 2.987383690803854, 2.989614874593329, 2.999658340146549, 3.02129769439868, 3.0482610280039015, 3.076592223832077, 3.1061982891336406, 3.137026186519873, 3.1691962569468006, 3.1967292198381356, 3.210172452748617, 3.2132181824454187, 3.2162736387015856, 3.2299996066475645, 3.259352416039118, 3.2957503700079003, 3.3336560373630224, 3.3726267246922115, 3.413269983963096, 3.455117099823646, 3.4906863634172205, 3.5080402289987798, 3.511970605578907, 3.5159130411473503, 3.5336491388978892, 3.5715976700710943, 3.6183628972638515, 3.6664957996203507, 3.7161943031460325, 3.767265232607855, 3.8197938409828085, 3.8645812420047494, 3.886475647476035, 3.8914192546707516, 3.8963725263403335, 3.918561460987441, 3.9655701082564887, 4.023613175583505, 4.083121325012158, 4.1442990099143895, 4.207535001077882, 4.27206916683225, 4.327148707868367, 4.353918165802558, 4.359952921409742, 4.366001858475128, 4.393107248858496, 4.450621119970378, 4.521719343296756, 4.594237740440657, 4.669109731374158, 4.74542671743766, 4.823702873326223, 4.890409232398788, 4.922754471659756, 4.93009161948927, 4.93745868618249, 4.970510447453856, 5.040120113434048, 5.12571727019424, 5.213972921134754, 5.304233761402868, 5.396317100961427, 5.491056008922618, 5.5717918023069855, 5.610785030243535, 5.619594980313459, 5.628424154704482, 5.668028579259276, 5.751953673753071, 5.855610241525451, 5.961926091380668, 6.070587934390526, 6.181823723135142, 6.2960945813397675, 6.393402344839564, 6.440449502449718, 6.4510838786196, 6.46174319521655, 6.509612809354994, 6.611134107703688, 6.736290825890275, 6.86423847823907, 6.995724559124134, 7.130728343913324, 7.269153970711026, 7.3865152492659, 7.443521958226218, 7.456437673725702, 7.469378346863469, 7.527300402673312, 7.650389465437071, 7.801840001905546, 7.957181008822976, 8.11679285798098, 8.280623811348777, 8.448211908187911, 8.590663327065958, 8.659815529502891, 8.675449380565187, 8.69112096402201, 8.761357627986607, 8.91073844135146, 9.094530029374603, 9.283162104343868, 9.477053532815162, 9.675227178554211, 9.87880339294762, 10.051862402094718, 10.1355757056187, 10.154562737909544, 10.173585434516221, 10.259024521884802, 10.440290031396088, 10.66300216759903, 10.891472821695505, 11.126278207636108, 11.367183656770404, 11.614190404824656, 11.823983209810779, 11.92586290795557, 11.948807033404659, 11.971812619002938, 12.074992381764286, 12.29468201288649, 12.565909805909822, 12.843724221081825, 13.12915739649854, 13.422037935996327, 13.722616678799623, 13.977722584058636, 14.101570682665884, 14.129590319276085, 14.15768740096979, 14.283595934092318, 14.551497100669799, 14.88124584012992, 15.220334182291298, 15.567718951291242, 15.92490560636857, 16.290933118373243, 16.6022311130633, 16.753723120667765, 16.78801480340334, 16.82239265124134, 16.975965087642535, 17.301992611487645, 17.705711214554924, 18.118926884598768, 18.543724395828747, 18.97987118321077, 19.427919866222698, 19.80905322919025, 19.994405404339314, 20.036312810062288, 20.07832273280347, 20.266452184360634, 20.665997806323208, 21.159818071608424, 21.66691495851704, 22.18805534071636, 22.723434193789053, 23.273961422482934, 23.74250946608734, 23.97043718478236, 24.021942523114394, 24.07356687800427, 24.304872042072923, 24.796813341318746, 25.404289310894466, 26.029324362718175, 26.67195898199618, 27.332780814073693, 28.01125454158791, 28.588324484508078, 28.869708084305024, 28.933389133668726, 28.997221126121563, 29.283268544776647, 29.891691062965243, 30.643133162224903, 31.41528187681651, 32.2106000770654, 33.02768248688609, 33.869211120075306, 34.58493350388987, 34.93315653478107, 35.01188950944548, 35.090869938438594, 35.44509750829006, 36.19879447626894, 37.12981142242578, 38.08933389033393, 39.075143322232506, 40.08911208082153, 41.13349293737582, 42.02229646161727, 42.454677841661116, 42.55249709140484, 42.650581015604224, 43.090518233572254, 44.02640232293768, 45.18633413217063, 46.377368416926366, 47.6063252293544, 48.87017994288155, 50.16959668689649, 51.27918914893527, 51.81876230461254, 51.94075022836897, 52.06304187954973, 52.61123946559739, 53.778272095912655, 55.22545736584975, 56.71294993598627, 58.24520541845233, 59.82414184033524, 61.451721116108125, 62.83946377656968, 63.51533719772942, 63.668175741580775, 63.821397713814484, 64.50838528113468, 65.97273720343041, 67.78417262153236, 69.64939383636353, 71.5697240763805, 73.55104263041947, 75.58957193108078, 77.33019159378277, 78.18091760150324, 78.37342499571604, 78.56603266418061, 79.42901919045977, 81.2676736983751, 83.54387129064577, 85.89339375635396, 88.31400624585785, 90.80940668331861, 93.37984678929739, 95.57244561004265, 96.64207349408676, 96.88413216848276, 97.12686073087043, 98.21575543636088, 100.53596962162852, 103.41477817989158, 106.37978204302415, 109.43819940013114, 112.5918090125225, 115.8410687359767, 118.61733346401324, 119.97503212141571, 120.28132089104871, 120.58847336733845, 121.96629314891108, 124.90069574685798, 128.5401594806136, 132.29300484470633, 136.1670840116208, 140.1595836067031, 144.28620804006997, 147.81074897904978, 149.53082174151456, 149.91985447136346, 150.31075582095698, 152.06547153368365, 155.79589564669035, 160.4218951379388, 165.19507966455362, 170.12196044407136, 175.20680297352317, 180.45548138247497, 184.93295022949673, 187.11531073630218, 187.60968688237122, 188.10562110310124, 190.3327943247894, 195.08560312609904, 200.97349208229755, 207.05466367669, 213.32219684950223, 219.79975002616442, 226.48840505550788, 232.20462653766205, 234.99071093043594, 235.6212709568769, 236.25383759983225, 239.09361627445037, 245.13487675457952, 252.62645038177294, 260.3624717973523, 268.343807412186, 276.5794720770862, 285.075629424928, 292.34211404473757, 295.8820541606348, 296.6825888145594, 297.48513504442866, 301.09268964479566, 308.7735773552252, 318.2755504922965, 328.09722795216, 338.2182029493328, 348.6587911263598, 359.41271362049554, 368.57592216866266, 373.0393335907545, 374.0490558862229, 375.06120053357495, 379.59989139409777, 389.2773899163069, 401.230092646848, 413.50414273719707, 426.182969555552, 439.20003742530133, 452.5989192594917, 463.9510624948141, 469.4798089396235, 470.72852462972605, 471.979804426738, 477.5912415189182, 489.5223375740652, 504.1728194877755, 519.2189804407896, 534.5751982137339, 550.2906283433981, 566.3781412914734, 579.9974290599282, 586.5590608405904, 588.0465380447089, 589.5405487774406, 596.1581163451175, 610.1645638866886, 627.4155655641893, 644.8652964477965, 662.652802902817, 680.5348295174571, 698.6424933573114, 713.9452107551747, 721.3073624656936, 722.9615030650829, 724.6157235017852, 731.8881077546205, 747.3295199174263, 766.0060892101927, 784.6024234699127, 803.2865429954426, 821.8647308356992, 840.2200830764184, 855.2442068141457, 862.432936201924, 864.0374996120698, 865.6419753512725, 872.7849323414725, 887.6681997544463, 905.4055641808476, 922.6473829576183, 939.2760278419012, 955.6235751197195, 971.4381104276413, 984.2400046017565, 990.1117184763591, 991.4569635122574, 992.7845543331368, 998.533874169816, 1010.3029654389395, 1023.8927924071419, 1036.6387714518562, 1048.4753100120627, 1059.6695753039635, 1069.9262858447678, 1077.7873664252256, 1081.3478415995426, 1082.127469952402, 1082.898994724438, 1086.2358848075228, 1092.6244622022373, 1099.5450097040132, 1105.4430353437306, 1110.2558653911397, 1114.0250701286532, 1116.9642388430548, 1118.7426484521889, 1119.346704525642, 1119.4415759495523, 1119.5284356913796, 1119.810905117921, 1119.766968686169, 1118.9085725399698, 1116.9674321225077, 1114.0489994125276, 1110.053243590471, 1104.9869193996115, 1100.215270681075, 1097.675617389511, 1097.0764497255766, 1096.4697941924192, 1093.677730661511, 1086.9035588252214, 1078.5120853755561, 1069.18948891716, 1059.1923594836944, 1048.0109507056636, 1036.0216702231608, 1025.4967673415401, 1020.2287002775914, 1019.0111637548908, 1017.7896753450107, 1012.3214985159254, 1000.628495480681, 986.0144191532622, 970.6599756118268, 954.8481396905188, 938.4933390690525, 921.8098718722878, 907.589264041581, 900.6194423430192, 899.0683165378289, 897.5140001518653, 890.55458616961, 875.7635980795769, 857.6786292912064, 839.2342579800501, 820.9292420058758, 802.3046058396417, 783.8210715300594, 768.3741868721, 760.9440427306067, 759.2663002496107, 757.5874209733917, 750.1055391433528, 734.6774103745038, 716.2195906088342, 697.9244177780055, 679.9636259708261, 661.9798360086036, 644.231736286871, 629.6747675167695, 622.7720399018604, 621.2365878362896, 619.7029259212576, 612.864565288728, 598.740305078751, 582.019135608082, 565.5597583946292, 549.5316111924176, 533.8315767584104, 518.4818360908184, 505.97624258485365, 500.0921965423735, 498.7799040117262, 497.47099129887386, 491.6801941091397, 479.7118562730762, 465.6703112746848, 451.96430900534193, 438.64764226513626, 425.6606350267193, 413.03268909656606, 402.80664121759395, 397.9933844604876, 396.9198156949088, 395.848983893158, 391.10511736517833, 381.3817590497023, 369.9921022811765, 358.9286386872305, 348.2118687039606, 337.79387319859217, 327.69461136451383, 319.55575817213787, 315.7321449804403, 314.8794004994253, 314.0288632813125, 310.2670578012365, 302.5443851589508, 293.5132447948194, 284.74932905982456, 276.2593951444857, 268.0290189900631, 260.058885020585, 253.63422968472588, 250.61968329271033, 249.94778645330555, 249.2778387994448, 246.3185190400349, 240.23625778509373, 233.1197355372675, 226.24006536302946, 219.57804592907652, 213.12002117200583, 206.86573337943324, 201.81075303631562, 199.44109929183668, 198.9127997302753, 198.3859348688738, 196.0583815669867, 191.28827800205195, 185.7076293187143, 180.2981002580635, 175.06551336306532, 169.9954370700705, 165.072863060613, 161.10327035331252, 159.24423504268123, 158.83004820232765, 158.4170787858575, 156.59308672955177, 152.84793469598912, 148.4636254368883, 144.2140251104049, 140.09580847535048, 136.10768272561413, 132.24227954169353, 129.1229461017469, 127.66043272440258, 127.334285518728, 127.00898341439549, 125.57077121358373, 122.61899682277247, 119.16785702418433, 115.82373843909978, 112.57838181316868, 109.42733016884394, 106.37435064680712, 103.915140408131, 102.76133552129583, 102.50407799110873, 102.24750501680482, 101.11309618020817, 98.78223977571619, 96.05595577302323, 93.41008347771712, 90.84464351224456, 88.35812114036568, 85.9443387667269, 83.99550970261988, 83.08117219714653, 82.8775774018722, 82.67449054559746, 81.77640037603392, 79.93030968668695, 77.76913054152793, 75.67422803719974, 73.63790962851682, 71.66171836141798, 69.74557783633419, 68.19699138266131, 67.4693216537288, 67.30699927013079, 67.14513790679767, 66.4301146782904, 64.96322944112204, 63.24430786535311, 61.57430025213272, 59.95399601124859, 58.38215219101743, 56.85292320696206, 55.620525361013115, 55.04062797535609, 54.91134084903723, 54.78240122706956, 54.211773670162486, 53.04126340523472, 51.66708626429183, 50.33479535973523, 49.039383229451246, 47.78100454716595, 46.560055758124754, 45.57336008646932, 45.108355521509914, 45.004790348004626, 44.90159628367702, 44.445208934796405, 43.50893248300252, 42.40849387632802, 41.34061234102511, 40.30340619886333, 39.29460374284731, 38.31335046046184, 37.52109947181982, 37.148364462354145, 37.06528480419803, 36.98242473856293, 36.61615110893621, 35.86402621321924, 34.98120470485765, 34.122089934703425, 33.288352750481835, 32.47772518937936, 31.689495020811393, 31.052215218038516, 30.752947715361536, 30.68616041438729, 30.61953192583216, 30.324792529396497, 29.71882317105948, 29.007060749219445, 28.315932982493543, 27.643959631762396, 26.989326337077106, 26.353200466292257, 25.839596025587586, 25.598129565097356, 25.544283251792706, 25.490577316616033, 25.25296364040873, 24.763390953797717, 24.18893461974695, 23.63049335537077, 23.08712193820746, 22.559556156370704, 22.045548402965334, 21.628750947212648, 21.432610921488656, 21.388886650537593, 21.34527563796448, 21.152469910735096, 20.756490412423176, 20.29103100004809, 19.837885574876413, 19.397596983458673, 18.969040816464556, 18.552767819626027, 18.21529646924803, 18.05653929321193, 18.02110817910766, 17.985759343882766, 17.82938818074211, 17.508439674343435, 17.131472383102512, 16.765164959050217, 16.408416696700396, 16.061840001898023, 15.724673416164233, 15.451600197371137, 15.323038334375939, 15.294386839305625, 15.265817238363073, 15.139556991515263, 14.879930477010259, 14.575485183141076, 14.278840376427073, 13.990415152712284, 13.70993715053975, 13.43744422558496, 13.217479551858263, 13.113781991833525, 13.090615713469328, 13.067513146102486, 12.965538988896325, 12.756121368504177, 12.50965084941268, 12.270365181418452, 12.038058098855814, 11.812422658081816, 11.592958061334604, 11.415240619858398, 11.331832837173387, 11.313246310903466, 11.29471310305945, 11.212806027341182, 11.044251409404916, 10.846504801024125, 10.65432823828014, 10.467921951045016, 10.287410186411654, 10.112295503813122, 9.97106130364818, 9.904846575677295, 9.890094961214876, 9.87538700401787, 9.81010445334695, 9.67620494880219, 9.520111451346535, 9.368660266171245, 9.22180618669849, 9.07992898701367, 8.942641733188259, 8.83195538715753, 8.780161109939689, 8.768628961700353, 8.757132343661823, 8.706374283622289, 8.602097840542765, 8.48069749363683, 8.363470841728093, 8.251226285656392, 8.142848093737328, 8.037964087290533, 7.954574426272173, 7.91537154297951, 7.9066490933835265, 7.897956652527011, 7.85947078200255, 7.7812050452990995, 7.690762740188398, 7.603575137535399, 7.520290522859459, 7.4404864107222775, 7.364371558622972, 7.303443080482697, 7.274938733324972, 7.268674923820728, 7.262434101971295, 7.23492552617525, 7.179302029748795, 7.114519171734954, 7.052894000416936, 6.994772315677461, 6.939941989460583, 6.888221496870648, 6.846878731393634, 6.827671089370988, 6.82343187259847, 6.819219972481638, 6.800797837665703, 6.764029624954312, 6.7223197907859165, 6.6838444926697145, 6.647755654643385, 6.613907973471944, 6.583230178326355, 6.559946989521335, 6.54928446944513, 6.546951365236588, 6.544647547896147, 6.534745178471409, 6.515348631198532, 6.494388638180875, 6.476089538195697, 6.460896058028439, 6.448035880090189, 6.437507075406733, 6.430929617918634, 6.428609163708255, 6.428146496424765, 6.427705273537404, 6.426001014764492, 6.424020703759221]}, "46": {"0": [2.738490640998715, 2.7502647772970543, 2.800148028403059, 2.8545446925970723, 2.871188092005982, 2.8727641823935364, 2.8743495261463674, 2.8922336687257038, 2.9732860912106487, 3.129607991545677, 3.3273033072949265, 3.5690257614510004, 3.8580495324534483, 4.198204596021726, 4.451787362368567, 4.52031284121543, 4.526719270038295, 4.533127098660329, 4.603763546939099, 4.898067465184237, 5.404571055186499, 5.98846016899997, 6.66233273186647, 7.441300244152178, 8.343435403586637, 9.010869063090393, 9.191625666190467, 9.208470239695988, 9.225356772675154, 9.41147538365462, 10.18783349959514, 11.524999139104427, 13.075808617755587, 14.876680299908626, 16.971742574889365, 19.4114279165725, 21.227746477175145, 21.721487798808262, 21.76758465021687, 21.8137904173872, 22.3240120580047, 24.45669616179521, 28.17400321017488, 32.543042369433984, 37.688005724153854, 43.75249243480363, 50.9231092509444, 56.32167745079028, 57.79794991232878, 57.93630203949627, 58.074987360195315, 59.60237576799328, 66.03183110306877, 77.36003141918357, 90.84554809768458, 106.95264242367278, 126.21731865621413, 149.28615057873535, 166.86720738302213, 171.69346736032344, 172.14510926096096, 172.59806634422276, 177.6037789823723, 198.80581294369702, 236.52082551763766, 281.87079629367656, 336.3119446191936, 401.3308676804409, 478.34427321453677, 535.7010214521852, 551.2677620532072, 552.7152120013193, 554.1650271332284, 570.0532971870506, 635.8267720016199, 744.1891033236394, 857.5989781326673, 966.5727571287115, 1060.1008376360764, 1128.1839952338137, 1155.1561674711884, 1159.7914211618659, 1160.1744002592582, 1160.5496343401867, 1163.8476789648735, 1166.8154478133197, 1141.0678512988727, 1081.2527513060518, 993.6441660427523, 887.8405864434197, 774.7825494494588, 701.5498891059111, 683.29047206239, 681.6262393338594, 679.9645926766151, 662.0843473860258, 594.4412947755826, 501.2888691614108, 420.94757816920884, 352.80912544127824, 295.6874274180098, 248.03980021154626, 221.24374950734654, 214.9137615129733, 214.34050404450505, 213.76901639747584, 207.67572590925985, 185.4716481019682, 156.38861738757686, 132.15740824417404, 111.95183431156774, 95.07240685493807, 80.93770121893208, 72.9372070291977, 71.0405567779542, 70.86875655476058, 70.6974224721678, 68.86550160981497, 62.16490100744238, 53.296382526730774, 45.81744886660086, 39.49699564416671, 34.14855684284145, 29.615237584033135, 27.022591882379597, 26.405068378458086, 26.34908319624459, 26.29319930492792, 25.69446911198911, 23.499311884392093, 20.56403540546118, 18.063892599610558, 15.933822321773276, 14.124069416138115, 12.585257371858972, 11.704832194905803, 11.495598409602154, 11.476645626993346, 11.457746162810437, 11.255353686043588, 10.515001402215718, 9.538928889732036, 8.729495613904158, 8.06991153752575, 7.543181943495405, 7.135535487892889, 6.926266023213044, 6.879714391404156, 6.8755730337366225, 6.871456053355022, 6.828309195662349, 6.684648095614595, 6.551194249122399]}, "47": {"0": [2.762314994298662, 2.7628468796850925, 2.764625387875968, 2.7674197084659093, 2.770300353117469, 2.7719716351307233, 2.772400385320228, 2.772837248115271, 2.774748391806533, 2.77919145312788, 2.7854585455563297, 2.792734573545598, 2.800988939134413, 2.8103825790252395, 2.8209682761597215, 2.8305796177998133, 2.835441158903226, 2.8366316936286484, 2.837832224452246, 2.842951373041967, 2.854052734521067, 2.868278725216935, 2.8838150741266535, 2.9006646057708205, 2.918688391004821, 2.9376165406454455, 2.9538761902127653, 2.961934223671229, 2.963864805703759, 2.965804322787156, 2.9739966717921553, 2.9918478026194637, 3.01483563388484, 3.0385257598432607, 3.063365015873283, 3.0893294164217555, 3.116375039855367, 3.1394895834384973, 3.150805922747888, 3.1535369235672706, 3.156278542539974, 3.167837171162149, 3.1925492283431995, 3.2236010811718296, 3.2556762605899223, 3.2890744634892806, 3.3234964962117477, 3.359136599432831, 3.3893986880463762, 3.4041709576465236, 3.4077358579525963, 3.4113107788536636, 3.426305215898754, 3.458332113652777, 3.4982340556465665, 3.5395034841122057, 3.5818817051534597, 3.625578385838305, 3.6704969966018184, 3.708540922333308, 3.727098906668471, 3.7315759522102656, 3.73606582156601, 3.754918340703193, 3.7949132728858466, 3.8446569968119735, 3.8957515022867804, 3.9482885987426557, 4.002129085894959, 4.057319418105607, 4.103963260544897, 4.12662312267316, 4.1320885898617465, 4.137568308322954, 4.160595443986531, 4.209443389013955, 4.270040933411501, 4.332191099245351, 4.395917146173913, 4.461091858505911, 4.527920683975548, 4.584196303000503, 4.611541639819703, 4.618129129341674, 4.624730687835098, 4.652516264671852, 4.711441156743599, 4.784503165702393, 4.859147933984066, 4.935530780091861, 5.013813692072603, 5.094063126901306, 5.161495316739497, 5.194222432665365, 5.202106787209042, 5.210008132233629, 5.243173112134832, 5.313378788691281, 5.400633307102746, 5.489925383641838, 5.58127134272693, 5.674945388213201, 5.770869879891607, 5.851581757503807, 5.890657731258924, 5.900069585980807, 5.909501877164052, 5.949094488546981, 6.032856568373602, 6.136975127705124, 6.2436348591393465, 6.3528425778791044, 6.464511989216724, 6.578851117076144, 6.675291072539415, 6.722169433691352, 6.733468665666949, 6.744794427575894, 6.792356497040264, 6.892968623764874, 7.0177546042613015, 7.145348021166889, 7.276073740375387, 7.41002753894471, 7.5469523135005225, 7.662415736601429, 7.718600059036372, 7.732136774609143, 7.745704947919802, 7.802664651569131, 7.923273694040136, 8.072834127182045, 8.225944547175493, 8.382856749743382, 8.54360893329743, 8.708172240626684, 8.846833001084903, 8.914329300450584, 8.930594450583733, 8.946896374478179, 9.015291217888889, 9.160072137650037, 9.339658688086201, 9.523688508018262, 9.712065109625458, 9.905223338359864, 10.103462073942238, 10.269786059410336, 10.3507029998875, 10.370198905495107, 10.389739434314023, 10.471786666685851, 10.645492000005826, 10.861356308981753, 11.082301865925649, 11.30857935978828, 11.540570065651863, 11.77784332825641, 11.977740853719398, 12.074900198870735, 12.098312554214388, 12.121777347127615, 12.220486217920882, 12.429809958485533, 12.689241697346873, 12.954667876633751, 13.226549872911876, 13.505209037404288, 13.790975543541744, 14.031768225200707, 14.1489196201018, 14.177157744679013, 14.205447742260517, 14.324234822945858, 14.575685180528117, 14.887661189087053, 15.20766389009903, 15.535462269659174, 15.871572598497016, 16.21607237836091, 16.506323325942656, 16.647422174773624, 16.68143805954568, 16.715537746264047, 16.85878036288131, 17.16243048761584, 17.5397406741789, 17.925789688334305, 18.32158366106006, 18.72761465620831, 19.144416081489883, 19.495798925647918, 19.66678148607745, 19.708014589531018, 19.74935221451593, 19.92303091336589, 20.29131106391437, 20.748668457341964, 21.21704763424379, 21.69737359572185, 22.190333435690988, 22.696366709885666, 23.123373147247673, 23.3314726024721, 23.381693538084058, 23.43203633759114, 23.64349138044684, 24.091240341624204, 24.64706904528839, 25.217085481603284, 25.802556076905773, 26.403442105605894, 27.02013686334089, 27.540945377294243, 27.79489795988514, 27.856133221349364, 27.917469523592114, 28.1752214876734, 28.72111489079553, 29.399713062803507, 30.0969691154144, 30.812554000836176, 31.546639880118043, 32.30055840132579, 32.93667229863275, 33.24667750996381, 33.32143916719861, 33.39638270208639, 33.711173304867586, 34.38003177999151, 35.21071352245329, 36.063575065731364, 36.940820090737255, 37.84186841449922, 38.7677479871956, 39.54925764415826, 39.92990836993127, 40.02170989240968, 40.11374869702302, 40.50049604820126, 41.320805299480426, 42.34153739347447, 43.39063397629046, 44.46693530190155, 45.5725918312806, 46.709526674707725, 47.67012866304802, 48.13828286575269, 48.25115558269544, 48.36433839090053, 48.84013051626237, 49.850414948209014, 51.10709704004893, 52.39745931639382, 53.72533159063648, 55.09136755508025, 56.49586946826191, 57.68123256440219, 58.25850801145495, 58.397692978279785, 58.5372203068826, 59.123327238441654, 60.3706645416852, 61.925514910370566, 63.52298050310176, 65.16432322833735, 66.85149109959254, 68.58695444196336, 70.0548071863248, 70.77008035473312, 70.9426763256332, 71.11575016390964, 71.843484127077, 73.38983230652964, 75.31382435298559, 77.29486770951732, 79.33373505519772, 81.4314275425918, 83.58716981962662, 85.40900720033706, 86.29812665052027, 86.51268140541711, 86.7278099493487, 87.63198783018888, 89.55088735620888, 91.94276085851203, 94.40386673741303, 96.93636580320377, 99.54336695640046, 102.23054504978377, 104.50310328212201, 105.60847801746826, 105.87487489942792, 106.14268608443906, 107.27007262444977, 109.6687078872387, 112.65456728100851, 115.72572850756147, 118.88880782158203, 122.14757792770925, 125.5014014925456, 128.33625645546397, 129.72109376700226, 130.0553296080405, 130.39052279318201, 131.80001201978084, 134.79525248101572, 138.52358798287574, 142.36437277367713, 146.31930243164766, 150.40755209345875, 154.61111118898572, 158.1678513545572, 159.9033104778409, 160.32170990210736, 160.74144300975868, 162.50840426430753, 166.2630741905171, 170.94244041539577, 175.76789151571026, 180.7461352898811, 185.86672063163434, 191.1368475587788, 195.60872148015972, 197.78599365883986, 198.31422154643602, 198.84433345113274, 201.07045839623737, 205.78190558141924, 211.66860047749398, 217.73149535709732, 223.9792995485776, 230.42559608742334, 237.0568156346101, 242.67851621386336, 245.41904655104528, 246.08052245304188, 246.74390770215317, 249.5336046570566, 255.45669433452701, 262.8420678539053, 270.4765145033022, 278.33992276986805, 286.4296896765348, 294.76013464429064, 301.8114540727205, 305.2588145648879, 306.09057188295594, 306.92488866078, 310.4281370441695, 317.87661526519463, 327.16464337436025, 336.739855765276, 346.59233464072, 356.7370735370205, 367.1520232322823, 376.0085219290123, 380.31299310115133, 381.35176663951364, 382.3935529727087, 386.7746737220003, 396.0817457048658, 407.64348268335635, 419.56643845556766, 431.7726863860145, 444.3648528653178, 457.2743301090623, 468.21264109699695, 473.5260839932682, 474.8063314754192, 476.0894124206123, 481.47579960568436, 492.9130396047474, 507.1691825371921, 521.7680103801863, 536.724751245178, 552.0340047056139, 567.6743367959145, 580.8921906532919, 587.3084538904196, 588.848344440463, 590.391331292217, 596.8654464430382, 610.5484019078311, 627.4842072390607, 644.7157362474888, 662.2463459139977, 680.1886687920592, 698.3067747827008, 713.3678155098291, 720.6103347882434, 722.3776101373579, 724.1469896551187, 731.5560541619066, 747.1536257811747, 766.3046293896656, 785.373789315474, 804.737674836641, 824.1525057261126, 843.7195477253763, 859.8214049996265, 867.4793310741869, 869.3120204396782, 871.143981331618, 878.7098141141818, 894.590319236795, 913.8696355183346, 933.085076331137, 952.1596703439783, 970.4666400255787, 988.7448505398393, 1003.5445529802067, 1010.5311474180578, 1012.1814113656849, 1013.8222939387176, 1020.5702966068286, 1034.5657534491254, 1051.2497917929663, 1067.0890932868083, 1082.8546456126523, 1097.5734263916283, 1111.6132588343182, 1122.9105302639139, 1128.016547156049, 1129.2217270994886, 1130.4211969214452, 1135.366316345758, 1145.146758768318, 1156.1653360692299, 1166.3491004888679, 1175.5264547384638, 1183.8947002890743, 1191.51056273592, 1197.0989435142176, 1199.6386722027814, 1200.2218410758408, 1200.7999457804701, 1203.054159195435, 1207.3415918885673, 1210.6461080034765, 1213.6729368002143, 1215.338627545192, 1216.1626262631344, 1216.3183713723229, 1215.5995671739595, 1214.8792694436343, 1214.6659482500356, 1214.4423224859606, 1213.4597540343254, 1210.9336131060481, 1207.0102666679823, 1202.0925467643292, 1196.1580052783868, 1189.3052918715346, 1182.0233066457083, 1174.9651870692092, 1171.3016315428022, 1170.4025049128506, 1169.495081180836, 1165.6177471163192, 1157.0063775476083, 1145.6235109404067, 1133.7960756644854, 1120.7312722822705, 1106.9347304251298, 1092.6284237582174, 1080.4876293775176, 1074.4272721965, 1073.0318990919059, 1071.6357366618022, 1065.7994033714544, 1051.9046008070466, 1035.0905179731058, 1018.102071530278, 1000.6034234784975, 982.6066202225894, 964.3987815302138, 949.010555276772, 941.5623861265408, 939.7712464963699, 937.9774722228561, 930.4690662121842, 914.6711610974003, 895.3626292900504, 876.4705443133023, 856.721168458086, 837.0289452328765, 817.6720928967836, 801.8002682396872, 794.2105877368589, 792.3939891808535, 790.5884601545888, 783.137352889771, 767.2013192482368, 748.1320912136031, 729.3389700906058, 710.8906815500897, 692.4352633417681, 674.3432311668944, 659.6899417673897, 652.7654294215083, 651.1213825172748, 649.4719654152242, 642.6185366851846, 628.4363079737582, 611.46206790218, 594.7539181811641, 578.5264426815648, 562.6351709438011, 547.0978720630854, 534.5522023562477, 528.6064358460048, 527.1904400130458, 525.7776925928663, 519.9273717085715, 507.90127355167994, 493.6790476261229, 479.8061241578648, 466.3193006324042, 453.1734991415027, 440.3463935259183, 430.0254449202591, 425.16522831245237, 424.0088132978236, 422.855408236608, 418.07341178481295, 408.2639443332386, 396.6692096562661, 385.4042544603794, 374.44887602202766, 363.8113852279558, 353.46307876494984, 345.1457733712938, 341.2446599770725, 340.3166942316033, 339.3912819066016, 335.5603200573463, 327.7165620621034, 318.4071824914191, 309.39713191866184, 300.63471864345047, 292.14435491892306, 283.8800274833543, 277.2588847715009, 274.1295277657025, 273.390413877106, 272.65252258741117, 269.587786260381, 263.3178921125132, 255.91158339980558, 248.71801927071596, 241.72966913269488, 234.96305073094348, 228.39802696735956, 223.1386680884589, 220.66552831582806, 220.07700832842266, 219.49001850020065, 217.05635136111053, 212.06399550797076, 206.17121247944561, 200.4585188244333, 194.90992008486177, 189.53131810442378, 184.30780849188076, 180.1189243005279, 178.14746039938467, 177.67857895829576, 177.2109473581446, 175.273181971924, 171.2972152870069, 166.60085195804518, 162.04890015983736, 157.6441294838392, 153.35938471600468, 149.19987614666542, 145.86853481640748, 144.29947793055828, 143.92636778584802, 143.55434135532238, 142.0131453449936, 138.84739728206142, 135.10948951151966, 131.47730212581973, 127.94886694715052, 124.5331304156639, 121.21891984347879, 118.55625537168758, 117.30250441205821, 117.00428634305983, 116.70685597650721, 115.47353563435219, 112.94691744186287, 109.95998966672197, 107.05849867197645, 104.24573693359237, 101.50827180062987, 98.84572393463753, 96.71120548407441, 95.70668109093361, 95.46778382401796, 95.22956923519874, 94.24254199072385, 92.21975631143746, 89.82970158529372, 87.50809895811274, 85.2490910164266, 83.05054052445632, 80.91718601854, 79.20326000020361, 78.39714499702882, 78.20548144480104, 78.01438418547954, 77.21996988299057, 75.5924248895079, 73.66960390555357, 71.80172652120122, 69.98503483936247, 68.2170310205618, 66.49940711788035, 65.12036892470393, 64.47141132442002, 64.3172340807359, 64.16341329218157, 63.5251881852818, 62.21396675424136, 60.66082987113341, 59.15042973134056, 57.68472160767371, 56.25926842040767, 54.871335933495814, 53.75820879621907, 53.233340309684834, 53.10841545113068, 52.9838086521577, 52.46711426597973, 51.40675188565342, 50.14852846322752, 48.928230835677354, 47.740023125266895, 46.58563047511194, 45.462309759588706, 44.559479176942084, 44.13363665978807, 44.0322255247016, 43.93133827073072, 43.51341310032313, 42.65474850222867, 41.63820230490907, 40.64801297787981, 39.685439942139816, 38.74803587922669, 37.833748634914606, 37.10118850768322, 36.755548550328754, 36.67327205750182, 36.59120110073783, 36.250999763336836, 35.55296103953345, 34.72563188607166, 33.91994356602541, 33.13527611113397, 32.371518614275296, 31.62936598114934, 31.03208038810959, 30.750191227579492, 30.683148397135454, 30.616271245909914, 30.338856806520702, 29.76912142098779, 29.094578865128494, 28.438179037167608, 27.798949624449385, 27.176026857713328, 26.569408295494547, 26.08235968812561, 25.85257442424927, 25.79787020833194, 25.743300356693698, 25.51696789187951, 25.052248711154654, 24.50118375186977, 23.964922456246942, 23.442451558042155, 22.932987722625832, 22.437461932005828, 22.038947134662696, 21.850996997017553, 21.80623395400142, 21.76157761170926, 21.57632701404511, 21.19608830895612, 20.745653100590683, 20.306479679433124, 19.87847546723893, 19.461410595709054, 19.055320991326486, 18.728537430155075, 18.574336028087828, 18.537660810478826, 18.50108698301809, 18.3495205483711, 18.038233496133998, 17.669375022542862, 17.30894857079418, 16.958326706660554, 16.617059788067127, 16.285461888479905, 16.0184392901401, 15.892360752530594, 15.862349609590275, 15.832418791114113, 15.70830558713418, 15.453603465354423, 15.151734628195916, 14.857624575451938, 14.570746397490973, 14.291338667836444, 14.019810425193189, 13.801451462600502, 13.698563238474414, 13.67407832341273, 13.649552501146488, 13.547819607270743, 13.339389595204697, 13.09246411854136, 12.852148996991694, 12.618331675251474, 12.390572789044418, 12.168599915263826, 11.990306485534854, 11.90629037850894, 11.886298829086712, 11.8663602287814, 11.783705054938158, 11.614020773259757, 11.41339409676267, 11.218188904735182, 11.02831964326351, 10.843801527223814, 10.664540532966615, 10.520500252005526, 10.452739778908024, 10.436578824163604, 10.420498809312923, 10.353909116227888, 10.217407553411762, 10.056126984167062, 9.899290079848964, 9.747495010250086, 9.600206134152389, 9.45737151098211, 9.342895199462445, 9.289060165707815, 9.276257442873545, 9.26348899947924, 9.210629636032909, 9.102441203818222, 8.974967769334295, 8.851505694154035, 8.732298692258004, 8.616862860157969, 8.505479070822837, 8.416563884359775, 8.374807592739815, 8.364891234640648, 8.35500873405981, 8.314123190533795, 8.230662225470944, 8.132608852165575, 8.03834657021835, 7.947426240696677, 7.859863997498221, 7.77574146144998, 7.708929657102792, 7.677616938909883, 7.670190142240485, 7.662792613805636, 7.632230189649879, 7.570101046551753, 7.497593461799673, 7.428002805318579, 7.361646580045138, 7.298074830845106, 7.237423129308296, 7.189727675653699, 7.167493226441078, 7.162199132134989, 7.156986803723091, 7.135474852475975, 7.091867203673946, 7.041257126030954, 6.993454068791231, 6.9483835165482395, 6.905851059736422, 6.865931148926546, 6.835012600450546, 6.820809122207008, 6.817465235737866, 6.81414414575126, 6.800527552004873, 6.773393898894863, 6.742723445023401, 6.714546172970733, 6.688926683438215, 6.665883143803301, 6.645220404150127, 6.630090384708206, 6.623447422353546, 6.6219143848900215, 6.620403952630513, 6.614342232214923, 6.602896533716599, 6.591252372093514, 6.582171949483914, 6.575607219828517, 6.5714828111946355, 6.570237352215095]}, "48": {"0": [2.7798095425039726, 2.7800263728744983, 2.7801010563036557, 2.7801922669893977, 2.780814886954781, 2.7831102370464236, 2.787406307419241, 2.793561510015091, 2.801437373251449, 2.810997654045668, 2.822292912086404, 2.833072497780863, 2.8383642078246227, 2.839397508191975, 2.8404426175896256, 2.846128858182614, 2.859528549041302, 2.8770022634982486, 2.8962446254593237, 2.917544135309012, 2.940654307221644, 2.965343420808603, 2.9873468565347774, 2.998031461661733, 3.000037989130995, 3.002061993180583, 3.01298347700555, 3.0376231304653656, 3.0689435370062954, 3.1016445447014203, 3.13648560215757, 3.1729982041341405, 3.2111623946252545, 3.2443910012112966, 3.260370938949215, 3.2634608458355396, 3.26656021929895, 3.2829008462903198, 3.319023025251824, 3.364163097931666, 3.4112369260957016, 3.4602934123177196, 3.511417028698822, 3.5645774636305516, 3.6101513594405117, 3.631847463372995, 3.6360378911806213, 3.6402399436358435, 3.662376615388421, 3.7111291932938255, 3.7718582818507698, 3.834683853207459, 3.8997727003651224, 3.967114072922339, 4.036765759665906, 4.096413650173434, 4.124693497967881, 4.130147662267902, 4.135615731548929, 4.164378792861992, 4.227489934730779, 4.305802389534665, 4.3866850374007065, 4.470054106620475, 4.556129556544316, 4.645012127533131, 4.720866599839859, 4.756803419978213, 4.76370952604465, 4.770629792284303, 4.807041240592641, 4.886964073782158, 4.986016475849994, 5.088053917107221, 5.193167298219139, 5.30166061780359, 5.413286749038848, 5.508566091700383, 5.55362851702182, 5.562281999466032, 5.570959902569857, 5.616677980273065, 5.717105733827365, 5.841516493955879, 5.9697621178144376, 6.1015920078390184, 6.237699983358046, 6.377868840426442, 6.497626996257931, 6.554255673332543, 6.565171802123044, 6.576111951072588, 6.633626368912481, 6.7596544658315985, 6.915853600816683, 7.076890799159859, 7.242819714509645, 7.413814289816125, 7.590167054794082, 7.740756613062973, 7.812001814810338, 7.8257460721243275, 7.839523276415721, 7.91201672921257, 8.070896552478752, 8.267721276019873, 8.470830173823757, 8.68005188707419, 8.896167198209206, 9.118956751749163, 9.309127230261925, 9.39904198231089, 9.416392972491497, 9.43378718228281, 9.525332550651651, 9.726294836858603, 9.975250194797708, 10.231934870482053, 10.49620135139228, 10.769028122017959, 11.050811213298196, 11.2910430003984, 11.404664476154775, 11.426567327621484, 11.44851744574168, 11.564177044647845, 11.817936761151458, 12.132321281577479, 12.456767289736625, 12.79096581328087, 13.135509572907791, 13.491152369433788, 13.795065115184654, 13.938966444049887, 13.96678952653518, 13.994689996798396, 14.141307253972556, 14.462285396443551, 14.859933844340995, 15.270475079153977, 15.694079703829022, 16.131400656226514, 16.583196195358315, 16.969349896898713, 17.152210370613396, 17.187476287635487, 17.222822882099635, 17.408607859886853, 17.81684476852605, 18.322936856201718, 18.84563574666587, 19.386027015382385, 19.9443703047216, 20.521225075189285, 21.014624950501084, 21.248132971628277, 21.293172368415465, 21.33831725314844, 21.575727817608595, 22.09743610600939, 22.7459325656106, 23.416913685777327, 24.109283300291988, 24.825720208267605, 25.56567245445995, 26.1999310536005, 26.500630996295865, 26.558691154589972, 26.61686049011943, 26.92290942824879, 27.594715134355297, 28.429715236206178, 29.29307896359713, 30.18580034551472, 31.11063387208819, 32.06620514933778, 32.88603274768927, 33.27347317888084, 33.348292885710684, 33.42333371155009, 33.8188352955886, 34.68822383480215, 35.7686851760566, 36.88723578662384, 38.04616417201845, 39.245195135429164, 40.48441178993495, 41.54744660115187, 42.051811221419605, 42.14922435359206, 42.246887978827566, 42.760188227590746, 43.88971986785127, 45.29463808450143, 46.74936123022553, 48.255132260432745, 49.81703725143208, 51.43315012719907, 52.818181202564546, 53.476031652668496, 53.603026958085266, 53.73036310778786, 54.40092794435813, 55.87659878052431, 57.71229853446034, 59.61467647476517, 61.587276292415666, 63.631178088810344, 65.74653738575545, 67.56353069624605, 68.42712336873973, 68.59389500515172, 68.76112121948191, 69.63940741317667, 71.57856363895401, 73.98912910232944, 76.48905597476606, 79.07784875649989, 81.76883865718739, 84.55953949529588, 86.95443285818611, 88.092142663852, 88.31176700946403, 88.53196514411087, 89.69131156376977, 92.24502089537701, 95.42913456756473, 98.72773807914372, 102.15163370287931, 105.7103131635505, 109.40003813598383, 112.57255458849608, 114.08136424393678, 114.37300219201805, 114.66548329766665, 116.20614730210441, 119.59357086572717, 123.80877274065189, 128.19215488760995, 132.74766489006151, 137.47201354717288, 142.37544233723247, 146.59951978807499, 148.607051236553, 148.99449338709385, 149.38291819895463, 151.42758161549204, 155.9394655894499, 161.564751924275, 167.4045240860496, 173.47973251485382, 179.7909532184419, 186.36063400456194, 191.99959463361498, 194.68306409432128, 195.20137610700624, 195.72112895936033, 198.4590052001368, 204.4960360644202, 212.03139611358685, 219.85444170012374, 227.9798180441429, 236.4349042544341, 245.22746661618447, 252.77589754436147, 256.36573744526106, 257.05966485888194, 257.7555016196173, 261.4206074010419, 269.51730537037946, 279.5993029923483, 290.07778067914194, 300.97210272938, 312.2953886212983, 324.0924415631057, 334.22802647779685, 339.0446532643564, 339.97482588079976, 340.9075457852165, 345.81350925026027, 356.6269676568968, 370.08633296537715, 384.09424922835336, 398.6463217093456, 413.7329134809514, 429.3422426595919, 442.7616391231394, 449.12618090830324, 450.353881362781, 451.58449747219913, 458.0588961971393, 472.2984655352094, 490.06504769008546, 508.44627739107483, 527.4952575128895, 547.1405494792319, 567.4127648114052, 584.7893291394607, 592.9984065100573, 594.5761911488428, 596.1558976809682, 604.4472794239181, 622.6508432487533, 645.2360898474908, 668.3442311003721, 691.8987434050064, 716.1523131501308, 740.9605656468179, 761.7377923351905, 771.5294133247057, 773.4147716202988, 775.3035179049448, 785.1696113341192, 806.3328180748856, 832.3591708305737, 858.6112145444089, 884.7760134520113, 910.8688113774863, 937.1010936931933, 958.9613269777087, 968.9241249076998, 970.8178569427429, 972.708135839959, 982.5242056119846, 1003.3194007871775, 1028.0162541795748, 1052.3634721938713, 1075.4716350036283, 1098.0028948478746, 1119.4649817846941, 1136.0435119588024, 1143.442903920734, 1144.8693537485594, 1146.3070416992705, 1153.6830428529104, 1168.7375410393115, 1185.644712634714, 1200.862190824963, 1214.92766145477, 1227.3249023534743, 1237.576798700516, 1245.0600432159536, 1247.9908245702998, 1248.5056243219342, 1249.0087817209546, 1251.795944331577, 1256.8366314130642, 1262.2037778428403, 1264.2914631475953, 1265.0067474052335, 1264.1615315109802, 1261.3751602589343, 1257.623106063766, 1255.5103793965875, 1255.0928945222047, 1254.6697760521774, 1252.3157976251946, 1246.172377462991, 1237.4026868883388, 1227.8399248931967, 1214.7601946360035, 1201.278314241269, 1186.1360959110186, 1171.6388755871487, 1164.9733248875236, 1163.663904886646, 1162.3438282606257, 1155.276428753992, 1139.8242965214026, 1119.4339120286058, 1098.3193659307433, 1076.1680250254103, 1052.734214870682, 1028.9174697079156, 1008.362574366709, 998.9903446426774, 997.0220354579856, 995.1462130203394, 985.4204703959118, 964.0998889989532, 938.0967705283475, 911.84087359423, 885.8387116552128, 859.628224667102, 833.4130348687103, 811.9473751577799, 801.776838399906, 799.8334131275323, 797.8913150678752, 788.0119539840023, 766.7631748372563, 741.6233376656662, 716.9853650612969, 692.6759985550918, 668.9704682041523, 645.8932578123065, 627.1023997290481, 618.5117015699927, 616.8768177931497, 615.2451450637067, 606.7776967359342, 588.9281190460853, 568.089463871529, 547.8575039114277, 528.1687111102127, 509.15752222735875, 490.7675089109751, 475.95108872867615, 469.21597716639906, 467.93642276100866, 466.6598125387492, 460.0397202801135, 446.11672279759784, 429.87871579673975, 414.24036340026134, 399.18738733905434, 384.643485864757, 370.59515490222014, 359.3512530465868, 354.25293653966736, 353.2844979915678, 352.31854843339033, 347.3158182556467, 336.8042271384365, 324.5802550335794, 312.7845218914455, 301.4644172623707, 290.53798983469824, 280.0318827617923, 271.61113912391744, 267.79053228392866, 267.0660167104764, 266.3437580402389, 262.6064785516566, 254.74375915271963, 245.58891871008686, 236.78542407997833, 228.34340639127763, 220.20646160231138, 212.3664204631557, 206.0860922195631, 203.2359073282533, 202.69659786930328, 202.1594819242311, 199.3756813611263, 193.5062911498452, 186.6872663156011, 180.11703464632123, 173.79994019666233, 167.71501871076413, 161.86254687660846, 157.1760332065674, 155.0526854111076, 154.6487668391337, 154.2458851325694, 152.15865487441388, 147.7699419839088, 142.66761517669528, 137.75454307931292, 133.02202189345462, 128.46677322306923, 124.08089584988176, 120.56235054434042, 118.96422370075229, 118.66081943964737, 118.35824812719832, 116.79079999727385, 113.49828618780438, 109.66884133396626, 105.9754568688786, 102.41918236090463, 98.98780565374572, 95.68252051136332, 93.03424539153204, 91.83046457395271, 91.60173234664371, 91.37367305841845, 90.19544122376885, 87.70890428030253, 84.8166254382918, 82.0310523423955, 79.34535230411618, 76.75175635657571, 74.25266425321996, 72.24529600627153, 71.33476077996991, 71.16179716986252, 70.98927398927152, 70.0958769375187, 68.2145315727688, 66.01965857395186, 63.90075880075779, 61.86166184257031, 59.89286629321193, 57.991142892001314, 56.46428602868228, 55.77090544681482, 55.639256888502906, 55.50796640959809, 54.82784614924866, 53.393924299907205, 51.721530725724236, 50.10895433316787, 48.55192998103988, 47.046711234401656, 45.59547366788518, 44.42959778797355, 43.89967824727164, 43.79894784726677, 43.69848687766585, 43.1781969103664, 42.08081516360425, 40.80149727087591, 39.566142014018524, 38.37203541688572, 37.21770998529768, 36.10492228252025, 35.2096273206129, 34.802064928762796, 34.72463256277571, 34.64738975557699, 34.24707618682446, 33.40393328573507, 32.419926273402254, 31.468300262194056, 30.55030423543106, 29.6625690519828, 28.804402739144884, 28.1143528329948, 27.800375420810145, 27.740752363812224, 27.68128855827112, 27.372621531953023, 26.72180794409512, 25.96234123227895, 25.227785924032915, 24.519015347416335, 23.833301515788765, 23.170446535542734, 22.637173192755476, 22.394320875690326, 22.34819099024842, 22.302179840734528, 22.063811130090542, 21.560270877208247, 20.972296237090525, 20.404428294677647, 19.85497931734012, 19.323671216936248, 18.81001333162445, 18.396582353485297, 18.208461535013882, 18.172719332129716, 18.137066346345293, 17.952314579679783, 17.562006618809654, 17.10701197058846, 16.666611091712443, 16.24103345351338, 15.829835116782279, 15.432310261147823, 15.11220220366179, 14.966451265370843, 14.938772755667616, 14.911164934242052, 14.768128807052868, 14.466068128760304, 14.11400501523276, 13.773352968791244, 13.443953891457832, 13.125685574679423, 12.818170936629672, 12.570865231432402, 12.458361724282176, 12.436989617321279, 12.415670244528183, 12.305177781042408, 12.072215289485275, 11.80045985556247, 11.538539327581411, 11.285757709996304, 11.041779636240378, 10.807024736945712, 10.618332669401601, 10.532571348748887, 10.516312806548264, 10.500110854091794, 10.4162024010488, 10.239527272885221, 10.033832032173796, 9.835980964569034, 9.646008531082321, 9.463202637530195, 9.28748532679255, 9.146820881313108, 9.083047036436545, 9.070924231941742, 9.058897140057645, 8.996769530615468, 8.866368066602924, 8.715210171117297, 8.570573114729534, 8.43211668277536, 8.30008211667103, 8.173832172727334, 8.073412302402133, 8.028139200888123, 8.019546909869888, 8.01098393088447, 7.966883426754185, 7.874938982690631, 7.769270105265516, 7.668727193428685, 7.573281343580402, 7.483107376270305, 7.398072703759436, 7.331076458500736, 7.301107605086331, 7.295452757576848, 7.2898246945388605, 7.2608481220684, 7.200738875750168, 7.132636640005916, 7.068931824039447, 7.009551083703637, 6.954662296817665, 6.904123290617054, 6.865380924063097, 6.84840815988888, 6.84523303486538, 6.842081911231969, 6.826010593202346, 6.793441801091581, 6.7581446820978615, 6.727014083850263, 6.69995817032969, 6.677106578059315, 6.658379818485333, 6.646038848577601, 6.641304420850054, 6.6404660707023835, 6.639637696105724, 6.6357110095407315, 6.629282658167711, 6.62545581237114]}, "49": {"0": [2.781303610995941, 2.7859692771573714, 2.78935019451302, 2.7898077672603745, 2.7902735877889127, 2.7943720145343067, 2.808625730832494, 2.834945929125414, 2.8703410375674943, 2.9152220822703856, 2.968467683604317, 3.031277989000567, 3.0837908271864376, 3.1037478226771125, 3.1062539583049276, 3.1087861484189454, 3.1297256468337937, 3.191598858076148, 3.282707316991908, 3.3834785142499535, 3.4941949004590396, 3.6151320424025806, 3.746783134935293, 3.85155639516677, 3.8907431344780687, 3.8956119510026723, 3.9004937734831966, 3.9407136172634383, 4.056983132703636, 4.224168905692845, 4.403869746623526, 4.596762987882217, 4.803481433048429, 5.025140374130353, 5.199386109997415, 5.26429768252892, 5.272355164294873, 5.2804307571744555, 5.346825160565909, 5.537606976282161, 5.810422247699037, 6.102512895659769, 6.415072950137286, 6.749291795884864, 7.107217616052245, 7.388999154192615, 7.493964556424907, 7.50700061553055, 7.520033138501772, 7.627441207363606, 7.936447329137222, 8.379289303742684, 8.85369650324923, 9.362368663440066, 9.90769892991732, 10.492149894787849, 10.952920341444582, 11.12447469735822, 11.145787864704097, 11.167153507071296, 11.342799166993062, 11.848783088534564, 12.572966538792354, 13.349306549437653, 14.181981208432932, 15.075269079733646, 16.03505946380352, 16.79240778597751, 17.07498034531365, 17.110061330546227, 17.145220991983813, 17.434554113746202, 18.269058641426753, 19.467136543281182, 20.756146272732646, 22.144345144591608, 23.639441089003828, 25.249975114537747, 26.52737510856637, 27.00391565576769, 27.06306681347391, 27.122363930143372, 27.61045314245154, 29.022508832679577, 31.055290610702126, 33.254947470885476, 35.62463032579068, 38.18868297342397, 40.95752051609575, 43.15948502571952, 43.9825795366032, 44.08484981507143, 44.187371451438764, 45.03121525408286, 47.475030639623924, 51.00518962788657, 54.82978114472664, 58.96613006346564, 63.45574388843669, 68.32025976230604, 72.19817750300354, 73.64937111740387, 73.82994609699672, 74.01102966027189, 75.50145658281619, 79.82361339439562, 86.08446058724661, 92.88691738841023, 100.27740449106648, 108.30810985959887, 117.04931059127065, 124.02272171284476, 126.63998524744707, 126.96607707786961, 127.29316354098405, 129.98843020827545, 137.81280178001862, 149.16486191152353, 161.51485823435922, 174.98925633420757, 189.68475265899338, 205.69001506526942, 218.50670727293496, 223.32964729003845, 223.9293689131771, 224.5307565023953, 229.48783227377686, 243.87000538001908, 264.79839978836435, 287.59123554057675, 312.51091925831173, 339.6375580697913, 369.17170922740985, 392.74320739411814, 401.5912494010976, 402.69089564393767, 403.79348875072196, 412.8824221458777, 439.229709244537, 477.1986072798881, 518.401855043934, 562.72561350792, 610.109209598926, 660.7440338670123, 699.8897868218705, 714.4660769031183, 716.2787763807385, 718.0964491047853, 732.9170949594654, 774.5740447823493, 832.134918035579, 890.5437603691475, 949.3121518543605, 1005.8260846246236, 1059.7559106978845, 1096.2703621325381, 1109.407555981657, 1110.9326603168392, 1112.4504738791522, 1124.4207671413901, 1155.911709491839, 1192.3106649160375, 1221.446431640767, 1242.6928177699301, 1254.1368509890838, 1256.8012735485709, 1253.3440972151584, 1251.025336131721, 1250.6926914838496, 1250.3294122946413, 1247.116522805434, 1235.4317942026548, 1211.2764895253533, 1179.1939446523218, 1139.9361013455139, 1093.8547224244026, 1043.7844649555154, 1003.3720988929871, 988.3983838037691, 986.5416786088979, 984.6812430558402, 969.592396050906, 926.7916207673381, 868.6426762717246, 809.8217581340732, 752.769266003574, 697.8413587181666, 645.0827041974609, 608.0508966940615, 595.1165011029589, 593.537046207284, 591.960556020501, 579.2667101300668, 545.2890959728513, 502.22474880772495, 462.33670393738697, 425.4434889757844, 391.4237705683047, 360.1051144511809, 338.50490845368773, 331.07730263968955, 330.176587355421, 329.27831107597666, 322.0573473178182, 302.78866905518805, 278.7290186529376, 256.639520129404, 236.41729161482684, 217.84876672925662, 200.8452096315452, 189.14167725733506, 185.11894451788916, 184.6306030368542, 184.1435941356434, 180.22409636439167, 169.79906221347386, 156.7711663385468, 144.8030963764601, 133.83233211064518, 123.74887147929563, 114.48787756435289, 108.10480828597481, 105.90367456946491, 105.63663031091754, 105.37030131668186, 103.22907244934154, 97.5207933666444, 90.37154318323057, 83.78920051437285, 77.73882283540338, 72.15586060331614, 67.01850039885431, 63.46215816892239, 62.237276796954596, 62.088812362553575, 61.94070289965984, 60.74853759303446, 57.557565125969056, 53.55348089362878, 49.8589478670451, 46.44794232246383, 43.29536186461475, 40.38290416818028, 38.364137185520335, 37.66722814259644, 37.58261633565647, 37.49806386625379, 36.81787772882266, 34.99896464980861, 32.71080860441328, 30.592960538205485, 28.631151782082476, 26.815756788290344, 25.133253514635676, 23.966138294559567, 23.562824380777204, 23.51381877608505, 23.46493219905929, 23.071222691188844, 22.01703543817732, 20.6875753991913, 19.455569631197143, 18.312494058238702, 17.254173643363757, 16.272711208274583, 15.59104149472183, 15.354794316745332, 15.32614167705101, 15.297562054716938, 15.067648911268533, 14.452304350490566, 13.67620796938601, 12.957045665103118, 12.2913452604373, 11.676091374229944, 11.108632308883307, 10.716774374309406, 10.581706182835942, 10.565321154460342, 10.54898168222244, 10.41767688873519, 10.067338919870988, 9.630034368533249, 9.2298061819171, 8.86528108975251, 8.533998489792333, 8.235110173515684, 8.032425834678023, 7.963525888546885, 7.95521489545574, 7.946934439278349, 7.880637973198315, 7.7063786444166364, 7.494805250339068, 7.308780251559793, 7.146733624340941, 7.007527855342101, 6.890546661006851, 6.817909992768287, 6.794671770969098, 6.791923861799077, 6.789199381129584, 6.767895303745722, 6.716591447935293, 6.66573770603685, 6.635961258261358, 6.627720703720388]}, "50": {"0": [2.796322553379793, 2.857771558647811, 3.0264627050662662, 3.302168511797248, 3.6894047055419965, 4.2020116152338804, 4.596741873238365, 4.6899249064509805, 4.696685965185448, 4.7034628575670485, 4.800206490569736, 5.2901663480568715, 6.231443400079115, 7.416081002020339, 8.911730267897541, 10.805711149785447, 13.202886505233751, 15.027419634565991, 15.458873547104206, 15.490178749021377, 15.521559980917251, 15.970116217179752, 18.248381957621504, 22.68904964818687, 28.40541633815024, 35.80536069007485, 45.424522615896024, 57.992510173261365, 67.8292521236204, 70.18718964036536, 70.35845474275405, 70.52999712883256, 72.98996308106794, 85.67341939092744, 111.09030588125115, 144.8887464505534, 190.02808459630694, 250.53157493849827, 331.68493856247125, 396.1895264408986, 411.71323633376653, 412.8418622674727, 413.9737176464466, 430.1823451572301, 513.5650489813451, 676.0739368341409, 870.3003392601921, 1068.039233717919, 1218.2282186818268, 1279.1202981827387, 1264.7847778434555, 1256.238336359083, 1255.5671216814956, 1254.892828293504, 1244.3931922780844, 1172.733498677576, 999.7172113956718, 798.3893852129889, 613.8486907590278, 464.37859929122703, 349.99717376265295, 293.23173457131327, 282.267079149221, 281.50395944130526, 280.7429237773342, 270.28144002645666, 226.8670893939916, 172.4356907005961, 131.77015585462289, 101.29806809649055, 78.35223553878193, 60.99844771968187, 52.2936156955615, 50.59886345931238, 50.480636325213744, 50.362754863524856, 48.74201086291648, 41.95626478554369, 33.24776766428212, 26.55588543470689, 21.39720964117897, 17.412569443647754, 14.331958368744168, 12.765611489509775, 12.459843028853314, 12.438471673126394, 12.417160998616398, 12.12410400246859, 10.898825344386212, 9.351854364556388, 8.22039181864431, 7.434021585230263, 6.934684410650748, 6.715149317545439]}, "51": {"0": [2.8138751161002236, 2.81949475370558, 2.82407403778079, 2.824531099524917, 2.8249975893043477, 2.831402603372615, 2.8742219600996313, 2.9908844101805308, 3.1705547904591556, 3.4132163522290124, 3.7251026449501716, 4.111165444085984, 4.400358682932917, 4.472343011259441, 4.478599047911788, 4.484869573839805, 4.559097079721019, 4.90401056776267, 5.5300372166729845, 6.276910621951852, 7.16839962642541, 8.232485682647042, 9.507255260391121, 10.449858341960548, 10.684254461575096, 10.704614514880017, 10.725021916914214, 10.966393375671883, 12.087453008769849, 14.12805133217273, 16.577383945124463, 19.529528116831305, 23.103197635371412, 27.441355077733462, 30.689846050298947, 31.502093421029464, 31.572746225656555, 31.64357101502926, 32.48401624241139, 36.41784601258756, 43.69469360420432, 52.62729172360331, 63.60852076157106, 77.16529790520187, 93.94175966546541, 106.70166394369366, 109.90822319228775, 110.1876321020181, 110.4678097811055, 113.79857944349273, 129.53229150685124, 159.0983368183963, 196.0396556598224, 242.33254337056616, 300.3840461670632, 373.1899766034335, 428.8965731608842, 442.9502649763858, 444.1740988191183, 445.40075171557834, 459.99307071899204, 528.6663472234524, 655.5203994121442, 806.2694600881845, 972.3527652662647, 1133.7962056560448, 1262.6715423735525, 1318.2332509640362, 1327.3245665966629, 1328.047945699225, 1328.761438996897, 1336.1815632969788, 1352.7440322915957, 1323.2887432879272, 1232.0221208027733, 1090.8320424580381, 925.1139060847712, 762.0119266979011, 667.0757354950669, 646.579939574789, 644.8427695032515, 643.1090177405989, 623.1318998307385, 543.1052101448036, 436.7772791915495, 351.22888282562565, 282.86826551306734, 228.4147593786649, 184.97277832785994, 161.93901544935355, 157.06497256669985, 156.6554103286188, 156.24707658290092, 151.56408069127022, 132.96812983910806, 108.61881486343708, 89.04783420493936, 73.27298344483904, 60.52269890591407, 50.186900770051764, 44.628537039035436, 43.44506968107312, 43.3453212257012, 43.24582562364431, 42.103408468667034, 37.53899675952316, 31.47509694202324, 26.51494261302496, 22.453187801916627, 19.122423276745216, 16.390426771918854, 14.90801974923308, 14.591006673165428, 14.56423843800932, 14.537586498149116, 14.231479855544226, 13.005780210990814, 11.378414520525064, 10.065054316779662, 9.020287585022087, 8.207197421203066, 7.5949371052514225, 7.296580797303543, 7.237068520597902, 7.232133852049481, 7.227224308074355, 7.171760362445915, 6.970418272712797, 6.8009565818621756]}, "52": {"0": [2.8394802266443624, 2.8506492999767556, 2.8887139447957155, 2.9521660455171603, 3.0102194184691675, 3.0292221231769174, 3.0311808113352496, 3.033149980233398, 3.053269279852657, 3.1315532481256056, 3.268148921757373, 3.4327704655588045, 3.6268726455098377, 3.8511812220822863, 4.1077314963068945, 4.30225004734877, 4.361091239121829, 4.367062798691493, 4.373049496643845, 4.433696815336802, 4.65631749245298, 5.017340652044855, 5.422690710093036, 5.877282654848446, 6.38670171371894, 6.957820772803663, 7.385790459799671, 7.515159564870385, 7.528242484778174, 7.54135339131002, 7.673770227116691, 8.160019406160291, 8.948457820708407, 9.834868016780787, 10.832317665675195, 11.953664780560043, 13.214967195654678, 14.162156760143917, 14.44797354082447, 14.476943935851125, 14.506052471826196, 14.800401252293474, 15.881719430579043, 17.63794999531906, 19.622374854096098, 21.867216346005385, 24.410422525136294, 27.296689389342376, 29.48312597702033, 30.145853528965976, 30.213151115149543, 30.280625057657275, 30.964485944316166, 33.48705754481413, 37.620649826853594, 42.332822249406554, 47.71059730319615, 53.85141341435322, 60.87420510150088, 66.22886156963078, 67.86084227166101, 68.02681775699227, 68.19267390434432, 69.8759929293022, 76.11337006442434, 86.40095231373807, 98.22241532123768, 111.82899390421753, 127.50727182462218, 145.58816778314505, 159.46733871244, 163.70500540664628, 164.13586818197163, 164.56745371323274, 168.95862966546613, 185.24635087700037, 212.34985335201344, 243.7354068896427, 280.1045982886888, 322.3214458328408, 371.3403402578177, 409.1326465421653, 420.70754907231907, 421.8846878182996, 423.0654928455882, 435.0634891959505, 479.6823863777637, 553.6428768161785, 639.0195706584308, 736.5702727976978, 845.9554414946439, 964.3612468526524, 1048.480637146921, 1072.3448426905454, 1074.7333308567636, 1077.1210196307477, 1100.94660309827, 1182.1387683527842, 1290.310246204537, 1377.5158086839488, 1437.810404653926, 1466.9414176514995, 1465.7434012643528, 1447.0040758270554, 1438.91793621665, 1438.0647731804715, 1437.1901436859328, 1427.5520851887986, 1386.1938772853885, 1302.450080996991, 1196.9245725890885, 1077.940213439725, 954.876665095855, 836.775894912773, 761.6225895513795, 741.0507685720003, 739.0353641611639, 737.026562045596, 717.2491414455528, 651.0852020476519, 564.2969000038718, 488.7907717325741, 423.4857437489889, 367.2979097669025, 318.8831686394291, 289.78450253243346, 281.97603471387447, 281.20975375529935, 280.44543542391455, 272.91639885854374, 248.25254506065286, 216.2829568641635, 188.6739314261657, 164.8211443017616, 144.19320224252812, 126.32588307945753, 115.54961935544154, 112.64595243701751, 112.35963128341025, 112.07408992259853, 109.26574898650205, 100.05283982674507, 88.02857424309174, 77.5646917193501, 68.45535205127376, 60.513918004617125, 53.5813950570932, 49.37137367036329, 48.23269144256661, 48.120327465258256, 48.00826075095207, 46.903844236798, 43.27216132380561, 38.50247805309633, 34.321926571406976, 30.652854710094864, 27.43054531562388, 24.599914910450593, 22.87300272669885, 22.404299595491445, 22.35806528029338, 22.31195395497506, 21.857823816684213, 20.36070965209694, 18.384955923408636, 16.64662820632662, 15.116699783280213, 13.771256404103086, 12.589340753332, 11.869753059175835, 11.675633549187646, 11.656482350074377, 11.63738253382439, 11.44930027803126, 10.832279967820842, 10.029068848764878, 9.337570863865182, 8.747539173608354, 8.2500607478288, 7.836817816480296, 7.599585034360371, 7.537833163174003, 7.531792154308359, 7.525778744089495, 7.467297735912677, 7.283979839805865, 7.070714249229989, 6.921752564519098, 6.8399367375185784]}, "53": {"0": [2.829586950935213, 2.83078643506613, 2.833507650648291, 2.8381255096551383, 2.8442760572946977, 2.850600652089439, 2.854010751847273, 2.8547262464639043, 2.8554518011327628, 2.8591889597276268, 2.8676577621240393, 2.879264399428017, 2.892337411699266, 2.9067849425439616, 2.92320984160231, 2.941479118554213, 2.9578287477124614, 2.9658730008983323, 2.967503051661006, 2.9691482664474687, 2.9774814941271988, 2.9960576508661445, 3.0194136538642793, 3.04479239848537, 3.071801528803314, 3.1004021031376965, 3.130469339981202, 3.1566265508655786, 3.1693813596420495, 3.171982152221269, 3.174592813477362, 3.1877095032931484, 3.216467187509164, 3.25265265071336, 3.290466637982098, 3.329976736124049, 3.371198709536135, 3.4143818884388253, 3.4516798726101388, 3.469585050550793, 3.4732198048566634, 3.476866269763622, 3.495157646566884, 3.5350344212181533, 3.5844224170779975, 3.6357917918557145, 3.6889924816710047, 3.7441288588243222, 3.801215043303851, 3.850171389795052, 3.8736747457466665, 3.8784425370665527, 3.8832228615831705, 3.907161965892445, 3.959082579246827, 4.023269928927079, 4.0896191124018095, 4.158096490135174, 4.2287689497333245, 4.3016122011585525, 4.364001536048588, 4.393898915527352, 4.39995503325736, 4.406025898009179, 4.436408111366788, 4.502227745694628, 4.583409596606688, 4.666962949229696, 4.753047361740138, 4.841668157861774, 4.932724158264781, 5.0105331148060355, 5.047823266882681, 5.0553800063862, 5.062954007592192, 5.100828213417422, 5.182670060606187, 5.28374165977376, 5.387775681242345, 5.494606867244821, 5.604604088235281, 5.717733305488764, 5.814422200515057, 5.860712468176564, 5.870102963988235, 5.879527394657793, 5.926609860227952, 6.028270459229127, 6.153512922398616, 6.282338688947369, 6.415007857927312, 6.551270683342417, 6.691482143440482, 6.811362257397435, 6.868753734550311, 6.880384106473505, 6.892041098025522, 6.9503544468143055, 7.07652706121896, 7.232074364255005, 7.39211377582067, 7.556772080425838, 7.725964343046306, 7.900106518068675, 8.048959137786563, 8.120290179292576, 8.134747177044712, 8.149240012272575, 8.221760209146503, 8.37873137966753, 8.572168449233223, 8.771150540966776, 8.976191181948863, 9.187319694063545, 9.40460191755869, 9.590335259663012, 9.679370704593623, 9.697420332613593, 9.715513473167288, 9.806018513006013, 10.00175002864352, 10.243314343989612, 10.49174282760782, 10.747384106034573, 11.010905524901863, 11.282092088009367, 11.51380650518981, 11.6246557902311, 11.647125666817725, 11.669649065860485, 11.782351886052453, 12.026289220283294, 12.32731823841093, 12.637495627082517, 12.95634423106682, 13.284557357310518, 13.6230126719067, 13.912303848444067, 14.050698372647375, 14.078745824416133, 14.106858079558204, 14.247518843484556, 14.55214957771962, 14.927950597589497, 15.315304843049976, 15.714240876468402, 16.12507840100017, 16.54787727899324, 16.910075641229618, 17.083455333633214, 17.118579590940257, 17.153780545211106, 17.329862862265365, 17.711764895675714, 18.18368885185801, 18.66950218664065, 19.17116114482461, 19.6877872274532, 20.21967200412067, 20.675535860340123, 20.894231393369765, 20.938573894718566, 20.983025838980804, 21.205511460006356, 21.687954594566047, 22.2833243209725, 22.896948946135993, 23.530308000721586, 24.183738925361176, 24.85852916135654, 25.435677801120274, 25.712491314415956, 25.768742465735556, 25.825136230623954, 26.107447531568788, 26.718770735133624, 27.4736888939799, 28.252732333707076, 29.057768550124777, 29.888854577756423, 30.747121759355867, 31.482514767671187, 31.835580460399825, 31.907114962124748, 31.978824415079412, 32.33771235951197, 33.114862898464274, 34.07656436643428, 35.070796573024396, 36.09686505635455, 37.1567255850367, 38.25186992300728, 39.19225026717967, 39.64370420462264, 39.73521039048709, 39.82694067732027, 40.2860324209569, 41.28017708634633, 42.51137899756827, 43.78334019395945, 45.09938965016338, 46.45786335463651, 47.862039703261765, 49.06506361319377, 49.64310455060401, 49.76039459054865, 49.878003055594206, 50.46707108616386, 51.74719615951331, 53.328749981338156, 54.960817292216284, 56.65150905681514, 58.39930805076465, 60.21001718470994, 61.763114108614765, 62.50771776381426, 62.65865855467731, 62.80996046149293, 63.5676346896477, 65.21379869013496, 67.25614853334892, 69.36690813719082, 71.55014415540273, 73.81094609582001, 76.14834505508709, 78.15719302405337, 79.12231150894092, 79.31797953146692, 79.51412433494275, 80.49575413485923, 82.6266550347115, 85.27261139147036, 88.01143785605014, 90.84599165025625, 93.77838199125998, 96.81162872456959, 99.42010145760239, 100.67336186955367, 100.92784002056209, 101.18307080287953, 102.46236396154421, 105.23763292710667, 108.68286648675469, 112.24883757844655, 115.93640094867796, 119.76139799267065, 123.71887974600855, 127.12527143760339, 128.76110998813917, 129.09243695409992, 129.4247627787504, 131.0923665650855, 134.72020404498468, 139.2159774215787, 143.87562436882757, 148.70052613187903, 153.70351470247607, 158.88617781396385, 163.343270075952, 165.4948678499541, 165.9317592008457, 166.36978008442796, 168.55900034811032, 173.31913261547493, 179.2107265574379, 185.31523260274614, 191.6576210621152, 198.2230468533528, 205.03768377658267, 210.90018925271497, 213.71891292818418, 214.29236257068808, 214.867129088561, 217.7466447334974, 223.9875472820281, 231.7478506123572, 239.82136284679433, 248.15874743607012, 256.804403335078, 265.7849222935535, 273.52278471532424, 277.25058920372425, 278.0071587394043, 278.7654294194517, 282.5611064134986, 290.8116677703991, 301.06617840794047, 311.6791298522868, 322.6913498070069, 334.11768552569015, 345.9567286460984, 356.1765509639879, 361.0994426373727, 362.0990631459033, 363.10031305376765, 368.1123254680064, 378.9977598266334, 392.49922099910793, 406.5314213734321, 421.0765616672032, 436.14474577299114, 451.71581134594476, 465.16440501599806, 471.5955782463403, 472.8947954496911, 474.1975286618691, 480.78858725837114, 495.1110040191282, 512.8516024512232, 531.2083072362722, 550.1434604698892, 569.783822158334, 590.1258127335502, 607.5416947537659, 615.9069574079809, 617.604118558719, 619.3054242270226, 627.819943291306, 646.2539863209935, 669.0167491772603, 692.3630756058803, 716.5243863221244, 741.3158735472986, 766.6714650033539, 788.3753445304732, 798.755233126941, 800.8446614392975, 802.9343093253735, 813.3201382703035, 835.5126830064003, 862.8349194729433, 890.5739853898856, 918.9082246016743, 947.2534951623179, 975.5941708804905, 999.5758267942957, 1010.8156368776517, 1013.0607420872049, 1015.3034619084833, 1026.4112148249517, 1050.303409603513, 1078.3793431413922, 1106.1372213223908, 1133.081868481209, 1159.559988465113, 1185.1026199200262, 1205.798686945531, 1215.3874138148367, 1217.3016600704348, 1219.1914222499151, 1228.4088397415055, 1247.1760809185778, 1269.3794478080777, 1289.9000690114062, 1308.7774661153414, 1325.6991656538162, 1341.3947173934523, 1353.6159976392837, 1359.107442331289, 1360.140179451182, 1361.164730434419, 1366.1339080539803, 1375.6239438800387, 1384.756766525324, 1392.9463848991636, 1399.3716347739003, 1403.7148570853492, 1406.5506570301172, 1407.6092989790786, 1407.5527678820126, 1407.5002236014118, 1407.4475857402715, 1406.9173814124053, 1404.9603826408302, 1400.816602709153, 1395.6395616344591, 1387.9091775137258, 1378.57780067231, 1368.0286698616349, 1357.6407980029844, 1352.481563741517, 1351.370197465736, 1350.2497551242377, 1344.5481760109667, 1331.2803517735183, 1314.7110709801598, 1296.0719353415502, 1276.1168202379138, 1255.1655865027603, 1232.649237134067, 1213.0671334304407, 1203.6312265508627, 1201.7149264893153, 1199.7928552950216, 1189.7498820962255, 1168.283662002816, 1142.0189289506795, 1115.2033161710058, 1087.752033910996, 1059.557197218329, 1031.2368093246155, 1007.4791968253813, 996.4117426167198, 994.1785129444334, 991.9337022376297, 980.7593782481277, 956.9017754783173, 928.4039408339486, 900.3797677902036, 872.5324175975655, 844.9083858699038, 817.5111631345854, 795.2909451894957, 785.1306970137935, 783.0922581007289, 781.0536409654184, 770.9219753013409, 749.6801298802258, 724.75375998563, 700.5589713743117, 676.9308104646103, 653.9294659248247, 631.6659414473315, 613.5739823407829, 605.2423988741444, 603.5661328431145, 601.8949052286707, 593.7176952187729, 576.7022899765042, 556.7252890520048, 537.579107875876, 519.0392541219185, 501.08880563208356, 483.7356236790268, 469.71892083614335, 463.292841739889, 462.01111767324824, 460.733972947517, 454.4561323671258, 441.36382441212214, 426.09131796244446, 411.4109212001612, 397.2196627177174, 383.54093933667224, 370.33264673098563, 359.7006976138346, 354.808982855881, 353.83461467891965, 352.8628362813712, 348.07288236014045, 338.1163329614207, 326.56788689887856, 315.38765521852866, 304.64981611483995, 294.2753509726421, 284.2745326910148, 276.24104296065735, 272.5428894081884, 271.80445365550804, 271.0679805300181, 267.4376040421044, 259.87252667969153, 251.11883134720526, 242.66985399213735, 234.53466893526596, 226.6779806102938, 219.09407794239792, 212.98785681627092, 210.1819833650674, 209.62183470525392, 209.0632245016361, 206.3105392626103, 200.58095647807258, 193.9296991349874, 187.520337819704, 181.33280638087467, 175.36746911874448, 169.60653526003534, 164.97141991598053, 162.8380838207067, 162.41182897631631, 161.98667508394368, 159.89077357813093, 155.53683472624428, 150.4760410405032, 145.59367147954373, 140.88280413526408, 136.33492840666852, 131.9475697062178, 128.40736076677547, 126.77645021879621, 126.45097693388496, 126.12641216343503, 124.52725875620989, 121.20281230151105, 117.34458622842676, 113.61322839171335, 110.01598120668606, 106.53284160452682, 103.16853142931075, 100.46279129662356, 99.21539454838867, 98.96668639196653, 98.71862172152774, 97.49563508113083, 94.95016718077191, 91.98991791305345, 89.12911083677744, 86.35920306213916, 83.68649970297975, 81.10862450638831, 79.02143121577373, 78.06277762872404, 77.87137563648315, 77.68049195809395, 76.73975738121342, 74.78171205496156, 72.50131965850439, 70.29564724985141, 68.16413446146446, 66.10334833518037, 64.11137467619562, 62.50330864738693, 61.7631074497915, 61.6153783577566, 61.46804317915003, 60.741184356600115, 59.22764876092684, 57.46186128511966, 55.75821709861208, 54.109381176042504, 52.51605357730746, 50.97195766454288, 49.725592136057834, 49.151082556166415, 49.036374427144935, 48.92197580586417, 48.358166900084065, 47.18374352164, 45.814254872661124, 44.49067998992583, 43.21092917284662, 41.971178153565546, 40.771862506867066, 39.802443306796874, 39.35514458190607, 39.26586409702582, 39.17684054131585, 38.73788223469198, 37.823407147422294, 36.75802931635841, 35.72648203269725, 34.72625374047114, 33.75942235168258, 32.82341070071427, 32.06647268331712, 31.717517989106796, 31.64783377299809, 31.578333891295244, 31.23542843848416, 30.520703518990413, 29.687798010984867, 28.880041879387168, 28.09785932067968, 27.340952512808887, 26.608159003896848, 26.0155471143914, 25.74203724874371, 25.687398476425678, 25.63291909323521, 25.36426084479805, 24.804379522111624, 24.1512637504422, 23.518925893614014, 22.905803256015847, 22.312376461569837, 21.73773452207843, 21.27318128821318, 21.058683295886027, 21.01582717329271, 20.97308405165183, 20.76238716647272, 20.32354135174951, 19.81115332821412, 19.314910361529098, 18.83371432766428, 18.367686911202398, 17.916587119263077, 17.551356887917017, 17.382766922762674, 17.34911727392853, 17.31555026569588, 17.14999541937852, 16.804890938383718, 16.40232377931489, 16.01170212974494, 15.633651461220719, 15.267744393761499, 14.913102111294329, 14.625987656279193, 14.493643497496791, 14.467208013149941, 14.440840050649651, 14.310788924229351, 14.039117985478509, 13.722758650324934, 13.416553556980215, 13.119852616878385, 12.833012844758255, 12.555225941375479, 12.330499823330896, 12.227105066795412, 12.20646195050267, 12.185868252338258, 12.084326185583176, 11.872730348187288, 11.626664583728084, 11.388597119563958, 11.158756428365471, 10.936539662406867, 10.722138148327211, 10.549479065620693, 10.470078470621212, 10.454242893412063, 10.438455089044309, 10.360427392543983, 10.19818540089647, 10.010047880817059, 9.828903910666146, 9.654201844603616, 9.486046653292503, 9.32433237646562, 9.194240760704485, 9.134470909818068, 9.12258374226771, 9.110735970911152, 9.052391261575053, 8.931456052230152, 8.791755688624649, 8.657445301545888, 8.528610524483282, 8.40538488687738, 8.287643597085953, 8.193567639074196, 8.150476984932705, 8.14189753115231, 8.133349241361962, 8.09133850759976, 8.00469706123149, 7.905027330123974, 7.810215589658587, 7.720096836184311, 7.634371702644786, 7.553249177106326, 7.4891130938055905, 7.459955720798211, 7.454159521888667, 7.448390561224916, 7.4201309243257985, 7.362272772262764, 7.29655711047848, 7.234950253401439, 7.177428647413229, 7.123971706436882, 7.074446597528226, 7.03624252548766, 7.0192138320440485, 7.015859385289761, 7.012529376454241, 6.996342488977547, 6.963880271753071, 6.928500173822795, 6.897039368227789, 6.869245033056816, 6.845294019549425, 6.825207441868959, 6.811345369666672, 6.805769189854519, 6.804718855619888, 6.80369264383575, 6.798930804508973, 6.790730535548425, 6.784309987174006, 6.782029730155456]}, "54": {"0": [2.8324208229898225, 2.832899377142246, 2.8345893869091463, 2.837914832218596, 2.8417039345514605, 2.843650078891705, 2.844106155606583, 2.8445719486820598, 2.846763865423826, 2.8520648956412873, 2.859639136450886, 2.8681556848763328, 2.8779836687251574, 2.8891238291725383, 2.901342349816814, 2.912323750460856, 2.9181686569366097, 2.919459956629066, 2.9207634192695795, 2.9268226769734484, 2.9401175979499614, 2.9572079196725607, 2.975217524054877, 2.9944293219573015, 3.0146949223097987, 3.0364860383089476, 3.055772274685596, 3.0653064753301846, 3.067448878989233, 3.069601774791479, 3.0793127700260627, 3.1003120307719736, 3.1268865231843175, 3.154299082583313, 3.1833820299055255, 3.213717639820837, 3.2454944423890693, 3.272867169732654, 3.286254096922089, 3.2892898337716487, 3.292335995523492, 3.3060257542761464, 3.3353164977569585, 3.3718052080192265, 3.409748949438044, 3.449117717988413, 3.489827214516009, 3.5318308802995624, 3.567774237619611, 3.585330814808782, 3.5893119157224223, 3.5933041049150467, 3.6112141583506907, 3.6493968606571747, 3.696671377330027, 3.7454689203885154, 3.79588591009104, 3.8477311294116707, 3.901160801977469, 3.946685422164163, 3.9688470910203573, 3.9738613729205072, 3.9788880794111163, 4.001420602445821, 4.049293753659776, 4.108535647389604, 4.169507793864099, 4.23215530984056, 4.296498577813707, 4.362697969821406, 4.4189616698253475, 4.446309930537465, 4.452490627914176, 4.458685453097373, 4.486444305573505, 4.545541677159848, 4.61830205463535, 4.692922949631154, 4.76952558114922, 4.848085409673492, 4.928725238477522, 4.997156257529799, 5.030382596818519, 5.037890513121811, 5.045415144529494, 5.079121905215818, 5.150776975164892, 5.239136024583472, 5.3297629299100295, 5.4226444719376286, 5.517856697444723, 5.615459019335738, 5.698514894547064, 5.738863915979915, 5.747978694382226, 5.757111097109624, 5.797959042838877, 5.884714162627422, 5.991693515010954, 6.10137555233338, 6.213820311243811, 6.3290745120907195, 6.447254372345329, 6.547673575300413, 6.596376098646384, 6.607382970952532, 6.6184157497962675, 6.667854314293108, 6.772878138845518, 6.9023584714632715, 7.035214417655085, 7.171363039096024, 7.3111050642202215, 7.454348405134083, 7.57603992941178, 7.63508549293239, 7.648428916851316, 7.661803185097081, 7.721725716639212, 7.848992372280892, 8.006008731208993, 8.167237881257101, 8.332446949618182, 8.501827679102167, 8.675778104037434, 8.823516327874422, 8.895322091839844, 8.911554905016672, 8.927826549270778, 9.000748355530089, 9.155702291020864, 9.346915322687794, 9.542691749850261, 9.743740943109168, 9.950146280469962, 10.162021524095792, 10.342114462185165, 10.42956259622926, 10.449327007263228, 10.469137117953139, 10.55787645068862, 10.746321381316182, 10.978833161467142, 11.217321448558616, 11.461747435083575, 11.712747630233045, 11.969946616974358, 12.188711415000274, 12.29487557010961, 12.318956492340691, 12.3430916314225, 12.451156934420354, 12.680377748485009, 12.96293199734963, 13.252920230958917, 13.55069045004328, 13.856153422343809, 14.169785821180584, 14.436458232194036, 14.565980551262587, 14.595246719558558, 14.624577804496745, 14.755973053066183, 15.03558701271821, 15.380010200762287, 15.733511958817289, 16.096313131469508, 16.46890369838683, 16.851874295320645, 17.177235723825927, 17.335403933404073, 17.371163290084894, 17.40700867017526, 17.567656533409586, 17.909056186132815, 18.33053506433887, 18.763513874127344, 19.208355505358202, 19.664993877137185, 20.1348290120018, 20.534188256552266, 20.72849430898592, 20.772432386994435, 20.816480221504985, 21.013938082436084, 21.433758128086907, 21.952352584363904, 22.48523129882884, 23.033020092907996, 23.59575200774768, 24.17403157627808, 24.667028549574326, 24.906899258821678, 24.96109314392515, 25.015382738248466, 25.258729403550976, 25.776071440531545, 26.41590381035762, 27.07461898644604, 27.75103798750838, 28.44670740714184, 29.162824321755817, 29.773132492630964, 30.069975932739005, 30.137097202717133, 30.204386370839565, 30.50603339315177, 31.14725435490681, 31.939600831941547, 32.75511062738978, 33.59393557915376, 34.457070161519205, 35.344332849482015, 36.10039721126562, 36.46856689616894, 36.55183705797054, 36.63536168633198, 37.009900204234874, 37.806820570726906, 38.79192151146581, 39.80614512064765, 40.8507739014066, 41.92476319047376, 43.03074296398373, 43.97330734124251, 44.432174735506955, 44.535967366018006, 44.640023102365845, 45.106531118705234, 46.09820613076743, 47.326451912470894, 48.59181127081004, 49.89479897617604, 51.23517500618687, 52.61668288218835, 53.792447209662065, 54.36459970635908, 54.49409538668759, 54.62395675471055, 55.20654971434012, 56.44857054709578, 57.98506661473233, 59.56718244285343, 61.19883068176031, 62.87900279034178, 64.60767339403914, 66.08439584454139, 66.8038208759474, 66.96695367021731, 67.13052863640273, 67.8620774695253, 69.41828412224275, 71.34447594272676, 73.33201933697293, 75.37915143969174, 77.49244143377732, 79.66781263724724, 81.5216725169611, 82.42480756443382, 82.62925127827809, 82.83427286606629, 83.75415813102923, 85.71450474796384, 88.14691825939695, 90.65093202158259, 93.23021347052831, 95.89090286896372, 98.6350195199476, 100.97475646155426, 102.11470192862404, 102.37277776291953, 102.6316057328896, 103.79318238136962, 106.26999601886365, 109.34628769911055, 112.50877024763264, 115.77088737729984, 119.13777070753432, 122.60855382749038, 125.57280195646314, 127.01701478544413, 127.34373402198985, 127.67131788099137, 129.14881364452432, 132.2868004467256, 136.1683745165798, 140.17732417405506, 144.31849553889856, 148.5870986465904, 152.99481696320223, 156.75984104942464, 158.5985398658533, 159.01467689566232, 159.43198246903555, 161.30477637772182, 165.29131986099335, 170.2327006599339, 175.33106801131476, 180.60024204014354, 186.03602357938072, 191.64204067599655, 196.43782645456352, 198.775321674391, 199.30460073939892, 199.83545369486734, 202.21954221409388, 207.29078354556714, 213.58954517324176, 220.09557263665343, 226.80600655814428, 233.73599352278052, 240.91397887896957, 247.03582229266553, 250.0156003878662, 250.6901703013622, 251.36685884275713, 254.40557163687504, 260.8982941701965, 268.9443063829832, 277.25855614558856, 285.8375167172263, 294.68416094419035, 303.8375084934959, 311.66937207423393, 315.48854268245356, 316.35212793321375, 317.2179778371455, 321.1059882847939, 329.4108273021762, 339.7103559360023, 350.3343735563693, 361.3064218177985, 372.6509004972957, 384.34871227415033, 394.33506005476113, 399.2128621795504, 400.3174998113661, 401.4254793155172, 406.39269598458066, 417.005944950561, 430.18120821707646, 443.75165910761723, 457.7503022466501, 472.13235253448823, 487.02168738402105, 499.76667574811955, 505.9703096881666, 507.36600404469266, 508.7662642887333, 515.0573891560867, 528.477803390073, 545.1621473540359, 562.3053200140378, 580.0134054138954, 598.2433578633023, 616.9236011283908, 632.8782273116833, 640.6583801587791, 642.4181334931785, 644.1822663485492, 652.090332765486, 668.832509849328, 689.3902196136472, 710.5727192929319, 732.4287056814447, 754.4974218569489, 777.2225311740822, 796.5548306031212, 805.8628327172814, 807.953956207411, 810.0452992712601, 819.3597908589918, 839.1892223474848, 863.3581674082686, 888.0200828293612, 913.0673489842394, 938.1875673191566, 963.0927488210849, 983.9981817614121, 994.0589147061763, 996.2970570451382, 998.5350037316819, 1008.4972160513933, 1029.5008795218346, 1054.7089294011187, 1079.7624316791835, 1104.390366523914, 1128.447099715296, 1152.201602014521, 1171.2687568100034, 1180.3629088633006, 1182.4194467064788, 1184.4681671438354, 1193.389997838818, 1211.4167437389222, 1232.3426849216758, 1252.1113935343042, 1271.3709210310576, 1289.241504671222, 1306.081586093777, 1319.0221982617397, 1325.0349168951768, 1326.3607216477048, 1327.6774963638957, 1333.4387108037506, 1345.0918266065207, 1357.809699118815, 1368.9068078235457, 1378.6710903548203, 1387.0458089490683, 1393.367486404678, 1398.3713090978777, 1400.4807649833851, 1400.9755525194687, 1401.4760786982104, 1403.545007606484, 1406.403184411708, 1408.4382964587828, 1409.0782153448322, 1408.3889603954312, 1406.480510494306, 1402.8193333735487, 1398.589831326508, 1396.336340099221, 1395.7464056584347, 1395.145434975845, 1392.3356101778415, 1385.5573379491975, 1376.7627985416025, 1366.5606387613911, 1354.9902845904423, 1342.6473767580785, 1328.7155770784573, 1316.2401540226329, 1309.9242250713012, 1308.5066
[truncated: 2,333,497 more chars]
