# Supplementary material for: NRV: An open framework for in silico evaluation of peripheral nerve electrical stimulation strategies
Source: PLoS Comput Biol. 2024 Jul 12;20(7):e1011826. doi: 10.1371/journal.pcbi.1011826 (PMC11268605; doi:10.1371/journal.pcbi.1011826)
Supplement: S3 Archive — Python scripts and data files to generate and plot the in silico study replication. (ZIP) [file pcbi.1011826.s012.zip › S3_Archive/data/footprints/elec_pos_9.json]

{"ID": 0, "type": "Circular", "D": 616.3410454230217, "y_grav_center": 0, "z_grav_center": 0, "N_vertices": 360, "y_vertices": [-308.17052271151084, -308.12332500961617, -307.98174636101294, -307.74583013251504, -307.41564858738576, -306.99130286320326, -306.4729229408806, -305.8606676048521, -305.1547243944358, -304.3553095463885, -303.4626679286708, -302.4770729654414, -301.39882655330524, -300.2282589688395, -298.9657287674273, -297.61162267342854, -296.1663554617231, -294.63036983066115, -293.0041362664614, -291.28815289909585, -289.48294534970927, -287.58906656961574, -285.60709667092544, -283.53764274885054, -281.38133869574665, -279.1388450069461, -276.8108485784419, -274.39806249648586, -271.901225819163, -269.3211033500125, -266.6584854037604, -263.91418756423997, -261.0890504345705, -258.1839393796732, -255.19974426120214, -252.13737916497175, -248.99778212096376, -245.78191481600035, -242.49076229917108, -239.12533268010299, -235.68665682016814, -232.17578801672087, -228.59380168046377, -224.94179500603965, -221.220886635951, -217.43221631790928, -213.57694455572042, -209.6562522538122, -205.67134035551186, -201.6234294751872, -197.51375952436072, -193.34358933191422, -189.11419625849743, -184.82687580526178, -180.48294121703609, -176.08372308006793, -171.63056891445362, -167.12484276138028, -162.56792476530757, -157.96121075121732, -153.30611179705963, -148.6040538015273, -143.85647704729004, -139.06483575982256, -134.23059766196266, -129.35524352433458, -124.44026671177551, -119.48717272590417, -114.49747874397268, -109.47271315414112, -104.41441508731872, -99.32413394571391, -94.20342892823889, -89.05386855291273, -83.87703017641017, -78.67449951090319, -73.44787013834303, -68.19874302233168, -62.92872601773246, -57.63943337816942, -52.33248526156716, -47.009507233881514, -41.67212977117453, -36.32198776018466, -30.96071999754637, -25.589968687811943, -20.211378940429462, -14.826598265830986, -9.437276070785291, -4.045063153169722, 1.3483888036840512, 6.741427736915415, 12.132401710176817, 17.51965941963632, 22.901550699787077, 28.27642702890785, 33.64264203401999, 38.99855199518634, 44.34251634899741, 49.6728981910907, 54.988064777549305, 60.286388025025985, 65.56624500943968, 70.82601846309211, 76.06409727005094, 81.27887695964934, 86.46876019794979, 91.63215727702182, 96.76748660188377, 101.87317517495971, 106.94765907790261, 111.98938395063668, 116.99680546747177, 121.96838981014433, 126.90261413763976, 131.79796705265213, 136.65294906453894, 141.46607304862843, 146.23586470173953, 150.96086299377413, 155.63962061524313, 160.27070442059147, 164.8526958671824, 169.38419144981077, 173.86380313060852, 178.29015876421388, 182.6619025180711, 186.97769528773492, 191.23621510704967, 195.4361575530799, 199.57623614566654, 203.65518274148727, 207.67174792250074, 211.6247013786538, 215.51283228473739, 219.33494967127237, 223.0898827893149, 226.77648146906677, 230.39361647218334, 233.94017983766875, 237.415085221255, 240.81726822815855, 244.14568673911413, 247.3993212295853, 250.57717508205383, 253.67827489129292, 256.70167076252955, 259.6464366024063, 262.5116704026515, 265.2964945163731, 268.0000559268892, 270.6215265090153, 273.16010328272614, 275.61500865911563, 277.98549067857977, 280.270823241148, 282.47030632889494, 284.5832662203614, 286.6090556969219, 288.54705424103327, 290.3966682263047, 292.1573310993314, 293.8285035532339, 295.4096736928538, 296.9003571915511, 298.30009743955833, 299.6084656838435, 300.8250611594418, 301.949511212213, 302.98147141298904, 303.9206256630756, 304.7666862910761, 305.51939414100804, 306.1785186516846, 306.7438579273379, 307.2152387994613, 307.59251687985255, 307.8755766048412, 308.0643312706867, 308.15872306013665, 308.15872306013665, 308.0643312706867, 307.8755766048412, 307.59251687985255, 307.2152387994613, 306.7438579273379, 306.1785186516846, 305.51939414100804, 304.76668629107616, 303.9206256630756, 302.9814714129891, 301.949511212213, 300.8250611594418, 299.6084656838435, 298.3000974395584, 296.9003571915512, 295.4096736928538, 293.82850355323393, 292.1573310993314, 290.3966682263048, 288.54705424103327, 286.609055696922, 284.58326622036145, 282.470306328895, 280.2708232411481, 277.9854906785798, 275.61500865911574, 273.1601032827262, 270.6215265090155, 268.00005592688933, 265.2964945163732, 262.5116704026516, 259.64643660240637, 256.70167076252966, 253.67827489129303, 250.577175082054, 247.39932122958538, 244.1456867391143, 240.81726822815867, 237.41508522125517, 233.94017983766884, 230.39361647218345, 226.77648146906688, 223.08988278931503, 219.33494967127245, 215.5128322847375, 211.624701378654, 207.67174792250083, 203.65518274148747, 199.57623614566666, 195.4361575530801, 191.23621510704993, 186.97769528773492, 182.66190251807117, 178.29015876421397, 173.86380313060874, 169.38419144981103, 164.85269586718252, 160.27070442059158, 155.6396206152434, 150.96086299377436, 146.23586470173964, 141.46607304862854, 136.6529490645391, 131.79796705265238, 126.90261413763983, 121.96838981014446, 116.99680546747192, 111.98938395063688, 106.94765907790287, 101.87317517495978, 96.76748660188392, 91.632157277022, 86.46876019795005, 81.27887695964941, 76.06409727005106, 70.82601846309231, 65.56624500943995, 60.28638802502625, 54.988064777549376, 49.672898191090844, 44.3425163489976, 38.99855199518661, 33.642642034020064, 28.27642702890798, 22.901550699787283, 17.51965941963659, 12.13240171017716, 6.741427736915552, 1.348388803684188, -4.045063153169517, -9.43727607078502, -14.826598265830919, -20.211378940429324, -25.589968687811737, -30.9607199975461, -36.32198776018459, -41.6721297711744, -47.00950723388131, -52.332485261566895, -57.63943337816915, -62.92872601773239, -68.19874302233156, -73.44787013834282, -78.67449951090293, -83.87703017641013, -89.0538685529126, -94.20342892823871, -99.32413394571365, -104.41441508731839, -109.47271315414105, -114.49747874397255, -119.48717272590399, -124.44026671177525, -129.35524352433458, -134.23059766196252, -139.06483575982233, -143.8564770472898, -148.6040538015273, -153.30611179705951, -157.9612107512171, -162.56792476530734, -167.12484276138005, -171.63056891445362, -176.0837230800678, -180.48294121703583, -184.82687580526158, -189.11419625849743, -193.3435893319141, -197.5137595243606, -201.623429475187, -205.67134035551163, -209.65625225381208, -213.57694455572033, -217.43221631790908, -221.2208866359508, -224.94179500603965, -228.59380168046368, -232.1757880167207, -235.68665682016797, -239.12533268010282, -242.49076229917097, -245.78191481600024, -248.9977821209636, -252.13737916497158, -255.19974426120214, -258.18393937967306, -261.08905043457037, -263.9141875642398, -266.6584854037604, -269.3211033500124, -271.90122581916296, -274.39806249648575, -276.81084857844183, -279.13884500694604, -281.3813386957466, -283.53764274885043, -285.60709667092533, -287.58906656961574, -289.48294534970915, -291.2881528990958, -293.0041362664613, -294.6303698306611, -296.1663554617231, -297.61162267342854, -298.96572876742727, -300.22825896883944, -301.3988265533052, -302.4770729654414, -303.4626679286708, -304.35530954638847, -305.1547243944358, -305.8606676048521, -306.47292294088055, -306.9913028632032, -307.41564858738576, -307.745830132515, -307.98174636101294, -308.12332500961617, -308.17052271151084], "z_vertices": [-3.774000442302185e-14, -5.393297071759847, -10.784942128101951, -16.173283659635416, -21.556671168869226, -26.933455675773423, -32.30199022287763, -37.660630379747815, -43.007734746691256, -48.34166545753094, -53.66078868129961, -58.96347512269659, -64.24810052115508, -69.51304614836879, -74.75669930412185, -79.97745381027458, -85.17371050274909, -90.34387772136881, -95.48637179739718, -100.59961753863078, -105.6820487118937, -110.73210852279001, -115.7482500925628, -120.72893693191797, -125.67264341166435, -130.57785523002724, -135.44306987649355, -140.2667970920434, -145.04755932563063, -149.78389218676924, -154.47434489409022, -159.11748071972795, -163.71187742940378, -168.25612771806877, -172.74883964097373, -177.1886370400345, -181.57415996536204, -185.90406509182682, -190.17702613053115, -194.39173423506438, -198.54689840241304, -202.64124586840782, -206.6735224975822, -210.64249316732523, -214.54694214621085, -218.38567346638771, -222.1575112899146, -225.86130026892985, -229.49590589954545, -233.06021486935524, -236.55313539845295, -239.9735975738538, -243.32055367721887, -246.59297850578017, -249.78986968637003, -252.91024798245675, -255.95315759409337, -258.91766645068805, -261.8028664965056, -264.6078739688132, -267.3318296685849, -269.9738992236816, -272.5332733444273, -275.00916807150156, -277.4008250160733, -279.7075115921021, -281.92852124073573, -284.0631736467361, -286.1108149468652, -288.07081793016965, -289.9425822301011, -291.7255345084138, -293.4191286307831, -295.0228458340919, -296.53619488533167, -297.95871223207206, -299.289962144451, -300.52953684864286, -301.67705665176294, -302.73217005817105, -303.6945538771377, -304.56391332184035, -305.3399820996592, -306.0225224937452, -306.6113254358347, -307.1062105702889, -307.50702630933847, -307.81364987951633, -308.0259873592642, -308.1439737077016, -308.1675727845484, -308.096777361195, -307.93160912291665, -307.67211866223073, -307.31838546340003, -306.87051787808593, -306.3286530921595, -305.6929570836799, -304.9636245720541, -304.14087895839214, -303.2249722570782, -302.21618501857546, -301.1148262434913, -299.9212332879277, -298.63577176014604, -297.2588354085779, -295.7908460012163, -294.23225319642467, -292.5835344052021, -290.84519464494815, -289.0177663847718, -287.10180938239085, -285.0979105126735, -283.00668358787306, -280.82876916961186, -278.5648343726714, -276.2155726606491, -273.7817036335444, -271.26397280733823, -268.6631513856353, -265.9800360234373, -263.21544858312024, -260.37023588269085, -257.44526943639823, -254.4414451877815, -251.35968323523412, -248.20092755016958, -244.96614568787413, -241.65632849113643, -238.272489786743, -234.81566607493411, -231.28691621191467, -227.68732108551663, -224.01798328411365, -220.28002675888814, -216.47459647955517, -212.60285808364748, -208.6659975194709, -204.6652206828369, -200.60175304768657, -196.47683929071655, -192.29174291012328, -188.04774583858264, -183.74614805058167, -179.38826716422554, -174.9754380376384, -170.50901236008522, -165.99035823793628, -161.42085977560484, -156.8019166515825, -152.13494368970612, -147.4213704257837, -142.6626406697149, -137.86021206323971, -133.01555563344866, -128.13015534219488, -123.2055076315425, -118.24312096539374, -113.24451536743193, -108.21122195552563, -103.14478247273249, -98.04674881504992, -92.91868255605574, -87.76215446858325, -82.57874404358036, -77.37003900629641, -72.13763482994848, -66.8831342470127, -61.608146758293906, -56.314288139919896, -51.00317994841584, -45.67644902400597, -40.335726992298135, -34.98264976450267, -29.61885703633705, -24.2459917857735, -18.865699769778942, -13.47962902020589, -8.089429338984413, -2.696751792774042, 2.6967517927739046, 8.089429338984276, 13.479629020205616, 18.865699769778807, 24.245991785773228, 29.618857036336912, 34.98264976450239, 40.335726992298, 45.6764490240057, 51.003179948415706, 56.31428813991976, 61.60814675829377, 66.88313424701258, 72.13763482994821, 77.37003900629627, 82.5787440435801, 87.7621544685831, 92.91868255605549, 98.04674881504978, 103.14478247273222, 108.21122195552549, 113.2445153674318, 118.2431209653936, 123.20550763154239, 128.13015534219463, 133.0155556334485, 137.86021206323946, 142.66264066971476, 147.42137042578344, 152.13494368970603, 156.8019166515824, 161.42085977560473, 165.9903582379362, 170.5090123600851, 174.9754380376383, 179.38826716422534, 183.74614805058155, 188.04774583858244, 192.29174291012316, 196.47683929071633, 200.60175304768646, 204.66522068283678, 208.66599751947078, 212.6028580836474, 216.4745964795551, 220.28002675888803, 224.01798328411346, 227.68732108551652, 231.2869162119145, 234.815666074934, 238.27248978674282, 241.65632849113626, 244.96614568787413, 248.2009275501695, 251.35968323523403, 254.44144518778137, 257.44526943639806, 260.3702358826908, 263.2154485831202, 265.98003602343715, 268.66315138563516, 271.2639728073382, 273.78170363354434, 276.21557266064906, 278.56483437267127, 280.8287691696118, 283.006683587873, 285.0979105126734, 287.1018093823908, 289.01776638477173, 290.84519464494815, 292.583534405202, 294.2322531964246, 295.79084600121627, 297.2588354085779, 298.63577176014604, 299.92123328792763, 301.1148262434912, 302.2161850185754, 303.2249722570782, 304.14087895839214, 304.963624572054, 305.69295708367986, 306.32865309215947, 306.87051787808593, 307.3183854634, 307.6721186622307, 307.9316091229166, 308.096777361195, 308.1675727845484, 308.1439737077016, 308.02598735926426, 307.81364987951633, 307.50702630933847, 307.1062105702889, 306.6113254358348, 306.0225224937452, 305.3399820996592, 304.56391332184035, 303.6945538771377, 302.7321700581711, 301.67705665176294, 300.52953684864286, 299.28996214445107, 297.9587122320721, 296.53619488533167, 295.0228458340919, 293.4191286307832, 291.72553450841383, 289.9425822301012, 288.0708179301697, 286.1108149468653, 284.06317364673623, 281.92852124073585, 279.7075115921021, 277.4008250160734, 275.0091680715017, 272.53327334442747, 269.9738992236816, 267.33182966858493, 264.60787396881335, 261.8028664965057, 258.91766645068816, 255.95315759409337, 252.91024798245684, 249.7898696863702, 246.59297850578034, 243.32055367721887, 239.97359757385388, 236.55313539845307, 233.0602148693554, 229.49590589954565, 225.8613002689299, 222.1575112899147, 218.38567346638794, 214.54694214621105, 210.64249316732523, 206.67352249758233, 202.64124586840805, 198.54689840241323, 194.39173423506458, 190.1770261305313, 185.9040650918269, 181.57415996536227, 177.18863704003473, 172.74883964097373, 168.25612771806888, 163.711877429404, 159.11748071972818, 154.47434489409022, 149.78389218676935, 145.04755932563074, 140.26679709204362, 135.4430698764938, 130.57785523002735, 125.67264341166447, 120.72893693191823, 115.74825009256305, 110.73210852279001, 105.68204871189383, 100.59961753863091, 95.48637179739745, 90.34387772136907, 85.17371050274923, 79.97745381027471, 74.75669930412212, 69.51304614836904, 64.24810052115522, 58.963475122696735, 53.660788681299884, 48.3416654575312, 43.007734746691256, 37.66063037974795, 32.30199022287777, 26.933455675773697, 21.5566711688695, 16.173283659635548, 10.784942128102088, 5.393297071760121, 3.774000442302185e-14], "A": 298354.1359863737, "axons_diameter": [4.181818181818182, 15.090909090909092, 4.636363636363637, 8.575757575757576, 10.393939393939394, 11.303030303030303, 7.515151515151516, 4.636363636363637, 2.0606060606060606, 2.9696969696969697, 7.212121212121212, 11.0, 11.606060606060606, 9.636363636363637, 4.9393939393939394, 4.9393939393939394, 3.878787878787879, 3.4242424242424243, 12.06060606060606, 9.93939393939394, 3.7272727272727275, 11.454545454545455, 10.84848484848485, 3.878787878787879, 10.242424242424242, 2.9696969696969697, 4.9393939393939394, 8.575757575757576, 4.636363636363637, 10.393939393939394, 11.757575757575758, 3.121212121212121, 11.0, 4.03030303030303, 7.212121212121212, 2.0606060606060606, 6.151515151515151, 12.818181818181818, 13.878787878787879, 4.9393939393939394, 4.333333333333334, 4.181818181818182, 11.454545454545455, 3.4242424242424243, 3.878787878787879, 2.515151515151515, 7.96969696969697, 2.3636363636363638, 2.9696969696969697, 4.9393939393939394, 12.818181818181818, 9.333333333333334, 6.757575757575758, 2.8181818181818183, 2.515151515151515, 2.3636363636363638, 4.787878787878788, 3.272727272727273, 4.484848484848484, 11.0, 9.636363636363637, 6.757575757575758, 6.303030303030303, 9.030303030303031, 3.272727272727273, 11.0, 8.424242424242426, 8.878787878787879, 2.9696969696969697, 8.878787878787879, 5.090909090909091, 7.0606060606060606, 9.636363636363637, 4.484848484848484, 3.4242424242424243, 7.515151515151516, 2.9696969696969697, 5.3939393939393945, 11.0, 12.363636363636363, 8.727272727272727, 11.151515151515152, 4.181818181818182, 12.515151515151516, 2.3636363636363638, 2.8181818181818183, 9.787878787878789, 3.5757575757575757, 9.787878787878789, 10.393939393939394, 9.787878787878789, 8.878787878787879, 3.272727272727273, 2.515151515151515, 4.333333333333334, 3.121212121212121, 4.181818181818182, 10.545454545454545, 2.8181818181818183, 12.96969696969697, 3.878787878787879, 7.515151515151516, 10.393939393939394, 10.393939393939394, 3.878787878787879, 2.9696969696969697, 3.878787878787879, 4.787878787878788, 12.06060606060606, 6.303030303030303, 10.090909090909092, 10.090909090909092, 4.181818181818182, 4.9393939393939394, 11.757575757575758, 8.575757575757576, 4.333333333333334, 5.090909090909091, 12.666666666666668, 3.121212121212121, 5.3939393939393945, 4.9393939393939394, 11.90909090909091, 15.242424242424242, 2.8181818181818183, 9.787878787878789, 11.0, 4.636363636363637, 7.818181818181818, 9.484848484848484, 6.303030303030303, 5.848484848484849, 9.484848484848484, 11.454545454545455, 3.878787878787879, 5.242424242424242, 11.0, 5.696969696969697, 4.181818181818182, 9.030303030303031, 2.9696969696969697, 11.303030303030303, 10.545454545454545, 11.90909090909091, 5.090909090909091, 3.121212121212121, 10.545454545454545, 9.93939393939394, 4.484848484848484, 12.363636363636363, 8.727272727272727, 12.363636363636363, 10.696969696969697, 10.393939393939394, 4.03030303030303, 10.393939393939394, 3.272727272727273, 3.5757575757575757, 12.666666666666668, 8.424242424242426, 3.272727272727273, 10.242424242424242, 12.666666666666668, 12.666666666666668, 4.636363636363637, 7.0606060606060606, 6.0, 9.333333333333334, 4.787878787878788, 3.878787878787879, 5.696969696969697, 4.484848484848484, 12.212121212121213, 7.96969696969697, 2.8181818181818183, 9.484848484848484, 9.636363636363637, 7.363636363636364, 12.06060606060606, 5.848484848484849, 3.272727272727273, 2.9696969696969697, 3.7272727272727275, 11.606060606060606, 9.93939393939394, 9.484848484848484, 12.818181818181818, 5.090909090909091, 15.090909090909092, 4.636363636363637, 3.878787878787879, 2.666666666666667, 5.848484848484849, 9.484848484848484, 8.878787878787879, 3.7272727272727275, 5.696969696969697, 11.151515151515152, 3.272727272727273, 12.363636363636363, 5.242424242424242, 9.787878787878789, 13.272727272727273, 10.242424242424242, 8.727272727272727, 12.06060606060606, 3.5757575757575757, 3.7272727272727275, 9.333333333333334, 10.242424242424242, 5.545454545454546, 4.636363636363637, 13.727272727272728, 8.878787878787879, 10.242424242424242, 9.484848484848484, 10.242424242424242, 7.515151515151516, 6.606060606060606, 8.272727272727273, 4.03030303030303, 6.303030303030303, 5.696969696969697, 6.757575757575758, 12.96969696969697, 5.848484848484849, 9.93939393939394, 14.636363636363637, 4.787878787878788, 3.878787878787879, 8.727272727272727, 12.06060606060606, 10.242424242424242, 7.515151515151516, 13.121212121212121, 7.0606060606060606, 2.9696969696969697, 4.484848484848484, 10.242424242424242, 13.121212121212121, 4.03030303030303, 7.96969696969697, 12.515151515151516, 11.454545454545455, 5.545454545454546, 2.212121212121212, 10.84848484848485, 11.0, 8.121212121212121, 13.424242424242424, 10.696969696969697, 11.90909090909091, 10.393939393939394, 11.151515151515152, 12.96969696969697, 5.090909090909091, 10.090909090909092, 5.3939393939393945, 4.03030303030303, 2.212121212121212, 2.515151515151515, 3.4242424242424243, 5.696969696969697, 9.787878787878789, 4.484848484848484, 2.8181818181818183, 11.454545454545455, 3.5757575757575757, 5.545454545454546, 2.9696969696969697, 10.242424242424242, 13.121212121212121, 4.484848484848484, 3.121212121212121, 3.272727272727273, 12.666666666666668, 11.90909090909091, 5.242424242424242, 4.181818181818182, 12.818181818181818, 2.3636363636363638, 3.878787878787879, 8.878787878787879, 9.787878787878789, 6.454545454545455, 11.303030303030303, 6.757575757575758, 6.606060606060606, 5.696969696969697, 7.666666666666667, 3.272727272727273, 12.818181818181818, 7.96969696969697, 4.787878787878788, 11.757575757575758, 9.484848484848484, 4.333333333333334, 6.606060606060606, 15.242424242424242, 6.757575757575758, 3.7272727272727275, 5.545454545454546, 8.727272727272727, 3.5757575757575757, 11.0, 5.696969696969697, 10.545454545454545, 10.545454545454545, 12.96969696969697, 11.0, 10.545454545454545, 2.515151515151515, 12.96969696969697, 2.666666666666667, 7.212121212121212, 3.5757575757575757, 10.545454545454545, 6.909090909090909, 2.666666666666667, 5.242424242424242, 10.242424242424242, 7.818181818181818, 10.242424242424242, 9.030303030303031, 11.0, 3.878787878787879, 9.030303030303031, 9.787878787878789, 2.8181818181818183, 5.242424242424242, 12.212121212121213, 10.393939393939394, 4.333333333333334, 6.606060606060606, 4.9393939393939394, 5.3939393939393945, 11.303030303030303, 5.242424242424242, 11.454545454545455, 4.9393939393939394, 14.030303030303031, 12.363636363636363, 4.636363636363637, 12.212121212121213, 3.121212121212121, 2.0606060606060606, 13.575757575757576, 6.606060606060606, 11.757575757575758, 14.787878787878789, 4.333333333333334, 4.9393939393939394, 4.484848484848484, 10.242424242424242, 3.878787878787879, 4.636363636363637, 7.515151515151516, 7.666666666666667, 12.666666666666668, 6.0, 2.666666666666667, 2.8181818181818183, 4.03030303030303, 9.484848484848484, 4.9393939393939394, 2.666666666666667, 9.636363636363637, 5.242424242424242, 2.666666666666667, 6.303030303030303, 8.272727272727273, 9.484848484848484, 8.727272727272727, 5.242424242424242, 10.545454545454545, 13.121212121212121, 4.181818181818182, 4.333333333333334, 10.84848484848485, 10.393939393939394, 11.151515151515152, 5.545454545454546, 6.909090909090909, 12.06060606060606, 6.0, 2.666666666666667, 12.363636363636363, 9.787878787878789, 5.848484848484849, 9.787878787878789, 5.242424242424242, 4.181818181818182, 11.757575757575758, 8.121212121212121, 2.9696969696969697, 10.242424242424242, 10.242424242424242, 3.7272727272727275, 11.0, 4.333333333333334, 6.303030303030303, 3.5757575757575757, 4.181818181818182, 6.0, 9.787878787878789, 9.787878787878789, 2.8181818181818183, 2.3636363636363638, 9.787878787878789, 2.515151515151515, 15.696969696969697, 9.030303030303031, 3.7272727272727275, 10.242424242424242, 11.757575757575758, 10.090909090909092, 9.636363636363637, 12.515151515151516, 11.303030303030303, 12.515151515151516, 4.787878787878788, 4.333333333333334, 4.787878787878788, 7.818181818181818, 10.84848484848485, 3.7272727272727275, 11.454545454545455, 3.121212121212121, 6.454545454545455, 3.878787878787879, 2.9696969696969697, 10.545454545454545, 8.424242424242426, 4.484848484848484, 6.303030303030303, 4.181818181818182, 9.333333333333334, 2.666666666666667, 6.303030303030303, 14.181818181818182, 5.3939393939393945, 12.818181818181818, 3.4242424242424243, 5.3939393939393945, 11.454545454545455, 6.0, 5.242424242424242, 5.242424242424242, 2.515151515151515, 12.96969696969697, 11.303030303030303, 2.515151515151515, 3.272727272727273, 9.484848484848484, 11.757575757575758, 5.545454545454546, 5.696969696969697, 4.9393939393939394, 12.515151515151516, 2.666666666666667, 2.9696969696969697, 12.818181818181818, 5.848484848484849, 8.878787878787879, 5.3939393939393945, 3.272727272727273, 9.181818181818182, 13.424242424242424, 3.121212121212121, 4.333333333333334, 4.03030303030303, 3.7272727272727275, 4.03030303030303, 12.515151515151516, 2.0606060606060606, 13.272727272727273, 5.242424242424242, 11.151515151515152, 2.515151515151515, 4.03030303030303, 9.93939393939394, 11.606060606060606, 3.7272727272727275, 4.9393939393939394, 10.696969696969697, 11.303030303030303, 6.454545454545455, 4.333333333333334, 7.818181818181818, 15.090909090909092, 6.151515151515151, 8.121212121212121, 5.090909090909091, 10.545454545454545, 11.151515151515152, 7.818181818181818, 11.151515151515152, 12.818181818181818, 6.151515151515151], "axons_type": [1.0, 1.0, 1.0, 1.0, 1.0, 1.0, 1.0, 1.0, 1.0, 1.0, 1.0, 1.0, 1.0, 1.0, 1.0, 1.0, 1.0, 1.0, 1.0, 1.0, 1.0, 1.0, 1.0, 1.0, 1.0, 1.0, 1.0, 1.0, 1.0, 1.0, 1.0, 1.0, 1.0, 1.0, 1.0, 1.0, 1.0, 1.0, 1.0, 1.0, 1.0, 1.0, 1.0, 1.0, 1.0, 1.0, 1.0, 1.0, 1.0, 1.0, 1.0, 1.0, 1.0, 1.0, 1.0, 1.0, 1.0, 1.0, 1.0, 1.0, 1.0, 1.0, 1.0, 1.0, 1.0, 1.0, 1.0, 1.0, 1.0, 1.0, 1.0, 1.0, 1.0, 1.0, 1.0, 1.0, 1.0, 1.0, 1.0, 1.0, 1.0, 1.0, 1.0, 1.0, 1.0, 1.0, 1.0, 1.0, 1.0, 1.0, 1.0, 1.0, 1.0, 1.0, 1.0, 1.0, 1.0, 1.0, 1.0, 1.0, 1.0, 1.0, 1.0, 1.0, 1.0, 1.0, 1.0, 1.0, 1.0, 1.0, 1.0, 1.0, 1.0, 1.0, 1.0, 1.0, 1.0, 1.0, 1.0, 1.0, 1.0, 1.0, 1.0, 1.0, 1.0, 1.0, 1.0, 1.0, 1.0, 1.0, 1.0, 1.0, 1.0, 1.0, 1.0, 1.0, 1.0, 1.0, 1.0, 1.0, 1.0, 1.0, 1.0, 1.0, 1.0, 1.0, 1.0, 1.0, 1.0, 1.0, 1.0, 1.0, 1.0, 1.0, 1.0, 1.0, 1.0, 1.0, 1.0, 1.0, 1.0, 1.0, 1.0, 1.0, 1.0, 1.0, 1.0, 1.0, 1.0, 1.0, 1.0, 1.0, 1.0, 1.0, 1.0, 1.0, 1.0, 1.0, 1.0, 1.0, 1.0, 1.0, 1.0, 1.0, 1.0, 1.0, 1.0, 1.0, 1.0, 1.0, 1.0, 1.0, 1.0, 1.0, 1.0, 1.0, 1.0, 1.0, 1.0, 1.0, 1.0, 1.0, 1.0, 1.0, 1.0, 1.0, 1.0, 1.0, 1.0, 1.0, 1.0, 1.0, 1.0, 1.0, 1.0, 1.0, 1.0, 1.0, 1.0, 1.0, 1.0, 1.0, 1.0, 1.0, 1.0, 1.0, 1.0, 1.0, 1.0, 1.0, 1.0, 1.0, 1.0, 1.0, 1.0, 1.0, 1.0, 1.0, 1.0, 1.0, 1.0, 1.0, 1.0, 1.0, 1.0, 1.0, 1.0, 1.0, 1.0, 1.0, 1.0, 1.0, 1.0, 1.0, 1.0, 1.0, 1.0, 1.0, 1.0, 1.0, 1.0, 1.0, 1.0, 1.0, 1.0, 1.0, 1.0, 1.0, 1.0, 1.0, 1.0, 1.0, 1.0, 1.0, 1.0, 1.0, 1.0, 1.0, 1.0, 1.0, 1.0, 1.0, 1.0, 1.0, 1.0, 1.0, 1.0, 1.0, 1.0, 1.0, 1.0, 1.0, 1.0, 1.0, 1.0, 1.0, 1.0, 1.0, 1.0, 1.0, 1.0, 1.0, 1.0, 1.0, 1.0, 1.0, 1.0, 1.0, 1.0, 1.0, 1.0, 1.0, 1.0, 1.0, 1.0, 1.0, 1.0, 1.0, 1.0, 1.0, 1.0, 1.0, 1.0, 1.0, 1.0, 1.0, 1.0, 1.0, 1.0, 1.0, 1.0, 1.0, 1.0, 1.0, 1.0, 1.0, 1.0, 1.0, 1.0, 1.0, 1.0, 1.0, 1.0, 1.0, 1.0, 1.0, 1.0, 1.0, 1.0, 1.0, 1.0, 1.0, 1.0, 1.0, 1.0, 1.0, 1.0, 1.0, 1.0, 1.0, 1.0, 1.0, 1.0, 1.0, 1.0, 1.0, 1.0, 1.0, 1.0, 1.0, 1.0, 1.0, 1.0, 1.0, 1.0, 1.0, 1.0, 1.0, 1.0, 1.0, 1.0, 1.0, 1.0, 1.0, 1.0, 1.0, 1.0, 1.0, 1.0, 1.0, 1.0, 1.0, 1.0, 1.0, 1.0, 1.0, 1.0, 1.0, 1.0, 1.0, 1.0, 1.0, 1.0, 1.0, 1.0, 1.0, 1.0, 1.0, 1.0, 1.0, 1.0, 1.0, 1.0, 1.0, 1.0, 1.0, 1.0, 1.0, 1.0, 1.0, 1.0, 1.0, 1.0, 1.0, 1.0, 1.0, 1.0, 1.0, 1.0, 1.0, 1.0, 1.0, 1.0, 1.0, 1.0, 1.0, 1.0, 1.0, 1.0, 1.0, 1.0, 1.0, 1.0, 1.0, 1.0, 1.0, 1.0, 1.0, 1.0, 1.0, 1.0, 1.0, 1.0, 1.0, 1.0, 1.0, 1.0, 1.0, 1.0, 1.0, 1.0, 1.0, 1.0, 1.0, 1.0, 1.0, 1.0, 1.0, 1.0, 1.0, 1.0, 1.0, 1.0, 1.0, 1.0, 1.0, 1.0, 1.0, 1.0, 1.0, 1.0, 1.0, 1.0, 1.0, 1.0, 1.0, 1.0, 1.0, 1.0, 1.0, 1.0, 1.0, 1.0, 1.0, 1.0, 1.0, 1.0, 1.0, 1.0], "axons_y": [-199.611744981054, -178.84781723755322, -154.0302214447346, -138.6177873676037, -115.2157266014826, -89.19322499525508, -65.82025580067143, -45.39802262462993, -29.096087485929203, -29.99091800329812, -12.24891978277886, 11.913530449886004, 38.27832043348874, 49.90117632043167, 72.29594777215559, 87.43795097768529, 105.71318855179383, 122.90711966850212, 145.50118762962722, 171.56464880261288, 195.3781282155548, 220.7651750295476, -223.94096541997888, -201.70798994781478, -179.7269446931214, -162.0600810701191, -143.1048042946009, -124.44011629142466, -103.78616139663899, -81.91425024588396, -56.97114994961032, -35.064796512279536, -13.046948505275727, 9.387429246832022, 30.047449815546315, 45.366405204957026, 51.62127071228424, 65.51680831017616, 90.03682000702725, 113.56391743146403, 132.61052336536443, 153.6160484359321, 176.43181863950525, 198.22049246690617, 207.74771379560107, -220.12966674400684, -200.0739770588993, -158.9511072471652, -141.2907270751433, -125.24108546728579, -101.70565817228966, -76.34049516250045, -59.63277174129767, -43.6806648145921, -26.04109670134093, -8.90533202108392, 9.104035153334147, 28.286897654056894, 70.2475637670366, 115.7161829169761, 141.023150204001, 150.889633442004, 163.6477133667171, 186.18647036475414, 222.5484216931763, 242.56472800334862, -233.3936413944854, -209.68934043821213, -179.51903053318512, -159.00532196993555, -135.0421157393974, -115.96418777097728, -92.61295814666033, -74.18428180884659, -56.88492645993858, -41.10720245852788, -2.8369424627597177, 41.26385212008334, 63.356605494740585, 89.07213931616114, 102.02216260763905, 126.90366794838876, 171.36012379249198, 200.81754184713228, 220.85635442665827, -239.1354051854746, -220.93450189678762, -186.00952960431428, -168.15127027315043, -143.7380436067243, -117.66165124410989, -93.25807212282069, -73.36805144940011, -59.538468428051104, -41.15745140477236, -24.282875622331304, -21.249150284966284, 18.882246941596385, 36.348707436272676, 59.372258977720435, 80.94537862834412, 136.76762576231457, 160.8580779734213, 185.27583936136685, 207.44059619494672, 225.1400033190401, 241.94392238946057, -245.04739336486386, -222.1132242925685, -191.24484326029688, -175.4230364367915, -150.84607048007467, -125.95630116992443, -106.39581961927885, -84.67532229861504, -62.724543737016106, -43.82424588476205, -22.812869997910475, -2.170435504590426, 20.77003018544758, 39.99796946549647, 59.869628235970566, 81.89619228859434, 110.48528710661381, 127.16846276741734, 148.30922670879548, 178.18695638784263, 200.29741148672298, 220.39023852587698, 242.08437516893704, -233.0492986561035, -211.93666356285937, -199.83532842471578, -165.86640125277484, -144.96823695655448, -129.83481518361287, -106.82438285928124, -81.8299076631573, -64.71322421206648, -41.54964826009736, -26.622157840452342, -4.723723534333877, 20.2668983273155, 43.852947321360624, 64.05390909948426, 74.01420849215185, 107.59136926119388, 131.24099016929398, 157.69097532606784, 174.42306125551187, 197.67731971148868, 221.08040837266, 254.51575651744034, -252.3635001133063, -195.04801349915567, -191.64581405989085, -154.51478674361974, -145.81718515584743, -124.0647419876348, -98.78974982144368, -68.31819911768642, -47.10714014121894, -16.324976847484727, 14.116658295355178, 27.409569972816037, 45.87546328410045, 65.8532574716619, 86.3423409437917, 109.16150525916008, 126.29872183184436, 145.7883305090018, 157.4455802589619, 198.25804048538888, 234.9275871020267, 254.57732123900652, -241.0851734044338, -221.52526191744474, -174.5601288706494, -131.8324946448447, -105.75556509133982, -86.50659350192569, -59.42735496159144, -40.991939351996415, -22.08628204818133, 2.4093742481946347, 20.39184653648472, 45.8735238970826, 69.63697138590487, 91.1888088735308, 103.98061653839255, 119.02027065606127, 137.1788857494431, 175.97194966454705, 215.30332710090372, 240.57687026831204, -239.95556438969925, -219.86722672743218, -199.2924158233785, -175.44598084543784, -153.29614117004027, -129.6622831041083, -106.87697421869089, -80.66508881041214, -51.15222389188864, -26.967654875628988, -3.316927251264151, 18.246105106200805, 35.843844203501476, 58.68918037008827, 83.52225703388673, 107.05241017370889, 122.59454540570526, 148.09282080285124, 173.4005686068412, 197.40682398055145, 221.405778175229, 257.98918700747805, -220.96900181775052, -200.7478515063644, -179.83956157799585, -160.32077292983908, -140.06292820882962, -118.31460757832151, -97.04428870739318, -72.2625321481275, -48.80341031464696, -25.924180058234477, 0.7983396849435799, 25.46650355952733, 43.461091917531, 63.293357992665754, 88.6484922627889, 113.945570753533, 131.85806587651862, 156.1206859711189, 181.10885638915664, 200.62127313640573, 218.2716562793658, 240.65611373747086, -254.60236640254269, -222.6128035490298, -202.5516413086325, -177.80543959212497, -150.9629286385314, -128.04474288102938, -109.1588811937342, -88.72330973314158, -63.03421003466591, -36.20831565522398, -9.828602148526647, 16.998421108630396, 42.67214575926085, 66.79125738370345, 96.32006781018781, 122.7165935308293, 136.11572642774615, 149.15984073303628, 169.1139778006125, 188.69983062147548, 205.98803805522223, 227.44072989308853, -208.54286242476604, -189.0452420335381, -166.30837632478344, -144.19585741282995, -127.27942447097445, -106.44449153569559, -83.93295710035682, -65.1763273353568, -46.33829371408746, -25.234483572634968, 1.3108811436595018, 23.446739317148673, 41.62592123695399, 57.78810275344065, 80.72792595200589, 132.2157847707447, 155.1558719912062, 169.7634841563668, 192.5203525395117, 214.98238296706066, 244.69342643703763, -240.85313044105467, -197.89717435192637, -174.74741516803826, -150.88710645210116, -127.17916264129511, -107.00385670181105, -86.05283834016491, -40.13997233290155, -15.827974533280978, 2.6101930364903523, 22.46029323024964, 42.006778187320435, 62.088280687930286, 87.33961599444591, 104.25235842063928, 109.64976290137064, 152.85172834487838, 174.15185322184675, 193.450059744494, 211.33993621883968, 232.27653474342094, -241.1812065174291, -223.306504912945, -200.7870081592613, -177.5906127127694, -152.4140086571496, -128.0603678652365, -86.92083811048064, -64.25208784212822, -46.75769030135683, -24.28571825744275, -6.3424237458437345, 26.205167197745432, 40.762295500730595, 54.24342678563824, 78.07364781073237, 104.02364754641577, 125.38575915942313, 164.74881802010788, 179.06451258661053, 202.81765344010896, 225.23054662940356, 250.612096105224, -243.5338314244754, -223.15285408814907, -193.67141663529452, -149.84075642601204, -133.14495909990507, -109.5043015999974, -85.95367360647963, -65.32117582149885, -42.112984255302315, -22.23839723285418, -5.590297981753162, 14.026449176484071, 37.11172885652983, 58.10927660372444, 81.07512864648898, 104.82047291638413, 132.5964230435861, 149.62942016210786, 179.90298309373523, 186.54261699460187, 221.65229944921924, 244.30783891831112, -243.3646534960284, -219.3554132880839, -178.89684050711634, -168.13058998526597, -151.09284926463735, -122.08800015535583, -102.67128796329463, -80.08534721026945, -46.6984050409775, -26.838421899426216, -9.496223521106696, 13.89323856164309, 36.59455540091542, 52.27619675239353, 74.75687558426975, 93.19285769272462, 120.14226565508666, 141.33951148634316, 200.62949378024027, 206.43995896208267, 228.89029530703002, -223.79726294458123, -204.46133352455033, -185.8669107565448, -162.26875662904197, -139.38373927455092, -131.83261365868188, -115.15953026824663, -88.40546210100594, -62.167561530413856, -43.791700700671406, -19.09793329357724, 8.223655199981003, 35.34944047908685, 58.46392015291508, 79.03482300920483, 103.4881713766704, 127.56979327988657, 160.13282831125593, 175.75633117429453, 221.50644124512814, -232.57838914917994, -209.77648102578928, -188.79320638909243, -169.59996726639045, -148.9194492275717, -124.45165180641781, -104.26858733177279, -84.92405880036455, -62.522750896934035, -40.75679761814987, -0.755515164380655, 26.041360501874394, 46.317886023268, 71.17148075355401, 89.93403417508765, 109.48888182738696, 132.50712620455155, 150.54612547369692, 166.44991104444168, 198.1208161548713, 223.0433544140282, -241.52118353389577, -238.21558425325054, -210.8607535706751, -172.90677812509554, -157.70877497525856, -131.8231982071356, -107.41572119288006, -86.40375271802256, -62.46905301891062, -36.03302447246351, -17.124630890264687, 6.531957845325215, 20.546334714674945, 40.176527874843416, 61.306227721388666, 85.62642843198184, 107.93652483067848, 129.66559112601507, 148.80780750605444, 168.46893662051517, 184.80387281878663, 202.55819026820242, 210.2267487912177, -217.96126656615994, -196.2772807222382, -180.85118392202196, -167.69473627242004, -145.96802576477884, -125.36647751422316, -107.14539063864538, -88.5231872149548, -67.99647238146467, -44.13868275703178, -23.238964632513145, -2.194649525676301, 28.357648380246633, 51.48991706987914, 72.02136962182769, 92.07828311231981, 110.85247437893223, 126.84900907797784, 154.12288538734373, 178.96815460386048, 188.3806030970848, 234.83838607402504, -224.34571896027467, -202.35140590761452, -187.48739972255882, -145.22140356321444, -124.62525777685032, -129.2990283325944, -112.12032058653486, -82.60588560275059, -64.38198386408986, -41.932082918033196, -22.005858187454184, -3.0708406775712493, 16.99935890194719, 43.308729248813904, 62.95638369645932, 81.4409551061017, 103.33588794604368, 112.46010742275833, 149.91531392394978, 173.0501598807763, 196.3303409212773, 200.93270264937658, 216.27224898477132, -206.31876957794563, -181.88293057685067, -163.7132896666974, -148.8813730876135, -120.30904233212334, -103.94996867970531, -103.36409515578255, -69.86242162561088, -55.59431079624824, -32.62077061916463, -15.497227532911795, 1.2058771499637106, 27.654007781525916, 53.45029175491458, 68.22722318211268, 92.93285740017299, 80.78126221282896, 106.67914877599921, 132.27057846483856, 156.76676332173352, 183.8202523879404, 225.70696688889785], "axons_z": [-211.82480804580473, -225.34378180627655, -225.04125661418132, -240.3175975060084, -247.718838373861, -247.3558239540168, -240.2166522120828, -234.98754962873335, -226.42461680342905, -246.00990754528357, -236.5549280426187, -237.38784975360073, -238.06288160137743, -261.103092161686, -260.9664791212204, -247.8855567994923, -241.4016116887519, -233.88077207488828, -231.3657572117566, -233.56593661500852, -220.74514599367828, -204.42402158830262, -189.78563649603322, -192.79711336648242, -195.382854567785, -207.98834803949498, -208.53543494509796, -221.39728313980527, -228.1623544199898, -222.41760168686739, -214.80549037910947, -209.83817986573143, -212.13479944233, -214.88506981729677, -215.01998713542167, -199.4765552598235, -217.64650269305557, -238.00173422439573, -223.44102903025325, -217.0501090118882, -212.06145597608798, -209.6530145113951, -208.1910797363397, -202.3690616567103, -185.72932468451455, -168.361291581766, -171.93708978541628, -190.45349807888357, -189.5055458142867, -199.63854999481507, -204.47501414044865, -198.12552422856422, -182.25118672349876, -194.06271387544763, -194.5133926808102, -190.73715030839656, -195.38444166271304, -194.86472812284998, -209.37927699707154, -194.01020898110153, -191.64402862708698, -170.6294519845948, -187.95557875285192, -184.73746557858837, -171.12924448834673, -150.62325335350704, -149.63947894329758, -150.53518712661858, -173.75940920677988, -169.83865077071684, -171.50226112540454, -180.68337836768114, -179.75130379017182, -167.6121264756642, -156.95850337586137, -169.9607075705928, -174.1732514666792, -180.50842142914829, -187.51815700902193, -195.25359981367717, -173.26770018307633, -170.4565495851591, -168.81562596379513, -163.47668041455677, -153.28238497064103, -117.59813236667554, -128.8564596488948, -156.66414412941816, -144.22988613065917, -150.37517969524671, -157.1701756516897, -155.47774240010676, -148.68769744537147, -137.17074723150998, -146.59370585469728, -158.22288892974035, -176.6950339171776, -174.86599299249255, -161.90472503718533, -160.87755024061875, -170.1069685273035, -148.05047844673354, -149.1661089593645, -142.00575244418548, -141.08848750264818, -136.0971267362804, -128.06756647880027, -97.7335858439573, -102.92219084512381, -137.24864066912878, -120.32722448231279, -126.1329459122711, -136.89359149868017, -137.86023513707983, -129.23061259085543, -116.76485713816604, -127.26422642149402, -139.13617586478065, -151.19737486495532, -153.1151052475261, -143.0529195784404, -136.80168316786538, -145.19041537017355, -147.54766477531552, -130.22734647105318, -127.34293441815815, -117.2791790591008, -123.04833480712948, -116.16481932803694, -106.29318716789533, -80.86820707050722, -81.17728983007314, -116.04249666428238, -96.25215177572684, -104.89518371667317, -117.38808903914475, -114.74415119578285, -105.60047174578138, -95.37900477759484, -105.67033273635552, -120.35502281412207, -124.34569455943819, -131.17317163012967, -119.76002503590584, -107.70816566474976, -124.01960826606272, -119.67582451233864, -109.15871966067576, -107.34786932348572, -90.80636814651895, -101.47433415083388, -91.05545111629924, -84.46914565895347, -67.68348758406044, -70.38672081704662, -92.3550968868555, -69.76638737424733, -86.10075915877046, -94.2076551093361, -91.23013804895335, -76.92879268016009, -81.74191238861503, -99.86985441616588, -105.00339130707081, -85.40783270282172, -95.2240920681563, -87.09920314882703, -106.5385788454786, -97.05488579359111, -87.8252932453911, -91.0114453925642, -74.49727623386428, -75.99940131200952, -69.99049587466027, -62.69659263091867, -45.37030444828878, -60.51051969611222, -73.43203552076821, -67.88161572683086, -70.05606018846694, -74.2461575868396, -61.114911678631756, -60.51675559879092, -73.34104975136307, -81.28144469699008, -64.30773032086002, -70.32333423330364, -66.94714226513084, -79.7764008846839, -58.37348744230834, -70.31029072648252, -72.85015019787083, -66.7188194109129, -56.31356818777755, -47.17346312525525, -23.783363213347698, -36.97387510848329, -48.156843565458026, -53.003672702000586, -46.961959518655945, -44.39676404040964, -47.20838289444837, -51.625568646948565, -41.05745414878589, -44.55309977858548, -54.21393621929724, -42.78905013502026, -49.16168497841373, -47.432498630399074, -49.04991327799292, -38.4098052882111, -51.38826440302682, -52.19893028385035, -44.33559602479569, -39.00621638338041, -32.41801622255081, -29.60242477876492, -15.296842189397557, -24.188458865824405, -32.68199446108531, -24.79587412486822, -26.384747395725306, -27.35218031488088, -25.95534099659985, -24.728105716393294, -18.07406747694062, -20.255609160555885, -25.982643346279488, -24.96771371595353, -32.04784706181461, -23.84899982166869, -23.379100912651825, -16.587845379747407, -32.29532332073587, -24.953444389685878, -21.837844386108983, -17.037911059287886, -10.599011748794984, -11.222773144863593, -5.457903801825131, 5.392839203843193, -1.9163180071173487, -7.274384295230339, -3.8959527871182367, -9.260548012969522, -10.599061243430144, -3.4935210489940705, 0.5262155515959129, 1.533158351835885, 1.0233675672993985, -3.5278751904389836, -9.105371099530533, 1.4659005482056726, 2.207348075888149, 8.706324323040402, -11.375031476671928, 6.965558701594884, -4.240102311853264, -2.728531691400392, 3.0743932710941584, 5.651398682378057, 17.972315259299148, 15.436067904044792, 16.636329925716325, 18.055672734199224, 9.901361062715093, 17.33313219641022, 18.19313021147419, 23.865774186757882, 19.36202468792993, 23.12044291124208, 27.107437614678634, 18.21568841287417, 13.436530531279109, 21.822687604289154, 23.970267231667666, 34.37972539555519, 28.983353838257646, 15.508011927398588, 21.301906160908402, 17.91229983393313, 11.635607077838744, 16.796950839083735, 36.74022084651754, 38.17358189170124, 39.96820200160169, 29.842983080661444, 41.3921872531371, 37.843759440332555, 41.82437168686116, 42.872045791254116, 57.27603135344813, 41.42360742207382, 32.38416056375876, 44.036612683158154, 49.266138474204645, 23.51253283429683, 43.32028699203857, 54.181677113319274, 37.99362667041573, 44.60295858896444, 36.696111946986335, 29.125238591897983, 48.02241361081668, 34.60681681606349, 59.388081088565855, 61.54612938134466, 65.87896216779627, 54.72851591589332, 61.213332424283024, 73.67702073958749, 60.90306177198273, 64.42228946605229, 78.3034413032732, 66.0123131723525, 51.63031004085687, 68.97053965342093, 70.66791171728958, 62.23476462578133, 57.06693585325513, 79.248074507078, 59.90916162853361, 64.51078255567568, 54.130063660414784, 45.9993861595001, 66.74542637591564, 59.60066170551492, 81.11643642867175, 87.53090360169104, 78.347457050435, 75.20133175732094, 86.91200481232725, 96.08963428014467, 81.80138908490908, 88.33063507793794, 99.75943752103696, 87.00128348928764, 84.17463237061486, 94.77507802842155, 91.35885447518403, 85.58608098273656, 79.79937672456731, 96.00008023784842, 100.74343400383518, 79.03325694919177, 74.44797914811532, 72.67531717763542, 87.01119438806236, 84.6684998327029, 104.03273491342414, 81.94161102172984, 106.43387216743673, 94.96946380766727, 106.14153348746599, 108.38790716661624, 102.00496422096353, 109.15630029235562, 123.53031582810165, 113.90432581209791, 104.95442235248119, 116.08196104410017, 109.2996898316115, 106.68440722286358, 107.5562784312621, 113.91371954560522, 109.63921007090183, 89.32609648903905, 91.6418436370276, 106.56302650473934, 103.75460410404261, 129.7371754773256, 125.72450616521687, 133.0520438901681, 112.28051625921714, 128.16653518929022, 130.28153727487725, 115.23640610081267, 121.30878213884777, 145.8234242216308, 139.92832042278425, 130.23218205549963, 134.32639314825124, 128.69237218388355, 127.41503268113095, 129.1185961531524, 111.54431479128336, 127.75685805444127, 113.02462738754022, 123.90488169177888, 126.24313223411224, 151.3801518479464, 146.26643110179424, 156.38775984369778, 151.22216337481635, 146.96285037041446, 156.79655478992962, 137.4952703521827, 140.112603034731, 164.0316441289993, 153.44868798516757, 151.44785359540987, 149.17115396355712, 146.12070158782925, 150.73731936557436, 151.64263572867233, 134.501002589871, 148.5697782669828, 127.06223039045736, 137.85162948388694, 106.55622207054506, 149.0914171773703, 150.65749548007847, 165.06783014718866, 181.04106854112248, 177.12810765947768, 168.44257133615372, 181.71903526585515, 170.82383414024196, 165.7830694624763, 185.14581760733344, 185.86484402843607, 172.13224498897353, 171.0612683173588, 167.70441751297298, 168.41354506422687, 170.5521829982659, 177.11175064275275, 165.49772909433463, 168.22838836606962, 149.13318564122608, 144.15090010808666, 164.60745815073884, 173.3784171329016, 169.77002768686822, 183.39396075971248, 200.85722078026654, 202.95388788170732, 198.39495737524945, 191.60139353301992, 208.86100388892334, 194.9315386888136, 191.63977732639148, 207.47930927877206, 203.94346465440884, 193.73289429455008, 188.0569821464561, 186.98552812050178, 190.4946471706546, 188.49533023386198, 204.71027948356098, 187.35211916123808, 184.74027813475303, 167.38123960129332, 159.58380561903607, 197.77620783036093, 188.9727023085284, 203.47526739410006, 225.84712194450472, 237.92194463291838, 215.8073543603277, 210.70111271896144, 236.74136858061286, 215.26413798578974, 217.39429776727573, 227.18359084620292, 223.37953790191295, 216.49826019194535, 216.82305134510614, 203.98376448194, 207.2641874980276, 206.63259544850678, 223.16020593136167, 209.71721352559948, 206.50752702532512, 183.2853758642728, 205.51061826369255, 186.69319893310623, 217.57296523115915, 221.79100770724224, 219.6184882811435, 248.0494398980858, 264.80733894567084, 227.33536436583532, 248.63190088042109, 260.3137099227222, 238.5267217889953, 245.35639481561915, 256.4531068186664, 243.48832521637712, 241.518000153474, 240.3934219306383, 223.99204628396544, 223.38550741000324, 244.8435626658757, 244.85838283576004, 229.65045476744166, 231.18563830545588, 232.00007086622955, 205.1296464629802], "NoR_relative_position": [0.6668472546609636, 0.7915302829382448, 0.39163414781728556, 0.558106499910836, 0.15229771151188864, 0.4024218454962998, 0.7028105269739172, 0.5641519280267195, 0.5563992646127057, 0.09358354912691913, 0.13992504888546065, 0.9470313029991346, 0.9458926558222281, 0.5609320413389921, 0.8696102005278236, 0.4614542610348298, 0.48526106668402635, 0.7738195564102173, 0.36297441384187945, 0.18883514661144396, 0.21078703526031495, 0.7294948219740347, 0.9400015011872691, 0.9449704946385193, 0.8567977273461187, 0.4174085135910449, 0.04049959328730135, 0.19544895975486087, 0.5449675782166422, 0.2105705718338312, 0.07388602406406242, 0.7654943211063802, 0.8559216597833721, 0.9725320547030943, 0.644165607289489, 0.9145364028698934, 0.9675322730167554, 0.204623916650715, 0.9579455939418742, 0.6260759090131277, 0.4954587116770882, 0.586472719393606, 0.44899882868383023, 0.2250885739913452, 0.7357728776665503, 0.8389463673473788, 0.39260478662895215, 0.5651567393865029, 0.09378517943655795, 0.20799080129505254, 0.9038119560528503, 0.09357962494065264, 0.566183207530718, 0.7268291145398024, 0.5428826746351999, 0.7977762046084772, 0.618700730840468, 0.22729435939385478, 0.007208787005168027, 0.5167317294987814, 0.8079754461352524, 0.8449194238996198, 0.24472105266793875, 0.7989524122165085, 0.27873547185331726, 0.9815172357655244, 0.15557657249362866, 0.9756364143266804, 0.8645824435841212, 0.9772383769492399, 0.7978427811417197, 0.38957873964394063, 0.2323335188694433, 0.13620816965155347, 0.4896254027754736, 0.09774367104758264, 0.0018121929741736764, 0.10470855635470522, 0.6900446560765552, 0.47858271184931456, 0.12360546035466558, 0.8974825362592677, 0.3052613332597831, 0.09482494102059302, 0.023170848918373843, 0.938878425765932, 0.48101699422182964, 0.09641879874265402, 0.12251767836525951, 0.2763467659284995, 0.26222067683697636, 0.04968854155183777, 0.24140843963918812, 0.6897928385833492, 0.3584137525493244, 0.22762331968306548, 0.615233200914618, 0.9235249015068443, 0.030309049068964256, 0.46562989877652994, 0.17142415285946122, 0.31161376702104415, 0.02150259268598753, 0.8272989091162666, 0.38785735746370376, 0.9448395530490511, 0.3333146799331449, 0.006689194792977027, 0.3570269029648516, 0.5222513657303196, 0.5122816825746324, 0.433614636419979, 0.6715490642453564, 0.7449827512163408, 0.10313009780124216, 0.1278453027102604, 0.0330239902808247, 0.8251744263434141, 0.9473423760167139, 0.7692344502923978, 0.6817157482912901, 0.8668606739893919, 0.28472389687768196, 0.6765424621683214, 0.8081039746185384, 0.48519610819555525, 0.2800896462350637, 0.7728901632876919, 0.9071865577462354, 0.7823421537004203, 0.2720254210301388, 0.9835538796596794, 0.8908801001350396, 0.6754290769518696, 0.250499702664178, 0.5536757412465638, 0.25221937007187045, 0.945871042972017, 0.1507607574886647, 0.14020395229985216, 0.9467051308082892, 0.4946122491462899, 0.6317525583568593, 0.08580826754896842, 0.7203091592645616, 0.32791494178904834, 0.43811195335737396, 0.21539469046886295, 0.4053949907602552, 0.12565745612479484, 0.40841845198274407, 0.8699163592280632, 0.30981168077369814, 0.9487053477539469, 0.8269064333370527, 0.5468558113520725, 0.7919386358407029, 0.6882280068499457, 0.22679472052156024, 0.1992580175588058, 0.5918214077522342, 0.760578409835104, 0.7728364183551639, 0.34455217452271814, 0.37385856986123533, 0.1560241340180787, 0.12405821127916528, 0.46825341673029997, 0.23326947539611131, 0.13310382309180102, 0.6239279195925322, 0.46131861822816245, 0.4528211574488171, 0.2836029457553667, 0.19501024298948266, 0.9005454033227253, 0.04685647462346132, 0.13973441133307818, 0.9585540166079144, 0.9030082044330534, 0.01698140273530846, 0.8334629167681071, 0.10805774073201702, 0.4031268030593036, 0.6075677930059534, 0.6836550942931268, 0.691188866554598, 0.14494577998268754, 0.7063578080453985, 0.18830182984012167, 0.3098045904630532, 0.472012037527491, 0.9668744307570053, 0.9870574466783378, 0.2422227421770966, 0.3741554369863723, 0.8954431913452112, 0.10571727080923932, 0.5310146788533628, 0.8595973440605837, 0.5247470629994816, 0.11761309656971275, 0.3657223773184769, 0.03649435668787071, 0.6757724986023422, 0.9991030592991132, 0.6676958264074646, 0.7174910134483284, 0.4292149851287682, 0.5693057406167435, 0.602823968135623, 0.8534207261914611, 0.06162775607252535, 0.4514690851390367, 0.07912217087960205, 0.7162542118343191, 0.8427806456573512, 0.8648080577181824, 0.2624853121003139, 0.57746061490266, 0.7779213249304037, 0.7660988321094773, 0.8083686309802531, 0.3073864553114518, 0.4271124951213866, 0.12679650095583694, 0.23655197248235282, 0.7770816666296717, 0.3782001245798997, 0.5686396788902865, 0.10351375035379973, 0.6502325150185485, 0.6423474677866131, 0.21306309992375294, 0.8155524412989954, 0.8739063822832592, 0.8404617251459864, 0.6912464558833253, 0.9146717935210555, 0.09912786373435489, 0.2509670623380861, 0.0009872691177935655, 0.7299152057431919, 0.8485252411906797, 0.8498508181996284, 0.02178878682229335, 0.5390806205090476, 0.6020157869217597, 0.3625764917105444, 0.7798459170058252, 0.056112009263030393, 0.07636311404584639, 0.808680139294432, 0.3862601086308791, 0.7507916378108603, 0.4442367435889738, 0.7189852391247056, 0.5998434337056213, 0.3142559955054768, 0.6099887035511158, 0.463418330085552, 0.6881717455525455, 0.1631366182107955, 0.6952677793481531, 0.7232308537817959, 0.6856232568555866, 0.5942376757217448, 0.9962790621837885, 0.1835559698729572, 0.8990896326413679, 0.6584303906816711, 0.8995126417489958, 0.8427880024323887, 0.26987826548122495, 0.8031191663220131, 0.12070270185058463, 0.1719340926409859, 0.7626426465752428, 0.2248666195585124, 0.6460140311521123, 0.476049871235516, 0.7580484351870398, 0.6831762187911398, 0.1617205620901221, 0.970891345600501, 0.46107848322540235, 0.7058677171376919, 0.06671640575691529, 0.4489467007642999, 0.16952652651145228, 0.3075036780100624, 0.8387537962476106, 0.46272020774208966, 0.9707645347199881, 0.9126648253926931, 0.4500747761057402, 0.5380272527149652, 0.1414821895188264, 0.503025142787195, 0.43510770828091117, 0.9421314171447688, 0.7011319703321109, 0.703166506865917, 0.22598030796415214, 0.746477482767286, 0.6340630827500556, 0.3105890543458413, 0.5483375426774061, 0.7130303468400864, 0.4041153548758625, 0.31243237048970895, 0.23338102540482308, 0.4816529155631002, 0.17741561047573173, 0.4215954829232871, 0.567722270032648, 0.8221331762526263, 0.7906499175067172, 0.5870233931366314, 0.889032132147202, 0.6549515406203271, 0.3095731075316065, 0.6225634924958848, 0.759105650103402, 0.7875798892138041, 0.8975628779029492, 0.526482480257358, 0.9196837225648942, 0.7750400384323842, 0.3739548646951506, 0.5905079847108251, 0.8388439854867249, 0.5165429521596935, 0.19598369353728273, 0.8963105188091651, 0.33599750289620156, 0.07863971545388848, 0.9937974544467569, 0.993983524995812, 0.14769609579945753, 0.28463719037402213, 0.7269609041966352, 0.19250301355299848, 0.19786755187680927, 0.0032785229029225205, 0.6047313826122684, 0.09260440043808638, 0.6625024688622796, 0.046983291969756036, 0.32727045426154233, 0.8321367736594883, 0.19281405333732105, 0.4238830821807419, 0.019806262412146003, 0.6660635266280743, 0.1885532004458581, 0.2147209131334431, 0.8512695575379987, 0.9756988703296583, 0.8733447020715365, 0.40065479924104885, 0.4445354542944474, 0.4555269667895053, 0.42643426897230097, 0.9889465482978778, 0.20719000761539608, 0.6219488259305653, 0.12594482744332103, 0.7031698062423256, 0.7273513445833247, 0.28010705039069694, 0.9426474726281995, 0.673310069871496, 0.20320640213313768, 0.7667602306514854, 0.4455196035010257, 0.8317131778018615, 0.31021106105385143, 0.5626701596791394, 0.2962107241399873, 0.38024069652322257, 0.005440985260222075, 0.5632911659087962, 0.3285206276771597, 0.7668271339602626, 0.7316924784937746, 0.7031918661974228, 0.4795415829329597, 0.1692596234032947, 0.5538784465751049, 0.24259678453950895, 0.4918958747427421, 0.7639027326809811, 0.9209886974733085, 0.44367564722066377, 0.11197523306858448, 0.48596858491062456, 0.8848460090888791, 0.5118959059875521, 0.20053604022145288, 0.7790867510430043, 0.6901948281681144, 0.566032444917604, 0.005205024129834146, 0.8201033417715309, 0.09715909654353483, 0.0628677285071022, 0.8506013154149304, 0.18875501063819766, 0.8075594110477943, 0.20648177875241813, 0.11981253489008392, 0.7775391570056482, 0.8819553153742963, 0.30501399191458967, 0.9973644679224504, 0.020026540329941778, 0.1648482893787696, 0.9795101697328793, 0.9773487819789279, 0.43627435337704623, 0.6144248989593663, 0.6536986010617195, 0.7650515669136416, 0.22178197853624315, 0.745915142960338, 0.8213945390935989, 0.08205275616505758, 0.4108509900374788, 0.014515340485513506, 0.42193722917320853, 0.36047848191401033, 0.6020536787900288, 0.20287955055267803, 0.5481997690653783, 0.5950389772154733, 0.8356340431298943, 0.8195971567724035, 0.34615056476351747, 0.5736963656438487, 0.015143657108308672, 0.6411746818238707, 0.22324061828884034, 0.3184641058174912, 0.370998837541607, 0.19702524976910785, 0.7846673862730872, 0.5226401891203328, 0.7831729692623424, 0.19797043991064622, 0.6393642238415541, 0.4480441292293067, 0.4358576137524883, 0.04978130937227976, 0.4730183039713618, 0.493813348661315, 0.13622665862555572, 0.761972854682558, 0.25787876082886685, 0.5527729781692982, 0.19280345706174773, 0.39944639196302445, 0.31860745707432137, 0.982387048342074, 0.44891483509817187, 0.42357158004929185, 0.4339552433065569, 0.949269983731297, 0.09241944686201342, 0.6457567769500073, 0.3645564055502152, 0.9706950332094413, 0.9897070934807789, 0.798247968603034, 0.2909522452608011, 0.5542890367438668, 0.49849001478604704, 0.35147965609742204, 0.68802007898879, 0.7718051331075972, 0.7144118523102437, 0.17386471609644627, 0.18677768916317894, 0.28819864815611185, 0.6436761256395784, 0.7765477262371556, 0.6513588642953937, 0.7137930524160822, 0.19545140350723256, 0.08440195180671384, 0.8132570552725319, 0.44774403913131855, 0.6124625888218939, 0.9994557966518176, 0.23573648954674287, 0.9108371749890438, 0.3644660381152047, 0.4806515131904341, 0.26294451476016545, 0.4715988929857128], "L": 12000, "N_intra": 0, "intra_stim_position": [], "intra_stim_t_start": [], "intra_stim_duration": [], "intra_stim_amplitude": [], "intra_stim_ON": [], "extra_stim": {"electrodes": {"0": {"ID": 0, "footprint": [2.6392020897232404, 2.645438345691804, 2.6606085487287507, 2.666847066483507, 2.6675171459178206, 2.6681983644088576, 2.6751911504385038, 2.7036056588114143, 2.7579258958337327, 2.829508397181778, 2.917226668627818, 3.0232062267908524, 3.1475222973161783, 3.2446184460603384, 3.2764845571779926, 3.2799057170717765, 3.2833382031759433, 3.3163580141004907, 3.430226660787623, 3.61058273285377, 3.8123559917326135, 4.038241794923587, 4.288277770654952, 4.564727362659844, 4.773727625388966, 4.841040659704305, 4.848234350116145, 4.855443062860902, 4.924356068174243, 5.15876279999601, 5.522267573731097, 5.92172932623313, 6.361367622574115, 6.8471759816440585, 7.384409792452084, 7.790457777780643, 7.921358903418156, 7.9353480848732545, 7.9493653648459714, 8.08344984849186, 8.53946753351243, 9.245033239179742, 10.024092834187776, 10.882342961280447, 11.830781972027186, 12.879890659476196, 13.678740880450851, 13.93551944183691, 13.963001075107453, 13.990545538327247, 14.254378138312397, 15.153433992360277, 16.55741184239329, 18.11459094082955, 19.839850528317296, 21.754646484824793, 23.879621023354268, 25.501605486279633, 26.025329900909117, 26.081429294894956, 26.137666012840665, 26.676091764407065, 28.515459739145932, 31.410789932522302, 34.638096135263304, 38.23765361240808, 42.25434972078483, 46.738032301614155, 50.175251383788215, 51.287946618678475, 51.40715051634957, 51.52664926073829, 52.674120282354494, 56.59813451706282, 62.79589708101073, 69.73539783015151, 77.52571897795796, 86.25819518248696, 96.0582081619057, 103.60117784795622, 106.05025291110314, 106.31370647747336, 106.57688373587732, 109.09920355683491, 117.75118883896299, 131.45083680777324, 146.84462371198282, 164.16314707102998, 183.59256925997093, 205.41520787903488, 222.17019648597997, 227.60760377081377, 228.1847661473771, 228.76811307484311, 234.35961029966546, 253.4845036698416, 283.5288129460357, 316.8966533149399, 353.72646915304, 394.137473262766, 437.9909901489595, 470.42447960680937, 480.69228354533885, 481.7909964841802, 482.8911239116604, 493.36457837735804, 527.9863881600658, 578.9183419651237, 630.3607615062192, 680.7317105653578, 728.4194505844299, 770.7677245243472, 796.940151344642, 804.0921011444608, 804.8296578836572, 805.5630490906883, 812.2925181436864, 831.2885753887796, 850.7064948622478, 859.7281885454341, 858.1649818782436, 845.6332342293175, 823.1708851907977, 802.0297013241973, 794.7530850070892, 793.9575547344375, 793.1580000829692, 785.3979174917007, 757.6938445097979, 713.7655020171738, 664.8989266075141, 614.050514961171, 562.6636526301328, 512.002262035135, 477.8887653898922, 467.63581127418917, 466.558184415121, 465.4818151796293, 455.365149306445, 423.63407321265413, 380.9291425116011, 341.6253797809878, 305.9064456752184, 273.6227024836529, 244.5992607135828, 226.17129189214538, 220.7771513302898, 220.21453459722645, 219.6534075351909, 214.42056986926008, 198.25969045302543, 177.2352959220381, 158.5151326276702, 141.84659123762017, 127.0157090653651, 113.82072023687792, 105.48855768811089, 103.06031436035, 102.80709450050232, 102.55455598009955, 100.1965099032471, 92.92919844333294, 83.49455564190423, 75.0942648696111, 67.6029229115931, 60.92195429886298, 54.96018110211384, 51.17916375081865, 50.076898499131076, 49.96191619057949, 49.847236110624095, 48.77523976030093, 45.4651586385102, 41.15258179804574, 37.29788982625684, 33.842250332422346, 30.744660631258725, 27.9703245663019, 26.204862678424842, 25.688533060199, 25.634660569299953, 25.580927393728864, 25.07793874447081, 23.523703253744074, 21.491218500549046, 19.668348302958268, 18.03119573023484, 16.55934695759387, 15.23686577717542, 14.394840421125771, 14.148395653387498, 14.122723766425894, 14.096965504338842, 13.856974711675285, 13.114882536018209, 12.143647541135289, 11.276843517034044, 10.50139608534052, 9.812609178067108, 9.199791932692772, 8.815602370370275, 8.70375444106419, 8.692127500312331, 8.680507768392921, 8.572242394853522, 8.240455212670806, 7.816752205423442, 7.449341233758174, 7.1344438717957885, 6.868148366885331, 6.647786292280133, 6.520577662420059, 6.486053713210333, 6.482492743636428, 6.4789524780630385, 6.446497085935034, 6.353291712764422, 6.2560132948793825, 6.201811861110039], "type": "LIFE", "is_multipolar": false, "label": "LIFE_1", "is_volume": false, "D": 25, "length": 1000, "x_shift": 6000.0, "y_c": -66, "z_c": 53}}, "stimuli": {"0": {"t": [0], "s": [0]}}, "synchronised_stimuli": {}, "synchronised": false, "global_time_serie": [], "type": "FEM_stim", "endoneurium": {"name": "endoneurium", "source": "Ranck_1965", "isotrop_cond": false, "sigma": 0, "sigma_xx": 0.571, "sigma_yy": 0.571, "sigma_zz": 0.085}, "perineurium": {"name": "perineurium", "source": "Ranck_1965", "isotrop_cond": true, "sigma": 0.002, "sigma_xx": 0, "sigma_yy": 0, "sigma_zz": 0}, "epineurium": {"name": "epineurium", "source": "Rank_1965", "isotrop_cond": true, "sigma": 0.085, "sigma_xx": 0, "sigma_yy": 0, "sigma_zz": 0}, "external_material": {"name": "saline", "source": "admitted_number", "isotrop_cond": true, "sigma": 0.5, "sigma_xx": 0, "sigma_yy": 0, "sigma_zz": 0}, "electrodes_label": ["LIFE_1"], "model_fname": null, "setup": true}, "footprints": {"0": {"0": [2.6602188028919773, 2.6618240249069323, 2.668086437866253, 2.678491106531418, 2.69343316549147, 2.7077484950193167, 2.7143560116110232, 2.7153381350822974, 2.71632505571806, 2.7236766662500824, 2.7438392215381104, 2.774510433388294, 2.809428926198029, 2.849724425615622, 2.8937901685704737, 2.942853398751859, 2.9840272446318825, 3.0016143527391965, 3.0040863413707863, 3.0065831035516357, 3.024629197144483, 3.0717729632905617, 3.1364432957231436, 3.206341428897139, 3.281850849941698, 3.3622798061131, 3.448710030805665, 3.519740634369242, 3.5492142996448934, 3.5533968608132738, 3.5575902437545204, 3.5876745374043937, 3.6653654166265786, 3.770948354141365, 3.8827703569063337, 4.000865171745712, 4.125218580060421, 4.257055646051332, 4.364747171393291, 4.408709356376659, 4.4149272325180275, 4.421156152241354, 4.4662958089082245, 4.582338714558098, 4.737660772565946, 4.901146535380551, 5.072419072873712, 5.253146969388294, 5.442660356636985, 5.596235613675861, 5.659185175954325, 5.668094031090942, 5.677025230183144, 5.741511411187854, 5.907547237133827, 6.129771259392758, 6.364294237649329, 6.611497114530932, 6.8708716820385005, 7.144551381343173, 7.366885179249677, 7.458081691690217, 7.470988804543685, 7.483871044916889, 7.576653040305014, 7.816294054270064, 8.139162214609382, 8.477750237102995, 8.834342811774619, 9.209559430895249, 9.605395037075485, 9.927340723083768, 10.059243889285606, 10.077923157010925, 10.096641294904604, 10.231069096153025, 10.578391142977457, 11.045412398867152, 11.537854976093035, 12.05601861656674, 12.602437220060613, 13.178415521307329, 13.648057805610298, 13.841284732854353, 13.868528987776145, 13.895846894879671, 14.092692398964473, 14.600786293307388, 15.285911072643772, 16.008640352743956, 16.770119381142425, 17.57558993744237, 18.425334939538928, 19.12013823975654, 19.405315994902324, 19.445796636060308, 19.486338343050708, 19.777599751845155, 20.529622913483493, 21.544538793632395, 22.616879437659627, 23.74977023837085, 24.94758055502431, 26.213995513606946, 27.249236775826507, 27.67518894117154, 27.735593541238977, 27.79614435610182, 28.231633517352023, 29.35572859469278, 30.876653877349266, 32.48651771724692, 34.189384225327764, 35.99544404246361, 37.90434780345895, 39.46807189667517, 40.11255275941448, 40.203988051724465, 40.29566516326113, 40.9552479065857, 42.66114583833594, 44.971070698807715, 47.41728375449841, 50.01401948997047, 52.76863373082619, 55.690712760864216, 58.08703258995354, 59.07717620249758, 59.21800348103644, 59.358739656384756, 60.370613659898915, 62.98877054315757, 66.54037837511265, 70.31220425400218, 74.31800070015058, 78.57422664444277, 83.10263671617373, 86.81694750365922, 88.35083142801133, 88.56852800084442, 88.7867867679333, 90.35778463806666, 94.42804450446313, 99.95699820878536, 105.837574887944, 112.09088976346189, 118.74809513707707, 125.83346619756844, 131.65776950505506, 134.06774062549746, 134.4097997842822, 134.75276559568402, 137.22230115806227, 143.62507324477863, 152.31835799499132, 161.57148405573665, 171.41912270469544, 181.91278905306137, 193.07934473496545, 202.26933039203547, 206.0621382057218, 206.6010269509331, 207.1417478545357, 211.0300451910452, 221.10998974633392, 234.78826312719463, 249.34503425629907, 264.8148545383173, 281.2462724227542, 298.682891154171, 312.9829341895341, 318.8708580098126, 319.7070561969676, 320.54606590192674, 326.58636296739576, 342.1502377186896, 363.16019422623333, 385.3431664443326, 408.66515890109423, 433.2028816597461, 458.90636327296096, 479.70978446960277, 488.1813184913451, 489.379830860307, 490.58093968924396, 499.2111278946978, 521.1957098350624, 550.354490456749, 580.4228927337082, 611.1714319029004, 642.3298312441705, 673.7248350418859, 698.2735652626152, 708.0646256886223, 709.438450305268, 710.810343542399, 720.3676937260526, 744.523182553407, 774.8536727079259, 803.8116970432404, 831.6817924286951, 858.0045416313034, 881.8593037784799, 898.5708682505266, 905.1854210932969, 906.0750840452911, 906.9592008627336, 913.0951632949574, 926.850162885065, 942.0694826698751, 953.9990442715165, 962.703564776657, 968.3154875930516, 970.2592849907026, 969.0992037118751, 968.1521607521336, 967.9918958240914, 967.8229929625924, 966.4135572086423, 961.187747670406, 951.9947185908685, 939.1157090963239, 923.2777061300992, 904.4970293013193, 883.1022551527702, 864.6682487981641, 856.9750098182, 855.9030855499188, 854.8299677749329, 847.044778736897, 826.2401069850036, 798.0495771874441, 768.6435882982705, 738.0052129881407, 707.0008495743944, 675.5838663948816, 650.9991125190128, 641.2153851904129, 639.8445371592585, 638.4744630717219, 628.7971393448533, 604.7004574459405, 574.1773980770107, 544.3159572402114, 515.4101066769551, 487.46818903459854, 460.5166477980821, 440.3174260135589, 432.445413067374, 431.35139377813493, 430.2605745339709, 422.56885633894456, 403.7885904417743, 380.7045704210293, 358.76216577027384, 338.0073361461141, 318.33256265732336, 299.76976012185435, 286.0748743837167, 280.77971013967914, 280.0443391566402, 279.3110559922674, 274.1416415901018, 261.6051048650481, 246.34170072041132, 231.96927944099775, 218.4546471584342, 205.75039431586828, 193.81977892240602, 185.04207887315332, 181.65084064287507, 181.18121030597578, 180.7128460898486, 177.41394424724544, 169.42635496393814, 159.70150707986508, 150.5738838744361, 141.99464378556274, 133.9393628733646, 126.37404237553595, 120.81028935191196, 118.66049628143224, 118.36171793433111, 118.06384339676089, 115.96873482164843, 110.89993344396926, 104.73041914862503, 98.93245321115127, 93.48051099130186, 88.34938151798606, 83.52943647654625, 79.97759300633169, 78.60543467411352, 78.41484701645481, 78.22479951757514, 76.88525587691242, 73.63976033817025, 69.68513909284992, 65.96408764870897, 62.46334276245837, 59.164312103873, 56.0567438032339, 53.76464096332126, 52.87858154572265, 52.75567909414575, 52.63307867274546, 51.76869818984754, 49.67357444529356, 47.1157319484467, 44.70661405379116, 42.43485238673313, 40.29250587868093, 38.26895326880977, 36.77636615496536, 36.19918862324591, 36.11888570002033, 36.03851364850605, 35.47273093865529, 34.103200744388346, 32.42791109269706, 30.846009988558194, 29.353623799474537, 27.943454756127842, 26.61155358137758, 25.626990861296143, 25.24567940067273, 25.19262944429888, 25.13971190981077, 24.766682294967772, 23.861002455568524, 22.75469580193164, 21.709076111356396, 20.719831795015512, 19.78642932964125, 18.90300873762086, 18.250756822159865, 17.997864030799068, 17.9627174575315, 17.927654864131107, 17.68033619423451, 17.0799889138073, 16.346775791874784, 15.652208502450437, 14.995747807957759, 14.375032189787058, 13.787251351916604, 13.352617954519397, 13.183915852844073, 13.160410461414154, 13.136971141736144, 12.971955703415501, 12.572530635531106, 12.08436444833464, 11.623916754628485, 11.189459324053287, 10.779556566930255, 10.394509122474751, 10.110543635547895, 10.001162046317216, 9.985974268492932, 9.970828790190854, 9.864092846499748, 9.60556691683599, 9.291645469800963, 8.997208376036246, 8.72237026382104, 8.465719513609294, 8.226577847133996, 8.053151380923103, 7.985853688140263, 7.976541526817947, 7.967234730513235, 7.902354953627592, 7.7462256877696385, 7.559157977437595, 7.386747491061404, 7.228739807279089, 7.083274995249853, 6.951366034681914, 6.856230256920129, 6.820445898544524, 6.815526361270922, 6.81062832904341, 6.776396771044483, 6.695754696851356, 6.603234329857707, 6.5217502441592945, 6.450730808779599, 6.391875145836358, 6.344386043920561, 6.314915469462469, 6.30515603453302, 6.303855843948869, 6.302578442394197, 6.294140309053533, 6.277832014478611, 6.269918826212004]}, "1": {"0": [2.677770459731656, 2.775832274358482, 2.9865736021183182, 3.311612057991069, 3.7647529347377144, 4.126952119146066, 4.215280059713671, 4.221085732958292, 4.226904430421557, 4.318526726389587, 4.777651820727532, 5.6600869512547485, 6.784487099919901, 8.22333310388232, 10.061911931414581, 12.422213133875625, 14.25467581977296, 14.701102304430435, 14.730406327800738, 14.759768896298835, 15.224069728998796, 17.55723411827323, 22.132058916402514, 28.099857645865633, 35.93902132689335, 46.29142941245522, 60.036293456601356, 71.02749526618308, 73.73954132917056, 73.91869020204972, 74.09831648675147, 76.93885857653787, 91.36358317422967, 120.46524723457918, 159.7570705757147, 212.82229189193373, 284.15393536788457, 378.58475344745676, 451.7164476298327, 469.26563627508216, 470.412289657966, 471.56114610797215, 489.6682739211018, 576.9494940506851, 723.4577669542695, 855.2852000174762, 937.4076853327529, 946.3899257964318, 879.3962662191537, 805.8360359326944, 787.3039799505741, 786.0803005733653, 784.8542532654708, 765.5378218906617, 674.2597239454351, 529.6561527170036, 403.6719992746233, 303.4977360119288, 227.34012774796497, 170.5576547913926, 142.49143530118434, 136.98130029556145, 136.6341163286241, 136.28836713999044, 131.03705247035953, 109.83238144744611, 83.52524937137211, 63.93639480559726, 49.2896765495856, 38.29863378851209, 29.998896805399898, 25.818243524861366, 24.98755974226333, 24.93527619524887, 24.88311651230401, 24.089702192100113, 20.84930240297978, 16.75329199504663, 13.629749825755708, 11.252181599168033, 9.470309285231487, 8.169128314354374, 7.553140477135537, 7.435710491706854, 7.428395252033614, 7.421105575051326, 7.310731224614056, 6.888595152604796, 6.45294403009175, 6.299965313830979]}, "2": {"0": [2.6907722822644153, 2.6927680379284937, 2.701608212979282, 2.7123514440102294, 2.7172798500986333, 2.7179593376506253, 2.71864835345467, 2.7242696014356214, 2.7415860598686144, 2.7716990994106254, 2.8082553283060374, 2.851519622388103, 2.9015695431021746, 2.958910616486914, 3.006957780862686, 3.0256723866626514, 3.028129496947007, 3.0306006893831365, 3.0501964080034045, 3.105385577542739, 3.185148291016922, 3.272184359656122, 3.366873267050951, 3.4690439916331623, 3.5799412544177986, 3.6693849849595996, 3.704234387310313, 3.708777445067484, 3.7133439947428166, 3.7491893520185284, 3.8478811672840636, 3.9867180415195556, 4.135386425697854, 4.293747408783025, 4.462287648925504, 4.641611210214713, 4.784353297060633, 4.839512202712587, 4.846691253919362, 4.853889739718076, 4.910367993552316, 5.0655528569883215, 5.281761951474898, 5.511089334955688, 5.754836297456544, 6.013388655859687, 6.288031944259582, 6.506682801224002, 6.591487778981688, 6.602440881161364, 6.613421413958655, 6.699824113487102, 6.938451296457732, 7.271251948743018, 7.624966423307072, 8.000559558738809, 8.400136386268711, 8.824958905397441, 9.163377643534742, 9.294025391332687, 9.311030428594416, 9.32807187696589, 9.461851007815696, 9.829955949045514, 10.34442062512853, 10.891760751634989, 11.473936736175494, 12.093188701734672, 12.752481592353803, 13.278601857614076, 13.482328749270676, 13.508869775698024, 13.53548212401711, 13.744083839977971, 14.320064273288315, 15.124052448240981, 15.98206033992124, 16.897175256197276, 17.873951333019534, 18.916397368321533, 19.75043712595196, 20.074109784333082, 20.116251457273872, 20.158486448963114, 20.489542389571408, 21.40245379591114, 22.68313633529364, 24.05066787505466, 25.5116425454415, 27.07399178901354, 28.74553798391338, 30.084633410992183, 30.60500813339227, 30.672913309886166, 30.740971500803795, 31.27405418596113, 32.746802353438795, 34.81646058538034, 37.032246097914026, 39.407771492537414, 41.95170091114932, 44.67941026847681, 46.8723191543851, 47.72332667800404, 47.83427210897498, 47.94549648543138, 48.818431437236136, 51.234084812902225, 54.63914536063888, 58.29092752068085, 62.21467090518431, 66.42640063374797, 70.95562016469566, 74.60185584240287, 76.01983857618536, 76.20467548376747, 76.38997266315012, 77.84276090084518, 81.87143672051788, 87.55860947265126, 93.67467877540223, 100.25366003243276, 107.33424984417493, 114.96110463611281, 121.1052064638212, 123.49657644927653, 123.80836459610276, 124.12096311475781, 126.57614222941099, 133.39326075825707, 143.0133064944513, 153.37468836878062, 164.54599616603412, 176.57325551519338, 189.52114727712328, 199.95270647230203, 204.01724087037, 204.54750418486705, 205.0791406772997, 209.24780716797952, 220.80325624079123, 237.11949008447385, 254.63879145027641, 273.4708406427671, 293.6759454527502, 315.32560013219506, 332.71066817202416, 339.4194090061937, 340.2961719421557, 341.1750910496039, 348.0647758907992, 367.10626358207634, 393.7039782547217, 421.91960601947636, 451.85642395803336, 483.26736128680517, 516.245887501836, 542.1210023504191, 552.0018968090732, 553.284813428722, 554.5697366455969, 564.5889880018873, 591.6551998065911, 628.305128095082, 665.4537935860727, 702.8599975898901, 739.7817503953211, 775.9782533728396, 802.3058806094849, 811.9518151035263, 813.1903657486648, 814.4273955971153, 824.011294150323, 848.1122093446917, 877.9496420452903, 904.2565426328568, 927.244130038518, 945.9789594677195, 960.2117877127451, 968.0834917972423, 970.465479418058, 970.730456235912, 970.9756924315482, 972.7097845079179, 975.4912629076756, 974.6041928719138, 968.7516388977658, 958.1828755447187, 943.200302094607, 923.6714284621032, 906.3618577662867, 899.247901813273, 898.310615424413, 897.3687597681725, 889.9090399131915, 868.751579010181, 838.139110624797, 804.9626891027696, 770.0899802235149, 733.6616003265925, 696.7258616302105, 668.5598382332856, 657.9122877235021, 656.5411428465363, 655.1716301623127, 644.6057566722258, 616.6512898503373, 580.336143621507, 544.8761110152195, 510.74808162844465, 478.03697640247066, 446.8175285961951, 424.3149244173245, 416.10860018284984, 415.05611069227035, 414.00579672487777, 405.96279911088146, 385.171152875647, 359.0685176319147, 334.6052088396822, 311.7161890790528, 290.3181826779249, 270.34382348152053, 256.1497359980306, 251.023276488129, 250.37012162016308, 249.7187617335184, 244.72806697271542, 231.91210934925311, 215.98305843844477, 201.17417330592127, 187.40916231271882, 174.61476307890393, 162.74949159592535, 154.3386064085982, 151.3092763093346, 150.9235596906597, 150.5389566433115, 147.59331664832413, 140.01365160610013, 130.62419216557961, 121.89666210644691, 113.80370017489805, 106.27402164790749, 99.28068971790931, 94.32747660072884, 92.54330346278819, 92.31582211056305, 92.08893002557919, 90.34926956669847, 85.87675311074234, 80.3275702834545, 75.1628934353955, 70.36059023333158, 65.89416424604323, 61.73531661197977, 58.78401029755886, 57.7198728555912, 57.584423909644144, 57.449385739761375, 56.411139553466796, 53.74038457225446, 50.41824846045434, 47.32932697133759, 44.44519635432691, 41.76095704446129, 39.25579186076887, 37.476662913665976, 36.83244489747726, 36.75049888335859, 36.668753198035425, 36.04157404876683, 34.42420105470605, 32.411329063502606, 30.531909902179002, 28.777029517244987, 27.137097572479778, 25.606515434919476, 24.516308148937036, 24.12178479138808, 24.071461621552753, 24.021272770548865, 23.6365922691555, 22.644575347665864, 21.408045100450398, 20.25253766594329, 19.17332091614176, 18.165109713575912, 17.222479737203397, 16.55152033801968, 16.30871362267919, 16.277790064828444, 16.2469513215935, 16.009848496749623, 15.397961324396787, 14.634614895791277, 13.92069231744241, 13.252318272287074, 12.629090749378314, 12.046684244440558, 11.632613183232515, 11.48304212356807, 11.463985096329731, 11.444980210163521, 11.299357631711379, 10.924928789992837, 10.459741460983636, 10.027235576779304, 9.626732381425805, 9.255539781736239, 8.913637236392107, 8.672984042966023, 8.58634498788213, 8.575339382313066, 8.564394270335601, 8.480617997626373, 8.266738150034158, 8.005106975980615, 7.76607146396114, 7.548748227407303, 7.352153993123744, 7.174998684898203, 7.053466127908496, 7.010781492074192, 7.0054138075929755, 7.00007717909473, 6.959049922721017, 6.85625368458436, 6.735766022195858, 6.632384171183345, 6.545826655009737, 6.475701949977623, 6.422547215304936, 6.393299172778861, 6.384666018362354, 6.383643340969379, 6.382641570974122, 6.375561021687634, 6.367264304447596]}, "3": {"0": [2.68417943592977, 2.7011289123341555, 2.76483491640558, 2.8751274033171708, 2.9709293428961163, 2.9974034371083436, 2.9998126548746886, 3.0022306254130937, 3.0301493001216975, 3.1569429127219433, 3.3947064881374223, 3.6871452201485195, 4.040493656332206, 4.459730900667323, 4.951729301808202, 5.313317015759335, 5.406418924317506, 5.4148586053768435, 5.423321517726798, 5.5195357364416315, 5.9410728325166655, 6.68321811780588, 7.554426854864816, 8.575166570685337, 9.771676698214133, 11.175223084414162, 12.211248617723506, 12.479659255785164, 12.503848408667151, 12.528210556113466, 12.804527870820584, 14.02216298861623, 16.182942080839112, 18.740154617215318, 21.77146201971862, 25.370463347874708, 29.65512256344407, 32.854823444438956, 33.68801333408407, 33.76334018449598, 33.838862232242455, 34.70126967364594, 38.51887236555308, 45.372911296586636, 53.600581011264126, 63.49726191619252, 75.41799067960065, 89.80718891482191, 100.66889220570557, 103.51542475110634, 103.77251065010014, 104.03022603430789, 106.97758633468368, 120.09949878250414, 143.89139169284758, 172.72893280376346, 207.61774914330164, 249.73327135292166, 300.3451730232541, 338.1059929044356, 347.90654552319563, 348.7908265916533, 349.67727204705767, 359.7834286847902, 404.1168205127653, 481.18640390292234, 567.3037800365859, 658.8048977664146, 749.759291962364, 831.0473256887946, 874.0582543059558, 883.1259261457517, 883.9024248483847, 884.6748076116628, 892.9957665430975, 920.0211227092898, 937.3546328745231, 923.1234272433293, 879.7129135642468, 811.5347335505809, 726.7569874046999, 667.720490291747, 653.2309903518242, 651.9351061284476, 650.6370951371281, 636.1771275017569, 577.0578534049359, 490.07054164460646, 411.9898770934644, 344.10519532487837, 286.5118425423763, 238.2134703674785, 211.41762218801696, 205.39863453499447, 204.8706250154067, 204.34394798129722, 198.5184884154063, 176.2708966933977, 146.85668902722625, 122.57961341508502, 102.55699835749924, 85.9986412116738, 72.30553814551351, 64.73165453707583, 63.02625837366846, 62.876707219403016, 62.72759506736467, 61.08174746374848, 54.78161354314383, 46.41214875650698, 39.44896734387515, 33.644121153984116, 28.793184670034595, 24.732673530485542, 22.466978007393923, 21.955211865309217, 21.910360236349376, 21.86561907371905, 21.369697055913672, 19.46824347712448, 16.92395455759473, 14.78825116636769, 12.993979495388897, 11.492074305095777, 10.243810876990036, 9.55630911991389, 9.402371607611453, 9.388927283069751, 9.375519773947453, 9.227072234002938, 8.666118890335182, 7.942195921793085, 7.372579313835514, 6.937806414591102, 6.6232826488708785, 6.424207428177834, 6.3602445432667345]}, "4": {"0": [2.69470033385266, 2.7152174421350015, 2.724279926063879, 2.7250511682164307, 2.725840580658149, 2.736301893960372, 2.801652770192414, 2.963211231393412, 3.1979981809142886, 3.5115602444272835, 3.911609382178853, 4.410507456856788, 4.7810420736459385, 4.869222377338654, 4.876486890939953, 4.883770925892007, 4.97462317551368, 5.4179905992340585, 6.241367356259114, 7.2434177200343175, 8.46282777281714, 9.947235202381037, 11.754923657675219, 13.096753020546382, 13.416457178098836, 13.442843591173435, 13.46928808905653, 13.799726626870871, 15.420468391807558, 18.46975090720266, 22.231067884345293, 26.88344902051731, 32.66108695481266, 39.862990003492655, 45.30125822829751, 46.608594940584965, 46.71624694982645, 46.824177836426855, 48.178525103462654, 54.886063430949534, 67.71646591701375, 83.8791611188644, 104.28033582592991, 130.08542205566582, 162.74647123320895, 187.66819243224495, 193.66444599845389, 194.1599397782285, 194.65819653438072, 200.88550379538603, 231.81882335564313, 290.8106353424985, 363.84094636845424, 452.0934109577116, 554.4450656194925, 665.2204190075736, 734.175214018797, 748.8782482206158, 750.0668510164422, 751.2459450981327, 765.5236011437771, 825.4466454929955, 895.2842875027225, 924.5693863939825, 907.3309890630143, 846.8660203144124, 754.0029403649532, 686.1136303183132, 670.6084303410217, 669.3472610266316, 668.0855549087388, 652.4435346819542, 582.4387647284983, 477.2421738477242, 385.12491534149126, 308.19579115971413, 245.79879898090422, 195.91183731551246, 169.8941620720702, 164.65928652652602, 164.239157769842, 163.82010994221045, 158.77575865434275, 137.86932416262385, 110.46759215061824, 88.82189053143787, 71.68732646305227, 58.09698654634249, 47.29230735588154, 41.64471607685703, 40.50365686828018, 40.41270859271953, 40.32199294302439, 39.221240219357036, 34.63569366091878, 28.565895896162605, 23.695085314107615, 19.781965696667243, 16.640016753039006, 14.107311541377264, 12.770380479474612, 12.499530518653806, 12.477902463066643, 12.456330025332477, 12.195316418731087, 11.108916025084273, 9.68191027937311, 8.570057412424891, 7.725692826032461, 7.106369147174237, 6.6792619502497494, 6.501896086097352, 6.472133059053858, 6.469852772759576, 6.467581376071317, 6.441550821005276, 6.381817189671823]}, "5": {"0": [2.7080322968805244, 2.7371936531965257, 2.848777151662124, 2.9616444435947944, 2.990457973139918, 2.992780345025415, 2.9951122408246276, 3.0258135588180117, 3.1883944068645333, 3.5218493303164657, 3.9569898720696917, 4.507988431351613, 5.190660520727083, 6.031128112378487, 6.6556621778712755, 6.801852036112214, 6.813357154504114, 6.8248665689991626, 6.976109780446973, 7.734868961858657, 9.173164827902255, 10.94954968816867, 13.151133428485114, 15.890647820419286, 19.315897437954042, 21.89728445998935, 22.504876133952465, 22.552777446646438, 22.60087454657715, 23.231592319976315, 26.418697587733835, 32.56623591271292, 40.359398234597734, 50.26075595740021, 62.89363566479683, 79.06489372611894, 91.47883107351575, 94.43061104741494, 94.66317437244388, 94.89638539217819, 97.96455172361985, 113.61063972839153, 144.26257056404268, 183.70265413639711, 234.2877690913357, 298.6856816607535, 379.4195968239801, 439.07147598286076, 452.8644460082476, 453.94308245613485, 455.02336794168554, 469.1772086822635, 538.3209738256243, 656.89829715749, 773.58438627249, 868.7164823471828, 923.5285958155329, 926.3720052841593, 901.1247886551171, 893.1173408384942, 892.4682762287337, 891.8127038960056, 882.792040207944, 830.9242441010116, 723.9570661474033, 604.2156018758343, 489.5027707584587, 389.4074783467269, 306.7580290809541, 263.49529043035335, 254.95677722996356, 254.30652200520103, 253.65791888566397, 245.42478056606166, 210.6504783137727, 165.2997652760177, 129.99920661923832, 102.5716291970086, 81.26013445230035, 64.66196278587448, 56.16245199260486, 54.49042606382857, 54.363174515335324, 54.236260351985344, 52.627629542762804, 45.848901145873704, 36.98009382175858, 30.00371126878971, 24.504664576590685, 20.16174582232077, 16.730523461399716, 14.950569873957415, 14.59870871317146, 14.571942615774564, 14.545246923925522, 14.206282808924366, 12.77004861410986, 10.885624118699571, 9.420816987353774, 8.309469710693142, 7.493051769342593, 6.9205945820496515, 6.672314595485374, 6.629038479077578, 6.62587314687909, 6.622767170036874, 6.584317479234868, 6.488981169118653]}, "6": {"0": [2.7280812241869072, 2.74018666755638, 2.785147249683454, 2.8635351549243944, 2.974716825369369, 3.0676993050239276, 3.0950553636647617, 3.0977084056823063, 3.1003715672111767, 3.1291181728158675, 3.2465880678546566, 3.4550716243678514, 3.7029188899630547, 3.993232866656475, 4.3303524444142925, 4.717960823031405, 5.005270096902215, 5.085826541860483, 5.093544345732366, 5.101280523765511, 5.184113107277761, 5.514371244483292, 6.068592720788456, 6.70140572182369, 7.4240910793254855, 8.250645187352607, 9.195040973674715, 9.89569178574162, 10.092035882843538, 10.110861062310628, 10.129727006180783, 10.331656550868766, 11.137223388611261, 12.498120581691799, 14.057667463405654, 15.849724075383781, 17.912786508052253, 20.291598244712574, 22.068779300111782, 22.569829332174326, 22.617953623130337, 22.66618867813469, 23.18241742332024, 25.25164573840052, 28.77447331136794, 32.85950651914351, 37.6041183055477, 43.11803647782822, 49.5408366492521, 54.38003128376782, 55.7502779702305, 55.882001986793064, 56.01404897821411, 57.42900338915509, 63.11732430665885, 72.881862208747, 84.29943059558633, 97.6696433253257, 113.34001095039017, 131.7041476047423, 145.60270497223902, 149.54801933303645, 149.927370568896, 150.30771101322017, 154.38542953992248, 170.806972123958, 199.00909838943073, 231.99449107199868, 270.42627490035625, 314.98616024969925, 366.3481751168608, 404.3387161490786, 414.9730500523084, 415.991745115203, 417.0124913730853, 427.88236042907073, 470.88385555078395, 541.125070759458, 616.5094558657327, 694.4103493171364, 770.1124090655215, 839.051294283285, 878.059790057591, 887.3816459153137, 888.2405470049204, 889.0952360343299, 897.7216780968192, 925.1668986850292, 950.5218068653736, 953.5928836262809, 934.8302598258967, 895.7752821236976, 839.3074867325769, 794.9841492787717, 782.2436777416556, 781.0257238649074, 779.8060646358302, 766.7873076784109, 716.887048068893, 639.3430008939877, 562.8633865796826, 490.83544531409376, 425.2073193442194, 366.6526231043722, 331.8283283282977, 323.0943500522663, 322.2790854009448, 321.4656527162828, 312.9872152479669, 282.89227097428204, 242.7398044604657, 208.23838606787692, 178.69703787721343, 153.4750588863637, 131.93999912043716, 119.4301930850455, 116.3230731906128, 116.03326718990535, 115.7442590434375, 112.74043001989858, 102.14723792404901, 88.15385082860462, 76.21352764874044, 66.0030367804021, 57.27108355945089, 49.79532759743169, 45.437676839613445, 44.35294770346017, 44.25175947484014, 44.15083232313156, 43.09902366588692, 39.388052932711744, 34.460989344793745, 30.221863111034352, 26.573211899840707, 23.430631248243834, 20.7241843058737, 19.137620462461058, 18.741910893872454, 18.704955604594502, 18.668094759597803, 18.284906819724846, 16.927179726139013, 15.11532743506101, 13.5511164492807, 12.202933557612111, 11.046356296628275, 10.059086000604324, 9.488610217081222, 9.347750388260502, 9.334689678739966, 9.321671932120246, 9.186243107486566, 8.712823866965897, 8.103500283825644, 7.605747006204972, 7.206595670391266, 6.897300362763041, 6.673238751525968, 6.570473553056551, 6.549164635559526, 6.547307795728687, 6.54547705473595, 6.527376825216475, 6.497971026824984]}, "7": {"0": [2.7419686408258817, 2.744998941843194, 2.755710119522754, 2.772976659601791, 2.7907575321403453, 2.7984478778926167, 2.799486088267265, 2.8005167536307876, 2.8088974526370873, 2.8337244572394993, 2.872575487396195, 2.9184136153855933, 2.9720322920507627, 3.0324445372584883, 3.1000613825023198, 3.156141154850434, 3.1782102276381394, 3.1811036145508567, 3.1840079185490486, 3.206904007457468, 3.2712839349456093, 3.3629970096718758, 3.4628409254870696, 3.571097522108334, 3.6877860168671575, 3.8134064343889014, 3.914492685420518, 3.953723335383545, 3.958837860258817, 3.963965202224557, 4.004156537806363, 4.1152965290020225, 4.271381973164142, 4.43787664207314, 4.61534998696321, 4.804066720362413, 5.0045285973533735, 5.164259559647851, 5.2260977889312406, 5.234143084525286, 5.242205782595948, 5.305306551928276, 5.479062170217462, 5.721371425837831, 5.978684929393301, 6.251685609641842, 6.542215883751825, 6.850715910265172, 7.096655963159176, 7.191633424813518, 7.204028887399821, 7.216453769729108, 7.313754651149144, 7.581432994663446, 7.955619916739768, 8.353133789023135, 8.775538363304417, 9.225040962669455, 9.702955283127018, 10.084363022621845, 10.231523730917125, 10.250673271266999, 10.269863819515164, 10.420096622030568, 10.834827648471974, 11.41445783241748, 12.031439700699247, 12.687966435355957, 13.387292548707658, 14.13175366534234, 14.72627284014341, 14.956232149909006, 14.98622181850772, 15.016307449145824, 15.251976562486634, 15.902041438206613, 16.81340187656576, 17.784991439700917, 18.821221693949216, 19.928766818340275, 21.11020876504223, 22.05662526172103, 22.42397933739206, 22.471824807437674, 22.519779709499996, 22.895200378973946, 23.93198694211013, 25.38815276683414, 26.943971351644784, 28.608822843495663, 30.390657543365126, 32.296488123834834, 33.827650906110826, 34.42149560126149, 34.49896047486736, 34.57661809976828, 35.18563987289324, 36.86787521965435, 39.233828572585516, 41.76991400629495, 44.4884749091837, 47.40368911176654, 50.527861188669085, 53.039075083688594, 54.0163180920728, 54.14369220220347, 54.271161059091035, 55.27057229299319, 58.03871365170303, 61.94521197507656, 66.1341097986374, 70.63631398283556, 75.46696877901252, 80.66022409949095, 84.83588302206496, 86.45949492031558, 86.67171166379306, 86.88440582336565, 88.55167935795535, 93.16877744400396, 99.67623788651687, 106.68345059567707, 114.21867688468485, 122.30924499326028, 131.01342194696662, 138.02262407276044, 140.74931328751575, 141.10530780882857, 141.46232440518804, 144.26125413985645, 152.02319662244741, 162.94464824186022, 174.69630259844533, 187.32603604456003, 200.89128938622963, 215.45707778202666, 227.16074927231546, 231.71786752065356, 232.31125414202037, 232.9061622156933, 237.57021350939584, 250.4707366695138, 268.6231467367512, 288.05595535494854, 308.8387489612283, 330.9961308865561, 354.5958047233795, 373.440865546671, 380.7068729020243, 381.65601913062386, 382.6071705812487, 390.04724900508705, 410.47559809377043, 438.85562347741705, 468.7472675845629, 500.1275260118573, 532.783996284391, 566.7114316733496, 593.0106773409525, 602.9884061099935, 604.2770258845138, 605.5609417253925, 615.5679872188936, 642.5940285150242, 678.6431285311646, 714.6348644987287, 750.1411677140256, 784.3466095565127, 817.3991254885084, 841.3166254767989, 849.7386531227696, 850.8061170139265, 851.8716739764129, 860.0530047598262, 880.5318456854426, 905.0093397145007, 925.9665373589, 942.9855187402604, 956.0050465859971, 964.2241347516641, 967.2434212193963, 967.702903206986, 967.7322009233975, 967.7552157986541, 967.7672228352151, 965.7401818569857, 959.5328577770456, 948.2713022240948, 932.7555308239602, 913.2120218686546, 890.0081773105895, 870.1471173371913, 862.2663865329808, 861.2302538090935, 860.1895569985473, 851.9634480254825, 829.0958479936008, 796.9015286339176, 762.9887262561984, 727.7312407752905, 691.8096280772835, 655.8635304654737, 628.612326804796, 618.5362071168843, 617.2369663430762, 615.9390986864641, 605.9400908140847, 579.4399476660008, 545.1388625995124, 512.0645291091685, 480.17980590681503, 449.72655753267145, 420.7919184264722, 399.91732155067524, 392.32362553238835, 391.35367189705994, 390.3856378123508, 382.94319784536793, 363.6878960329658, 339.5628128775031, 316.8545564368511, 295.5853731489017, 275.69901168209213, 257.0832332447769, 243.82786960458625, 239.03982289818904, 238.42968029607354, 237.82119032954736, 233.15814139284046, 221.1458201267031, 206.2115195604402, 192.3025695635071, 179.34099161985336, 167.27792976351498, 156.0527167185183, 148.08931902438772, 145.22220224709181, 144.85659764372815, 144.49186411610177, 141.69486283689, 134.4975203789615, 125.56564227996131, 117.25684615938034, 109.53580297821615, 102.34287351053494, 95.65438521580245, 90.92062863168955, 89.21260133856931, 88.99475962092129, 88.77746309342311, 87.11201074188864, 82.82443367082791, 77.50185747942258, 72.54716341833345, 67.93575837233512, 63.64145518925016, 59.640912037532026, 56.80235158058408, 55.77844440238454, 55.647908921357065, 55.51752912774877, 54.51748361478029, 51.94586450926574, 48.748329777562056, 45.768053711330374, 42.990402917768236, 40.40208893885999, 37.98666033108558, 36.26951657033929, 35.64858470763987, 35.56947423572192, 35.49051272136571, 34.88526032334848, 33.32727627366138, 31.38492925970599, 29.572114655475108, 27.87935368242091, 26.298180959597463, 24.822594261704484, 23.771675556992232, 23.391313953828444, 23.342808002482638, 23.294425293066404, 22.92337481254209, 21.96831018740758, 20.777379256436184, 19.664031531049478, 18.62450900577843, 17.653781234794824, 16.745196732873715, 16.09812457621016, 15.864013122528727, 15.834156652865872, 15.80437582493531, 15.57599592492358, 14.98679543940727, 14.252189057525703, 13.56553140380573, 12.92348168491353, 12.325613556208259, 11.767388375592192, 11.370753729396306, 11.227519948266417, 11.209283379921843, 11.19109753811527, 11.051768028095607, 10.693471002004173, 10.248549760796847, 9.836683974200653, 9.455086563404334, 9.104071564621744, 8.78054596034055, 8.554318823432482, 8.473155727947615, 8.462862699502628, 8.452602704275513, 8.37415259657484, 8.174262738067837, 7.930207748876568, 7.708417535050491, 7.507627400846986, 7.32690947978149, 7.165282606246878, 7.055542825726347, 7.017122087986921, 7.012276590300278, 7.007455650801057, 6.970900531207086, 6.880439935046334, 6.776291172996851, 6.689800347446067, 6.6206689671095456, 6.569256939769546, 6.534790904959592, 6.5199870914467795]}, "8": {"0": [2.7577256606111296, 2.7582675937004573, 2.759526183219698, 2.7616556113515056, 2.764118069231834, 2.7654943944879964, 2.765886163004117, 2.766287853261296, 2.767837887313979, 2.771602035301152, 2.777080869305945, 2.7832364471804727, 2.7900676356544096, 2.7978542711670453, 2.8065688585279807, 2.814222058342242, 2.81809545977959, 2.8191938659941793, 2.8203035972110913, 2.8243783793239525, 2.8332723569917513, 2.844988933579076, 2.8576456291627217, 2.8713893019557313, 2.8858573554543256, 2.901116131731129, 2.9139172918963805, 2.920138496948378, 2.921896929103782, 2.923664200026639, 2.9301883873464503, 2.9443164198259457, 2.9626805248971744, 2.98210181832625, 3.0024760811327043, 3.023805018306598, 3.046060466558854, 3.0644722352668516, 3.073322721780244, 3.0757644804568294, 3.0782120624818683, 3.087241709162272, 3.1068657747134663, 3.132033978068002, 3.158370904503418, 3.1857026410805016, 3.2140900587994734, 3.243402905505696, 3.2675476168122612, 3.279146751374548, 3.2823447274140465, 3.285553945793411, 3.29738007588374, 3.322888199720268, 3.3556089026982034, 3.3891769353124253, 3.4238847174533036, 3.459664968778993, 3.4964998874839974, 3.526723990674842, 3.5412343005042692, 3.5452368947260346, 3.5492506174550327, 3.5639842318560433, 3.595692414928787, 3.6363042913858106, 3.6779213909089106, 3.7206909336163387, 3.7646905354115647, 3.8097287725139632, 3.8465688866310805, 3.8642242552004933, 3.8690938147672083, 3.8739782452334395, 3.89190376761942, 3.930405090850514, 3.979578041132743, 4.029912306029361, 4.081481273543901, 4.134350666600125, 4.188483118058613, 4.232736269144158, 4.253921450231694, 4.25975845397809, 4.265609091661598, 4.287071655572418, 4.3331271619924445, 4.391879768024445, 4.452009969036464, 4.513547971480448, 4.576436363297808, 4.640678747822481, 4.6931122066395154, 4.718230779339565, 4.72514246173485, 4.732067320933653, 4.75747381236951, 4.811951707590524, 4.881384254720846, 4.952278052255333, 5.0247862512400765, 5.0988935832900015, 5.174506895293128, 5.236189832326555, 5.265702949408624, 5.273832703408086, 5.2819806820206034, 5.311849320722989, 5.375812862010439, 5.457428092573519, 5.54075929640865, 5.625884681751869, 5.712822409756157, 5.80155550248561, 5.873976096525573, 5.908577519430881, 5.918106792786734, 5.9276565219067985, 5.962674906836834, 6.037735554926761, 6.133486356452238, 6.231375523858696, 6.33137180141509, 6.433388266342995, 6.537597666140664, 6.622589815899371, 6.663253654293245, 6.674463186421174, 6.685699115180724, 6.726925713101723, 6.8152502641415404, 6.927824733969353, 7.042815127526354, 7.160291575333404, 7.280441567075685, 7.403039131770523, 7.5030357231339515, 7.550849016508666, 7.564016291515134, 7.577211590590701, 7.625643215581806, 7.7296207928408105, 7.862010206521898, 7.997354580512779, 8.135686207360548, 8.27702571800214, 8.42143490828833, 8.539182843815736, 8.595510001453285, 8.611048005469211, 8.626623334635278, 8.683763148939024, 8.806271353578246, 8.9621929095762, 9.121535548849717, 9.284475410962415, 9.451128539793945, 9.621109692806014, 9.759834272175121, 9.826250466482213, 9.844543182108113, 9.862877599093347, 9.930138161171683, 10.074411688136713, 10.258091233960664, 10.445759947614295, 10.637583037469073, 10.833782992451152, 11.034498266542302, 11.19801174398256, 11.276161964481346, 11.297690559097454, 11.319267752347722, 11.398420514315811, 11.568135863998796, 11.784512747289032, 12.005833558663799, 12.232254324621934, 12.463936068366666, 12.700612894042694, 12.893678141721372, 12.986114653168547, 13.011584840164922, 13.03711511104321, 13.130778107776683, 13.331611056260721, 13.58767155512124, 13.8492560287054, 14.116872605461506, 14.390645193337338, 14.67029231879539, 14.898553814026046, 15.007891766832776, 15.03802454895193, 15.068230779727502, 15.179083831208283, 15.417006039439135, 15.720674584508439, 16.03084030943132, 16.348096004858544, 16.672766376484525, 17.005696247383046, 17.276939510323132, 17.406728951718385, 17.44247694233541, 17.4783030518505, 17.609810585673795, 17.892366436616765, 18.252895340278336, 18.621672812275364, 18.99925024035736, 19.385830326762054, 19.781051891352554, 20.103966358286385, 20.258671457033387, 20.30131083520981, 20.344055740218046, 20.50088501761619, 20.83747853944119, 21.266689556705433, 21.706102491942286, 22.155802302309358, 22.61685334909304, 23.088164545082396, 23.473517827456586, 23.657858165907182, 23.708639739127683, 23.759535961565085, 23.9466790326724, 24.348266172702484, 24.85993542107322, 25.383866085879664, 25.92130740366659, 26.47102569090546, 27.034088962764507, 27.494435549635945, 27.714722649909575, 27.775474022039766, 27.83639134407689, 28.06010143281862, 28.540312051046794, 29.154228269978734, 29.781903213547096, 30.42376003545944, 31.082313462985013, 31.75697047550228, 32.309249313257475, 32.57397650865007, 32.64695140093351, 32.720111831114615, 32.98838253986446, 33.56420956628603, 34.299958689539466, 35.05298926273534, 35.823491325171396, 36.6134505208861, 37.42357600759494, 38.08519818796134, 38.402529501545324, 38.490029342985146, 38.577761940585525, 38.899894301545984, 39.592227969122604, 40.476715282065115, 41.38244345748132, 42.30998654626375, 43.25941182321525, 44.23357683967711, 45.03098370228712, 45.4130526576845, 45.518361818286756, 45.62394371606357, 46.01155173445636, 46.84446773072265, 47.908170226371055, 48.99824632410667, 50.11632602023689, 51.26363673555964, 52.43680457630839, 53.396682848431126, 53.85664274839894, 53.98359583568705, 54.11159986408946, 54.580894234760095, 55.5841253188233, 56.86572229159035, 58.18018990761523, 59.530782533896726, 60.912993006109204, 62.32917323970939, 63.488907146304285, 64.04556457547012, 64.19910397277938, 64.3530725732956, 64.91858291077656, 66.13432923566113, 67.68479626353606, 69.27226650513134, 70.90077743943046, 72.57351382394752, 74.28863828769933, 75.69366997372144, 76.3672714341697, 76.55303497059701, 76.7392080805901, 77.42290799948644, 78.89031825363611, 80.76426508189205, 82.68818416429846, 84.66236670332617, 86.68592967754427, 88.76182831170266, 90.46181688526661, 91.27624488351884, 91.50054149519507, 91.72543207112597, 92.55251919074323, 94.33168732686654, 96.60557752560825, 98.93901887224287, 101.3352001645537, 103.79025559748243, 106.30663202588141, 108.37120361760708, 109.36151559312832, 109.63459531066742, 109.90841152998301, 110.91268062968834, 113.06883578386062, 115.82160583234143, 118.65104363323397, 121.55368421036971, 124.53040892827948, 127.58985088756359, 130.0902169313305, 131.28767746926837, 131.6177103032812, 131.94856127855843, 133.16285838643253, 135.78114823933151, 139.12896140261287, 142.55883744808233, 146.07981205204158, 149.69289798068087, 153.3983854052361, 156.43625028680563, 157.89262946681887, 158.29421443187547, 158.6968636276807, 160.17552577639609, 163.3398518482213, 167.39404700068144, 171.55239948706733, 175.82483918398862, 180.20645998716594, 184.69732398713919, 188.37275821208215, 190.13752247337246, 190.6250073184382, 191.1139031348186, 192.9051357224116, 196.74968046616, 201.66422438399937, 206.69903566170012, 211.86634090559704, 217.162685125011, 222.58819296685002, 227.03135335259512, 229.16586978927722, 229.7544046452903, 230.34468137014017, 232.50853312322334, 237.15304391458127, 243.08577748211266, 249.15382088578087, 255.3703156501551, 261.75686104762804, 268.2991914391488, 273.6469445873427, 276.21248504574237, 276.91991256842886, 277.6292380599269, 280.2320999625677, 285.8168354007011, 292.94379024357556, 300.2518896987962, 307.7114181972671, 315.3447789946707, 323.15293950958954, 329.5493298533032, 332.6101732846344, 333.45310623169905, 334.2978430910572, 337.3957988042305, 344.02387333911594, 352.4776969189406, 361.12880482511076, 369.9928489781353, 379.04689864598384, 388.2954928290879, 395.8417736516641, 399.4518413415336, 400.44620365954063, 401.4427698005691, 405.09818045803445, 412.9003132420477, 422.82971989207505, 432.9072828524304, 443.2619842802052, 453.75437110080446, 464.42756760738706, 473.1269858978562, 477.28428335490617, 478.42890362943024, 479.5758588341426, 483.7977957055858, 492.77857649414364, 504.1407825817034, 515.6865533059769, 527.4051572150548, 539.2560088299932, 551.3538722631057, 561.0967124021819, 565.7190689763818, 566.988824175813, 568.2599242040105, 572.9026087896032, 582.8733584705119, 595.4745342858002, 608.165959615685, 620.8712494734084, 633.7067925694539, 646.6869539546809, 657.0563763184279, 662.0073495482227, 663.3680490180706, 664.7304403625548, 669.6995153355612, 680.2010899234108, 693.2471426695847, 706.2112100218887, 719.2765105257517, 732.3904581082579, 745.1852987760507, 755.4805427921982, 760.335572995128, 761.6638648862104, 762.9912556611064, 767.8275873273312, 777.9839082504996, 790.4742543516936, 802.826714961115, 814.982680346256, 826.9539994712485, 838.5974511326708, 847.7807762732109, 852.0932415298788, 853.2652126272565, 854.4329935881036, 858.6179989653369, 867.3266385848148, 877.8743988484168, 888.1305590863346, 897.9981033662448, 907.4196436575758, 916.2816114005376, 923.1826353557789, 926.3711722636136, 927.2238626849928, 928.0694192247674, 931.1210105435775, 937.3896098354801, 944.8341550049306, 951.6070558171776, 957.9149863094236, 963.6909307794919, 968.9690770275723, 972.7973817961713, 974.4807988821116, 974.9390782338196, 975.3920790665281, 976.9678174994245, 980.0174620872424, 983.3354624723082, 985.7500439249281, 987.7930225661597, 989.1549465898617, 989.8857074636322, 990.206486843241, 990.2802649679052, 990.2814895920724, 990.2707324299848, 990.1294175619208, 989.4736501795652, 988.1458567396444, 986.0808718520827, 983.6804249908346, 980.6237295894762, 976.6737282744905, 973.490807365466, 971.8179907817849, 971.3256964071333, 970.8285534377574, 968.9856665857044, 964.831318493642, 959.1829724665189, 952.9635277634889, 946.2143266791724, 939.0355878706947, 931.1905643442678, 924.6230385805627, 921.4300458850404, 920.5317589933976, 919.6290020535471, 916.2966996152234, 909.1604022057269, 899.7263263675019, 890.1025512582075, 880.0092265060917, 869.5696299936411, 858.7565767115425, 849.880040865588, 845.5584973894261, 844.3692182459647, 843.1776224314631, 838.8095431456057, 829.4596305615855, 817.6385207198763, 805.5845653583365, 793.2056622581099, 780.8005366994163, 768.1812986991448, 757.9340835843149, 753.0804221917284, 751.7450155482929, 750.4095595636301, 745.5357331132543, 735.1514755427564, 722.1047964798381, 709.0543537450696, 695.9211011615736, 682.7701903634812, 669.7359907732592, 659.3121515393642, 654.393219225342, 653.0458358939572, 651.6986736528872, 646.7922431344513, 636.421079694995, 623.7044609304291, 610.9411054740747, 598.2332530295904, 585.6601109976987, 573.2226334578007, 563.3815125885628, 558.7612367308434, 557.4983148376259, 556.2367423245526, 551.6444003884325, 541.99067775423, 530.1032751022193, 518.3243206176393, 506.7727517123802, 495.35830634704047, 484.08198075351464, 475.2747151015506, 471.13910478179326, 470.00962389087056, 468.881764170367, 464.7773579816239, 456.1702185612267, 445.6030692058265, 435.2248818114877, 425.0552885974694, 415.0922221798721, 405.304496953321, 397.5985230712373, 394.0152867129908, 393.03918401704067, 392.06556945159787, 388.5239552443769, 381.1224941761235, 372.0417985593915, 363.16198447040307, 354.4452880354593, 345.9360596029781, 337.5990398959737, 331.0580144405252, 328.0151416469106, 327.18876447385986, 326.36472416135746, 323.37636344968803, 317.1114444898629, 309.43305054935024, 301.9270921881846, 294.5915507210254, 287.4397338327973, 280.4447295482652, 274.9667852061659, 272.4159359656373, 271.7212065935721, 271.02830986103606, 268.517146833497, 263.27701347229714, 256.86271195215636, 250.59319951358245, 244.47662933580835, 238.51925177855847, 232.7089220572817, 228.15281492194427, 226.03513736797905, 225.45661413272438, 224.87956663355774, 222.78705790753477, 218.42597490437007, 213.1077152710269, 207.91685289712075, 202.8597972820126, 197.92026607813844, 193.10192476892578, 189.3315288408564, 187.57773970091833, 187.0999322407812, 186.62333021084652, 184.89546655799325, 181.29039942798133, 176.8845220704159, 172.59285681568662, 168.41144069326202, 164.33292490641327, 160.35814676620404, 157.25502897095234, 155.80979444249238, 155.41574529811942, 155.02267428135136, 153.59655888306864, 150.620260360613, 146.98670428109057, 143.44411709216186, 139.99167458158215, 136.6335746406291, 133.3614946754387, 130.79845733285777, 129.60540348484272, 129.2806132278085, 128.95674154153824, 127.78260377511191, 125.33188173105586, 122.33686110773688, 119.41886718363243, 116.57404282202836, 113.8038402087253, 111.10586380944456, 108.9890904756552, 108.00521532610871, 107.73750580112593, 107.47042725599499, 106.50171036354878, 104.48146303708953, 102.01613690208441, 99.61304930906284, 97.27051218917063, 94.98190727901282, 92.75666937907548, 91.01457644069374, 90.2054734861501, 89.98528950564813, 89.76576936627875, 88.96826174181712, 87.3021439377987, 85.26914989295773, 83.28743875336744, 81.35559110823198, 79.4700655687135, 77.62951367591809, 76.19112072605122, 75.52229497968968, 75.34018878408565, 75.15858989403904, 74.50077367846856, 73.12745789466636, 71.4472592159927, 69.81175617574756, 68.21640381035395, 66.66016451086381, 65.13891652264516, 63.94970201802703, 63.39684966753737, 63.246278722032784, 63.09610795569384, 62.55149260312928, 61.416052831702174, 60.029449613131284, 58.67756575527215, 57.35773807632042, 56.07081433814265, 54.81359426830054, 53.8303317447293, 53.37289613829013, 53.248319760487924, 53.12407875092525, 52.673537669695776, 51.733894363822806, 50.586797212152064, 49.4673681826959, 48.37411842677479, 47.3075252789632, 46.26574622752019, 45.45251264254744, 45.073833290199886, 44.970675268817104, 44.867782038611075, 44.494545549480506, 43.715667415254494, 42.763842033359154, 41.83549716044963, 40.92934142571992, 40.04547066061573, 39.182615566370174, 38.50824845074457, 38.19423489805307, 38.10867582886798, 38.02332902172659, 37.71367814190826, 37.06659730629882, 36.27624092262013, 35.50495753200843, 34.75189143785109, 34.01741054039147, 33.3013264997551, 32.73999919947243, 32.478897155893854, 32.407740311487494, 32.33675370791411, 32.07915027752188, 31.541216010850388, 30.88315568909625, 30.24175084630161, 29.615917165559953, 29.004927495029648, 28.408149111036344, 27.94097108755997, 27.723170440667833, 27.66382025196608, 27.604614626936716, 27.38995529101824, 26.942018737275724, 26.394551502393703, 25.860475188672655, 25.33934720179051, 24.83026539598806, 24.333355319282102, 23.94435859940738, 23.763044500539547, 23.71362693337101, 23.664325461406865, 23.48539709446298, 23.1119216569576, 22.65501991688374, 22.209307300225703, 21.77466118035423, 21.350205552430833, 20.93611045168074, 20.611503953843183, 20.460268979031373, 20.419074465360826, 20.37798750776493, 20.228841572098396, 19.917657239346514, 19.537292387550345, 19.165974343297044, 18.802989271973747, 18.44860619175759, 18.10252944834074, 17.832024135382206, 17.705814391385555, 17.67140081678468, 17.637070215995063, 17.512633190789582, 17.25297381497378, 16.93535227744021, 16.625301359295086, 16.32269299735396, 16.026831697758894, 15.737714324221605, 15.510934335691857, 15.405391051522834, 15.376642244535867, 15.347968439095554, 15.243966906462315, 15.027077297520858, 14.76171233904213, 14.502292437087124, 14.249265816497635, 14.002413096981536, 13.761257085135394, 13.572313707448318, 13.484317043485413, 13.460338052731476, 13.436419974093688, 13.349615678891254, 13.168614116822642, 12.947184559326914, 12.731187000341519, 12.520623734890275, 12.3148349342916, 12.114194862746913, 11.95712462895753, 11.884069906458787, 11.864171288286812, 11.844322415695853, 11.772310987631393, 11.622092984779307, 11.438735909295527, 11.259867465018564, 11.085423267125742, 10.915507615467545, 10.749879670242988, 10.620394842498433, 10.560133755566852, 10.543721425313077, 10.527355682332164, 10.46801947751283, 10.344404470859843, 10.193675352629809, 10.046977986567057, 9.904282845043154, 9.76536765007089, 9.630247503938948, 9.524794927244358, 9.47582898799704, 9.462512364811355, 9.449235771029834, 9.401125783926965, 9.30102939945097, 9.179157376248172, 9.060788962264493, 8.945960410685267, 8.834288979831188, 8.72636350537022, 8.64238974708701, 8.60328363132467, 8.592647484711925, 8.582046547828641, 8.543659806013995, 8.4639370624366, 8.367033745157359, 8.273309593498627, 8.1827985804127, 8.0950469533423, 8.01016021920587, 7.94414830822052, 7.9135746567858405, 7.905263751379919, 7.89698189176939, 7.867005744827852, 7.8048718357289735, 7.729711998748598, 7.6571372716166355, 7.587094269430619, 7.5195876911882475, 7.454553556549453, 7.404295815334902, 7.381119874650215, 7.374831570651006, 7.368571415454242, 7.345946212446482, 7.2991419990938535, 7.2428130193630595, 7.188840853509183, 7.137156517717972, 7.0878024521237695, 7.040717861328959, 7.00471537742311, 6.988213497967745, 6.98374773264394, 6.979306525507555, 6.963307796674657, 6.9304301859985165, 6.891361106524652, 6.854623660985664, 6.8200788179986, 6.787777056234698, 6.7575279795771355, 6.735107867532907, 6.724981454396548, 6.722263611097435, 6.7195703771861774, 6.709950867611156, 6.690563946868753, 6.66828647856775, 6.648160361671809, 6.630254908447893, 6.614498693014651, 6.600940703211943, 6.59160670770528, 6.587666536706304, 6.58663921804218, 6.585634462232343, 6.582159264217126, 6.575856950473936, 6.5697810131793375, 6.565828766391432, 6.564424126423464]}, "9": {"0": [2.729218388836957, 2.7295939659618225, 2.729693714918313, 2.729800890406392, 2.7304710732732236, 2.732705058070171, 2.736733474061901, 2.742897927062637, 2.750545359661858, 2.760305949400438, 2.7713693618370887, 2.781787106510202, 2.7869662599965244, 2.787986966413731, 2.789017002335188, 2.794579502858476, 2.807220205605026, 2.8239638637375797, 2.84266153132128, 2.863117035919183, 2.8851621754410464, 2.9089273810057192, 2.9301091485546755, 2.940365425692843, 2.9423460327907653, 2.94433640499219, 2.954890007147082, 2.9785138239823374, 3.0085150365237796, 3.0402083772498556, 3.0737254009270276, 3.1089297679790735, 3.1461234115956236, 3.1783958848194187, 3.193933589270186, 3.1969319368254068, 3.199933321840865, 3.2158102604652563, 3.250747205618233, 3.294596099755603, 3.3402490738286854, 3.38801575296724, 3.4376608438587875, 3.4893401398923753, 3.5338322298732217, 3.554988218153755, 3.5590744409226325, 3.563172035573094, 3.5847945153126375, 3.6321144693463965, 3.6913088185696976, 3.7526897906489216, 3.816277885764503, 3.881976111759403, 3.9500883605363515, 4.008334276719354, 4.03597368687712, 4.041306853527931, 4.046653159939762, 4.074770132434994, 4.136531814932976, 4.213303174683499, 4.292504474784432, 4.374298194098434, 4.458725604279244, 4.54588675358439, 4.620317811714966, 4.655525006387684, 4.6623028343599655, 4.669096530253306, 4.704835160437351, 4.783220734483652, 4.88026500906317, 4.980374859638853, 5.083480888675942, 5.189579618986909, 5.2988694244163845, 5.392157572979328, 5.436310223273843, 5.444823656707869, 5.453356136397266, 5.498148546437207, 5.596411354216145, 5.718039096525029, 5.843315312855756, 5.971985139736768, 6.104615820526071, 6.241626828348527, 6.358333782211189, 6.413554511094415, 6.424202854022034, 6.434875269268171, 6.49100423295519, 6.614150472524115, 6.766794812615606, 6.923753055222011, 7.085390328194925, 7.252311803415029, 7.424301488102646, 7.5710894149305465, 7.64050307366417, 7.6538862204174185, 7.667298967004305, 7.737830019544576, 7.892520137173335, 8.08415603145141, 8.28170220559634, 8.485144905106885, 8.694751484851599, 8.910799731005984, 9.095573794397627, 9.183012780320222, 9.199853604592269, 9.216733874780235, 9.305533820405637, 9.499758951831856, 9.740625175584329, 9.988521854220972, 10.24454523729226, 10.508086599274677, 10.779106587084517, 11.011074459749656, 11.1208934652462, 11.142053232910861, 11.163263169765125, 11.274849498106073, 11.519727582138938, 11.82327823084136, 12.135922083433927, 12.458538034491225, 12.791085730397443, 13.134549647463384, 13.427570125008668, 13.56604632117717, 13.592737558002751, 13.619499230511542, 13.760553882291747, 14.069786937312326, 14.452922234441154, 14.848446469178873, 15.255985268275813, 15.677184980428715, 16.112225431159303, 16.484216621718787, 16.66038250185767, 16.694367189491086, 16.72843323919801, 16.90768346031392, 17.301256034286745, 17.78894563984582, 18.291959048135652, 18.81195148912418, 19.34877354350556, 19.90374731815438, 20.37835743542183, 20.603109595198937, 20.646453794421785, 20.689899194662527, 20.918561607968684, 21.420530138338226, 22.04362791219694, 22.687585638903176, 23.351712232993258, 24.039194799798576, 24.749174724297237, 25.357141979461662, 25.64460493313304, 25.70006872608753, 25.75566800061345, 26.048242508342952, 26.69220228170195, 27.490815723081777, 28.3168164490643, 29.171465565096305, 30.055534959625458, 30.967994998362336, 31.750060036297835, 32.12097177884834, 32.19254516157789, 32.26429617733698, 32.64187635370504, 33.47217453682101, 34.50288601267178, 35.56875888516888, 36.670739430174415, 37.81041309172087, 38.99007579391647, 40.0018181905625, 40.480968223835795, 40.57342770559662, 40.666116586314075, 41.15392153311719, 42.22685294625231, 43.561088084899524, 44.94055053374403, 46.368933992854075, 47.846153929520035, 49.377125964619445, 50.68774817747459, 51.31014732417133, 51.43024619488463, 51.5506055489797, 52.1837185324148, 53.578117707689955, 55.309576653537015, 57.10216538327679, 58.96024333336949, 60.88409397364191, 62.87402772483561, 64.58211999834678, 65.39276574341687, 65.5492200154734, 65.70607937496173, 66.5318761704958, 68.34698804268719, 70.60327201330006, 72.94162941252681, 75.36551404153721, 77.87592185426962, 80.47541341985138, 82.70422209822483, 83.76248396609338, 83.96677112611427, 84.17159184700535, 85.25062486292582, 87.6227673303489, 90.57105388733724, 93.62759046061016, 96.79396584314901, 100.07581048747203, 103.47621975359301, 106.39740992195924, 107.78270182614513, 108.05014917424549, 108.31828855816298, 109.72991962874906, 112.83298244078577, 116.69699247713133, 120.69513304464505, 124.84504710481208, 129.1447055590953, 133.60040696234395, 137.42026608613267, 139.23148572530974, 139.58116573434074, 139.9317571929771, 141.7775681653202, 145.84002485860967, 150.8981844964946, 156.13523576163587, 161.55802079443887, 167.17960466311726, 173.00655131597335, 177.9985463570417, 180.36413758526342, 180.8208520495655, 181.2786934407435, 183.68812976817134, 188.99431098687825, 195.59598726007317, 202.42920381897483, 209.5081109421611, 216.8280054073636, 224.40232434878007, 230.9008551072744, 233.9804827631537, 234.57459679126026, 235.17014199051522, 238.30369462235944, 245.18056625484624, 253.72969426595998, 262.5886636489257, 271.7255022105424, 281.15332299186935, 290.9027939951668, 299.2329785735607, 303.1754472907711, 303.93559453059186, 304.6974181668476, 308.71944702501685, 317.5284852495189, 328.4308631859707, 339.6784646845605, 351.2474032885689, 363.19399098932473, 375.46055504027044, 385.92337295184717, 390.8840119045009, 391.84087109636204, 392.78482761437675, 397.76294452753024, 408.7102471642424, 422.2111642632518, 436.08484645198786, 450.26580346160824, 464.74100505859207, 479.5329728103206, 492.05810791384033, 497.9561840495408, 499.09408405567814, 500.23464009276387, 506.1927712916209, 519.1198743741785, 534.9265935193043, 550.963825811633, 567.2628810195122, 583.6418016916565, 600.2314338802411, 614.1268840914147, 620.585828629239, 621.8212169469529, 623.0561823148767, 629.4990461624097, 643.4014490276411, 659.98526215407, 676.7622878256938, 693.4459952522105, 709.9290595778733, 726.2710375438435, 739.5681575802738, 745.6430004125314, 746.7960789892584, 747.947297107509, 753.9998684100436, 766.7691114892714, 781.9552250104734, 796.5575757677327, 810.6325120124746, 824.0221305411446, 836.7040589100363, 846.7607557407946, 851.2810136958133, 852.1200923850913, 852.9548157765929, 857.3014992707388, 866.2804930629194, 876.410236576113, 885.5381872354358, 893.9042533353196, 901.2293961333033, 907.4698229899462, 911.9461005125678, 913.8461269505347, 914.1935882770135, 914.5357979593663, 916.2747245113602, 919.3306134302393, 921.865155134783, 923.3926461992672, 923.9375233194419, 923.6488133473536, 921.9551102202958, 920.0926950663186, 918.6816193752405, 918.4315865320448, 918.1750540284265, 916.729672411055, 912.9830978689428, 907.641952654048, 901.3207550578335, 893.9788513345145, 885.8462722020329, 876.74316922957, 868.462226286631, 864.4343386295012, 863.6384999174761, 862.8381911572435, 858.6127914694538, 849.1286371452711, 837.0385090618634, 824.3791250522644, 811.0464235686825, 796.8794138430964, 782.4330466467737, 769.9926486806847, 764.1355506275894, 763.0072944559896, 761.8768564688027, 755.8935355678773, 742.7983260180275, 726.8612585627321, 710.6393620630365, 694.0769125773967, 677.4555449343237, 660.7365505461399, 646.8051277120696, 640.3186085055545, 639.0757532454556, 637.8326179687128, 631.3693029672116, 617.469693540704, 600.75944529452, 584.2552017526784, 567.8268906178655, 551.5863211686935, 535.5376199127882, 522.3973956747858, 516.3494308907, 515.1970343508141, 514.0460506151733, 508.05787391535995, 495.29673809592776, 480.1422687143007, 465.2885492544545, 450.8405408238608, 436.65132264134513, 422.7702261635383, 411.532875120808, 406.37010757414583, 405.38845153241033, 404.408938049166, 399.3281406133764, 388.58837146392335, 375.9544917880915, 363.687105893075, 351.73493931913447, 340.1488784594701, 328.89456034118973, 319.7914978757768, 315.645621659252, 314.8575606674837, 314.07216349225854, 309.99603644566895, 301.3763493467859, 291.307166112977, 281.56169823210445, 272.1044721610562, 262.9484866909397, 254.11050094952637, 246.98472468465252, 243.734892852807, 243.11587128902318, 242.4983428347035, 239.3143443697048, 232.59167713430057, 224.74693693353626, 217.16918649625768, 209.83873630442406, 202.76801641769748, 195.93163987688757, 190.426325655098, 187.9313386765306, 187.45712892503326, 186.98404708367815, 184.53165498596408, 179.35659810016656, 173.31587858286684, 167.4843984787255, 161.86123310045724, 156.43141567112025, 151.18594932536226, 146.96904510607803, 145.05753640420323, 144.69460671326271, 144.33254809805942, 142.45581313605598, 138.49615235958473, 133.8713137722578, 129.4168021584355, 125.11558406646839, 120.96848471698691, 116.96612984772706, 113.74504257889657, 112.28227195561801, 112.00444883944715, 111.7273072995907, 110.29098149066837, 107.26302107166298, 103.73867346186984, 100.3350069761345, 97.05019128559235, 93.88097783618736, 90.8242234129247, 88.37202481344477, 87.2541640303717, 87.04181630631929, 86.8300137724168, 85.73396363187928, 83.42735566448805, 80.73376685454704, 78.13013151901708, 75.62169298856661, 73.19947095764132, 70.8633721406518, 68.98240122334515, 68.1269469520895, 67.96448263990378, 67.80234475949736, 66.96221821974756, 65.19226963245372, 63.13064825683197, 61.14169146656402, 59.22180520371687, 57.36770900341142, 55.57403140839692, 54.13049850586586, 53.47515025546445, 53.3507388132901, 53.226640574341495, 52.58361375324688, 51.228277807873035, 49.64890920331382, 48.12199917141184, 46.6458911436666, 45.21969888860867, 43.844015724853676, 42.73746042097008, 42.23267701557775, 42.1368117342513, 42.041400956179686, 41.547895031065316, 40.50606650290218, 39.28993202321608, 38.11452650033816, 36.979310101684206, 35.880871393736044, 34.819269200210485, 33.96647041143541, 33.578460564888296, 33.50476828813573, 33.43126972325323, 33.050139874576864, 32.24595343578849, 31.30669512257971, 30.39881540371116, 29.521121906562573, 28.672492024421004, 27.851524375622567, 27.19144435832326, 26.890863623209547, 26.833757185941092, 26.776794168109287, 26.481798243650147, 25.859410730766264, 25.132596536211125, 24.42948542919188, 23.749448258431645, 23.09214935654655, 22.45640070098764, 21.9444076656362, 21.711682273782735, 21.66746552107331, 21.623359184582945, 21.394838485264394, 20.91237094371879, 20.349288212491174, 19.804715344598907, 19.277926693120765, 18.76774741731616, 18.274451488757993, 17.878066454218473, 17.697562220856046, 17.66326282855318, 17.62904765586528, 17.451482337153358, 17.077300703591227, 16.63972580130191, 16.216317893466172, 15.806696555544363, 15.410447561165684, 15.02714381186679, 14.718580340286978, 14.57818996112404, 14.551512430949295, 14.524898461084728, 14.386864313638942, 14.095757066686154, 13.755757928629176, 13.426876636926012, 13.108794383343273, 12.801651208413821, 12.50444066092407, 12.265200233236394, 12.156325814632016, 12.135649315494156, 12.115027609086136, 12.008292856623378, 11.783245890167159, 11.52058771659336, 11.26684442091821, 11.02171175713556, 10.785478272077723, 10.557483925806707, 10.374579790206967, 10.291413967100151, 10.275626089000916, 10.25988192588888, 10.178366709048955, 10.006826229613017, 9.807302024237693, 9.61519553912777, 9.430696285733589, 9.253421716953873, 9.083134976486242, 8.946894944166333, 8.885158446020656, 8.87344915909054, 8.86177789128252, 8.801496159215585, 8.675098397957798, 8.528705578272394, 8.388300908772088, 8.254168353856981, 8.12591309266484, 8.003405314923372, 7.905951370199846, 7.861856940436718, 7.853482829291079, 7.84514276773079, 7.802081886245385, 7.712199167162101, 7.608768683859342, 7.5101801144242994, 7.416480369890617, 7.327535661280339, 7.243253902559608, 7.176876044206872, 7.1470995624493705, 7.141480800134606, 7.135888581717973, 7.1070911976113695, 7.047329395031613, 6.979332414907428, 6.915796835123442, 6.8566983908876225, 6.80177571355998, 6.751319329321059, 6.712485718821618, 6.695482955642018, 6.692302811533138, 6.6891469017905365, 6.6730209958718865, 6.64040306100233, 6.605230528206778, 6.574048750138138, 6.547170852407491, 6.524511664132894, 6.5059551270346265, 6.493665156785096, 6.488918362863112, 6.488079099222712, 6.487262209269223, 6.483344799026309, 6.4770161558945585, 6.473219244914245]}, "10": {"0": [2.7466772040486895, 2.7534194134881727, 2.7582469311363216, 2.758769469633008, 2.759301504674439, 2.7652878597251513, 2.794374997907857, 2.8631344402860552, 2.9610800665629196, 3.0896186903266942, 3.2499295126953234, 3.4429014142127823, 3.591711983062803, 3.635428651723061, 3.6397108037579713, 3.64400457087779, 3.6890857743772036, 3.8645589098111386, 4.1600580325274406, 4.498910081471645, 4.884783898372201, 5.322210786966333, 5.8174611344739695, 6.184688325537601, 6.290757241832519, 6.301124941049229, 6.311517001748692, 6.420405642287056, 6.8404782594247715, 7.5366024159938245, 8.326663063997646, 9.222621440408693, 10.238544017126497, 11.391319892291717, 12.250351295383492, 12.498889364834273, 12.523241887318628, 12.54764883340761, 12.803264052323774, 13.788825359327458, 15.429508719982385, 17.30191160310622, 19.442105837711626, 21.890148151895477, 24.69533861227895, 26.802316591619565, 27.41302165580005, 27.472981579908158, 27.53309032306589, 28.16337715202773, 30.605416306054078, 34.70793842113779, 39.43003897975883, 44.873826303890276, 51.15635660692833, 58.41518667818334, 63.90160446285825, 65.49914412108552, 65.65609343152661, 65.81346176968029, 67.46393875314732, 73.88018431623996, 84.71299602664618, 97.26837083340514, 111.8299333731444, 128.70690469311782, 148.26852038972217, 163.09659021002832, 167.41672386131683, 167.84081109206164, 168.2660096188951, 172.72911538596432, 190.06270583642032, 219.29955780991378, 253.03305923131853, 291.7763781322342, 336.07001454278924, 386.2960279125012, 423.37475635615806, 434.02562501466787, 435.06643373178656, 436.1089878353384, 446.97982656014443, 488.2937949484526, 554.3613384736542, 624.3877825573422, 695.9684219923088, 765.1924199400628, 828.3272756334153, 865.1757490389285, 874.0867305742842, 874.8359171664888, 875.6830248506607, 884.2064917630283, 910.9331589772199, 936.9363429861264, 944.020236927666, 932.230760827782, 902.6162806611042, 856.7535778682515, 818.7867162051123, 807.5312985103872, 806.4343066644515, 805.335069816765, 793.7610555493544, 749.2487918648345, 679.0994547748376, 607.7234676497934, 538.5099131314817, 473.55311160214563, 414.132799423845, 377.7684713451332, 368.284720614561, 367.37889937353924, 366.47420579248444, 357.226069118675, 325.1802269701513, 282.2494396645569, 244.74595179119768, 212.15143906317851, 183.88801346759982, 159.46426299525157, 144.9984282989626, 141.2825707704594, 140.92788957900282, 140.57411640674047, 136.97371940987577, 124.6382655268304, 108.3437651697934, 94.29642421256845, 82.18639273539198, 71.73337765057116, 62.706664300695294, 57.36086739707664, 55.98554050403695, 55.85457688073694, 55.72397461058567, 54.39077042276131, 49.81737113992182, 43.76479191111242, 38.52325909995062, 33.982188628538836, 30.041307084326288, 26.619119078389833, 24.580819076818297, 24.055991038379624, 24.005985376113376, 23.95611175805456, 23.447342301777343, 21.693278372742988, 19.364225805047408, 17.338327970134017, 15.574871160281344, 14.039287503172103, 12.704311703027276, 11.909882391638352, 11.705610184271729, 11.686144179307655, 11.666728944068266, 11.468851192330172, 10.78932697508939, 9.896103151427246, 9.13562380806927, 8.495259258579047, 7.962040878686254, 7.5232217635070375, 7.27754892673717, 7.2165766871754915, 7.210829926828679, 7.205106708245258, 7.147459008884929, 6.959179667554993, 6.741915990827721, 6.599757286641839, 6.540234272984353]}, "11": {"0": [2.752185501218612, 2.826454870745038, 2.9822684289649644, 3.220946486125334, 3.5492943426673422, 3.9763215055009966, 4.3011117114880335, 4.377997207753057, 4.384141047256541, 4.390298663863768, 4.469812942292871, 4.867275033048401, 5.6170884067798275, 6.535555821960121, 7.66435357308124, 9.054109014129644, 10.766080378583542, 12.039261190396427, 12.338871156299906, 12.362810830589002, 12.386812996001375, 12.69730940451607, 14.246119860582755, 17.186369541218916, 20.851070819302517, 25.43436644775077, 31.18611832535631, 38.43270551297586, 43.932266477605666, 45.237073251798435, 45.341567353679736, 45.446345571787106, 46.8019610395184, 53.64135824941433, 66.88324759994569, 83.72429136077146, 105.18857637605674, 132.56220095597033, 167.44278013501832, 194.04581850328066, 200.370841364124, 200.8772363450752, 201.38487896609783, 207.95499137859852, 241.01143402011672, 304.3875037989478, 382.7404144668135, 476.78952012694447, 584.4393377308103, 698.1068152818359, 766.2012753494637, 780.1708574719071, 781.2601327421393, 782.3473358300935, 795.8855149102294, 851.2109027737932, 908.6032080646273, 919.65361324556, 881.8183040323808, 802.494211692862, 697.328486903204, 625.9792349694824, 610.4651763954366, 609.2414806154203, 608.0175728824369, 592.4470408433068, 523.0324658869239, 422.44763110686165, 337.1573480327912, 267.3963137170184, 211.51359334442233, 167.2768439239656, 144.43584404983156, 139.91681177298565, 139.5672581029986, 139.2186124522059, 134.86874276469717, 116.60044587579588, 92.72631030812963, 74.00030400294631, 59.302900319667884, 47.74663102633872, 38.63969465716853, 33.92835369045099, 32.99278016072301, 32.92043136576696, 32.84825997495561, 31.94748751285105, 28.14922649163498, 23.138898174992, 19.162505771253816, 16.003219019308926, 13.489839890002033, 11.497209135962715, 10.468217989108831, 10.265235457646941, 10.249591373170615, 10.233989751158491, 10.03949560069658, 9.229601024616638, 8.205610997029163, 7.456148965822274, 6.93636338844979, 6.626413321683278, 6.5265622854834655]}, "12": {"0": [2.7476458026018866, 2.8266576721503145, 2.994952300218544, 3.2534538669586603, 3.609824048470733, 4.075492113771643, 4.43089053338336, 4.514489427513236, 4.5209625727306575, 4.527451682556116, 4.613864267885243, 5.050504459355246, 5.880188265384744, 6.905926589431093, 8.178007566390669, 9.759645898792455, 11.723832351311719, 13.19579241633868, 13.540233758755749, 13.566926058261778, 13.593682169476581, 13.95044859692349, 15.755153427596206, 19.2227458164069, 23.591471523140935, 29.121627461146925, 36.14379029713027, 45.09896745156065, 51.94621202852288, 53.564682077388355, 53.69043071387789, 53.81696630787422, 55.50207265311328, 64.10457477375823, 80.93715626899345, 102.57462360643883, 130.43612386558488, 166.23068838134512, 212.05631479963102, 246.99307585571785, 255.21713939562002, 255.85433081776677, 256.49323759898937, 265.02982405927685, 308.17968234469487, 389.8686454090218, 487.5832941752289, 597.6869753202526, 710.2567068728606, 808.322722026672, 854.1127539572856, 861.7783236933632, 862.3356133598497, 862.8882757107275, 869.7962087592249, 889.6691308975611, 880.4104021838159, 823.1842768959542, 729.5385672891335, 618.3077294320526, 506.74289153434484, 442.0641458932333, 428.8954486530311, 427.89932542643703, 426.90526018160045, 414.04403312485505, 358.1562884595729, 282.352207217482, 221.62972351295394, 173.75837877372223, 136.34443893419595, 107.22418599718334, 92.37661445218195, 89.47151481900447, 89.25445620407588, 89.03792939092754, 86.24530363038913, 74.45801543988723, 59.1265773509145, 47.18421188438215, 37.86581063959208, 30.57581989568013, 24.859022260184307, 21.914663170370915, 21.336725654385443, 21.293437357723036, 21.250252145744398, 20.69370472021788, 18.333118471330174, 15.230178621849316, 12.786646365971116, 10.870875800487175, 9.392968475989115, 8.28514319218168, 7.749211454415366, 7.647959550287732, 7.640453741961273, 7.632975186712042, 7.5372268477778475, 7.151047133611555, 6.724810371375171, 6.526962048459092]}, "13": {"0": [2.7006288028812753, 2.725453580506897, 2.810860741772149, 2.957604646888058, 3.0826803366551796, 3.114743695684776, 3.1175083860307504, 3.120283337145797, 3.1539714605119498, 3.319138346461719, 3.6370447320130257, 4.0331473373266675, 4.517668124209601, 5.102097220747656, 5.802110661439729, 6.315624139746075, 6.4409852537698296, 6.4516712660091615, 6.4623774252201835, 6.5915300488593465, 7.2015988826390815, 8.31762791621764, 9.65663194956611, 11.263499437775605, 13.195340043224508, 15.523803928667382, 17.249612797635606, 17.672593244953646, 17.708826905766117, 17.745149872061557, 18.182749795095795, 20.25669702231572, 24.091869688116905, 28.7697301805179, 34.48564176089334, 41.49232750174042, 50.10232196954694, 56.57811533983584, 58.173860112211855, 58.31055333526616, 58.4475768591712, 60.101438520419734, 67.99501813735088, 82.76634933455915, 101.00096843582455, 123.52149006681603, 151.28249963644032, 185.4284463058048, 210.9970607574881, 217.2833670303167, 217.82205586522616, 218.36182748179152, 224.85067922333067, 255.6302914096673, 311.98186693200546, 378.57242408024155, 454.9065191161877, 538.741776018197, 624.6539050426254, 676.8476237107254, 688.1200771910468, 689.0623870354873, 690.001647660713, 700.8425186995402, 745.0155700775707, 795.759307890036, 817.9213817712784, 808.1903752456383, 767.9663034261162, 703.1922218954601, 653.3185158713673, 641.384809268769, 640.3632441097255, 639.3406931502135, 627.1328617222972, 572.6831330080331, 487.2154595887145, 407.53865811346435, 336.96650219671733, 276.67267567943395, 226.23967239535116, 198.8848837847107, 193.12938867980262, 192.6515990952746, 192.17497496178177, 186.6119310172807, 163.98714013153366, 133.86543386944356, 109.42387070472407, 89.63814988289923, 73.60756501134561, 60.6276395491774, 53.687200419410324, 52.23385453440263, 52.113308753674225, 51.99309691998529, 50.591602521988726, 44.900072393940754, 37.3353545705077, 31.180655853343175, 26.163892533908747, 22.066619306383664, 18.71974376828418, 16.91743283703364, 16.538837559845216, 16.507451366886556, 16.476147698457844, 16.109356108912593, 14.618730590725114, 12.627070007673854, 11.002465545840078, 9.688506127995366, 8.649146030923832, 7.84441182269318, 7.437590273902589, 7.3549657438317775, 7.348162612423379, 7.3413805484259305, 7.263062904127196, 6.960442671311008, 6.614416190809641, 6.441763678171448]}, "14": {"0": [2.6914236328771763, 2.6966492950403884, 2.7106800046878696, 2.7330202481815284, 2.7638299152912125, 2.8024964060427955, 2.8365890070293514, 2.8501099504750904, 2.8518070574966132, 2.8535128747221625, 2.8676946228377944, 2.9100460984462866, 2.974400823725004, 3.047439216261508, 3.1296635843920613, 3.220707761741224, 3.3215754133218938, 3.4022950983411615, 3.4326026524575646, 3.436391070533626, 3.440193711132745, 3.4714992386760177, 3.562301999943612, 3.693890275168965, 3.8363142574571327, 3.9904736477946154, 4.156659161591225, 4.335493089314836, 4.476552713870566, 4.529195264062327, 4.535737664975161, 4.542293041090503, 4.595975798017626, 4.751254057909752, 4.972530122160035, 5.209651276312605, 5.463170625289231, 5.7335848361440735, 6.022385841005808, 6.249404584148824, 6.3339630644011065, 6.344463039832485, 6.354987192323546, 6.441560490259273, 6.689965867325287, 7.044802797308259, 7.424694865597395, 7.831852418909886, 8.267105099244317, 8.733340344173804, 9.100240926154466, 9.236828156315473, 9.253790027324373, 9.27079162830634, 9.410621972816921, 9.812029429514562, 10.385929929536058, 10.99973962905857, 11.657602188915455, 12.361936792256166, 13.115966283246134, 13.710412220512849, 13.931944368165269, 13.959413133210008, 13.986934366076783, 14.213468192964367, 14.866649427260661, 15.8020368827606, 16.806021427454, 17.884289487472174, 19.04311864987329, 20.289079184131776, 21.273311003710226, 21.64021587468259, 21.68576057565702, 21.73142630084211, 22.107566495973465, 23.193953390599543, 24.75401755179168, 26.434771606269557, 28.243081945755797, 30.191168952121924, 32.29030337656088, 33.955304470000115, 34.57658753803883, 34.65374134809595, 34.73107670094607, 35.36841077645605, 37.20832979621636, 39.85777825944617, 42.71963794020697, 45.80644365551697, 49.13853549238429, 52.73946803982948, 55.597023536698664, 56.66427754779724, 56.79700069882375, 56.93007540255154, 58.026146735283184, 61.19876280216051, 65.76910407089842, 70.71260660436609, 76.05059098605626, 81.8231843586978, 88.06724710590152, 93.02763492669123, 94.88118854960678, 95.11156120767235, 95.34282480328189, 97.24404422785909, 102.75472994604894, 110.69277905756593, 119.27954744084202, 128.55372131826576, 138.5727213219387, 149.39125444446938, 157.97529411309046, 161.1780794528883, 161.57630549785128, 161.97565280057216, 165.2635454448686, 174.76830763265488, 188.43159198128103, 203.14271384262446, 218.97416575715698, 235.97060090452723, 254.2057045721899, 268.56016616933755, 273.89507442226636, 274.5563728784813, 275.2205660066443, 280.68752376476243, 296.34545591043343, 318.6353380682544, 342.31296288095825, 367.3235731026608, 393.6512837449346, 421.22202105429466, 442.4160485275362, 450.18337617917905, 451.1411324292413, 452.09989440899966, 459.92878579552695, 482.0196724799619, 512.3998831535799, 543.3869845161956, 574.3390944194539, 604.8773613915426, 634.8254149273245, 656.2271347505633, 663.8103192832951, 664.7387100134501, 665.6590052871297, 672.9920829235872, 692.8239912517913, 717.3257773819774, 739.3044622294376, 758.0649224702413, 773.3573079749623, 784.8260747540202, 790.6531623670847, 792.2435941185597, 792.4298180570378, 792.6054401222227, 793.7694829905447, 795.417728972189, 793.9118929446948, 788.1547362159246, 778.4060556064887, 764.7987928343625, 747.3555772169361, 732.2316813264696, 726.4575782713584, 725.7351414735259, 725.0087605914291, 718.9371713471903, 700.9955188985709, 674.8755391299246, 646.7464874099145, 617.2578787715115, 586.8601806485311, 556.022585823915, 533.0311803162184, 524.84451171433, 523.8289993924885, 522.8141780259889, 514.5769378424583, 491.92233802158376, 461.9527556033503, 432.8794520507752, 404.8250278604169, 378.0377866174808, 352.45405841636233, 334.33401733651664, 328.00794187942716, 327.2388058783563, 326.4709894878886, 320.2636376719676, 303.5348063587504, 282.15673861711684, 262.1187514259364, 243.36401062475824, 225.87595536003184, 209.58192120569421, 198.22920289736024, 194.29541598408042, 193.8178833605317, 193.34056414963123, 189.49104035109048, 179.20249264281992, 166.21435426728803, 154.16891763777454, 143.003592333733, 132.67177486998057, 123.1091469514587, 116.46662054764421, 114.17187749052019, 113.89355885126628, 113.61602894040887, 111.3841863684509, 105.40443296292418, 97.87827867550932, 90.91692933832499, 84.48019694688837, 78.52763659303172, 73.02188327766665, 69.20041963488754, 67.88032243472053, 67.72003456303571, 67.56017025452586, 66.27500707274591, 62.83711487356966, 58.50805941847332, 54.499438406979685, 50.791378809280104, 47.36172851922994, 44.18751775958002, 41.98125693359004, 41.219739070240735, 41.127320753591285, 41.035076643856385, 40.291385656687744, 38.30355917947414, 35.79959585055032, 33.48020225117915, 31.329046843418162, 29.336448194669824, 27.48586303934192, 26.20062672164928, 25.756225266263364, 25.702246633280172, 25.64841370082607, 25.21479226006647, 24.05286219981036, 22.58641429452677, 21.225696646706364, 19.963195839331096, 18.792319155027986, 17.70509757373083, 16.94933094813871, 16.68731382864162, 16.65554473984585, 16.62383529623035, 16.368879317964893, 15.685279815690512, 14.82028657020244, 14.018676200508693, 13.2744138547904, 12.58334209535665, 11.942650750824136, 11.49808324025944, 11.344173349896701, 11.32546308222778, 11.306789349860283, 11.156578780409248, 10.75538065003609, 10.251300641577153, 9.786478148422265, 9.360742727382727, 8.97133907572653, 8.615736680891965, 8.373308637430888, 8.290419130997913, 8.28035441725753, 8.270323022143618, 8.189742312689887, 7.977105460721237, 7.7149547486100065, 7.478812111747435, 7.267260296401479, 7.079029386719412, 6.913454755466929, 6.804450528052877, 6.768413147443879, 6.764054120698934, 6.759721940110269, 6.725465095206631, 6.638100518226628, 6.539114798712268, 6.460837988350896, 6.403408324380995, 6.366272969703903, 6.35241139391477]}, "15": {"0": [2.7042218644923297, 2.710394883529906, 2.724835764082864, 2.7418998745950836, 2.7489948710329064, 2.7499058606694544, 2.750825609007296, 2.7587230211215075, 2.783508718815739, 2.824507129010502, 2.873409163221495, 2.9310001137927597, 2.997066912196316, 3.071843265714125, 3.1331631636339323, 3.1565454493627954, 3.1595002619718224, 3.1624257715136106, 3.1865347983612424, 3.2569220274964796, 3.360293005631284, 3.473276737925388, 3.596565567128516, 3.730548673497203, 3.875460977265842, 3.990847801473662, 4.033822195407634, 4.039164744215692, 4.044521062854036, 4.088623656616192, 4.216036882066912, 4.398944565527997, 4.595505354265775, 4.806024282854347, 5.031567275955843, 5.2723879011678285, 5.462107764684167, 5.532580407020759, 5.5413259730417215, 5.550067064131716, 5.621995091941243, 5.829114523590449, 6.124784252747416, 6.440797389752907, 6.778633726762086, 7.1396930785273165, 7.526299403533893, 7.831169856653631, 7.9448648353097795, 7.958909959475059, 7.972983576792103, 8.088660288518465, 8.422323011287753, 8.899652447006686, 9.410244142911868, 9.956712876954224, 10.541325496703934, 11.16706016725167, 11.659666446862706, 11.843070294110968, 11.86583268552004, 11.888675563059211, 12.076319235112438, 12.616665658288941, 13.39004600833098, 14.217935932115573, 15.106228406483368, 16.060464655412307, 17.084368356180544, 17.893386125458978, 18.194590653058103, 18.232008523455885, 18.269518981181424, 18.57830788555847, 19.46883947624495, 20.747640139592928, 22.12212115063489, 23.602437773254827, 25.19527916910475, 26.910732988966306, 28.26853760625557, 28.77488008550877, 28.837876452247887, 28.901005768992402, 29.421316339209834, 30.92263176585256, 33.0805392784337, 35.40785132567554, 37.917220321521704, 40.62534534352971, 43.54986901803654, 45.86979950469879, 46.7367351682272, 46.84451338414473, 46.952569848333, 47.84178115233346, 50.41517020590705, 54.12018833965534, 58.126313777569706, 62.4506625982507, 67.1311665952829, 72.18629890850406, 76.20309869204372, 77.70644651300972, 77.89317496659831, 78.08036003419153, 79.62243352155573, 84.0805820045488, 90.51237363804913, 97.46160987063165, 104.98452546039172, 113.11460654557112, 121.90549512634, 128.8773294393122, 131.48407942628273, 131.80788157782828, 132.13246375723327, 134.8131233299247, 142.55168794744478, 153.70084279472457, 165.71964809392463, 178.70367148331334, 192.68604437272242, 207.73544807964848, 219.63501710272902, 224.07042052226055, 224.6228996826115, 225.17644468623027, 229.73208940100886, 242.83708401413142, 261.58272965960646, 281.6370536274898, 303.0364504484563, 325.8419481236604, 350.00994772418994, 368.847627457271, 375.7791895700084, 376.6333503608755, 377.4887257355537, 384.58308500032666, 404.7292425362378, 432.9591811281127, 462.2785861159922, 492.54389150703616, 523.5384691432707, 554.9691017163376, 578.3437072414266, 586.7037483302105, 587.723863428043, 588.741816619532, 597.0780417367027, 620.0889476586754, 650.3160757267457, 679.3815269819436, 706.4002820204705, 731.1233292748742, 753.2636401943415, 767.4743089748295, 772.0126381722494, 772.5300786228942, 773.0444081944529, 777.5063885803927, 788.2469599616345, 799.0217424053616, 805.7703888178285, 808.0699574881277, 806.2322879528559, 799.9431608452312, 792.5633589829778, 789.410142828597, 789.0093867463019, 788.6023507274886, 785.09376546424, 773.8140265803163, 755.3719145659672, 733.7298647029506, 709.2141926491033, 682.3462020145877, 653.4839920755078, 631.3412745321102, 623.1919284071112, 622.1856987368627, 621.178367591287, 612.9380357938247, 589.8247188577557, 558.3972198289035, 526.9625269663733, 495.9491437908669, 465.5544092115802, 436.1418264323545, 414.99221040721176, 407.52393306819704, 406.6102861541411, 405.69850240810786, 398.3461726452425, 378.4585739208316, 352.76421801064504, 328.43788298843424, 305.5005098975997, 283.9364982494401, 263.76168501099926, 249.61972933369765, 244.69638195987622, 244.10044487422164, 243.50574437643314, 238.7094795131538, 225.8243408742984, 209.51553961264196, 194.34813198625906, 180.26000398697067, 167.18053297058987, 155.05247889306108, 146.6311707400296, 143.72258180586468, 143.36926614682437, 143.0156858973123, 140.17650173345152, 132.57893132916493, 123.01139650428532, 114.1586653140659, 105.9698927898005, 98.38913582780387, 91.38576830984591, 86.53320596190619, 84.85499457184682, 84.65110098443718, 84.44782736692544, 82.81365290205916, 78.4383448181389, 72.9355162006053, 67.8425409560595, 63.13288370384709, 58.77598941749722, 54.74471560092993, 51.95065811093734, 50.98334934399406, 50.865946088638175, 50.748852241387375, 49.80725407110365, 47.28980126719533, 44.11455884779825, 41.177540498606824, 38.45762210859975, 35.940482427381134, 33.60871595011259, 31.988006762380632, 31.428218618736217, 31.360213115765262, 31.292359422478405, 30.74580470555177, 29.282219732136323, 27.436392505548017, 25.723795380949806, 24.135938874778496, 22.66183987170091, 21.29552595870919, 20.345201342851727, 20.01588268335553, 19.975899031933512, 19.936055960031556, 19.615393256368428, 18.7571449724299, 17.67218501942214, 16.66547736538613, 15.731309356009291, 14.863838370652763, 14.059165285542935, 13.499794866766532, 13.305902852048858, 13.28234055547015, 13.258842467605808, 13.069911969160156, 12.56372236512961, 11.925124915035633, 11.333389119801497, 10.785778359502851, 10.280308468237248, 9.815226272996341, 9.494732148849891, 9.384659813750535, 9.371315693807576, 9.358011513278754, 9.251205279672662, 8.967395805537155, 8.614867225077962, 8.294441274615703, 8.004437550314151, 7.741911908656083, 7.506084286968107, 7.3471041302640465, 7.2932357500375185, 7.286728295821483, 7.280245762179769, 7.22840694107334, 7.092579671535649, 6.929382938087716, 6.788157169911208, 6.668812101000223, 6.57105408391544, 6.494228003345668, 6.451060965083605, 6.438275760601483, 6.436805806974017, 6.435353553224681, 6.424345539610359, 6.401620816450501, 6.3908617896606374]}, "16": {"0": [2.7026809529369373, 2.7063741917493935, 2.713208902567742, 2.721492797647194, 2.725875958655565, 2.7265716672483205, 2.7272757599990487, 2.7321942168372453, 2.7451412953590855, 2.764466064739117, 2.7875191446688787, 2.814719231043597, 2.84568177894153, 2.8801635448089002, 2.9099404836561624, 2.9231125362128165, 2.925125703604886, 2.9271496321707007, 2.9409434891301944, 2.9755931303365517, 3.022476368409345, 3.073125515827559, 3.127812787600629, 3.1864544326111424, 3.2493082698895535, 3.3021263262137115, 3.3248932116030434, 3.3283559902740163, 3.33181902124949, 3.3551453054003164, 3.4131424758969433, 3.490177006126314, 3.571613550567086, 3.6579422852072, 3.7488896575408126, 3.8449551726527833, 3.924795150473873, 3.9589285702293457, 3.964078421537943, 3.9692365436776664, 4.004125999472965, 4.090439890287465, 4.204030086452699, 4.323527341148914, 4.448604808269891, 4.579865744439889, 4.717426952121274, 4.830903594147693, 4.879324863978609, 4.88664160332141, 4.893968184288902, 4.943364678900789, 5.065088686556569, 5.224774688672045, 5.391726242586706, 5.566187447991672, 5.748308045517462, 5.938684232009173, 6.095839585037027, 6.1630145152934075, 6.17319453455433, 6.18336185919283, 6.251644559868464, 6.419588665651802, 6.640490890048022, 6.870758768947735, 7.111816428683295, 7.3643733669369205, 7.628234678440745, 7.846291733698045, 7.9395244123369055, 7.953580092677812, 7.967644830386325, 8.062489624201758, 8.296392125479569, 8.603672485954666, 8.925013649452888, 9.261051722386686, 9.612976513270686, 9.980959765717696, 10.284977614650488, 10.414830973909641, 10.434441722778159, 10.454097193288439, 10.586487181564053, 10.91179825618111, 11.339138014684632, 11.786156850942795, 12.254028824271591, 12.74342072477514, 13.256101509867978, 13.679530361239108, 13.860292317892284, 13.887580949022203, 13.914929113535962, 14.099596331021386, 14.554644252130064, 15.153088599558023, 15.780593356881646, 16.437779470288355, 17.127305593235803, 17.85072277658575, 18.448658931592888, 18.704285994115843, 18.742988621669273, 18.781774961240657, 19.043051781556322, 19.687719060286035, 20.53519656107986, 21.425310982097084, 22.36049056965468, 23.34190241045307, 24.37179417669922, 25.22566301951887, 25.59131966625344, 25.64641388113962, 25.701653079134722, 26.074373855754743, 26.995740676308845, 28.211525131198425, 29.486160334731306, 30.825400779120027, 32.23494688814028, 33.715658811931824, 34.942690574607866, 35.46806369977705, 35.5474573631565, 35.62710945872923, 36.1641352705124, 37.49102782680506, 39.243024601783354, 41.08528881843896, 43.022741074247044, 45.06244490113521, 47.20841308128444, 48.99025330790007, 49.75254093415055, 49.867726961142154, 49.98319208861033, 50.76277128781231, 52.690419302381535, 55.236683521203524, 57.91556191988177, 60.7338414340144, 63.70419963636081, 66.83159706366895, 69.42717639552717, 70.53918902890926, 70.70725209502852, 70.8757312091976, 72.01428026492087, 74.83068261604164, 78.5484217675313, 82.46284573478097, 86.58211218776009, 90.92403115284829, 95.49082622188592, 99.29091642829938, 100.91693198877708, 101.16262743793892, 101.40891697466438, 103.06893431727703, 107.18186068504023, 112.61677590135305, 118.33367590077428, 124.35947133497044, 130.6922776765743, 137.35377554934823, 142.88912839644328, 145.25916995930316, 145.61745380440226, 145.97661223396713, 148.40326216119584, 154.38861951247586, 162.28420088871536, 170.58951630362392, 179.31265524166005, 188.4965188180429, 198.1145133329789, 206.0939738166335, 209.50252463629002, 210.01687633797724, 210.53231532382875, 214.0096545235161, 222.6020159358995, 233.89347523539246, 245.7243531811759, 258.1157057417369, 271.0555117951795, 284.58006724782155, 295.731445797466, 300.48272868935106, 301.19955093251014, 301.91747986858405, 306.74701701227366, 318.63436720926273, 334.1423924161804, 350.255567464158, 366.95776646121874, 384.2516868323194, 402.08123525748084, 416.6091586503822, 422.7370848798271, 423.6625454776506, 424.5891095777069, 430.80692939771797, 445.9362149568791, 465.3678897071634, 485.2202638523869, 505.3912566079264, 525.7718235704609, 546.2572827474683, 562.6047601088759, 569.4236091785261, 570.44528138407, 571.465961994142, 578.2052209802681, 594.4675370166907, 614.7132487440174, 634.6206892825285, 653.8977583617713, 672.5525404873961, 690.3550871268422, 704.0128432590533, 709.5509049580326, 710.3647829253428, 711.1533438705552, 716.3815502512641, 728.5732587800429, 742.7214094214266, 755.6340298535494, 766.936120669224, 776.6716096462754, 784.8744201456316, 790.1073111354356, 791.9353475425911, 792.1862238014473, 792.4151231239164, 793.9526771271901, 796.9252800081498, 798.8418959566908, 799.0084164876704, 797.2429220466767, 793.7818533499253, 788.4565706147272, 782.7920501257823, 780.1559866520769, 779.7481863605915, 779.3228710177073, 776.2585355783839, 768.6331044661972, 757.6131945638696, 744.9762017531853, 730.9765608460865, 715.5891604424149, 699.2649058940333, 685.4195083742511, 679.5043281601676, 678.6116750720666, 677.7187607382141, 671.737620987348, 656.8309332822108, 637.6992557553034, 617.8765031053638, 597.741631582005, 577.3410770781206, 556.7583952204192, 540.4696681205057, 533.6789239636668, 532.6625756076513, 531.646285695518, 524.8586013479354, 508.7128376870087, 488.5483239336037, 468.6380980677933, 449.0696489323955, 429.9890013333742, 411.38667517045957, 396.9509396850818, 391.04243725687763, 390.1650027401785, 389.2894313915024, 383.4728996845906, 369.7323020950824, 352.94404005723715, 336.72758507066015, 321.1448735445533, 306.1460003509801, 291.71227832056275, 280.70303735638544, 276.2341149891915, 275.57119063160536, 274.9098475828785, 270.5263495187445, 260.23180110950636, 247.766645178116, 235.85598230417216, 224.47135230998398, 213.61240141287416, 203.25616411090948, 195.40160955302377, 192.2131470761657, 191.74039038334612, 191.2702571901033, 188.15474358469064, 180.8633871634268, 172.06393641374166, 163.6949858718505, 155.73691048460634, 148.1667906989245, 140.97101467182506, 135.51726561870925, 133.3083452084205, 132.98129294640407, 132.65510640679406, 130.4978869685201, 125.46011092820278, 119.3996236857587, 113.63828369786106, 108.1662865203353, 102.96981130334761, 98.0335098042382, 94.2979053431198, 92.78825360653057, 92.56444078683384, 92.34119394277936, 90.86455867492872, 87.4208296028567, 83.27112419254775, 79.32707245811714, 75.58542989167461, 72.03269735808523, 68.65813107745524, 66.10123595681013, 65.06824341344964, 64.91507464140244, 64.76230399880104, 63.75199810062655, 61.396462109696614, 58.557143159845616, 55.86151305802725, 53.30069675642379, 50.868438616414004, 48.5584001275512, 46.80732550169976, 46.09943666535009, 45.99449794295711, 45.889813676881154, 45.19735971031165, 43.58067606199151, 41.634669894875195, 39.78547123676873, 38.0279129191975, 36.35840546069858, 34.771132566397796, 33.56684631235436, 33.08076838437583, 33.008669562146785, 32.936746692574495, 32.460796406925205, 31.34872164778635, 30.007580662221695, 28.733219630270735, 27.519718809184795, 26.366197907461245, 25.266847416348682, 24.434284251077596, 24.09738853628644, 24.0474524889487, 23.997650069219077, 23.668135910471243, 22.897603743487647, 21.968392894683817, 21.082925095678767, 20.24165955056107, 19.441719025369142, 18.67984196332104, 18.10212655568476, 17.8682871259365, 17.833552629733504, 17.798917037991405, 17.56975456136439, 17.03467725541807, 16.389102112623753, 15.775050021995941, 15.190024995515625, 14.633634836982253, 14.10442709019762, 13.7028205747327, 13.540187417917156, 13.516052615992107, 13.491971763388827, 13.332840434349365, 12.96123708883688, 12.512928692470137, 12.086068229517078, 11.680735413366737, 11.294999738216145, 10.928366540793558, 10.651300435760845, 10.539434484505437, 10.522845858922512, 10.506308096434394, 10.397036135032971, 10.14217006160337, 9.836513378439625, 9.54763984137878, 9.275597514994077, 9.019591776434433, 8.778566618942106, 8.598286169655088, 8.525775556553569, 8.51504700830953, 8.504351239215103, 8.433743593274505, 8.269902433749293, 8.075441397226042, 7.893552641952593, 7.7239079683126235, 7.565417011674972, 7.418132404366534, 7.309029905716274, 7.2654948193136555, 7.259078515525614, 7.2526897870110485, 7.210552020959359, 7.1137116540867, 7.00065501081446, 6.89763203687493, 6.804188431621396, 6.720310671667294, 6.645810635833363, 6.593599218033584, 6.573679520638809, 6.570789754675219, 6.567921232769805, 6.54940736645979, 6.508742021433407, 6.465517492484663, 6.431803173774411, 6.4069758007743625, 6.391388697806193, 6.3852388758889145]}, "17": {"0": [2.7017327277526735, 2.702259342010468, 2.7051863857602596, 2.7101508009024595, 2.717609885434538, 2.727740391824471, 2.7378450096534666, 2.742825953627319, 2.7436973915633627, 2.7445488900060706, 2.7497859813299876, 2.7632733007344727, 2.7823570287874926, 2.803596132811235, 2.8274808283718618, 2.853789475076096, 2.882333890651859, 2.90749526048351, 2.918929773926043, 2.920917139619533, 2.9229128257064447, 2.935093581285256, 2.963881723832954, 3.0012407799962095, 3.041008414629618, 3.0835049556384133, 3.1286617259861735, 3.176419617168487, 3.2174021618791624, 3.235960783028095, 3.2391306674095497, 3.242309757086879, 3.261595787311741, 3.306321320446188, 3.363831459854141, 3.424077210712164, 3.4872822622030033, 3.5534529073509256, 3.622894986519097, 3.6817506270273355, 3.7084090824662583, 3.7129223289874322, 3.717448012290997, 3.7446949007393093, 3.8079885636338218, 3.888838263927674, 3.9730198557961827, 4.0607610379772385, 4.151940061655649, 4.247127537371761, 4.3275738955054095, 4.36392066658302, 4.370054105289342, 4.37619990132912, 4.413119813773333, 4.498866437583598, 4.607813079065313, 4.720986049959101, 4.83832991463222, 4.960124833443487, 5.086296952131284, 5.192598812881647, 5.24057718464928, 5.248658154882557, 5.256758276007193, 5.305460532719564, 5.418554104621079, 5.561713918237898, 5.709985965157906, 5.863733020607102, 6.023041493086549, 6.18811596776689, 6.327229230844873, 6.389918609715403, 6.400519161079518, 6.411140785449902, 6.474986303428431, 6.622565614794883, 6.809837685099667, 7.003983026830445, 7.205692858444013, 7.414759747119783, 7.63172294298978, 7.814613505073491, 7.897258770930844, 7.911250872366161, 7.925249112868141, 8.009320559955096, 8.204025549813634, 8.450326220232009, 8.706495566874445, 8.972113734223164, 9.247962411642048, 9.534597554762973, 9.775557935110456, 9.88424529470479, 9.902613635165839, 9.92102296419043, 10.031657030561139, 10.287890299920912, 10.612829492561097, 10.95016871521855, 11.30001177973223, 11.662539073191917, 12.039049840083463, 12.356255086841568, 12.499289773259623, 12.52346119507427, 12.5476860782098, 12.693301283487665, 13.030557288261024, 13.458689405039179, 13.90378627159645, 14.366463733737262, 14.845448355777274, 15.34426188063218, 15.764958783920147, 15.955038734510804, 15.987180651594858, 16.01940025860243, 16.21315318862761, 16.661748766747678, 17.231860920725254, 17.82488144530039, 18.440971458706997, 19.082052127234686, 19.748799035573366, 20.31098496913834, 20.565470914315448, 20.60848525748124, 20.651611802976724, 20.911124242315132, 21.51158742063348, 22.276317454630767, 23.07203245717623, 23.900092949268497, 24.76131977751872, 25.657871785280292, 26.415669826001444, 26.758899519077374, 26.816945472025612, 26.87510891859899, 27.224647744134167, 28.03471561259905, 29.066002876101976, 30.139291785417925, 31.25605823083287, 32.420443841535345, 33.63313248074891, 34.659161537108396, 35.12313841712196, 35.20164279689952, 35.28034574053252, 35.7537646440324, 36.85341108995533, 38.25065340610164, 39.70928433008855, 41.22792820191595, 42.81135949336086, 44.46154883438042, 45.859099293789505, 46.49268913989554, 46.599761735001614, 46.707093806758394, 47.352550226594154, 48.847866537798055, 50.75302368178221, 52.74144971850359, 54.81513879261553, 56.97560021583784, 59.231582593808305, 61.14047507436242, 62.005316699745265, 62.151503674419615, 62.29803278747469, 63.17997579292785, 65.22532662382855, 67.83668489888834, 70.55554712068023, 73.39570013557521, 76.36017258798425, 79.44636689430331, 82.0652699749089, 83.25069679777953, 83.45123578371242, 83.65228040341377, 84.86019617758112, 87.66509802690834, 91.2459870228797, 94.97782704066988, 98.86642230836962, 102.92609430840034, 107.1588214936556, 110.74322662428735, 112.36613978048729, 112.64092765156076, 112.91657032226193, 114.57573134582901, 118.41591020002289, 123.31430502647576, 128.4252056141507, 133.74452682100906, 139.29237336322657, 145.07642662220525, 149.97046344244077, 152.18530753676723, 152.5602484651043, 152.93620739384755, 155.19935453478806, 160.4376040300164, 167.10854845263518, 174.05829537139783, 181.29193379655686, 188.8186848908911, 196.6545475385767, 203.2696817988453, 206.26655627755497, 206.77348161555543, 207.28154275774003, 210.33378178738755, 217.40187012549825, 226.36585604770178, 235.6835599339503, 245.35187374735716, 255.39733827340493, 265.8170237759308, 274.5832280988034, 278.5368214462559, 279.20368706284125, 279.8718316500155, 283.88907320400966, 293.1933636404819, 304.9272795284724, 317.08283892003834, 329.6057891848681, 342.5704150648473, 355.8610352111421, 367.015640912108, 372.0258118189055, 372.8695365671186, 373.71465835533826, 378.78050570551795, 390.40029597426405, 404.9755817988912, 419.93166945018174, 435.25977971343997, 450.807982839992, 466.61739125670357, 479.7413043059787, 485.58493907705525, 486.5660870850851, 487.54759617374003, 493.3769486999328, 506.7488780150934, 523.2463744402648, 539.7829850815772, 556.4547608487135, 573.061604850473, 589.5477848373584, 602.8723883803141, 608.726734733771, 609.6846155424911, 610.6395782678624, 616.4016840126527, 629.4305685791013, 645.0718389416858, 660.2420194773941, 674.9881545890645, 689.1239590610571, 702.7411185872678, 713.2047353596827, 717.6514541797727, 718.3881290638268, 719.1222265718038, 723.4287539003655, 732.8390806973619, 743.5639887788927, 753.3528368039391, 762.1375133405859, 769.9011465876879, 776.3652805479763, 781.0192982389273, 782.7273410152543, 783.002444125095, 783.2742988064279, 784.8730188513895, 787.7391841083625, 790.1538466018948, 791.4310884725387, 791.4573686703327, 790.1309997373407, 787.6874523306674, 784.8229730945333, 783.2896370892728, 783.0179228607662, 782.7420163662035, 780.9919379714951, 776.539273356728, 769.9008146183118, 762.3431645724618, 753.5637460467005, 743.6735656116628, 732.9940771635111, 723.554135637867, 719.1955115967318, 718.4520190343475, 717.7066006778326, 713.2327231980147, 702.8001488997971, 689.2223879200943, 675.0155410496366, 660.3518997765912, 645.2026237557742, 629.5164810255294, 616.5671655862344, 610.7306624477264, 609.7526152903708, 608.7747541813156, 602.9412559284316, 589.6580373444606, 573.0865167752198, 556.5171137956789, 539.9528730065144, 523.4110816675036, 506.8794987097587, 493.54542888004363, 487.7103191427725, 486.7344816485925, 485.7521622615625, 479.90842805911217, 466.8432669723375, 450.98385594970125, 435.3992790980384, 420.12708436731606, 405.17632566447327, 390.5290319539076, 378.90232848428377, 373.82456151648216, 372.97797730493073, 372.1327952308065, 367.1217112058683, 355.99166464968846, 342.6794460398181, 329.7544153931844, 317.21877093573005, 305.0947511863298, 293.3421999780311, 284.05466074501396, 280.0271302910733, 279.35691944084635, 278.6881866341346, 274.73092412702846, 265.9715122537611, 255.5377118973217, 245.50223467234875, 235.84058851028945, 226.51182763470555, 217.54445400719982, 210.48381114544918, 207.43160536763503, 206.92406448093948, 206.41775034367268, 203.4238449804436, 196.80452547152098, 188.97370075496605, 181.43581609825316, 174.20119534784746, 167.25791068561244, 160.57885417355095, 155.34294475013778, 153.08563396175705, 152.7105337849183, 152.33641958426804, 150.1239774450767, 145.2259377174464, 139.43546394241451, 133.88925058087784, 128.56292430372724, 123.45414059163556, 118.5635735169872, 114.72109103151372, 113.06443633465038, 112.7894845648744, 112.51525738591441, 110.89403456130422, 107.31157310275472, 103.08357946222179, 99.03258638951614, 95.13877155653377, 91.41540886050875, 87.84413871200695, 85.03846731517272, 83.82947965070733, 83.62861236987217, 83.42828227686977, 82.2447784783003, 79.63423618821443, 76.54774797562291, 73.58763114366391, 70.7524548430656, 68.03580106512305, 65.42919561574003, 63.38709126931745, 62.5041353595725, 62.357368056696245, 62.21109317986875, 61.34834622652254, 59.4440246399754, 57.19170504433899, 55.03547723977937, 52.96568761117464, 50.98183512112492, 49.079216055875825, 47.58430567624049, 46.940332906636215, 46.833347859801144, 46.72664997976489, 46.0963966588633, 44.70344463359323, 43.05924996585383, 41.4826274156674, 39.96948641365813, 38.51755744121822, 37.126451780324196, 36.03511016557464, 35.564019028102834, 35.485695155474936, 35.407388332017746, 34.94396240073192, 33.92373003429616, 32.71972963047852, 31.564168724987706, 30.45427653309946, 29.388584846218333, 28.365510030051784, 27.562792213128876, 27.21662991673606, 27.159018854866158, 27.101540999041003, 26.7614137121503, 26.01075973962192, 25.12204597463072, 24.269627775015795, 23.451545052438476, 22.665823037786122, 21.91181797017475, 21.318769884950317, 21.06285728672878, 21.020332119317246, 20.97791868375953, 20.727351850693772, 20.174094999373427, 19.51965960592333, 18.891067118891375, 18.28698683775996, 17.707337264805048, 17.149769754724918, 16.71213990640054, 16.523599077896527, 16.492102283262625, 16.46069093619027, 16.275429250401213, 15.866699433960113, 15.38246491337114, 14.917964260599925, 14.471846415444588, 14.04325408194467, 13.631632391333968, 13.308237355609734, 13.168662636447149, 13.145471097982131, 13.122339307722182, 12.985633019186828, 12.683110813825655, 12.326104121269966, 11.983377985554656, 11.653900846921589, 11.338003322230584, 11.035330870015057, 10.797994756194905, 10.695775438390314, 10.678788462651982, 10.661845830233993, 10.561209955408216, 10.340194693251714, 10.080070018031204, 9.831584071350763, 9.594306458307539, 9.368653731366287, 9.153167392443539, 8.985370277976406, 8.913383126162861, 8.901443882475931, 8.88954267449374, 8.81936021463995, 8.665172792297057, 8.484678809125153, 8.313035859807107, 8.15063542263702, 7.996903757890439, 7.851237358476256, 7.738605704720199, 7.690458552776835, 7.68248915266684, 7.674546495640179, 7.627736166727082, 7.525148594743811, 7.40573954292875, 7.293605792707108, 7.188567890415712, 7.0901093091326945, 6.998280101218198, 6.928399645469258, 6.898898234768344, 6.894024841321435, 6.889175807581245, 6.860727819933488, 6.799529730599003, 6.7302679611493925, 6.667457749291106, 6.611054668582056, 6.560786540149739, 6.516757086960729, 6.485435900705341, 6.472967551645365, 6.47094759648969, 6.468948089509298, 6.457511923007533, 6.434532830271783, 6.411866786048535, 6.395335669119674, 6.385459085172521]}, "18": {"0": [2.6874667089080178, 2.7037187587708873, 2.802910641768516, 2.9099897765007343, 2.937556563867917, 2.9396934922377804, 2.941833791244813, 2.971402394600903, 3.131032524437263, 3.46498439711783, 3.9081985157835226, 4.4774668127996655, 5.194105404564107, 6.084637381840084, 6.749963108750514, 6.9054143931556755, 6.917151067276078, 6.928910714769516, 7.089787836923886, 7.9049446140775155, 9.463901851312146, 11.408881084202731, 13.834639856880171, 16.88138417278871, 20.72969527372951, 23.653026035840586, 24.340814784588133, 24.392855118536325, 24.44502921575146, 25.15972370199969, 28.803884851579696, 35.89512885288272, 44.973140838873185, 56.625325344711456, 71.6171487909722, 90.92077360912985, 105.78162643683014, 109.29111585648212, 109.55686940717143, 109.8233838983053, 113.47658603536584, 132.1851307089646, 168.70854103867714, 215.1770610189224, 273.54973551076245, 345.1006371600665, 429.58961401946794, 487.6347880520236, 500.4808216996136, 501.4406596264802, 502.40009205067935, 515.3079118608345, 575.0973882598762, 663.5260586699281, 730.4537882179012, 762.3060008898198, 752.6094050034171, 703.1489844011074, 656.4176646008615, 645.1511251106378, 644.2894700813058, 643.4272309142041, 631.8280394072482, 574.5733514406951, 479.29776636030346, 389.16311532698154, 310.44368473117913, 245.09317612884158, 192.46384277933393, 165.19387530741292, 159.84548925594427, 159.4545632495213, 159.06453367943325, 153.9065555747556, 132.09558647299986, 103.65616174120437, 81.56346071575875, 64.41796990576823, 51.099633514673904, 40.747743216028795, 35.46353560567887, 34.43102889341888, 34.355687942153935, 34.28051446738707, 33.28779861626057, 29.080683868122264, 23.580917177492736, 19.27318027193258, 15.89925719579984, 13.253634858721124, 11.18158995448024, 10.123696855197505, 9.918105494148172, 9.903132344057312, 9.888214297848966, 9.691818949030553, 8.872374074498817, 7.85124236871107, 7.122169796920525, 6.6377572576184365, 6.447302962656621]}, "19": {"0": [2.6668372798277264, 2.6976034868520284, 2.70818069047373, 2.7090857513750137, 2.7100000714837886, 2.7217310760781763, 2.790594488416133, 2.9502977994201993, 3.1752260208982848, 3.4704756570716415, 3.8437887664989603, 4.306041264732011, 4.651179224604971, 4.734417629265932, 4.741438611974835, 4.748474854470956, 4.834357396867858, 5.2452292590469085, 6.00020803209224, 6.906930545866391, 8.000258288527709, 9.321291324851481, 10.91515904028777, 12.087464987799743, 12.370105531314424, 12.393912119213358, 12.417824013463942, 12.709762566795058, 14.112027676230515, 16.7086908619074, 19.872371738154868, 23.739032341466242, 28.478166479836386, 34.29564920704188, 38.65575996543583, 39.71593175599677, 39.805518162759014, 39.89534282641499, 40.993855740334496, 46.3086754157153, 56.29949567805982, 68.66185461777692, 83.96715943670266, 102.90564233653636, 126.32734504703416, 143.91029827171516, 148.1828248262896, 148.5433151734924, 148.90465591843, 153.3278456585954, 174.66609617778758, 214.34722617689832, 262.2756889127618, 319.13802554270734, 384.7942892550073, 457.4863965704055, 505.48765041875146, 516.3487160186243, 517.2494105398877, 518.1498452531578, 528.9256239633194, 575.8597600125236, 642.8701014882225, 693.1737934578327, 719.6460668945803, 718.1267820498493, 689.2900265819255, 658.3930102899249, 650.4181292206963, 649.7379767899034, 649.0510561278728, 640.5879275185531, 599.4176885229464, 526.1644311853605, 450.2928896844539, 378.0988277374178, 313.2789345482554, 257.31997068707034, 226.5218601635248, 220.0847320817395, 219.55820962088163, 219.0329675165705, 212.79975499719123, 186.96812836253574, 152.24485500475103, 123.95459414423956, 101.017999767321, 82.48958081632085, 67.52331173911597, 59.57173165988414, 57.93260017324496, 57.79873284280289, 57.66519818899101, 56.082994632204965, 49.57926580142633, 40.93760820642507, 33.952458956884065, 28.290405560011664, 23.690307570840638, 19.94754445582554, 17.94989907512986, 17.536046677993035, 17.50222878867463, 17.468500631081987, 17.068614610318324, 15.422879873828528, 13.223680618529675, 11.43401118342602, 9.984465057191658, 8.832944632051376, 7.941213359833855, 7.490164845282504, 7.400208857792013, 7.39280310139297, 7.385446676385042, 7.299254528463598, 6.961045968536081, 6.561815237736619, 6.323779596709841, 6.249555191237232]}, "20": {"0": [2.6511996264060698, 2.6526747680228415, 2.6541171906181265, 2.6543886506420518, 2.654672094184125, 2.6567887451636474, 2.662971336033935, 2.6731996154296205, 2.686841016815015, 2.703492022986223, 2.723062951619506, 2.7462674406693495, 2.7668431461270058, 2.776036699691733, 2.7775005076783543, 2.7789740784252976, 2.7887153626178556, 2.81346820359292, 2.8467307359255014, 2.8836336472527435, 2.92331957761518, 2.9659762161696155, 3.0126194225630836, 3.051774403459875, 3.069398994975625, 3.072212851524294, 3.074945284568653, 3.092532896941199, 3.13601431086505, 3.1938763981999077, 3.2551971232435006, 3.319865212053598, 3.388496684666751, 3.4607040896567822, 3.5221180465937563, 3.5487376052096207, 3.552906334784051, 3.5570873915935057, 3.5843574482385043, 3.650002697033603, 3.7356771559797406, 3.825819119035207, 3.9205037531004576, 4.020545910388471, 4.124228654707527, 4.2110766778393005, 4.249310597363044, 4.255116144089577, 4.260931499849149, 4.2990019335993885, 4.391855958330385, 4.512829904154548, 4.639184720783987, 4.770908655316813, 4.908432308149325, 5.051659188310988, 5.170669486569293, 5.222404524280706, 5.230548348454135, 5.238715936181204, 5.291979666869565, 5.4188325647503595, 5.582556755857041, 5.753643279422494, 5.932530032665604, 6.118534162739923, 6.312504503165872, 6.473724836159418, 6.543525692183111, 6.5544633679516675, 6.565424540684558, 6.636704456541789, 6.80826375634575, 7.031720395855378, 7.2642783935486985, 7.506867157775899, 7.760369817372068, 8.02439148258602, 8.244469437716305, 8.340037694494022, 8.355070794534052, 8.369949700408153, 8.466685822513575, 8.7020180174774, 9.006864133730394, 9.32464543773164, 9.655936575720862, 10.002420626155143, 10.362202636133606, 10.661948759604439, 10.792106005372508, 10.812418702397329, 10.832768356901232, 10.965746796292793, 11.284853305822985, 11.699861977972112, 12.132846017285734, 12.58349449269714, 13.053978396344093, 13.544556070778494, 13.952994939879563, 14.131426436529155, 14.159079331560845, 14.186824699732897, 14.367903936243993, 14.805735215740604, 15.374654534837699, 15.968296742527917, 16.588787941387835, 17.238980934162424, 17.91696628695665, 18.48221939985929, 18.72828661833134, 18.766907731211905, 18.805630682915396, 19.0581764442974, 19.665399129962505, 20.453726115357895, 21.279544632256613, 22.142081307100376, 23.044989317328167, 23.98928534165261, 24.779055847202063, 25.122841805854996, 25.17659196185036, 25.230470694151172, 25.581155555009214, 26.42728237826748, 27.52974310321147, 28.68493394764178, 29.893847674917314, 31.161033076214196, 32.487504148269345, 33.59424532176148, 34.07615401893906, 34.15165961693331, 34.22735041028619, 34.72019391991866, 35.9130565181326, 37.465057586762434, 39.09107094694527, 40.79837676969741, 42.585769418422224, 44.45997925638285, 46.02604871863435, 46.70901665173225, 46.815869897855215, 46.922988839743816, 47.62044452697752, 49.30663237120338, 51.50958017952095, 53.81485201794419, 56.23218027508877, 58.76964527180957, 61.43091073865046, 63.65261385172126, 64.62243768455369, 64.77408261477102, 64.92611793628383, 65.91634529538582, 68.31478940999045, 71.44331949092467, 74.72249660011072, 78.1635398621835, 81.7718611385784, 85.5574236463898, 88.72127205365452, 90.10107273080573, 90.31694079124411, 90.53334358627232, 91.94332561880404, 95.34860757226171, 99.79524550775504, 104.45398466444686, 109.34529789470267, 114.47170269389079, 119.83956671741133, 124.32505190461102, 126.27959620369266, 126.58531853962751, 126.89178126963208, 128.88705782966446, 133.7182270469598, 140.00798036461012, 146.60326117686174, 153.5022709080613, 160.7255208237273, 168.28070639021203, 174.57203222061776, 177.31451966481376, 177.7437611446186, 178.17431749381777, 180.97466664067178, 187.73281039459124, 196.5118343179902, 205.67671953601527, 215.24024225301216, 225.22442128638056, 235.6203024685845, 244.245487242575, 247.99152767590488, 248.57720006394766, 249.16425087918563, 252.98443883176014, 262.1637335575098, 274.02400826972263, 286.3202358339991, 299.0739664739719, 312.27001310930484, 325.8971659219657, 337.13200393300207, 341.98380831216855, 342.73978358586487, 343.49686955967917, 348.40784683114043, 360.1303837483145, 375.1639125506407, 390.44450582765165, 406.1410405034766, 422.1728545503068, 438.4014050890347, 451.5681936355369, 457.17531276677386, 458.0437289763397, 458.9128807721531, 464.4877476913044, 477.8022538528804, 494.5116996766645, 511.1412330800149, 527.7207131839712, 544.0524465275505, 560.0497430497601, 572.6644313361845, 577.9721563747921, 578.7901791851299, 579.6068866159437, 584.8441934484167, 596.9303046649228, 611.3608618066611, 625.2264215246453, 638.2308793910969, 650.3097610164008, 661.65732858526, 669.9029080615451, 673.1946771658453, 673.6838900187389, 674.168855094969, 677.2678788321326, 683.9759921439088, 691.359140688139, 697.5291602864567, 702.4010968590217, 705.7767046973127, 707.9713381889749, 708.6875533110551, 708.6738836619153, 708.6585625345364, 708.6396978459734, 708.4186886351359, 707.303172088113, 704.604985575526, 700.5994267131952, 695.2530417366776, 688.6627545180544, 680.8228637897853, 673.6582915325864, 670.3830239760043, 669.8645932097024, 669.3431912562015, 665.9079919167842, 657.3913659774124, 645.7438036861054, 633.219990603642, 619.9311790242265, 605.8561606214834, 591.0528574582526, 578.9034851799981, 573.6183119523208, 572.793141969286, 571.9662079473583, 566.5880394594293, 553.8146484051738, 537.5975448618098, 521.2041647436973, 504.581538721098, 487.9420153998967, 471.25454714496783, 458.0662032886891, 452.4458988363499, 451.57630292035213, 450.70713069106375, 445.1099185148525, 432.00544529479004, 415.83350561638946, 399.95319252814664, 384.38795900761306, 369.17167295233554, 354.32737360425716, 342.70808206600424, 337.8543151445125, 337.1086869186497, 336.36468875773284, 331.58139017325965, 320.49335012208206, 307.02532289608854, 294.0350418442974, 281.4674750719781, 269.32418268494234, 257.63640641043094, 248.60004582389584, 244.84377349557624, 244.26729368821822, 243.69374673129562, 240.00913616311524, 231.5149166326105, 221.29440194564452, 211.48675231024367, 202.0827681736231, 193.07093962223382, 184.45280202408497, 177.81736260507523, 175.06441671448178, 174.64234043256437, 174.2212400826576, 171.52790092073377, 165.34010440261366, 157.92588526605726, 150.8362400293952, 144.05828553569617, 137.58976469566122, 131.4110934091724, 126.67331362627269, 124.71494965252603, 124.41435472878257, 124.11384455527727, 122.18970260455339, 117.79273107612556, 112.52088044661217, 107.49234352984243, 102.69821792859362, 98.13138062540864, 93.77633165231671, 90.4322291710113, 89.05224163965778, 88.84027782555653, 88.62883497212181, 87.27833007534919, 84.18133707966948, 80.4707708355083, 76.94000591349963, 73.56950905637002, 70.35386528576967, 67.29157770832838, 64.94199436791, 63.97121149707796, 63.82193653577936, 63.6730479773409, 62.7233025868424, 60.547784834267325, 57.941731875788975, 55.45686132574512, 53.0891977802009, 50.828922356464375, 48.67753879946259, 47.02523469320372, 46.3429993687618, 46.238204230546046, 46.13366532455969, 45.46525490580777, 43.9343552499428, 42.09964146294343, 40.351913128498936, 38.68634321165217, 37.095630857432084, 35.57828635224559, 34.416542742335565, 33.93596760870183, 33.86214179689538, 33.78849465316521, 33.31766041282282, 32.237339963775526, 30.94645706681327, 29.712845650326912, 28.53467016430529, 27.411728465213283, 26.337226038389154, 25.513276073778236, 25.172230638427788, 25.119766181700754, 25.06743664980506, 24.73303131409572, 23.966597638318337, 23.047721749764886, 22.169943069137112, 21.332791846643417, 20.533739051544682, 19.770077551456207, 19.185049675511312, 18.942665644734106, 18.905429210150196, 18.868282494337127, 18.63101983591046, 18.08697525303968, 17.43431802938319, 16.811172044551494, 16.216315010648373, 15.647921400018006, 15.10551451615958, 14.68895163881111, 14.516600837645754, 14.490143308084367, 14.463747759349186, 14.294948741207012, 13.907033994779106, 13.443008851505088, 12.999206480732616, 12.57646594664328, 12.17151117846927, 11.78523544031701, 11.488026525125097, 11.365480356163072, 11.346651035486051, 11.327860314114407, 11.207635476792525, 10.932109893110198, 10.603224205403242, 10.288745508559673, 9.99100147947022, 9.708378904497337, 9.43956532166962, 9.234661616329461, 9.15017088574568, 9.137234575735008, 9.124336996102798, 9.042060208438201, 8.854282749256512, 8.630956695051212, 8.420562405493726, 8.222992904010503, 8.036406864495515, 7.860680961122687, 7.7280507818417625, 7.673826221947153, 7.665466857181422, 7.6571335565856575, 7.603998407904975, 7.483431886100834, 7.341745630364971, 7.2099667424101215, 7.086856876537128, 6.971722244236771, 6.865528591686478, 6.786764599753769, 6.754765287356496, 6.749868514926093, 6.74498872617398, 6.714256671335697, 6.64590562244864, 6.567529078856079, 6.496930068044998, 6.434731185632574, 6.380109983255953, 6.333283984793419, 6.302149566495671, 6.289935466770038, 6.288120696822189, 6.286326989931016, 6.275261305946732, 6.253485564399466, 6.2334376911035925, 6.219336028036792, 6.2151031076544685]}, "21": {"0": [2.6426454470924146, 2.6801732608108435, 2.800336929374315, 3.0010787758881743, 3.2868290595361995, 3.513106400702831, 3.566944955120989, 3.5711737991846206, 3.5754140862354586, 3.6316663503926367, 3.9187707321373777, 4.471210623094344, 5.1597256769271205, 6.00762279203633, 7.050705444277038, 8.340930929425067, 9.303375689388997, 9.528591521278937, 9.546147492410707, 9.563741020059702, 9.796422635545788, 10.966709289644724, 13.180946519172991, 15.931226558384783, 19.367580672252878, 23.674739014353115, 29.095135589191727, 33.201166290371226, 34.16739623455724, 34.24287232880637, 34.318671315579245, 35.32191341704592, 40.418444492010515, 50.29125615790402, 62.840571866756385, 78.80239108686935, 99.11397989663855, 124.9009091597347, 144.4963455217841, 149.10968956241143, 149.47027393490876, 149.83171208837342, 154.6126633077472, 178.8351390308223, 225.0447357885235, 281.77740481847127, 349.38912057565045, 426.4959799900959, 508.49698522462603, 558.7948274788425, 569.1123008563662, 569.9032286173932, 570.6928399314046, 580.8638947945649, 624.068328447836, 674.2830847742936, 693.9735741640378, 679.4139063839671, 633.2195881158054, 564.1802262403212, 514.2488549926378, 503.1117369877345, 502.25706727488097, 501.40215481025706, 490.28859935441983, 438.71714300063235, 360.4826515117058, 291.27523329199977, 232.9295983291255, 185.2298304502032, 146.93700038688593, 127.02788270531023, 123.10620042603601, 122.80998715679661, 122.5144761434461, 118.73477263611687, 102.71898299955359, 81.69241770429394, 65.17626457942791, 52.19252690699555, 41.98670077429585, 33.96065190024608, 29.820141360292258, 29.005498984748034, 28.943948458812024, 28.882548230280232, 28.09553642758308, 24.755592201054547, 20.349731629867932, 16.863130154715627, 14.10279058691503, 11.916294870623624, 10.185546104084928, 9.30163021345835, 9.130149934372236, 9.117192366329375, 9.104259317804592, 8.939609734002593, 8.256316754489088, 7.404151633329562, 6.795016074287088, 6.398915635573233, 6.233237960328135]}, "22": {"0": [2.6641088182400745, 2.7286180618552005, 2.870717498600167, 3.0881888597881026, 3.3869091934908573, 3.7760528317087267, 4.071928876714783, 4.141947084365857, 4.147532949868645, 4.153129669020218, 4.225402634067601, 4.585679501573212, 5.259107574013765, 6.08035889676284, 7.086152382642987, 8.320227033552179, 9.831807363406341, 10.956539272295219, 11.221076811986244, 11.242402678994155, 11.26379499669254, 11.53777166994211, 12.901917618785738, 15.481862930614142, 18.684607563484988, 22.668643015622084, 27.639088888490086, 33.86838113692666, 38.582245823436295, 39.703058422561, 39.79347698601453, 39.88412465539233, 41.04726532244965, 46.89194853390565, 58.184807392282494, 72.54378297505457, 90.88586649894579, 114.38819900256085, 144.6179231827534, 167.9792592042374, 173.58435652495234, 174.03684307178222, 174.49062144125247, 180.32354459444545, 209.88122066687035, 267.7529841592372, 341.8247654050296, 435.05706202781585, 548.2058143614711, 676.634742776799, 759.4924762494841, 777.3030440119643, 778.7083315945459, 780.1120217206591, 797.4645270685796, 872.2752499276783, 962.0387958030569, 1001.1680119671473, 980.9279793635851, 906.1005216624361, 792.0867692451585, 710.0218660320783, 691.8586875198276, 690.4164950532028, 688.9744041266806, 670.819541699321, 589.1299483415959, 469.9491060526264, 370.1512371425507, 290.1109687783775, 227.30521993731955, 178.51427176908348, 153.62129949642252, 148.70975069594198, 148.32724486835627, 147.94635749589952, 143.2270717246083, 123.5784407083915, 98.07986429321544, 78.21572596859583, 62.69157977311684, 50.50048740315817, 40.906749832289265, 35.933509452729524, 34.94332811252185, 34.86609733769904, 34.789051619405306, 33.83503426644123, 29.822637791832214, 24.5182709782165, 20.29277935460408, 16.92835258316408, 14.241939843228021, 12.095695347078546, 10.981095755333834, 10.759373389412552, 10.74207758615697, 10.724827696641347, 10.511833304299202, 9.621715619062348, 8.473370238261316, 7.608001508352955, 6.980858428762686, 6.556410681187818, 6.316915599210684, 6.25933292047236]}, "23": {"0": [2.6814803115721038, 2.682662368088503, 2.6877520087730264, 2.695999818090939, 2.7079615150858625, 2.723388459578893, 2.7425632337789225, 2.7604330195018294, 2.7687165509677096, 2.769989384672448, 2.7712689904681316, 2.780165755068519, 2.8027493579965865, 2.8350141030152654, 2.870889140899344, 2.9103129853173373, 2.952938590147209, 2.9997507888950237, 3.0397056340529343, 3.056976199744826, 3.0596051857434445, 3.062243337559397, 3.080101124277533, 3.1245584518383414, 3.1841655216398568, 3.24826320875437, 3.3163160035855084, 3.3887140648493226, 3.465309469282213, 3.529308202059154, 3.5566157652404007, 3.560768467311473, 3.5649380403395643, 3.593130521175267, 3.662731601177954, 3.7549640923872474, 3.8523025391447017, 3.954688010894739, 4.061898399888071, 4.1744566955503695, 4.267748090573318, 4.307528231099945, 4.313593793833641, 4.319628303300466, 4.3603158810722915, 4.460272475877798, 4.591067073649783, 4.7284208229855205, 4.871662219081227, 5.021565419814316, 5.178263651496254, 5.306912236957054, 5.36183091396509, 5.370113222556147, 5.378409732746096, 5.434490370459811, 5.572150607745264, 5.75356119245355, 5.942397708524047, 6.140181793637714, 6.346553091480538, 6.562830210051108, 6.741739703895035, 6.817858806680678, 6.829327806084892, 6.840866104093885, 6.918617660910885, 7.110560634285592, 7.361609882638801, 7.624542732401742, 7.899755154399739, 8.186965064859056, 8.48773038374307, 8.736177332307404, 8.842170645827538, 8.858171203707133, 8.874205029413462, 8.982165484960243, 9.24891657465355, 9.598409568207739, 9.964812684762865, 10.34841066876247, 10.7495230675611, 11.169355785923262, 11.516444605472962, 11.664680745465487, 11.687065775074505, 11.709506439865141, 11.86049757759963, 12.233465014315547, 12.723593282520717, 13.236482733201042, 13.774871659323997, 14.338585171399941, 14.929168998116912, 15.418208596057106, 15.627362848496917, 15.658971014025969, 15.690647858642318, 15.90420667051189, 16.43075294358909, 17.123939904842842, 17.85130121586724, 18.61442317666914, 19.41507691201065, 20.255152569274138, 20.95036842810069, 21.24806586587604, 21.29306136588955, 21.33815704224222, 21.6420339643372, 22.391335663925116, 23.3792764850879, 24.418010303127108, 25.507877640819743, 26.652280268523544, 27.855960996085688, 28.852484754412735, 29.279864090036448, 29.344343950997963, 29.409031638116037, 29.845045004863263, 30.92308864266421, 32.34582424431481, 33.83966419375709, 35.41330292238326, 37.069534375339266, 38.80935241312953, 40.25449028151013, 40.87364727118762, 40.96727999068954, 41.061158819861916, 41.69486407202191, 43.26212359878101, 45.32977445837856, 47.50879481918327, 49.80487900246346, 52.22299860142899, 54.77110377524902, 56.88904536470377, 57.797431736153534, 57.93497702667736, 58.07286478775626, 59.002119215252016, 61.30100080292407, 64.34351725242966, 67.55203797832068, 70.93604440311137, 74.50501182054843, 78.27529065757467, 81.41316552621977, 82.75905648797732, 82.96268646826535, 83.16682487587023, 84.54455882772385, 87.95420039034323, 92.4687548828248, 97.2419598782721, 102.283244725293, 107.60821000259058, 113.2351652962063, 117.91960083413699, 119.93411900705655, 120.23904570781157, 120.54484579245798, 122.60817084422652, 127.71896698376761, 134.48846289033295, 141.6548067764965, 149.2356848721442, 157.24355636680997, 165.71374452322428, 172.77428578913987, 175.8068402610949, 176.26616409265358, 176.72675251964225, 179.8290066238317, 187.529037701424, 197.74726783576892, 208.54724278904695, 219.9762090085352, 232.04413167579068, 244.795097655969, 255.42927665175463, 259.9892230129655, 260.67901083942326, 261.37080306242075, 266.04436933986875, 277.635227303025, 292.95546474588446, 309.112044782238, 326.17193833518303, 344.15257023612884, 363.02078381508363, 378.689248686345, 385.3794531519312, 386.3904230107194, 387.40413708956277, 394.2403653001778, 411.13263458843505, 433.3420844333268, 456.52422560411173, 480.69887769655094, 505.9126695707472, 532.0135102833289, 553.3302226585697, 562.3265880392507, 563.6822756507729, 565.0414873921985, 574.197448715575, 596.5480810475894, 625.2367847829472, 654.4880491154987, 684.1168035485949, 714.0228430980135, 743.9036153342557, 767.388724123359, 777.0996097679038, 778.5503822581942, 779.9999849838485, 789.6392431128163, 812.4040021360042, 840.4152128857199, 867.446363317974, 892.8439148334577, 916.8642378195884, 938.9348561521791, 954.9959842778652, 961.2310337929536, 962.1677726874009, 963.0957442431543, 969.0722727616832, 982.24917243846, 996.5716059560035, 1008.4644751827462, 1017.2905519856085, 1023.2810350850632, 1026.4725673840082, 1026.7102329492593, 1026.176361439826, 1026.0724437220442, 1025.9622767429742, 1025.2761694841533, 1022.2747872585974, 1015.4309229986651, 1005.776383568453, 993.3857982250098, 978.4175706923403, 960.9898863582744, 945.2724566350937, 938.4912311923406, 937.4421554265559, 936.3885716386386, 929.219786957899, 911.050908529799, 886.8676996701627, 860.9832165759942, 833.7009769094765, 805.3447282373077, 776.2088544910074, 752.9198645699671, 743.1193658488892, 741.6466217726947, 740.1720308123187, 730.3028537008487, 706.6412612567658, 676.8286344121889, 647.2737409971529, 618.1246291302936, 589.6454661392153, 561.7751290953734, 540.2470082468674, 531.4196777337496, 530.1061620922017, 528.7945586067957, 520.0837276055926, 499.6353404996816, 474.66131576140884, 450.78287397331576, 427.8239355939991, 405.8961848981666, 384.96089358054974, 369.0215609269192, 362.5724267967144, 361.61782771963254, 360.66535677206986, 354.36408315330095, 339.6452059476979, 321.9320225079636, 305.11644209654565, 289.15950240678944, 274.0270093173361, 259.73033643813693, 248.91528525290207, 244.55835086381262, 243.91295498826588, 243.26920946810594, 239.01127871554118, 229.08303333777212, 217.17520495917353, 205.89252175512058, 195.2544662197232, 185.18773081634492, 175.6655171003406, 168.49242502830188, 165.5929088582736, 165.16332833066124, 164.73601446296564, 161.91095813707256, 155.322804508214, 147.43073270636918, 139.95581622569156, 132.90463098890876, 126.22863296484346, 119.91529985571039, 115.15242338425804, 113.22782477302312, 112.94362209748631, 112.66015201232015, 110.78534417264733, 106.41103769173503, 101.16223616169775, 96.1936503386018, 91.48843616560706, 87.03414483276613, 82.81570687505501, 79.63227406456235, 78.34741537555493, 78.15721856693308, 77.96681891232849, 76.7087030669501, 73.7810113569822, 70.25807655295172, 66.92598513575757, 63.76439333231314, 60.765838656298946, 57.92146779388065, 55.773286703846566, 54.90555148091904, 54.77697388057884, 54.64875848444692, 53.798815855693185, 51.818748163540405, 49.43984514812852, 47.181879104859206, 45.03805846874874, 43.00297645603868, 41.07118010630105, 39.610058330091476, 39.018995385079535, 38.93142711619475, 38.844063549293644, 38.26571975574147, 36.91495096244287, 35.288603800531895, 33.74260307011473, 32.275283396246195, 30.880104010293984, 29.553817930403557, 28.547058336349977, 28.14033889089326, 28.080162269446845, 28.020136688804257, 27.622155798756058, 26.6924253985425, 25.57251776532743, 24.506424579865996, 23.493658506038745, 22.530536716088626, 21.613762236473537, 20.9180686457493, 20.637090878960972, 20.595425815384747, 20.553863795924578, 20.278733504805153, 19.635551408163376, 18.85998366994123, 18.122442462991458, 17.42130767980513, 16.753883301378547, 16.119273578134028, 15.637303915011856, 15.442704953298891, 15.413861529386187, 15.385092823990103, 15.194318361669398, 14.747885191980233, 14.208573706474382, 13.69641990910968, 13.208963944579262, 12.745084653521833, 12.304763489393787, 11.971084327218541, 11.836162447313287, 11.816151855837848, 11.796189815611207, 11.6645040271826, 11.356978578664988, 10.98679696200284, 10.635940457032522, 10.303664535790531, 9.989496042517432, 9.69210369083363, 9.46749161557404, 9.377074110032966, 9.363687713194777, 9.350340932493106, 9.26219972363028, 9.057332102312698, 8.812084306340385, 8.581025509998234, 8.365270925594489, 8.162231822126275, 7.971845442741779, 7.830355985645022, 7.773725008384623, 7.765362054675275, 7.757027973481622, 7.70187108556111, 7.574519027439371, 7.4242371093914965, 7.2845728916589145, 7.155812379006882, 7.036712462605905, 6.927669434044357, 6.847539134371912, 6.816007963153576, 6.811392685308242, 6.806798621240239, 6.776736721380426, 6.708632714014136, 6.631150438999277, 6.562822090047017, 6.503514958263827, 6.4523559835499915, 6.410956709424089, 6.384698688684298, 6.375068515845815, 6.373739106075521, 6.372436892230346, 6.364164254989557, 6.3481258889155985, 6.336194631031587, 6.333178673087122]}, "24": {"0": [2.704549097853035, 2.7284693983141146, 2.820996063550454, 2.985245598375457, 3.220413916240734, 3.5332807664466914, 3.7743283724534344, 3.8325953301325244, 3.837439078308916, 3.8423032248535125, 3.902906077622815, 4.19927694650518, 4.753624088627985, 5.42387581748946, 6.233937231957829, 7.217115926936403, 8.410992553072544, 9.29247456046334, 9.50340335912508, 9.520923592809632, 9.53848721846911, 9.756267424128193, 10.815301864773044, 12.789629258590132, 15.204355831846856, 18.167352639463456, 21.81504986695524, 26.31490446314335, 29.69265461466534, 30.505766695613687, 30.573487973971282, 30.641398197710078, 31.483195640723284, 35.61922740768742, 43.467555141011076, 53.27444898497164, 65.57970197405939, 81.06953408759155, 100.62350112750973, 115.57427434659263, 119.20450020744077, 119.50714516447255, 119.810624677803, 123.5886585269978, 142.27221946560792, 178.3279396175442, 224.19786069760875, 282.401830576111, 355.85012013694507, 446.99239266743854, 514.2714893006657, 530.1793030934492, 531.4881701574963, 532.7985579954587, 549.104175078282, 626.3661295123662, 756.5420917741445, 882.4274395916968, 983.2830060485034, 1040.926690793567, 1044.1596498238073, 1018.1347253663007, 1009.4102446549471, 1008.6680942851915, 1007.9216984430692, 998.0010584380062, 943.1548401433171, 828.4586664742652, 698.5253694353612, 571.6654101861727, 459.56789024471374, 366.0976303513474, 316.49504693460074, 306.4127354757406, 305.60176769109853, 304.7927036728536, 295.0922042406317, 255.01754576377377, 202.6071834455202, 161.40197988991687, 129.00032485046765, 103.51286208225332, 83.39708642528953, 72.92398702408177, 70.8023604235418, 70.63146577826139, 70.4610516356264, 68.41462126105483, 59.977373724514614, 48.87900889360612, 40.03059260638125, 32.94851211020175, 27.2678651141121, 22.69783292808526, 20.28242754984612, 19.790225297550908, 19.750617146479385, 19.711109786875223, 19.23703227315692, 17.264315281068043, 14.63966159491859, 12.519953903837134, 10.823246336826548, 9.479655231472341, 8.43493210567164, 7.908322516747637, 7.804362882519201, 7.796027186779645, 7.787718483156956, 7.68858689126111, 7.29260700181017, 6.822782541330176, 6.529857530951479, 6.442103932832323]}, "25": {"0": [2.7053767530736157, 2.7061497607525777, 2.7089125295514327, 2.71229510267463, 2.714204293777812, 2.714597591519315, 2.714999434639824, 2.7172369573179136, 2.7228449274761166, 2.7309894711201808, 2.7406530394988633, 2.7519848396201456, 2.7652121032111268, 2.7804066583825136, 2.794388054714789, 2.8011661532498295, 2.802440308289139, 2.8037303435455025, 2.8107257275329154, 2.8270295715458107, 2.848063885974475, 2.8709309343003278, 2.8952579628550517, 2.9213445916929945, 2.949503029820454, 2.9739547244806244, 2.9857019402619205, 2.9879842338145215, 2.990276801869691, 3.002409813766544, 3.029301565606619, 3.063077451256902, 3.098731019289669, 3.136316646039564, 3.1757786322046515, 3.2169586726005517, 3.252767310482218, 3.269764977737734, 3.2730513054437917, 3.276347821978538, 3.293729785317283, 3.3320933875412218, 3.379936611265612, 3.429739166770829, 3.481452197388241, 3.5353960823633943, 3.5913657109331285, 3.6394714306198277, 3.6623226195445224, 3.666720175015909, 3.6711375895993124, 3.694476518666562, 3.7458104559108447, 3.8094942211546177, 3.8754184047738667, 3.9437217371168813, 4.0143191390342885, 4.087312510117728, 4.149625183700824, 4.179188125015518, 4.184889556516293, 4.190603095989745, 4.220633665770376, 4.286600616558244, 4.36838694829667, 4.452699159048563, 4.539460827822764, 4.628897675924608, 4.721231820096587, 4.800014487746272, 4.837215715677376, 4.844390063970952, 4.851580869800814, 4.889403029075614, 4.972018279145425, 5.0747556049910445, 5.18001017855559, 5.288870665950657, 5.400712277756936, 5.515897183394897, 5.614039376648741, 5.660407529065962, 5.669380280453453, 5.678420825032535, 5.725697702637217, 5.829222084749751, 5.957042247783703, 6.088689099215047, 6.224752447430734, 6.3648513385710865, 6.509082589079702, 6.632325163672835, 6.690637420206851, 6.701884450397462, 6.713152530811465, 6.772303087551187, 6.902403103181689, 7.063356482805364, 7.22913426695678, 7.399724448238901, 7.575827923760223, 7.757243723824213, 7.9119340905139355, 7.9851395930037805, 7.999274848627089, 8.013442961455683, 8.08786591417422, 8.251055524080613, 8.453380435115896, 8.661486224929016, 8.876244378825476, 9.09735152992663, 9.325342085146758, 9.519836457066624, 9.612008453084917, 9.629765656977943, 9.647553365972753, 9.741024887707042, 9.946353580699341, 10.200054849996832, 10.461995371934652, 10.732178620412112, 11.010772557034066, 11.298151347976242, 11.543411079673454, 11.659589956426773, 11.682004150879026, 11.704470307991054, 11.82257262744797, 12.081405416449668, 12.402223230465836, 12.733123587149777, 13.074380145474487, 13.426702660964043, 13.79004695247599, 14.100450595505134, 14.247534367947742, 14.2759049999435, 14.304401329301431, 14.45419603381825, 14.782239447695671, 15.188671118428935, 15.608641543475073, 16.042112160423255, 16.489810035462618, 16.952663490372213, 17.347500097001507, 17.534528727974724, 17.570602984877862, 17.606761693463053, 17.797005447967635, 18.215257441760485, 18.734023086656293, 19.26992893406538, 19.824111779218146, 20.395495950881934, 20.985251043180597, 21.490230065037164, 21.729334221939897, 21.775416011110778, 21.821588209141247, 22.064721389192353, 22.599386010080963, 23.262451784751534, 23.947997399375396, 24.65555705165855, 25.38779700992386, 26.14359247760421, 26.790695140473932, 27.097903633933473, 27.157297916216095, 27.21663645411732, 27.52861618413416, 28.21479217037573, 29.068424523080434, 29.949022902506204, 30.8589646403732, 31.801820637532064, 32.776244897947635, 33.61089117076506, 34.00640546290956, 34.08276437327718, 34.1593249352076, 34.56244717209812, 35.448783664074305, 36.54849107520141, 37.68767721861177, 38.86722277379366, 40.08599994361906, 41.34773638491871, 42.42919698697249, 42.94244585780488, 43.041597145830174, 43.14089792252669, 43.66315777575243, 44.81116212080581, 46.23781292584223, 47.71743843781773, 49.24772812815602, 50.830771156510515, 52.47310991973464, 53.882361355590525, 54.55144747946541, 54.68019783558166, 54.80927822857658, 55.4890355226228, 56.98444517828015, 58.844242950464455, 60.77401882415071, 62.77444370683284, 64.84392964750563, 66.98676997242123, 68.82519507419867, 69.70065627727698, 69.86959410524238, 70.03898065330907, 70.93109295898891, 72.89077079599005, 75.33051488220146, 77.85658754996139, 80.47400355999453, 83.18606552420977, 86.00556198615133, 88.4204547350639, 89.5686345986049, 89.79033266461039, 90.01262194272452, 91.1832637099949, 93.75886693678851, 96.96643022323353, 100.28789353467731, 103.73714756917526, 107.31405092762118, 111.0274701445803, 114.2104253155285, 115.72353822413622, 116.0157467419167, 116.30875568638885, 117.85203152930069, 121.25347896452176, 125.48354061488217, 129.8737335827066, 134.4349075404275, 139.1632820978916, 144.0698820700338, 148.28320334611792, 150.2825357105479, 150.6687214250463, 151.05599580432767, 153.09626677227263, 157.59383059435646, 163.19715443389057, 169.01283851904574, 175.0468736632721, 181.2962535282567, 187.80017264183007, 193.38884716418426, 196.03681831291675, 196.54815109726422, 197.06087285448115, 199.76118567303757, 205.71071723636612, 213.12541707679827, 220.81859029263447, 228.7926086586918, 237.07257281886334, 245.65967109374338, 253.02652657642338, 256.52471964701465, 257.1991151661504, 257.8751314316155, 261.439528183306, 269.2861242598082, 279.0386282967654, 289.13252605764563, 299.61057489673817, 310.4892108768267, 321.73635352431063, 331.3534643324092, 335.91951971222454, 336.8021432256208, 337.6872911488693, 342.34445751149815, 352.5736879608812, 365.2184248761204, 378.32122156804894, 391.8657032770412, 405.8153197511268, 420.2164214048466, 432.4828668412209, 438.3062165510536, 439.4284580010339, 440.5530613285109, 446.4647987725249, 459.36497589650673, 475.3250146495905, 491.7154692489878, 508.55566599435264, 525.7097013068067, 543.2650953012711, 558.2069681760871, 565.1656028735783, 566.4984718175197, 567.8420885007703, 574.9478691701696, 590.3600901285523, 609.2393124659983, 628.2549215048166, 647.6018981771366, 667.0612008851749, 686.7516719390609, 703.1353994839482, 710.7139089810022, 712.1679398547503, 713.6316467431134, 721.2851272003359, 737.505585234283, 756.9507963922545, 776.636132708004, 795.849025119778, 814.9372051918368, 833.6028438358138, 848.8804318322229, 855.771182324909, 857.0866078926781, 858.4007615827733, 865.1349992513652, 879.3672503135157, 895.7574627777581, 911.8158251328483, 926.9454329670112, 941.1114902868471, 954.5860539463883, 964.8542512514317, 969.4971605508507, 970.167931684786, 970.9696294450108, 975.251841137267, 984.1327885893987, 993.6829243005989, 1002.2312845862755, 1008.9692530084316, 1015.1500374507672, 1019.97537888156, 1023.1031410759368, 1024.1548238713995, 1024.334833460341, 1024.5085551197835, 1025.3136615175374, 1026.4274177905022, 1026.1822402042512, 1024.9534261293827, 1022.4177640960628, 1018.6479482632604, 1013.5978662701024, 1008.3429411063214, 1005.7016521288889, 1005.1538106813757, 1004.600784662373, 1001.6283035230922, 994.8770006749237, 985.5709112862648, 974.8542124372717, 963.2357849713043, 950.6358212248342, 936.996682074247, 924.9501430048139, 919.2088770818647, 918.096611280987, 916.9801838046981, 911.0819004983392, 897.8270173590823, 881.3547884342205, 864.3091740050654, 846.4400014571305, 828.1382726549601, 809.3306306934024, 793.690812289455, 786.2342211810587, 784.803547109711, 783.3725983160668, 775.8948538873738, 759.7711028117411, 740.0671034725809, 720.4682095534183, 700.679320792378, 680.903150910721, 661.3410668982651, 645.225020888291, 637.7436469518816, 636.3148061556333, 634.8871319358682, 627.4499091277548, 611.6623437747018, 592.8032833988995, 574.2569489939827, 555.9447990072689, 538.1408948196331, 520.6923130628179, 506.43534863596494, 499.9372126706773, 498.7037768569322, 497.4737405126789, 491.0404140861551, 477.387025462048, 461.3859759099332, 445.8019729821209, 430.65096512870076, 415.95801495700744, 401.7053027367852, 390.17564623737314, 384.92911381205954, 383.9317419552326, 382.93668097491195, 377.7773043427554, 366.9091215241621, 354.1778614710426, 341.85926751150026, 329.94009888268414, 318.4329028457458, 307.2990981520887, 298.35583826770926, 294.2979882558783, 293.52650898325, 292.7565791868829, 288.7636792825672, 280.3526657906428, 270.5599618708169, 261.1041423150649, 251.96647789724895, 243.16880556862375, 234.68502101976122, 227.8519973100792, 224.75700414916395, 224.16961138006326, 223.58387716430295, 220.551768680614, 214.1607437404436, 206.71598000649112, 199.5445916159939, 192.63155816272555, 185.96608924171244, 179.5275811513079, 174.37334819365662, 172.03539134900953, 171.59116009028608, 171.14803891167693, 168.8523622956703, 164.02469508408586, 158.39066798150796, 152.97223287953867, 147.75491858482587, 142.72453879111197, 137.86908856143577, 133.97214227328712, 132.20557827122096, 131.87048735392403, 131.53636069679507, 129.80357653601865, 126.15584290288695, 121.90656432078602, 117.807564592116, 113.86439540479304, 110.06036204527338, 106.38595662560033, 103.44103589235621, 102.1040788448442, 101.84948317155651, 101.59551267884906, 100.28114551128051, 97.52128625232564, 94.30683072974503, 91.20627645764154, 88.20912499024028, 85.3223193018165, 82.5418796680641, 80.30707899911157, 79.29097448372859, 79.09803848078303, 78.90561197123283, 77.90944266237108, 75.809183750747, 73.36373227536758, 71.00199548723153, 68.72626521335695, 66.52997350292854, 64.41248147477583, 62.70891077322481, 61.93209673566538, 61.78448751535669, 61.63773818045012, 60.87773613881001, 59.274998324819165, 57.409783433030015, 55.61004552981477, 53.86734303246507, 52.18989176092157, 50.56934120398612, 49.26824948152367, 48.676490416090246, 48.564098082804996, 48.45199909617942, 47.87141372581705, 46.64481928826841, 45.21688584797523, 43.836357479582546, 42.505002557916896, 41.21638610008324, 39.97345478977342, 38.973146801918894, 38.51840980154081, 38.43205824970433, 38.34593735517616, 37.89858773274283, 36.95619773949276, 35.85774583746268, 34.79426878648234, 33.76763585255141, 32.77605300288222, 31.817501861982205, 31.0445114071982, 30.693320296680344, 30.626762459852053, 30.56019519115833, 30.215041108692088, 29.488184723993587, 28.63984262673009, 27.818960418313377, 27.025367913160828, 26.258532752023317, 25.51681620716983, 24.91909810436934, 24.647213017659602, 24.59554826045467, 24.544015451327443, 24.27702397874295, 23.71410262262881, 23.056395283726427, 22.4192223038554, 21.804543389879463, 21.210180699753224, 20.63509986021376, 20.17220947163362, 19.961786758272886, 19.921829308876283, 19.881971608231108, 19.675279311406378, 19.239203108287672, 18.72908733471181, 18.23663370061123, 17.76012691363811, 17.299454319195544, 16.85349574102263, 16.494204124094747, 16.330612418850386, 16.299553653620883, 16.268579866109846, 16.10816852112032, 15.769486596881942, 15.373538090058814, 14.990552940274693, 14.61935071783507, 14.260805123783339, 13.913688931554967, 13.634309305762176, 13.50715972844592, 13.483013127700913, 13.458930463338989, 13.334195127094404, 13.07089255709852, 12.763268223561447, 12.465876340144877, 12.17887853643275, 11.90178643692514, 11.634246600699575, 11.418988330782584, 11.320925053415774, 11.302300582915759, 11.283721192765517, 11.187777199664941, 10.985458660677224, 10.750014697950949, 10.522723706111352, 10.303495025080966, 10.092326487286279, 9.888946518439079, 9.725423528683688, 9.651299156308676, 9.637239530756078, 9.623223324334383, 9.550617945509757, 9.398257835457233, 9.221235930081715, 9.051160949140328, 8.887437749600515, 8.730539363751271, 8.580061732115665, 8.459852118371701, 8.405475618966918, 8.395170337368693, 8.384899212035714, 8.331615184439968, 8.220111093834445, 8.09129695944976, 7.968159905328809, 7.850526170609412, 7.738419846881253, 7.631236876925347, 7.546259045717918, 7.5077798148079715, 7.500438877000425, 7.493141520716333, 7.455833700733745, 7.3783104747918875, 7.288945916638412, 7.204599423771244, 7.12474896226493, 7.048814094991907, 6.977680776152381, 6.922064740803189, 6.897169793354337, 6.892474923134184, 6.887804879583676, 6.863805657957227, 6.814342698302898, 6.758732260697419, 6.707069337807341, 6.659570026238756, 6.616233338862725, 6.577242394348452, 6.54796165893405, 6.535380471689885, 6.533047155440616, 6.530729435443693, 6.518920793960566, 6.495544592477622, 6.471013984306086, 6.450583296865099, 6.43420053401471, 6.421767975109479, 6.413481053270451, 6.4099840771434895]}, "26": {"0": [2.7222733401602577, 2.7224335729837827, 2.7224921219048817, 2.722558829502251, 2.7234889801784803, 2.730081453961503, 2.7458972392654326, 2.769668755226552, 2.802804429771441, 2.8442850422363497, 2.8940265478196143, 2.937117483834282, 2.9535787050898854, 2.9556450489618213, 2.957731495004104, 2.975251732069204, 3.027143790438109, 3.1045135293520283, 3.190980023036359, 3.2869670062858183, 3.3924937392541157, 3.5077665176327004, 3.600187198166412, 3.635007468708694, 3.6393334798604666, 3.6436703663860666, 3.6793757970745005, 3.7825563585533897, 3.931639770210312, 4.092640404804854, 4.265769796253486, 4.451842487413127, 4.650762931858289, 4.807634554144463, 4.865863820371023, 4.873100214944436, 4.88035277187868, 4.939994891760969, 5.111389030232464, 5.356254661978954, 5.6175003363656595, 5.896969178799504, 6.195831304447745, 6.515263456549719, 6.767138401788882, 6.86095519277064, 6.872571767518364, 6.884214789453205, 6.979969100932933, 7.255824993056149, 7.649928240239291, 8.071459270812213, 8.52321086941389, 9.007174398343773, 9.524219762857719, 9.93205697817725, 10.084082820357876, 10.102904460748327, 10.121752701249733, 10.276791736433818, 10.72371150290181, 11.363204638597034, 12.04865317478073, 12.783803836291375, 13.571742072697173, 14.418829313996298, 15.086749687214677, 15.335281708927294, 15.36619584268583, 15.397180093612421, 15.65222283336485, 16.388599808253637, 17.44366740112767, 18.578252563427885, 19.79915404692667, 21.113496454492658, 22.525651609211675, 23.644024784165843, 24.061866942397153, 24.113624094418757, 24.165514251433006, 24.59283128130006, 25.827814006394963, 27.60357784465628, 29.517505102451917, 31.58200836913283, 33.80992500160588, 36.21390131066921, 38.123834831063895, 38.836966987880515, 38.925690927351354, 39.01465905280926, 39.74697173094979, 41.86261477586718, 44.91591653846329, 48.215184400425635, 51.78195600502766, 55.644558092836554, 59.822907135015164, 63.15080125490738, 64.39469023993702, 64.54927458590903, 64.70424046487872, 65.97980611674699, 69.68552874591761, 75.0367183126209, 80.83383021209532, 87.13168420218328, 93.95721886850818, 101.36427903700837, 107.2714208418097, 109.48389740036336, 109.75913637849123, 110.03514765833182, 112.31052043317852, 118.91231108968933, 128.46259336904126, 138.83538657415045, 150.12235843611649, 162.38387445279815, 175.71028786719725, 186.33231948509138, 190.31954398870792, 190.81578701248353, 191.31366324068472, 195.4086194773779, 207.2892584990011, 224.5001809833694, 243.19506764750065, 263.45624083217905, 285.43844363604506, 309.21689926222365, 328.1202833794978, 335.2045187202871, 336.0843276304519, 336.9662325960601, 344.2226300521155, 365.15840379365505, 395.27165741135775, 427.5780905645258, 462.11885792284437, 498.84460971659286, 537.8141933117034, 568.0095767248357, 579.1494637834701, 580.5272345479358, 581.9018166154676, 593.1641248967665, 625.1944673573014, 669.196153448906, 714.2170690134512, 759.3446347944812, 803.8116112188867, 846.7942203676586, 877.6078408234436, 888.1034562176023, 889.4017745251379, 890.6941942924716, 900.9978259742516, 928.3189344775653, 961.4555710797882, 989.649877784808, 1012.3809548285881, 1028.9565864008496, 1039.1761264378115, 1042.2351684231242, 1042.4856153289497, 1042.491658522037, 1042.4916166589815, 1042.1992682781338, 1038.9993697633338, 1028.6921689171584, 1012.0325862139281, 989.3146519276104, 960.9393645043078, 927.7768765106915, 900.5210034877412, 890.2610919949834, 889.0487915562046, 887.8405051303562, 877.1412185649286, 846.5048685755634, 803.406314088728, 758.6703693756727, 713.7252801896851, 668.7106111762257, 624.6198241911894, 592.6466044507512, 581.4083703145349, 580.0473388244864, 578.6826991838719, 567.5537838842888, 537.4480141199009, 498.55774633879446, 461.74456917850733, 427.24371115210215, 394.94778066542347, 364.8965224497764, 343.98743335502905, 336.72504873580203, 335.84256334774403, 334.96241396300815, 327.8953550296148, 308.9872403129712, 285.2321145789435, 263.28367721389225, 243.03099762232048, 224.36840740017288, 207.1863760618573, 195.33377660648517, 191.24041587846125, 190.7436176571781, 190.24815335323518, 186.26705840870332, 175.64851130858534, 162.3439576776592, 150.10640600998556, 138.8450043599711, 128.47451693154864, 118.9353542187436, 112.35209241368648, 110.07854766306812, 109.80282222201542, 109.5277573011052, 107.32007421387718, 101.41996904004161, 94.02658384013195, 87.21271070591078, 80.93669433918049, 75.14418041276882, 69.80955450287493, 66.11268499516429, 64.83628502607863, 64.68138503721435, 64.52692405057712, 63.28598959070095, 59.96669986633805, 55.79898238270973, 51.94870538689093, 48.39647985294421, 45.1103826518922, 42.07481708297738, 39.96882409257002, 39.24168571107792, 39.153418467810646, 39.06538451161935, 38.35749327436545, 36.46076055211813, 34.07173713386517, 31.85813391817158, 29.809971141516314, 27.91113662762414, 26.153886409490607, 24.931278287354484, 24.508728112958313, 24.457429095696973, 24.406264397267087, 23.994782665094075, 22.891237682565265, 21.500973975624966, 20.211158634032397, 19.016171946666073, 17.90787172701458, 16.880460285640957, 16.166316467731278, 15.918796137604218, 15.888728218580985, 15.85873336730213, 15.617302577514677, 14.970391645655955, 14.154805694926319, 13.397118036552712, 12.696090046098476, 12.04736455849047, 11.447124919020352, 11.031839502022821, 10.888530566525807, 10.871152006467216, 10.853857244231436, 10.71467257771267, 10.342481510461154, 9.876490258662123, 9.449063855146242, 9.057756772726423, 8.700847044112505, 8.37632216603133, 8.155318228193392, 8.0798618415557, 8.070739323264824, 8.061649137260108, 7.988665831847227, 7.795925772956563, 7.560287862633158, 7.3497026486363515, 7.163396513709857, 6.999965077495618, 6.859184929940651, 6.768595246646094, 6.738929476445423, 6.735388863383373, 6.731866034384632, 6.704085821335963, 6.634725231786657, 6.559681302401386, 6.506016615893381, 6.4730261107609754, 6.462397099536032]}, "27": {"0": [2.7261454850372777, 2.7503293509785194, 2.7591769466356606, 2.7600290057389407, 2.760890471709756, 2.7712181758648446, 2.8259094299359773, 2.9495875588243643, 3.122158473907057, 3.344865104527029, 3.6224596115030345, 3.9591893273589345, 4.211531696280146, 4.27711107123684, 4.2830264008116, 4.288954584625952, 4.356457459316009, 4.653924205241151, 5.178514532777945, 5.791306613242009, 6.508395217342613, 7.34920972351772, 8.335005910519616, 9.062015962973993, 9.25006282407401, 9.267003068536358, 9.283980835402787, 9.47754509777426, 10.328855027984234, 11.833592623750233, 13.604205291841113, 15.694959477699465, 18.16946558224279, 21.103334799163424, 23.286481231655298, 23.854946355374945, 23.906201558869828, 23.957580039559854, 24.543431387719426, 27.13466323560603, 31.774253846481457, 37.321042310786936, 43.96464458677629, 51.93860606853293, 61.52830503103649, 68.75377835836849, 70.64398939747113, 70.81459058187446, 70.98567078646491, 72.94115252220445, 81.64745847338433, 97.40133203108232, 116.48671453020843, 139.6218062904191, 167.70129789706073, 201.76000965055974, 227.53618127735936, 234.2803911494247, 234.8900968963171, 235.50139034086038, 242.48007934031628, 273.535856967914, 329.47809827046365, 396.1221293954269, 474.1896862647307, 563.3919368230673, 661.1264185557795, 726.3825772246413, 742.1977439203606, 743.6060365419648, 745.0137245586709, 760.7410794669953, 823.3074354739098, 909.5786992602924, 972.6324380615748, 1005.6069598317654, 1004.2664018574377, 968.4582673917968, 929.3874309678616, 918.0830992529494, 917.0595507058797, 916.0320228758644, 904.0665314387472, 849.8999917446656, 753.9764152058265, 653.170484684392, 555.8907789745658, 467.54851039185127, 390.4033890270912, 346.6599982114226, 336.73262109142667, 335.86231033033886, 334.99431943728916, 325.3995414676743, 288.54966252158385, 239.4996161160306, 198.87253725771492, 165.36001480101572, 137.73006648860638, 114.95594196230213, 102.41598197618234, 99.59572783578909, 99.34892841155924, 99.10279133674537, 96.37974549524125, 86.00893165288649, 72.26469130307913, 60.89025092084434, 51.45790982313639, 43.62692959145925, 37.11033201199235, 33.48562554001309, 32.66761552524942, 32.5957564470493, 32.524212259123644, 31.733151435919314, 28.700099409659966, 24.647145962662737, 21.256107576501424, 18.418844604526917, 16.04258540106548, 14.04687217352479, 12.932182258469656, 12.680796752082856, 12.658770729942349, 12.636800827227317, 12.393460171206511, 11.461919680167007, 10.226779839758944, 9.213962705899533, 8.394815409240989, 7.744669359077987, 7.2414648793989675, 6.98595999931461, 6.93183489674455, 6.927156153165823, 6.922506278202321, 6.871851520080496, 6.694250940824938, 6.515925514158584, 6.457407633659271]}, "28": {"0": [2.726020820211046, 2.7283278837770046, 2.7372179189675556, 2.753184072028186, 2.7698330447300945, 2.777099544100985, 2.778056523721624, 2.779017437048625, 2.78707894108337, 2.8108870187706407, 2.8489185650759747, 2.8938513890559205, 2.945656229704789, 3.004668073164439, 3.07105857372394, 3.1258057817621663, 3.147418068364746, 3.1502498578051985, 3.15309194773965, 3.1754973385834626, 3.2383491084946066, 3.3282337048916797, 3.425882804021599, 3.531981438123446, 3.6462798132487544, 3.769363002268593, 3.8684006553590153, 3.906825992379458, 3.9118400534934126, 3.9168677023180494, 3.956309164489658, 4.0654394703316505, 4.21847008741786, 4.3816188595878005, 4.555681020629217, 4.740465388830906, 4.936751035428262, 5.093758918167711, 5.154203887409927, 5.162068485159684, 5.169949295196983, 5.231619549120263, 5.401589359931668, 5.638798024584531, 5.8904066826513235, 6.15752591334407, 6.44159539609189, 6.7434060555107145, 6.984389315498366, 7.077501809200224, 7.089621389448457, 7.101767777326305, 7.196771904545449, 7.458567934546025, 7.824146225459837, 8.213105929927718, 8.626615176354107, 9.065994544694165, 9.533653171069233, 9.906410692403213, 10.050156799121249, 10.068855304613457, 10.087592673158406, 10.234535135943577, 10.640292805127961, 11.20712946185276, 11.810381343944995, 12.452653799454493, 13.135929472450941, 13.864566554047558, 14.446196642526479, 14.671313820196023, 14.700615245395873, 14.729988393827933, 14.960227707871791, 15.596227058981796, 16.486894279365988, 17.43664258642349, 18.450784931477102, 19.533687022724692, 20.688281552958486, 21.61282229549544, 21.97144975653891, 22.01820234945006, 22.065071758687814, 22.432534749197423, 23.447633579481845, 24.869167635692797, 26.390746308664816, 28.015355567818304, 29.75638415253062, 31.617462539983244, 33.11075001476806, 33.69066943462771, 33.76642315490187, 33.84242338554245, 34.43747234633682, 36.083237092912555, 38.39357387701803, 40.870830617910876, 43.52235090399562, 46.37035610586042, 49.421488878628104, 51.8743977945996, 52.82909102479261, 52.953588841605985, 53.07840651889896, 54.05705428345383, 56.763375143009746, 60.57756913822808, 64.67056609718644, 69.06740750290544, 73.79661608333917, 78.87170168848773, 82.96677470667542, 84.55681050397108, 84.76413223977798, 84.97197943287385, 86.60178371574524, 91.12444407938405, 97.51224288956102, 104.37897344416614, 111.76502718613484, 119.71442935380277, 128.26803146213032, 135.1628273847035, 137.85051666561367, 138.20066927821046, 138.55175603441342, 141.30633394043545, 148.94403538302942, 159.71783640517867, 171.32937905017118, 183.82873323781823, 197.25543090906226, 211.71329131688793, 223.34889597959148, 227.87248643303283, 228.4623123002392, 229.05363388026268, 233.69135701067617, 246.56078275792655, 264.6859197238075, 284.11971399775217, 304.95061998206376, 327.25573253240407, 351.0507019452929, 370.0926382691274, 377.4607813227116, 378.4202086072267, 379.3822514777707, 386.9249539045481, 407.6631346917421, 436.5696693429635, 467.10317585760083, 499.2238538933541, 532.8292180374033, 567.7380664689125, 594.9582354192272, 605.2699278479146, 606.6104796224789, 607.9535321957424, 618.4545163224944, 646.626374257141, 684.4172739976515, 721.9136752937726, 759.4348410958326, 795.7828570686374, 830.7480599502383, 855.9671200431856, 864.9203358767396, 866.0735747611942, 867.222409881542, 875.982713116625, 898.0082482221484, 924.4280653947814, 946.9973192922107, 965.6776559228908, 979.9783000216106, 989.1081358946424, 993.0381691454434, 993.822241442293, 993.8785099982463, 993.9269780963408, 994.115048519984, 992.7899011551959, 986.4004328939869, 975.2027608565618, 959.7718185098223, 939.4033836324836, 915.7563069528608, 894.7523119862784, 886.5527410913852, 885.4787818705553, 884.4009855964794, 875.6742424520206, 851.936436955864, 818.6506154094332, 782.9649523690765, 746.1388007818433, 708.5994055918607, 670.8755861614752, 642.3855623097116, 631.7882698671986, 630.4279505340501, 629.0690956944711, 618.5801856855863, 590.9893389849898, 555.159056792572, 520.6511425315738, 487.5977604042097, 456.03181399718284, 426.0784661498079, 404.5496652900629, 396.7212544680693, 395.72089533340704, 394.7226028025585, 387.05024283123424, 367.2322219546619, 342.4107911601658, 319.1704749582917, 297.3848170959508, 277.0939717252615, 258.14272748520267, 244.6696781970825, 239.80763685368905, 239.18772993552346, 238.57119959502225, 233.84108496750451, 221.64952658737252, 206.50731099244746, 192.4387417204189, 179.34919783941356, 167.1822140287651, 155.88964523014457, 147.88507797447164, 144.99961158594948, 144.63176371884654, 144.26487801123469, 141.45204332806216, 134.2244928251215, 125.2666366757787, 116.93176831653197, 109.19728105147091, 102.00715209947806, 95.32448514494335, 90.58976009333323, 88.87939628117024, 88.66136873187625, 88.44425326953377, 86.7780993069549, 82.50348900040464, 77.18857251035556, 72.23994685522675, 67.64178329518684, 63.35818727717085, 59.37382390462935, 56.54438846412057, 55.52401990574868, 55.393934749199815, 55.26417869416382, 54.2686392927651, 51.70931089985424, 48.52562507781608, 45.55843805360424, 42.79340696978372, 40.21828106780063, 37.81344262136839, 36.104056218505896, 35.48665948037649, 35.407994004531304, 35.32933562573726, 34.72588223912937, 33.17505253118573, 31.242709153769123, 29.43825434364545, 27.75428093315582, 26.18052760442511, 24.711314279700026, 23.664380654198595, 23.28639472731823, 23.238169563379465, 23.19006119927947, 22.820921163341584, 21.869226724977096, 20.683899943520434, 19.576979429081444, 18.54206288290646, 17.575290378806276, 16.67239655164901, 16.02834573727332, 15.795465002717071, 15.76574628062033, 15.73609798075884, 15.508195452908481, 14.921372356879598, 14.189997620758335, 13.50634666205748, 12.867238134146493, 12.270751309701195, 11.714997801561152, 11.320344881901132, 11.17802731122095, 11.159869453582296, 11.14175830221282, 11.002882584465983, 10.646043502482813, 10.20398249050596, 9.793668386868589, 9.414244566832798, 9.06430422820885, 8.74162272944072, 8.515732403279038, 8.434961065863275, 8.42468500480014, 8.414441392466795, 8.336098498255073, 8.136280435566007, 7.892551540291526, 7.670766045024065, 7.470119402788765, 7.289209799671358, 7.127804934538869, 7.018071422887321, 6.979612581365312, 6.974759325542983, 6.969914608266829, 6.933115412484806, 6.8421174977874095, 6.73741934915475, 6.649890064872217, 6.579606297310943, 6.526135291812786, 6.489923366112357, 6.473826053302138]}, "29": {"0": [2.74615310473547, 2.759443449438326, 2.8013839711633146, 2.814859872077798, 2.8160036874880303, 2.817156084050079, 2.831998548931325, 2.917164017717119, 3.1131257841095166, 3.3876659166064624, 3.7470585426100804, 4.201262290062554, 4.762620411640607, 5.178523495242899, 5.277425196641844, 5.285566902587853, 5.293725993416305, 5.395616930625936, 5.893646706008232, 6.820361676776243, 7.948849685987717, 9.324602479233175, 11.001210441161836, 13.050208461303232, 14.573975282760415, 14.937276895694836, 14.96722370875788, 14.997239388326735, 15.372646163466824, 17.220163354514316, 20.70176087742681, 25.009412644778205, 30.354888503181513, 37.01859180934493, 45.34609170483923, 51.652003673780065, 53.16869437204355, 53.293981062258645, 53.41965078899248, 54.993204728888266, 62.79218218806497, 77.74207814797782, 96.62563911616435, 120.52385587586151, 150.8153096044832, 189.1926872387561, 218.49784003161056, 225.56117832910988, 226.14535395992203, 226.73110976134996, 234.06220515877422, 270.447019513445, 339.81709803356455, 425.6039867698585, 528.6910529077056, 646.8559138777548, 771.7564660379169, 847.2025218805692, 862.8734468927153, 864.1517572349976, 865.4270326677043, 880.57295992625, 941.0511604512583, 1004.3499430153371, 1017.815048680107, 978.1343508956875, 893.2599846198117, 778.4357443191993, 699.8041493158701, 682.2593855179175, 680.8378541811361, 679.4176515917014, 662.0885646464742, 585.3304305045293, 474.2026164936758, 379.908419190248, 302.747503766157, 240.83528409904392, 191.63972748010903, 166.06459265988215, 160.91965843290228, 160.51095444140344, 160.10350894881046, 155.15700867334485, 134.6504878141445, 107.8171478405983, 86.64062553225844, 69.89656209843923, 56.621678358406264, 46.08115445255296, 40.57013187849116, 39.45836772349766, 39.369521447070014, 39.28089399785388, 38.2079556463408, 33.74164249226053, 27.830110274398955, 23.093843459356197, 19.295201461041053, 16.24469665607214, 13.790467773063193, 12.498989720462692, 12.237733592697419, 12.216868000018557, 12.196056015744208, 11.944108661487693, 10.899642421950658, 9.535251281663916, 8.482192129112395, 7.692695264531291, 7.123571083595277, 6.7491206757440745, 6.615188532969886]}, "30": {"0": [2.7670566704547435, 2.771825558155492, 2.776955783849801, 2.7774163783019046, 2.777886894495066, 2.785026711114998, 2.838848435958962, 2.9985161288129207, 3.251354805366161, 3.6061967299649167, 4.072617962179817, 4.667024217977387, 5.113926606443033, 5.218256562429186, 5.22627936057671, 5.234320993889428, 5.342408515194125, 5.887357134813696, 6.923943712148437, 8.213194255247123, 9.819280643509053, 11.821511414068494, 14.32536969232918, 16.21387733045341, 16.656817479377537, 16.690833441412178, 16.72492585459042, 17.184556869303517, 19.521225362643634, 24.037162493140183, 29.772455616803644, 37.08855755748199, 46.46087030266639, 58.50426786014861, 67.77948549603526, 69.97933089012946, 70.14869307991137, 70.31854437571398, 72.60780802455457, 84.35019000378568, 107.51463413267035, 137.59709722503064, 176.69194334322287, 227.46877935267094, 293.12590284707676, 343.48129129601205, 355.36587780115667, 356.2815292293283, 357.1994265120492, 369.52345132485755, 431.8339346968787, 549.1887496261811, 685.4269114954251, 827.3591089401231, 951.0176646679754, 1028.900979653625, 1046.6272736814335, 1046.8861406688702, 1046.8529380712916, 1046.812423169839, 1045.5617946893026, 1023.6380792851461, 940.1458025001789, 813.5165813199175, 670.8855591150563, 536.3116746620303, 421.16755827482007, 360.2185350904507, 348.2076539280904, 347.31568118058806, 346.4257113631556, 334.83705673318576, 285.7336859029257, 221.78573753742498, 172.33865147979552, 134.28496841397293, 105.02029873280573, 82.47900628271317, 71.05425116020125, 68.82791690202657, 68.66268704298398, 68.49789850993764, 66.359235246228, 57.33568809770513, 45.63249683389732, 36.54004053302098, 29.45129370012308, 23.91114952440437, 19.573835751093107, 17.346531828584116, 16.90994770391195, 16.877464822307733, 16.845016155025302, 16.423470119551446, 14.63829400721084, 12.302434414711438, 10.488675275637801, 9.105542790919698, 8.082572831209326, 7.3550634620408575, 7.028510220627083, 6.970495365164937, 6.966286431379873, 6.9620955654927235, 6.908941361074724, 6.745619595245347]}, "31": {"0": [2.7788451119898707, 2.7791560368867647, 2.781258128194658, 2.7856327680421926, 2.791994657517837, 2.8003237163807753, 2.808549754237803, 2.8127133185969004, 2.8135019673106734, 2.814298298929202, 2.8187930166234585, 2.82975082051999, 2.8447707553740913, 2.8616952496150776, 2.880867973158189, 2.9021419434862405, 2.9251589367644533, 2.9454641586408172, 2.9551730377218384, 2.9569794004467975, 2.958797406291425, 2.9689809312007345, 2.9923461345309508, 3.0226531377411607, 3.055020794141731, 3.0893062078272893, 3.125715106982963, 3.164010418074135, 3.197490119955837, 3.213374455380188, 3.2163184506047107, 3.219273427353548, 3.2356211225350755, 3.272369416966851, 3.318805600438994, 3.3675380808896906, 3.418348042600926, 3.4714751645388247, 3.527056061245949, 3.574767519924469, 3.597180579911876, 3.6012978025378626, 3.605427644107223, 3.6282553120949164, 3.6794425854966315, 3.743696301834962, 3.8104809493120726, 3.879752353800861, 3.951674078123856, 4.026276559659414, 4.090003069429994, 4.1198326415181015, 4.125326671662494, 4.1308324384458315, 4.161206729392194, 4.2290409461020495, 4.313749884135064, 4.401442191732002, 4.492256846242883, 4.58608072835357, 4.683125498945561, 4.765712760950143, 4.804243164241178, 4.811335400848432, 4.818443890044148, 4.857652177659475, 4.94502185512062, 5.053864057775918, 5.166305960078505, 5.282411251751504, 5.402253692089727, 5.526008196645826, 5.6312999811538855, 5.68033558400714, 5.689360791663869, 5.698408176400406, 5.748351897769144, 5.859549306823812, 5.998019425552695, 6.140948215897275, 6.2886060838586735, 6.441062673234816, 6.598409580068746, 6.73226679569285, 6.794722972963052, 6.806219360668692, 6.817742145005951, 6.881286792909468, 7.022908620584319, 7.199405648482097, 7.381944338978504, 7.569896357888054, 7.764002624674136, 7.964869556632137, 8.135887559665015, 8.215680889637074, 8.230358228957813, 8.245067239939237, 8.326133559417435, 8.506693287401465, 8.731967776497363, 8.96487303719741, 9.20544644347007, 9.453735088674996, 9.710786948087065, 9.929517253219958, 10.031531204076357, 10.050293039131953, 10.069082708113408, 10.172716522673431, 10.40384112603858, 10.692232298808005, 10.990230013745995, 11.297652509438365, 11.615325123506183, 11.943458745519752, 12.22352829250441, 12.354237208969726, 12.378294524756726, 12.402406532648962, 12.535346258108738, 12.831500022931468, 13.201191930831124, 13.583280677592537, 13.97833611409524, 14.386999961435414, 14.809767919086182, 15.169851617235553, 15.33807367208609, 15.369038979099445, 15.400075631285794, 15.571214372663055, 15.953342309115632, 16.430056447548765, 16.92272628277034, 17.43368567215061, 17.96166417291518, 18.508962901841585, 18.975492422212508, 19.19336182100339, 19.2334754633865, 19.273684457570678, 19.495639383887497, 19.9908292552807, 20.609378550783166, 21.25043160671575, 21.913745208175495, 22.600615271443363, 23.312194943849686, 23.91980104553668, 24.203479060551494, 24.255710045794814, 24.308070016225233, 24.596940114664626, 25.241640800700036, 26.048307711013003, 26.884111781396587, 27.749329660616272, 28.647313186016618, 29.579536086375107, 30.37313615587073, 30.743903392478998, 30.81224554995683, 30.88077265751811, 31.259180290907462, 32.10504602636555, 33.162905407623164, 34.25853500891851, 35.395677020358995, 36.57385203332991, 37.79731896781787, 38.842255947261, 39.331270250155704, 39.42136714939606, 39.511705810810554, 40.01034185549601, 41.12501377059957, 42.517590530365, 43.96229079625437, 45.46199799099164, 47.01808063418239, 48.6337367006563, 50.01655622816125, 50.662999914080864, 50.782038281340945, 50.90137594817322, 51.559856415346715, 53.03052476745675, 54.87255713348456, 56.787746707119986, 58.77422792915905, 60.83725076297819, 62.979450319212354, 64.81220903026336, 65.67019077832201, 65.82820861542996, 65.98662853450404, 66.86084114933696, 68.81664129283573, 71.26310406373194, 73.80857145959219, 76.45195165804975, 79.19587100518234, 82.04631828395642, 84.4847940023253, 85.62749309312049, 85.83822411302417, 86.04960007326503, 87.21598947479737, 89.82394530986181, 93.09088051318842, 96.48332141456959, 100.01530596197433, 103.67979668526569, 107.4909614038741, 110.7519272029427, 112.27936259830149, 112.56081083020962, 112.8429955638941, 114.40054220056464, 117.88176436913422, 122.25231140165637, 126.79776281667263, 131.5103056179416, 136.41474408847165, 141.5192983359912, 145.87836170959523, 147.92204982088242, 148.29875358016906, 148.67648286920294, 150.76191159559255, 155.43336757240778, 161.2800281905147, 167.35156513965202, 173.6650376316478, 180.22908568797465, 187.05662374376135, 192.89118334612428, 195.62980035264536, 196.13471606733057, 196.6410427533305, 199.43292873898233, 205.66493013215347, 213.47542006069963, 221.59833171470575, 230.03707184559056, 238.79949980492665, 247.89801981550085, 255.66903202174706, 259.30466198519764, 259.974997222197, 260.6472174038976, 264.3599144029303, 272.65953583166953, 283.03693932907316, 293.82718239876516, 305.0265204872512, 316.61235999561654, 328.6287811807266, 338.88672694017947, 343.6712123745824, 344.5511826901646, 345.4329569180403, 350.3035929436876, 361.1796432325926, 374.7910387683593, 388.8660047972481, 403.42624566065524, 418.46640217633245, 433.9958674039745, 447.16818905571375, 453.3394371026559, 454.4759553368564, 455.6151300248288, 461.8400160854882, 475.64818373908923, 492.8681552791586, 510.67403421977065, 528.9207387813331, 547.5555224319353, 566.6916649373943, 582.8504000649319, 590.3375034862179, 591.7096921662679, 593.083204832177, 600.6243915923206, 617.1695825403868, 637.6360929924804, 658.4799845489247, 679.4666443569807, 700.7899193884862, 722.2213186348041, 739.9977199509314, 748.0193876759307, 749.4742679054581, 750.9340683574205, 759.0260658357855, 776.6195984618532, 797.8574574136342, 818.8326728418215, 839.5414312272653, 859.8974396667758, 879.4044833619963, 895.3911818921392, 902.4427274516559, 903.6955054087973, 904.9466281938396, 911.8155080021702, 926.6286907577963, 943.7647450374839, 960.1333611160053, 975.4396674608874, 989.3316575321803, 1002.2614290527496, 1012.1063365256371, 1016.3993596764325, 1017.1168468593794, 1017.7974878823563, 1021.5315161159995, 1029.4748479197845, 1037.6782131744803, 1044.4987655280306, 1049.9091617051695, 1053.697378814056, 1056.2855406712602, 1057.2169341451165, 1057.2960372831544, 1057.2869370111305, 1057.2705600501326, 1057.0520126520735, 1055.8109199891837, 1052.9188753075457, 1048.3862995966385, 1042.8623407728408, 1035.6664889843669, 1027.0682688548163, 1018.8486619964448, 1014.7562853077918, 1013.991507032549, 1013.220856452427, 1008.8776854839963, 998.7321076473897, 985.5080530108493, 971.0812960712576, 955.9634688945182, 939.4467006778303, 922.1878082323975, 907.1212167736566, 900.1620126090324, 898.8503096757674, 897.5362079129824, 890.3011570961833, 874.2404775132314, 854.3894676189042, 834.0218175851084, 813.2693778465004, 792.0754888938698, 770.858596662501, 753.1246923953972, 745.1114440905087, 743.6559272729056, 742.2015362691973, 734.0577644040421, 716.403180013909, 695.1031412539613, 673.8680077749644, 652.858251680139, 632.2474163388815, 611.9120059543519, 595.328020768366, 587.829149624896, 586.4635622869328, 585.0996817356624, 577.6649067505027, 561.625631143824, 542.5846172616275, 524.0723965266055, 505.934027768524, 488.34517446332217, 471.2593213370783, 457.42011958363594, 451.2208393646685, 450.09758254052576, 448.9769496466192, 442.88424245404167, 429.82470112229623, 414.4217385299966, 399.52766812389933, 385.13446522256874, 371.17541303002884, 357.7151573776843, 346.93921894306357, 342.09635390077597, 341.2191131979397, 340.34420724536534, 335.5968918179496, 325.43410998249215, 313.5260231294346, 302.0508241805587, 290.9896622686628, 280.32909408074363, 270.0668533520784, 261.8530041940435, 258.17121567758676, 257.50583564273416, 256.8429179006363, 253.24280820551164, 245.54200994517495, 236.54321702847142, 227.85187496811122, 219.50094909740287, 211.4643850610698, 203.72731840168453, 197.55746071868785, 194.7948837216602, 194.29482651457462, 193.79665638888963, 191.09301511683523, 185.3174195494434, 178.5619727369571, 172.07290530405436, 165.820055655197, 159.81452922332812, 154.03300226715922, 149.414734220634, 147.34721120671634, 146.97292862753366, 146.59964686691416, 144.57427079186775, 140.2561808152368, 135.21850003162294, 130.3660447602945, 125.70162709523305, 121.20649093390004, 116.88775037386141, 113.44453733577458, 111.90361292705656, 111.62437184037198, 111.34580116012533, 109.83465892868222, 106.60825357976485, 102.8385778665474, 99.21532590205548, 95.72533293921265, 92.3672557331714, 89.13859998903433, 86.56262751248974, 85.40926509676731, 85.20046289660965, 84.99224426463955, 83.86272407824694, 81.45099191774474, 78.63037615323123, 75.91396559887238, 73.29970690272924, 70.78766703243824, 68.36447781993112, 66.43215988694783, 65.56787282313492, 65.41153536938357, 65.25558021543635, 64.40822706460796, 62.598114854587024, 60.48047683301422, 58.443114164514064, 56.47946851060061, 54.58933610369517, 52.76907798763746, 51.31529712786578, 50.665536050531244, 50.54775367468127, 50.43025856603367, 49.79225442475427, 48.4287628246709, 46.83531432956336, 45.29802349394467, 43.81911304772862, 42.395544632372435, 41.021254372285135, 39.92385644917807, 39.43332757308069, 39.34448144670321, 39.25587449039545, 38.77495326935745, 37.74608426064432, 36.541439311769025, 35.37934421912192, 34.260329302060086, 33.18298476734994, 32.14281085166204, 31.310474989836898, 30.938144636620525, 30.870673482875976, 30.80337972278114, 30.43814240950197, 29.657698758293083, 28.744506101363783, 27.8634531174769, 27.012482709800178, 26.192836952190962, 25.4031078141688, 24.771429297369338, 24.488733312933693, 24.43747905483041, 24.386346728669338, 24.108641100102524, 23.5155621287767, 22.819510851723958, 22.148629491548803, 21.502130453455194, 20.87813058937041, 20.276633816774076, 19.796028143451053, 19.580732558918587, 19.541707966345104, 19.502774264550702, 19.291338223740766, 18.83862599340901, 18.309009626799917, 17.798494374089824, 17.30566560966719, 16.830164890123257, 16.371309463976544, 16.00424375824725, 15.83983099845571, 15.810014361899098, 15.780267886666067, 15.61872647586363, 15.273379893004321, 14.86885267976825, 14.47884125859799, 14.102748578138469, 13.740114596202456, 13.390196630545292, 13.11040407046764, 12.985093063697184, 12.962388349638324, 12.939743002564622, 12.816848543945163, 12.554365015595803, 12.247233531096082, 11.951435557718359, 11.66679657135078, 11.39288423428829, 11.128888273529414, 10.918596701837199, 10.824648308910358, 10.807645296423813, 10.790692356524321, 10.69861655887845, 10.502091063501153, 10.272588505289926, 10.052355285193045, 9.841035205931119, 9.638420640205235, 9.444182594143504, 9.290149372809902, 9.221518262930902, 9.209097268145175, 9.196715175197868, 9.12963266807296, 8.986882193556509, 8.820994186754472, 8.662874887736985, 8.511877147702114, 8.367647493163947, 8.230460643191211, 8.122146883449707, 8.074002072090918, 8.065311340992212, 8.056650345494146, 8.009742680951222, 7.9103367855687186, 7.795766738251351, 7.687119555752032, 7.584360303932763, 7.487276220185522, 7.39573089829612, 7.324313362200899, 7.292864157768114, 7.287200561920541, 7.281562593715178, 7.251157961469471, 7.187339272344032, 7.114860077395394, 7.047640610840507, 6.9855996430230425, 6.928604152993857, 6.876773145175979, 6.837831610024654, 6.821098251599296, 6.818118179931481, 6.815162171582013, 6.799409162942638, 6.767539101254495, 6.733619681255949, 6.7044753157932435, 6.68035383710417, 6.661219612048994, 6.646991714680273, 6.638872830742656, 6.636220352220031, 6.635809249049925, 6.635421386749555, 6.634946409148758]}, "32": {"0": [2.7803500979354245, 2.8083409142773266, 2.918352275389744, 3.111287248082215, 3.3923219629682877, 3.768396641210066, 4.058225988321934, 4.127001706235926, 4.132510284244639, 4.138032656369955, 4.209383259128158, 4.567601876464883, 5.24654032989207, 6.080888076572346, 7.105137372315074, 8.365750899841927, 9.919181317954132, 11.076167619789606, 11.348120509705671, 11.369865839924346, 11.391662387871335, 11.672877023040403, 13.079038606611034, 15.745522578717818, 19.06552292188741, 23.214954624704735, 28.4170476505445, 34.96775015520574, 39.93898042870901, 41.11938938417405, 41.21390488849411, 41.308556763808525, 42.53293449822311, 48.71775201320047, 60.68910135346685, 75.93394695211362, 95.39676129742354, 120.27090373211084, 152.12620414143396, 176.56045484429657, 182.3848870522556, 182.85218251500032, 183.3206677979201, 189.37464835564182, 219.98593235151617, 279.37188488255754, 354.32089752049404, 447.41579365063063, 559.4003782678587, 687.087432703094, 770.2873185860992, 788.2072598070005, 789.6165364999237, 791.024172659969, 808.699076367859, 885.350565654023, 981.7572246832752, 1029.190871153298, 1018.2342793238486, 951.4026537265449, 842.1440677912294, 761.3386986914055, 743.1736157791701, 741.7383681026479, 740.3042462400201, 722.1964106413946, 639.3460543367361, 516.6263776914934, 411.3446264552342, 325.1246176271264, 256.17419363975233, 201.7774987378927, 173.7493915235121, 168.21253755633433, 167.78517282985942, 167.35861418106302, 162.04375499236792, 139.72139335926, 110.6338942817466, 87.90885278906944, 70.13284893929337, 56.202466075256936, 45.262132344165565, 39.61521990312476, 38.49646458547415, 38.4097901267119, 38.32343054855501, 37.246842899400974, 32.71053530879279, 26.73971417211462, 22.010799053680085, 18.26068145668353, 15.283737629459132, 12.919219711918961, 11.695017170527043, 11.453215245578866, 11.43451564307969, 11.41586152736998, 11.18297285383379, 10.208086320095168, 8.957237236484811, 8.023582091806382, 7.352166750298497, 6.907405486295674, 6.714098851235231]}, "33": {"0": [2.775684603543127, 2.777617105523003, 2.78399152150699, 2.7951290855784063, 2.8099764044879425, 2.829436834209625, 2.8542200491642613, 2.876279360581578, 2.886180806017019, 2.8876168775583717, 2.889035585411365, 2.899112734892361, 2.9260352330867905, 2.965175043093076, 3.008358948357885, 3.056059246933353, 3.108462480173287, 3.1656760993500614, 3.2135753908552473, 3.2340409576989892, 3.237049462761753, 3.2400683789053324, 3.261114395678063, 3.314968689301057, 3.3877540716828975, 3.4655926706902473, 3.5489749654105167, 3.637696616257273, 3.731710005689775, 3.8094526604333336, 3.842205464861197, 3.847001630206259, 3.851809860462617, 3.8852605853835973, 3.9699920380505733, 4.083274794208657, 4.202757093618491, 4.328712370862333, 4.461345298161743, 4.600845807507619, 4.715334611747266, 4.763271464228674, 4.770279803211128, 4.777304685532067, 4.826252535429174, 4.949645977355885, 5.113565703851599, 5.285539037059133, 5.465923290089455, 5.655007915861756, 5.8532185454856345, 6.0155538960866375, 6.083437558969526, 6.093353689795056, 6.103292282840619, 6.172516513741377, 6.346828823704009, 6.57869188365855, 6.821844931822916, 7.076947321982683, 7.344587761951228, 7.625146043987971, 7.855540045482303, 7.95194830519377, 7.966035058396433, 7.980157683683593, 8.078571772321059, 8.326745018379558, 8.655621619814873, 9.001446433345295, 9.364498849417897, 9.74544054199818, 10.145497635007843, 10.473618096867272, 10.61086692650978, 10.630932682344232, 10.65104525221945, 10.79107431134406, 11.14395331592941, 11.613510966688, 12.10676093654096, 12.624876691701292, 13.16911466106543, 13.74078428485057, 14.21027564817035, 14.406873485669786, 14.435612280448867, 14.464415336754293, 14.665011403586885, 15.171227443591302, 15.845908176106802, 16.555373533333682, 17.30188116178618, 18.08804055247651, 18.91501682810685, 19.595150302612172, 19.8809200394478, 19.922665828459632, 19.964504540383757, 20.255964342776203, 20.99124323331878, 21.973702374966695, 23.006708646306983, 24.095535958269394, 25.244265544956576, 26.454529520838967, 27.45130457600472, 27.869855999433135, 27.931067922749577, 27.992431370930234, 28.420201410739136, 29.49938004008171, 30.942261450404743, 32.46559544303776, 34.0701042202522, 35.766503818166896, 37.556468705290364, 39.03130640017183, 39.651573887902984, 39.742322975831726, 39.83330745793595, 40.467848589354, 42.07125008944908, 44.21378627861402, 46.47799293258454, 48.869365292220905, 51.39790260614577, 54.071066021696716, 56.27403310263777, 57.200503707745135, 57.335946230445415, 57.471840946037204, 58.42022309772674, 60.82004627181467, 64.03206948530749, 67.42569540438892, 71.01737085079242, 74.81810576912056, 78.83630349651114, 82.1545653552549, 83.55111647676165, 83.75554949073351, 83.96052354846637, 85.3899704053517, 89.00218408618332, 93.85171270813537, 98.97805072633767, 104.40255491415581, 110.14478558997065, 116.22222128680231, 121.24352250542178, 123.35462399152372, 123.6633536946435, 123.9728253886005, 126.1366042115466, 131.61038691459208, 138.94387296318624, 146.70999377250496, 154.92082269343766, 163.61772874755192, 172.8071496861466, 180.40434951107946, 183.60392437102846, 184.07237055075421, 184.54200655065497, 187.81823847245374, 196.08476434576173, 207.15995599432512, 218.84796983094296, 231.21063078957835, 244.27203548392868, 258.0747365856906, 269.4396548533541, 274.2166087091364, 274.91543289329115, 275.61599611817456, 280.50285157619527, 292.8104175244942, 309.2865190326208, 326.5918763623315, 344.8206655168135, 363.9692998085686, 384.05278521330985, 400.4966533624943, 407.36974444949425, 408.37431653059247, 409.381250812537, 416.397101518994, 434.03922111153736, 457.32503394767707, 481.59918954074175, 506.82851780294635, 532.8797028775043, 559.8045010759549, 581.6089750759245, 590.563745861892, 591.8647872419976, 593.1673958931293, 602.2026185642022, 624.5384314599507, 653.6108252351802, 682.7497171041236, 712.2411671237392, 741.4894932256574, 770.5932131332736, 792.8323709888459, 801.8157156079948, 803.1261866333432, 804.4368994539354, 813.3698775986963, 834.670853262364, 860.5860036319117, 884.8666968074879, 907.4167949805557, 927.9693672292855, 946.5028087541143, 959.0173459990045, 963.6321256766745, 964.2844082708262, 964.9325970349223, 969.2945197342582, 978.9045586680579, 988.281294054167, 994.9212388133126, 998.8406214595043, 999.4185947160887, 996.9772339929625, 993.1806704436448, 991.166216949916, 990.8464486624761, 990.5202058445434, 987.7713871329668, 980.4412176546981, 968.3743094101453, 953.6334086822216, 936.3300450409312, 916.7967475856242, 894.9832315197677, 876.6498900991812, 868.828371470843, 867.680911079639, 866.5306333309148, 858.512788628739, 838.0889834925842, 811.0598539271939, 783.2466418277215, 754.3660435257915, 725.176214141238, 695.8042528351656, 672.8921676307807, 663.4408505289966, 662.0811474033549, 660.724914361818, 651.4147442157546, 628.5606756053905, 599.9322669316725, 571.932143881145, 544.6526887971141, 518.2184492333525, 492.55138003587837, 473.1463056440521, 465.3455814884936, 464.2252042058947, 463.10724233803273, 455.4552476484021, 437.16118856017715, 414.69002589523564, 393.20394891623795, 372.70104735199726, 353.1832869197012, 334.5534400306903, 320.5749286567812, 315.02353660881926, 314.2273855421609, 313.4332537569829, 308.0051749855085, 295.0542630599729, 279.3676078981178, 264.45317736924216, 250.3287104582132, 236.94596211757533, 224.2764249016343, 214.81381746684048, 211.06897674962866, 210.53190492767425, 209.996193565608, 206.33214546659613, 197.6255461451442, 187.08289401820673, 177.11549602102264, 167.69917484230902, 158.78522382635862, 150.36843707876207, 144.0951604120745, 141.61148340481813, 141.25475344821504, 140.8990226313592, 138.4705995504099, 132.70372218581343, 125.7261585902601, 119.13291919417345, 112.9055370112005, 107.0263110103363, 101.4700410278702, 97.32326796358902, 95.68350034074827, 95.44837205970103, 95.21384996381005, 93.61123827181697, 89.80505369544761, 85.19462015503012, 80.84120281857484, 76.73110450685608, 72.83986655388215, 69.1639888804154, 66.42006527028003, 65.33411796355742, 65.17829430273476, 65.02291437729336, 63.96270550432409, 61.44083391287711, 58.38863327048226, 55.502365686036356, 52.771266942467705, 50.18716658738122, 47.745284755655966, 45.918155074907794, 45.196114097530284, 45.09259578084626, 44.98934844041047, 44.28396925542871, 42.60608214419355, 40.571149855338355, 38.64350969692507, 36.82057696330589, 35.096811532018904, 33.46241982044899, 32.23900834501153, 31.755473662820762, 31.686091646316353, 31.616882268364066, 31.143802616138235, 30.017243733789545, 28.65024185193499, 27.356085026478222, 26.130015797671838, 24.9681935605179, 23.86594781260754, 23.04268985208752, 22.716870553483815, 22.670060953845308, 22.62331840829861, 22.304174557381494, 21.544486433171297, 20.621836393093304, 19.747438184727788, 18.91951657026462, 18.134240834438632, 17.389062657658517, 16.83163861158837, 16.610747046747363, 16.579066671772125, 16.54746558534309, 16.33143224435238, 15.817335761596999, 15.193011985200362, 14.600423157812015, 14.039068536076172, 13.507178102600765, 13.003051737285862, 12.626260959796884, 12.477263917911165, 12.455902326383745, 12.434596644743399, 12.288914335064053, 11.942098746957866, 11.52199020152782, 11.125106635135774, 10.750552621565458, 10.397135668919221, 10.064290164812403, 9.81715418237099, 9.71972124774199, 9.705797791212941, 9.69192163232573, 9.597030303988422, 9.372558644772072, 9.10274030760388, 8.85057283352991, 8.614866819834269, 8.39506969670667, 8.19070627637961, 8.04027251280446, 7.981432839997135, 7.973030038987895, 7.964656455014428, 7.907646191344653, 7.77365356036481, 7.6148405077957895, 7.468713998745349, 7.334917291428985, 7.212964010815045, 7.102910093980607, 7.024662005870615, 6.9947841666002395, 6.990551170379779, 6.986342303032414, 6.95796671927168, 6.893245223674989, 6.8209404041550386, 6.759844927724371, 6.709755731196605, 6.6706918925880085, 6.642485928643546, 6.627881459325068, 6.623805221976987, 6.62330585580977, 6.622829538759128, 6.620181695816149, 6.618459974392404]}, "34": {"0": [2.7760760538780738, 2.8054156252176075, 2.864718173214286, 2.9549269641089744, 3.0319698275703963, 3.0554085842270244, 3.057750335253966, 3.0601041473479538, 3.084916216565879, 3.1849021401683784, 3.3608329971087185, 3.5713555877630223, 3.8183623533598134, 4.104821927876936, 4.434499768387716, 4.681254533087503, 4.752610710090545, 4.759598193770657, 4.766602048941055, 4.839986097950213, 5.123127204147894, 5.592338018118133, 6.123325689114692, 6.724170644302868, 7.405241463650193, 8.177353144749755, 8.752283095769915, 8.91839304416082, 8.934645610368912, 8.950932760698251, 9.121724608990947, 9.780502921884013, 10.873556867130583, 12.114866027678737, 13.526077660273488, 15.132396656808934, 16.96463926268582, 18.33689247499411, 18.73436227759309, 18.773308222163553, 18.812343827145124, 19.221346830697662, 20.806784183999742, 23.45528591472335, 26.49621472247093, 29.98625106005175, 33.998825368886486, 38.61952321022848, 42.10644033412861, 43.119243227548814, 43.21867965687781, 43.318379343667985, 44.36383233998129, 48.42775028566551, 55.2717777101068, 63.18282828444472, 72.33279326702211, 82.93621817692173, 95.21378182375412, 104.5186053983945, 107.23196792683851, 107.49833795619058, 107.76533556862196, 110.56602956937506, 121.47223194813168, 139.8838434385521, 161.22685414819992, 185.92965009717167, 214.50396050779136, 247.48680323563755, 272.3074868344982, 279.5070387367367, 280.21754450851654, 280.92896774212517, 288.3466480831628, 317.0878373114525, 364.91783497856005, 418.99527653022295, 479.3922133050129, 545.691955114771, 616.7799917178542, 666.2504340907946, 679.7880434617934, 681.1011102770769, 682.4153169289731, 695.9536567082412, 745.3503440263144, 815.633676248575, 877.4241900119029, 926.8117093235797, 959.7265899188188, 973.587238790955, 972.5400122959172, 970.5284674664234, 970.3008857693458, 970.0684336111639, 967.3419957986641, 951.9014520227511, 913.6001756703362, 860.3781563358643, 795.6794747623752, 723.9821578930229, 649.9125035025984, 600.9510337742038, 587.8511014258207, 586.5959878402357, 585.3309543883487, 572.2445005839028, 525.8631729720312, 461.105479383031, 402.5922135166084, 350.3881378044062, 304.2903529410187, 263.9818955503497, 239.89436483951366, 233.68500652339915, 233.09319850430742, 232.5029298956483, 226.48945632395214, 205.81103306839927, 178.430223423088, 154.7591574305197, 134.3323357089236, 116.70728174925915, 101.50804911348945, 92.51043473711172, 90.19670340827429, 89.97651802832834, 89.75695004161112, 87.52071473871722, 79.84210472666612, 69.7050631262428, 60.94820306161014, 53.38454312534298, 46.84076373619394, 41.181680543268776, 37.82157271974874, 36.95697000693936, 36.874498014074, 36.79224059783598, 35.95384122867274, 33.071606384143784, 29.245884329966376, 25.92654051808414, 23.042863904664788, 20.53668643104431, 18.35723714749078, 17.058687883507343, 16.723750809798236, 16.691806870525397, 16.65994112709019, 16.334940292424715, 15.215991697055967, 13.728785365230825, 12.437140734050125, 11.31875190039852, 10.355094661748259, 9.5317421410581, 9.052392821590507, 8.930728243781422, 8.919171014914866, 8.907650520367344, 8.79059874762148, 8.394541119739902, 7.888713063897233, 7.475761465201226, 7.147250578336372, 6.898626623676617, 6.727370245493544, 6.654768927034303, 6.640749112676217, 6.639530967933477, 6.63833587017627, 6.62732917925357, 6.610883040020949]}, "35": {"0": [2.7884983339703906, 2.78871631751461, 2.789787361039403, 2.791833078920578, 2.7947462785748503, 2.7985373133212637, 2.8031635738633875, 2.807506861130622, 2.809673231696526, 2.8102622265528043, 2.8108618191906904, 2.8132167321275694, 2.818886630391411, 2.826667724138541, 2.835308102381309, 2.844662316843268, 2.855298063589094, 2.8669146884051084, 2.8766720618189696, 2.8814589399753725, 2.882795747171426, 2.8841444216327727, 2.8891539992577684, 2.9002167901744156, 2.9148765434326, 2.9304063156572804, 2.9468888570165808, 2.9642755007607673, 2.9823816869579263, 2.997422344481248, 3.0047268712526347, 3.0067544112827203, 3.0087930870404964, 3.0163271828599534, 3.032666742814794, 3.0539743366656085, 3.076522400806869, 3.0998523025047153, 3.123944054877651, 3.1489775959499178, 3.169643263044718, 3.1796784041001724, 3.1824642452821585, 3.1852598190528685, 3.195541241430731, 3.2177072650033787, 3.2462259638702764, 3.275675560340339, 3.306057488886728, 3.3373292254103677, 3.3698502306234315, 3.396573596408634, 3.409372792543993, 3.4129092663809413, 3.416458267109485, 3.429515712235612, 3.457791072842475, 3.493978885297153, 3.5312767903034277, 3.5695469843883, 3.60883102217891, 3.649230189224415, 3.6823296267672196, 3.698149150687702, 3.7025143922968344, 3.7068952103617883, 3.7230032709253127, 3.7576703658364328, 3.802125605335644, 3.847778939782345, 3.8945324456527755, 3.9424386967015077, 3.991558661002169, 4.031765406958869, 4.051034589288336, 4.056346453706592, 4.06167188837311, 4.081208855089038, 4.1231305575918, 4.176676322050075, 4.231597699008239, 4.287702578225673, 4.3451384063248595, 4.404025085962836, 4.452102645753578, 4.475108837909113, 4.481446485007014, 4.48780003620316, 4.5111168629737115, 4.561118402572121, 4.62489243129502, 4.690139873321909, 4.756955745252236, 4.825145791853856, 4.89478718078277, 4.951643039874563, 4.978843427240745, 4.986335849693088, 4.993846478499639, 5.021409225914137, 5.080565595488056, 5.155926051193419, 5.232881485967461, 5.31140417108397, 5.391672065249348, 5.473655559154243, 5.5405381689975615, 5.57254319875664, 5.581359829002118, 5.590196415359169, 5.622612321614969, 5.692125015907995, 5.780624889881896, 5.870965836933693, 5.963382311048535, 6.0577167225556865, 6.153882611064399, 6.232379245044132, 6.269917243517816, 6.280259561968476, 6.290627211136581, 6.328676200643733, 6.410330418483256, 6.514205250744868, 6.620396753838985, 6.728783067985785, 6.8395769102123065, 6.952825476484679, 7.045093758639249, 7.089213821076977, 7.1013642466340565, 7.113540629367993, 7.158203797857803, 7.2540341177418055, 7.376174118082273, 7.500961353056697, 7.628455842066862, 7.758804226691029, 7.891924131521623, 8.000582601721979, 8.052543367179725, 8.066857251322409, 8.081203500065232, 8.1338347484634, 8.246696443877783, 8.390512724609133, 8.537503532912991, 8.687730905109044, 8.841235116900641, 8.998236341854657, 9.126312633532486, 9.187587856028804, 9.204466186349695, 9.221382058106181, 9.283430710037635, 9.416473047999196, 9.585989713098746, 9.759251557810915, 9.936450382735014, 10.117703361527331, 10.302754659735836, 10.453840117103779, 10.526063644762665, 10.545936416448567, 10.565852117011353, 10.638987261903106, 10.796010844648613, 10.995949238577149, 11.200367934816141, 11.409260892256503, 11.622683591446906, 11.840879729606575, 12.019056399630072, 12.104309186842443, 12.127792389324712, 12.151324859543543, 12.237537990669413, 12.4226482357976, 12.658629044714807, 12.899841315618447, 13.146461570460438, 13.398663700691182, 13.65619398797752, 13.866833299027371, 13.967611359967748, 13.995346624875493, 14.023117339310271, 14.125036597256587, 14.343806200765894, 14.622864435770653, 14.908262335997177, 15.200332636192783, 15.49884736017177, 15.80390751953285, 16.053274117066387, 16.17269299267676, 16.205602672018816, 16.238591997563333, 16.359674520962642, 16.619510286252993, 16.950616818220766, 17.289726119439273, 17.636636837771547, 17.991508513376093, 18.3547129555505, 18.651384861449902, 18.79329857876661, 18.832391086202552, 18.871571212353178, 19.015452527973157, 19.324502871239304, 19.718612762058143, 20.12180547082766, 20.535155870967724, 20.957666053747033, 21.38999841190416, 21.743187795479237, 21.912275816386586, 21.958892687229802, 22.005630622574255, 22.17720449532518, 22.545702154888954, 23.01579549653341, 23.49716651098864, 23.99073555060365, 24.495524881713216, 25.01199044959201, 25.433809513474987, 25.636013670258304, 25.6917481120497, 25.747621989908293, 25.952702388216483, 26.39254674180274, 26.953881729125253, 27.529250115754994, 28.1189901871342, 28.722146911242938, 29.340286573853536, 29.845324215791, 30.08752382176749, 30.154298608388128, 30.221250872765363, 30.46707349891033, 30.994638594428388, 31.66704089191387, 32.355405309849935, 33.06102979165652, 33.7843178837086, 34.52728206115842, 35.13323828331797, 35.42342788405594, 35.50340201032596, 35.583571023577264, 35.877780753037946, 36.51019205726974, 37.31827488673724, 38.1460096242944, 38.99462157250567, 39.864693065873276, 40.75499100633689, 41.483394658022306, 41.832288868959445, 41.92844022019881, 42.02505041938862, 42.37977996603597, 43.14125323952728, 44.112667289121056, 45.10974808685241, 46.13232860240831, 47.17846430646402, 48.25113063817316, 49.129759602567155, 49.55037219626975, 49.66627625863236, 49.78238895425163, 50.20850085929575, 51.12430286373641, 52.2952812261324, 53.496653148234216, 54.72909835999993, 55.99280565595229, 57.286268993191136, 58.34436434911139, 58.85190455552053, 58.99185745343156, 59.13218499336412, 59.647452891020144, 60.75580810008786, 62.17080059514786, 63.62041006052424, 65.10561359788673, 66.62862410834492, 68.19244680216258, 69.47212352661225, 70.08529467128005, 70.25460072942582, 70.42433352906288, 71.04649965386498, 72.38295014586141, 74.09251562816088, 75.84640559755402, 77.64266884132171, 79.48661132548953, 81.37903137683156, 82.92694693365522, 83.66856408424793, 83.87296639856959, 84.07787454313667, 84.82992586257532, 86.44813293382344, 88.51567307953465, 90.63824534672585, 92.81367615967096, 95.04438004979902, 97.33334564558247, 99.20703428378727, 100.10516187964839, 100.35275247960215, 100.6009812709442, 101.51322317721942, 103.4743293369772, 105.97927014196809, 108.54649114549831, 111.18108279865248, 113.88826302329818, 116.66219691369406, 118.93330029284563, 120.02279282450372, 120.32310347523922, 120.62420912044583, 121.72976277303522, 124.10538402282997, 127.14126551865695, 130.25757440402242, 133.4489589533331, 136.7221784041245, 140.08122842762265, 142.83047360505668, 144.1490093774985, 144.51222788784563, 144.87632749416974, 146.21249110020923, 149.0834499399873, 152.75950159921143, 156.53467624873028, 160.3997232841422, 164.35982590239394, 168.4239803630056, 171.75189332609222, 173.34691846980104, 173.78664204862042, 174.2275060362271, 175.8460015631388, 179.31813429493943, 183.7718981655704, 188.32336923010678, 192.9918939635502, 197.79141449939988, 202.7079326970478, 206.7245018807941, 208.64753506390238, 209.17787179355824, 209.70966365367718, 211.66264721039033, 215.86145349065498, 221.22929181269046, 226.73403412069356, 232.37385964880863, 238.14647727566208, 244.06267359894898, 248.89676798848754, 251.21760409934734, 251.857006629583, 252.49788963388735, 254.84918864366557, 259.8926424940042, 266.33754868055337, 272.9449061640324, 279.7018440883076, 286.6313267571365, 293.7283838133495, 299.5267004025033, 302.2969984907309, 303.0617372728922, 303.8288829459147, 306.6444379390726, 312.6798298750918, 320.3584622274731, 328.2238352762705, 336.29163072402076, 344.5321796215467, 352.9670049821202, 359.85087876066655, 363.13983120397194, 364.0452744576824, 364.95252306205117, 368.2686291455627, 375.4068001525057, 384.4907203604165, 393.78082459661465, 403.2937385010828, 412.9697996737991, 422.8539836107696, 430.8863718678217, 434.7342507187336, 435.7916411909796, 436.8519735997943, 440.73553057405496, 449.0498512065067, 459.5884280579306, 470.3509379075404, 481.3190481095268, 492.4894211893509, 503.7893631980579, 512.9823388143379, 517.4055971758218, 518.6199984160261, 519.8353658539982, 524.2868779598697, 533.769640462981, 545.7134695715957, 557.8033368729721, 570.0554842555666, 582.4544528928768, 595.028031539145, 605.195872609374, 610.0337761194332, 611.3654305985975, 612.6983637088063, 617.573411785071, 627.8931174499294, 640.8907818437217, 653.7794324447719, 666.9925052735477, 680.1870735306867, 693.3367941414639, 703.8424919707965, 708.8605327208651, 710.2336529114137, 711.6063726154246, 716.612367613658, 727.1934729415676, 740.4104183656052, 753.5228223893598, 766.4248562637201, 779.4116521564631, 792.2071851594624, 802.4667417971652, 807.2482944504912, 808.5526697622681, 809.8545170207458, 814.5838325957432, 824.4671596788045, 836.6553044207412, 848.4517274268468, 860.0606580727547, 871.3827288198215, 882.4758560869101, 891.0935481853063, 895.098501496658, 896.186803362972, 897.2711714340677, 901.194926796365, 909.3294426001747, 918.8759590289973, 928.1325753119446, 937.0609525517866, 945.3547677483525, 953.2172368107615, 959.1497117059641, 961.865829597683, 962.5911694840428, 963.3015668377337, 965.8090060812701, 970.8913938012354, 976.850915731436, 982.3039137691662, 987.243104828387, 991.6458528589523, 995.4872405413962, 998.2281430517605, 999.3850825769717, 999.6913931535563, 999.9930937454592, 1000.9251521826417, 1002.6037270429315, 1004.4528985085224, 1005.5635254799262, 1005.7699841641112, 1005.5742219037005, 1004.5858202665905, 1003.3285208911085, 1002.6617135007303, 1002.4624060910771, 1002.2559633446133, 1001.4420729674836, 999.8284927266387, 996.6312731704897, 993.2362303709356, 989.1989025767141, 984.0888476197936, 978.9167296207171, 974.4240004205066, 972.1862507975991, 971.5601009666397, 970.9146386140645, 968.4312143196221, 962.9298086875233, 955.7223863147921, 947.8337481460158, 939.562313493909, 930.9299642047245, 921.9741031605114, 914.524280569622, 910.8944326305054, 909.8873357622975, 908.874888678701, 905.1646116566827, 896.9655139644846, 886.2842271174951, 875.4548990659084, 864.1981993739917, 852.8012587363593, 841.0114470686719, 831.2440905090974, 826.6311563720105, 825.3577120348073, 824.0884246372337, 819.5150768673581, 809.5835327056691, 796.9499443498582, 784.2351497229733, 771.3324456757034, 758.2078607416105, 745.1687358617226, 734.7556424923868, 729.8218424322077, 728.4610069369361, 727.0991934543489, 722.1213041821119, 711.5239444039164, 698.2886915193717, 685.0368281087152, 671.7553150178898, 658.637540930284, 645.6091832905398, 635.2361397289598, 630.36203232547, 629.0275853745945, 627.6936405665796, 622.8250641046342, 612.5073966608738, 599.7700528363315, 587.1125068351146, 574.5886446217859, 562.2585309187067, 550.1089280747822, 540.4962868466341, 535.9824161514111, 534.7494115145001, 533.5181319345858, 529.0395232871571, 519.6332090721967, 508.07456923398865, 496.679330067623, 485.41919445063064, 474.4125266980686, 463.55158600701594, 455.05712600182216, 451.08322446990456, 449.99815898129606, 448.91475922150136, 444.9752971801949, 436.7089914268091, 426.5555687082103, 416.60666513248594, 406.9019225303181, 397.3614177404196, 387.9960825445844, 380.63815867136077, 377.20917278541805, 376.2747510718487, 375.3425649403729, 371.94907364029547, 364.8566822137968, 356.16456347631447, 347.65137842050626, 339.34524283136255, 331.2533249548137, 323.32188255050085, 317.09199121182974, 314.1884200720655, 313.39776309533573, 312.6087645246718, 309.74358282958815, 303.7744886270519, 296.4628462880638, 289.2958547633632, 282.31184801078865, 275.475454534283, 268.82077234442636, 263.61396007484166, 261.18209876004073, 260.5186913459296, 259.8570531078742, 257.4618471683017, 252.4637041615395, 246.34835974462382, 240.38201779575172, 234.5555385343909, 228.87348920683908, 223.32184876376087, 218.98184959999807, 216.96197202611506, 216.41178731685744, 215.8630251111243, 213.8727440057092, 209.71971425837646, 204.63745380121907, 199.6752649421732, 194.84470848851066, 190.13152055964926, 185.53616564994178, 181.93572389093572, 180.2598513378573, 179.80326803609438, 179.34783503345864, 177.69560593777177, 174.2432799164458, 170.03683343092956, 165.936006952231, 161.93478214948829, 158.0326455759276, 154.23365153439565, 151.25808563140157, 149.87603156826484, 149.4990539487607, 149.12302998319228, 147.7589907487058, 144.9115600262901, 141.4399037877934, 138.06131667460104, 134.76015790367495, 131.53646920806426, 128.39436291874466, 125.93893816603105, 124.7961631883123, 124.48489468702157, 124.17444282298514, 123.04845512411092, 120.69871938375016, 117.83060585005794, 115.03594524041449, 112.30932366377742, 109.64942750598193, 107.0579979061342, 105.02941969762821, 104.08680197050614, 103.82994803030007, 103.57369210895206, 102.64378318749375, 100.70373700387087, 98.33829921625517, 96.03537614307916, 93.7842703750837, 91.58990515859001, 89.44929241538017, 87.77612802749779, 86.99821005688301, 86.78604761264742, 86.57444954233404, 85.80706370897515, 84.20720371178952, 82.25418562767891, 80.34817729499288, 78.49020008796757, 76.67602197097186, 74.90822096838937, 73.52600980542762, 72.88319896891973, 72.70816478596355, 72.53361333151503, 71.90072711795652, 70.57975857856755, 68.96441105871452, 67.39073875811172, 65.85446450955035, 64.35679271517958, 62.895600790969816, 61.75141260829251, 61.21934901666125, 61.0745169836342, 60.93002935382126, 60.40541160259808, 59.31330076287958, 57.978453676071545, 56.67430111016915, 55.40412196896878, 54.16634648879109, 52.95613296782269, 52.01034739042979, 51.57003707508435, 51.450089309978004, 51.33044920300692, 50.89653112747088, 49.99110241962823, 48.88310110258065, 47.803667157605275, 46.75143250330033, 45.72451475403823, 44.72245971085391, 43.9372081069484, 43.57241471042355, 43.473048003212234, 43.373939769027025, 43.014462065177945, 42.26475691272259, 41.348149634700015, 40.45352876163634, 39.58085866250238, 38.72972028951122, 37.898409144537126, 37.2476600669441, 36.94500737182005, 36.86260272477357, 36.78042801426867, 36.48244164372096, 35.8598848156743, 35.09815055082638, 34.35421554229628, 33.62883778647399, 32.92079833548697, 32.23106158151947, 31.690663531290472, 31.438835904116896, 31.370217302262063, 31.301767583971095, 31.05341035906542, 30.534822358501316, 29.90085159592408, 29.282710870568483, 28.67895372784752, 28.089722097308826, 27.515042024183995, 27.065244802632275, 26.855697906756124, 26.7985976542595, 26.741636834457772, 26.53494915176705, 26.103350042148826, 25.57539880934168, 25.060508682902483, 24.55817690315175, 24.067358971219456, 23.58791200230973, 23.212991473265834, 23.038388775353443, 22.990819184067707, 22.943339635568016, 22.77107563347167, 22.41125955735898, 21.97121314296888, 21.542082091094642, 21.123461157885814, 20.7145249695958, 20.315585789197954, 20.002752254787662, 19.85696274873637, 19.81723014016387, 19.77759187944022, 19.63369718526027, 19.333257847317494, 18.966368479112223, 18.60862680795579, 18.259087956754012, 17.917991933352717, 17.585024073338772, 17.32375913510161, 17.202209886878293, 17.1691108671449, 17.136092005860792, 17.01627804066987, 16.766137974984144, 16.46030114368563, 16.161186904021207, 15.869346658374095, 15.58455451856722, 15.306386912118684, 15.088580090244369, 14.987205329930068, 14.959487235040909, 14.931824662594032, 14.831682012191637, 14.62285251002227, 14.367778734072203, 14.118613153329246, 13.874966698055811, 13.637127314555604, 13.405051071353359, 13.223438095408362, 13.138936830000926, 13.11588227578406, 13.092884169248725, 13.009582037123797, 12.83571549797455, 12.623227882393246, 12.415828987936932, 12.213488356455997, 12.015945687258501, 11.823360824861105, 11.67287930243252, 11.602908062322252, 11.583856451126916, 11.564857905695233, 11.49584064757878, 11.351906209212466, 11.176082382193458, 11.004548407012084, 10.837385122180173, 10.674876167318674, 10.516529499769517, 10.392741125706973, 10.335208164214443, 10.319558780360667, 10.303954276237349, 10.247390316720493, 10.129576498464807, 9.985872771893701, 9.8459876940164, 9.710025894843605, 9.577907696017567, 9.44968593051122, 9.349724299314142, 9.303362953620072, 9.290748734933391, 9.278173523951569, 9.232614388272548, 9.137873606219982, 9.022419917556318, 8.910553279099728, 8.80216558656817, 8.697038103725815, 8.595115287595181, 8.515776437604037, 8.478958095785416, 8.468942655011562, 8.458960673598053, 8.422817804178795, 8.347734644274908, 8.256649954279935, 8.168639709988987, 8.083397023583547, 8.001002203944523, 7.921498947738611, 7.859707843726157, 7.83112308803394, 7.823360798737142, 7.815627755538075, 7.787653122091704, 7.729711116952659, 7.659686729977199, 7.592136701289428, 7.5271200402278655, 7.464588669537111, 7.404555451126392, 7.358298666926085, 7.336979619726793, 7.331197719689384, 7.3254417971014, 7.304657387474094, 7.26179548003703, 7.210389133432857, 7.1613246728443345, 7.114647495862504, 7.0703680179203765, 7.028333557764447, 6.996443059756751, 6.981908414608873, 6.9779748355971645, 6.974063514221576, 6.959966314162384, 6.931325458522542, 6.897657950467064, 6.8661657290497145, 6.836920125004208, 6.809939516286582, 6.785137311909795, 6.766982570070629, 6.7588935081292325, 6.756729166927419, 6.754589234798249, 6.746987160435536, 6.7319651247969885, 6.715184538268419, 6.700590478833065, 6.688138270826016, 6.677959785037312, 6.669952356120295, 6.665097314958467, 6.663286636961894, 6.662844444405387, 6.662425485127629, 6.661093690264096, 6.659538481216927]}, "36": {"0": [2.7630582046063137, 2.767901966725749, 2.789977492781327, 2.830428411716107, 2.8898951928508105, 2.9670991961798308, 3.0628335802265485, 3.140873585390586, 3.166761227341926, 3.169546240034954, 3.172335602442858, 3.1992304301561325, 3.293186168796949, 3.4457959245956644, 3.6196554356702975, 3.8160316300006274, 4.036418172331043, 4.282513252392482, 4.470502836787654, 4.531129104005971, 4.53761811220708, 4.544122884166427, 4.606362187035487, 4.818408705232178, 5.1487677510798955, 5.51323719311421, 5.914623736996744, 6.356593501385494, 6.843401477871647, 7.212201214488198, 7.331037801808532, 7.343756890645214, 7.356504792750258, 7.478309802258316, 7.89218184679198, 8.537354606810329, 9.249991882039673, 10.036564315952917, 10.90474628769514, 11.863629234372791, 12.591735521480029, 12.825846274434728, 12.850901786006604, 12.876014560458417, 13.116735970861749, 13.934924526388864, 15.21431206399311, 16.631489467638797, 18.20483575777055, 19.952278554309533, 21.892474512422055, 23.374042681398496, 23.85260638506347, 23.90384294459751, 23.955228460577914, 24.4475430270653, 26.128205682111652, 28.766632290346735, 31.708914376754965, 34.99042642868332, 38.65391308665384, 42.746444453077736, 45.88622463283818, 46.9036890467469, 47.01250241905154, 47.121610512803315, 48.16752815655878, 51.74456687886863, 57.39226464488359, 63.717432861090096, 70.80019036742536, 78.73741716400156, 87.64295363296067, 94.48746113182285, 96.70461566147061, 96.94253795125523, 97.18109843242812, 99.46534497735053, 107.29383110275165, 119.66819273793931, 133.5574789329211, 149.1084701893251, 166.5466061437779, 186.06451992328255, 201.0421614342947, 205.88392967845365, 206.40319767696693, 206.92385685448684, 211.91633110654038, 228.97726535524643, 255.79706241400697, 285.642883955837, 318.699859877205, 355.23684011389844, 395.3048822209825, 425.4009951991139, 435.0439466985106, 436.0719197051722, 437.10200529643, 446.9289936297199, 479.9144415030199, 529.8392274427886, 582.390327152898, 636.8668814385808, 691.631397318058, 745.2801488279412, 780.9107804324328, 791.651959367192, 792.7524300576299, 793.8404409137909, 803.957121355919, 835.5178104989416, 874.6786250004242, 905.4592833907353, 926.3262142512633, 936.0625602443985, 934.2748271096467, 926.8668417059761, 923.3353983996742, 922.9510588657148, 922.5606791436958, 918.5791742113112, 901.9003337761468, 870.1418201092569, 829.9507477716659, 782.9776095648934, 731.4725400505408, 677.5067735460325, 639.1454326423401, 627.4533025869866, 626.2265560481486, 624.9811785738509, 613.2780315575246, 575.563040828758, 523.1958266338362, 473.6053356418811, 427.3481669495419, 384.610357977705, 345.4137159588063, 320.22212713618785, 312.8244032393639, 312.04615004680124, 311.26982534787373, 304.03883903476355, 281.62113408320903, 252.19614926279593, 225.7595245091582, 202.07523453159246, 180.87334836697687, 161.90879667716223, 149.89854485227605, 146.3910872158635, 146.02505187790365, 145.66034962071961, 142.25588496727414, 131.75957493351837, 118.09532805336757, 105.91979851631359, 95.06436285701363, 85.38580344574828, 76.75560824567901, 71.29547046367382, 69.70126754581342, 69.53515124561305, 69.36950717349777, 67.82208905641829, 63.042784527650205, 56.82696287452357, 51.2764097950485, 46.31750713317065, 41.8885787617633, 37.931160495665154, 35.42100603446997, 34.6865598427763, 34.60993253946633, 34.53349980074545, 33.8204981123003, 31.617121589971404, 28.739430973434715, 26.16251260233305, 23.852041452221854, 21.78172888847249, 19.92675168009996, 18.74646218640435, 18.401443071945714, 18.36544848914802, 18.32953571002673, 17.994024221140982, 16.95522608093128, 15.596842051398049, 14.378484148358739, 13.28605366264255, 12.308134785123974, 11.433327552281272, 10.8796648852807, 10.71810710069741, 10.70128563759209, 10.684514484262591, 10.528396647872924, 10.04723244590143, 9.427793124955, 8.88521035812481, 8.413005501935338, 8.004155553134202, 7.653396717863508, 7.440598019211801, 7.380088103529871, 7.3738269365257185, 7.367592354696305, 7.309948539517861, 7.1383459667206015, 6.933335286684055, 6.77591369507877, 6.664528741909736, 6.59855309376341, 6.579685939050331]}, "37": {"0": [2.7287704159845037, 2.7452163705565993, 2.8003206568597077, 2.817443917749435, 2.818713764223714, 2.8199931090717447, 2.838951319019892, 2.9508329435784755, 3.2106176392425594, 3.5797455989220293, 4.07144709694326, 4.706253876700632, 5.508968407060946, 6.114601867048059, 6.256886791079359, 6.2672022683458035, 6.277541419552506, 6.4251525876066315, 7.170471182930517, 8.604378065411924, 10.410954281688392, 12.686485030064711, 15.565602360299897, 19.228770738208866, 22.0359506854437, 22.70194515815228, 22.750280551730228, 22.79873345228681, 23.490378185676033, 27.021160786975408, 33.93741916719014, 42.88073624134347, 54.48493894253139, 69.58566418092283, 89.28971937637807, 104.64676318199646, 108.31831636852962, 108.58471233866271, 108.85180893516772, 112.6721121167407, 132.29025145114602, 171.06964692797496, 221.33105394937002, 285.75516848491804, 366.67224854417327, 464.70410384120345, 533.6547940247045, 549.0615506791164, 550.1674629009354, 551.2756755387843, 566.8541654979294, 639.2099293625882, 746.7528001022087, 826.0481984640295, 859.5778312792579, 839.2184529939485, 770.0567980765226, 708.1384982825839, 693.6697263388843, 692.6266524993607, 691.580652849924, 676.6059332253672, 605.0707125606731, 491.59428501148005, 389.64684253810424, 304.42649576608085, 236.06635464831203, 182.5451583066171, 155.28412053002066, 149.96519295728172, 149.59361179021445, 149.2230125313329, 144.11225477722542, 122.70393500338362, 95.23372441685707, 74.20724119413569, 58.09639384492283, 45.73734408478012, 36.23527965923543, 31.41652927551883, 30.475612891940667, 30.40976168662425, 30.344084017304475, 29.438692840018867, 25.634598945716935, 20.714480377655907, 16.902357686044127, 13.944733585613784, 11.653431594862797, 9.895076495829972, 9.024771808512275, 8.85798556234164, 8.846377037230761, 8.834804897202773, 8.676084582625142, 8.028512382872503, 7.254479398730852, 6.752974108443521, 6.585157546200149]}, "38": {"0": [2.7377820918996085, 2.751074296157093, 2.859442289851696, 3.074741872599835, 3.402478256863052, 3.85533518712946, 4.453282840440703, 4.91681983443229, 5.028074437364692, 5.035714969478301, 5.043373271225499, 5.158962560781739, 5.737090391182444, 6.847990516642082, 8.256166390723722, 10.047846748550448, 12.32571140866888, 15.229147747696619, 17.471833686985857, 18.011631408458012, 18.048714068824463, 18.08593336670705, 18.64787253948033, 21.484826886118523, 27.047195816184775, 34.276303169281434, 43.717995397657646, 56.10654176611372, 72.3906403149022, 85.24534733375141, 88.36685912916485, 88.58108768888474, 88.7965232562691, 92.06033075366399, 108.66416029358311, 141.6802808551645, 185.04622645419155, 241.6622415044917, 314.4132494741032, 405.54374457294324, 472.3017614878709, 487.7946307067552, 488.84698290069406, 489.9003415726076, 505.6948110837383, 580.232653425603, 698.3974399472328, 797.8049585501344, 855.6038577605278, 857.4939935947467, 802.7221930478332, 744.7762724005009, 730.346233483682, 729.3371692258518, 728.3237313605046, 713.262472846679, 640.281530058526, 520.9762647078979, 411.4305115943226, 319.25216655170055, 245.4794965432711, 188.05083964930523, 158.8712096765303, 153.1296029651103, 152.75041958521274, 152.37191597913292, 146.86431631726575, 124.1853054943166, 95.44469362701177, 73.66009147966163, 57.139046844709576, 44.59054171840367, 35.04398104204242, 30.218749191406285, 29.267800690612237, 29.20489887630731, 29.142144842210133, 28.22904928460603, 24.461796779370854, 19.648134527119986, 15.954439222762444, 13.118586295419442, 10.946807444856274, 9.314216050229142, 8.521319068621496, 8.368990456571838, 8.358992397503387, 8.349027720596778, 8.205086874521555, 7.632084488896232, 6.977149982838641, 6.603447681535047, 6.510457432706275]}, "39": {"0": [2.7327048961452807, 2.740271648686501, 2.7564579943581493, 2.7816705828744066, 2.8058192405614006, 2.8156582700946755, 2.816897090610295, 2.818146727216124, 2.828863166031134, 2.861560928835853, 2.913177040114837, 2.973152666676547, 3.042209799880219, 3.11999542297294, 3.2067891661984578, 3.277337062943646, 3.30397109535873, 3.3072950776369905, 3.310630020761041, 3.3381831251922884, 3.418518368478133, 3.535422055684728, 3.6627104123945817, 3.801190328603001, 3.9509902175631337, 4.112922277756723, 4.241168497780242, 4.289083557348033, 4.295037796602407, 4.300999869944974, 4.350058705665871, 4.49146313929492, 4.694320666131877, 4.911717793012549, 5.144273345683038, 5.393116210758553, 5.659057515961552, 5.867975523513467, 5.9458069374555365, 5.955473636706502, 5.965163250139276, 6.044729691189112, 6.273180927224407, 6.5994210001854094, 6.948344207148085, 7.321830361485263, 7.721452389221036, 8.1492803284069, 8.486571854901742, 8.612112446266304, 8.6277014766109, 8.64329542948909, 8.77150668170066, 9.140781166698002, 9.669875924329371, 10.235670750632915, 10.841177427622776, 11.489258098570254, 12.183171854861545, 12.729460973110898, 12.932592379287858, 12.95786050944629, 12.98318933799082, 13.191497516983828, 13.790880593420336, 14.650243235111528, 15.571673424622157, 16.55991470319287, 17.624053241978217, 18.766122394112276, 19.669823805653856, 20.00643144100822, 20.04821959195249, 20.09010282235143, 20.434555883050848, 21.42983789161121, 22.861005586547893, 24.399183106156727, 26.055986222846453, 27.841811594152073, 29.765063256611718, 31.288196518084664, 31.85725518293455, 31.92801231878517, 31.998913550301918, 32.58194228401754, 34.26851553021393, 36.693977963501005, 39.31229202770006, 42.13840316782986, 45.19050952374617, 48.48837273079455, 51.10289077713088, 52.07862584190273, 52.199989451737764, 52.32157035537501, 53.32400102481061, 56.22945824584028, 60.41458322324747, 64.93803325632626, 69.83002936627977, 75.12014303940562, 80.83954234122781, 85.38495522847049, 87.08396934949475, 87.29478583624504, 87.50609597655503, 89.25217883985613, 94.3024083705215, 101.58153658132063, 109.45753557495291, 117.97053947253997, 127.1749508547886, 137.11932746407706, 145.02164646683354, 147.97078163757968, 148.3372296230567, 148.70459645835672, 151.72922491594628, 160.4873398795351, 173.10177946069354, 186.6983723574934, 201.3426642457583, 217.1260005555711, 234.11208741729106, 247.52039619705133, 252.51008969482768, 253.1286641291139, 253.74850661800664, 258.873548843887, 273.61275734011565, 294.60577022497523, 317.1116566051777, 340.9870418782482, 366.4063898911335, 393.197906579369, 414.01450598972383, 421.659827538896, 422.60807763327233, 423.55902270784776, 431.34248119693376, 453.47670497052746, 484.33061824548224, 516.0399700290329, 548.6284969609437, 581.6014075345367, 614.5006179644854, 638.8520215711171, 647.4997084775697, 648.5594633958269, 649.6167380421167, 658.1428939332934, 681.4828986595587, 711.7130314217517, 740.0964154321056, 765.8152211734205, 788.4625914001664, 807.6662505639486, 819.5634538245884, 823.2153927869416, 823.6395430472834, 824.0582823596466, 827.265417704493, 834.8207558386118, 841.251987673157, 842.9148177330795, 840.1652657858738, 832.6949877977966, 821.1683136878843, 809.789487678877, 805.1866199920948, 804.6019830866596, 804.0130450501437, 799.0421179099119, 783.6327813056723, 760.3932441453366, 734.0249809111447, 705.2921762454073, 674.6838843124417, 642.6730887781498, 618.498982340026, 609.7204855874812, 608.6395548478589, 607.5621136073689, 598.7614834995983, 574.2385474577327, 541.3389379004801, 508.9063719140505, 477.41194805753406, 446.7544031851558, 417.43815154651264, 396.51507355523194, 389.1670055903577, 388.27189285851705, 387.37845231486085, 380.1683265806812, 360.60873072137537, 335.5879084692715, 312.0176679097575, 289.8950641690397, 269.1659484305445, 249.8012006293548, 236.28227317697616, 231.59356392613415, 231.02411837659932, 230.4559440117924, 225.8783452372212, 213.5955137555462, 198.0770380225305, 183.6614475676834, 170.29583286830967, 157.89844267854502, 146.4113327498679, 138.4516085974214, 135.69945002523096, 135.36474655770724, 135.03089003285749, 132.34451219618438, 125.15916488735415, 116.12468205868257, 107.76365339246209, 100.04252378704192, 92.89604526150809, 86.28625913924951, 81.71005423935115, 80.12821158021335, 79.93593171209237, 79.74410241204201, 78.2001336024013, 74.06963075753872, 68.88441832468297, 64.08837237240525, 59.65021749342968, 55.5477114804279, 51.75144188164409, 49.116898122351984, 48.20649674048412, 48.095972845704935, 47.985739119224036, 47.09896130894203, 44.723755426405, 41.7355358604556, 38.970668037117356, 36.41193897952565, 34.039188907938126, 31.843260540859085, 30.317203487043177, 29.78939829063804, 29.725306897403822, 29.66138020416246, 29.145659873214818, 27.768249344450272, 26.029701409460586, 24.41620012952929, 22.920641737539775, 21.533739830485455, 20.24754254534775, 19.353758996309587, 19.044317935314684, 19.006714706203677, 18.969201954637533, 18.66712885955809, 17.858987116422934, 16.83798953049457, 15.891510821713528, 15.012870623122495, 14.198277520264776, 13.442106268238774, 12.916073673819632, 12.73454802690308, 12.712483347014604, 12.690455136523257, 12.513158880758093, 12.038212552686652, 11.439713354888621, 10.886504495051796, 10.375547988841221, 9.906314971692634, 9.476222493946883, 9.18090652687093, 9.07948751250028, 9.067191362694592, 9.054931053709396, 8.95646915184153, 8.696302696506898, 8.373839650596997, 8.08133249598068, 7.8177008830541475, 7.5804212062675305, 7.368334676440055, 7.226290062715484, 7.1783788943356415, 7.172607568592384, 7.166861375037885, 7.121045027008603, 7.002177810025969, 6.861535284214687, 6.7431506638408925, 6.646834165978439, 6.572079653270169, 6.518911794061314, 6.493100219605814, 6.486651645164944, 6.485949164623065, 6.485269720065303, 6.480621067426805, 6.476386455304391]}, "40": {"0": [2.7246211972789345, 2.729910226789498, 2.7407446522732832, 2.7523776252626013, 2.757932075323844, 2.758776775872178, 2.7596320961490366, 2.7662161102839726, 2.784588228229917, 2.8131431173728707, 2.847050754532844, 2.886027920006049, 2.9307120203267303, 2.9808661875996583, 3.0233156628406697, 3.0407237671409524, 3.0431379322804006, 3.0455618441349475, 3.063637191096624, 3.1124048162629814, 3.1810419336543165, 3.2554282660746643, 3.3357701820659997, 3.4223809579924995, 3.515388217079623, 3.5916526743312347, 3.622557359865971, 3.6268074915382353, 3.631070057313503, 3.662736690493779, 3.74666277317013, 3.8619131046045685, 3.9846704434791884, 4.11506994538563, 4.253726047680934, 4.400500524227297, 4.519586098244562, 4.567495050705434, 4.574089975894547, 4.58069993578021, 4.629638226520287, 4.758940561108406, 4.934933898645336, 5.120686940838835, 5.316536656228686, 5.523271138584558, 5.741081026795012, 5.916883682146675, 5.987839559789517, 5.997598738156995, 6.007371933817506, 6.0796271751857685, 6.269319661872626, 6.52753945763172, 6.800131550947907, 7.087836970829871, 7.391310328197709, 7.711895588822946, 7.971457262197248, 8.075859873726099, 8.090209271734084, 8.104594349810966, 8.211108805786786, 8.491446933194686, 8.874011625546318, 9.277458508248719, 9.704271028774315, 10.154492808312225, 10.629790078451682, 11.01382043135798, 11.168623525798887, 11.189903797745565, 11.211216164512988, 11.368880343767522, 11.784365490584126, 12.349757370700358, 12.947548590359874, 13.578635199733156, 14.246789082122175, 14.952554413072399, 15.524552476460057, 15.754824275707149, 15.786512457713176, 15.818270572655821, 16.053442482684382, 16.67428455671108, 17.522427186840105, 18.42041160920707, 19.371969814452964, 20.380264315624153, 21.448772330829616, 22.314737090773686, 22.66489702255734, 22.713142094168084, 22.761508969235155, 23.11941627545431, 24.06171752224241, 25.352137055273733, 26.721993565085846, 28.174672477367707, 29.716778101978168, 31.353789160016646, 32.683431650699774, 33.22050538568243, 33.29442178195298, 33.368531510163145, 33.917976063823, 35.37057679968175, 37.35760206741981, 39.46983464747131, 41.71197906540482, 44.09899207357448, 46.63916068150966, 48.70219592951895, 49.53595927402837, 49.65074614320923, 49.76576616502137, 50.61887018325995, 52.874934091238046, 55.97036090154603, 59.26086152258341, 62.76596641441892, 66.49003144981505, 70.45582834957453, 73.6849341468046, 74.9887884338658, 75.16837682476287, 75.34840013715281, 76.68336220224509, 80.2197531662195, 85.06771053530514, 90.23097226130808, 95.7215601514076, 101.56503558047815, 107.78362197053009, 112.83885854876436, 114.88363751014928, 115.1653896885226, 115.44791285598548, 117.54391117323294, 123.0890506665938, 130.68241550363723, 138.75959594848325, 147.34004542235002, 156.45723874206578, 166.1578594546697, 174.0397064893061, 177.22022548504222, 177.65914603604986, 178.0992731378196, 181.36173824915392, 189.9452928743763, 201.70273186307304, 214.16633736921054, 227.37023381262162, 241.35301338772626, 256.11992876860813, 268.0591542340507, 272.87211418606455, 273.5350835942582, 274.19888691474404, 279.1071888366418, 292.02615686456136, 309.55051065927864, 327.96574653488557, 347.27433944255114, 367.48411971109044, 388.55239478410897, 405.3520744644068, 412.0550067373614, 412.9757688148818, 413.89814772911836, 420.71068176622316, 438.5026837473281, 462.1202259979896, 486.43578871671053, 511.21869845136723, 536.442907042989, 561.9897012298774, 581.6812203670705, 589.3928294657215, 590.4460521503038, 591.4991848719759, 599.1415036401056, 618.6987845725763, 643.6492245237696, 667.93366149663, 691.3356799823456, 713.6154576315236, 734.5418984060032, 749.4756701331293, 755.043639190836, 755.770710562859, 756.4958326460858, 761.6609556377372, 774.424136019575, 788.8036543897507, 800.8285559737263, 810.6370873685665, 817.5132953696856, 821.9127128997088, 823.09763414659, 823.0856519866408, 823.0609249012896, 823.0295367356931, 822.8357165472366, 820.9622705880071, 815.9226590379996, 808.5698497339762, 798.3557442348601, 785.6699795912469, 770.5503739575817, 757.4697778251893, 752.1411887422798, 751.3789674895899, 750.6258136048413, 744.9224737153919, 729.6088158832101, 708.5420225424859, 686.0375625220427, 662.3521984168649, 637.8262731434739, 612.7813674029968, 593.239621643204, 585.511253616888, 584.4602497653062, 583.4099016108315, 575.7264735657601, 556.1109583135893, 530.6256493700366, 505.4084405166461, 480.71041296263456, 456.5417872618217, 433.07477005697416, 415.4649225309743, 408.6907650937299, 407.7750047213621, 406.8614866509629, 400.21878599760896, 383.5788483165743, 362.6928311683553, 342.6972006573822, 323.62104900092737, 305.4173612287754, 288.09721956496094, 275.3321706846872, 270.4838530777008, 269.8301245210646, 269.17791295640683, 264.43931814600853, 252.6482170838728, 238.07173008435808, 224.2907523715901, 211.26816345049465, 198.9762124441023, 187.3845198380469, 178.90245105062033, 175.6879745203912, 175.25365387931197, 174.82034681204578, 171.68690091893652, 163.91685313600323, 154.37556997903198, 145.36930149054368, 136.91528487863343, 128.9580819412701, 121.48017772690558, 116.02074011161848, 113.96059784080171, 113.68243693083069, 113.40472713640922, 111.38885034373632, 106.40450332088189, 100.28599103680905, 94.53652409773741, 89.13367599819028, 84.05814202582673, 79.29160764996085, 75.81114341187873, 74.49514168899177, 74.31761108806337, 74.14053683947431, 72.85582417788548, 69.67896081891055, 65.78103409342089, 62.11610126525457, 58.671659920769656, 55.43574852990622, 52.38966152191649, 50.171337881049304, 49.33190933246138, 49.218586710590856, 49.105550209296815, 48.28521742769143, 46.25807569386596, 43.76624448416268, 41.422689433702224, 39.21936880731658, 37.14697658834389, 35.20032911602511, 33.778134004511074, 33.239977908899725, 33.16729939597247, 33.094803872466585, 32.569052183915105, 31.26791164748372, 29.66542608979771, 28.15852946419811, 26.73798920562587, 25.401284457240532, 24.14181139906779, 23.221696417787534, 22.87324950565783, 22.82624062604621, 22.779351889299807, 22.43913233279048, 21.596613297627883, 20.559529159093724, 19.581981184721958, 18.662387852960947, 17.79631932251734, 16.97911370664837, 16.3823875621866, 16.156465385747687, 16.12600411705682, 16.095616917493533, 15.875014723428556, 15.327865087516198, 14.654959331744205, 14.021143621653707, 13.423456519929946, 12.860045429971036, 12.330502808527044, 11.943053014958432, 11.796420738002213, 11.776638465779694, 11.756906005914741, 11.613789775824102, 11.260212064094175, 10.82555483423129, 10.41798341099613, 10.036682058907145, 9.680931209307708, 9.348819620705541, 9.10937007982455, 9.01915337494915, 9.007001992806703, 8.994886451484753, 8.907031327625194, 8.691823087919158, 8.431065525283714, 8.189809384807795, 7.967129954918748, 7.762085652807689, 7.573559336669322, 7.439176080473492, 7.389220402495487, 7.382527544956761, 7.375860974594287, 7.32775490348425, 7.210891878918243, 7.071996923747172, 6.947484397653244, 6.837062225523646, 6.741023780905517, 6.658817943389695, 6.604856495828924, 6.585977346848599, 6.583495506128388, 6.581037514555004, 6.5637389893680345, 6.525056507905562, 6.48688317820354, 6.462234000066667, 6.451188998869338]}, "41": {"0": [2.708836055930862, 2.7116658169007173, 2.7192847125636668, 2.732233671830173, 2.7455910475179586, 2.751766220104352, 2.7526758776780755, 2.7535964612875423, 2.760465002391885, 2.7792878500751725, 2.8075604252290964, 2.840159612181349, 2.8778088889259403, 2.9206871282560694, 2.967871540458704, 3.0083248762035524, 3.025287226485134, 3.0277059283991314, 3.0301337165537974, 3.0476678241413673, 3.0935860074849697, 3.1571264885947015, 3.225930442761719, 3.299886012481651, 3.3795595939755687, 3.4645987950540578, 3.5346620763355414, 3.563696791619583, 3.5678093022713226, 3.5719248420741545, 3.6015558477616807, 3.6784726572186734, 3.7830139866556305, 3.894217438082493, 4.011942481255236, 4.136395777059146, 4.268330451843021, 4.375795990326752, 4.420054373400458, 4.426334754179683, 4.432630129220539, 4.477918224808308, 4.594389989073121, 4.751353627059115, 4.9165379114172865, 5.09049343410104, 5.273293818835188, 5.465471639931644, 5.621738256279743, 5.68603271664279, 5.695140895158882, 5.704250987443727, 5.769558263192977, 5.937743200283544, 6.163780361710236, 6.401221745235395, 6.651028352104592, 6.9135677311916925, 7.18991001989132, 7.414880515812663, 7.507271141821793, 7.5203751480100465, 7.5335111787063616, 7.627895335855164, 7.8704787525328435, 8.197210498611678, 8.541120007691125, 8.903169338708377, 9.284296696190308, 9.685163236696704, 10.011829453243065, 10.146044321781048, 10.165065750008615, 10.184130372306813, 10.320975778412754, 10.673113562783177, 11.146883940865225, 11.645731834459554, 12.169126136769862, 12.720071069928993, 13.301144941063816, 13.775058995262262, 13.969199394005955, 13.996714475130254, 14.024292229291582, 14.22250332771759, 14.733968468381608, 15.423185297804057, 16.1506616689395, 16.91813673141874, 17.728336885114025, 18.58308714393155, 19.280362144377413, 19.567075140882803, 19.607759933512366, 19.64854949947608, 19.942067785127826, 20.698731591439714, 21.719748156196967, 22.798614431196413, 23.93796684811632, 25.141822914957192, 26.41501811663101, 27.45728155680614, 27.885765654272262, 27.946522895533843, 28.007425641229617, 28.44536052021694, 29.575922700749352, 31.105086648814606, 32.72057045578024, 34.43208865479954, 36.241940373147685, 38.156693245970516, 39.726429019371515, 40.373302207767026, 40.464956205139806, 40.55682005249414, 41.216637837416734, 42.92463846529595, 45.23641899401952, 47.684351348109836, 50.27791783643831, 53.02597317967191, 55.93919726012138, 58.32392160359318, 59.30584309203083, 59.44524295323039, 59.585017509448335, 60.59127650786596, 63.19583520369844, 66.7135108254892, 70.44779617905067, 74.4029309038213, 78.5968194516116, 83.04440662103599, 86.69178622593246, 88.19364817943728, 88.40663070464939, 88.62012846170332, 90.15548124137761, 94.12875086817448, 99.51260158173406, 105.21246278172909, 111.25619198910968, 117.66926657291224, 124.45985619720359, 130.01817095636008, 132.30715434311534, 132.6319771024254, 132.95729354140647, 135.2994799897548, 141.35449208645582, 149.5389674062302, 158.2131598635357, 167.38195329929596, 177.0772156024056, 187.34187154235747, 195.7224052897653, 199.17015138139288, 199.65838545183422, 200.14782257727438, 203.668205593165, 212.7590407203016, 224.99247520876287, 237.9166586552245, 251.5053817351572, 265.79169003271153, 280.8249968920964, 293.0379782607973, 298.02259635494215, 298.7262385371654, 299.4327098816899, 304.5206593135977, 317.58603064887325, 335.045726733583, 353.25004624522927, 372.17715030527745, 391.86040173194084, 412.18199122346675, 428.4996501409157, 435.0993935957843, 436.02902453493687, 436.9593696467777, 443.5881295539372, 460.48202544611047, 482.65046906874676, 505.16864295111196, 528.0293960697321, 551.0494445133094, 573.9864190099588, 591.7343021823334, 598.839612147772, 599.8245483807658, 600.8087113199352, 607.7183009215448, 625.1990791201259, 646.8820507324584, 667.77161140298, 687.7168884663554, 706.4853643218112, 723.7889697662106, 736.2100769502416, 740.8254564884442, 741.4515874717247, 742.071799700462, 746.4134182003695, 756.8471415081115, 768.4454640940857, 777.8662269119479, 785.1733181594948, 790.1122082955729, 792.782506106545, 793.1235896253343, 792.8927209337772, 792.8332695363665, 792.7695364137553, 792.2237874040884, 789.9475971378796, 784.9048935423289, 777.5005754400805, 767.9886490541949, 756.294437396435, 742.7259991777971, 730.9957638764292, 726.0203650552376, 725.3026286291004, 724.5811721581227, 719.3693144955266, 705.7315785920646, 687.1014111770107, 667.0122384006389, 646.0301607800958, 624.3162172268871, 602.0027059783193, 584.2383854338042, 577.1720922388142, 576.176634518055, 575.1803378998165, 568.0329527667659, 550.1969714843493, 527.24734358117, 504.33259068254097, 481.8412610759873, 459.68921506539255, 437.97304443320724, 421.5368953258922, 415.0498464008017, 414.1441685927399, 413.23977836552194, 406.8362803405974, 391.1016515501167, 371.46677423190744, 352.55220099732793, 334.3607621153405, 316.9397410651375, 300.27800308141485, 287.8465015446244, 282.99821983030216, 282.32286404290284, 281.6488469600749, 276.88746017520856, 265.28487802754336, 251.0357752906444, 237.46310670712668, 224.57974450675937, 212.36922396603762, 200.78431018107256, 192.2022339358937, 188.87629788086167, 188.4143356242231, 187.953344871763, 184.6984339190386, 176.78189423736802, 167.10230526195778, 157.95658941471834, 149.30513451541182, 141.14708715027908, 133.43278713987957, 127.72907839188926, 125.523684868112, 125.21715096853264, 124.91139706308901, 122.75392536299904, 117.51668860732813, 111.13234180717836, 105.10833875953082, 99.4226593795308, 94.06545474590796, 89.00435032179016, 85.27406064747721, 83.82989895522819, 83.62907028933594, 83.42872414262156, 82.01588688977306, 78.59014021113242, 74.41506529650756, 70.47492654327857, 66.75667409985371, 63.24849630734143, 59.94231151943777, 57.500120254660835, 56.55400363775145, 56.42247708785691, 56.29128391545702, 55.3666155750128, 53.124827699909154, 50.391001201483405, 47.810284609090104, 45.3753563661971, 43.07827946500298, 40.90776836966624, 39.30550184191214, 38.68564036089499, 38.59950325849387, 38.51358861791655, 37.907899021499716, 36.43777118525412, 34.643817512237206, 32.949357196757866, 31.348130264109457, 29.833120622431593, 28.40338498207367, 27.345252828877985, 26.934757135718844, 26.87780377871035, 26.820985458575898, 26.420456224974796, 25.448099553627188, 24.259171644525846, 23.13526029823625, 22.071985346318822, 21.06838297138951, 20.11945615155818, 19.417468542552356, 19.14541185611243, 19.10758794687558, 19.069860119251864, 18.80393128188927, 18.15804759557799, 17.368816862904357, 16.622333936038455, 15.915881256937562, 15.248792542026779, 14.617591939930648, 14.151061443859184, 13.970191284242022, 13.945032780178956, 13.919926790407741, 13.743168264184215, 13.31361674696438, 12.78835870469238, 12.29191506911467, 11.822742962630048, 11.37982173873944, 10.961887497469567, 10.653242992739782, 10.534194680786987, 10.517673095032766, 10.50119955089513, 10.384977820580783, 10.103794951062957, 9.761819732094699, 9.441607206520814, 9.142278209867658, 8.86285040689894, 8.602642605005112, 8.412511734383507, 8.339685276283978, 8.329580157865303, 8.319491039335931, 8.248599825325952, 8.078432847767228, 7.873690173964987, 7.6843980867842285, 7.5097381500520255, 7.349093188538202, 7.201692431281688, 7.096363570222107, 7.056390548852858, 7.050883661744691, 7.045402764950328, 7.006996789493701, 6.916126713057927, 6.810431150188461, 6.717243082565194, 6.635937559834918, 6.567111480879655, 6.510203161154189, 6.474174576918284, 6.461946096566567, 6.460323708308426, 6.458724647042382, 6.447928644032777, 6.425556734705057, 6.4073659417107445, 6.401881923153166]}, "42": {"0": [2.6925876669204505, 2.7448873626043437, 2.883065256386501, 3.0124271721341116, 3.0449015289573556, 3.047440975160277, 3.049990377138779, 3.083920770651471, 3.26336221372171, 3.6269254103522246, 4.098034853057539, 4.692648992113803, 5.43229117806319, 6.343011446995046, 7.019485134584665, 7.1775022800495085, 7.189857823898577, 7.202244883441572, 7.365836351794904, 8.189660107290301, 9.754530560898704, 11.691405540203853, 14.087837037928656, 17.075390272863512, 20.817540135703968, 23.641816525423234, 24.306423966957254, 24.358472825162675, 24.410641570843183, 25.099879931494172, 28.593862386667674, 35.34234809889265, 43.900044642971494, 54.786168998790124, 68.65262071039847, 86.34684636012038, 99.8633508747462, 103.05667063900756, 103.3065408928727, 103.55702726131547, 106.87409031712303, 123.76087622649797, 156.50495708240553, 197.8663254960152, 249.60890534669429, 313.1270236472743, 388.89128513986014, 441.96388760097483, 453.8477552803368, 454.76962144031273, 455.6921924568687, 467.7738810456625, 524.5430456979595, 614.0020286695938, 690.8117826382023, 742.0374647193636, 758.1248734583172, 735.4980854248782, 703.358608825863, 694.9022823199351, 694.2275398152683, 693.5495251878408, 684.4343692534003, 637.0878376191687, 549.8097423622204, 459.2356441933195, 374.65603362840665, 301.0497319756442, 239.68272648310256, 207.18762181277992, 200.74946412845628, 200.26306694712005, 199.77763306887562, 193.5595320205478, 167.08959311268157, 132.14359696125254, 104.6228653944742, 83.04192345459492, 66.12724713990207, 52.86748490925528, 46.04975109562829, 44.70984569502439, 44.60873988440001, 44.50791187499935, 43.219081915206054, 37.76305644498437, 30.606418945194463, 24.961457154411697, 20.501110405677387, 16.978581472608685, 14.192187115053406, 12.749843083701286, 12.465821614128188, 12.44436719720987, 12.42296619202304, 12.148404487491927, 10.987284680539718, 9.476391416019133, 8.330901049052386, 7.487422816422322, 6.891214605056832, 6.5137155591159095, 6.383939740342352, 6.3664928049811484, 6.365310478211955, 6.364150999356651, 6.352590190013595]}, "43": {"0": [2.6712479571828704, 2.6730573761744467, 2.674278077758289, 2.6745032435669027, 2.6747402515903747, 2.6763995164812857, 2.681368125508507, 2.68994801273246, 2.7003145812730445, 2.7134654040957025, 2.7294158613571766, 2.747829493715569, 2.76421471944955, 2.7717956893088167, 2.773096760550198, 2.7744096343906333, 2.7824839432026693, 2.802578117253448, 2.829028608929763, 2.857778669921405, 2.889109590336072, 2.923068016588114, 2.959217084295941, 2.990536404358728, 3.0048006780229453, 3.007225280607007, 3.009659259791734, 3.0244479524968177, 3.059351059990631, 3.1042466227673664, 3.151827422884455, 3.202267305308581, 3.2550629405342204, 3.311220271044782, 3.3589126556588975, 3.3804735925535585, 3.3841326128210354, 3.3878041261193026, 3.4098008261721864, 3.460937251558905, 3.5269755616414162, 3.5960025505249638, 3.6680644134171185, 3.743215867294831, 3.821803404497572, 3.8880533560305546, 3.9181509215848958, 3.9232379394670316, 3.928336445820753, 3.959150137974609, 4.03051235528364, 4.12107106245949, 4.215295831101685, 4.313250104994284, 4.415305217364331, 4.520876963024106, 4.610383842867087, 4.650734230069295, 4.657558294967863, 4.664397149984307, 4.705487372818138, 4.800595129507989, 4.921275267622344, 5.045928505859227, 5.175819131593412, 5.3101990961271355, 5.449173345382003, 5.566288211560954, 5.61888253706487, 5.627831956334124, 5.636797859483219, 5.690607784232102, 5.815441019546201, 5.972993343624614, 6.13589778632918, 6.305808964223744, 6.481272122695991, 6.663557595533342, 6.816972460688895, 6.886134707577828, 6.897821305079954, 6.909531026179029, 6.979841418796007, 7.141952375163647, 7.348508111348025, 7.563611449617172, 7.785397479899675, 8.016343870480519, 8.256396851897437, 8.458252628063237, 8.549562634959958, 8.565001258239931, 8.580413297551656, 8.673199813451482, 8.887632916646956, 9.159835184627626, 9.442374114629771, 9.735977379757074, 10.040256788810963, 10.355673934788783, 10.621475269825064, 10.741158208101204, 10.761373466748966, 10.78164764402108, 10.903837104345314, 11.186027164373495, 11.543427988598161, 11.91463576148766, 12.299140742742809, 12.698641612029874, 13.11216749776685, 13.46109647853065, 13.619394127597815, 13.646033591077009, 13.672731737810008, 13.83316310737384, 14.204579788834238, 14.67709621404829, 15.166605988066552, 15.676076679457445, 16.205676603262933, 16.75655572365109, 17.22142375940029, 17.43144245851608, 17.46693537871038, 17.502508066801354, 17.716425182785056, 18.212428098564708, 18.841628512124085, 19.496969782704905, 20.17798543039369, 20.886261647960193, 21.623298944328184, 22.245406094618353, 22.526403268059376, 22.57390800230881, 22.62153288592313, 22.908035921319843, 23.572547241824967, 24.417072290380812, 25.297300905158767, 26.21224789607204, 27.164347800140618, 28.155511597958814, 28.99330599756593, 29.37241857424065, 29.436592069073583, 29.50094348286227, 29.887813445698498, 30.784617129143626, 31.92407101905125, 33.112724678880916, 34.34737972024432, 35.6371113796656, 36.979113665714564, 38.11445071017615, 38.62803839021804, 38.714865132710145, 38.80172014834275, 39.32496256611043, 40.53953416988243, 42.08766427432678, 43.70035698566486, 45.381589792205354, 47.13295458164807, 48.959097559035925, 50.50333508196278, 51.203823093665584, 51.32234805363652, 51.4411777811218, 52.154800627559574, 53.80887468121765, 55.91764524884966, 58.11679044336531, 60.40943748264206, 62.79717156427581, 65.28810673282717, 67.39662720722639, 68.35105631255264, 68.5127355129273, 68.67487594338313, 69.64968895507232, 71.908260999347, 74.79000085611483, 77.79469948760526, 80.92698667493133, 84.19456334552885, 87.5968996238418, 90.47749774243259, 91.78193471828133, 92.00304022415662, 92.22449246985356, 93.55596766596186, 96.64072700659673, 100.57730552178406, 104.67799785409053, 108.94735684502312, 113.40119628883164, 118.04302788823782, 121.96948152881038, 123.74785192154701, 124.04852077651505, 124.349901463474, 126.16391556804263, 130.36631206572102, 135.71992807597877, 141.30305359622366, 147.10596572814674, 153.15534875826236, 159.44882931803787, 164.76893167660552, 167.1757672129356, 167.58245769989702, 167.99023707205785, 170.44407072540173, 176.12147105847774, 183.3453944955022, 190.85052019057258, 198.64837001190065, 206.75506229482983, 215.1723190643326, 222.25838457716156, 225.4562144080019, 225.99662272689844, 226.53824707717172, 229.80093102678288, 237.3320783071885, 246.87810744430254, 256.76261771909066, 266.9951042956966, 277.57566817046126, 288.5245831667599, 297.6943880464738, 301.8183673922175, 302.51445680463917, 303.21231121125567, 307.40266510251087, 317.0220403093028, 329.15363782418177, 341.64894643366375, 354.48375703326866, 367.6316775427522, 381.0642153688073, 392.24236629845973, 397.25086344685593, 398.09365598566905, 398.93729347071763, 403.9942298922827, 415.5523022426912, 429.92816616588016, 444.5112184789332, 459.3129900588822, 474.2323501761303, 489.25711272281353, 501.5626756150665, 506.9979047788302, 507.90861733540504, 508.81642721315166, 514.2384360261875, 526.5447188869017, 541.4873094598604, 556.3364220864635, 571.1041872390309, 585.5484119256679, 599.6239493278846, 610.8587745003698, 615.7325425891798, 616.5424371973295, 617.3313571509544, 622.016776577902, 632.6833809720887, 645.1690477595974, 657.083747304026, 668.3436956204914, 678.7528825220494, 688.42155619689, 695.6964635042455, 698.6950906454362, 699.1867602816892, 699.6752259168749, 702.4917350190809, 708.5529506879316, 715.094045947171, 720.5913155690962, 725.0792593967054, 728.4538985856794, 730.7620868417727, 731.818560082065, 732.092037114772, 732.1235983969361, 732.1510535142822, 732.199879806947, 731.8174010415086, 730.3152173558823, 727.846910041487, 724.1099078414485, 719.2901453515944, 713.507344299573, 708.0512021922843, 705.4508235572832, 705.0037447318663, 704.5543648559435, 701.808577776299, 695.0973628242991, 686.0535242211783, 676.2141351243844, 665.5667204696335, 654.1098249872001, 642.0272219813984, 631.6499989070533, 627.0097682722835, 626.2292738561455, 625.4480911077164, 620.7075391971492, 609.7386493739448, 595.8773201953023, 581.7038507235616, 567.2728356206902, 552.4629433446773, 537.6019953144713, 525.3297723481292, 519.8987531409066, 518.9905105361463, 518.0818000350814, 512.6553132312073, 500.3617399048288, 485.2819677543036, 470.27409470350875, 455.37733785199754, 440.6841605714636, 426.17503750315103, 414.4737154237538, 409.3643532885037, 408.51266469840954, 407.6624837241971, 402.5918634521407, 391.23070411909544, 377.53307074144294, 364.1794415900915, 351.11148098762106, 338.38111417687196, 325.9792567711318, 316.14058298748927, 311.85108956831465, 311.1369986143668, 310.4244074060267, 306.2060483414046, 296.8248882083471, 285.63806061978113, 274.807867885331, 264.31434026221575, 254.1673448419347, 244.3740510294827, 236.64929992233303, 233.30310199381188, 232.74648021313178, 232.19119248329773, 228.9074637073702, 221.63050839876104, 212.98319829843393, 204.65343247744593, 196.64076568765668, 188.92795686433433, 181.496987487075, 175.6532163106177, 173.1283484979222, 172.7084811821259, 172.28960097504202, 169.81198640396994, 164.33635205605768, 157.8612549452321, 151.63170078916758, 145.65445843351765, 139.90356788688305, 134.38668873146642, 130.05612869259798, 128.185260145483, 127.87432878948715, 127.56420170263186, 125.731340687115, 121.68746536589005, 116.90508467359993, 112.31848753480863, 107.91464202739269, 103.69181785806232, 99.63848842371377, 96.45888518368427, 95.08831271825206, 94.86064437829252, 94.63359807734203, 93.28989299707968, 90.32416325568053, 86.8227080692097, 83.46201170581021, 80.23606289742932, 77.14508059170034, 74.18190399959971, 71.8544746197214, 70.85233487392199, 70.68567768001132, 70.5194790009499, 69.53599413605977, 67.36489028453285, 64.80154505215516, 62.3417626577157, 59.98125377101938, 57.71859668479883, 55.54839301774682, 53.84695937031975, 53.11326736629299, 52.99129481880954, 52.869635471072904, 52.15019983272563, 50.56096623968445, 48.68366127263149, 46.881805183251466, 45.15525101912568, 43.49923389658964, 41.90849011670361, 40.66158614167246, 40.12421496260958, 40.03488308111004, 39.94577551161078, 39.41904483855171, 38.25514569551829, 36.87765778826766, 35.55657294567256, 34.29038804806295, 33.0753117441576, 31.90858356568185, 30.992276742406997, 30.597158464377628, 30.531446787287855, 30.465920523768197, 30.078545710896133, 29.223147425259125, 28.210190312467777, 27.237840635202055, 26.304036085050807, 25.4067577856324, 24.544497894975052, 23.866687414771537, 23.574176132155507, 23.525606135567777, 23.477146494122767, 23.19045140528444, 22.55783085769135, 21.809902792025447, 21.090875707994712, 20.399647903430147, 19.736638671873447, 19.1001094675282, 18.59972459702066, 18.384194153960365, 18.348319318638186, 18.31251795226637, 18.101155882911907, 17.63418465166089, 17.080961040963317, 16.549806886408064, 16.039015902258438, 15.548991322177155, 15.077684226253787, 14.70831483445877, 14.54871672480619, 14.522169243161189, 14.495683757249465, 14.338965219080734, 13.992907025082603, 13.583069010249844, 13.189265369282262, 12.811269722095755, 12.448927024041918, 12.100259263430553, 11.826495378758935, 11.708330171944848, 11.688692985574036, 11.669100332139415, 11.553185263910692, 11.29697228287682, 10.994534555302389, 10.704482739990901, 10.426900817354367, 10.16110805719697, 9.906712491955481, 9.707957821752803, 9.622489090496751, 9.608282041052403, 9.594127688371113, 9.510574007589621, 9.326835149172531, 9.110922753762056, 8.905130860379938, 8.70938730315098, 8.52324795739919, 8.346869707698662, 8.209713494110446, 8.150331833252174, 8.140528877706682, 8.130806700641916, 8.07346989477657, 7.9475943565823375, 7.800476772751465, 7.661729807395226, 7.530635612667369, 7.406424491723951, 7.289770712137091, 7.199974706163188, 7.161159649907161, 7.154753657400381, 7.148378247192871, 7.111040877982016, 7.0299652553696275, 6.936514648880067, 6.8492072125923915, 6.768937816269667, 6.694034097081674, 6.626083101840521, 6.574984280463247, 6.553793137290296, 6.550374523864266, 6.546994677097789, 6.526759923424547, 6.483936596403344, 6.437517973649435, 6.3967638519506576, 6.362064882052612, 6.3331078661789135, 6.310269940454038, 6.296162788938352, 6.291184409788417, 6.290459342541061, 6.289759762188714, 6.286117039260596, 6.279888376293563, 6.2777591044608565]}, "44": {"0": [2.679117035414353, 2.6816793234045244, 2.6876332127132185, 2.697679357376291, 2.7118829027415225, 2.725450563237938, 2.731663888845788, 2.7326211163601473, 2.7335902160979333, 2.740368412996782, 2.7581830520878037, 2.7840317797858662, 2.8130580643514618, 2.846007260189941, 2.882739002021357, 2.923285207027587, 2.9581273101096954, 2.973377556349653, 2.9756947949113695, 2.97800152168727, 2.993669545535728, 3.0329450227500443, 3.0861486015199353, 3.1432448944171245, 3.2040694405224723, 3.269022685516458, 3.3381021214721933, 3.395964908315145, 3.420906448384027, 3.424666059797868, 3.4284368852908353, 3.4539206231128317, 3.517111337318927, 3.600724981622829, 3.6892235725388605, 3.7829600259581224, 3.88118345035608, 3.9847860710241765, 4.070658883808007, 4.107427405753691, 4.113007823308687, 4.118556855564966, 4.156001427695002, 4.248605031638184, 4.3702020138172255, 4.498287013241792, 4.632054708305018, 4.772222178505852, 4.9189659462630235, 5.040162480683642, 5.091791391101143, 5.099614300039107, 5.107461725322415, 5.160064588366518, 5.289446050897816, 5.459611777185527, 5.6371660413933515, 5.82253265308044, 6.016796336162909, 6.2191789234069645, 6.386278857160354, 6.457735575793665, 6.468513345682804, 6.479311953083892, 6.551999407787655, 6.730510224183974, 6.965540966709212, 7.21147046586152, 7.468007844195421, 7.736630657599446, 8.017641517511194, 8.249457897685017, 8.348465419809799, 8.363387606042236, 8.37834055834737, 8.479424123560666, 8.728902712911792, 9.055605186299008, 9.397891228708128, 9.75617980808816, 10.130991430389445, 10.522769619732614, 10.845943706267011, 10.983830370035767, 11.004663126528328, 11.025489562152645, 11.165879227769738, 11.512350044247604, 11.965884764324626, 12.440313443446444, 12.937311918947643, 13.457401372942435, 14.001561012570832, 14.451637867290833, 14.643815316705066, 14.672816818612688, 14.70192999476308, 14.898144272386274, 15.382038612076668, 16.018635495484027, 16.685320660252295, 17.385565254903888, 18.11896005951091, 18.88924088643881, 19.52575111913118, 19.797582164110246, 19.838686486389307, 19.879899621524476, 20.158049033730105, 20.844187695725697, 21.747001908742313, 22.69499130566862, 23.690009418774217, 24.73345018563522, 25.829723553809014, 26.738407006936008, 27.127269964804103, 27.18604257263734, 27.244960991149618, 27.641912748393125, 28.62196596428753, 29.914560071142162, 31.271292698835794, 32.698293575292055, 34.19719380018972, 35.7725362306436, 37.078843774521296, 37.63787744359335, 37.72242735539269, 37.8072019288056, 38.37923484620726, 39.79229249907305, 41.65435361100273, 43.614616298510654, 45.67547173930162, 47.844915970639825, 50.1278988637872, 52.02115253682586, 52.83184078202726, 52.95433765478768, 53.07716712402659, 53.90620825073799, 55.95684828251963, 58.6600886078482, 61.50759687238813, 64.50670936921468, 67.6541623771098, 70.97371284454282, 73.72761676899367, 74.90861671399517, 75.0869866948671, 75.26578781666544, 76.47143084091645, 79.45741634615142, 83.39232958223518, 87.53276004203467, 91.89435803012692, 96.48663018833636, 101.31627965445209, 105.3260825249089, 107.04090838615167, 107.30024311266246, 107.56022431860448, 109.31350028837892, 113.64692175769255, 119.36850753122104, 125.38834392761427, 131.7184060183999, 138.3703053546748, 145.36276983977547, 151.15850942058796, 153.6388685784574, 154.0135074785133, 154.3889966856609, 156.92401848843994, 163.18163652711465, 171.43241859923015, 180.0831063073094, 189.16365640104476, 198.68544820787392, 208.6530570099797, 216.88524719242517, 220.40350978111363, 220.93547142449657, 221.46860867713434, 225.056258031861, 233.89550399122504, 245.48368872728693, 257.5776317767396, 270.20971436349805, 283.39265458459727, 297.0889376271363, 308.32180149810114, 313.10401131842957, 313.82452267346514, 314.54623100419457, 319.40566298985044, 331.27658985710207, 346.7260221668866, 362.6678935178155, 379.1367505149632, 396.0451502491092, 413.4318783302194, 427.43428305770783, 433.33726883013026, 434.22373076021324, 435.11087410252134, 441.04190322963166, 455.42579944777293, 473.861911484082, 492.4388131635343, 511.11882878169735, 529.8135744612877, 548.4400600515614, 563.0710475846734, 569.1196100596834, 570.021642031836, 570.9228995549147, 576.923497018284, 591.2125039733049, 608.6951577309857, 625.6184840166078, 641.8603931964631, 657.2351031035299, 671.5922731971251, 682.3383289799522, 686.5674398445714, 687.1828125499126, 687.7982628909261, 691.8390075351424, 701.0462670628134, 711.3621194560029, 720.3953814191545, 727.9022621249048, 733.8523578116667, 738.146765862841, 740.4209080450923, 741.0298724723809, 741.103395293871, 741.1731296251793, 741.5462261246525, 741.708687552944, 740.3760284292664, 737.4382610907101, 732.9084641941354, 726.7373205023109, 718.8881870665207, 711.7796887519986, 708.5433566354525, 708.0465465977262, 707.5466221171558, 704.1010191319458, 695.1559112532044, 682.7648027281657, 669.2078555129528, 654.6191330550357, 639.0825318863365, 622.7195287491752, 609.3561472726301, 603.6518864159661, 602.7900704433548, 601.9267151281526, 596.1282911465493, 582.0103400417496, 563.8116525747619, 545.3730195256247, 526.6880511217207, 507.90887911213935, 489.23512211589696, 474.4973371954336, 468.381213179502, 467.46857158157235, 466.5569467574572, 460.49945750243234, 446.05767827089846, 428.0292991390794, 410.371828033971, 393.12724862273524, 376.29275822594644, 359.9122230940811, 347.2882228862388, 342.1239550502183, 341.35471294525973, 340.58664896276974, 335.5023755599242, 323.52372066136854, 308.8240306577027, 294.7017560768888, 281.1116465211006, 268.0483898394365, 255.51436786392884, 245.95061593199708, 242.063140069386, 241.48623838860192, 240.91047785331858, 237.09362946232073, 228.1490449467869, 217.3165443948325, 206.9668460457424, 197.0701699560704, 187.62769942173273, 178.63706248265515, 171.79884570937008, 169.02586137950186, 168.6133342850315, 168.20413187578117, 165.49443693356665, 159.1540427005819, 151.50575982815465, 144.2231238521851, 137.29085425762196, 130.69575355701963, 124.42611189569173, 119.67594763880517, 117.75085931081445, 117.46572142325239, 117.18128039710912, 115.2990700952165, 110.90625607504423, 105.61103715572615, 100.58160941700714, 95.80035041589507, 91.2571378827652, 86.94215602444781, 83.67482680869831, 82.35272310973775, 82.15692976824491, 81.9617031534074, 80.6697834999292, 77.64858246645751, 74.01373319627086, 70.5590745962577, 67.27534314559387, 64.15704364746247, 61.19496929097448, 58.949685498298294, 58.04221371635778, 57.90761922042812, 57.77331169939753, 56.88559496607884, 54.81203166266559, 52.31315935364064, 49.93954324656814, 47.68565227740069, 45.54187661925215, 43.502723781706145, 41.95843065718693, 41.333995267900036, 41.24149717482434, 41.14925332231911, 40.53945065817017, 39.112484290752, 37.395186870623355, 35.762982285075125, 34.21132127588423, 32.733625257894516, 31.330147369469056, 30.266799637001462, 29.835859475538427, 29.772030499437157, 29.708387361084846, 29.286490496674546, 28.30105919272524, 27.111710054291088, 25.979079216992602, 24.900959475304866, 23.876542030782552, 22.900940824140463, 22.160978464583792, 21.861546525933463, 21.817158104343854, 21.772882915599162, 21.47972690988858, 20.79480112858034, 19.968760395942933, 19.18265377545426, 18.434291010535794, 17.72159925139085, 17.044062948224486, 16.53044976655791, 16.32284237247647, 16.291993933536055, 16.261229167260847, 16.057627384276852, 15.580844442076808, 15.005959237940072, 14.4585574541515, 13.937911450952459, 13.442570660128435, 12.970644776921196, 12.612639861263666, 12.467452703385177, 12.445950884483622, 12.424509446105176, 12.282771465387288, 11.9508479425311, 11.551206210961789, 11.170880825260488, 10.809527414186809, 10.466694368153759, 10.142234191753506, 9.89679436205425, 9.797795455547977, 9.78313938520111, 9.768525891610539, 9.672059343467973, 9.447504531900343, 9.178377311256206, 8.925225375261828, 8.687235521626613, 8.463017232396234, 8.252846422995804, 8.095924253229253, 8.032861525874884, 8.02353382566666, 8.014235403038693, 7.9531288898291255, 7.811029605617664, 7.642092851419005, 7.485224158899334, 7.338519465743057, 7.202752226540821, 7.077669289271652, 6.984992052327113, 6.948298813215794, 6.942892929250852, 6.937507239944109, 6.902310506366077, 6.821400583489767, 6.72861234015322, 6.644996759435073, 6.570573581025852, 6.505490070682082, 6.448917014210915, 6.411214522556392, 6.397272633398907, 6.39525338855229, 6.39325373554963, 6.38045162596819, 6.353771587798072, 6.328095910608895, 6.311112113699606, 6.30399429854702]}, "45": {"0": [2.6846056612128124, 2.68526450508985, 2.6871711872459847, 2.690385081308922, 2.6947913616685417, 2.7000911944628125, 2.7053504383135767, 2.7080720017018027, 2.7087085846689347, 2.709353158921526, 2.712339352193875, 2.719230311509378, 2.7284937423209508, 2.7389799221920703, 2.7507127098648594, 2.7633662735549045, 2.777225649754376, 2.789656706647943, 2.7958662150902267, 2.797279223316813, 2.7986989866271426, 2.805169521929419, 2.819435508962193, 2.8376177266731912, 2.8568582214766636, 2.877218078394959, 2.8986991784022393, 2.9212531352602165, 2.9411477709163827, 2.950873736515165, 2.9530733776725704, 2.9552778561745887, 2.965200986557198, 2.986582934108362, 3.0132344786666607, 3.0412338510675947, 3.070485751647382, 3.1009503564734784, 3.132761554765329, 3.1599760134811996, 3.173267653152953, 3.1762799186148127, 3.1793021241331045, 3.1928767833516676, 3.221904889785786, 3.2579017030981987, 3.295407995376202, 3.3339825819151674, 3.374221820768479, 3.415655868723948, 3.4509005102789474, 3.468097185256605, 3.471992923759508, 3.4759009652907094, 3.4934809586963684, 3.531129065788614, 3.5775492412836494, 3.6253916124026024, 3.674799427076742, 3.7255791551948763, 3.777841742237454, 3.8223888417783303, 3.844189773438882, 3.849112869172781, 3.8540458061054994, 3.876146562580164, 3.9229879805367083, 3.98083222100774, 4.040156785232117, 4.101125998762319, 4.164137582968595, 4.228432377802904, 4.283293608642308, 4.309955169406745, 4.315965336231267, 4.321989349539789, 4.348979699227806, 4.406218019234386, 4.476963422827917, 4.549040077262121, 4.623453096376977, 4.699271074370236, 4.777019141058407, 4.843233128947494, 4.875314481732852, 4.882593568850755, 4.889903172663076, 4.922693010742759, 4.99165746473523, 5.076401103110289, 5.16371758175734, 5.252978017106602, 5.343959353553945, 5.437538791285786, 5.5172437005157375, 5.555731768163524, 5.5644272749653405, 5.573141643443532, 5.612233402449368, 5.695061212486924, 5.797354173138969, 5.902256579782918, 6.009480268355898, 6.119243739384126, 6.232010910600213, 6.3280481192253895, 6.374483907463771, 6.384980061898952, 6.395500821688487, 6.442745742735874, 6.542961767557125, 6.666502667797494, 6.792784051121974, 6.92256318442026, 7.055803175525236, 7.192416680141967, 7.308198596150991, 7.364407727669816, 7.377144279050541, 7.38990472248858, 7.447011360117652, 7.56831486360379, 7.717494392821281, 7.870456499873443, 8.027610299921832, 8.188766770582578, 8.353517993707952, 8.493568270915121, 8.561519323980558, 8.576880391868047, 8.592278086063935, 8.661281815534583, 8.808013981892966, 8.988492514971684, 9.17369821968894, 9.364060485150645, 9.558538920579114, 9.75837167202421, 9.928234043211605, 10.01039915436964, 10.029040145349255, 10.047716767948465, 10.131607687742614, 10.309546716685952, 10.528241337746136, 10.752640868830651, 10.983294675277275, 11.220028527796522, 11.462742909579145, 11.668952945757363, 11.769099510511586, 11.791655471844347, 11.814271409994435, 11.915698238870135, 12.1316332206278, 12.398222670277459, 12.671285344126742, 12.951835579079058, 13.239749923148247, 13.53523114636986, 13.785993945307583, 13.907739068843014, 13.93528198830861, 13.96290177377101, 14.086687975504258, 14.350136192595215, 14.674461755150677, 15.00801257232657, 15.35002772954754, 15.701627290441042, 16.06208476300153, 16.368726916185075, 16.517957820861604, 16.55173181829159, 16.58559304711354, 16.736993527577585, 17.058655748646792, 17.45697399070447, 17.86484860567626, 18.284208332938036, 18.714764920278856, 19.15701030639109, 19.533139182331652, 19.71602493947103, 19.757372052452578, 19.79881934803055, 19.98447525092608, 20.378743703662682, 20.865882883241927, 21.3660339272565, 21.87987698568826, 22.40769436941765, 22.95028531071007, 23.41199236256873, 23.636557738852993, 23.687304867942334, 23.738167721656612, 23.966042297111603, 24.450627421583054, 25.048944428843207, 25.664465337170522, 26.29712684499647, 26.94751383076412, 27.615156803393667, 28.182983400088716, 28.459831369800657, 28.52248273416843, 28.585280317252803, 28.8667031787855, 29.4652733044598, 30.20431396950509, 30.963616324983487, 31.74541761799807, 32.54854331180546, 33.37521544146488, 34.07841662557266, 34.42048372683086, 34.4978173210147, 34.575387832517194, 34.923288823995094, 35.66351784417893, 36.57776205852711, 37.519805341331896, 38.487595760644865, 39.48286181743603, 40.507964714219206, 41.38018863973973, 41.80448062425471, 41.90047225743306, 41.99672336340289, 42.42843670941789, 43.346837916917785, 44.485116691705045, 45.65384093004011, 46.859915654873255, 48.10020608109139, 49.37550230543068, 50.46434365209737, 50.99387989809682, 51.11360089641441, 51.233621898702424, 51.77166409026204, 52.917122607484046, 54.33746737241133, 55.79812819200187, 57.302785220870994, 58.851702690009, 60.44906662467868, 61.80956961566507, 62.47186937504891, 62.62163286636307, 62.77177004094052, 63.44480062176446, 64.87800718335647, 66.65366695727238, 68.48599630667265, 70.3721444126125, 72.31522448156754, 74.3141822733699, 76.02079096952843, 76.8531597517203, 77.0413205427066, 77.22982537241089, 78.07601637541156, 79.8801027118523, 82.11381660504776, 84.41448470880805, 86.78295644896504, 89.22929901632968, 91.75068597467462, 93.90384247718346, 94.9515189159848, 95.18850362807177, 95.42610548462822, 96.49153298613311, 98.76295035985366, 101.5774710719417, 104.47781002352946, 107.46806484171623, 110.55482371627109, 113.74246237143362, 116.46034981062162, 117.78414633924226, 118.08385628406344, 118.3844438845194, 119.73348138417204, 122.61011360429816, 126.17353089911565, 129.85079716587398, 133.64147802484806, 137.5549249908793, 141.58835560817647, 145.03796113546204, 146.718792881875, 147.09906562641223, 147.48035346867795, 149.1901546143744, 152.83757036961123, 157.36558434759135, 162.03557470857987, 166.85444502973033, 171.82303230596813, 176.9494831566921, 181.3346163725371, 183.47017023939222, 183.95381858047682, 184.43893963486764, 186.61720627610543, 191.25656681612062, 196.99999365686384, 202.93961580162946, 209.05960579300478, 215.37932356935488, 221.90573131575775, 227.4779614866959, 230.1949257193767, 230.81011307433485, 231.42712436625095, 234.19524591359203, 240.0963354991007, 247.4146538078979, 254.9478343209991, 262.7325451914837, 270.75601406643057, 279.02741585011756, 286.09908562499015, 289.54700255401826, 290.328386341734, 291.1139767338322, 294.62889639824516, 302.10395886034604, 311.3576750407167, 320.8758037458652, 330.69732105806406, 340.81761149485544, 351.2358194660955, 360.13423117364806, 364.4698919397192, 365.4497851070483, 366.43192612280075, 370.83258404517744, 380.18956820738805, 391.77554864004037, 403.6762240835932, 415.93203904857626, 428.5249045026222, 441.4302563047744, 452.3915640021568, 457.7137749467943, 458.9157306955346, 460.1201136479046, 465.5096216905581, 476.98060010502485, 491.09326174501575, 505.58196924697285, 520.3667316718152, 535.4780005443735, 550.8858068025085, 563.9572402759095, 570.2528059035636, 571.6761789175766, 573.1030088636751, 579.4929966727169, 593.012825480798, 609.4953778063837, 626.1362501176902, 642.9730430321864, 660.0415023844046, 677.419909653892, 691.9695488962878, 698.907803718477, 700.4593154750453, 702.0164905733493, 708.9752943921251, 723.3947797239798, 741.1457737738925, 758.7993452478177, 776.4446296593383, 794.0018801419981, 811.5268124455226, 825.8504419334154, 832.6650897810841, 834.1962229429165, 835.728689265936, 842.5429119527525, 856.5846249722739, 873.2274091604602, 889.2899776944615, 905.2008417214556, 920.8386966079985, 935.7455126967368, 947.8001699204397, 953.3582837876721, 954.5934410118826, 955.8237696498898, 961.2744187591202, 972.4521846310761, 985.1833146664078, 997.1174582785603, 1008.1643668723839, 1018.4716456711644, 1028.1869182768478, 1035.826316526633, 1039.1495661394858, 1039.8771643222028, 1040.5978720610437, 1043.7232225250748, 1049.8532875700566, 1056.5008797862984, 1062.2859060927444, 1066.5807950615065, 1070.1771263417122, 1073.0861558836145, 1074.707180951404, 1075.2033443546918, 1075.3011746320815, 1075.394233640491, 1075.6793873043193, 1075.7285332188483, 1074.7858622723832, 1072.679436970981, 1070.0051369985954, 1066.5800827557869, 1061.9800345014964, 1057.1637713863945, 1054.6706971779147, 1054.092118470895, 1053.5066994626386, 1050.8492843921458, 1044.9271629245873, 1037.006772001516, 1028.048275631948, 1018.2459436873876, 1007.841787319081, 996.4434828853321, 986.3676060567075, 981.4630992078546, 980.3424632259592, 979.214817083075, 974.1120580213105, 963.0989590443695, 949.3821333161537, 935.0594696517685, 920.1780676917904, 904.684332882652, 888.7267079515418, 875.2136140149822, 868.6318938229056, 867.1542536727623, 865.6743925810124, 859.0582654790811, 845.0954302916748, 828.0963046078244, 810.9019691666701, 793.3654895736508, 775.7343719420113, 758.0643760060104, 743.4265733969935, 736.4785216964937, 734.9179031112401, 733.3459985851508, 726.3561889405614, 711.7904470238499, 694.2227258540582, 676.6849148446421, 659.4707173921695, 642.407060439238, 625.3579448245775, 611.5112191146851, 604.9262357298062, 603.4548558203797, 601.9862527406533, 595.458740873877, 581.9266235325973, 565.9203615513609, 550.2137131000285, 534.8007803496428, 519.6836861506655, 504.9285116524151, 492.92119749082815, 487.25951606526127, 485.999770604923, 484.7336125510503, 479.11896441175736, 467.60399354352785, 454.05062046060306, 440.83319028355913, 427.95790594108104, 415.41433745467765, 403.1536558779871, 393.2506030759793, 388.6002555130338, 387.5631723296351, 386.5287883635775, 381.9529309449011, 372.56984318227796, 361.5487473810372, 350.82667395722086, 340.4144385335888, 330.2789560393516, 320.4611604874421, 312.5384352223702, 308.8189149184366, 307.98944181016304, 307.1620900235361, 303.5051436378781, 296.0089400904207, 287.2245982725415, 278.69565654915584, 270.43355004155916, 262.4148479881703, 254.64161892130483, 248.3743076888917, 245.43693118264147, 244.7821100815008, 244.1290852769271, 241.24325957845318, 235.316900770311, 228.3777521063598, 221.66027548426504, 215.15300457439847, 208.84724363542222, 202.73954468465985, 197.80474837975223, 195.48933665719892, 194.97345417967043, 194.46152990845806, 192.19582456097112, 187.53228833651173, 182.08024338550285, 176.79073725441287, 171.6672003584971, 166.70860586140594, 161.9055699831986, 158.03214326126502, 156.21252015677405, 155.80705347381246, 155.40287307532878, 153.61885052391185, 149.95612867804863, 145.66551658162578, 141.50814785869235, 137.4818525412995, 133.58238789594705, 129.7924364630361, 126.7424178217649, 125.30903057244352, 124.988821419419, 124.66949301331118, 123.26391217627663, 120.37887357059721, 116.99660053217012, 113.71685463837693, 110.54297468854065, 107.46468651875992, 104.47882219536868, 102.06470750943278, 100.9314473965671, 100.67886946886858, 100.42720794641974, 99.31507175962496, 97.03396233814597, 94.36615226177393, 91.77528347976632, 89.26026028542731, 86.8220368018063, 84.45817715318803, 82.54665332277344, 81.64884813213745, 81.4487561565296, 81.24922865583346, 80.36767300791648, 78.56043581500371, 76.44218657820458, 74.38546958011973, 72.38986168434502, 70.45138514565508, 68.57329535870718, 67.05483805667298, 66.34199152910888, 66.1830646743918, 66.02457960505933, 65.324278443748, 63.88660360291185, 62.19818453034667, 60.559477940332854, 58.9677379609718, 57.423382565602836, 55.924841428898745, 54.7117758842243, 54.14334942306147, 54.01657560903111, 53.890082091434316, 53.33078471649241, 52.18194633329821, 50.83330923926716, 49.52548582658873, 48.25683784921863, 47.022195146102625, 45.82413180978863, 44.85545238751109, 44.40021766832283, 44.29871764932423, 44.19745242480003, 43.74917487686183, 42.82945073676313, 41.75087452211434, 40.70222013125642, 39.68357763717342, 38.6940671803664, 37.73253665907666, 36.95433370976478, 36.58811213834561, 36.50652733986064, 36.425128053750555, 36.064904458517695, 35.32539910368537, 34.45824424580513, 33.61456224183242, 32.79424813419385, 31.996586508853877, 31.221987320617973, 30.59519050633438, 30.30044033083924, 30.234706656640785, 30.168961132695554, 29.878415225165647, 29.281978544309208, 28.582656661413576, 27.902470485238783, 27.24072912374526, 26.5960891048751, 25.97036873912415, 25.46389662669819, 25.22611926701507, 25.173130332803225, 25.120289985052654, 24.886697373657316, 24.4055894728892, 23.839650664862592, 23.289259833392798, 22.754693457217986, 22.23409382276819, 21.72768865913105, 21.318213232995447, 21.12581833385727, 21.082937308457726, 21.040176376150256, 20.851008511388066, 20.46131189334547, 20.003559252523694, 19.55956276468001, 19.127723696280142, 18.706883232500424, 18.297978935841833, 17.966589116773818, 17.810104935635966, 17.775222539291185, 17.740435927472042, 17.58699283430523, 17.272406036329055, 16.902140197484947, 16.542140939893144, 16.19148303195897, 15.850763213168102, 15.518871502643448, 15.25017657972137, 15.12399222772298, 15.095863734734738, 15.06780667865772, 14.94295390177286, 14.6873620891372, 14.387377795764706, 14.094874377959638, 13.810280712296738, 13.53346275295988, 13.265217462840859, 13.047680356256826, 12.945354739007605, 12.9225290282163, 12.899759285162569, 12.799055072154696, 12.592498078736524, 12.34985910987809, 12.11442814742237, 11.885263920530896, 11.662966811475824, 11.446936844384165, 11.272188723079152, 11.190178454966665, 11.171888802389267, 11.15364623904633, 11.07313794669593, 10.907218590235422, 10.712976118249845, 10.524526115333744, 10.34113638352127, 10.163726087146218, 9.991953468612696, 9.85342999218533, 9.788214809072242, 9.773672781966456, 9.75917039518264, 9.695078868009722, 9.563921047225767, 9.410442873500948, 9.26197343061042, 9.118104628621785, 8.978619329163829, 8.843741188364476, 8.735500335373999, 8.68490613003373, 8.67359211995194, 8.662315479134138, 8.61255920465125, 8.5106243941446, 8.39180351400707, 8.276983382514354, 8.166326283744556, 8.059667235294635, 7.956599466082355, 7.874283784370655, 7.8356968503378965, 7.827117912042177, 7.818570882511228, 7.780928979376616, 7.70417334937786, 7.614789973764904, 7.528934683864787, 7.446452909552304, 7.367159305399713, 7.290951895518872, 7.23032717474469, 7.202190064820831, 7.195936448639167, 7.189705432912084, 7.162379947913392, 7.107151170795363, 7.04270736515051, 6.9808919302657655, 6.922556926170444, 6.867140668427495, 6.81502358457542, 6.773683828274308, 6.754568137120099, 6.7503389603125, 6.746133208319803, 6.72769120565791, 6.690439401784832, 6.648192486551763, 6.608565587862819, 6.571931192234803, 6.5379471529931275, 6.506863714997257, 6.483417787912265, 6.472975016647493, 6.470690039042432, 6.4683720528021125, 6.458411283413499, 6.43879019490081, 6.417534892448413, 6.399328791138538, 6.383643600176996, 6.37046637322099, 6.360491384997776, 6.353972661434147, 6.351520373502473, 6.351032161146793, 6.350566214122847, 6.34876183496654, 6.346368179439281]}, "46": {"0": [2.706677114480982, 2.7184835730228776, 2.7676864166605126, 2.821475057148127, 2.837920188291972, 2.839476412625329, 2.84104185591587, 2.8587142502035303, 2.938833850169249, 3.0931062116880312, 3.288387895196905, 3.5276901651940684, 3.8147426081958904, 4.153470651490742, 4.405978150075993, 4.474135911584411, 4.480504731963168, 4.486877135946338, 4.557098574963574, 4.8494460875427245, 5.350964229964066, 5.927497496748387, 6.592648821564245, 7.361463800114757, 8.24994027039483, 8.905954507096046, 9.08347341392831, 9.100017581795177, 9.116602187112361, 9.299343318388809, 10.0612577130072, 11.373986402906597, 12.897491546798767, 14.667339864200052, 16.72907909562767, 19.134781204436532, 20.925866517987743, 21.41251036201548, 21.45793790928472, 21.50347169610967, 22.006208720738655, 24.106453266479598, 27.763327225994804, 32.056724787448715, 37.10693088377069, 43.05448498117531, 50.08371230632319, 55.37424906783425, 56.82098539994322, 56.95655292111069, 57.09245475528063, 58.590745205702405, 64.8857249935882, 75.97067363451454, 89.16574367120366, 104.90121568173771, 123.69460254428938, 146.19703530349372, 163.32712729037542, 168.02170731330176, 168.461176525711, 168.90187924163104, 173.77475162300416, 194.38165651831216, 230.97365207937634, 274.85627191172523, 327.2910321218086, 389.66313875949106, 463.0969318642767, 517.4546169826706, 532.0533998832409, 533.4136590497825, 534.7754389902398, 549.778582481266, 611.5317495337488, 712.7254082315108, 817.4635421101084, 917.1469759337205, 1003.0644996939419, 1065.0540786064123, 1089.915877576887, 1094.192961219539, 1094.516331388323, 1094.7540152784038, 1097.7855934312254, 1100.4359026130314, 1076.9012637069857, 1022.6417498699687, 942.62023225587, 845.2356232136295, 740.8928512899478, 672.910287362309, 656.0484078804644, 654.5134589415176, 652.9778776780215, 636.1646718922822, 572.8170586065306, 484.83142432375314, 408.41425137847244, 343.13988228120564, 288.14720574418806, 242.11916417004767, 216.1420895138898, 210.00064722011535, 209.4452588771311, 208.89170587546266, 202.97792066025124, 181.41359911239235, 153.10867163699947, 129.49588196803188, 109.78226943862708, 93.28938830204294, 79.47258618572408, 71.63904555282333, 69.78312483543198, 69.61489085805792, 69.44708449234491, 67.65233738656727, 61.09102317553659, 52.397487400306794, 45.068124002595276, 38.871900307777494, 33.62173736074494, 29.168632419476424, 26.61821169032484, 26.0112354724476, 25.95620955032755, 25.901328195657033, 25.313624155700477, 23.1530930356263, 20.26790982419675, 17.813716420224306, 15.722835100209089, 13.939805832270274, 12.422153005669742, 11.55606888526209, 11.350310375349597, 11.331651447508913, 11.313042233099615, 11.114117893308762, 10.386734235137652, 9.42874237554605, 8.63506280037394, 7.986776026901383, 7.467155958061256, 7.06090461388437, 6.85059181066203, 6.803943970162726, 6.799790686171629, 6.795661262070261, 6.752276115029255, 6.606782840596228, 6.47197073639612]}, "47": {"0": [2.7304717896103954, 2.730996861877763, 2.7326627750210783, 2.7354612693932454, 2.738307103758128, 2.7399584128647865, 2.7403816996454875, 2.7408130310156986, 2.7427003511402828, 2.7470898849514502, 2.7532702834087472, 2.7604426412466876, 2.7685961239295143, 2.7778695490675878, 2.788315364330131, 2.79778356802911, 2.802588007494749, 2.8037632084752846, 2.8049477662357236, 2.8099933368684273, 2.8209502267066875, 2.8350118149422934, 2.8502750784514186, 2.866838670989712, 2.8845200608541783, 2.903142126286271, 2.9191458723698047, 2.9270712787458124, 2.9289728438010023, 2.930883217548089, 2.938952552981526, 2.956516380127838, 2.979117460436016, 3.0024311905405967, 3.02687065248491, 3.0524194664774704, 3.0790306794220927, 3.1017786115324526, 3.112917470260391, 3.115605740878275, 3.118304620468919, 3.1296847488074, 3.1540274918131255, 3.1846290368557493, 3.2162365550452354, 3.2491638469481186, 3.283126563951711, 3.318312207575146, 3.3482026947845194, 3.362796189227629, 3.3663181943017024, 3.369850194356424, 3.3846606426220833, 3.4162712325649216, 3.4556696563802647, 3.496475470945294, 3.5383973461369442, 3.5817281923252224, 3.6262309704863696, 3.6639040948465786, 3.6823152509589145, 3.686757921297217, 3.6912141592660515, 3.7099212112756037, 3.7495969371207574, 3.79898646736735, 3.8497224583819256, 3.9019188803262144, 3.95542295505836, 4.010316075998392, 4.056735789817158, 4.079275821236162, 4.084712358954938, 4.090163062228137, 4.113068158107641, 4.1616567058464256, 4.221961628672726, 4.283802633185919, 4.347212873024102, 4.412054781108398, 4.478534216207329, 4.534486976783839, 4.561667529019194, 4.568214628242896, 4.5747754435158665, 4.602375518317344, 4.660940905941818, 4.733537975992835, 4.807652026351347, 4.883454466929676, 4.961116760441361, 5.04068164609448, 5.107502330437527, 5.139904180388179, 5.147709506058787, 5.155531394985767, 5.18836009863581, 5.2578395139825576, 5.344178651020398, 5.43248215817275, 5.522792243528806, 5.615393711391196, 5.710188430288405, 5.789926326994516, 5.828520473473785, 5.83781540716581, 5.847130449974829, 5.88623011258289, 5.968945220178872, 6.071782027110269, 6.177120348984596, 6.284966839431182, 6.395242193200092, 6.508139150170532, 6.603377378335177, 6.649672032400343, 6.660830667486414, 6.672015539190155, 6.7189863424978835, 6.818331552827465, 6.941564223376363, 7.067551380162884, 7.196622366610053, 7.328887052618326, 7.463985624732111, 7.57798355096214, 7.6334369249663325, 7.646792064260914, 7.6601777103141035, 7.716350299611669, 7.835217124852309, 7.982535197144554, 8.133299314480118, 8.287747982154537, 8.445922374740071, 8.607805146091048, 8.74412398074755, 8.810441787124923, 8.82641961981216, 8.84243229853267, 8.909635845250632, 9.051909659709242, 9.228235732516021, 9.408907551918796, 9.593773642785262, 9.783393931340465, 9.977845050131837, 10.14097814153871, 10.22031820526859, 10.239431921446206, 10.258589519446089, 10.33903033000712, 10.509342069511584, 10.721068076057623, 10.937777114768972, 11.159739597959387, 11.387309738826866, 11.62006959350977, 11.816186253041666, 11.9115184959994, 11.934491305092713, 11.957515847088974, 12.054379160304956, 12.259843927975503, 12.514453972211243, 12.774955222138933, 13.041829496700078, 13.315380512672586, 13.59592810150654, 13.832329447479148, 13.947329971475483, 13.97504684518222, 14.002824704843702, 14.11946983320642, 14.366418997217957, 14.67284776865943, 14.987306078644556, 15.30943623414871, 15.639844585795277, 15.978597575585697, 16.264033158697906, 16.402779597854558, 16.43623000807651, 16.469763660534216, 16.610637513672067, 16.90933418793253, 17.280532527416476, 17.66054823045968, 18.050212972411735, 18.449984147646376, 18.86035267768253, 19.20638932632123, 19.374719829358025, 19.415311527909708, 19.456005411290025, 19.626971793987472, 19.989473076480774, 20.439692314213538, 20.90063493791743, 21.373248307193165, 21.858152805386403, 22.3557991833107, 22.775647246333484, 22.980226305428705, 23.029595171503544, 23.079082901512614, 23.286936348700973, 23.726978990374434, 24.273086627566766, 24.833054742343375, 25.408057691513875, 25.998056096592368, 26.60350087433276, 27.11471395473896, 27.363959524054376, 27.42405682374819, 27.484244005701846, 27.73715253737959, 28.272764886723294, 28.938447095253647, 29.622271415270717, 30.32396134200814, 31.04366093088937, 31.782775117302243, 32.406302955124836, 32.71011232640007, 32.78337786939421, 32.85682151363353, 33.165310547440455, 33.82073469017465, 34.63455316838088, 35.46994500296836, 36.329000753039395, 37.21120535831841, 38.11763834564723, 38.88268120069194, 39.255260106166695, 39.34511136475113, 39.43519299448059, 39.81369614774838, 40.616415103528986, 41.6151344255592, 42.641446862605186, 43.69425559426342, 44.77559536208982, 45.88742550498512, 46.82665697714129, 47.284336402824884, 47.39467342010974, 47.50531243235961, 47.9703989078727, 48.95789799020087, 50.18604458500346, 51.44695278082084, 52.74438029546158, 54.0788702579466, 55.450527045838115, 56.60822711301502, 57.17241647270194, 57.30848628399271, 57.44490615296674, 58.01812514908119, 59.23385798684603, 60.74867721542718, 62.30624304603556, 63.90762107671181, 65.55357683404968, 67.24410681865628, 68.67500283082776, 69.37244116059307, 69.5406088215232, 69.7091880048189, 70.41790487529998, 71.92266169565475, 73.79899317152149, 75.72748004524897, 77.7097531802419, 79.7457686856485, 81.84099146060151, 83.6137435862116, 84.47793764418506, 84.68640085325505, 84.8954176627573, 85.77484192935421, 87.64165311874159, 89.96555431524037, 92.35865392225527, 94.82148993536201, 97.35760754090236, 99.96440649266417, 102.1662734172925, 103.24051204460235, 103.4997626904987, 103.75974525136307, 104.85285709497464, 107.1748601517751, 110.0655106322949, 113.03988641820317, 116.10156945575868, 119.25690396440507, 122.50812155657985, 125.25560656233093, 126.59266273798391, 126.915580464735, 127.23940178257742, 128.60084250901315, 131.49239550786052, 135.1007076218379, 138.8108907530893, 142.6292738497036, 146.56279394443706, 150.61635284423633, 154.03767995192774, 155.71078430491076, 156.11448003978674, 156.5192881522235, 158.22103561761762, 161.83618552182847, 166.34573108544956, 170.97556026482712, 175.75183714169182, 180.66388812929483, 185.71844283042716, 189.9991499242769, 192.09193122658976, 192.59649080542428, 193.10202043712542, 195.2273757541242, 199.74118941033004, 205.36372197950175, 211.15845627703115, 217.12325300667615, 223.2653392853376, 229.5820869181686, 234.92878957372614, 237.53697289872267, 238.1662070391301, 238.79714334641727, 241.44915581308962, 247.08873115233277, 254.10467841300505, 261.3208357905523, 268.7588088794866, 276.41127103678485, 284.2771874979209, 290.9199767449869, 294.16083699345796, 294.9433004441059, 295.72810840679983, 299.029342852522, 306.04941975783794, 314.77885247296274, 323.75787046719125, 332.96697360189364, 342.4128952484881, 352.1488094598443, 360.3930127051945, 364.4018859531377, 365.3665578991873, 366.3329505884151, 370.39511465568256, 379.06906808276943, 389.7782179426524, 400.7676428054049, 412.06103104213, 423.6624179091872, 435.5344467956191, 445.5659396625846, 450.44906970379265, 451.62414974157036, 452.80137917201694, 457.738537682194, 468.1612690664429, 481.09620291064005, 494.36365930382, 507.9311192858179, 521.7738875204612, 535.8871462118415, 547.7431338325258, 553.4550489157715, 554.8426132418622, 556.2319325530939, 562.0545014271503, 574.3253606527311, 589.4248472744056, 604.7550669062299, 620.3141900265865, 636.082215835523, 652.0524131064581, 665.3548308695193, 671.7742681673737, 673.3166631789255, 674.860805328562, 681.3251733985651, 694.876482250637, 711.4448895588882, 728.0863806316063, 744.7575196228806, 761.5246595363765, 778.2267258902916, 791.9696816432854, 798.5351350355203, 800.1059827428418, 801.6760544257819, 808.2563240291429, 821.9725118092616, 838.4931584009797, 854.8378727633212, 870.9780279156711, 886.8464896418207, 902.3408863251083, 914.6935454756356, 920.6348162729195, 922.0501946057813, 923.4625021435905, 929.3210712530505, 941.3033995419568, 955.5764710727744, 969.0858035788262, 982.1585493078594, 994.6408642887337, 1006.4406463589453, 1015.8163219649022, 1020.1984170979117, 1021.2343223649847, 1022.2648575374819, 1026.5159853728433, 1034.613907908229, 1043.9231553175546, 1052.4616910000145, 1060.762977197303, 1067.362101155593, 1074.0151503296572, 1078.6167596018104, 1080.7013630375236, 1081.1466998910298, 1081.5860909677563, 1083.3592738789798, 1086.7617894409286, 1089.9052186714025, 1092.4582201504145, 1094.110080310021, 1094.927811892617, 1094.9836322708097, 1094.287213850104, 1093.5557526889918, 1093.3621188037037, 1093.1613723139615, 1092.2694413506683, 1090.153894806378, 1087.0716395558295, 1083.0709560484581, 1078.0034594632816, 1071.939423931084, 1065.2683013242454, 1059.2833033438974, 1056.2801458027184, 1055.4887666320258, 1054.6925198315844, 1051.3858483605918, 1044.3018063971151, 1034.8435349434956, 1024.746066937237, 1013.9828789200583, 1002.6672419270819, 990.4534511967879, 979.9062020654599, 974.7396133386818, 973.5057478774602, 972.2677577660432, 967.004525308007, 955.6884834510811, 941.7739603811779, 927.5471701559306, 912.7081377063524, 897.494658778245, 881.9038867307386, 868.7646323251097, 862.3639634111528, 860.8672988901873, 859.3691712045362, 852.9302140453017, 839.6126118610061, 823.0210310656573, 806.4340645147041, 789.84518583544, 773.0268460541331, 756.210405207374, 742.468683667445, 735.8915629314502, 734.3157535544761, 732.7398827517771, 726.1612779530651, 712.4775788517012, 695.8396716337444, 679.3845063702131, 663.079899132567, 646.9104399257757, 630.9707731478824, 618.0139735698621, 611.8959524257748, 610.4237251511304, 608.9537896512252, 602.8432969698683, 590.1903120698371, 575.0048820426379, 560.1589128896383, 545.5071947664985, 531.2113574795393, 517.1760527745669, 505.8874133457401, 500.5274464613605, 499.25400651218047, 497.985495245548, 492.7155806204745, 481.83754126122966, 468.8733098961109, 456.16241520966173, 443.75948715194556, 431.673222772992, 419.8793184623348, 410.4027443350952, 405.92460313835437, 404.8631477166913, 403.80400317153453, 399.3986235491532, 390.34710890679054, 379.63551500394277, 369.16724244284796, 358.9609074542907, 349.03361295070727, 339.3881090303306, 331.63731906987357, 327.9855641406888, 327.1167735692163, 326.2503190010658, 322.65882273748554, 315.25421216769286, 306.5451836413907, 298.06614879298587, 289.8114267405041, 281.7923165600142, 273.98073015096656, 267.7152146570195, 264.7629539939186, 264.0605837576555, 263.3601033601884, 260.45659223937633, 254.50622551986106, 247.48877376611074, 240.6684149519337, 234.01412269815938, 227.5760113264862, 221.32398399197731, 216.29895806258872, 213.9327044821786, 213.36997294865023, 212.8088420088355, 210.4839152623419, 205.72228478657712, 200.10207867453857, 194.63278736839425, 189.32120415911058, 184.16069732339392, 179.1428553028252, 175.11981524861528, 173.2325980141784, 172.78350258645514, 172.33549464605463, 170.47707956664763, 166.6629243194823, 162.15848908519965, 157.77934915436117, 153.52877477295496, 149.4089363594257, 145.4008311511245, 142.18036005406992, 140.66209511339875, 140.30074617251432, 139.94041357951895, 138.4480425993536, 135.39519775530906, 131.79223320513907, 128.29085543989714, 124.88686035503709, 121.57034549695183, 118.35973463662525, 115.77992740473384, 114.56482617080424, 114.276077042081, 113.98818780897595, 112.79577717395756, 110.34611787560428, 107.45596848118392, 104.64897783724587, 101.9134563729668, 99.256972781443, 96.67991771373545, 94.60995384151347, 93.63440394033407, 93.40225973016535, 93.17072528149072, 92.21001668543313, 90.24014405840828, 87.91344544198435, 85.65287141678263, 83.45588237994893, 81.32056087886419, 79.24725809571991, 77.58128783534083, 76.79635832490123, 76.61010478105959, 76.42429886908684, 75.6535486529118, 74.07042271972364, 72.19556298303732, 70.3696766579989, 68.59644376100343, 66.87459137556054, 65.20070588443332, 63.85339626428046, 63.21938642346978, 63.068691335451206, 62.918362917530295, 62.29482724342661, 61.01399764107428, 59.49989174134278, 58.027309656254126, 56.59581446524236, 55.20331094539659, 53.846798114676346, 52.757618767758856, 52.244057910387724, 52.122299305424036, 52.00089862208208, 51.497333355744495, 50.463125203591794, 49.23802336252457, 48.04498285113068, 46.884446117461124, 45.75494110894827, 44.656581734023995, 43.774805535952105, 43.35931458860192, 43.26045117784556, 43.16185048934999, 42.75223902377763, 41.91122770752633, 40.91607512554158, 39.94771695642392, 39.00459157924302, 38.085979823940406, 37.19314846521934, 36.475391661376314, 36.13643686235272, 36.055813509362785, 35.97559232879665, 35.64273170827117, 34.95863827051821, 34.14795376304102, 33.35896916656829, 32.59105126991128, 31.843106853269383, 31.113536456322098, 30.527584026405624, 30.2516591034444, 30.18602161209619, 30.12056519423565, 29.849236858876935, 29.2913838613058, 28.629876331096206, 27.98520945327366, 27.357899664904746, 26.74681854269447, 26.152961188637747, 25.674134005909664, 25.448650187025773, 25.394824998057974, 25.341131845688484, 25.11867046442758, 24.662018565279332, 24.121385455802372, 23.595472904391674, 23.082169765730104, 22.582424231478452, 22.09611756137999, 21.704792057090327, 21.520109827326877, 21.47614282784282, 21.432283698030933, 21.250764129381444, 20.877063139466703, 20.43472733966304, 20.004101662635, 19.58520342096814, 19.177139865476963, 18.778608062936033, 18.45871309179408, 18.30781193980307, 18.27188960078309, 18.23605634907425, 18.087381374556358, 17.781886517852758, 17.419672842440285, 17.066926549341424, 16.72295830023137, 16.388297480669735, 16.06234710615153, 15.79993200281458, 15.67599476261564, 15.646486701038238, 15.61705170720522, 15.494974298678013, 15.244392925011102, 14.947304166266616, 14.65809483549149, 14.376121160700153, 14.101141995556382, 13.83321434120672, 13.6179157960673, 13.516461933058316, 13.49232108052062, 13.468244164366014, 13.368447716174112, 13.16332720025264, 12.920083293815981, 12.683374938929013, 12.452988910398705, 12.2289630507728, 12.011186155228343, 11.836027847465761, 11.753438166191776, 11.73375847931077, 11.714124439059711, 11.63275964256478, 11.466134495724159, 11.268696244443655, 11.07703838366275, 10.890714199787572, 10.709594545401542, 10.533443908861884, 10.392124101253708, 10.325679634455263, 10.30986807302163, 10.294097935735449, 10.228718148665584, 10.094656692344076, 9.936232602998468, 9.78233832664816, 9.63316673121698, 9.488497154935743, 9.347975318232857, 9.23558952475226, 9.182693940729735, 9.170113528671033, 9.157559205804462, 9.105678587448377, 8.99947863968089, 8.874562487066534, 8.75349761021712, 8.636404754140694, 8.522994616096417, 8.413507307729438, 8.326031453086781, 8.284960741549709, 8.27520268176692, 8.265476178548477, 8.225216945657067, 8.143023855774445, 8.046312901257838, 7.9532230028732265, 7.863414751997337, 7.776907101748935, 7.693646148762001, 7.6274381685073624, 7.596426672774282, 7.589067944906364, 7.581736395811156, 7.5514268162798155, 7.489708021118449, 7.4175469953009445, 7.348473553163634, 7.282303194773635, 7.218913451074685, 7.158044069197493, 7.109984878196453, 7.087706102086993, 7.082431085839131, 7.077177527302351, 7.055531697354233, 7.011743166796833, 6.961113608650356, 6.913067134382057, 6.86769444770415, 6.824730766849429, 6.784473882348534, 6.753232882404661, 6.738911795011706, 6.735541386844447, 6.732197995129502, 6.718480003321541, 6.691132752002933, 6.660257893364746, 6.631885127997251, 6.606105905066311, 6.582855730180967, 6.562178196456611, 6.546984863302692, 6.540349162187112, 6.5388149190414095, 6.537303227089249, 6.531236706671283, 6.519817589112404, 6.508200145979577, 6.499063550089236, 6.492432541702874, 6.488305813705996, 6.487032354993443]}, "48": {"0": [2.7476425159550355, 2.747870349181716, 2.747948471797368, 2.748044284983854, 2.7486805190095582, 2.7509650066673936, 2.7552091784116253, 2.7612886477773286, 2.7690648392569357, 2.7784727878939037, 2.7895696462206727, 2.8001850791677136, 2.8054374388809737, 2.806462860029868, 2.8074990041454075, 2.8131194596105495, 2.8263018834636804, 2.843498335828633, 2.8624450455215813, 2.8833482874074585, 2.9060223987406286, 2.93028408052457, 2.951895789964758, 2.962403971900334, 2.9643767497485776, 2.966366522003933, 2.9771002608098427, 3.001320204606032, 3.0321145270026224, 3.06426476293721, 3.098530667443807, 3.134449310453478, 3.172000781845, 3.2047196284188626, 3.2204676314239307, 3.223512635989684, 3.226566933324209, 3.242669321266458, 3.278279078572491, 3.3228089236153697, 3.3692575496573194, 3.4176922316600957, 3.4682154889645846, 3.52078678890131, 3.5658284907127094, 3.587310549106001, 3.591461083390879, 3.595623592925605, 3.617556840002462, 3.6658371755150503, 3.7260821547489145, 3.7883768763539862, 3.85297673909648, 3.919827404650717, 3.988995907564564, 4.048275182702584, 4.076385299321643, 4.081804745672129, 4.087238220435636, 4.115834259884313, 4.178624342419036, 4.256531950943749, 4.336969915009775, 4.419893886832988, 4.505494542110871, 4.593858236491361, 4.669221710033037, 4.704935104419295, 4.711794796582963, 4.718667830739999, 4.754826889787067, 4.83417382264652, 4.9324617280501295, 5.033651351062043, 5.137831019920378, 5.245293831181849, 5.355746957925001, 5.449977943763784, 5.494538224502055, 5.503094141481674, 5.511674316765877, 5.556879356534734, 5.656162507661893, 5.779112243838277, 5.905835700859792, 6.036043560070403, 6.170489149324809, 6.308900212549182, 6.427179328096586, 6.483097499102511, 6.49387635740366, 6.504678876657371, 6.561468022102468, 6.6859141831454885, 6.840140376565623, 6.999127183027543, 7.162933853892361, 7.331712293615451, 7.505695413798345, 7.654258108121639, 7.724521997271515, 7.738076755673094, 7.751663946457288, 7.82314419476534, 7.979781220993404, 8.17370081981752, 8.3735778288981, 8.579389767987552, 8.79190868365195, 9.010841862322932, 9.19766401594785, 9.286013456521173, 9.30306164246754, 9.320152056610333, 9.410094710688075, 9.607409676655326, 9.851740915551456, 10.103366160116863, 10.362532333390433, 10.630059522732655, 10.906371207120943, 11.141941291732767, 11.253368145259817, 11.274848663842247, 11.296375769201804, 11.409795105444093, 11.658639278144902, 11.967007405146248, 12.285248954691966, 12.613140415049754, 12.951234958803406, 13.300210477690873, 13.598458340195881, 13.73968764187443, 13.767002167332807, 13.794394933748567, 13.93833699423353, 14.253455361141569, 14.643988835265874, 15.047299557230577, 15.46349924019157, 15.893270258776914, 16.337436331080003, 16.7171042703397, 16.89692241852004, 16.93160365765313, 16.96636501714165, 17.14911969681309, 17.550714315799354, 18.048717659161543, 18.563015468844682, 19.09479017483321, 19.644184639823145, 20.211707741597777, 20.697090212392506, 20.92675017522719, 20.971044089849084, 21.01544070541654, 21.248902890472618, 21.761861479341672, 22.399298146646828, 23.058628832540347, 23.738745820860416, 24.442337116309083, 25.168806340110933, 25.791302954350012, 26.086380981545584, 26.143346352422736, 26.20042370925725, 26.50072491549803, 27.159798559651847, 27.978762215713346, 28.825309424424916, 29.700371924326546, 30.606750262437192, 31.543029665618228, 32.34610095733316, 32.72559523068437, 32.798877761625434, 32.87237522049974, 33.25971580894167, 34.111013149194044, 35.16873951773543, 36.263549129075535, 37.39761683197295, 38.570773030768905, 39.78301140569551, 40.822660561587995, 41.31586167091932, 41.41111285472661, 41.50660732286834, 42.008488344505686, 43.112712042867045, 44.486014368724184, 45.90764561018343, 47.378779009529126, 48.90434235332589, 50.48266981945919, 51.8347015432391, 52.47684486259921, 52.60080586076932, 52.725097925006956, 53.37960581807663, 54.81938567932502, 56.60902119078311, 58.463626994394154, 60.38578243888868, 62.37615557472705, 64.43983338392643, 66.20887765230557, 67.0502356533166, 67.21267456870801, 67.37554385535545, 68.22976642732786, 70.11625159988391, 72.46138523791934, 74.89277763985206, 77.411802634102, 80.02193680855848, 82.72581630752718, 85.05500823262078, 86.16009437481252, 86.37354484113334, 86.58759171441027, 87.71500551722728, 90.19225341810797, 93.2806109861927, 96.47715345017178, 99.79706029154022, 103.24434037097427, 106.81721021457798, 109.88312477670314, 111.33732758093758, 111.61815625921008, 111.89982579861915, 113.38453780615345, 116.65888526289248, 120.739037087139, 124.97206212075103, 129.35948603228272, 133.91329664547155, 138.6375060260057, 142.69652360770112, 144.62649840619665, 144.99840175998446, 145.37133202299808, 147.34542189322087, 151.68817464796612, 157.0875037437696, 162.70194925389399, 168.52596810565916, 174.56065599770423, 180.83846572213406, 186.23077701332898, 188.78504477135587, 189.27960140697525, 189.77656793515652, 192.39250229346212, 198.13629307796222, 205.3060908512541, 212.76115646654588, 220.4761664306905, 228.48667443362856, 236.81485067524463, 243.96635653620942, 247.35974482732996, 248.01511328226636, 248.6723319185988, 252.1389758950292, 259.77675546943937, 269.27148520351193, 279.12832218299246, 289.35705979249497, 299.9522028078172, 310.9350257045958, 320.36962804137653, 324.84869843589127, 325.7130132483753, 326.5777455342704, 331.13888306824435, 341.1921269050504, 353.6508165797853, 366.5587973286836, 379.960670946421, 393.8152987177242, 408.1096871975383, 420.36647373289486, 426.18282977145014, 427.30491211975396, 428.42960071311256, 434.3449369943403, 447.337861828295, 463.3946486804712, 479.8820420335579, 496.97827334246193, 514.5125071389331, 532.5579222417336, 547.906195947948, 555.1007817464922, 556.4953486017102, 557.892687837168, 565.2354875213603, 581.3036446829545, 601.0092397765862, 621.1814720389298, 641.7818688954497, 662.6257579111689, 683.9635420440522, 701.7677839882163, 710.0125712310493, 711.6055368146608, 713.2031010571678, 721.625395151982, 739.8389346154971, 761.895387439937, 783.9491717298366, 805.8513943206467, 827.6840646086147, 849.47715612058, 867.5208686159849, 875.6350480379275, 877.1675960055065, 878.7329498551097, 886.9797939817777, 904.3516662079527, 924.7108414383076, 944.7979085942032, 963.9561953095239, 982.0177714794441, 999.4468649529408, 1013.3928672192405, 1019.677679112726, 1020.8595779554981, 1022.0345782029361, 1028.045733307097, 1040.2096157395736, 1054.2349993056848, 1066.6727697113965, 1077.887333586144, 1087.8847023980322, 1096.7157378637983, 1103.3929891800972, 1105.9389164162376, 1106.39670996705, 1106.8484799930202, 1109.0762824763633, 1112.9606446319153, 1116.8081721728195, 1118.8937325989014, 1119.6062521320323, 1118.8310065267538, 1116.7027751290238, 1113.847008728213, 1112.2086045389058, 1111.8778580312826, 1111.5416352315008, 1109.6966914864513, 1104.2621120615895, 1096.9138951743128, 1088.1530858151218, 1078.193541981852, 1066.9563175123972, 1054.4057071497539, 1042.826788850224, 1037.2662194309628, 1036.2051314127282, 1035.1362679474173, 1029.4276721331294, 1016.6778690695517, 1000.2893716354527, 982.8357621369295, 964.3167576035419, 945.1045428564812, 925.4100021515853, 908.4488234172908, 900.4255555796401, 898.8738035979883, 897.3228027273564, 889.2942263865431, 871.774041288636, 850.1479625083645, 828.4567066343046, 806.5513964985726, 784.4154891156641, 762.4432223376658, 744.1875216587398, 735.7960917933312, 734.1896216272391, 732.5847836538892, 724.2258226537808, 706.1038265998922, 684.6159109540998, 663.4187489066979, 642.4200095228804, 621.8750188507956, 601.736620363448, 585.2697890731914, 577.7053607853084, 576.2687889162044, 574.8355566950614, 567.4046171061304, 551.7045149571105, 533.1564489210565, 515.1258765746913, 497.63084676433954, 480.473723728837, 463.8641975468549, 450.5129064715098, 444.4158602642192, 443.25598959135425, 442.09870030076013, 436.09658052401835, 423.41897552385143, 408.61343093299854, 394.31537343434036, 380.4503751464098, 367.0243567271979, 354.09677130576125, 343.6864936296091, 338.9557661838798, 338.05723449575044, 337.1610388109432, 332.5178695444142, 322.7304844758273, 311.347653931778, 300.35735104958957, 289.747737919842, 279.5134084308148, 269.6583942978322, 261.73801931957115, 258.13639724535454, 257.45321283343225, 256.7723408610946, 253.24491439328, 245.8158839246051, 237.15410603365123, 228.82661565693513, 220.80277514405816, 213.07262403603792, 205.64144653053128, 199.6679180229897, 196.9508139721972, 196.43487677615505, 195.92068543188384, 193.26170218999417, 187.65460762211256, 181.13489719532998, 174.85518467554988, 168.81520462741514, 162.99263547806353, 157.37974962507172, 152.87729101930148, 150.8340634002367, 150.44641939434177, 150.0599247268417, 148.05909199035702, 143.8291795170054, 138.91331950124885, 134.1855893684626, 129.62637794932903, 125.23463924444744, 121.00559305614675, 117.60995070088023, 116.06732345522472, 115.77508068729901, 115.48375658020957, 113.96971264568056, 110.78334961282462, 107.07430564463957, 103.49541734092944, 100.05365423801251, 96.73706471426802, 93.53246295899586, 90.95990396272425, 89.79264964102116, 89.57101761601501, 89.34998468550808, 88.20486348204889, 85.79369926087793, 82.98584132895677, 80.2781260303525, 77.66389339425878, 75.14388158738223, 72.71486748677928, 70.76161838143237, 69.8740376325863, 69.70552369069647, 69.53747017198612, 68.6671813621086, 66.83293105600893, 64.69404994191926, 62.62947701647238, 60.640675127521654, 58.72086715528345, 56.867430267236436, 55.379804858005485, 54.70280402416487, 54.57417967054505, 54.44598379410386, 53.78057367409464, 52.37941043468128, 50.750006796455615, 49.175757498597, 47.65518389351185, 46.186488385588255, 44.76888855333543, 43.62907666888406, 43.111180746454586, 43.01274423754965, 42.91397730645024, 42.40385795759432, 41.332632161271675, 40.081926931580426, 38.872829998660734, 37.70455590684794, 36.57666736607294, 35.48706445506896, 34.61064098387059, 34.21184057557332, 34.13605815738209, 34.06046103567367, 33.668894804038096, 32.843531785582606, 31.878780046224353, 30.946867678835815, 30.047809732720996, 29.178040031485484, 28.33710628137211, 27.65954631282601, 27.351681326308366, 27.29322193198963, 27.23491938213754, 26.932911646263115, 26.295153244961725, 25.55097602213219, 24.830195071672904, 24.134567080685525, 23.46209611414647, 22.811858984177405, 22.28858164298856, 22.050118372106258, 22.004779749059736, 21.959552142529745, 21.725365996045852, 21.23222319793929, 20.656350713786416, 20.099070129312395, 19.560783179971427, 19.04021949820302, 18.536647371302063, 18.131674736335036, 17.947196552032317, 17.912137353141407, 17.877162724852738, 17.69587825006671, 17.313360683072162, 16.866225733253724, 16.4343928483724, 16.016862769526735, 15.612841044762858, 15.221266791570834, 14.90631010191581, 14.763294721780616, 14.73612841784594, 14.709022213369987, 14.568433774584694, 14.271360694097226, 13.92424042106851, 13.588267765932002, 13.264499348872274, 12.951501495058935, 12.649041581778066, 12.405788883569356, 12.295199209988667, 12.274200036558344, 12.253257303260959, 12.14481212228461, 11.916094612143775, 11.649054643810041, 11.391478045528343, 11.143323728857052, 10.903903339690297, 10.673613788567222, 10.48818064420043, 10.404029998934314, 10.388056788288083, 10.372126414053678, 10.289624413997371, 10.115879929469768, 9.914035525969533, 9.719851967891465, 9.533038458768148, 9.353344164357214, 9.18067798246389, 9.042764077411578, 8.980428024963562, 8.968617418794254, 8.956846980280817, 8.895801418685956, 8.767554076640716, 8.61901381986741, 8.476681774775328, 8.340516749392037, 8.210286548601719, 8.08570350499724, 7.986724712696756, 7.942057170795614, 7.933559587525417, 7.925089933933089, 7.881514873407606, 7.790532391786752, 7.685789149711052, 7.585985037795568, 7.491360321196431, 7.401551060809314, 7.316655386731336, 7.249625511309957, 7.219594418709957, 7.213930589229196, 7.208294487559621, 7.1793099064545824, 7.119067339138043, 7.050581368601141, 6.986582487061894, 6.927076843131598, 6.871805674814958, 6.820886403126714, 6.782015778555134, 6.764865800654704, 6.761661987741223, 6.758481786255685, 6.742256514383982, 6.709489958217221, 6.673885146601484, 6.642532546120334, 6.615388030983381, 6.592512277497489, 6.573788924976677, 6.561381121222167, 6.556592570594982, 6.5557493426098405, 6.5549293051688, 6.551003309397263, 6.544574772881764, 6.5407410224444495]}, "49": {"0": [2.749192825050716, 2.753827847644142, 2.7571523459277687, 2.757602258841006, 2.7580603224989, 2.7620920012691714, 2.7761212797787826, 2.802121873776532, 2.836878715507777, 2.8809307805340247, 2.933138844094999, 2.99480739727747, 3.0463716168960078, 3.065975739601021, 3.0684381289616027, 3.070926571365223, 3.0915056871866753, 3.152342708581321, 3.242003024791413, 3.341313246218798, 3.4506095092800413, 3.5701415024264933, 3.7004678123227874, 3.804310746764161, 3.8431561406583072, 3.8479827459635962, 3.852822460543995, 3.892703959400653, 4.008114036701283, 4.174192216876261, 4.352847008802016, 4.544617760801051, 4.749993618852811, 4.970008532952888, 5.142750842532716, 5.207059561461328, 5.215040704768731, 5.223039461398077, 5.288788763960129, 5.47757548256834, 5.747365218786778, 6.036044459108835, 6.3447923098534105, 6.6748819933123595, 7.028352638185388, 7.306539197868776, 7.4101356727171535, 7.423000347869219, 7.435860521427793, 7.541831564229198, 7.846599700757392, 8.28300828794256, 8.749982583651137, 9.24973491035165, 9.78516248538863, 10.35816474348449, 10.809854222186829, 10.978022247661452, 10.9989134445392, 11.019855808276354, 11.192032221174967, 11.688047062910583, 12.398165062798086, 13.15965899403544, 13.976742518914941, 14.853651320039425, 15.79628872500291, 16.540528428434484, 16.818243158190324, 16.852726843618207, 16.88728857093726, 17.17171696110075, 17.99227174819734, 19.170454291732206, 20.437703497847185, 21.801777075665203, 23.269854066966523, 24.85023885713699, 26.10292529445453, 26.570094163318288, 26.628076548487808, 26.686200915255863, 27.164596364159735, 28.548174389070887, 30.53905982002099, 32.692110019265215, 35.01027265909261, 37.51731216555459, 40.22312728119272, 42.37394510519974, 43.17778211978866, 43.277653302525145, 43.37776824347655, 44.201739612832505, 46.5871226871481, 50.03088263364344, 53.75887549095877, 57.786874478978454, 62.154098975154945, 66.88192572606798, 70.64901682768462, 72.05786254694057, 72.23305967991861, 72.40871953237229, 73.85596289149755, 78.05110437705474, 84.11426339636776, 90.70011964951915, 97.84013719880669, 105.60047743876703, 114.02134080435883, 120.73274816875303, 123.24785791816964, 123.560811794716, 123.87463168850998, 126.46305460778126, 133.97882132228014, 144.84699967861008, 156.67615955893427, 169.5259958119802, 183.47890870769197, 198.65961580224098, 210.7765243107848, 215.33553711141758, 215.90055893537692, 216.46732716075013, 221.13378577075338, 234.6764907132153, 254.2770516353679, 275.57018619039127, 298.6598948759979, 323.6332512243579, 350.71644463713926, 372.2047189516601, 380.2155944099648, 381.21039419791066, 382.20751697308816, 390.41476554344257, 414.17355861783886, 448.1932819609278, 484.6203082223702, 523.4073208653595, 564.546220553497, 607.7524177606558, 641.2632312219953, 653.4934798618036, 654.999434673912, 656.5078975888764, 668.9161601954283, 703.5629048887478, 751.5499799110664, 799.2835445538567, 846.1346155397389, 891.705510486898, 934.5850138811148, 964.3168285753969, 974.3888698003398, 975.5814167140265, 976.7647435304872, 986.3435332849058, 1011.7345200703982, 1040.862700661391, 1063.441267336875, 1080.5197145938382, 1089.4002719815105, 1092.0121141148675, 1089.29000971383, 1087.672306258673, 1087.3967575935785, 1087.1137513184135, 1084.5148664288383, 1074.6007394693522, 1055.6550855708826, 1030.0874530628266, 998.8443210880249, 962.7108302037482, 922.0814960742708, 889.964891898317, 877.986228748264, 876.5157381045241, 875.045998571804, 862.831079421035, 828.1921161235451, 780.6956716597402, 732.9435858906876, 685.4816494910262, 639.1454480421813, 594.7412375446835, 562.8398817310721, 551.7091597512106, 550.351972604977, 548.9937319380897, 538.0093131636381, 508.311058873788, 470.38876356149376, 434.89040417655804, 401.787261749878, 370.9610266309214, 342.3741631466475, 322.572893132741, 315.75117180086966, 314.9225932077906, 314.0959555668378, 307.43958178153935, 289.6152346817542, 267.2703197061192, 246.6291719380902, 227.64166500744113, 210.16068326966433, 194.07136862964532, 182.97083457436415, 179.141712823028, 178.6772507634593, 178.21410986531805, 174.49324992272304, 164.5659108944743, 152.12943617613755, 140.68346156424784, 130.15042937310776, 120.4721433624688, 111.55198446524894, 105.39630626428942, 103.27535270197835, 103.01787329627767, 102.76106941825941, 100.69317531391734, 95.1772665794682, 88.27075096619889, 81.89874227768215, 76.02138161681712, 70.60802545270802, 65.60764841625867, 62.1516551143307, 60.95855426698978, 60.81388312796651, 60.66956683156618, 59.508076481002746, 56.401975933559875, 52.50067225219153, 48.89731425474683, 45.57075890989576, 42.49444202972772, 39.651089494604484, 37.678179825094446, 36.99718281872728, 36.91448147047351, 36.83197638743326, 36.167711340734996, 34.38924688194984, 32.150422304749085, 30.077515943823997, 28.156635113953904, 26.379560712778954, 24.731028388497187, 23.58625271565177, 23.190587996971587, 23.14248784633062, 23.094509369674935, 22.708524184812052, 21.67546353312851, 20.372824623084615, 19.16556932573091, 18.046024701554533, 17.00831737439035, 16.04553265510925, 15.37603496894876, 15.144116390419763, 15.115902448513989, 15.087763870331674, 14.86157103997676, 14.256088820196945, 13.49241132598409, 12.78544942403672, 12.131389745776508, 11.52728328173573, 10.96964550491762, 10.58488119635645, 10.452011433429023, 10.435887140631511, 10.419806516223375, 10.290449727135314, 9.946418902710027, 9.516763610671733, 9.12373235209583, 8.765327233645216, 8.439576832434277, 8.14497761180059, 7.944988034590863, 7.876883927647588, 7.868676630128177, 7.860497958870956, 7.794892039700305, 7.622209575084845, 7.411642838578363, 7.225721190420012, 7.063290515046207, 6.923449117405537, 6.805928355862669, 6.732808356647039, 6.709411832951011, 6.706644894593791, 6.703897069860598, 6.682384355827173, 6.6306822516991835, 6.579872754744625, 6.550148234214091, 6.541920257108994]}, "50": {"0": [2.763989680480749, 2.824431255978071, 2.989805440491062, 3.260627825241092, 3.6429043802329364, 4.150851103909613, 4.543026282390928, 4.635617406692318, 4.642333909574158, 4.6490660264533155, 4.745143950449582, 5.231152515095708, 6.162295671934645, 7.3322872127423615, 8.806038383843404, 10.66496342844922, 13.01462137172441, 14.804482851557408, 15.22790768571661, 15.258633783572174, 15.289434510523002, 15.729755226138213, 17.967905685081067, 22.329216423031134, 27.93128188176696, 35.16792707002572, 44.55617703942427, 56.79210016264398, 66.34137111853671, 68.62884953666327, 68.79494954244049, 68.96147708761468, 71.34504963479183, 83.61339681467986, 108.09525051839577, 140.44955254850652, 183.2597893552287, 239.9436600409354, 314.6336601784668, 372.865804371466, 386.71931972737417, 387.72344320938544, 388.7297392317323, 403.160672108363, 476.2073891277857, 613.9543809356823, 770.6691432874187, 923.9948368953291, 1038.6763854459498, 1086.064152983469, 1074.574526646475, 1068.166622884299, 1067.6836986372825, 1067.1934378399199, 1059.173301308202, 1003.9852412300696, 871.4755257618014, 713.5330386833554, 561.7587710977557, 433.2572187692189, 331.2791370116591, 279.3940647275286, 269.2911437145994, 268.5851036439222, 267.88102286675837, 258.2160586133485, 217.8713982185704, 166.6151507013715, 127.93297882929829, 98.68378098425998, 76.53785585107033, 59.69861291765738, 51.23185893289049, 49.582588387551965, 49.46745754831546, 49.35264880376435, 47.77368443630139, 41.16091118074388, 32.66112953292858, 26.115070697295536, 21.063179838134, 17.160224227772222, 14.136004985190407, 12.596953667760923, 12.29670717236006, 12.275718227158343, 12.254782890361138, 11.966624841747485, 10.763765993599717, 9.242647212513617, 8.128775276758626, 7.348573963937415, 6.847942804454438, 6.627543960569444]}, "51": {"0": [2.7812967700102553, 2.7868647577646017, 2.7913958703275465, 2.791845578459021, 2.7923044654540994, 2.798593501690985, 2.8406454300664747, 2.954915208425897, 3.130959060151769, 3.369515928102497, 3.677556382031309, 4.059869764938362, 4.346713447757156, 4.418182588234658, 4.42439388709324, 4.430619627315582, 4.504327142309922, 4.846819915407886, 5.46742495752494, 6.206100947319803, 7.086674195179026, 8.136285212259017, 9.390151217082781, 10.31525725651709, 10.545140332795457, 10.56510066730959, 10.58510745375692, 10.821725367407355, 11.920229915545534, 13.920414692054692, 16.323720674657206, 19.222853354744366, 22.72976673106726, 26.97945431428335, 30.15691039103728, 30.950874518963083, 31.019930110876988, 31.089152700291507, 31.910461949777286, 35.7523947018258, 42.850595155038526, 51.546755056908765, 62.21100474923408, 75.33403935617571, 91.51457498903198, 103.77596662400792, 106.85528400684379, 107.12308449770322, 107.3916969602802, 110.58590858713308, 125.62632275378654, 153.7401518042313, 188.585663750635, 231.76339568001697, 285.1667440808469, 350.8895761363402, 400.2175611040584, 412.5358563077776, 413.60410090023015, 414.67462548064924, 427.39385406160443, 486.5160969329921, 592.3971438686496, 712.5327234213928, 839.2993393003389, 958.8208220571494, 1053.9570349190233, 1093.7544040710911, 1100.635521061025, 1101.181625354698, 1101.7000422170427, 1107.4429780579198, 1119.2629354487626, 1097.9489700427996, 1030.6468619736597, 927.519323110254, 803.9849222968338, 678.028193526261, 601.8629241505379, 585.0846937906931, 583.6675027453589, 582.2522383182105, 565.860065746783, 498.8993074321291, 407.1209344263943, 331.1654533109164, 269.1347764766463, 218.8344211616195, 178.1807603998437, 156.4335623518016, 151.82137364943895, 151.43319298906636, 151.04610311563846, 146.60572287562056, 128.91198356014715, 105.6219214578492, 86.80381516726499, 71.56078056358889, 59.20136787320238, 49.1562139611601, 43.748773786948, 42.59493548636679, 42.49776961713297, 42.40085932281076, 41.2878042130962, 36.83695881137295, 30.916240452895032, 26.06908335366446, 22.094343709687948, 18.83401975152945, 16.154966347851055, 14.700117217018315, 14.388598678069194, 14.362331210179349, 14.336131098761866, 14.035036181600772, 12.831576272340138, 11.23438359453651, 9.943380547726772, 8.915049512590958, 8.114093753584585, 7.506800635737562, 7.208623091983517, 7.148992522476959, 7.144051704443627, 7.139135795227699, 7.083575865121085, 6.881578681326031, 6.711537540958056]}, "52": {"0": [2.806636297168549, 2.817670038827228, 2.855129963869584, 2.917173828133796, 2.9739475978754624, 2.9925405363968154, 2.994458418744693, 2.9963866162408874, 3.016080363077014, 3.092773137985209, 3.226752625291714, 3.388644713949199, 3.580218233144439, 3.802065331304657, 4.056173623712337, 4.249036194585236, 4.307421776294476, 4.313341895831516, 4.319277071281411, 4.3794058953208825, 4.600420979947753, 4.958738934737928, 5.360574616811868, 5.810455209120261, 6.313912598734125, 6.877902483235034, 7.300263815966573, 7.42788670165616, 7.440793290447727, 7.453727137750358, 7.584334738502402, 8.063732693570456, 8.839891974372762, 9.710624367620264, 10.689281911326315, 11.788486047042943, 13.024542145966223, 13.953024237456816, 14.233275828492122, 14.261691648714288, 14.290217604402454, 14.578749190066548, 15.63927492518976, 17.363480543690883, 19.312541752462227, 21.51611625978917, 24.009876863928753, 26.836818819611228, 28.97591483913513, 29.62396755283734, 29.689766534078448, 29.755736433002145, 30.424270777568694, 32.888949004220486, 36.92471236172005, 41.52116632340935, 46.76083327622172, 52.735095883423384, 59.55662845901355, 64.74982143413403, 66.33036161685034, 66.49080416608192, 66.65171341447206, 68.28257034450404, 74.31434644219453, 84.24815265104452, 95.63918998816554, 108.70668462790356, 123.70509616883201, 140.9284291738989, 154.10926786239793, 158.1202107112948, 158.5281796021127, 158.93724425699332, 163.08639181202867, 178.47506926791104, 203.89633703657043, 233.11901054313512, 266.68414293202375, 305.2375324993078, 349.36938800733805, 383.0062066795288, 393.1870601466086, 394.22375140188745, 395.2635497284745, 405.799914435164, 444.5792274806072, 507.86535754228055, 578.79334012204, 657.0164297642904, 742.0949911211792, 830.8588368909703, 892.0677308761059, 909.33041544181, 911.0532185319223, 912.7716094994527, 929.8271302054546, 987.3718344188696, 1063.8473999287678, 1125.22521975123, 1168.3056073742114, 1189.8469824179053, 1188.9992739699856, 1175.3998759915846, 1169.6760048356261, 1169.060209021398, 1168.396187286392, 1161.6756836385484, 1132.1306793006622, 1073.092853226325, 997.9564798785901, 913.1859999290538, 824.1637498460606, 735.366819801461, 677.101469004066, 660.9024684213116, 659.2901086857073, 657.6806789933182, 641.7606998377031, 588.6219699704982, 516.7369436638598, 452.48285909055386, 395.69394612588445, 345.7403981707754, 302.07677260704753, 275.57266390080207, 268.4067630780628, 267.70086315021314, 266.9969474564191, 260.0691456437304, 237.31400011178755, 207.56917962189607, 181.68798329746522, 159.1858614973659, 139.61425038071428, 122.5794446274052, 112.26372371081172, 109.47985590052049, 109.20538853870501, 108.93168937547154, 106.23923923105258, 97.39538407247383, 85.81944576859995, 75.71703388071228, 66.89581957883289, 59.19367991919226, 52.456436464706584, 48.362408689880134, 47.2524780008394, 47.143064560378974, 47.033926429308295, 45.959532469349504, 42.426724231879916, 37.77453191887625, 33.69523606372594, 30.112806705169906, 26.963773795899495, 24.195713586842345, 22.504997698435453, 22.046916715014312, 22.001730879555506, 21.956665159962483, 21.5119162634692, 20.04536796632537, 18.109267270881094, 16.405918783371437, 14.904022932065674, 13.581616130506335, 12.421685013758614, 11.716128327065135, 11.52546709885238, 11.506679592543481, 11.487945650478212, 11.303474918486504, 10.697863084886484, 9.907583654725954, 9.227003945558872, 8.646291708754646, 8.155715988891359, 7.745971858412225, 7.50992271094535, 7.448272714743841, 7.44225440046812, 7.436259286308712, 7.37771447975001, 7.194161763753425, 6.980313017488383, 6.830934166708275, 6.749078033679827]}, "53": {"0": [2.79687591230504, 2.7980639804089087, 2.8007222702559313, 2.8052479636360212, 2.8113181947909975, 2.8175301469359413, 2.820894685651478, 2.8215994477702275, 2.8223123979544105, 2.8259862520150745, 2.8343171766286517, 2.845681637294305, 2.8584933327772175, 2.8726553778475257, 2.888690753217485, 2.9064850887941374, 2.9224381569659745, 2.930294282097467, 2.9318817720518258, 2.933483627065738, 2.94161783060612, 2.959777523012917, 2.9826675416336665, 3.007496169202134, 3.033946679434474, 3.061955873673066, 3.091400226744284, 3.1170204037867495, 3.1295203223255643, 3.132069601273339, 3.1346286217060952, 3.147482101333475, 3.1756804203072835, 3.2111874675991885, 3.2483109472839047, 3.2871287795508444, 3.327637153956447, 3.370162213476858, 3.4069241709686007, 3.4245613341038896, 3.428142044815537, 3.4317346520524596, 3.449761189779142, 3.48910901296117, 3.5377846180532306, 3.5885016823635634, 3.641051049697773, 3.6955358614670897, 3.751984965586651, 3.8003949762257827, 3.8236407342371352, 3.8283577251594547, 3.833087599409655, 3.8567759859824915, 3.9081361782829167, 3.9716442637921103, 4.0373197663470215, 4.105135939182594, 4.175167157244015, 4.247371356752994, 4.309211696792574, 4.338862380548976, 4.344866564677035, 4.350885634848945, 4.381012564299898, 4.446287887095394, 4.526869981504477, 4.609786180418799, 4.695209938304137, 4.783155067895548, 4.8735448637064245, 4.950760164515393, 4.987755724734775, 4.995252680711082, 5.002766733421064, 5.040338627373541, 5.121526116507174, 5.221749331792636, 5.324851206374475, 5.430692756077159, 5.539641074806012, 5.6516459018592835, 5.747348606664072, 5.7931485459309116, 5.802441260160536, 5.8117686257338255, 5.858348698428653, 5.958893393901012, 6.082724713940153, 6.210065531574439, 6.341184484384236, 6.47582593433272, 6.614356376208587, 6.7327759868698065, 6.78945476227442, 6.800940582062969, 6.812452649607679, 6.870040418531106, 6.994613580061741, 7.148166536745976, 7.306110897511305, 7.46857283572892, 7.6354806648215225, 7.807221062025382, 7.954003089381155, 8.02433402106923, 8.038587724171737, 8.052874830453673, 8.124350913189296, 8.278981200901566, 8.469511004416805, 8.665342483785924, 8.86703556229673, 9.07456006063347, 9.288050091079961, 9.470466056187886, 9.557927098796213, 9.57565702946839, 9.593429526288178, 9.682311150312847, 9.874482929017102, 10.111508196149721, 10.355178344453993, 10.605892847889054, 10.8642899987906, 11.13010123956377, 11.357172790537552, 11.465794968748005, 11.487813076366134, 11.509883523937004, 11.620318286810159, 11.859337927198746, 12.154273763567181, 12.458192627043381, 12.770603354441896, 13.092203066080062, 13.423852192352458, 13.70736250471456, 13.843013040501802, 13.870505750247686, 13.898062435200636, 14.035944018620832, 14.334430076391342, 14.702727726391593, 15.082416427214914, 15.473657794235903, 15.87665510377541, 16.291544368363365, 16.646963834362698, 16.81711687357852, 16.851588325093346, 16.886135337142886, 17.05894093929515, 17.43360531514186, 17.89670719333373, 18.373582614858332, 18.866003076724244, 19.373008130042376, 19.894978200729447, 20.34219178658094, 20.556698766927692, 20.600189066686923, 20.643785729917138, 20.861976161684552, 21.335049716267715, 21.918639888112956, 22.520037188580872, 23.140540481631295, 23.780564363689393, 24.44131052954168, 25.006313477535908, 25.277248451407758, 25.3322984020492, 25.38748622855955, 25.663735484690687, 26.261819748966793, 27.000171934960292, 27.76182818510536, 28.548646855737047, 29.360667206608674, 30.198973403636153, 30.917036753091896, 31.261764448174862, 31.331596585467995, 31.401598943848814, 31.751934923163194, 32.51051697350951, 33.44894598914869, 34.4189166672999, 35.419709832041505, 36.45329462545394, 37.52096897913431, 38.43743771408234, 38.877403834156986, 38.9665870258311, 39.055986454902545, 39.50338055753876, 40.47193521594393, 41.671075518770046, 42.9093740590524, 44.190062213751894, 45.511593213868025, 46.87708567884011, 48.04650635717526, 48.60823900683132, 48.72220854495671, 48.836483706400934, 49.40880014608231, 50.65227808710794, 52.18779861135936, 53.7719135928479, 55.412132567721706, 57.107274790118225, 58.8619647935614, 60.365862844274126, 61.086915872120656, 61.23308261265131, 61.37951461432227, 62.11334317253143, 63.70731017992511, 65.68342991689497, 67.72242533978418, 69.83218912166524, 72.01333288124358, 74.27015883455817, 76.20503443206901, 77.1350866638653, 77.32375955784309, 77.512903533843, 78.45966469249626, 80.51458681769984, 83.05783940066385, 85.68976906664207, 88.41503121433144, 91.23800454520689, 94.14871157898357, 96.648291411045, 97.85031285421452, 98.09421461495214, 98.33878054504851, 99.56529869843048, 102.22720566766655, 105.51958405622878, 108.9253818824352, 112.45037363829535, 116.09213481025223, 119.8611528286072, 123.10229535899117, 124.66174269506075, 124.97837395487005, 125.29581547711128, 126.88207754193742, 130.32173288536958, 134.5821286601694, 139.0013880310087, 143.57212936589445, 148.29833579323758, 153.1900100296565, 157.39329162130062, 159.41061296144676, 159.81955268211368, 160.2297187478097, 162.28584361679475, 166.7475186007107, 172.28156311631122, 178.0133758996046, 183.9399255369711, 190.07097522961251, 196.410170157362, 201.8606306548719, 204.47546214964584, 205.00607066987706, 205.53813537618615, 208.20333084264146, 213.98700074589527, 221.16790563000785, 228.5934583517435, 236.272733924741, 244.21441487171228, 252.4235544130312, 259.47115440236826, 262.86258857673494, 263.55058673039326, 264.23926759190624, 267.68905121315225, 275.1777853119954, 284.4410789938558, 294.02354093764393, 303.9348947867617, 314.1704287326019, 324.7284669351722, 333.782986405111, 338.1411828618101, 339.02716196515416, 339.9153975901569, 344.3586518011956, 353.9686903163663, 365.8359362241239, 378.0918830327216, 390.7309180052373, 403.7369219484432, 417.19591509902773, 428.7006555457773, 434.1969332985566, 435.3136518136965, 436.4333753779347, 442.04136422968446, 454.18514912628393, 469.1476620743689, 484.54371450066736, 500.3380651214807, 516.494425874561, 533.1849389525797, 547.3635872270505, 554.1596494778208, 555.5266374150239, 556.896707659378, 563.7497084353629, 578.5686019812617, 596.7348069555655, 615.1727097805073, 633.9251204707527, 653.1280472052365, 672.6767738872772, 689.1895323218844, 696.9453256679866, 698.5006827729958, 700.0848677745903, 707.9909849017454, 724.876213076075, 745.3103536680197, 765.8290738973408, 786.4943412045757, 806.9679532323411, 827.5244649528704, 844.5384399095891, 852.5231714411517, 854.1264714366966, 855.7270666320672, 863.6396387673611, 880.425899908334, 900.2501922715634, 919.5638507676963, 938.7243200061705, 956.9127020968922, 974.8011101344052, 989.1905438900585, 995.8414215690738, 997.1425912333787, 998.411832201059, 1004.7665031841926, 1017.952728404449, 1033.0949275614719, 1047.424855190383, 1060.1549959611662, 1072.297139991956, 1083.6083086829742, 1091.8100595457972, 1095.526758891979, 1096.2583061786925, 1096.986703768051, 1100.5062081160006, 1107.1176487898877, 1113.9473633621967, 1119.7296719738488, 1123.8478095915698, 1127.065467140461, 1129.0985070637312, 1129.7186867782134, 1129.6801115589237, 1129.6496896176843, 1129.6116752892517, 1129.3102209042208, 1128.046646561708, 1125.2637200281297, 1121.3073078498228, 1116.146786441739, 1109.6609745125857, 1101.935308087612, 1094.564905107784, 1090.922183532796, 1090.1457716973528, 1089.3616156571118, 1085.3708397705327, 1076.2867914944666, 1064.625649108268, 1051.94505257589, 1037.8709664902185, 1023.2005035910652, 1007.4381820423879, 993.7992928352703, 987.1167594297217, 985.7633891216731, 984.4058412117213, 977.5988179422144, 962.9347348377229, 944.8521824063969, 926.0986761379329, 906.7342281684269, 886.8720996237746, 866.8921920388583, 850.043798611229, 842.0512229765222, 840.4405956483963, 838.8297233303019, 830.8223500538575, 813.8042782211152, 793.374111604605, 772.7536610043666, 752.0979515809894, 731.7897599394433, 711.638100034496, 694.8631684192702, 686.9560706415281, 685.3738933944837, 683.7929468362829, 675.9575365200519, 659.6573635202043, 640.4692947067917, 621.3807701916247, 602.7626777584037, 584.5323666206043, 566.6204780604969, 552.0442521720162, 545.3016360137793, 543.9535344498335, 542.6084224750801, 535.9694607513674, 522.0177530515216, 505.6471753790494, 489.76127051773784, 474.2106349116168, 459.11640246846827, 444.4910936508746, 432.6507905179691, 427.1759627847507, 426.0814109350343, 424.9892774958654, 419.5987894708039, 408.30897394258506, 395.1076020766002, 382.2896354980533, 369.9346737026517, 357.96021858313884, 346.31611771704365, 336.92367159573666, 332.5941475826789, 331.7274077979129, 330.86269098282014, 326.59627615017274, 317.715170595514, 307.3813677779396, 297.3638543874057, 287.6905828940607, 278.3299581852254, 269.28434293592164, 261.9533928644346, 258.58550362097395, 257.91258531338053, 257.2413107100779, 253.9304044838041, 247.03976345577829, 239.00237371681214, 231.22576036275433, 223.71907435798235, 216.47184985421967, 209.45444890866122, 203.791194596888, 201.1849189210355, 200.6651688052116, 200.14671834189915, 197.58926862879218, 192.26728233202377, 186.06632018593822, 180.0752674723019, 174.28950520412758, 168.69250019921068, 163.2877538612854, 158.92938332083182, 156.92047358995097, 156.5186782843645, 156.11793573057048, 154.14289985082488, 150.03535465608408, 145.25436641657132, 140.63457446674605, 136.16908786259262, 131.85710746314595, 127.6925086477825, 124.3305418269755, 122.77924348883458, 122.46879202436155, 122.1595146340711, 120.63880221785308, 117.4725246822576, 113.79066661327738, 110.23066365262419, 106.78713374511605, 103.46233197465186, 100.24465565066369, 97.64815715426495, 96.45240672485099, 96.21365005256435, 95.97555529622065, 94.80237819936258, 92.35906067641989, 89.51508639470484, 86.76406075025268, 84.10424799239985, 81.53458333569067, 79.04710561184385, 77.03961943009344, 76.11404946313405, 75.92921124492105, 75.74485951143771, 74.83567775132433, 72.94369914264124, 70.73885846959631, 68.60707284606934, 66.5478236134812, 64.5551734470826, 62.62910009241075, 61.07226954770224, 60.35465447746288, 60.21133628629742, 60.06839496090554, 59.36372635756183, 57.89578234012207, 56.186745815607495, 54.53184126895009, 52.930904111443255, 51.38315711342457, 49.88356891988748, 48.674220488788194, 48.11698668587838, 48.00561631733357, 47.894509931919636, 47.34638372505755, 46.20349456527428, 44.872130636642865, 43.58533383356297, 42.33948376136763, 41.13245946507389, 39.96513315886985, 39.02205530992436, 38.58735451285741, 38.500562832015824, 38.4138959162091, 37.98534553306551, 37.094781208566125, 36.056263315363864, 35.04897934595759, 34.07597669460059, 33.13279791596463, 32.219532204534424, 31.48111918727099, 31.14012587990748, 31.07198019512111, 31.003953270103906, 30.668865868960086, 29.97073003550567, 29.157903445044038, 28.370321347848584, 27.60671766389155, 26.86741147066148, 26.151348452104642, 25.571976267930467, 25.304580561174483, 25.25117531667891, 25.197906668693612, 24.935451585705973, 24.38825317400256, 23.749802048214136, 23.13086949322069, 22.531677818312765, 21.95123052072531, 21.38916124700213, 20.933806446612568, 20.723989213766334, 20.682076464480375, 20.640270036092243, 20.434170356251286, 20.004222298450642, 19.502681966529973, 19.016580307643906, 18.54540848543357, 18.089650438950585, 17.64786374825704, 17.290264396279568, 17.12542060949344, 17.092539196452623, 17.059626012141422, 16.897359745079218, 16.55878861729865, 16.16391814396676, 15.781458738801366, 15.410394991587966, 15.050880056952451, 14.70284977908293, 14.420969809153767, 14.29090654516468, 14.264921949964757, 14.239003994682474, 14.111411548663217, 13.845212534888777, 13.534813829523275, 13.234196018287804, 12.943044987303328, 12.66135421004092, 12.388753287485853, 12.168422843302142, 12.066904484140354, 12.046646022317214, 12.02644187360379, 11.92686137262238, 11.719595963273846, 11.477684303437455, 11.243643116118728, 11.017809280230786, 10.799897462251963, 10.589287596793728, 10.419247472577851, 10.340907860260335, 10.325283153605952, 10.309706578147004, 10.232945771940045, 10.073522641326303, 9.888432327471701, 9.709975735275444, 9.538089817631388, 9.372388515918642, 9.213157533665001, 9.085308890273202, 9.026565354634357, 9.014841028560069, 9.003157136706932, 8.945704383345355, 8.826658099835504, 8.688800988823719, 8.556558877434288, 8.429728536718411, 8.3082830064406, 8.191844129575406, 8.098735063517093, 8.056151463456148, 8.04767052413948, 8.03921866512819, 7.997656158802068, 7.911701077908907, 7.812756459008669, 7.718537319548471, 7.628869857284684, 7.5435571768277745, 7.4626640757882905, 7.398453765471118, 7.369314333729641, 7.363529036030639, 7.357769365973846, 7.3295194404743755, 7.27163591483626, 7.205840075857216, 7.144113315871656, 7.086472964291294, 7.032844600443775, 6.983232530291516, 6.944888712016008, 6.927802910186565, 6.924438334587555, 6.921098548382197, 6.9048661608285515, 6.872359082829552, 6.836857187371527, 6.805244840629643, 6.777573358039617, 6.753629425169533, 6.73351532724911, 6.719699980589064, 6.714123109069916, 6.713070718865847, 6.712042055138262, 6.707282869893353, 6.6991392655960755, 6.692761487918238, 6.69050085191791]}, "54": {"0": [2.799674985399153, 2.800186289125393, 2.801855079313708, 2.805029513565099, 2.8087192221708515, 2.81063368781462, 2.8110822502252217, 2.8115403946680835, 2.8136966248295368, 2.818905661000089, 2.826330618672078, 2.834734177015644, 2.844371507187406, 2.8552944287510362, 2.867316966096745, 2.8780510302240407, 2.8837346139301263, 2.8849915856521284, 2.8862596100249927, 2.8921500727338385, 2.9050915705805513, 2.9217519209309013, 2.939324268622515, 2.958140270955959, 2.9779736888451454, 2.99928286495572, 3.0181353425694573, 3.027458440000873, 3.0295568748779473, 3.0316657361184993, 3.041179095822717, 3.0617375246180525, 3.0877504330445675, 3.114580966611854, 3.14308665379225, 3.172814113234935, 3.203974946274496, 3.2308375906391817, 3.2439796146445907, 3.246960132943043, 3.249950961009413, 3.2633929457142146, 3.2921582608414615, 3.3280024971499507, 3.3653309697801412, 3.404097120456078, 3.444209293054436, 3.4855864370289167, 3.5209921282295293, 3.5382968855423433, 3.5422248806432033, 3.546164013336727, 3.5638384282496567, 3.6015298514457563, 3.6481868201371244, 3.6963585688450524, 3.7461795593643386, 3.7974066934193176, 3.850257111676133, 3.895286233186977, 3.917205115996029, 3.9221670249709555, 3.9271411805601937, 3.9494375572234914, 3.9967739096100354, 4.055348476506215, 4.1156953059534445, 4.17774182474523, 4.24148727370702, 4.307086444885212, 4.3628271395302045, 4.389936818757273, 4.39606459580409, 4.402206743845001, 4.429733455322021, 4.488337687548914, 4.560522128212164, 4.634569488833459, 4.710586877136713, 4.788551005404183, 4.868581481858361, 4.9364925072919, 4.969465575876849, 4.976916086385071, 4.98438312001335, 5.01783109276706, 5.088916819523988, 5.176548107844642, 5.266413469179274, 5.35847340665496, 5.452812961220528, 5.5495154011054035, 5.6317816466655755, 5.671739307467451, 5.680764915201637, 5.689807447782893, 5.73023741054475, 5.81611186929308, 5.92195805392649, 6.030451386811967, 6.141620563679187, 6.255555658903348, 6.372364772451902, 6.471616002637245, 6.519738985927934, 6.530614059133867, 6.541514536830824, 6.590357928503177, 6.694111372915595, 6.822008544831373, 6.953185675289892, 7.08761167456268, 7.2255614791945595, 7.366920214939951, 7.486999565345542, 7.545257044674179, 7.558422063672646, 7.571616614669887, 7.630729317836642, 7.7562686137509305, 7.91110741542232, 8.07002792845381, 8.23279020637425, 8.399593794028558, 8.570881917394157, 8.716277565403011, 8.786922571586137, 8.802890583114342, 8.81889591979268, 8.890613695814526, 9.042953751249309, 9.230830910511973, 9.423085703024368, 9.620518358798327, 9.823209097048089, 10.031182178490823, 10.20788672861566, 10.293671226641322, 10.313059167786243, 10.332491768037308, 10.419533929330157, 10.604354428921672, 10.83230570440326, 11.066094727922193, 11.305654085693908, 11.551658477429068, 11.80369416001702, 12.0180701196733, 12.122096528591678, 12.145692460585595, 12.16934141800238, 12.275215433664163, 12.499801766988993, 12.776644535532304, 13.060742476145919, 13.352480090963146, 13.651730620716048, 13.958982449494377, 14.22023154424484, 14.347116622619598, 14.375790811738396, 14.404530032673685, 14.533292429469945, 14.8072465736282, 15.144890507130759, 15.491468484333659, 15.84721052993765, 16.212557760263163, 16.588161919201784, 16.90737141890705, 17.06250970786003, 17.09758684160517, 17.13274920788247, 17.290346312134897, 17.625318199635682, 18.038878058312395, 18.463675217527275, 18.90010395659082, 19.348018497510505, 19.808825854801547, 20.200456977105166, 20.390976039070765, 20.43405519883897, 20.477241032240094, 20.670823360585082, 21.082352686547686, 21.59056625769231, 22.112614805594898, 22.64915480017276, 23.20016839019667, 23.76626215536764, 24.248754029030298, 24.483474918575542, 24.53650218032763, 24.589622201969448, 24.827711288204775, 25.333796793172638, 25.959569504865023, 26.603563586967603, 27.264724114354223, 27.944378429517872, 28.64386094901561, 29.239769165659542, 29.52955733245628, 29.5950794184511, 29.66076443057954, 29.95520850053974, 30.581006126396286, 31.354132975605825, 32.149698405867916, 32.967868261328285, 33.809532823298284, 34.674509486277934, 35.41146297950329, 35.770351963592525, 35.851525301934764, 35.93293400106197, 36.29795718518698, 37.07437063084129, 38.03392644624024, 39.0216089214947, 40.03866116919997, 41.084037510906455, 42.16025406101414, 43.07702455340943, 43.52326682452225, 43.62419807670058, 43.725381617857614, 44.178969713721564, 45.14295524741085, 46.336367186133, 47.56545213200717, 48.83052590610352, 50.13153269221783, 51.471883988303624, 52.612242846131984, 53.16696950594206, 53.292507897224354, 53.41839596493271, 53.98318508979734, 55.18690631621249, 56.675544524371254, 58.20754991547918, 59.78642242665076, 61.41091107592916, 63.083036403940056, 64.51060371447613, 65.2046524956259, 65.36152496767659, 65.51884573283819, 66.22483977874563, 67.72863910574914, 69.58978377388264, 71.50513860868023, 73.47833786288544, 75.51265353111117, 77.60455855617126, 79.39014582163972, 80.25860465324047, 80.45496787369771, 80.65216694145161, 81.5365131398899, 83.4217579373302, 85.75323911488464, 88.15520039733765, 90.63424820394603, 93.18443232276307, 95.81087388266693, 98.0524930133359, 99.14459308367755, 99.39166988550741, 99.63940593827586, 100.75071840823995, 103.11470972529192, 106.04273725656985, 109.0561484389526, 112.1609588663037, 115.36520317286389, 118.6649470042851, 121.48294896839454, 122.85722426343382, 123.16824189290541, 123.47951680091708, 124.87672457298116, 127.85335581452844, 131.53578557307313, 135.3278654438882, 139.23855164891705, 143.2689342138037, 147.42372930463176, 150.96918140286746, 152.69538234284693, 153.08579854762084, 153.477212901751, 155.23212444930144, 158.97048612174416, 163.60381042175663, 168.3739660903175, 173.29755418187196, 178.36647807823942, 183.59286041843643, 188.05158445637207, 190.2209273546305, 190.71144114037148, 191.20316229860182, 193.40723544681, 198.10506176159518, 203.92654264818242, 209.93493922473746, 216.12135946794692, 222.49570998558283, 229.06106556775111, 234.66134682020302, 237.3856699144299, 238.0021876619798, 238.62044727836658, 241.39442845119547, 247.2985939973398, 254.61312728789036, 262.1467503452936, 269.90647288759885, 277.8960408069879, 286.11273439792086, 293.1145786730949, 296.521287412299, 297.2933896277653, 298.06790127954616, 301.5430174000863, 308.93657498609525, 318.0625919913434, 327.4498304097314, 337.1145149903581, 347.0525272670964, 357.2637116873966, 365.9676307782191, 370.20394503578325, 371.16192663597076, 372.1223032103256, 376.4275079569772, 385.5822800823422, 396.88163609520234, 408.4935600452748, 420.4195658539505, 432.62094818695766, 445.1555907667829, 455.7958382885454, 460.96000259523197, 462.12600483131723, 463.29903106492543, 468.5573808197121, 479.7140360872862, 493.41134089857826, 507.40683924200846, 521.7354537250457, 536.4312500910422, 551.4342487321204, 564.0768387414344, 570.2200667257965, 571.6085258427786, 573.0001852303039, 579.2354771231019, 592.3687104110107, 608.4905626262084, 624.8675758146452, 641.5500226145057, 658.4139012774828, 675.4912342026331, 689.8162542778889, 696.7289377997877, 698.2860618596794, 699.8448637833663, 706.8066760121968, 721.4558648177206, 739.1384347018691, 756.7995363681965, 774.7312739532282, 792.6091428828089, 810.2389726672501, 825.0704676135263, 832.1066346319593, 833.688889005658, 835.2695028464785, 842.2873632918647, 856.9440509179062, 874.4777653106794, 891.5479512162858, 908.2549479954787, 924.6846565383548, 940.8317069916347, 953.9197594465041, 959.9786902706442, 961.3033563837115, 962.62224918599, 968.4509518996599, 980.9803820831432, 995.2691138317248, 1008.7700437500627, 1021.789741697732, 1034.148428324598, 1045.5606055469627, 1054.475184980324, 1058.507610084903, 1059.4147245832594, 1060.3151252341245, 1064.2427124920496, 1071.8775869315275, 1080.3971783442723, 1087.8661588462837, 1094.7210324768052, 1100.7422841427926, 1105.5118011627014, 1109.0261448246897, 1110.4732241701838, 1110.798396398614, 1111.1159762293482, 1112.2912288018908, 1114.0592862423048, 1115.2234603666484, 1115.2057304495602, 1114.7448702969966, 1113.3957146622613, 1111.1889416856034, 1108.4510858125425, 1106.8771599342028, 1106.5112845873575, 1106.140868013838, 1104.4348444788943, 1100.1033766473925, 1094.0371652611789, 1086.8636146928616, 1078.907694880784, 1070.4313229955983, 1061.0808567216523, 1052.5114885744938, 1047.877373004601, 1047.0116036590205, 1046.0944180924034, 1041.5945182691335, 1031.986643974776, 1019.7326530591562, 1006.6880506000972, 992.9715771254562, 978.5129004954375, 963.6058830623391, 950.8514606164729, 944.6384218887806, 943.2359612275114, 941.8295014303206, 935.5186124966381, 922.0647981094154, 905.4514751295686, 888.674547039566, 871.509933938156, 854.0211008239149, 836.3997232111146, 821.7474246305699, 814.7791111459076, 813.
[truncated: 2,334,752 more chars]
