# Supplementary material for: NRV: An open framework for in silico evaluation of peripheral nerve electrical stimulation strategies
Source: PLoS Comput Biol. 2024 Jul 12;20(7):e1011826. doi: 10.1371/journal.pcbi.1011826 (PMC11268605; doi:10.1371/journal.pcbi.1011826)
Supplement: S3 Archive — Python scripts and data files to generate and plot the in silico study replication. (ZIP) [file pcbi.1011826.s012.zip › S3_Archive/data/footprints/elec_pos_5.json]

{"ID": 0, "type": "Circular", "D": 616.3410454230217, "y_grav_center": 0, "z_grav_center": 0, "N_vertices": 360, "y_vertices": [-308.17052271151084, -308.12332500961617, -307.98174636101294, -307.74583013251504, -307.41564858738576, -306.99130286320326, -306.4729229408806, -305.8606676048521, -305.1547243944358, -304.3553095463885, -303.4626679286708, -302.4770729654414, -301.39882655330524, -300.2282589688395, -298.9657287674273, -297.61162267342854, -296.1663554617231, -294.63036983066115, -293.0041362664614, -291.28815289909585, -289.48294534970927, -287.58906656961574, -285.60709667092544, -283.53764274885054, -281.38133869574665, -279.1388450069461, -276.8108485784419, -274.39806249648586, -271.901225819163, -269.3211033500125, -266.6584854037604, -263.91418756423997, -261.0890504345705, -258.1839393796732, -255.19974426120214, -252.13737916497175, -248.99778212096376, -245.78191481600035, -242.49076229917108, -239.12533268010299, -235.68665682016814, -232.17578801672087, -228.59380168046377, -224.94179500603965, -221.220886635951, -217.43221631790928, -213.57694455572042, -209.6562522538122, -205.67134035551186, -201.6234294751872, -197.51375952436072, -193.34358933191422, -189.11419625849743, -184.82687580526178, -180.48294121703609, -176.08372308006793, -171.63056891445362, -167.12484276138028, -162.56792476530757, -157.96121075121732, -153.30611179705963, -148.6040538015273, -143.85647704729004, -139.06483575982256, -134.23059766196266, -129.35524352433458, -124.44026671177551, -119.48717272590417, -114.49747874397268, -109.47271315414112, -104.41441508731872, -99.32413394571391, -94.20342892823889, -89.05386855291273, -83.87703017641017, -78.67449951090319, -73.44787013834303, -68.19874302233168, -62.92872601773246, -57.63943337816942, -52.33248526156716, -47.009507233881514, -41.67212977117453, -36.32198776018466, -30.96071999754637, -25.589968687811943, -20.211378940429462, -14.826598265830986, -9.437276070785291, -4.045063153169722, 1.3483888036840512, 6.741427736915415, 12.132401710176817, 17.51965941963632, 22.901550699787077, 28.27642702890785, 33.64264203401999, 38.99855199518634, 44.34251634899741, 49.6728981910907, 54.988064777549305, 60.286388025025985, 65.56624500943968, 70.82601846309211, 76.06409727005094, 81.27887695964934, 86.46876019794979, 91.63215727702182, 96.76748660188377, 101.87317517495971, 106.94765907790261, 111.98938395063668, 116.99680546747177, 121.96838981014433, 126.90261413763976, 131.79796705265213, 136.65294906453894, 141.46607304862843, 146.23586470173953, 150.96086299377413, 155.63962061524313, 160.27070442059147, 164.8526958671824, 169.38419144981077, 173.86380313060852, 178.29015876421388, 182.6619025180711, 186.97769528773492, 191.23621510704967, 195.4361575530799, 199.57623614566654, 203.65518274148727, 207.67174792250074, 211.6247013786538, 215.51283228473739, 219.33494967127237, 223.0898827893149, 226.77648146906677, 230.39361647218334, 233.94017983766875, 237.415085221255, 240.81726822815855, 244.14568673911413, 247.3993212295853, 250.57717508205383, 253.67827489129292, 256.70167076252955, 259.6464366024063, 262.5116704026515, 265.2964945163731, 268.0000559268892, 270.6215265090153, 273.16010328272614, 275.61500865911563, 277.98549067857977, 280.270823241148, 282.47030632889494, 284.5832662203614, 286.6090556969219, 288.54705424103327, 290.3966682263047, 292.1573310993314, 293.8285035532339, 295.4096736928538, 296.9003571915511, 298.30009743955833, 299.6084656838435, 300.8250611594418, 301.949511212213, 302.98147141298904, 303.9206256630756, 304.7666862910761, 305.51939414100804, 306.1785186516846, 306.7438579273379, 307.2152387994613, 307.59251687985255, 307.8755766048412, 308.0643312706867, 308.15872306013665, 308.15872306013665, 308.0643312706867, 307.8755766048412, 307.59251687985255, 307.2152387994613, 306.7438579273379, 306.1785186516846, 305.51939414100804, 304.76668629107616, 303.9206256630756, 302.9814714129891, 301.949511212213, 300.8250611594418, 299.6084656838435, 298.3000974395584, 296.9003571915512, 295.4096736928538, 293.82850355323393, 292.1573310993314, 290.3966682263048, 288.54705424103327, 286.609055696922, 284.58326622036145, 282.470306328895, 280.2708232411481, 277.9854906785798, 275.61500865911574, 273.1601032827262, 270.6215265090155, 268.00005592688933, 265.2964945163732, 262.5116704026516, 259.64643660240637, 256.70167076252966, 253.67827489129303, 250.577175082054, 247.39932122958538, 244.1456867391143, 240.81726822815867, 237.41508522125517, 233.94017983766884, 230.39361647218345, 226.77648146906688, 223.08988278931503, 219.33494967127245, 215.5128322847375, 211.624701378654, 207.67174792250083, 203.65518274148747, 199.57623614566666, 195.4361575530801, 191.23621510704993, 186.97769528773492, 182.66190251807117, 178.29015876421397, 173.86380313060874, 169.38419144981103, 164.85269586718252, 160.27070442059158, 155.6396206152434, 150.96086299377436, 146.23586470173964, 141.46607304862854, 136.6529490645391, 131.79796705265238, 126.90261413763983, 121.96838981014446, 116.99680546747192, 111.98938395063688, 106.94765907790287, 101.87317517495978, 96.76748660188392, 91.632157277022, 86.46876019795005, 81.27887695964941, 76.06409727005106, 70.82601846309231, 65.56624500943995, 60.28638802502625, 54.988064777549376, 49.672898191090844, 44.3425163489976, 38.99855199518661, 33.642642034020064, 28.27642702890798, 22.901550699787283, 17.51965941963659, 12.13240171017716, 6.741427736915552, 1.348388803684188, -4.045063153169517, -9.43727607078502, -14.826598265830919, -20.211378940429324, -25.589968687811737, -30.9607199975461, -36.32198776018459, -41.6721297711744, -47.00950723388131, -52.332485261566895, -57.63943337816915, -62.92872601773239, -68.19874302233156, -73.44787013834282, -78.67449951090293, -83.87703017641013, -89.0538685529126, -94.20342892823871, -99.32413394571365, -104.41441508731839, -109.47271315414105, -114.49747874397255, -119.48717272590399, -124.44026671177525, -129.35524352433458, -134.23059766196252, -139.06483575982233, -143.8564770472898, -148.6040538015273, -153.30611179705951, -157.9612107512171, -162.56792476530734, -167.12484276138005, -171.63056891445362, -176.0837230800678, -180.48294121703583, -184.82687580526158, -189.11419625849743, -193.3435893319141, -197.5137595243606, -201.623429475187, -205.67134035551163, -209.65625225381208, -213.57694455572033, -217.43221631790908, -221.2208866359508, -224.94179500603965, -228.59380168046368, -232.1757880167207, -235.68665682016797, -239.12533268010282, -242.49076229917097, -245.78191481600024, -248.9977821209636, -252.13737916497158, -255.19974426120214, -258.18393937967306, -261.08905043457037, -263.9141875642398, -266.6584854037604, -269.3211033500124, -271.90122581916296, -274.39806249648575, -276.81084857844183, -279.13884500694604, -281.3813386957466, -283.53764274885043, -285.60709667092533, -287.58906656961574, -289.48294534970915, -291.2881528990958, -293.0041362664613, -294.6303698306611, -296.1663554617231, -297.61162267342854, -298.96572876742727, -300.22825896883944, -301.3988265533052, -302.4770729654414, -303.4626679286708, -304.35530954638847, -305.1547243944358, -305.8606676048521, -306.47292294088055, -306.9913028632032, -307.41564858738576, -307.745830132515, -307.98174636101294, -308.12332500961617, -308.17052271151084], "z_vertices": [-3.774000442302185e-14, -5.393297071759847, -10.784942128101951, -16.173283659635416, -21.556671168869226, -26.933455675773423, -32.30199022287763, -37.660630379747815, -43.007734746691256, -48.34166545753094, -53.66078868129961, -58.96347512269659, -64.24810052115508, -69.51304614836879, -74.75669930412185, -79.97745381027458, -85.17371050274909, -90.34387772136881, -95.48637179739718, -100.59961753863078, -105.6820487118937, -110.73210852279001, -115.7482500925628, -120.72893693191797, -125.67264341166435, -130.57785523002724, -135.44306987649355, -140.2667970920434, -145.04755932563063, -149.78389218676924, -154.47434489409022, -159.11748071972795, -163.71187742940378, -168.25612771806877, -172.74883964097373, -177.1886370400345, -181.57415996536204, -185.90406509182682, -190.17702613053115, -194.39173423506438, -198.54689840241304, -202.64124586840782, -206.6735224975822, -210.64249316732523, -214.54694214621085, -218.38567346638771, -222.1575112899146, -225.86130026892985, -229.49590589954545, -233.06021486935524, -236.55313539845295, -239.9735975738538, -243.32055367721887, -246.59297850578017, -249.78986968637003, -252.91024798245675, -255.95315759409337, -258.91766645068805, -261.8028664965056, -264.6078739688132, -267.3318296685849, -269.9738992236816, -272.5332733444273, -275.00916807150156, -277.4008250160733, -279.7075115921021, -281.92852124073573, -284.0631736467361, -286.1108149468652, -288.07081793016965, -289.9425822301011, -291.7255345084138, -293.4191286307831, -295.0228458340919, -296.53619488533167, -297.95871223207206, -299.289962144451, -300.52953684864286, -301.67705665176294, -302.73217005817105, -303.6945538771377, -304.56391332184035, -305.3399820996592, -306.0225224937452, -306.6113254358347, -307.1062105702889, -307.50702630933847, -307.81364987951633, -308.0259873592642, -308.1439737077016, -308.1675727845484, -308.096777361195, -307.93160912291665, -307.67211866223073, -307.31838546340003, -306.87051787808593, -306.3286530921595, -305.6929570836799, -304.9636245720541, -304.14087895839214, -303.2249722570782, -302.21618501857546, -301.1148262434913, -299.9212332879277, -298.63577176014604, -297.2588354085779, -295.7908460012163, -294.23225319642467, -292.5835344052021, -290.84519464494815, -289.0177663847718, -287.10180938239085, -285.0979105126735, -283.00668358787306, -280.82876916961186, -278.5648343726714, -276.2155726606491, -273.7817036335444, -271.26397280733823, -268.6631513856353, -265.9800360234373, -263.21544858312024, -260.37023588269085, -257.44526943639823, -254.4414451877815, -251.35968323523412, -248.20092755016958, -244.96614568787413, -241.65632849113643, -238.272489786743, -234.81566607493411, -231.28691621191467, -227.68732108551663, -224.01798328411365, -220.28002675888814, -216.47459647955517, -212.60285808364748, -208.6659975194709, -204.6652206828369, -200.60175304768657, -196.47683929071655, -192.29174291012328, -188.04774583858264, -183.74614805058167, -179.38826716422554, -174.9754380376384, -170.50901236008522, -165.99035823793628, -161.42085977560484, -156.8019166515825, -152.13494368970612, -147.4213704257837, -142.6626406697149, -137.86021206323971, -133.01555563344866, -128.13015534219488, -123.2055076315425, -118.24312096539374, -113.24451536743193, -108.21122195552563, -103.14478247273249, -98.04674881504992, -92.91868255605574, -87.76215446858325, -82.57874404358036, -77.37003900629641, -72.13763482994848, -66.8831342470127, -61.608146758293906, -56.314288139919896, -51.00317994841584, -45.67644902400597, -40.335726992298135, -34.98264976450267, -29.61885703633705, -24.2459917857735, -18.865699769778942, -13.47962902020589, -8.089429338984413, -2.696751792774042, 2.6967517927739046, 8.089429338984276, 13.479629020205616, 18.865699769778807, 24.245991785773228, 29.618857036336912, 34.98264976450239, 40.335726992298, 45.6764490240057, 51.003179948415706, 56.31428813991976, 61.60814675829377, 66.88313424701258, 72.13763482994821, 77.37003900629627, 82.5787440435801, 87.7621544685831, 92.91868255605549, 98.04674881504978, 103.14478247273222, 108.21122195552549, 113.2445153674318, 118.2431209653936, 123.20550763154239, 128.13015534219463, 133.0155556334485, 137.86021206323946, 142.66264066971476, 147.42137042578344, 152.13494368970603, 156.8019166515824, 161.42085977560473, 165.9903582379362, 170.5090123600851, 174.9754380376383, 179.38826716422534, 183.74614805058155, 188.04774583858244, 192.29174291012316, 196.47683929071633, 200.60175304768646, 204.66522068283678, 208.66599751947078, 212.6028580836474, 216.4745964795551, 220.28002675888803, 224.01798328411346, 227.68732108551652, 231.2869162119145, 234.815666074934, 238.27248978674282, 241.65632849113626, 244.96614568787413, 248.2009275501695, 251.35968323523403, 254.44144518778137, 257.44526943639806, 260.3702358826908, 263.2154485831202, 265.98003602343715, 268.66315138563516, 271.2639728073382, 273.78170363354434, 276.21557266064906, 278.56483437267127, 280.8287691696118, 283.006683587873, 285.0979105126734, 287.1018093823908, 289.01776638477173, 290.84519464494815, 292.583534405202, 294.2322531964246, 295.79084600121627, 297.2588354085779, 298.63577176014604, 299.92123328792763, 301.1148262434912, 302.2161850185754, 303.2249722570782, 304.14087895839214, 304.963624572054, 305.69295708367986, 306.32865309215947, 306.87051787808593, 307.3183854634, 307.6721186622307, 307.9316091229166, 308.096777361195, 308.1675727845484, 308.1439737077016, 308.02598735926426, 307.81364987951633, 307.50702630933847, 307.1062105702889, 306.6113254358348, 306.0225224937452, 305.3399820996592, 304.56391332184035, 303.6945538771377, 302.7321700581711, 301.67705665176294, 300.52953684864286, 299.28996214445107, 297.9587122320721, 296.53619488533167, 295.0228458340919, 293.4191286307832, 291.72553450841383, 289.9425822301012, 288.0708179301697, 286.1108149468653, 284.06317364673623, 281.92852124073585, 279.7075115921021, 277.4008250160734, 275.0091680715017, 272.53327334442747, 269.9738992236816, 267.33182966858493, 264.60787396881335, 261.8028664965057, 258.91766645068816, 255.95315759409337, 252.91024798245684, 249.7898696863702, 246.59297850578034, 243.32055367721887, 239.97359757385388, 236.55313539845307, 233.0602148693554, 229.49590589954565, 225.8613002689299, 222.1575112899147, 218.38567346638794, 214.54694214621105, 210.64249316732523, 206.67352249758233, 202.64124586840805, 198.54689840241323, 194.39173423506458, 190.1770261305313, 185.9040650918269, 181.57415996536227, 177.18863704003473, 172.74883964097373, 168.25612771806888, 163.711877429404, 159.11748071972818, 154.47434489409022, 149.78389218676935, 145.04755932563074, 140.26679709204362, 135.4430698764938, 130.57785523002735, 125.67264341166447, 120.72893693191823, 115.74825009256305, 110.73210852279001, 105.68204871189383, 100.59961753863091, 95.48637179739745, 90.34387772136907, 85.17371050274923, 79.97745381027471, 74.75669930412212, 69.51304614836904, 64.24810052115522, 58.963475122696735, 53.660788681299884, 48.3416654575312, 43.007734746691256, 37.66063037974795, 32.30199022287777, 26.933455675773697, 21.5566711688695, 16.173283659635548, 10.784942128102088, 5.393297071760121, 3.774000442302185e-14], "A": 298354.1359863737, "axons_diameter": [4.181818181818182, 15.090909090909092, 4.636363636363637, 8.575757575757576, 10.393939393939394, 11.303030303030303, 7.515151515151516, 4.636363636363637, 2.0606060606060606, 2.9696969696969697, 7.212121212121212, 11.0, 11.606060606060606, 9.636363636363637, 4.9393939393939394, 4.9393939393939394, 3.878787878787879, 3.4242424242424243, 12.06060606060606, 9.93939393939394, 3.7272727272727275, 11.454545454545455, 10.84848484848485, 3.878787878787879, 10.242424242424242, 2.9696969696969697, 4.9393939393939394, 8.575757575757576, 4.636363636363637, 10.393939393939394, 11.757575757575758, 3.121212121212121, 11.0, 4.03030303030303, 7.212121212121212, 2.0606060606060606, 6.151515151515151, 12.818181818181818, 13.878787878787879, 4.9393939393939394, 4.333333333333334, 4.181818181818182, 11.454545454545455, 3.4242424242424243, 3.878787878787879, 2.515151515151515, 7.96969696969697, 2.3636363636363638, 2.9696969696969697, 4.9393939393939394, 12.818181818181818, 9.333333333333334, 6.757575757575758, 2.8181818181818183, 2.515151515151515, 2.3636363636363638, 4.787878787878788, 3.272727272727273, 4.484848484848484, 11.0, 9.636363636363637, 6.757575757575758, 6.303030303030303, 9.030303030303031, 3.272727272727273, 11.0, 8.424242424242426, 8.878787878787879, 2.9696969696969697, 8.878787878787879, 5.090909090909091, 7.0606060606060606, 9.636363636363637, 4.484848484848484, 3.4242424242424243, 7.515151515151516, 2.9696969696969697, 5.3939393939393945, 11.0, 12.363636363636363, 8.727272727272727, 11.151515151515152, 4.181818181818182, 12.515151515151516, 2.3636363636363638, 2.8181818181818183, 9.787878787878789, 3.5757575757575757, 9.787878787878789, 10.393939393939394, 9.787878787878789, 8.878787878787879, 3.272727272727273, 4.333333333333334, 3.121212121212121, 4.181818181818182, 10.545454545454545, 2.8181818181818183, 12.96969696969697, 3.878787878787879, 7.515151515151516, 10.393939393939394, 10.393939393939394, 3.878787878787879, 2.9696969696969697, 3.878787878787879, 4.787878787878788, 12.06060606060606, 6.303030303030303, 10.090909090909092, 10.090909090909092, 4.181818181818182, 4.9393939393939394, 11.757575757575758, 8.575757575757576, 5.090909090909091, 12.666666666666668, 3.121212121212121, 5.3939393939393945, 4.9393939393939394, 11.90909090909091, 15.242424242424242, 2.8181818181818183, 9.787878787878789, 11.0, 4.636363636363637, 7.818181818181818, 9.484848484848484, 6.303030303030303, 5.848484848484849, 9.484848484848484, 11.454545454545455, 3.878787878787879, 5.242424242424242, 11.0, 5.696969696969697, 4.181818181818182, 9.030303030303031, 2.9696969696969697, 11.303030303030303, 10.545454545454545, 11.90909090909091, 5.090909090909091, 3.121212121212121, 10.545454545454545, 9.93939393939394, 4.484848484848484, 12.363636363636363, 8.727272727272727, 12.363636363636363, 10.696969696969697, 10.393939393939394, 4.03030303030303, 10.393939393939394, 3.272727272727273, 3.5757575757575757, 12.666666666666668, 8.424242424242426, 3.272727272727273, 10.242424242424242, 12.666666666666668, 12.666666666666668, 4.636363636363637, 7.0606060606060606, 6.0, 9.333333333333334, 4.787878787878788, 3.878787878787879, 5.696969696969697, 4.484848484848484, 12.212121212121213, 7.96969696969697, 2.8181818181818183, 9.484848484848484, 9.636363636363637, 7.363636363636364, 12.06060606060606, 5.848484848484849, 3.272727272727273, 2.9696969696969697, 3.7272727272727275, 11.606060606060606, 9.93939393939394, 9.484848484848484, 12.818181818181818, 5.090909090909091, 15.090909090909092, 4.636363636363637, 3.878787878787879, 2.666666666666667, 5.848484848484849, 9.484848484848484, 8.878787878787879, 3.7272727272727275, 5.696969696969697, 11.151515151515152, 3.272727272727273, 12.363636363636363, 5.242424242424242, 9.787878787878789, 13.272727272727273, 10.242424242424242, 8.727272727272727, 12.06060606060606, 3.5757575757575757, 3.7272727272727275, 9.333333333333334, 10.242424242424242, 5.545454545454546, 4.636363636363637, 13.727272727272728, 8.878787878787879, 10.242424242424242, 9.484848484848484, 10.242424242424242, 7.515151515151516, 6.606060606060606, 8.272727272727273, 4.03030303030303, 6.303030303030303, 5.696969696969697, 6.757575757575758, 12.96969696969697, 5.848484848484849, 9.93939393939394, 14.636363636363637, 4.787878787878788, 3.878787878787879, 8.727272727272727, 12.06060606060606, 10.242424242424242, 7.515151515151516, 13.121212121212121, 7.0606060606060606, 2.9696969696969697, 4.484848484848484, 10.242424242424242, 13.121212121212121, 4.03030303030303, 7.96969696969697, 12.515151515151516, 11.454545454545455, 5.545454545454546, 2.212121212121212, 10.84848484848485, 11.0, 8.121212121212121, 13.424242424242424, 10.696969696969697, 11.90909090909091, 10.393939393939394, 11.151515151515152, 12.96969696969697, 5.090909090909091, 10.090909090909092, 5.3939393939393945, 4.03030303030303, 2.212121212121212, 2.515151515151515, 3.4242424242424243, 5.696969696969697, 9.787878787878789, 4.484848484848484, 2.8181818181818183, 11.454545454545455, 3.5757575757575757, 5.545454545454546, 2.9696969696969697, 10.242424242424242, 13.121212121212121, 4.484848484848484, 3.121212121212121, 3.272727272727273, 12.666666666666668, 11.90909090909091, 5.242424242424242, 4.181818181818182, 12.818181818181818, 2.3636363636363638, 3.878787878787879, 8.878787878787879, 9.787878787878789, 6.454545454545455, 11.303030303030303, 6.757575757575758, 6.606060606060606, 5.696969696969697, 11.757575757575758, 7.666666666666667, 3.272727272727273, 12.818181818181818, 7.96969696969697, 4.787878787878788, 11.757575757575758, 9.484848484848484, 4.333333333333334, 6.606060606060606, 15.242424242424242, 6.757575757575758, 3.7272727272727275, 5.545454545454546, 8.727272727272727, 3.5757575757575757, 11.0, 5.696969696969697, 10.545454545454545, 10.545454545454545, 12.96969696969697, 11.0, 10.545454545454545, 2.515151515151515, 12.96969696969697, 2.666666666666667, 7.212121212121212, 3.5757575757575757, 10.545454545454545, 6.909090909090909, 2.666666666666667, 5.242424242424242, 10.242424242424242, 7.818181818181818, 10.242424242424242, 9.030303030303031, 11.0, 3.878787878787879, 9.030303030303031, 9.787878787878789, 2.8181818181818183, 5.242424242424242, 12.212121212121213, 10.393939393939394, 4.333333333333334, 6.606060606060606, 4.9393939393939394, 5.3939393939393945, 11.303030303030303, 5.242424242424242, 11.454545454545455, 4.9393939393939394, 14.030303030303031, 12.363636363636363, 4.636363636363637, 12.212121212121213, 3.121212121212121, 2.0606060606060606, 13.575757575757576, 6.606060606060606, 11.757575757575758, 14.787878787878789, 4.333333333333334, 4.9393939393939394, 4.484848484848484, 10.242424242424242, 3.878787878787879, 4.636363636363637, 7.515151515151516, 7.666666666666667, 12.666666666666668, 6.0, 2.666666666666667, 2.8181818181818183, 4.03030303030303, 9.484848484848484, 4.9393939393939394, 2.666666666666667, 9.636363636363637, 5.242424242424242, 2.666666666666667, 6.303030303030303, 8.272727272727273, 9.484848484848484, 8.727272727272727, 5.242424242424242, 10.545454545454545, 13.121212121212121, 4.181818181818182, 4.333333333333334, 10.84848484848485, 10.393939393939394, 11.151515151515152, 5.545454545454546, 6.909090909090909, 12.06060606060606, 6.0, 2.666666666666667, 12.363636363636363, 9.787878787878789, 5.848484848484849, 9.787878787878789, 5.242424242424242, 4.181818181818182, 11.757575757575758, 8.121212121212121, 2.9696969696969697, 10.242424242424242, 10.242424242424242, 3.7272727272727275, 11.0, 4.333333333333334, 6.303030303030303, 3.5757575757575757, 4.181818181818182, 6.0, 9.787878787878789, 9.787878787878789, 2.8181818181818183, 2.3636363636363638, 9.787878787878789, 2.515151515151515, 15.696969696969697, 9.030303030303031, 3.7272727272727275, 10.242424242424242, 11.757575757575758, 10.090909090909092, 9.636363636363637, 12.515151515151516, 11.303030303030303, 12.515151515151516, 4.787878787878788, 4.333333333333334, 4.787878787878788, 7.818181818181818, 10.84848484848485, 3.7272727272727275, 11.454545454545455, 3.121212121212121, 6.454545454545455, 3.878787878787879, 2.9696969696969697, 10.545454545454545, 8.424242424242426, 4.484848484848484, 6.303030303030303, 4.181818181818182, 9.333333333333334, 2.666666666666667, 6.303030303030303, 14.181818181818182, 5.3939393939393945, 12.818181818181818, 3.4242424242424243, 5.3939393939393945, 11.454545454545455, 6.0, 5.242424242424242, 5.242424242424242, 2.515151515151515, 12.96969696969697, 11.303030303030303, 2.515151515151515, 3.272727272727273, 9.484848484848484, 11.757575757575758, 5.545454545454546, 5.696969696969697, 4.9393939393939394, 12.515151515151516, 2.666666666666667, 2.9696969696969697, 12.818181818181818, 5.848484848484849, 8.878787878787879, 5.3939393939393945, 3.272727272727273, 9.181818181818182, 13.424242424242424, 3.121212121212121, 4.333333333333334, 4.03030303030303, 3.7272727272727275, 4.03030303030303, 12.515151515151516, 2.0606060606060606, 13.272727272727273, 5.242424242424242, 11.151515151515152, 2.515151515151515, 4.03030303030303, 9.93939393939394, 11.606060606060606, 3.7272727272727275, 4.9393939393939394, 10.696969696969697, 11.303030303030303, 6.454545454545455, 4.333333333333334, 7.818181818181818, 15.090909090909092, 6.151515151515151, 8.121212121212121, 5.090909090909091, 10.545454545454545, 11.151515151515152, 7.818181818181818, 11.151515151515152, 12.818181818181818, 6.151515151515151], "axons_type": [1.0, 1.0, 1.0, 1.0, 1.0, 1.0, 1.0, 1.0, 1.0, 1.0, 1.0, 1.0, 1.0, 1.0, 1.0, 1.0, 1.0, 1.0, 1.0, 1.0, 1.0, 1.0, 1.0, 1.0, 1.0, 1.0, 1.0, 1.0, 1.0, 1.0, 1.0, 1.0, 1.0, 1.0, 1.0, 1.0, 1.0, 1.0, 1.0, 1.0, 1.0, 1.0, 1.0, 1.0, 1.0, 1.0, 1.0, 1.0, 1.0, 1.0, 1.0, 1.0, 1.0, 1.0, 1.0, 1.0, 1.0, 1.0, 1.0, 1.0, 1.0, 1.0, 1.0, 1.0, 1.0, 1.0, 1.0, 1.0, 1.0, 1.0, 1.0, 1.0, 1.0, 1.0, 1.0, 1.0, 1.0, 1.0, 1.0, 1.0, 1.0, 1.0, 1.0, 1.0, 1.0, 1.0, 1.0, 1.0, 1.0, 1.0, 1.0, 1.0, 1.0, 1.0, 1.0, 1.0, 1.0, 1.0, 1.0, 1.0, 1.0, 1.0, 1.0, 1.0, 1.0, 1.0, 1.0, 1.0, 1.0, 1.0, 1.0, 1.0, 1.0, 1.0, 1.0, 1.0, 1.0, 1.0, 1.0, 1.0, 1.0, 1.0, 1.0, 1.0, 1.0, 1.0, 1.0, 1.0, 1.0, 1.0, 1.0, 1.0, 1.0, 1.0, 1.0, 1.0, 1.0, 1.0, 1.0, 1.0, 1.0, 1.0, 1.0, 1.0, 1.0, 1.0, 1.0, 1.0, 1.0, 1.0, 1.0, 1.0, 1.0, 1.0, 1.0, 1.0, 1.0, 1.0, 1.0, 1.0, 1.0, 1.0, 1.0, 1.0, 1.0, 1.0, 1.0, 1.0, 1.0, 1.0, 1.0, 1.0, 1.0, 1.0, 1.0, 1.0, 1.0, 1.0, 1.0, 1.0, 1.0, 1.0, 1.0, 1.0, 1.0, 1.0, 1.0, 1.0, 1.0, 1.0, 1.0, 1.0, 1.0, 1.0, 1.0, 1.0, 1.0, 1.0, 1.0, 1.0, 1.0, 1.0, 1.0, 1.0, 1.0, 1.0, 1.0, 1.0, 1.0, 1.0, 1.0, 1.0, 1.0, 1.0, 1.0, 1.0, 1.0, 1.0, 1.0, 1.0, 1.0, 1.0, 1.0, 1.0, 1.0, 1.0, 1.0, 1.0, 1.0, 1.0, 1.0, 1.0, 1.0, 1.0, 1.0, 1.0, 1.0, 1.0, 1.0, 1.0, 1.0, 1.0, 1.0, 1.0, 1.0, 1.0, 1.0, 1.0, 1.0, 1.0, 1.0, 1.0, 1.0, 1.0, 1.0, 1.0, 1.0, 1.0, 1.0, 1.0, 1.0, 1.0, 1.0, 1.0, 1.0, 1.0, 1.0, 1.0, 1.0, 1.0, 1.0, 1.0, 1.0, 1.0, 1.0, 1.0, 1.0, 1.0, 1.0, 1.0, 1.0, 1.0, 1.0, 1.0, 1.0, 1.0, 1.0, 1.0, 1.0, 1.0, 1.0, 1.0, 1.0, 1.0, 1.0, 1.0, 1.0, 1.0, 1.0, 1.0, 1.0, 1.0, 1.0, 1.0, 1.0, 1.0, 1.0, 1.0, 1.0, 1.0, 1.0, 1.0, 1.0, 1.0, 1.0, 1.0, 1.0, 1.0, 1.0, 1.0, 1.0, 1.0, 1.0, 1.0, 1.0, 1.0, 1.0, 1.0, 1.0, 1.0, 1.0, 1.0, 1.0, 1.0, 1.0, 1.0, 1.0, 1.0, 1.0, 1.0, 1.0, 1.0, 1.0, 1.0, 1.0, 1.0, 1.0, 1.0, 1.0, 1.0, 1.0, 1.0, 1.0, 1.0, 1.0, 1.0, 1.0, 1.0, 1.0, 1.0, 1.0, 1.0, 1.0, 1.0, 1.0, 1.0, 1.0, 1.0, 1.0, 1.0, 1.0, 1.0, 1.0, 1.0, 1.0, 1.0, 1.0, 1.0, 1.0, 1.0, 1.0, 1.0, 1.0, 1.0, 1.0, 1.0, 1.0, 1.0, 1.0, 1.0, 1.0, 1.0, 1.0, 1.0, 1.0, 1.0, 1.0, 1.0, 1.0, 1.0, 1.0, 1.0, 1.0, 1.0, 1.0, 1.0, 1.0, 1.0, 1.0, 1.0, 1.0, 1.0, 1.0, 1.0, 1.0, 1.0, 1.0, 1.0, 1.0, 1.0, 1.0, 1.0, 1.0, 1.0, 1.0, 1.0, 1.0, 1.0, 1.0, 1.0, 1.0, 1.0, 1.0, 1.0, 1.0, 1.0, 1.0, 1.0, 1.0, 1.0, 1.0, 1.0, 1.0, 1.0, 1.0, 1.0, 1.0, 1.0, 1.0, 1.0, 1.0, 1.0, 1.0, 1.0, 1.0, 1.0, 1.0, 1.0, 1.0, 1.0, 1.0, 1.0, 1.0, 1.0, 1.0, 1.0, 1.0, 1.0, 1.0, 1.0, 1.0, 1.0, 1.0, 1.0, 1.0, 1.0, 1.0, 1.0, 1.0, 1.0, 1.0, 1.0, 1.0, 1.0, 1.0, 1.0, 1.0, 1.0, 1.0, 1.0, 1.0, 1.0, 1.0, 1.0, 1.0, 1.0, 1.0, 1.0], "axons_y": [-199.611744981054, -178.84781723755322, -154.0302214447346, -138.6177873676037, -115.2157266014826, -89.19322499525508, -65.82025580067143, -45.39802262462993, -29.096087485929203, -29.99091800329812, -12.24891978277886, 11.913530449886004, 38.27832043348874, 49.90117632043167, 72.29594777215559, 87.43795097768529, 105.71318855179383, 122.90711966850212, 145.50118762962722, 171.56464880261288, 195.3781282155548, 220.7651750295476, -223.94096541997888, -201.70798994781478, -179.7269446931214, -162.0600810701191, -143.1048042946009, -124.44011629142466, -103.78616139663899, -81.91425024588396, -56.97114994961032, -35.064796512279536, -13.046948505275727, 9.387429246832022, 30.047449815546315, 45.366405204957026, 51.62127071228424, 65.51680831017616, 90.03682000702725, 113.56391743146403, 132.61052336536443, 153.6160484359321, 176.43181863950525, 198.22049246690617, 207.74771379560107, -220.12966674400684, -200.0739770588993, -158.9511072471652, -141.2907270751433, -125.24108546728579, -101.70565817228966, -76.34049516250045, -59.63277174129767, -43.6806648145921, -26.04109670134093, -8.90533202108392, 9.104035153334147, 28.286897654056894, 70.2475637670366, 115.7161829169761, 141.023150204001, 150.889633442004, 163.6477133667171, 186.18647036475414, 222.5484216931763, 242.56472800334862, -233.3936413944854, -209.68934043821213, -179.51903053318512, -159.00532196993555, -135.0421157393974, -115.96418777097728, -92.61295814666033, -74.18428180884659, -56.88492645993858, -41.10720245852788, -2.8369424627597177, 41.26385212008334, 63.356605494740585, 89.07213931616114, 102.02216260763905, 126.90366794838876, 171.36012379249198, 200.81754184713228, 220.85635442665827, -239.1354051854746, -220.93450189678762, -186.00952960431428, -168.15127027315043, -143.7380436067243, -117.66165124410989, -93.25807212282069, -73.36805144940011, -41.15745140477236, -24.282875622331304, -21.249150284966284, 18.882246941596385, 36.348707436272676, 59.372258977720435, 80.94537862834412, 136.76762576231457, 160.8580779734213, 185.27583936136685, 207.44059619494672, 225.1400033190401, 241.94392238946057, -245.04739336486386, -222.1132242925685, -191.24484326029688, -175.4230364367915, -150.84607048007467, -125.95630116992443, -106.39581961927885, -84.67532229861504, -62.724543737016106, -22.812869997910475, -2.170435504590426, 20.77003018544758, 39.99796946549647, 59.869628235970566, 81.89619228859434, 110.48528710661381, 127.16846276741734, 148.30922670879548, 178.18695638784263, 200.29741148672298, 220.39023852587698, 242.08437516893704, -233.0492986561035, -211.93666356285937, -199.83532842471578, -165.86640125277484, -144.96823695655448, -129.83481518361287, -106.82438285928124, -81.8299076631573, -64.71322421206648, -41.54964826009736, -26.622157840452342, -4.723723534333877, 20.2668983273155, 43.852947321360624, 64.05390909948426, 74.01420849215185, 107.59136926119388, 131.24099016929398, 157.69097532606784, 174.42306125551187, 197.67731971148868, 221.08040837266, 254.51575651744034, -252.3635001133063, -195.04801349915567, -191.64581405989085, -154.51478674361974, -145.81718515584743, -124.0647419876348, -98.78974982144368, -68.31819911768642, -47.10714014121894, -16.324976847484727, 14.116658295355178, 27.409569972816037, 45.87546328410045, 65.8532574716619, 86.3423409437917, 109.16150525916008, 126.29872183184436, 145.7883305090018, 157.4455802589619, 198.25804048538888, 234.9275871020267, 254.57732123900652, -241.0851734044338, -221.52526191744474, -174.5601288706494, -131.8324946448447, -105.75556509133982, -86.50659350192569, -59.42735496159144, -40.991939351996415, -22.08628204818133, 2.4093742481946347, 20.39184653648472, 45.8735238970826, 69.63697138590487, 91.1888088735308, 103.98061653839255, 119.02027065606127, 137.1788857494431, 175.97194966454705, 215.30332710090372, 240.57687026831204, -239.95556438969925, -219.86722672743218, -199.2924158233785, -175.44598084543784, -153.29614117004027, -129.6622831041083, -106.87697421869089, -80.66508881041214, -51.15222389188864, -26.967654875628988, -3.316927251264151, 18.246105106200805, 35.843844203501476, 58.68918037008827, 83.52225703388673, 107.05241017370889, 122.59454540570526, 148.09282080285124, 173.4005686068412, 197.40682398055145, 221.405778175229, 257.98918700747805, -220.96900181775052, -200.7478515063644, -179.83956157799585, -160.32077292983908, -140.06292820882962, -118.31460757832151, -97.04428870739318, -72.2625321481275, -48.80341031464696, -25.924180058234477, 0.7983396849435799, 25.46650355952733, 43.461091917531, 63.293357992665754, 88.6484922627889, 113.945570753533, 131.85806587651862, 156.1206859711189, 181.10885638915664, 200.62127313640573, 218.2716562793658, 240.65611373747086, -254.60236640254269, -222.6128035490298, -202.5516413086325, -177.80543959212497, -150.9629286385314, -128.04474288102938, -109.1588811937342, -88.72330973314158, -63.03421003466591, -36.20831565522398, -9.828602148526647, 16.998421108630396, 42.67214575926085, 66.79125738370345, 96.32006781018781, 122.7165935308293, 136.11572642774615, 149.15984073303628, 169.1139778006125, 188.69983062147548, 205.98803805522223, 227.44072989308853, -208.54286242476604, -189.0452420335381, -166.30837632478344, -144.19585741282995, -127.27942447097445, -106.44449153569559, -83.93295710035682, -65.1763273353568, -46.33829371408746, -25.234483572634968, 1.3108811436595018, 23.446739317148673, 41.62592123695399, 57.78810275344065, 80.72792595200589, 132.2157847707447, 155.1558719912062, 169.7634841563668, 192.5203525395117, 214.98238296706066, 244.69342643703763, -240.85313044105467, -197.89717435192637, -174.74741516803826, -150.88710645210116, -127.17916264129511, -107.00385670181105, -86.05283834016491, -64.302041072924, -40.13997233290155, -15.827974533280978, 2.6101930364903523, 22.46029323024964, 42.006778187320435, 62.088280687930286, 87.33961599444591, 104.25235842063928, 109.64976290137064, 152.85172834487838, 174.15185322184675, 193.450059744494, 211.33993621883968, 232.27653474342094, -241.1812065174291, -223.306504912945, -200.7870081592613, -177.5906127127694, -152.4140086571496, -128.0603678652365, -86.92083811048064, -64.25208784212822, -46.75769030135683, -24.28571825744275, -6.3424237458437345, 26.205167197745432, 40.762295500730595, 54.24342678563824, 78.07364781073237, 104.02364754641577, 125.38575915942313, 164.74881802010788, 179.06451258661053, 202.81765344010896, 225.23054662940356, 250.612096105224, -243.5338314244754, -223.15285408814907, -193.67141663529452, -149.84075642601204, -133.14495909990507, -109.5043015999974, -85.95367360647963, -65.32117582149885, -42.112984255302315, -22.23839723285418, -5.590297981753162, 14.026449176484071, 37.11172885652983, 58.10927660372444, 81.07512864648898, 104.82047291638413, 132.5964230435861, 149.62942016210786, 179.90298309373523, 186.54261699460187, 221.65229944921924, 244.30783891831112, -243.3646534960284, -219.3554132880839, -178.89684050711634, -168.13058998526597, -151.09284926463735, -122.08800015535583, -102.67128796329463, -80.08534721026945, -46.6984050409775, -26.838421899426216, -9.496223521106696, 13.89323856164309, 36.59455540091542, 52.27619675239353, 74.75687558426975, 93.19285769272462, 120.14226565508666, 141.33951148634316, 200.62949378024027, 206.43995896208267, 228.89029530703002, -223.79726294458123, -204.46133352455033, -185.8669107565448, -162.26875662904197, -139.38373927455092, -131.83261365868188, -115.15953026824663, -88.40546210100594, -62.167561530413856, -43.791700700671406, -19.09793329357724, 8.223655199981003, 35.34944047908685, 58.46392015291508, 79.03482300920483, 103.4881713766704, 127.56979327988657, 160.13282831125593, 175.75633117429453, 221.50644124512814, -232.57838914917994, -209.77648102578928, -188.79320638909243, -169.59996726639045, -148.9194492275717, -124.45165180641781, -104.26858733177279, -84.92405880036455, -62.522750896934035, -40.75679761814987, -0.755515164380655, 26.041360501874394, 46.317886023268, 71.17148075355401, 89.93403417508765, 109.48888182738696, 132.50712620455155, 150.54612547369692, 166.44991104444168, 198.1208161548713, 223.0433544140282, -241.52118353389577, -238.21558425325054, -210.8607535706751, -172.90677812509554, -157.70877497525856, -131.8231982071356, -107.41572119288006, -86.40375271802256, -62.46905301891062, -36.03302447246351, -17.124630890264687, 6.531957845325215, 20.546334714674945, 40.176527874843416, 61.306227721388666, 85.62642843198184, 107.93652483067848, 129.66559112601507, 148.80780750605444, 168.46893662051517, 184.80387281878663, 202.55819026820242, 210.2267487912177, -217.96126656615994, -196.2772807222382, -180.85118392202196, -167.69473627242004, -145.96802576477884, -125.36647751422316, -107.14539063864538, -88.5231872149548, -67.99647238146467, -44.13868275703178, -23.238964632513145, -2.194649525676301, 28.357648380246633, 51.48991706987914, 72.02136962182769, 92.07828311231981, 110.85247437893223, 126.84900907797784, 154.12288538734373, 178.96815460386048, 188.3806030970848, 234.83838607402504, -224.34571896027467, -202.35140590761452, -187.48739972255882, -145.22140356321444, -124.62525777685032, -129.2990283325944, -112.12032058653486, -82.60588560275059, -64.38198386408986, -41.932082918033196, -22.005858187454184, -3.0708406775712493, 16.99935890194719, 43.308729248813904, 62.95638369645932, 81.4409551061017, 103.33588794604368, 112.46010742275833, 149.91531392394978, 173.0501598807763, 196.3303409212773, 200.93270264937658, 216.27224898477132, -206.31876957794563, -181.88293057685067, -163.7132896666974, -148.8813730876135, -120.30904233212334, -103.94996867970531, -103.36409515578255, -69.86242162561088, -55.59431079624824, -32.62077061916463, -15.497227532911795, 1.2058771499637106, 27.654007781525916, 53.45029175491458, 68.22722318211268, 92.93285740017299, 80.78126221282896, 106.67914877599921, 132.27057846483856, 156.76676332173352, 183.8202523879404, 225.70696688889785], "axons_z": [-211.82480804580473, -225.34378180627655, -225.04125661418132, -240.3175975060084, -247.718838373861, -247.3558239540168, -240.2166522120828, -234.98754962873335, -226.42461680342905, -246.00990754528357, -236.5549280426187, -237.38784975360073, -238.06288160137743, -261.103092161686, -260.9664791212204, -247.8855567994923, -241.4016116887519, -233.88077207488828, -231.3657572117566, -233.56593661500852, -220.74514599367828, -204.42402158830262, -189.78563649603322, -192.79711336648242, -195.382854567785, -207.98834803949498, -208.53543494509796, -221.39728313980527, -228.1623544199898, -222.41760168686739, -214.80549037910947, -209.83817986573143, -212.13479944233, -214.88506981729677, -215.01998713542167, -199.4765552598235, -217.64650269305557, -238.00173422439573, -223.44102903025325, -217.0501090118882, -212.06145597608798, -209.6530145113951, -208.1910797363397, -202.3690616567103, -185.72932468451455, -168.361291581766, -171.93708978541628, -190.45349807888357, -189.5055458142867, -199.63854999481507, -204.47501414044865, -198.12552422856422, -182.25118672349876, -194.06271387544763, -194.5133926808102, -190.73715030839656, -195.38444166271304, -194.86472812284998, -209.37927699707154, -194.01020898110153, -191.64402862708698, -170.6294519845948, -187.95557875285192, -184.73746557858837, -171.12924448834673, -150.62325335350704, -149.63947894329758, -150.53518712661858, -173.75940920677988, -169.83865077071684, -171.50226112540454, -180.68337836768114, -179.75130379017182, -167.6121264756642, -156.95850337586137, -169.9607075705928, -174.1732514666792, -180.50842142914829, -187.51815700902193, -195.25359981367717, -173.26770018307633, -170.4565495851591, -168.81562596379513, -163.47668041455677, -153.28238497064103, -117.59813236667554, -128.8564596488948, -156.66414412941816, -144.22988613065917, -150.37517969524671, -157.1701756516897, -155.47774240010676, -148.68769744537147, -146.59370585469728, -158.22288892974035, -176.6950339171776, -174.86599299249255, -161.90472503718533, -160.87755024061875, -170.1069685273035, -148.05047844673354, -149.1661089593645, -142.00575244418548, -141.08848750264818, -136.0971267362804, -128.06756647880027, -97.7335858439573, -102.92219084512381, -137.24864066912878, -120.32722448231279, -126.1329459122711, -136.89359149868017, -137.86023513707983, -129.23061259085543, -116.76485713816604, -139.13617586478065, -151.19737486495532, -153.1151052475261, -143.0529195784404, -136.80168316786538, -145.19041537017355, -147.54766477531552, -130.22734647105318, -127.34293441815815, -117.2791790591008, -123.04833480712948, -116.16481932803694, -106.29318716789533, -80.86820707050722, -81.17728983007314, -116.04249666428238, -96.25215177572684, -104.89518371667317, -117.38808903914475, -114.74415119578285, -105.60047174578138, -95.37900477759484, -105.67033273635552, -120.35502281412207, -124.34569455943819, -131.17317163012967, -119.76002503590584, -107.70816566474976, -124.01960826606272, -119.67582451233864, -109.15871966067576, -107.34786932348572, -90.80636814651895, -101.47433415083388, -91.05545111629924, -84.46914565895347, -67.68348758406044, -70.38672081704662, -92.3550968868555, -69.76638737424733, -86.10075915877046, -94.2076551093361, -91.23013804895335, -76.92879268016009, -81.74191238861503, -99.86985441616588, -105.00339130707081, -85.40783270282172, -95.2240920681563, -87.09920314882703, -106.5385788454786, -97.05488579359111, -87.8252932453911, -91.0114453925642, -74.49727623386428, -75.99940131200952, -69.99049587466027, -62.69659263091867, -45.37030444828878, -60.51051969611222, -73.43203552076821, -67.88161572683086, -70.05606018846694, -74.2461575868396, -61.114911678631756, -60.51675559879092, -73.34104975136307, -81.28144469699008, -64.30773032086002, -70.32333423330364, -66.94714226513084, -79.7764008846839, -58.37348744230834, -70.31029072648252, -72.85015019787083, -66.7188194109129, -56.31356818777755, -47.17346312525525, -23.783363213347698, -36.97387510848329, -48.156843565458026, -53.003672702000586, -46.961959518655945, -44.39676404040964, -47.20838289444837, -51.625568646948565, -41.05745414878589, -44.55309977858548, -54.21393621929724, -42.78905013502026, -49.16168497841373, -47.432498630399074, -49.04991327799292, -38.4098052882111, -51.38826440302682, -52.19893028385035, -44.33559602479569, -39.00621638338041, -32.41801622255081, -29.60242477876492, -15.296842189397557, -24.188458865824405, -32.68199446108531, -24.79587412486822, -26.384747395725306, -27.35218031488088, -25.95534099659985, -24.728105716393294, -18.07406747694062, -20.255609160555885, -25.982643346279488, -24.96771371595353, -32.04784706181461, -23.84899982166869, -23.379100912651825, -16.587845379747407, -32.29532332073587, -24.953444389685878, -21.837844386108983, -17.037911059287886, -10.599011748794984, -11.222773144863593, -5.457903801825131, 5.392839203843193, -1.9163180071173487, -7.274384295230339, -3.8959527871182367, -9.260548012969522, -10.599061243430144, -3.4935210489940705, 0.5262155515959129, 1.533158351835885, 1.0233675672993985, -3.5278751904389836, -9.105371099530533, 1.4659005482056726, 2.207348075888149, 8.706324323040402, -11.375031476671928, 6.965558701594884, -4.240102311853264, -2.728531691400392, 3.0743932710941584, 5.651398682378057, 17.972315259299148, 15.436067904044792, 16.636329925716325, 18.055672734199224, 9.901361062715093, 17.33313219641022, 18.19313021147419, 23.865774186757882, 19.36202468792993, 23.12044291124208, 27.107437614678634, 18.21568841287417, 13.436530531279109, 21.822687604289154, 23.970267231667666, 34.37972539555519, 28.983353838257646, 15.508011927398588, 21.301906160908402, 17.91229983393313, 11.635607077838744, 16.796950839083735, 36.74022084651754, 38.17358189170124, 39.96820200160169, 29.842983080661444, 41.3921872531371, 37.843759440332555, 47.362445472275795, 41.82437168686116, 42.872045791254116, 57.27603135344813, 41.42360742207382, 32.38416056375876, 44.036612683158154, 49.266138474204645, 23.51253283429683, 43.32028699203857, 54.181677113319274, 37.99362667041573, 44.60295858896444, 36.696111946986335, 29.125238591897983, 48.02241361081668, 34.60681681606349, 59.388081088565855, 61.54612938134466, 65.87896216779627, 54.72851591589332, 61.213332424283024, 73.67702073958749, 60.90306177198273, 64.42228946605229, 78.3034413032732, 66.0123131723525, 51.63031004085687, 68.97053965342093, 70.66791171728958, 62.23476462578133, 57.06693585325513, 79.248074507078, 59.90916162853361, 64.51078255567568, 54.130063660414784, 45.9993861595001, 66.74542637591564, 59.60066170551492, 81.11643642867175, 87.53090360169104, 78.347457050435, 75.20133175732094, 86.91200481232725, 96.08963428014467, 81.80138908490908, 88.33063507793794, 99.75943752103696, 87.00128348928764, 84.17463237061486, 94.77507802842155, 91.35885447518403, 85.58608098273656, 79.79937672456731, 96.00008023784842, 100.74343400383518, 79.03325694919177, 74.44797914811532, 72.67531717763542, 87.01119438806236, 84.6684998327029, 104.03273491342414, 81.94161102172984, 106.43387216743673, 94.96946380766727, 106.14153348746599, 108.38790716661624, 102.00496422096353, 109.15630029235562, 123.53031582810165, 113.90432581209791, 104.95442235248119, 116.08196104410017, 109.2996898316115, 106.68440722286358, 107.5562784312621, 113.91371954560522, 109.63921007090183, 89.32609648903905, 91.6418436370276, 106.56302650473934, 103.75460410404261, 129.7371754773256, 125.72450616521687, 133.0520438901681, 112.28051625921714, 128.16653518929022, 130.28153727487725, 115.23640610081267, 121.30878213884777, 145.8234242216308, 139.92832042278425, 130.23218205549963, 134.32639314825124, 128.69237218388355, 127.41503268113095, 129.1185961531524, 111.54431479128336, 127.75685805444127, 113.02462738754022, 123.90488169177888, 126.24313223411224, 151.3801518479464, 146.26643110179424, 156.38775984369778, 151.22216337481635, 146.96285037041446, 156.79655478992962, 137.4952703521827, 140.112603034731, 164.0316441289993, 153.44868798516757, 151.44785359540987, 149.17115396355712, 146.12070158782925, 150.73731936557436, 151.64263572867233, 134.501002589871, 148.5697782669828, 127.06223039045736, 137.85162948388694, 106.55622207054506, 149.0914171773703, 150.65749548007847, 165.06783014718866, 181.04106854112248, 177.12810765947768, 168.44257133615372, 181.71903526585515, 170.82383414024196, 165.7830694624763, 185.14581760733344, 185.86484402843607, 172.13224498897353, 171.0612683173588, 167.70441751297298, 168.41354506422687, 170.5521829982659, 177.11175064275275, 165.49772909433463, 168.22838836606962, 149.13318564122608, 144.15090010808666, 164.60745815073884, 173.3784171329016, 169.77002768686822, 183.39396075971248, 200.85722078026654, 202.95388788170732, 198.39495737524945, 191.60139353301992, 208.86100388892334, 194.9315386888136, 191.63977732639148, 207.47930927877206, 203.94346465440884, 193.73289429455008, 188.0569821464561, 186.98552812050178, 190.4946471706546, 188.49533023386198, 204.71027948356098, 187.35211916123808, 184.74027813475303, 167.38123960129332, 159.58380561903607, 197.77620783036093, 188.9727023085284, 203.47526739410006, 225.84712194450472, 237.92194463291838, 215.8073543603277, 210.70111271896144, 236.74136858061286, 215.26413798578974, 217.39429776727573, 227.18359084620292, 223.37953790191295, 216.49826019194535, 216.82305134510614, 203.98376448194, 207.2641874980276, 206.63259544850678, 223.16020593136167, 209.71721352559948, 206.50752702532512, 183.2853758642728, 205.51061826369255, 186.69319893310623, 217.57296523115915, 221.79100770724224, 219.6184882811435, 248.0494398980858, 264.80733894567084, 227.33536436583532, 248.63190088042109, 260.3137099227222, 238.5267217889953, 245.35639481561915, 256.4531068186664, 243.48832521637712, 241.518000153474, 240.3934219306383, 223.99204628396544, 223.38550741000324, 244.8435626658757, 244.85838283576004, 229.65045476744166, 231.18563830545588, 232.00007086622955, 205.1296464629802], "NoR_relative_position": [0.6668472546609636, 0.7915302829382448, 0.39163414781728556, 0.558106499910836, 0.15229771151188864, 0.4024218454962998, 0.7028105269739172, 0.5641519280267195, 0.5563992646127057, 0.09358354912691913, 0.13992504888546065, 0.9470313029991346, 0.9458926558222281, 0.5609320413389921, 0.8696102005278236, 0.4614542610348298, 0.48526106668402635, 0.7738195564102173, 0.36297441384187945, 0.18883514661144396, 0.21078703526031495, 0.7294948219740347, 0.9400015011872691, 0.9449704946385193, 0.8567977273461187, 0.4174085135910449, 0.04049959328730135, 0.19544895975486087, 0.5449675782166422, 0.2105705718338312, 0.07388602406406242, 0.7654943211063802, 0.8559216597833721, 0.9725320547030943, 0.644165607289489, 0.9145364028698934, 0.9675322730167554, 0.204623916650715, 0.9579455939418742, 0.6260759090131277, 0.4954587116770882, 0.586472719393606, 0.44899882868383023, 0.2250885739913452, 0.7357728776665503, 0.8389463673473788, 0.39260478662895215, 0.5651567393865029, 0.09378517943655795, 0.20799080129505254, 0.9038119560528503, 0.09357962494065264, 0.566183207530718, 0.7268291145398024, 0.5428826746351999, 0.7977762046084772, 0.618700730840468, 0.22729435939385478, 0.007208787005168027, 0.5167317294987814, 0.8079754461352524, 0.8449194238996198, 0.24472105266793875, 0.7989524122165085, 0.27873547185331726, 0.9815172357655244, 0.15557657249362866, 0.9756364143266804, 0.8645824435841212, 0.9772383769492399, 0.7978427811417197, 0.38957873964394063, 0.2323335188694433, 0.13620816965155347, 0.4896254027754736, 0.09774367104758264, 0.0018121929741736764, 0.10470855635470522, 0.6900446560765552, 0.47858271184931456, 0.12360546035466558, 0.8974825362592677, 0.3052613332597831, 0.09482494102059302, 0.023170848918373843, 0.938878425765932, 0.48101699422182964, 0.09641879874265402, 0.12251767836525951, 0.2763467659284995, 0.26222067683697636, 0.04968854155183777, 0.24140843963918812, 0.6897928385833492, 0.3584137525493244, 0.22762331968306548, 0.615233200914618, 0.9235249015068443, 0.030309049068964256, 0.46562989877652994, 0.17142415285946122, 0.31161376702104415, 0.02150259268598753, 0.8272989091162666, 0.38785735746370376, 0.9448395530490511, 0.3333146799331449, 0.006689194792977027, 0.3570269029648516, 0.5222513657303196, 0.5122816825746324, 0.433614636419979, 0.6715490642453564, 0.7449827512163408, 0.10313009780124216, 0.1278453027102604, 0.0330239902808247, 0.8251744263434141, 0.9473423760167139, 0.7692344502923978, 0.6817157482912901, 0.8668606739893919, 0.28472389687768196, 0.6765424621683214, 0.8081039746185384, 0.48519610819555525, 0.2800896462350637, 0.7728901632876919, 0.9071865577462354, 0.7823421537004203, 0.2720254210301388, 0.9835538796596794, 0.8908801001350396, 0.6754290769518696, 0.250499702664178, 0.5536757412465638, 0.25221937007187045, 0.945871042972017, 0.1507607574886647, 0.14020395229985216, 0.9467051308082892, 0.4946122491462899, 0.6317525583568593, 0.08580826754896842, 0.7203091592645616, 0.32791494178904834, 0.43811195335737396, 0.21539469046886295, 0.4053949907602552, 0.12565745612479484, 0.40841845198274407, 0.8699163592280632, 0.30981168077369814, 0.9487053477539469, 0.8269064333370527, 0.5468558113520725, 0.7919386358407029, 0.6882280068499457, 0.22679472052156024, 0.1992580175588058, 0.5918214077522342, 0.760578409835104, 0.7728364183551639, 0.34455217452271814, 0.37385856986123533, 0.1560241340180787, 0.12405821127916528, 0.46825341673029997, 0.23326947539611131, 0.13310382309180102, 0.6239279195925322, 0.46131861822816245, 0.4528211574488171, 0.2836029457553667, 0.19501024298948266, 0.9005454033227253, 0.04685647462346132, 0.13973441133307818, 0.9585540166079144, 0.9030082044330534, 0.01698140273530846, 0.8334629167681071, 0.10805774073201702, 0.4031268030593036, 0.6075677930059534, 0.6836550942931268, 0.691188866554598, 0.14494577998268754, 0.7063578080453985, 0.18830182984012167, 0.3098045904630532, 0.472012037527491, 0.9668744307570053, 0.9870574466783378, 0.2422227421770966, 0.3741554369863723, 0.8954431913452112, 0.10571727080923932, 0.5310146788533628, 0.8595973440605837, 0.5247470629994816, 0.11761309656971275, 0.3657223773184769, 0.03649435668787071, 0.6757724986023422, 0.9991030592991132, 0.6676958264074646, 0.7174910134483284, 0.4292149851287682, 0.5693057406167435, 0.602823968135623, 0.8534207261914611, 0.06162775607252535, 0.4514690851390367, 0.07912217087960205, 0.7162542118343191, 0.8427806456573512, 0.8648080577181824, 0.2624853121003139, 0.57746061490266, 0.7779213249304037, 0.7660988321094773, 0.8083686309802531, 0.3073864553114518, 0.4271124951213866, 0.12679650095583694, 0.23655197248235282, 0.7770816666296717, 0.3782001245798997, 0.5686396788902865, 0.10351375035379973, 0.6502325150185485, 0.6423474677866131, 0.21306309992375294, 0.8155524412989954, 0.8739063822832592, 0.8404617251459864, 0.6912464558833253, 0.9146717935210555, 0.09912786373435489, 0.2509670623380861, 0.0009872691177935655, 0.7299152057431919, 0.8485252411906797, 0.8498508181996284, 0.02178878682229335, 0.5390806205090476, 0.6020157869217597, 0.3625764917105444, 0.7798459170058252, 0.056112009263030393, 0.07636311404584639, 0.808680139294432, 0.3862601086308791, 0.7507916378108603, 0.4442367435889738, 0.7189852391247056, 0.5998434337056213, 0.3142559955054768, 0.6099887035511158, 0.463418330085552, 0.6881717455525455, 0.1631366182107955, 0.6952677793481531, 0.7232308537817959, 0.6856232568555866, 0.5942376757217448, 0.9962790621837885, 0.1835559698729572, 0.8990896326413679, 0.6584303906816711, 0.8995126417489958, 0.8427880024323887, 0.26987826548122495, 0.8031191663220131, 0.12070270185058463, 0.1719340926409859, 0.7626426465752428, 0.2248666195585124, 0.6460140311521123, 0.476049871235516, 0.7580484351870398, 0.6831762187911398, 0.1617205620901221, 0.970891345600501, 0.46107848322540235, 0.7058677171376919, 0.06671640575691529, 0.4489467007642999, 0.16952652651145228, 0.3075036780100624, 0.8387537962476106, 0.46272020774208966, 0.9707645347199881, 0.9126648253926931, 0.4500747761057402, 0.5380272527149652, 0.1414821895188264, 0.503025142787195, 0.43510770828091117, 0.9421314171447688, 0.7011319703321109, 0.703166506865917, 0.22598030796415214, 0.746477482767286, 0.6340630827500556, 0.3105890543458413, 0.5483375426774061, 0.7130303468400864, 0.4041153548758625, 0.31243237048970895, 0.23338102540482308, 0.4816529155631002, 0.17741561047573173, 0.4215954829232871, 0.567722270032648, 0.8221331762526263, 0.7906499175067172, 0.5870233931366314, 0.889032132147202, 0.6549515406203271, 0.3095731075316065, 0.6225634924958848, 0.759105650103402, 0.7875798892138041, 0.8975628779029492, 0.526482480257358, 0.9196837225648942, 0.7750400384323842, 0.3739548646951506, 0.5905079847108251, 0.8388439854867249, 0.5165429521596935, 0.19598369353728273, 0.8963105188091651, 0.33599750289620156, 0.07863971545388848, 0.9937974544467569, 0.993983524995812, 0.14769609579945753, 0.28463719037402213, 0.7269609041966352, 0.19250301355299848, 0.19786755187680927, 0.0032785229029225205, 0.6047313826122684, 0.09260440043808638, 0.6625024688622796, 0.046983291969756036, 0.32727045426154233, 0.8321367736594883, 0.19281405333732105, 0.4238830821807419, 0.019806262412146003, 0.6660635266280743, 0.1885532004458581, 0.2147209131334431, 0.8512695575379987, 0.9756988703296583, 0.8733447020715365, 0.40065479924104885, 0.4445354542944474, 0.4555269667895053, 0.42643426897230097, 0.9889465482978778, 0.20719000761539608, 0.6219488259305653, 0.12594482744332103, 0.7031698062423256, 0.7273513445833247, 0.28010705039069694, 0.9426474726281995, 0.673310069871496, 0.20320640213313768, 0.7667602306514854, 0.4455196035010257, 0.8317131778018615, 0.31021106105385143, 0.5626701596791394, 0.2962107241399873, 0.38024069652322257, 0.005440985260222075, 0.5632911659087962, 0.3285206276771597, 0.7668271339602626, 0.7316924784937746, 0.7031918661974228, 0.4795415829329597, 0.1692596234032947, 0.5538784465751049, 0.24259678453950895, 0.4918958747427421, 0.7639027326809811, 0.9209886974733085, 0.44367564722066377, 0.11197523306858448, 0.48596858491062456, 0.8848460090888791, 0.5118959059875521, 0.20053604022145288, 0.7790867510430043, 0.6901948281681144, 0.566032444917604, 0.005205024129834146, 0.8201033417715309, 0.09715909654353483, 0.0628677285071022, 0.8506013154149304, 0.18875501063819766, 0.8075594110477943, 0.20648177875241813, 0.11981253489008392, 0.7775391570056482, 0.8819553153742963, 0.30501399191458967, 0.9973644679224504, 0.020026540329941778, 0.1648482893787696, 0.9795101697328793, 0.9773487819789279, 0.43627435337704623, 0.6144248989593663, 0.6536986010617195, 0.7650515669136416, 0.22178197853624315, 0.745915142960338, 0.8213945390935989, 0.08205275616505758, 0.4108509900374788, 0.014515340485513506, 0.42193722917320853, 0.36047848191401033, 0.6020536787900288, 0.20287955055267803, 0.5481997690653783, 0.5950389772154733, 0.8356340431298943, 0.8195971567724035, 0.34615056476351747, 0.5736963656438487, 0.015143657108308672, 0.6411746818238707, 0.22324061828884034, 0.3184641058174912, 0.370998837541607, 0.19702524976910785, 0.7846673862730872, 0.5226401891203328, 0.7831729692623424, 0.19797043991064622, 0.6393642238415541, 0.4480441292293067, 0.4358576137524883, 0.04978130937227976, 0.4730183039713618, 0.493813348661315, 0.13622665862555572, 0.761972854682558, 0.25787876082886685, 0.5527729781692982, 0.19280345706174773, 0.39944639196302445, 0.31860745707432137, 0.982387048342074, 0.44891483509817187, 0.42357158004929185, 0.4339552433065569, 0.949269983731297, 0.09241944686201342, 0.6457567769500073, 0.3645564055502152, 0.9706950332094413, 0.9897070934807789, 0.798247968603034, 0.2909522452608011, 0.5542890367438668, 0.49849001478604704, 0.35147965609742204, 0.68802007898879, 0.7718051331075972, 0.7144118523102437, 0.17386471609644627, 0.18677768916317894, 0.28819864815611185, 0.6436761256395784, 0.7765477262371556, 0.6513588642953937, 0.7137930524160822, 0.19545140350723256, 0.08440195180671384, 0.8132570552725319, 0.44774403913131855, 0.6124625888218939, 0.9994557966518176, 0.23573648954674287, 0.9108371749890438, 0.3644660381152047, 0.4806515131904341, 0.26294451476016545, 0.4715988929857128], "L": 12000, "N_intra": 0, "intra_stim_position": [], "intra_stim_t_start": [], "intra_stim_duration": [], "intra_stim_amplitude": [], "intra_stim_ON": [], "extra_stim": {"electrodes": {"0": {"ID": 0, "footprint": [2.5722097758383806, 2.586472812834281, 2.617117512851666, 2.6476058122828183, 2.6584747508332, 2.659679482853476, 2.6608948088361988, 2.672581053651502, 2.7161222417598205, 2.7916319707299735, 2.8845110310355753, 2.994356280134123, 3.1227447971962863, 3.269090992873672, 3.382657125090808, 3.419803725346694, 3.423796136762819, 3.427724293063965, 3.465765783765482, 3.597105659214623, 3.806280945900731, 4.039059776315351, 4.298659359949428, 4.5842158639557535, 4.899489251206509, 5.137741938262455, 5.214008028135989, 5.222207879828163, 5.230423027764051, 5.308867080031272, 5.574364069644669, 5.986055480324473, 6.438337199118246, 6.93379100963491, 7.479620506711139, 8.080046848661036, 8.534331650752927, 8.680264749944838, 8.695917706198497, 8.711604419623155, 8.861617195741998, 9.371131776722878, 10.164152089777486, 11.037327377633394, 11.997795186673335, 13.056988903061038, 14.223982029653758, 15.109651333037936, 15.394689221137462, 15.425216853999475, 15.455816328868778, 15.748736859324174, 16.745024340589836, 18.303871080060013, 20.03294128297624, 21.94697632967973, 24.070018498972452, 26.424418775020936, 28.217764282479898, 28.797044025619314, 28.859058741893644, 28.921216170582525, 29.516073192041393, 31.547529382295185, 34.73489781675041, 38.28181922227376, 42.223208546156684, 46.61464957473251, 51.497564902676956, 55.23032352139509, 56.43828741296686, 56.56766034071518, 56.69734624968371, 57.93927051300987, 62.17606613875472, 68.82937931998524, 76.23960626503474, 84.48611074821615, 93.65620644921229, 103.8415900817687, 111.60185661986422, 114.105492921331, 114.37343567502, 114.64198949749314, 117.21287108178595, 125.96060082015659, 139.62961955092905, 154.70510928652715, 171.30598895598823, 189.49737412651174, 209.36819357678556, 224.25149208201563, 229.0016698507915, 229.50871144628024, 230.01665818954314, 234.861502471272, 251.1451014245386, 275.920766307787, 302.2778824282225, 329.99591152913695, 358.83490307955736, 388.334948458304, 409.0930569920997, 415.46838267058416, 416.1419208188308, 416.8153398377886, 423.150480602294, 443.5751581830295, 471.941618146211, 498.3717743975259, 522.3293112970266, 542.7589256882352, 559.2288160728514, 567.8632274033557, 570.006297464584, 570.2292501275097, 570.4570594734572, 572.3379317476647, 576.8465608383652, 578.7506251139513, 575.1275964498988, 566.3754680613199, 552.4916872437476, 534.2923788733776, 519.2343058393735, 514.2566596402721, 513.7192090078534, 513.1811693237408, 508.0460707539991, 490.4772000923015, 463.3143091284205, 434.591879710521, 405.0428559609879, 375.32800688211745, 346.0631084158618, 326.15338875081045, 320.1421922711174, 319.50910032497643, 318.87672662207945, 312.93210229499465, 293.98234289038663, 268.0951970879097, 243.85272260494546, 221.30392711635042, 200.48380580384804, 181.36571719167807, 169.0041224965396, 165.35625049073565, 164.97450172899653, 164.59355184894457, 161.0305412740723, 149.95963788444953, 135.33121293743733, 122.09129592592922, 110.12920439116228, 99.3341623802204, 89.62471117163238, 83.42531412521313, 81.60993111352988, 81.42052959915746, 81.23155865563072, 79.4658152777549, 73.99926438306059, 66.84533267388066, 60.41666861193575, 54.644344548466115, 49.47075168719207, 44.827255858004385, 41.87151842362362, 41.00544132356708, 40.91503295485945, 40.82483922038103, 39.98252078708304, 37.377937106140045, 33.970240176055675, 30.90739821924916, 28.15622015453078, 25.681159212739548, 23.45892441092853, 22.04184733318049, 21.626718978457653, 21.583333379891616, 21.54004598394745, 21.13552684613908, 19.88330728017318, 18.24225458736412, 16.764851579024924, 15.433859848041955, 14.237096207788715, 13.15941322006247, 12.47240967905473, 12.27121368221429, 12.250200610682452, 12.229237846405008, 12.032916721279978, 11.427626472941698, 10.635302876524246, 9.927106136137313, 9.294921654987423, 8.733124854732399, 8.234719072031746, 7.924387684250284, 7.834390826069196, 7.825017161415565, 7.815670911382224, 7.7287856549115785, 7.463802131176731, 7.128277497710233, 6.8416057859011215, 6.600919640583969, 6.403880677611414, 6.248970038957275, 6.1667166883693065, 6.145221791381947, 6.143113959402979, 6.141003209612189, 6.121679916140476, 6.071381196371614, 6.034851036257266], "type": "LIFE", "is_multipolar": false, "label": "LIFE_1", "is_volume": false, "D": 25, "length": 1000, "x_shift": 6000.0, "y_c": -54, "z_c": -132}}, "stimuli": {"0": {"t": [0], "s": [0]}}, "synchronised_stimuli": {}, "synchronised": false, "global_time_serie": [], "type": "FEM_stim", "endoneurium": {"name": "endoneurium", "source": "Ranck_1965", "isotrop_cond": false, "sigma": 0, "sigma_xx": 0.571, "sigma_yy": 0.571, "sigma_zz": 0.085}, "perineurium": {"name": "perineurium", "source": "Ranck_1965", "isotrop_cond": true, "sigma": 0.002, "sigma_xx": 0, "sigma_yy": 0, "sigma_zz": 0}, "epineurium": {"name": "epineurium", "source": "Rank_1965", "isotrop_cond": true, "sigma": 0.085, "sigma_xx": 0, "sigma_yy": 0, "sigma_zz": 0}, "external_material": {"name": "saline", "source": "admitted_number", "isotrop_cond": true, "sigma": 0.5, "sigma_xx": 0, "sigma_yy": 0, "sigma_zz": 0}, "electrodes_label": ["LIFE_1"], "model_fname": null, "setup": true}, "footprints": {"0": {"0": [2.603188732016995, 2.604228290721538, 2.609553367926257, 2.6195318664639, 2.6343204908338906, 2.6488617201093083, 2.6552482218566564, 2.656211479587827, 2.6571817426172557, 2.6645327289012863, 2.6844009624811282, 2.714851885032804, 2.7497290749042644, 2.7897909041180884, 2.834259438539005, 2.883135911207201, 2.924582576124943, 2.942096851649017, 2.9445384128790857, 2.9469790714463837, 2.964787860950933, 3.012122131292606, 3.0764358332497816, 3.146198979160128, 3.2211378064730574, 3.3007918810750465, 3.3863107941524433, 3.4566761678106563, 3.4856752723619437, 3.489790301672929, 3.493915932292076, 3.5235927547937256, 3.6000287119080148, 3.7037793089125346, 3.8136806051160406, 3.9294201668397575, 4.051471484452991, 4.180406305727317, 4.285118226693084, 4.3282034164343575, 4.33430731540914, 4.340424078187972, 4.3844659199636355, 4.497569250010135, 4.650812181247206, 4.8109207482251, 4.9800168930893, 5.15799398615441, 5.344986412465632, 5.496657696930595, 5.559190715115882, 5.567998202828032, 5.576825216995448, 5.640406228608542, 5.803861910633181, 6.022699703933869, 6.25239208610397, 6.493330321861086, 6.747556001951181, 7.0144057888517475, 7.2312053606776745, 7.3200733552542845, 7.332659744005645, 7.345275950363325, 7.435989184984576, 7.669808518545271, 7.984926386774734, 8.31540962395532, 8.664610388548393, 9.030963287521807, 9.416624808189516, 9.73075500736667, 9.859631232299785, 9.877885594146454, 9.896179468977884, 10.027604414836839, 10.367267394169712, 10.823777957833554, 11.304409001665464, 11.81141277737248, 12.346251073226053, 12.910684899135532, 13.371455800361401, 13.561155934321832, 13.58795425108916, 13.61482201571857, 13.808186814176143, 14.306888159201257, 14.980188770796863, 15.689922513600848, 16.439330772024388, 17.22884548322703, 18.062304533367463, 18.74335107034041, 19.022962243747493, 19.062610243991355, 19.102363793053296, 19.38779042075978, 20.125910436954648, 21.122372210037433, 22.176491604099297, 23.29083927417733, 24.471626927216363, 25.719185815835548, 26.738985756931832, 27.159299288201268, 27.21890027360918, 27.278640997573316, 27.708666427236835, 28.82059701420682, 30.32346053064943, 31.914856618068985, 33.600152175229034, 35.38532789125136, 37.2794737904849, 38.829744406784535, 39.47133104045328, 39.56208715240187, 39.653078732474526, 40.30789693492329, 42.00104836895127, 44.299080108450674, 46.74020324976134, 49.33512252623168, 52.09478016232818, 55.02899817583074, 57.441153720177425, 58.44086588236471, 58.5829889609769, 58.72540180608101, 59.747959524256885, 62.394818575904786, 65.99770896488494, 69.83897453107858, 73.93387901502241, 78.29942110710633, 82.9613308475101, 86.81192911130707, 88.40007684919459, 88.62577439738814, 88.85209234796324, 90.48376830906423, 94.73201701050995, 100.51899420332073, 106.71968914301974, 113.3558499713222, 120.46450080787248, 128.09062310965015, 134.41089981326536, 137.0313135347779, 137.40348936658887, 137.77682585722084, 140.47009459375377, 147.506819093636, 157.13493750109956, 167.50340511882592, 178.67479244600398, 190.71804734122486, 203.71840568723192, 214.53921167449383, 219.051629088714, 219.69437537674753, 220.3392495805232, 224.99861741934873, 237.17226188577573, 253.96254179633425, 272.17144722904527, 291.908422918625, 313.36969619512854, 336.69133466459976, 356.3162028336183, 364.48557640102854, 365.64995775214, 366.81850391584635, 375.2618196280753, 397.5114455528374, 428.38408819320966, 462.09237917013144, 498.9052855148495, 539.1227832235231, 583.0638983544869, 620.0675713348032, 635.6238066650027, 637.8334160048527, 640.0334160647893, 656.0164661248771, 697.881698580076, 755.7369791682784, 818.4125912322303, 885.9674845092171, 957.7603663146008, 1034.2477859597093, 1096.6132552134484, 1121.5533949903465, 1124.9797833278249, 1128.4243575717605, 1153.5675303736984, 1217.6799156055301, 1301.0268046474944, 1384.271643736004, 1463.363437246029, 1536.9349671186953, 1605.8048373371653, 1654.7155506820732, 1672.7396348167024, 1675.2062254404505, 1677.656972434296, 1694.5758643884903, 1734.9993736599508, 1775.6647191354043, 1809.3738542710787, 1834.3988878966288, 1848.6325360338478, 1854.8135230227635, 1852.917501826667, 1849.0868321735445, 1848.4418411023896, 1847.8096657584033, 1844.0602658574203, 1830.787388289473, 1803.3706408193357, 1767.9206454258722, 1724.1200382113932, 1672.0635736927636, 1610.7090896476645, 1558.524006591324, 1535.704388010837, 1532.37342300918, 1529.0185824561768, 1506.1580482581815, 1446.6842989746938, 1365.969680045796, 1283.9985895122477, 1201.582648155448, 1118.6681181220583, 1039.017313306779, 979.1619463333645, 955.9467282291195, 952.7037447984184, 949.4680296721782, 926.6346539675221, 871.6298088762451, 804.9098571083476, 743.3309373307604, 686.3373364131113, 634.0768898062906, 585.8209788090592, 551.114292038022, 537.8913007306106, 536.0638215134347, 534.2436590024623, 521.5056260785813, 491.08564391441, 454.9715154855501, 421.82678577050626, 391.4974903187379, 363.6957882355683, 338.2123423116238, 319.7970450834282, 312.7692271744927, 311.79662410022627, 310.8262333248727, 304.03101460452507, 287.778661587617, 268.3657860340053, 250.48408868782235, 233.94402234543782, 218.7056094981695, 204.58102944215307, 194.34822175225636, 190.41871711785984, 189.8756111277246, 189.3351656084141, 185.53654119301768, 176.40154865715454, 165.40279633217258, 155.1959774710343, 145.7083225528895, 136.88450079627233, 128.67293290919852, 122.66767374159326, 120.36350964340265, 120.04381235070608, 119.72479263470898, 117.48210831308737, 112.07550538764482, 105.53250619813888, 99.42904699382609, 93.72246501481546, 88.38996986222642, 83.39798960512262, 79.7344929373512, 78.32529295333198, 78.12968719684406, 77.93464118966295, 76.55954915555289, 73.23729401371696, 69.20351056921841, 65.42183488626563, 61.86836302284859, 58.53645718796602, 55.40525191545474, 53.102183433564775, 52.213844696152854, 52.09055547562795, 51.96758437556126, 51.1009365909048, 48.99902327351909, 46.44281356346058, 44.036652092726705, 41.77595116857428, 39.64641912000518, 37.6403109333313, 36.161418575723985, 35.588767422161055, 35.509113545828406, 35.429686070811954, 34.8711694062575, 33.5174804654999, 31.866397530332637, 30.306014495507842, 28.835713451308617, 27.44478139818182, 26.133396234971602, 25.164581986142533, 24.789546860973466, 24.737411535498758, 24.685321130398123, 24.317894886178603, 23.427563014210598, 22.338242636024265, 21.31059862295659, 20.33922376067922, 19.420870448109135, 18.552026875724305, 17.909690123335853, 17.660226056576196, 17.625684133711232, 17.591221368112823, 17.34807943275079, 16.756436899362132, 16.034342069720637, 15.35209426068619, 14.707819103717863, 14.099140067152334, 13.525201890222808, 13.099327853669692, 12.93495979910114, 12.912102514912974, 12.889294722085793, 12.728594732746553, 12.339149267971983, 11.863258682484767, 11.414724115900626, 10.991457051996152, 10.594059379294567, 10.219247842092393, 9.943411889290337, 9.836954194903269, 9.822167204478975, 9.807420038154833, 9.703556058207619, 9.45215541698367, 9.147154778904692, 8.86091001596916, 8.592735120736405, 8.342058102128837, 8.107401986763257, 7.936171710084589, 7.87045717126883, 7.8613564899180455, 7.8522852265068535, 7.788520762034379, 7.63479419079946, 7.449984632668019, 7.279586423302238, 7.123390238059744, 6.980488544540743, 6.849944554523554, 6.757165924202306, 6.722373787652678, 6.717591802994953, 6.712834425175952, 6.6794313916155605, 6.600402108072929, 6.509097320011126, 6.430060375112124, 6.3616650991949655, 6.304657852063345, 6.258416389457291, 6.230153884630346, 6.220697271490046, 6.219448063000074, 6.218220602135346, 6.21011613842575, 6.194438223940774, 6.186518473419534]}, "1": {"0": [2.6196112357003103, 2.717042240223748, 2.927782905096991, 3.251808545183039, 3.6997465450484395, 4.054358705081499, 4.140981769738329, 4.146661981286328, 4.152354576683061, 4.242491365319455, 4.691453444136096, 5.561108005664326, 6.664392329636118, 8.06699398345888, 9.863364341343795, 12.171791577068081, 13.971734383546773, 14.41100820996909, 14.43985387682341, 14.46876435701995, 14.926412319633446, 17.21882510110765, 21.713624813417844, 27.60539839594157, 35.37227198068443, 45.6843317332623, 59.52662869973522, 70.73591711392352, 73.51757017730155, 73.70128442138335, 73.88555883717879, 76.81415034642737, 91.82109496497088, 122.86373097925181, 166.54322121679925, 229.28578625693115, 321.6928369823982, 461.4116807649384, 586.7856896800117, 619.5304779659855, 621.7034288755069, 623.8849968825667, 658.9041335829248, 846.2173361755052, 1237.2642174758414, 1653.313955940794, 1913.4463409492334, 1939.4018690195346, 1731.5652478726804, 1494.198627135991, 1434.2842272585438, 1430.4437364392907, 1426.599926867671, 1366.4930126091888, 1094.7453172640517, 740.9650388377494, 502.6433743796591, 348.5572354507571, 247.2850377090257, 178.93992879411647, 147.07132384442937, 140.95746102689068, 140.57359548840094, 140.19091131356237, 134.39584626434046, 111.37961260427109, 83.63257262618875, 63.49579155116178, 48.69199187953855, 37.71085476518716, 29.494026283911552, 25.37041473277891, 24.553299539285714, 24.501796377566567, 24.45041854674406, 23.66935159430838, 20.48052078899385, 16.44187827904796, 13.373465526970536, 11.054126087023542, 9.32160110486262, 8.052044275582883, 7.444541603200274, 7.328369296045805, 7.321117450382864, 7.313906536940459, 7.206260465745771, 6.790997071163504, 6.3670530164239905, 6.218884412105753]}, "2": {"0": [2.6325472290005894, 2.634157145722645, 2.6422071352102052, 2.653112714731144, 2.6579206539789952, 2.658592829509652, 2.659275684204363, 2.6648984244507887, 2.682347146511056, 2.7122215069754945, 2.748666821997582, 2.791866200060911, 2.842162886100018, 2.8995528773489814, 2.947562452487069, 2.9663948727642313, 2.9688529643743164, 2.9713423414776736, 2.9909810703737243, 3.046197868149624, 3.1254535048292382, 3.2121504689972893, 3.306126648207428, 3.4076825105322177, 3.517210042866958, 3.6055916763470957, 3.6398395883579053, 3.6442847370472116, 3.6487330002266627, 3.6838465249154226, 3.780918374597255, 3.9172849492303956, 4.063035806398135, 4.218101606739696, 4.383025603285289, 4.558390046141904, 4.698239694935046, 4.752466800612402, 4.759529643476163, 4.766608654313638, 4.822007130820097, 4.974536993086016, 5.187730623511615, 5.413408876260023, 5.653046757028598, 5.907729025168406, 6.176931391716886, 6.391409985856744, 6.4742465356661745, 6.485011994432807, 6.4958008996622745, 6.58021610582397, 6.812530275097588, 7.137241282355479, 7.482059527528547, 7.8482206691489855, 8.237839812588783, 8.651363188593397, 8.981414735611189, 9.109314493247474, 9.125936370285174, 9.142598220097797, 9.273083482270023, 9.632476063428873, 10.134697743368088, 10.669239475654148, 11.238275368010754, 11.84521164199844, 12.491502998625931, 13.007686894327948, 13.207871644138198, 13.233968295689792, 13.26011876856275, 13.465199752283977, 14.030663620845356, 14.821973001125151, 15.665642965121071, 16.565483313111542, 17.52553466865674, 18.5488812600602, 19.369326804218236, 19.686916424650338, 19.728280323547743, 19.769739647114225, 20.094541012309897, 20.99226259422521, 22.25318318816405, 23.601654365339915, 25.04267084211285, 26.587044128379333, 28.240411750799144, 29.566575026880034, 30.08119996207299, 30.14826872438452, 30.2154205345659, 30.743034524217858, 32.20270174085116, 34.25533658059854, 36.45707358752881, 38.81727974631425, 41.35324899557283, 44.07639233675883, 46.26923774707932, 47.12189912962694, 47.23315398972173, 47.344755792478594, 48.220413145518265, 50.648942117394284, 54.0768925926903, 57.76837424214793, 61.75352607542925, 66.04723660452952, 70.6832116305104, 74.43337202641986, 75.89318027427394, 76.08395117482635, 76.27527346205375, 77.7773066633061, 81.95652814176387, 87.8779551049018, 94.30255069078495, 101.25249406244954, 108.7943346249037, 116.99384642598251, 123.6494803162184, 126.25199905646208, 126.59249548189749, 126.93412213714907, 129.62198948503357, 137.12164712005972, 147.80869757431074, 159.48648384788834, 172.228651296914, 186.1758989915394, 201.45808960967804, 213.97221364656315, 218.8952241402899, 219.54021600600154, 220.18724263096252, 225.28888791729494, 239.57298134153373, 260.1575145960462, 282.8552898689588, 307.9455380144945, 335.6962882261146, 366.4545509052335, 391.9816776591816, 402.0731387662871, 403.39554619485295, 404.7227964086568, 415.1978688461815, 444.8311744979018, 487.99905831245786, 536.2608664002875, 590.1324117373367, 650.4022122775441, 717.8584846186073, 774.0059648536583, 796.3224963419942, 799.2593265810355, 802.2097039430142, 825.420019878235, 890.6205711943196, 985.1774509754887, 1089.0163136697026, 1201.7384939711872, 1321.0141703311947, 1442.6078168732274, 1535.404307640578, 1569.6702443943184, 1574.0816396084792, 1578.4914581411103, 1611.9325161455376, 1700.4114953550165, 1805.8093115686454, 1901.022722655251, 1979.7029435018192, 2045.9793292493068, 2091.974935289789, 2117.4899681333122, 2124.3348750740247, 2125.2667830356254, 2126.211865261021, 2131.204534421823, 2140.4157779064462, 2138.0696720514347, 2120.5931480233016, 2084.5596905628495, 2034.5340892352465, 1968.5713304886845, 1907.0236183072593, 1881.9424537779148, 1878.6444482537502, 1875.3318220689544, 1849.3390244440104, 1775.1538925047923, 1663.6695323738295, 1543.735765997303, 1421.8382398385627, 1300.066092894524, 1182.256273640847, 1097.5891963407475, 1066.88984558246, 1062.97417937727, 1059.08170691756, 1029.681011057606, 954.8047678859886, 863.3178880589492, 780.3948035053498, 706.2746069993724, 640.0808140980316, 580.8649423804911, 540.388775210054, 526.0994888683432, 524.2903078681009, 522.4877408664469, 508.73282754961224, 473.98764462032915, 432.33203449395023, 394.9264383579285, 361.27239570181496, 330.97384317503827, 303.7273130778246, 284.81210467744296, 278.11660262160785, 277.2689157331626, 276.4248015748504, 269.9690454790271, 253.52990684565574, 233.5747788589328, 215.43708537697026, 198.942964952143, 183.89588705955123, 170.16176098968114, 160.56767836116737, 157.12978919980628, 156.6934544646304, 156.2583693566265, 152.92957917538672, 144.45093105342394, 134.04924522071724, 124.4973435933584, 115.71275146583469, 107.6443240544637, 100.2114574508633, 94.97826286808797, 93.10160480561588, 92.86233701499168, 92.62374128235035, 90.79770261763656, 86.12006002677917, 80.34984403674693, 75.01413293660379, 70.07729394402442, 65.50685074586282, 61.27196946396398, 58.27590918496036, 57.19702545098584, 57.05954379546607, 56.922417036611726, 55.87183506143475, 53.17694307552492, 49.83298424460056, 46.72771256689453, 43.8426136967364, 41.16126617726883, 38.667315688797146, 36.89665320355723, 36.25855813082129, 36.177107696001585, 36.09586073953069, 35.473458463103995, 33.87060592802026, 31.877185618467646, 30.01968086505673, 28.287208356133938, 26.669645047798273, 25.15963850137266, 24.086426964293864, 23.698016994844792, 23.64855387151073, 23.599226742212977, 23.220926518552158, 22.244594252357853, 21.026715313975117, 19.88787406841791, 18.82403455112519, 17.83027490394259, 16.8996550110516, 16.238360270098852, 15.999382995198559, 15.96888736796806, 15.938464666089835, 15.704714345983119, 15.103134743725581, 14.353756199333976, 13.653659143800784, 13.001560271570476, 12.392040134548441, 11.824242280416893, 11.420800537119657, 11.27554149545697, 11.2570036393729, 11.238511847662483, 11.09676506270433, 10.732153357675525, 10.27968097496844, 9.860390553526187, 9.471697511144042, 9.110987544780128, 8.777993008138186, 8.54320607798953, 8.458879939545069, 8.44813678644953, 8.437423799607592, 8.355485646829464, 8.145972682476978, 7.888796752868953, 7.653715919602316, 7.439876264329714, 7.24619738409975, 7.072302948620333, 6.953199277145617, 6.911325225333906, 6.906030772007632, 6.9007591333513965, 6.86072073831372, 6.7607087955643586, 6.643418711644042, 6.543182157689949, 6.459350832438774, 6.391794677575107, 6.340298453403094, 6.312018934931941, 6.303647283762053, 6.302660186333369, 6.301692389848712, 6.294848660238535, 6.287025547453138]}, "3": {"0": [2.6265458469004943, 2.6425924986757887, 2.7058971457269725, 2.8168910338418343, 2.9132873730750743, 2.939562728277242, 2.941946911264079, 2.9443460132549824, 2.972113329666839, 3.0989509817722056, 3.335634440277747, 3.624916260624211, 3.9716843761134943, 4.382323235681238, 4.865039053388085, 5.2208521812825195, 5.312861388795469, 5.3211791951295035, 5.329517451507867, 5.42450308076246, 5.838783301286786, 6.566067030306181, 7.41534601771306, 8.410316126390557, 9.57690523083294, 10.949784486483827, 11.964810236452784, 12.227617581644886, 12.251382785875704, 12.275162115335252, 12.547025079091414, 13.744274861416683, 15.872331263657298, 18.38926723457681, 21.374110761399805, 24.929172872746157, 29.170825452950528, 32.34962859221709, 33.17855664356325, 33.253388302420575, 33.32839490955733, 34.18563299097476, 37.98644003483376, 44.84319326322996, 53.132496627584864, 63.20459698412545, 75.48442016913248, 90.54197503715285, 102.09137901533728, 105.14502020963526, 105.42120281790751, 105.69816437337043, 108.86820168757467, 123.14070390171476, 149.6759808831353, 183.04519266070741, 225.4361237812134, 279.89763204316256, 350.55865676144793, 407.75896168801, 423.2750580910463, 424.6885103430622, 426.10724710187503, 442.4929484705735, 518.2845377679765, 668.0744271815323, 869.0636628920088, 1130.7518235959892, 1444.6393035553338, 1754.725485363638, 1920.8352685440373, 1953.7831983128576, 1956.670037755237, 1959.5553976027754, 1990.1888379480445, 2088.285909254144, 2149.420915950323, 2100.1337689059496, 1941.071891542292, 1680.1969714652412, 1361.9963881723124, 1160.1826784737061, 1114.090689644037, 1110.043304913129, 1106.006186302593, 1061.2727997532438, 894.0642831783914, 687.0365715203588, 532.5422521498374, 417.2719089527298, 330.6524032215533, 264.6025590367957, 230.19517358303648, 222.66041800212645, 222.004057953163, 221.34986199569826, 214.15747689342487, 187.24945815133555, 153.03180118956334, 125.85916393303401, 104.08186683761487, 86.52492240032217, 72.26420520278992, 64.47256451651377, 62.72714103749016, 62.57452055264387, 62.42237742592962, 60.74171549586704, 54.335996749350855, 45.886811761529366, 38.91358382381991, 33.13631829228174, 28.3304863470243, 24.32322703322685, 22.08801716176814, 21.583078456243967, 21.538829905186773, 21.494689132015935, 21.005865349027417, 19.128867066427706, 16.615478381819432, 14.510817899082008, 12.751851930269375, 11.285603571639973, 10.072339428860872, 9.405483284691304, 9.256020878469798, 9.242949831829485, 9.22991349595926, 9.085927933232641, 8.539277539638286, 7.829709511309032, 7.269034582588036, 6.842482828323665, 6.537369987842941, 6.345022699548302, 6.28314125293884]}, "4": {"0": [2.6365437451427565, 2.656552479337078, 2.6657882730415317, 2.6665540511261505, 2.667332891524383, 2.677634396406069, 2.7432072496585453, 2.906240434971243, 3.140730678914109, 3.4514587888373254, 3.846650362493791, 4.335523319126785, 4.698646763230602, 4.78502388421404, 4.792160989760924, 4.799315884232403, 4.888730373443648, 5.325003315426909, 6.134669694095268, 7.113093437604095, 8.300846316371361, 9.748771071070605, 11.51728019273601, 12.8343542822329, 13.14893181278293, 13.174880301506475, 13.200919385049213, 13.526132806588357, 15.124456003626594, 18.12794086852543, 21.835912553590227, 26.438365267904885, 32.177533703168194, 39.35620619892113, 44.809514133861114, 46.12281897903295, 46.23135756702272, 46.34021483105371, 47.704847306011196, 54.495708304739765, 67.62730087217595, 84.46221907636364, 106.20308412990683, 134.5715796984786, 172.05397271953206, 201.92891167807463, 209.30977875327784, 209.9212820720018, 210.5344853170099, 218.27110289185322, 257.920529693595, 339.8571636128721, 454.83662299453437, 619.4834962708553, 857.640703119484, 1194.116733690933, 1452.9986643046454, 1511.9157253761227, 1516.5852942746192, 1521.2263474240303, 1578.9933230006218, 1827.9017896418259, 2111.1585356860237, 2218.302823067046, 2155.4416581496616, 1914.6940377158014, 1531.5886465575436, 1268.580921964829, 1213.8827898772715, 1209.5401725937606, 1205.205679042271, 1151.6603045830689, 934.276960817785, 672.5927972027654, 491.57382738276215, 365.75136416829525, 276.5622652479946, 212.0842668824247, 180.5008450341266, 174.29793809194928, 173.804560408073, 173.31248614673882, 167.39089252892066, 143.33126339755864, 112.9102773335249, 89.66610633002556, 71.73433891826333, 57.76902949606856, 46.817224932051424, 41.13857610340032, 39.99598641330699, 39.90489101311559, 39.81405398039145, 38.71303195064828, 34.14488025488046, 28.120221281373038, 23.30731239387457, 19.444771314405962, 16.337912645671373, 13.84443096748474, 12.534417553119088, 12.269582628556984, 12.248440787794717, 12.227352778084645, 11.972152345150189, 10.912513180409901, 9.52719410977753, 8.446091949999838, 7.6182841240958545, 7.008794489795953, 6.593602380749021, 6.422120049077799, 6.393316740233784, 6.391144817589902, 6.3889993228474955, 6.364393397585493, 6.306587041847056]}, "5": {"0": [2.6494979604662756, 2.6784736009514494, 2.7901572237709984, 2.903901569774774, 2.9328277092835187, 2.9351605753696406, 2.937535841014435, 2.96848883575638, 3.1306124277131278, 3.461873354771941, 3.891481709999623, 4.431369619103395, 5.101249116925674, 5.927240234214096, 6.539067483502199, 6.681864478117698, 6.693108606799022, 6.70437444596649, 6.851903111205032, 7.591199615395889, 8.991198140844393, 10.725612260969427, 12.88452618521687, 15.582944063040332, 18.9587562784549, 21.50446195759504, 22.105138169758348, 22.1525135369846, 22.20000912549794, 22.823505946772485, 25.97745477721381, 32.0829313235255, 39.85257843932319, 49.815951434858505, 62.685802285196104, 79.43993737974152, 92.53824187693552, 95.67966486853163, 95.92797251828766, 96.1770738140441, 99.45786050724118, 116.41416448875873, 150.73768994116443, 197.31429927924475, 261.5650397330981, 352.20824178794714, 482.94675912027446, 595.0607249276707, 623.2458507308299, 625.4895893270624, 627.7425850114618, 657.6526348416018, 820.6509797827019, 1180.396068049642, 1652.704374959018, 2073.5720025687133, 2298.6726860084013, 2311.3405167932124, 2209.376084081757, 2177.495377686188, 2174.830038347904, 2172.1444247494205, 2134.3446559553317, 1908.0521925649232, 1437.803596048268, 1006.2931263929289, 702.7568900381701, 500.6174534882628, 364.2738596378781, 301.3509809283755, 289.5029817044726, 288.607434622886, 287.7126091523372, 276.4838344374734, 230.8794134162235, 175.2205721267028, 134.56296513204217, 104.40760711507431, 81.7405965969678, 64.50687500776168, 55.808531359049496, 54.109895462389346, 53.98078005550356, 53.85202303581915, 52.22133881932593, 45.36970649969113, 36.47884941914395, 29.544168321504895, 24.103890917322538, 19.815317607337892, 16.423606545128518, 14.668866136228974, 14.323376490469267, 14.297025988316665, 14.270755766529742, 13.937496160124077, 12.531107401462997, 10.694102085571314, 9.27369427881518, 8.191221861831277, 7.388540165010398, 6.828913853236439, 6.588556892681461, 6.547178538538751, 6.544128940638079, 6.541101163054276, 6.503980190673541, 6.412148181251406]}, "6": {"0": [2.6684573326643903, 2.6803046374452997, 2.7257225090876007, 2.80441978204924, 2.9160354278094793, 3.009380635949899, 3.036745166377675, 3.039381771995754, 3.042028918107545, 3.070632071941474, 3.187860340632489, 3.394593835258306, 3.6398775365218943, 3.9262926536822156, 4.25700091843505, 4.636585488584723, 4.918387993350386, 4.997473755658052, 5.005074451303137, 5.0126936024174045, 5.094102801518774, 5.418168179997761, 5.962671124226363, 6.581892247922041, 7.286951804414115, 8.091352939758085, 9.010270835863965, 9.692355664578246, 9.883884887017487, 9.90224798244822, 9.920650776553398, 10.117934553703025, 10.905283498598003, 12.23669887445424, 13.76884530414921, 15.533327485340397, 17.56663719754794, 19.9100567814666, 21.663568281762092, 22.157775759592965, 22.205286755264197, 22.252922372120928, 22.76353380121772, 24.809992210621147, 28.300103548709796, 32.35806482401462, 37.082480764799854, 42.59689352462101, 49.057629924102095, 53.95569938632075, 55.345602290639235, 55.48006970325489, 55.61449023107533, 57.054147153434975, 62.867812365447485, 72.93781466641548, 84.86158384673334, 99.03630162364301, 115.9717323561953, 136.28482748374236, 152.01181255063264, 156.53121341708498, 156.967150121053, 157.40445213445298, 162.11544849567494, 181.35945119495844, 215.6198997588948, 257.69553139757164, 309.7636133272229, 374.88535227135503, 456.99915684564644, 523.7019643800922, 543.3237899995528, 545.2278631371695, 547.1402650119553, 567.8478913747075, 654.6961552588858, 817.7509562429768, 1030.4775105435147, 1303.7951542881276, 1629.9316060381325, 1959.4300719252683, 2140.68538512118, 2182.075017077718, 2185.9531483761784, 2189.987324078122, 2229.962337099029, 2347.691569048247, 2449.8444388065236, 2464.6787852321095, 2389.1335276184313, 2223.4794193393377, 1960.6696348982057, 1746.114513023307, 1688.3829734008532, 1682.7389202450402, 1677.0785080792575, 1616.5819829815553, 1395.4377096821124, 1104.302205562051, 874.0924790925509, 697.9851003653462, 562.6440779907208, 457.6184378315335, 400.8674204055251, 387.2634685525504, 386.0072521257767, 384.75655470322863, 371.77697075484707, 327.4370973077035, 271.84792284434405, 227.139418886214, 190.80278670819163, 161.05348225069974, 136.53598491147827, 122.6279019995, 119.2079140125393, 118.89064232538291, 118.57431354910894, 115.29077726347845, 103.82249142610485, 88.9194670481143, 76.39672751632098, 65.83518714799145, 56.90262588152989, 49.32207852267664, 44.930274209232955, 43.84133791783948, 43.74008150778811, 43.63874181906648, 42.580919222947145, 38.8652851441568, 33.95340654468268, 29.744865427803845, 26.136466333715354, 23.03365987454273, 20.36043135077681, 18.792839036392987, 18.402314275186473, 18.365869552436322, 18.32950770147837, 17.950572106218516, 16.609885212997987, 14.824483723055103, 13.289467665093964, 11.971790086620633, 10.847398973500548, 9.890763032981205, 9.338254760297144, 9.201668435664773, 9.188948527005966, 9.176286599042308, 9.044776608428112, 8.584252392742325, 7.987513548162472, 7.498163290439507, 7.107334551635341, 6.806937702825611, 6.590795183210115, 6.491693713385959, 6.4714095609299385, 6.469636622618103, 6.467885146378936, 6.4503947672916455, 6.422006336132803]}, "7": {"0": [2.6818921091307253, 2.6846171185915315, 2.695219753725847, 2.712560444373341, 2.7304353921268136, 2.738243724494539, 2.739279129170399, 2.74032345061068, 2.74880355229738, 2.7737898245326456, 2.8128441890695597, 2.858879428430778, 2.912361760432628, 2.9732006926835, 3.0412047290286743, 3.0972206388335017, 3.119301783583997, 3.1221703686563655, 3.125054846872795, 3.1478756837216846, 3.2117793327584536, 3.302687005211224, 3.4018090191414174, 3.5091104401962046, 3.6245194110260237, 3.7484965337542633, 3.8480054280771023, 3.8866630194645615, 3.8917037127730274, 3.896756566182976, 3.9363323120606366, 4.0455963423722805, 4.198829136757691, 4.36200624045127, 4.535746503933857, 4.720523082679815, 4.9172103569732615, 5.074001941875009, 5.134522038668164, 5.142407689407558, 5.150310804054319, 5.212196536728161, 5.382749156112383, 5.62058667568547, 5.87312190640609, 6.141275857531829, 6.4253904313043355, 6.726940307047492, 6.966765572184398, 7.059558972223507, 7.071625803869601, 7.083721399194208, 7.178481185319051, 7.439213041447586, 7.80323381370344, 8.190149585646935, 8.60120016179897, 9.03826236199662, 9.50292005796267, 9.87409658894271, 10.017655989221842, 10.036340224556387, 10.055065738749425, 10.202099921596067, 10.606677620394327, 11.172928182573974, 11.776389493103869, 12.418791134086595, 13.104676081042431, 13.836737163318137, 14.421802873263589, 14.648438507833042, 14.67798771151944, 14.70761150104031, 14.939720059555462, 15.580131618592905, 16.476909650932345, 17.433774607545065, 18.455784651910463, 19.546211473965403, 20.711937379787862, 21.645674252026666, 22.00749510973458, 22.054676487567967, 22.101977693575847, 22.47289175238897, 23.498179968286404, 24.937710520931883, 26.478777020772405, 28.128005429816888, 29.894302774457163, 31.787497240769415, 33.30778274871147, 33.89847757937725, 33.97550222391671, 34.05272175975721, 34.65833830571852, 36.334215830415495, 38.696649837160955, 41.23212187698319, 43.95171034016838, 46.88200081999926, 50.03356879269319, 52.57387266990412, 53.562770347258564, 53.69172801830866, 53.82104196654152, 54.836035752878395, 57.653309597891, 61.63486596862111, 65.9323233168765, 70.566961232554, 75.57265237145717, 80.98528205187883, 85.36186044396793, 87.0709465502653, 87.29408901832211, 87.5178550361152, 89.27444857651952, 94.16840604322998, 101.10919423567523, 108.64188446157335, 116.81886505540228, 125.69037804582555, 135.36395478567098, 143.22342565577668, 146.2995364334697, 146.70182408260075, 147.10540227495693, 150.28612080321236, 159.15789884069997, 171.85227696297133, 185.7167713974404, 200.88451779966476, 217.5115356116894, 235.78297999657798, 250.78275460954413, 256.69836432475097, 257.4724227997672, 258.24898328850287, 264.35656531602126, 281.5264987835416, 306.31198875231274, 333.71247306458974, 364.0822153228502, 397.8254425023929, 435.3550877688465, 466.5665587160648, 478.9850354962015, 480.61303055533085, 482.2476280154637, 495.15311014899476, 531.6761504915298, 585.0584633333109, 645.1247166978764, 712.8253246789461, 789.1652599505426, 875.4069063016518, 948.384313824899, 977.7492113324151, 981.627160386277, 985.4647839196481, 1016.313938779684, 1103.3377249374325, 1229.9608407358403, 1372.5759344573094, 1526.713815651114, 1689.3626182281798, 1849.0573731445625, 1966.0188822839787, 2006.1810543619677, 2012.0041900969002, 2017.7971475255138, 2056.0488604323155, 2157.874510449793, 2272.0120673784386, 2366.9599586377617, 2436.6403800974995, 2487.506889680281, 2519.388818010912, 2533.160935018515, 2537.325697992536, 2537.123617799639, 2536.900605829598, 2534.409761468185, 2528.25250389683, 2502.0308558426664, 2457.5399370311893, 2393.831003883378, 2306.808550434423, 2202.1954502960616, 2109.9160541554456, 2071.3210588583233, 2066.775886586739, 2061.8700714832576, 2019.4903847293099, 1907.5601062677265, 1747.0231952795416, 1583.3648007245959, 1425.6819778215577, 1280.0295841989862, 1147.574528808145, 1056.7336658349218, 1024.8882971179607, 1020.8892340393361, 1016.9001757932858, 986.3652757225599, 910.218808260493, 820.1550925652724, 739.7405757631296, 669.2332485547746, 606.3782447477372, 550.692471336949, 512.5195222967795, 499.1324834816899, 497.43446037972825, 495.7428607621841, 482.8418992931315, 450.2619236435911, 411.23795608608253, 376.19821063241943, 344.6148192619345, 316.16466733783994, 290.4330608523922, 272.65486572624, 266.32018907493506, 265.5152273677789, 264.7129703273827, 258.58379059211904, 243.04176481871994, 224.14065402019907, 206.91822600983468, 191.24233147833147, 176.9180405010113, 163.8118172048372, 154.64981496986852, 151.3678636575328, 150.95082733225775, 150.53470285092337, 147.35504504971487, 139.24201322808105, 129.28419176588912, 120.12158748745479, 111.71062683949756, 103.95524461821482, 96.80219242274926, 91.77638860656309, 89.9704127600122, 89.74057526092176, 89.51148969484953, 87.75323899445686, 83.2501785461612, 77.68990876568596, 72.54798340011529, 67.78814793138041, 63.37569925573588, 59.28783959650829, 56.39742727975799, 55.356165289952564, 55.22350486703895, 55.091209261911935, 54.07819497457578, 51.47501159809518, 48.24680171404164, 45.24729906581364, 42.45890951350223, 39.8657039859901, 37.451726394458454, 35.74170665336824, 35.12459366188892, 35.045985290751496, 34.967598245185364, 34.36546345456258, 32.815745575596345, 30.888397988267766, 29.091991609629456, 27.417751208938633, 25.856074064755056, 24.398945226948797, 23.360426599438526, 22.985632948793185, 22.93778598414935, 22.890054681150946, 22.523999097403795, 21.580517596543476, 20.404418595339703, 19.306615000192497, 18.278874124986157, 17.32048084877641, 16.424690026517332, 15.787017144150965, 15.556531737019743, 15.527148232726244, 15.497842704319778, 15.273122386414865, 14.693998713703929, 13.973244519932937, 13.300576248128644, 12.673504160168152, 12.089092402414147, 11.545864193422931, 11.160414460345866, 11.021705377488257, 11.004051188782077, 10.986449672055931, 10.851339690321437, 10.503599231743719, 10.073300498501867, 9.674426183943657, 9.30521963651139, 8.964330506292644, 8.649616483806355, 8.428416046872686, 8.34918320349733, 8.339109275555916, 8.329067816358886, 8.252151640271464, 8.056111476054774, 7.816551354764738, 7.598799358196526, 7.401755165909506, 7.224882416991154, 7.067480704123404, 6.961050190257688, 6.923869945465162, 6.919190265731868, 6.914520518182661, 6.879002314419417, 6.791431033897318, 6.690978838621277, 6.607846014152889, 6.54136709555405, 6.491746530717463, 6.458507981629112, 6.444200910678949]}, "8": {"0": [2.6972331102937668, 2.6976390838522852, 2.6988218233841668, 2.7008569459191167, 2.7032480484309134, 2.704616933947148, 2.7050114502007148, 2.7054171435086594, 2.7069924346566174, 2.7106972178774837, 2.716083661334862, 2.722345148341364, 2.7291945407068052, 2.7370252505613273, 2.7457850302915476, 2.7534529279012983, 2.7573410884311778, 2.7584410965456208, 2.7595521892613117, 2.7636334605368043, 2.772527390273043, 2.7842199824629117, 2.796837538262208, 2.810538396961922, 2.8250814683746186, 2.840513760400728, 2.853450574910127, 2.859728808644075, 2.861487689989839, 2.863256728004699, 2.8697985437998392, 2.88386112986169, 2.90229848684557, 2.9217294707469343, 2.942178246455399, 2.963691531905515, 2.9859863152490083, 3.004438093934196, 3.0133584684088137, 3.015830715840012, 3.0183139497483977, 3.027469081667703, 3.0472202631777545, 3.0725723259203193, 3.0988992743220356, 3.1260892244096414, 3.154162164932398, 3.1832552793946607, 3.207223227091813, 3.218692844920837, 3.2218603872612164, 3.2250384827491527, 3.236725659765612, 3.261933228162617, 3.294343856838321, 3.3278151616340885, 3.362378057397925, 3.3979286982825916, 3.434399430750866, 3.4643145214760978, 3.4786733090049538, 3.4826319875943326, 3.4866021114178056, 3.5011848252614803, 3.5325440792897895, 3.5726871615401485, 3.61389369135931, 3.6561298812796217, 3.69946990959774, 3.743864483169582, 3.7802025993355777, 3.7975772840499626, 3.8023688284462636, 3.8071734387736034, 3.8248176079920477, 3.8627487158347367, 3.911194786296673, 3.9607816839879053, 4.011499421125276, 4.063425414269846, 4.116591109309195, 4.160015114678793, 4.180798846731047, 4.186524563158354, 4.192263363123497, 4.213313827382323, 4.258558910430887, 4.316157040062627, 4.375019172241365, 4.435259555896536, 4.496864793698456, 4.559836491928379, 4.61116060671788, 4.635720564298819, 4.64248851998996, 4.649272764809912, 4.674168215635453, 4.727528892576992, 4.795581599097062, 4.86514219381931, 4.93615317973717, 5.008679672189351, 5.082827358024734, 5.1433656067095335, 5.172307527440222, 5.1802760564215165, 5.188263304840542, 5.21756954129679, 5.2804388883574696, 5.360531148718735, 5.442354626938018, 5.525859073637891, 5.611120351842891, 5.698206385500295, 5.769297728183586, 5.803307849974055, 5.812670474068811, 5.822051264350589, 5.856493603863651, 5.930263692127365, 6.02403290570828, 6.119754230610195, 6.217487193858046, 6.3174478851449765, 6.419458866171334, 6.502614683251514, 6.542383271015435, 6.553335970874107, 6.564312346037791, 6.604568683598003, 6.690905755099851, 6.800864277457035, 6.912995496599571, 7.02754824150867, 7.144550402166069, 7.264002221219158, 7.361530120190892, 7.408219905174343, 7.421084072513876, 7.43397831321732, 7.481250099898473, 7.582625095111674, 7.7116605336297726, 7.843384333483462, 7.977849062724536, 8.115330690459343, 8.25570687494276, 8.370186123995945, 8.424933921880216, 8.440015051333946, 8.455144598311085, 8.510714671826708, 8.629931729917002, 8.781497632655615, 8.936386187997668, 9.094738127030404, 9.256692055087209, 9.422100814183938, 9.557130626400285, 9.621732395277267, 9.63952758939991, 9.657362478278701, 9.722808828438653, 9.86307218837825, 10.041785860601273, 10.22477217896111, 10.41180627852549, 10.602996062623875, 10.798195355008895, 10.957600276097343, 11.033991042606319, 11.055048786356558, 11.076159987600843, 11.153654206922573, 11.319822355354892, 11.531346121564166, 11.74771227661848, 11.968979370078584, 12.195447960524314, 12.426742751295738, 12.615885776633053, 12.706448555078909, 12.731402909027954, 12.756416326820391, 12.848197496323353, 13.045386516320724, 13.29668293581121, 13.553590036810634, 13.81626786377064, 14.085051241185173, 14.360073754797874, 14.584786197308606, 14.69244951728871, 14.722103728648129, 14.751817964839333, 14.860870340595532, 15.094898576548594, 15.393383484410425, 15.699047468514262, 16.011177071212074, 16.330747081228317, 16.657617900226246, 16.924839463047437, 17.052753449926175, 17.088007794750908, 17.123379103484353, 17.253173202773286, 17.531048504958513, 17.886040549605042, 18.249347627659564, 18.621417393687764, 19.002025039721904, 19.391625745135528, 19.710005420705535, 19.862443430640923, 19.904457389457477, 19.946575083138708, 20.101088173924122, 20.432326761952076, 20.85541772342477, 21.288909253486498, 21.732754628843583, 22.187132175283168, 22.652614377632357, 23.03272936519663, 23.214719069639585, 23.264872003710746, 23.315146258491946, 23.49963857790567, 23.896357167349713, 24.403167487636026, 24.921836057044995, 25.45249812021114, 25.995545044437446, 26.552863870644504, 27.009350582781344, 27.227532159383767, 27.28767637941092, 27.347969426565818, 27.569256127833917, 28.04429740241305, 28.65142854934856, 29.27307256250836, 29.91040084996215, 30.563094412657232, 31.232214466514684, 31.77943665620216, 32.04166013860078, 32.11401232390337, 32.1865385480144, 32.45268099946468, 33.0241707331668, 33.75457919532001, 34.50308966402386, 35.269740494922424, 36.057066356485855, 36.864349937791474, 37.52507757409331, 37.841421116126426, 37.92860527178184, 38.01600282322705, 38.33674828182798, 39.02604667297506, 39.90826435523052, 40.812762114312015, 41.73954672753936, 42.690527004904155, 43.66576279247826, 44.46504367372582, 44.84833088768026, 44.95400103042495, 45.059926025540086, 45.44867918361425, 46.28446759206499, 47.35256276759688, 48.45007429238916, 49.57548358483065, 50.730306120047665, 51.91579344253182, 52.88749541994776, 53.353658047639804, 53.482197310939476, 53.61113190597061, 54.08442912513338, 55.10200822982116, 56.40306788087202, 57.73915511574287, 59.110344065036465, 60.521129947540814, 61.96755109609932, 63.153877097986225, 63.72293944310073, 63.87986190607224, 64.03720657235343, 64.61573955797425, 65.86065010917882, 67.45010342426161, 69.08450909133732, 70.76209406882028, 72.48588734134457, 74.26017607668656, 75.71696453928774, 76.41458483092252, 76.60685577644757, 76.79973831789954, 77.50880247226631, 79.03559765725687, 80.98684172833715, 82.99559900189705, 85.06057227577706, 87.18321532923215, 89.3650225360062, 91.15684636602565, 92.01817356642094, 92.25586125620406, 92.49423699226642, 93.36996555890366, 95.25464404138825, 97.66522502083643, 100.14847880927772, 102.70162734532853, 105.32866730158618, 108.03081057499777, 110.25200721995488, 111.31911071963316, 111.61341479699065, 111.90861728381098, 112.99376584597553, 115.33117765504959, 118.33258388161019, 121.42042384817935, 124.59269310579583, 127.86335961918275, 131.23631778128964, 134.01675004677577, 135.3514971588292, 135.71979631157737, 136.0893804262019, 137.44466504119862, 140.362677268414, 144.1100407765541, 147.97510568055188, 151.95619759472203, 156.07154872723876, 160.2990240112746, 163.7792180023614, 165.4525602595106, 165.91438795832235, 166.379670132115, 168.0953088219585, 171.78118722906376, 176.5098246388022, 181.397727746122, 186.42569042858, 191.6184856968014, 196.9924829905301, 201.42123399988648, 203.54643852348232, 204.13338669137949, 204.72231134421423, 206.8872788706989, 211.55861715886465, 217.57380776805678, 223.7941000269267, 230.21716442318936, 236.8551696633663, 243.72400098921605, 249.4123453954238, 252.15351350434818, 252.90862021308914, 253.66622893554947, 256.4521546928562, 262.46047285241826, 270.18785861057603, 278.2036622368652, 286.4969216988884, 295.0961508333133, 303.99923453932405, 311.34623019603333, 314.882191980488, 315.8584973984961, 316.8379744216224, 320.43985948786616, 328.2416853075833, 338.36098089963417, 348.8408594951215, 359.6847328481311, 370.9085114647923, 382.57152298515945, 392.2454064022349, 396.9213991051473, 398.21271015610415, 399.50940956767545, 404.28709529131334, 414.6073240664628, 427.92439011867594, 441.72651894616894, 456.13424927600335, 471.1316325199765, 486.66879257792004, 499.53354896800846, 505.7590234777395, 507.4854927034005, 509.22080198225285, 515.6333188405208, 529.5728993547651, 547.4786703610627, 566.1367884998909, 585.4964534635923, 605.8089408277114, 626.9968365575264, 644.5610120880783, 653.0561365460849, 655.4062763227663, 657.7660028328548, 666.4585516310877, 685.2968526789904, 709.7976924622523, 735.4962027552671, 762.390831470851, 790.2767614421804, 819.5757390223687, 844.1048626624204, 855.8420084492838, 859.1057820182923, 862.3730609226129, 874.3899186167779, 900.5194310175693, 934.84385569871, 970.7101067143011, 1008.4842522432698, 1048.043808600415, 1089.3499391384637, 1123.2778023670019, 1139.8103575085609, 1144.520950853718, 1149.1875586200565, 1166.3325593236605, 1203.2297890687237, 1251.1435232827992, 1300.4287023985717, 1352.919029069679, 1407.9106143770932, 1464.4002907047852, 1510.2578687532523, 1531.9826638839077, 1537.9110994955868, 1543.814273462478, 1565.42352714567, 1611.7597106150229, 1672.2316900597248, 1732.3885740904739, 1793.9136280448283, 1852.280669626631, 1912.3120294070227, 1959.3911104632903, 1982.6566115154824, 1988.8133466852257, 1994.7825043874952, 2016.3122447396927, 2060.381079434314, 2111.6216447119414, 2161.732092770265, 2208.93049642976, 2253.578799547796, 2297.2902329967837, 2329.4694913276885, 2343.8901548355343, 2347.3497411246667, 2350.629301117022, 2365.05989077031, 2394.9341692642947, 2426.1675324824137, 2454.6601956475847, 2479.3764168554003, 2503.795024023545, 2524.7312519970487, 2538.9264749709955, 2545.222464692349, 2546.954414058767, 2548.6587430639893, 2554.7648066025226, 2567.6557583266786, 2581.4280184171243, 2591.811581564826, 2598.320997044956, 2603.9032093767705, 2608.4045848080214, 2610.0070042825023, 2610.0709098746147, 2610.006509034899, 2609.8885750607456, 2608.9784153411942, 2606.6722771687755, 2600.819164200756, 2593.2452767385093, 2585.94094098755, 2573.5498234978663, 2558.674927100416, 2545.4517568639253, 2536.4685581363697, 2534.8052634048404, 2533.1063850470173, 2523.428382624877, 2508.4047329703308, 2486.906839627082, 2460.1414539016228, 2428.879080712694, 2397.4682790547818, 2366.0669094915384, 2337.024247373539, 2322.4881456980584, 2318.2447638514122, 2314.0033727194304, 2298.5423790726563, 2266.3201281226934, 2220.7201279206947, 2172.3407961314615, 2122.877149722015, 2069.5081687632432, 2016.2608231958247, 1970.9208700143447, 1949.0022757015577, 1942.9725950060194, 1936.9641593611982, 1914.7707674611756, 1867.3374116373027, 1807.0593678948899, 1746.6135864847897, 1685.638101723758, 1626.0649933707618, 1565.9118100432972, 1520.0416778946856, 1498.1014667916668, 1492.1362415379524, 1486.1911836776283, 1464.6672854294163, 1419.8972289467101, 1364.967471469717, 1312.684898856814, 1261.9633592097662, 1213.7620358294755, 1167.3345980272898, 1131.434797290555, 1114.8978758973567, 1110.4196341046884, 1105.964296192335, 1089.899966986655, 1056.8745741918442, 1017.1187670892178, 979.4815677316972, 943.296555592549, 908.5743914740799, 875.2528360949779, 849.7350613911061, 837.938718655001, 834.7421064666157, 831.5594013962257, 820.0642668058294, 796.5103945820515, 768.2880524892728, 741.2657054691716, 715.5495684254498, 690.7408478025943, 666.9121286466001, 648.5907097261681, 640.1804624712353, 637.9031448599187, 635.6334644760502, 627.4229320640692, 610.4435558422651, 590.0188905619522, 570.3760367694402, 551.5411509981546, 533.420238957566, 516.008363708217, 502.6350575112056, 496.4596435845677, 494.783260405006, 493.1136816925591, 487.07870079289785, 474.589748607659, 459.5248827519257, 445.0055955771618, 431.01706446011264, 417.56637710190665, 404.62358891618544, 394.6328121966903, 390.0010547410479, 388.7428472410627, 387.48925489862927, 382.9537385614243, 373.5539430441298, 362.2113221278833, 351.2886309597619, 340.7257259380139, 330.56187414291065, 320.75507275629786, 313.17493112176385, 309.6131361768355, 308.65470012604453, 307.7016423623768, 304.2546517176026, 297.1161079754812, 288.4842653820143, 280.1204212254278, 272.0382483658066, 264.23072778244085, 256.6841355059734, 250.82384911545935, 248.11117633029423, 247.37411105774504, 246.64041025849377, 243.98411682675257, 238.469332956199, 231.77880781336407, 225.29536486053343, 219.0421703378082, 212.9853725856227, 207.10207826594566, 202.54402810157166, 200.4287603612695, 199.85343830998005, 199.28017816829595, 197.2065863229233, 192.89822672144055, 187.65927806347145, 182.59246756564377, 177.68609772134576, 172.92334743395415, 168.31200507151723, 164.72387569117708, 163.05771959513484, 162.60416465570123, 162.15207846797225, 160.51301297436453, 157.10938978594473, 152.96922477205698, 148.95867401352606, 145.07242634566464, 141.2900687313364, 137.63107456234076, 134.78609082758985, 133.4654112172217, 133.10599397968352, 132.74765337299544, 131.44911341217409, 128.74388199285337, 125.44073397563363, 122.23566072983502, 119.13375626684493, 116.12214313604797, 113.19579518487899, 110.91423011929666, 109.85645587429075, 109.56880319673157, 109.28086271108322, 108.23673144711337, 106.07074113908729, 103.42818101886941, 100.85537582693648, 98.35514811887174, 95.92805699720122, 93.57277485411718, 91.73291252075644, 90.87827630594388, 90.6458688470365, 90.41410724992676, 89.57360117595947, 87.82189202289143, 85.6893809625254, 83.61526848710848, 81.59847404709815, 79.63471775335319, 77.72352857477122, 76.23129593416252, 75.53845254808236, 75.34980550521364, 75.16168338968258, 74.47963246850072, 73.0585545004463, 71.32423577413269, 69.63881386593135, 67.99745418410878, 66.39843804958706, 64.8443858044486, 63.629791282567766, 63.06506465959699, 62.9113065271581, 62.75792999392876, 62.20174488447791, 61.04160423974911, 59.62515082172722, 58.24707293737285, 56.90643199132944, 55.60172764751371, 54.329938744832084, 53.33731543613016, 52.87544619905105, 52.74965342387664, 52.62417071969005, 52.16902225285563, 51.2191974708665, 50.05960586145986, 48.931608186383414, 47.83216612784953, 46.75998972646094, 45.71449473442447, 44.89680404011452, 44.516677470603284, 44.413187149010895, 44.309989278241936, 43.935875720823304, 43.15657136365483, 42.203368470619985, 41.274826668105575, 40.370236125085725, 39.48687226307375, 38.62448232923789, 37.950543404915244, 37.63681046346066, 37.551397417193265, 37.46622636953149, 37.15746913825538, 36.51400458496627, 35.727218324279356, 34.96026177844058, 34.212304601547096, 33.4837140429741, 32.77214209088845, 32.21408534777269, 31.954815153340103, 31.88419367960653, 31.81375673660812, 31.55828037605788, 31.025510977605308, 30.374730035887946, 29.73964832112711, 29.12027216901807, 28.516110242011816, 27.926333417673945, 27.46394440058587, 27.24906638544261, 27.190582613285386, 27.132271580874857, 26.920787987733515, 26.478433819836393, 25.937604181572343, 25.41007074256406, 24.895250246803183, 24.392944380992326, 23.90243026762356, 23.51826490225675, 23.339420851071917, 23.290664518230347, 23.2420238470342, 23.065503226949723, 22.69717427504885, 22.24685245081782, 21.807769330312336, 21.37885058982781, 20.95951178231803, 20.550460178223105, 20.23045313777295, 20.081385010749162, 20.0407663017925, 20.000247405598383, 19.853230695308905, 19.546362384700938, 19.17093851675649, 18.803549837235913, 18.44554389699814, 18.096465256307894, 17.75558153325238, 17.48856494550439, 17.364231556911452, 17.330260564875385, 17.296372758540524, 17.173413479341058, 16.917495369494738, 16.604694319602807, 16.299150497943867, 16.00121461212746, 15.710258857700554, 15.426214697502715, 15.2037711096432, 15.10016832847992, 15.071940777335849, 15.043783701743106, 14.941631593507363, 14.72853740876801, 14.468308695764831, 14.21383226986645, 13.966022048481166, 13.724619511129143, 13.488581474054909, 13.303822715551176, 13.21785679688903, 13.194443777727672, 13.17109319577056, 13.086388618635427, 12.909566730889493, 12.693523512447754, 12.48302372431883, 12.277514496890216, 12.077034666485684, 11.881899679099236, 11.729113633961369, 11.657977774857102, 11.638597562935493, 11.619268465071125, 11.549199841076977, 11.403260457456776, 11.225001648045382, 11.051539850119022, 10.8825013382148, 10.717720230354745, 10.55724522632399, 10.431933678672486, 10.373711077140433, 10.357842739428904, 10.342015149590607, 10.284602044290207, 10.16487659211041, 10.019027467588721, 9.877268225648839, 9.73914318104124, 9.604720352660864, 9.473814230212085, 9.371650026944268, 9.324215942321656, 9.311303469082418, 9.298427141036681, 9.251744876027791, 9.154500513299794, 9.036061464925185, 8.920937281536666, 8.80916298403787, 8.700641849956947, 8.59504301392738, 8.51286481505502, 8.47472898667853, 8.464353694093305, 8.454010870252462, 8.416497041575592, 8.338570515155217, 8.243890944196272, 8.152077352592956, 8.063132624117488, 7.977009293238949, 7.8937168839040766, 7.829016434166473, 7.799058620552673, 7.790915750006744, 7.782801611326251, 7.753434856270796, 7.6925239957149705, 7.618773880229373, 7.54764361404049, 7.479104273982856, 7.41308496667582, 7.349544406087859, 7.300425957721518, 7.277795126293233, 7.271658285298956, 7.265549375366441, 7.24349340069223, 7.197916719495309, 7.142963880872799, 7.090452351244299, 7.040261796734922, 6.9924149018159225, 6.946876993636178, 6.912038181924803, 6.896075262980649, 6.891755821799675, 6.887460061670906, 6.871979424793684, 6.840204855962091, 6.802472196960801, 6.767001965635936, 6.733792659968897, 6.7026386489209955, 6.673655333905324, 6.651992863942927, 6.642235414476708, 6.6396158719191956, 6.6370197297795475, 6.62771731878647, 6.6090275228091535, 6.587587997362252, 6.5682477796257706, 6.550943038229795, 6.535727920496077, 6.522578619609909, 6.513574281352109, 6.509750520300897, 6.5087564476655135, 6.507785516478695, 6.504435849308213, 6.498327861326335, 6.492520476415244, 6.48876061489786, 6.487430359419718]}, "9": {"0": [2.6699604988447367, 2.6702452942478505, 2.670332925127147, 2.6704303209152447, 2.6710844940197442, 2.673150028651945, 2.6769241168176916, 2.6830211859386988, 2.6908288752306393, 2.700804115690903, 2.71195294873941, 2.722477393797417, 2.727646406637645, 2.728664021957676, 2.729690597350103, 2.7352479936555176, 2.7480136103092967, 2.764829259656518, 2.7836663990683674, 2.8044294454746597, 2.8266850589477532, 2.850625863121575, 2.8719455211744775, 2.8821862007491217, 2.8841745555172356, 2.8861718928881994, 2.8967494473243445, 2.920210934213739, 2.9502692836182436, 2.9822462840304476, 3.016149704086603, 3.0514425131072676, 3.088456922796714, 3.1207236167638195, 3.136063813187017, 3.1390330180155006, 3.142012926855629, 3.1577497445020843, 3.1925807462750853, 3.2359941328799446, 3.2814928151956715, 3.32879644033528, 3.3781698506638764, 3.429576143834562, 3.4736496998253648, 3.4945838350854164, 3.4986275071245503, 3.5026825280843394, 3.524038992143267, 3.5710562858923267, 3.629556699740894, 3.6901127041881616, 3.7528198191400457, 3.817591303822865, 3.884657671832383, 3.94198222411667, 3.9691432160862874, 3.9743813234131373, 3.979637945125892, 4.00730485753767, 4.0680779866801435, 4.143451238470658, 4.221288360066037, 4.3014106918143185, 4.3840112263124436, 4.469349501000901, 4.542249077908039, 4.576737721036181, 4.583382062867229, 4.590041975864891, 4.625077088824529, 4.701941948126397, 4.797159230461959, 4.895208286311718, 4.996229311886418, 5.100430860000373, 5.207822764761282, 5.299396873789655, 5.342729887980988, 5.35108754610638, 5.359464625049363, 5.403533618359396, 5.500137230892057, 5.6194630774759995, 5.742132785790037, 5.868801869910178, 5.999225425766933, 6.133553798064702, 6.2481245984274905, 6.302270397554831, 6.312702497615551, 6.323155321044008, 6.378079626753727, 6.498609476964779, 6.647528723204321, 6.800743669932408, 6.958643328850194, 7.121240399838292, 7.288875269068414, 7.431656743567389, 7.49923250864897, 7.512301414764806, 7.525357169515414, 7.593976034515352, 7.74454806298955, 7.931033357619362, 8.123177273619351, 8.321021968646605, 8.524859485151563, 8.735205313008947, 8.914555663449855, 8.999456744044695, 9.015828413954791, 9.032237093105914, 9.118560768750541, 9.307721484656641, 9.541974409266661, 9.783568332167784, 10.032868387279093, 10.290173651465539, 10.555545287499443, 10.781882275989705, 10.889037452943667, 10.909689143621126, 10.930383897285587, 11.039456307406903, 11.27902343226034, 11.575868196313063, 11.881945811020083, 12.197910358645002, 12.523946264199596, 12.860565735938934, 13.148390452704453, 13.284696333129535, 13.31099074659338, 13.33734786783415, 13.476071172859559, 13.780671509831253, 14.158121720336192, 14.54818535180909, 14.950539730121669, 15.36653314972928, 15.794849476970032, 16.1612075530272, 16.33461329196238, 16.36808333368395, 16.401658878158283, 16.578345105433545, 16.96636637616793, 17.447799563521873, 17.944369241402125, 18.457551659676586, 18.987288478694502, 19.535188944276026, 20.003295382725295, 20.225094478003065, 20.267843102972577, 20.310702504967622, 20.536340262965695, 21.032349059270864, 21.6483884888028, 22.284753341230335, 22.942058947627373, 23.620907081773705, 24.324542948048073, 24.927176340679853, 25.21195475105028, 25.266941930338465, 25.322076594585457, 25.612419670607753, 26.250284413140694, 27.042833348299418, 27.863410362537824, 28.71135624323489, 29.58779197757906, 30.496028807196012, 31.273516290887983, 31.642832830080682, 31.71387151552809, 31.78509489088526, 32.16064180678449, 32.986308411628514, 34.01203172742735, 35.07458924983521, 36.17472006174634, 37.31380068811831, 38.49343056683319, 39.50664849425868, 39.98625894751779, 40.078887735276375, 40.17177160104942, 40.66084901755358, 41.735644300230504, 43.075247747325335, 44.46269233884175, 45.90204412516487, 47.39360074546102, 48.93929103238181, 50.26794160812989, 50.898081225832335, 51.01979245660798, 51.141842642151985, 51.78466466539546, 53.1993703043564, 54.95962365301466, 56.787601489630255, 58.685264316880144, 60.65259754466061, 62.69364422984838, 64.45274874607902, 65.28884415194841, 65.4501301120497, 65.6118646711358, 66.46421419868167, 68.33990424148529, 70.6738149501288, 73.1027833756554, 75.62797206492664, 78.25174173860238, 80.97513753977437, 83.31857047843447, 84.43553568331689, 84.6506398546108, 84.86639050580848, 86.00260199308524, 88.5097765055484, 91.63988155627678, 94.9040837345216, 98.2946137133728, 101.8243277905693, 105.49264346515605, 108.65472531106091, 110.16180119010036, 110.45315864739791, 110.74541451415834, 112.28530540145952, 115.68329036812703, 119.93124747460601, 124.35648550600233, 128.97067680727878, 133.77607723904197, 138.80561235113328, 143.12740275513886, 145.18963884634474, 145.58759392540424, 145.98678746935397, 148.09568170810775, 152.76261859178385, 158.59607480695036, 164.6924881834052, 171.07412745153653, 177.7460686629286, 184.71180142126096, 190.71676316306906, 193.5933872005523, 194.15029573880005, 194.70917024180437, 197.6593749555857, 204.17657968476874, 212.36046433435618, 220.9164693568874, 229.87285126909805, 239.26740655414767, 249.14541066867676, 257.677777368838, 261.75823626995077, 262.55192122622003, 263.34771754018817, 267.5198604884925, 276.80195014899397, 288.5354630832732, 300.8314925126108, 313.7289541255499, 327.324222118705, 341.5587341070974, 353.9429566871851, 359.8860453454228, 361.03796026897527, 362.1943376175575, 368.3061502418268, 381.892228085673, 399.0836329183085, 417.16370147481643, 436.16770122789984, 456.2625235627488, 477.4761445457725, 495.97428117646155, 504.84964728267965, 506.5747915920643, 508.3071719664025, 517.4722900832926, 537.9238647125229, 563.784557544789, 591.0279773895599, 619.9663821334265, 650.6174366763661, 683.091423250336, 711.3993794279688, 725.1208555173027, 727.7842438649839, 730.4592399416687, 744.5915068923028, 775.8955365139827, 815.6963264238652, 858.1409269135921, 902.7483435279852, 950.0128052350716, 999.810820617125, 1043.5597691350556, 1064.556976028109, 1068.62617682186, 1072.7110725789264, 1094.460447477126, 1142.4740661963167, 1202.75402449999, 1265.1635630955539, 1330.041211046411, 1396.9747622686766, 1465.7495962828991, 1524.3571402233654, 1551.2129506389776, 1556.4774537452254, 1561.72003591353, 1589.2599554259639, 1649.490356567753, 1719.9083461726673, 1784.6811093670367, 1849.4985487824172, 1914.446920672174, 1972.0859067140937, 2017.3856577785764, 2036.6227211730727, 2040.4265004980084, 2044.195835119111, 2063.4258779051875, 2103.6031601889463, 2148.8563811563367, 2187.1981161114445, 2223.6808902934094, 2254.2180230882523, 2281.197007542128, 2299.914186227422, 2304.749732699185, 2306.0654723209823, 2307.5607521483985, 2316.0040260448827, 2328.128025258242, 2337.186501804182, 2343.661587489498, 2344.7790653240886, 2343.2470123121993, 2336.885113084439, 2328.1123448804606, 2323.07597552197, 2322.0603866554184, 2321.034954452254, 2315.5213148290068, 2300.8848363534703, 2279.57737220434, 2255.22747525261, 2225.79182279679, 2189.112917742326, 2150.2887701623376, 2115.0668995364426, 2097.8003819825776, 2094.299393190278, 2090.783171173025, 2072.171805943696, 2029.2503289752894, 1974.350817005643, 1915.0036048801205, 1853.7651074128648, 1787.0551173292029, 1722.3041090357074, 1665.315399217325, 1638.2092181564442, 1632.82010022048, 1627.4228924830077, 1599.10395591149, 1539.4521457115432, 1468.861656941796, 1401.2205362368538, 1332.8931301176378, 1266.5458116244251, 1204.0926535454619, 1153.870301494067, 1131.2351060666165, 1126.998338257258, 1122.7684257818194, 1100.8668297215463, 1054.972072918669, 1002.2139995862747, 951.8503630496504, 904.3217724696965, 859.8115915328507, 817.4886021079535, 783.9722267717403, 769.0420099319183, 766.2211983316196, 763.411779307722, 748.9106749392504, 718.8451481438117, 684.4723184273128, 651.8578095310688, 621.17853187023, 592.1958945680258, 564.8062170258428, 543.1691747725871, 533.444689019132, 531.6061415493399, 529.7751197762326, 520.3324983037576, 500.69427056012097, 478.29799013823947, 457.0597108867916, 436.86961616028265, 417.8005330217085, 399.771064874881, 385.4424375298705, 378.98243404875956, 377.7658338859059, 376.5521369344436, 370.27721949719023, 357.1893128908298, 342.1417457504704, 327.8450819655212, 314.28052872981635, 301.3196588322214, 289.0280599070926, 279.2676097089179, 274.8533297498379, 274.02236596443254, 273.1941068457872, 268.9123849787356, 259.94492312158457, 249.5925344028632, 239.71956568152825, 230.29269191607207, 221.32213550375596, 212.73467790938702, 205.9139032524054, 202.83046243417544, 202.24598232498653, 201.6634920133855, 198.65697968966748, 192.35478381953354, 185.05966111219485, 178.09600230778594, 171.4281809303023, 165.0407602442583, 158.92879374317857, 154.05544501701843, 151.83970458079713, 151.42214086149775, 151.0058280715809, 148.851375166755, 144.33189656713157, 139.08935400718087, 134.06964422316514, 129.25540119147195, 124.63148885466977, 120.20373732671355, 116.66892897807745, 115.06066737618801, 114.75566472836111, 114.4525541730678, 112.88441843904, 109.58448539555926, 105.76099784956908, 102.08923151481132, 98.55375711792128, 95.15763239766159, 91.9047238047966, 89.29885480321146, 88.11505822332235, 87.8903189375054, 87.66624996699376, 86.50635386939078, 84.07018250268099, 81.24009353261232, 78.51572128980382, 75.8905130894503, 73.36513847978836, 70.93896497734183, 68.99361613091477, 68.11003496017459, 67.94231027039264, 67.77505353960986, 66.9091416025888, 65.08489342849717, 62.96712168983497, 60.92568353305373, 58.956860736236294, 57.06310912480383, 55.23711588411437, 53.76965284588519, 53.10390212202992, 52.97749106031431, 52.851425594034275, 52.19865106588833, 50.82410782859227, 49.22335401280439, 47.68071690094785, 46.19079681062249, 44.75256107872235, 43.367645364148444, 42.25622333473678, 41.750961380959794, 41.65495941310814, 41.55919571219052, 41.06293134569647, 40.01750752421445, 38.79711932817218, 37.62037354168855, 36.48565330863598, 35.391372335293994, 34.333638644501995, 33.483671263643394, 33.09703533402433, 33.023594291011925, 32.95034247310147, 32.57085189528528, 31.770355099604153, 30.837771097088783, 29.937169612336515, 29.066699967136813, 28.225114099904385, 27.412025111936053, 26.759022711600252, 26.461431072427875, 26.40500738640136, 26.348767545357713, 26.057201941713217, 25.4407229618377, 24.722280134623823, 24.027324415821987, 23.35529416099722, 22.705607675830763, 22.077388526479258, 21.571305818240933, 21.34126052976962, 21.297552727696853, 21.253953987779475, 21.02802714960494, 20.550823495059387, 19.993952535214202, 19.455162526163548, 18.934674773765952, 18.430552631920477, 17.94320362975921, 17.551306755415293, 17.37268610560189, 17.338733540662492, 17.3048531397001, 17.129358652553915, 16.759488104011336, 16.327778851390203, 15.910581315050667, 15.506962881203716, 15.116893426418375, 14.739565257258752, 14.436522057503916, 14.298559252733384, 14.272339113128073, 14.246181909312044, 14.110495369553142, 13.824532962518536, 13.490895248059395, 13.168386762240562, 12.857322409847855, 12.556702135177732, 12.26661886446346, 12.033379137971103, 11.92722739881711, 11.907068513756416, 11.886963031593956, 11.782872759490921, 11.563416634793452, 11.307598883893894, 11.060739257795005, 10.823621980695812, 10.59459324077987, 10.374176135463458, 10.197149885185736, 10.116734845368692, 10.101457366353124, 10.086220635210784, 10.007307322208263, 9.841243187836756, 9.64807707820494, 9.462365266016139, 9.283685961151306, 9.111697515844796, 8.946479774123267, 8.813968974687818, 8.75387844670257, 8.742479986086797, 8.731114221241937, 8.672320054419297, 8.548797938392921, 8.405528861193625, 8.268192376615099, 8.136784616907654, 8.010950269130182, 7.89058151895361, 7.794679429888556, 7.751382890268382, 7.743184279657142, 7.735013016522713, 7.692782131070233, 7.604510162298519, 7.5029199848555885, 7.406234702589975, 7.31457862199374, 7.227619135696868, 7.145235941809627, 7.080559167283122, 7.051625909701899, 7.046157502586454, 7.040712072349671, 7.012691052474117, 6.954615416033807, 6.888568024856127, 6.82697561085794, 6.76971037954381, 6.716787783100293, 6.668116512708881, 6.630888604977498, 6.614519935845082, 6.6114558456144765, 6.608414577100992, 6.592902065181043, 6.561549494244226, 6.527604603122117, 6.49761026744137, 6.471731320561615, 6.4498707695739395, 6.432008606467971, 6.420178173138708, 6.415570223007327, 6.414757431707648, 6.413966688380164, 6.4101770046514055, 6.40407406843342, 6.400421173859363]}, "10": {"0": [2.686704679510641, 2.6931364424980426, 2.6979929176922006, 2.698516081238626, 2.6990486794477486, 2.7050457548005773, 2.7343526676334307, 2.8032413290086935, 2.901816085304001, 3.030938318781014, 3.1906930620886547, 3.382602501471814, 3.5299270143851187, 3.5730178233408663, 3.5772563444349954, 3.5815053174205636, 3.6261534036114793, 3.7995012391994836, 4.090268893047962, 4.422491492470101, 4.800666929874376, 5.229599598649518, 5.715611836546367, 6.076116549918092, 6.179975173305962, 6.1901534060400705, 6.200354933520322, 6.307136601233207, 6.718085686963037, 7.397235418833748, 8.165761438418718, 9.036570262364704, 10.024746732675514, 11.149013768348514, 11.989540159443946, 12.232599000230717, 12.256407768291533, 12.280270082862373, 12.530398942941106, 13.498351412794177, 15.11267784409636, 16.958703778421096, 19.068372800741685, 21.484959213658833, 24.258455108076454, 26.342664591008035, 26.948171838256695, 27.00756534965689, 27.067110160428584, 27.69171101812086, 30.116491934096278, 34.19252967204706, 38.90351810374749, 44.361003020599185, 50.69392824321978, 58.06425998686819, 63.68041720655446, 65.32283454803945, 65.48412841201339, 65.64589484730602, 67.34485731680947, 73.97982052087319, 85.30309035719158, 98.6211420440217, 114.32862345032915, 132.95015627379416, 155.099881752763, 172.30331436186, 177.38901397590342, 177.89204200384893, 178.39239444109418, 183.6748161430546, 204.63973462266966, 241.2491265916705, 285.7543325745721, 340.1766470726265, 407.3054876588291, 490.60354618106135, 557.9560954607763, 578.1633178897742, 580.1777786115111, 582.2027683605854, 603.6523975294996, 690.0130192815122, 848.3287294295858, 1048.1570158390466, 1299.2678896406474, 1591.2022451376708, 1883.9802254163055, 2050.7397833815694, 2089.310148391982, 2093.226909998594, 2097.1158520043573, 2135.833800761187, 2246.4806520947404, 2349.9874434256903, 2375.7760199068744, 2332.9386963986562, 2212.3796202744834, 2011.0256836799404, 1838.4020465447982, 1785.7390356532937, 1780.470254340231, 1775.2178641408132, 1721.6449802667291, 1521.442983584689, 1235.4610686253413, 997.5948587700672, 807.4860076623153, 658.261995993343, 540.7225793008208, 475.83989434742654, 459.7460978922531, 458.2270717342555, 456.71339304604265, 441.3745815697789, 390.2360167328075, 326.4349093949408, 274.5830789863994, 232.1150487250178, 197.07358838424685, 168.041050235022, 151.3290283350442, 147.09436789876023, 146.69255464679733, 146.29210055252287, 142.22091723452687, 128.4022879681188, 110.53031381043944, 95.4355213353206, 82.63919116153362, 71.74908782367773, 62.45983998044366, 56.999717883710794, 55.601192843972285, 55.467992807935765, 55.335173331504556, 53.98114529329388, 49.348475978587075, 43.25463017273915, 38.00409004656896, 33.47772200244483, 29.565071340069125, 26.177602812060755, 24.16296138129466, 23.64430702400195, 23.59482644990373, 23.545472823625303, 23.042739022052555, 21.31047602639391, 19.00896917116092, 17.009318193800194, 15.272055596444872, 13.764103224643305, 12.458716936671394, 11.684410372564495, 11.48569894068037, 11.466777494013156, 11.447908122556079, 11.255816735663233, 10.596952749446437, 9.733444174738226, 8.996098120759916, 8.371176858493905, 7.848590820739577, 7.418349580555696, 7.17820649336205, 7.118940250547208, 7.113342615759983, 7.107771279119352, 7.051726382727343, 6.869191279234804, 6.659564607453036, 6.522614944192821, 6.465226753499785]}, "11": {"0": [2.6920555131093624, 2.7668262251085753, 2.923111854902321, 3.1618916925189446, 3.4881504710247504, 3.9099598014927777, 4.229116371611915, 4.3044153351169845, 4.310440902870601, 4.316481006747642, 4.394431830046489, 4.78400781664107, 5.519293797277197, 6.421061427324279, 7.523193621671785, 8.874559086563337, 10.53926326798854, 11.782796742090769, 12.075696407224871, 12.099140015998138, 12.122640031806723, 12.425992354597701, 13.946292481658402, 16.844689624745218, 20.462070961160673, 24.994616757146986, 30.697552301097954, 37.915197073870125, 43.42552673863655, 44.7383511102496, 44.84355981613676, 44.94904040936895, 46.31428058575037, 53.231781662953544, 66.77307904100626, 84.30918166095321, 107.20333126076808, 137.37283966835307, 177.59074451468598, 209.75786912788055, 217.59028898785363, 218.22393076627537, 218.86025763840752, 227.12880937173395, 270.01763020226286, 359.38415491859877, 485.42631288809224, 666.5977898074694, 929.6514692485853, 1299.0659853096963, 1571.838831839882, 1631.432998507239, 1636.109894889373, 1640.7827451794674, 1697.7875767763096, 1933.1544017015347, 2161.783356352316, 2203.3423693475756, 2057.2603566083617, 1727.132577340391, 1298.0253047057774, 1052.4838979583635, 1004.386704208082, 1000.6983809394192, 997.024486618341, 951.7507039159625, 771.0793340364468, 557.393624637547, 409.7155851278617, 305.9604170072894, 231.60271088830686, 177.3824552637745, 150.81529240413633, 145.67609948934734, 145.2793438847684, 144.88381319633342, 139.96526103889087, 119.62702265827694, 93.82087597919974, 74.13723802236309, 59.00021259931598, 47.274937234866194, 38.13348516674974, 33.43152064551056, 32.501567898245895, 32.42968565341749, 32.35799673075006, 31.46354961398265, 27.694758463467807, 22.739038557310096, 18.80993576103704, 15.693549275743162, 13.226257151195457, 11.283715100410166, 10.287717740751884, 10.091807526373005, 10.076656476143839, 10.061545933360854, 9.873245442290976, 9.088660643880548, 8.08881088049794, 7.35287403774939, 6.847697282614914, 6.548806087688573, 6.452637075161541]}, "12": {"0": [2.6875962870546144, 2.7667268707594195, 2.9359428347938317, 3.1942822147071444, 3.5483613744429467, 4.007899011464243, 4.356834169073993, 4.438675080098788, 4.445013836907542, 4.451367216303296, 4.536133798230911, 4.964257503846199, 5.778936224471232, 6.784753682150934, 8.025114732488618, 9.560816901946684, 11.474089970029887, 12.914744518065971, 13.252775554795523, 13.278950580763764, 13.305189221410117, 13.655439176798838, 15.433331115250066, 18.85590262286707, 23.177041139365553, 28.653670085754797, 35.64055450379215, 44.6127921590877, 51.53463377195858, 53.17871298466074, 53.30630739241353, 53.43423200428993, 55.14442887399171, 63.9448704161803, 81.4183593562629, 104.44425301077648, 135.08434266768793, 176.30490985246843, 232.587947759315, 278.37372886349664, 289.5572147061229, 290.4302960852504, 291.30637931016304, 303.0832587725521, 365.56378266817944, 498.693169623393, 690.3963859080784, 964.3886355217784, 1327.2732689518682, 1696.9077670912923, 1869.0600674030575, 1899.1095371242145, 1901.3215645753023, 1903.4580041960294, 1927.7706933529118, 1999.6417796944409, 1965.4483702153527, 1752.5835888556564, 1397.9447099985175, 1024.1446787420884, 732.7578059199257, 595.98238998705, 570.2295853673965, 568.3268553402811, 566.431150989404, 542.2012195497443, 444.4593350213609, 327.5726392215072, 244.86036251901012, 185.28655694393552, 141.73827694822296, 109.45780492585735, 93.48666470638261, 90.40035910654876, 90.17002258288964, 89.94044449617056, 86.9924772174962, 74.64021345257984, 58.83996904163983, 46.72520412709553, 37.371164692884776, 30.10883480480686, 24.441829944938743, 21.53070116316905, 20.959613277685037, 20.91683455925788, 20.87416001335906, 20.323532983594706, 17.990602296068097, 14.933404151555015, 12.539391356017017, 10.678179446474942, 9.248582153927407, 8.168039598991454, 7.641466627794548, 7.54207742467159, 7.534705973573289, 7.527353642435489, 7.433315729540971, 7.056319486468941, 6.643857578149134, 6.453314746716228]}, "13": {"0": [2.6429612730558505, 2.6670903650838316, 2.752976956883096, 2.9007799550940967, 3.0261391166008904, 3.0583501079031343, 3.061128518928811, 3.0639172326165367, 3.0977598036139895, 3.262486355031527, 3.5780903536976583, 3.9692653176809887, 4.444877648319896, 5.0183022585606984, 5.706583622499689, 6.211721785514131, 6.3347277143093885, 6.345239923135349, 6.355773463926328, 6.482481689750291, 7.079423116606566, 8.165628311811535, 9.466944591605143, 11.03305680969941, 12.926343324371045, 15.223115210483499, 16.930930625815023, 17.34991851065768, 17.385719052992638, 17.421612058494144, 17.85410312967234, 19.90771440347305, 23.70960132103269, 28.352936501089626, 34.05314421276018, 41.086518445786034, 49.80111256188307, 56.41177263441556, 58.04978180991441, 58.19023108024824, 58.331076063563415, 60.031236587153, 68.19704271814545, 83.70944727773991, 103.30312427829047, 128.24800108873836, 160.25286475683518, 201.6985964839813, 234.3739582644337, 242.650384803753, 243.366067419428, 244.0839941257119, 252.74914380220082, 295.2529184820049, 379.9750182055401, 493.6528158790386, 646.3646211053174, 848.3224754365962, 1101.1011802841426, 1275.746542098048, 1315.367208093507, 1318.7120069782225, 1322.0569159460606, 1361.1644741437683, 1520.0835443695653, 1702.0829209434053, 1781.9870628623348, 1748.3733024832782, 1603.265228085931, 1368.1491470140988, 1194.7020728370169, 1154.6817206155272, 1151.3978951032523, 1148.1089732812247, 1108.6236987580073, 942.6952876103744, 719.6079065810343, 548.5411350419776, 420.82831866383594, 325.76958019705603, 254.6120727645296, 218.69202225092835, 211.3495696355537, 210.7438262900858, 210.14005673820253, 203.13858363698216, 175.35793718646295, 139.98689084062536, 112.52625893995179, 91.01509159415217, 74.04320568687898, 60.5696471850422, 53.46037810854583, 51.97884932562559, 51.85596772168068, 51.73339147400474, 50.30616439436407, 44.53503030688508, 36.91989831726121, 30.765582158752103, 25.77423321299962, 21.71029409109963, 18.395589711183376, 16.613945461373266, 16.239838475000266, 16.208748754770124, 16.17774754236723, 15.816688076697096, 14.347988389478921, 12.39200500109506, 10.809299313295483, 9.540035369688823, 8.529958595043603, 7.739889004832248, 7.339260427669919, 7.258388885480507, 7.25175286423436, 7.245145032233178, 7.168400028466544, 6.87278756308264, 6.537840434239303, 6.371850539718626]}, "14": {"0": [2.6342521685845393, 2.638893493778188, 2.652472026121742, 2.6748504559573063, 2.7052211551601593, 2.743978534415166, 2.778710480983188, 2.792342552424473, 2.794055681675511, 2.7957769100715293, 2.8100749993367566, 2.8529166115688223, 2.9177391678380946, 2.991070200575974, 3.07315536331163, 3.1645221505954475, 3.264738622566635, 3.3452407189596656, 3.3753154743931764, 3.3790702257399787, 3.3828384996355276, 3.413993653608677, 3.5041266929363832, 3.6344987966436495, 3.7756393030450943, 3.9274428708522175, 4.090950342617906, 4.266508086868294, 4.405120956359323, 4.456651921283572, 4.463052233386772, 4.469467747540985, 4.5220599730809505, 4.674202426433384, 4.891641938741226, 5.124335573253605, 5.373597196961538, 5.6400155233967855, 5.924362776813357, 6.148025259443773, 6.231029284099577, 6.241326509025804, 6.251627735047047, 6.336416957141091, 6.580200374251508, 6.92806404255478, 7.298710483595238, 7.695136606962872, 8.118663560706507, 8.57131592645524, 8.927383510510605, 9.059835984025908, 9.07631998629745, 9.092834049431584, 9.22835832811444, 9.618329006374008, 10.177294241571305, 10.775956882965824, 11.418188362105955, 12.107630444833475, 12.848773325348862, 13.433942378375065, 13.652200855019975, 13.679299417961031, 13.706439255822488, 13.92987105647633, 14.574637676280263, 15.499023070721911, 16.493766702375094, 17.560978163466892, 18.708672221271637, 19.942171465723742, 20.918692616396672, 21.28229441383525, 21.327460238673723, 21.372753032788538, 21.745941691708694, 22.822052439969728, 24.370278523902122, 26.035510371742443, 27.83249683700942, 29.772251671654583, 31.865445490294103, 33.52705309412308, 34.1483627701103, 34.22564650774885, 34.30312221287028, 34.940658173566504, 36.78449818291351, 39.44993878114189, 42.32834730780566, 45.45037900208176, 48.833662443443004, 52.500108984890694, 55.42171998406954, 56.51847878582704, 56.654964179012126, 56.79180042902589, 57.91580045819961, 61.17709173699115, 65.9009739778568, 71.03956683473861, 76.63283364251944, 82.73190580879192, 89.36912064254669, 94.6910416503694, 96.68701463439758, 96.93548801577579, 97.1846831614416, 99.24794918843779, 105.23833414056553, 113.9643158496764, 123.51632939286215, 133.9828537741751, 145.45911073053307, 158.06402735236279, 168.2210192323328, 172.05100651947765, 172.52869687438348, 173.00795259179208, 176.9715911969037, 188.52640902621152, 205.49600313970862, 224.23628390264713, 244.93553459602822, 267.89496751475116, 293.2619842373466, 313.90476525813074, 321.7043535261832, 322.6785701437223, 323.6564006692795, 331.75235719859273, 355.50401679768464, 390.6221734945935, 429.65999670932644, 473.0843355177747, 521.3240541104759, 574.9084298746685, 618.3208738209668, 634.763003820454, 636.8104026616057, 638.866641760101, 655.8848119260815, 705.5669711620184, 777.5703092074324, 856.4699457170128, 940.6656931868089, 1028.2897024418144, 1119.7180632014279, 1187.7244879510636, 1211.7610538574081, 1214.603581579584, 1217.4384390684463, 1240.9270598346948, 1306.9032482223156, 1389.2517043065477, 1464.0974277818887, 1526.793998451077, 1579.0342434449153, 1617.7110630975649, 1636.3185153274756, 1642.0170514300776, 1642.672699754215, 1643.3112900974365, 1647.4691326310124, 1653.1522078930957, 1648.671472393299, 1629.4180306655435, 1596.48452110619, 1550.855480236764, 1491.8321733056969, 1439.769629416681, 1420.7179070115876, 1418.3482578405508, 1415.9082733120276, 1395.1141492957222, 1335.2221284616505, 1248.0502456475979, 1156.7239171793115, 1065.5388271991376, 976.1049309486706, 889.9235943907703, 829.5256635414021, 808.5055991062715, 805.949676085825, 803.399555984751, 782.844959603797, 728.3613316000776, 660.3564967656546, 598.6486484164152, 542.6984431075131, 492.34588230382536, 446.9425268254305, 416.3067368743122, 405.86952090313173, 404.60639909144163, 403.3464081102259, 393.23037435553164, 366.64331650625866, 333.97732717432524, 304.5410407674882, 278.07746243886663, 254.14523104109404, 232.55912675380074, 217.90034819891136, 212.8788237751464, 212.27383659220843, 211.6706272349213, 206.82681450533292, 193.99014742189289, 178.1081169934271, 163.69431745940415, 150.58153728054126, 138.66205892995063, 127.81318800751487, 120.36330999495435, 117.80961079806644, 117.5004768561267, 117.19235025480295, 114.71631556851942, 108.1309238166059, 99.92144168596039, 92.41132210709686, 85.53533737447579, 79.22750564385996, 73.44218466819511, 69.45974429763619, 68.08465277247343, 67.91789486285847, 67.75155275097924, 66.4166437267624, 62.857746453391705, 58.40431834073442, 54.304070176871726, 50.520740240754385, 47.0374772739934, 43.82335780181678, 41.60126841642533, 40.83260691607618, 40.739435442725046, 40.64649590209968, 39.898381023022665, 37.90034305345078, 35.38796430547385, 33.066761472067476, 30.918964657125013, 28.93208393585463, 27.09124103070492, 25.813906660294954, 25.37224287564911, 25.31858804870117, 25.26505422121557, 24.834498328436442, 23.681711545461074, 22.227889076610072, 20.87868487799754, 19.628449767486206, 18.468908843415196, 17.394251273198304, 16.647652124178656, 16.38923982077995, 16.357823115823173, 16.32641931719034, 16.073928929839116, 15.398838089032507, 14.547584704409282, 13.757333612305487, 13.025859460521845, 12.349328481995173, 11.724556579662297, 11.291860530149789, 11.142387757590198, 11.12424118331489, 11.10614404296746, 10.960677785508533, 10.572380806348553, 10.085072404745036, 9.636323180224112, 9.223632520251426, 8.845333301547761, 8.498819606027572, 8.261450654232396, 8.179954518952835, 8.170072918528918, 8.160223821087015, 8.081264268302979, 7.8719984953459745, 7.613018736655603, 7.380751751156167, 7.17297286659467, 6.9888357008180035, 6.82751816274535, 6.721478231750549, 6.686392065572748, 6.68218786310059, 6.678007587620229, 6.644871468694091, 6.560326790573067, 6.464381874183538, 6.389427241300661, 6.334106251068919, 6.298437916663267, 6.285215551351576]}, "15": {"0": [2.6462958858684056, 2.651537243663792, 2.665377578994559, 2.6828677675340984, 2.6898284370369256, 2.6907197309746422, 2.691619160029962, 2.6993448236913617, 2.7237919882661106, 2.7649554095653905, 2.81418304501791, 2.8726581576151218, 2.9393038888325793, 3.0144556298683267, 3.0756384698254737, 3.098793470085522, 3.1016625459965628, 3.1045431298830177, 3.128418244019014, 3.1986696360209996, 3.301989829015901, 3.414279420746209, 3.536537207533764, 3.6691438007392114, 3.812575797964199, 3.9262399951123204, 3.968621337031521, 3.9738940549457626, 3.9791775687903748, 4.022585393823208, 4.147814495531784, 4.327391683675792, 4.520005012732932, 4.726501582564309, 4.947756432685107, 5.1846085659780705, 5.370948181240356, 5.440070756743132, 5.448653267252705, 5.457258676992656, 5.528356207695237, 5.732338483468889, 6.023647880567718, 6.33391776470833, 6.665008793985366, 7.018968130522235, 7.395980821733945, 7.692965665162997, 7.803189180254829, 7.816905448032728, 7.83065379269883, 7.9436371291035615, 8.267805319094881, 8.730547017724959, 9.226049739301112, 9.75638101241514, 10.325118712003, 10.93440928902482, 11.415787524796249, 11.594757031382771, 11.616978217093928, 11.639254377643802, 11.822533914742907, 12.351851347623219, 13.110822251303524, 13.92590821874509, 14.802494807033575, 15.745099926890944, 16.7578158842763, 17.558354251349293, 17.85686073410895, 17.893885242936467, 17.93099844709868, 18.236387517078484, 19.11782247402086, 20.383053828365725, 21.745213455066676, 23.210593249027326, 24.78855922343691, 26.488527282191622, 27.835331270883955, 28.33900138982484, 28.401616870790384, 28.46437393356263, 28.980925864827373, 30.472664506635805, 32.62318557500433, 34.94712255239729, 37.45907817146139, 40.1800620269344, 43.12054638152557, 45.4644685735555, 46.34005288429509, 46.448966183813305, 46.558180111995455, 47.45891022630687, 50.06692693232717, 53.83915649008524, 57.93143607192572, 62.37007422203509, 67.19476912152867, 72.4497045281845, 76.64117958434387, 78.21219460378924, 78.40764475210644, 78.60368013076494, 80.22111560004888, 84.92863568164512, 91.76156474718144, 99.22068141046033, 107.36654898674412, 116.26922015147254, 126.00818449338993, 133.8445447351509, 136.80368074913278, 137.17053795099383, 137.53853690525372, 140.57640303940732, 149.4270097291733, 162.36924737185478, 176.60501085575842, 192.27073059314944, 209.53224204467335, 228.56997792377007, 243.96515988231698, 249.77567327161555, 250.50134220543896, 251.22968688882375, 257.25277577012696, 274.880901046606, 300.84042977085204, 329.60534051019437, 361.4090528739482, 396.7769248868432, 436.0370996053925, 467.8578976513642, 479.8942394162156, 481.3944544596387, 482.90607881320426, 495.408219646561, 531.9496455019423, 585.8868065411486, 645.2719521611358, 710.3868208192386, 781.6902633462055, 858.0463845639664, 918.7113373274968, 941.075676014643, 943.8366539593612, 946.600560813395, 969.4471355095326, 1033.4450087548498, 1121.4703473242312, 1209.0503539204028, 1293.5364481052488, 1372.0769362739493, 1442.2797757986086, 1488.426369943206, 1502.6212652720808, 1504.4064699798716, 1506.1780595077812, 1520.0917984192706, 1554.2948184868353, 1587.992459284285, 1609.9995143139245, 1616.8324785251766, 1610.7572532397487, 1592.3099254845276, 1568.9787311198702, 1559.2032371084115, 1557.9221146762152, 1556.626860260403, 1544.0846155336733, 1508.7943863753055, 1449.754731623505, 1380.2785062540286, 1302.7579245061509, 1218.8885529983472, 1131.3080605086177, 1065.930285178456, 1042.4576365297305, 1039.5374336576988, 1036.61258606184, 1012.8584959439339, 949.7991391711075, 867.0458504554177, 789.8728583065974, 717.9109003450615, 652.0991593748086, 592.1418008900531, 551.2713271515807, 537.2724038629541, 535.5768872147712, 533.8866957830215, 520.3111302614377, 484.5863733644762, 440.62043869838266, 400.91515241249016, 365.18607684641097, 332.95808896905567, 303.87504423695316, 284.16434511376576, 277.4489052716059, 276.6372756021712, 275.8265148262576, 269.299385206206, 252.0977985620856, 230.83923436129675, 211.60318305679084, 194.1663083947094, 178.35220488925668, 163.95385452258446, 154.134567764274, 150.76757931412843, 150.3595735096246, 149.95271082963595, 146.6886722877893, 138.03281149115887, 127.25278830463779, 117.41688847752643, 108.4261447906239, 100.21072950796555, 92.68585023077526, 87.51518569908627, 85.73380193790697, 85.51783825750144, 85.30265527220168, 83.57397465020532, 78.97005117525129, 73.21376024700399, 67.92002346593843, 63.061015864702256, 58.590274329326135, 54.47417362990777, 51.63214799736565, 50.651762821868694, 50.5321888213136, 50.413016673098156, 49.45644002685343, 46.90653861251252, 43.70271693831259, 40.74889687236311, 38.018257674454055, 35.49557799381052, 33.166224204624804, 31.549823227940767, 30.991709712417638, 30.923853802257117, 30.856165802914948, 30.311023287266014, 28.854304671391557, 27.019947614859113, 25.32027269171953, 23.74529957707186, 22.28611992334954, 20.932529146257984, 19.992520977317906, 19.667291184429907, 19.627761703474846, 19.58832621904972, 19.271291386903588, 18.421466580643617, 17.350132620913065, 16.35769082309831, 15.436461189228972, 14.583036323959288, 13.791317690335868, 13.24186109396178, 13.052290614570971, 13.029208181057399, 13.006183619957952, 12.821124755279884, 12.325850934100512, 11.704364227189691, 11.130240396884838, 10.60051915232511, 10.112360218916915, 9.662904649259165, 9.352690002036613, 9.245983814948435, 9.233047559333531, 9.220148303886772, 9.116528702249314, 8.840666857703374, 8.496414796043862, 8.182496952251983, 7.89694776282834, 7.63846257922186, 7.406107546307008, 7.249688832027809, 7.196964471043735, 7.190579075952625, 7.184219061863069, 7.1333807370723505, 7.000682870690781, 6.841723030791596, 6.704616263739227, 6.589170740837475, 6.494750861600355, 6.420886717263162, 6.379200334119931, 6.366882595529521, 6.365419878127947, 6.363991422507831, 6.3534690044979705, 6.331434553814976, 6.321157215604185]}, "16": {"0": [2.644707169965358, 2.6476421940701487, 2.6539760505523393, 2.661736196327672, 2.666297550131615, 2.667017927171724, 2.667745348955158, 2.6727852870994986, 2.6857989555305655, 2.7046660846477737, 2.727387731798068, 2.7546473222871666, 2.7858446611905068, 2.820707644604138, 2.8508718500385095, 2.864272701932123, 2.866319141129072, 2.868376170994494, 2.8823967222679734, 2.9174217422069417, 2.9644029021805514, 3.0151703577288353, 3.06985524250161, 3.128277722842576, 3.1906616688333838, 3.243295385264595, 3.2659787304546715, 3.2694083161753835, 3.272848596031822, 3.296104229311409, 3.3537147808985597, 3.430321511367145, 3.5113108893745153, 3.596718321356564, 3.6868071564856693, 3.7817632396398277, 3.8605868952787143, 3.894229544952739, 3.8993101752734645, 3.9044037473963393, 3.9387611453258544, 4.023692393184792, 4.13555508769482, 4.2526432494167175, 4.375370194251889, 4.504132047535581, 4.6389629543726825, 4.750322311796035, 4.797873472091006, 4.805075783106376, 4.812292611902788, 4.860830673120466, 4.980329902682966, 5.137346770677825, 5.301291205481337, 5.472921443584841, 5.652601737796519, 5.839865185834218, 5.994471461125221, 6.060430924646904, 6.070389513214123, 6.080371019458083, 6.147602431997071, 6.312781846888577, 6.529351823210166, 6.755446836765786, 6.991540470318893, 7.238199586226542, 7.495934740440821, 7.7078793345437475, 7.798613753059179, 7.812299421722273, 7.826017167273575, 7.918475495506292, 8.146205910484875, 8.443827567908023, 8.755243519433316, 9.081606525477758, 9.422356567319069, 9.779134687897765, 10.074119919094993, 10.200054417915096, 10.2190641541431, 10.238117222871763, 10.366521653607439, 10.683331234595663, 11.1003529780743, 11.536709518861572, 11.994259111175067, 12.473931168203269, 12.977038780206922, 13.393062624026495, 13.571161734340862, 13.598091048523147, 13.625115343279884, 13.8069739597395, 14.255681317731725, 14.846179901703117, 15.465641769580097, 16.11576319157495, 16.797133476053133, 17.51215534789863, 18.103958723719323, 18.357165535226514, 18.395492034964295, 18.4339014912265, 18.69248794473011, 19.329805190123054, 20.168969975774925, 21.049588413765438, 21.975052473887217, 22.946807708058873, 23.96550861396376, 24.81048140904106, 25.17228244594786, 25.226977051685378, 25.281831112358887, 25.651594054627104, 26.565127043217856, 27.76921932107977, 29.034548078259668, 30.36697106520969, 31.76787242179256, 33.24503000626188, 34.46933270735407, 34.994347102462775, 35.07374036009657, 35.153344509297746, 35.69076720410234, 37.02065508809976, 38.77517458963174, 40.62375017463747, 42.572286295844336, 44.62715326911699, 46.79462712294738, 48.596869804140375, 49.37156982704667, 49.48878474218971, 49.60629814025082, 50.39714706944666, 52.35365903996342, 54.94330102647935, 57.679347538731214, 60.56564282774452, 63.62019950141956, 66.83992018828356, 69.52554657887791, 70.6784347079877, 70.85290473725979, 71.02788674062602, 72.20928750866918, 75.14081106107493, 79.02247541836124, 83.13213875391396, 87.48685407846443, 92.10054348779039, 96.98060845692638, 101.05812373704782, 102.81355497864693, 103.07993135294589, 103.34704367661745, 105.14345027786023, 109.60672010646581, 115.54946066367341, 121.84752890491852, 128.53392212306207, 135.64603531262935, 143.20909983595283, 149.52331145815316, 152.238381236138, 152.65015925185455, 153.0633259892341, 155.85854328205235, 162.8172507735253, 172.10555613499747, 181.9878184168586, 192.50723369294056, 203.71968331598936, 215.66664325519884, 225.7061867280186, 230.03437870945376, 230.68815445399872, 231.34410236825016, 235.79371953730106, 246.9065196617113, 261.7563815684486, 277.6016427926555, 294.5525037576543, 312.67824768353114, 332.0325257661117, 348.30541656641543, 355.36167536187355, 356.4315341214783, 357.50489228844856, 364.74260160888207, 382.8440855900425, 407.0516158922809, 432.99618743785584, 460.630950089457, 490.204557470563, 521.7805012073553, 548.3231718250349, 559.7817509239507, 561.5169899779604, 563.2574093438051, 574.9956751397644, 604.2358284420492, 643.2148133133045, 684.3058575740932, 727.9512033981254, 773.8013456320558, 821.0449939636686, 860.6972860557095, 877.3835578282011, 879.8787178284715, 882.3732424939026, 899.3225842830163, 941.1710659752619, 994.0429229415522, 1047.3279409870631, 1101.4091943854005, 1153.9940283200947, 1205.7734615461002, 1245.0149861662137, 1261.1464813503142, 1263.5174270712128, 1265.8769313730227, 1281.6995465455732, 1318.840806244563, 1361.3677054411344, 1399.5679602220184, 1433.4038233557758, 1462.315760941544, 1486.6710972337614, 1502.0855893253326, 1506.938485228032, 1507.724347574686, 1508.437229002483, 1513.0340734723293, 1521.688869915113, 1527.5315398909752, 1528.8333531571934, 1523.0259871223716, 1512.5105925139937, 1496.6838665662274, 1481.0170841078784, 1472.9384898224678, 1471.674859102535, 1470.397096398987, 1461.4915474338359, 1438.075154901227, 1404.923365812007, 1367.374178835179, 1326.2534274471109, 1280.1529611464114, 1231.8457982720295, 1191.4532489856822, 1174.2682477830324, 1171.6965850880126, 1169.1136909119532, 1151.8020979475752, 1110.227664508968, 1056.2555520656176, 1002.3066826314191, 949.4270088034365, 896.9578262764472, 846.3764600930535, 807.4391729391626, 791.8927377793076, 789.578369531936, 787.2657832931292, 771.7831983376016, 735.2254175597839, 691.2960000452215, 649.6956076586056, 610.3944796440712, 573.4356706408279, 538.607827061733, 512.6016077153924, 502.1570955431264, 500.6129625960617, 499.07365580498276, 488.9133344285287, 465.35707849561084, 437.45000469636096, 411.17279739929205, 386.71679085578086, 363.80756720135014, 342.38693271171445, 326.42247896835966, 319.9955763722064, 319.0515245365324, 318.11026555041764, 311.8770680957061, 297.4910859860208, 280.3842370056155, 264.339369244351, 249.35069687892147, 235.29589254765756, 222.10616678059216, 212.26839572538984, 208.31659176323436, 207.73267347441927, 207.15054329337076, 203.30592484311745, 194.37601611578188, 183.7380842201461, 173.7587975240019, 164.39223413422718, 155.59395926292072, 147.31085392542528, 141.10768604021817, 138.60852032315887, 138.23854098491796, 137.86966037732032, 135.43231485036227, 129.77952839544676, 123.02586700287074, 116.66858008791054, 110.67580899878655, 105.02734372434227, 99.70037468494473, 95.6995247345043, 94.08428925740395, 93.84424851314864, 93.60472956733457, 92.02632141924693, 88.36409561631153, 83.97408313318253, 79.83328829580333, 75.91947887061023, 72.2192281352061, 68.7153329666693, 66.07675716457157, 65.01276034397567, 64.85526466470522, 64.69825019344633, 63.65727402186687, 61.2360108872497, 58.33136528603408, 55.576977874440644, 52.97373563705327, 50.50461737771655, 48.16558392430854, 46.39807220151634, 45.68364263157986, 45.57787937905779, 45.47242711504268, 44.775975987713295, 43.14755024574326, 41.189642425340814, 39.33375924072167, 37.5713037517172, 35.900242056183096, 34.31442060756634, 33.11373397658647, 32.628146508316085, 32.556196421486064, 32.48443377197107, 32.00965897090201, 30.902400296899003, 29.566543578343754, 28.299223014299606, 27.093129664144403, 25.94865449206738, 24.85982273334286, 24.03465095613964, 23.700661201297518, 23.651166165494462, 23.60180167793484, 23.275196441412714, 22.51113363635906, 21.591614246728923, 20.716887860651095, 19.884069280143173, 19.0934336040394, 18.341210292415894, 17.77112815262457, 17.539992674208165, 17.50567081675432, 17.47155739125648, 17.245684349180983, 16.718072908423316, 16.082149933465907, 15.477102234634842, 14.901510706592912, 14.35455358078999, 13.834722577425817, 13.440499789899565, 13.28121743065801, 13.257614413776603, 13.23407406201936, 13.078331801106069, 12.7143102161721, 12.276026651822848, 11.860557757054387, 11.465949380384352, 11.09205776572496, 10.737908764399243, 10.470320507138707, 10.362253638804717, 10.346248971622966, 10.330286444788731, 10.224732137938846, 9.978873372122191, 9.683490601382832, 9.40444395739832, 9.140858029330165, 8.891665631730694, 8.656675712752861, 8.480137652140062, 8.409094734948724, 8.398587159247167, 8.388113790758156, 8.319038511439418, 8.158265370034123, 7.966857070618099, 7.787710417038742, 7.620319343450843, 7.4642930050229035, 7.319165123669438, 7.211797180553285, 7.169044017738861, 7.162778760571228, 7.156507713837704, 7.1152387774082, 7.020895715093083, 6.910583819325659, 6.810017915800893, 6.719431148903054, 6.638056700182866, 6.565975685259026, 6.515543932765142, 6.496280270923894, 6.49346689821262, 6.490673734950399, 6.472762342887614, 6.43351770916846, 6.3920216404601, 6.359394063832321, 6.335517377000955, 6.320521413199114, 6.314529281099771]}, "17": {"0": [2.642812079699818, 2.643332586017068, 2.6459165649390664, 2.6506479012312085, 2.6578651031252147, 2.6679689688716257, 2.6780799651445664, 2.6830347421048377, 2.6839014041002094, 2.684759174436343, 2.689990925920821, 2.7033598950254936, 2.72226998259924, 2.743340490809582, 2.7673418536549805, 2.7939006145201013, 2.822809808728748, 2.8481838380910527, 2.86004558998314, 2.8620535478651123, 2.8640732367200132, 2.8762873275659615, 2.905244046923242, 2.9425802814703954, 2.982476561071619, 3.0248551436276694, 3.0700481590955886, 3.117626143054155, 3.1582973823435636, 3.1768906408175837, 3.1800476531734287, 3.183214825861453, 3.2022678408262695, 3.2467301597498155, 3.303897007290867, 3.363911338169533, 3.426645558409309, 3.4925089714294018, 3.5612376658496214, 3.6196207886787417, 3.6459565025517855, 3.6504064238053635, 3.654900220051925, 3.6818670986347333, 3.7445200870469053, 3.8240840946094985, 3.907165789103334, 3.993595001208345, 4.083503876202231, 4.177002108790217, 4.255906929533901, 4.291522458005215, 4.297537947209154, 4.303565835903948, 4.339877459449336, 4.424023145318121, 4.531020326731499, 4.641692353860823, 4.756579294095699, 4.876291451523791, 5.000317362776497, 5.104754663577612, 5.152084654156718, 5.160039042772334, 5.1680105900856335, 5.216042107431599, 5.327126973081003, 5.468196301935035, 5.614336108879828, 5.765580421330888, 5.922647990715683, 6.08521542108665, 6.222069353408224, 6.283798983957131, 6.294222294765156, 6.304684961236408, 6.367633791359644, 6.51252681535656, 6.696176173049631, 6.886234182103713, 7.0832596473843115, 7.287656746926281, 7.499380890166698, 7.677409965813866, 7.757787628000696, 7.771358904721408, 7.784961275411927, 7.866723868816687, 8.055699279923912, 8.295420243893597, 8.543569179842283, 8.800888920616496, 9.068166402231707, 9.345132645062481, 9.578678051212622, 9.684532282297102, 9.70237402378304, 9.720254174582497, 9.827707473509856, 10.076088644999468, 10.391365463421115, 10.71937791547575, 11.060165741386085, 11.41362040218704, 11.781638623818058, 12.091751567792048, 12.232048637175033, 12.25576861271537, 12.27954423839883, 12.42248433819992, 12.753560600874684, 13.174011032115057, 13.611072892592409, 14.066738761695605, 14.539748154719396, 15.031569614333094, 15.447068640007432, 15.6351391826883, 15.66693449810111, 15.698803923969232, 15.890273729949719, 16.33336485384354, 16.897473622170747, 17.483097916072264, 18.092311725141517, 18.726317135005303, 19.385503906777235, 19.94178504285775, 20.19332563550807, 20.23582540227727, 20.278464973492333, 20.535172767636645, 21.128899398118552, 21.885314109469146, 22.672058591932235, 23.49041704927704, 24.34216382234103, 25.22899909474758, 25.980371231195658, 26.32082013352354, 26.378364730187503, 26.43604679459817, 26.78249332020977, 27.584859759344674, 28.605690097990493, 29.671146945377178, 30.783182778168797, 31.9405469622129, 33.14907094808231, 34.17086196931247, 34.63429360426973, 34.71272854018818, 34.79137105740089, 35.2646613945334, 36.36366899592682, 37.76226160614114, 39.221430165043586, 40.74532186944263, 42.33572145959551, 43.996087295979756, 45.40525152420389, 46.04416214399225, 46.152037331694515, 46.260193243219966, 46.91100374239214, 48.42161907400686, 50.35325599756799, 52.370216357542276, 54.47558379587974, 56.678233645011744, 58.97921688086015, 60.931589363776204, 61.816871336329235, 61.967420007423364, 62.118341492179916, 63.02458877776636, 65.12835042916716, 67.8134602876008, 70.62498962989156, 73.56794258048754, 76.65148979269642, 79.88116472830282, 82.61889937641068, 83.8644899260846, 84.0755662251655, 84.28719382771415, 85.56068726948253, 88.52091196081307, 92.31433487523861, 96.28931912623796, 100.45509414410841, 104.82466849876425, 109.40603830128624, 113.30664588957313, 115.07748956781272, 115.37747789672625, 115.67839597581478, 117.4920456496152, 121.7146263831094, 127.13446063328934, 132.8198137750026, 138.78726156147937, 145.067098320583, 151.6658399024847, 157.29129449014962, 159.84839445481168, 160.2814464481558, 160.71572318571813, 163.33798400414022, 169.44518391470277, 177.30198213262608, 185.55251106231333, 194.2608628762295, 203.4072382306785, 213.03128472444934, 221.26342693008138, 225.0226828358326, 225.66166159817556, 226.30280785156066, 230.15267756332943, 239.11844126549056, 250.67877400339611, 262.8683428580635, 275.70249353361527, 289.220383346985, 303.4861762926613, 315.72002230052624, 321.3060342798321, 322.2502667314233, 323.19757091170453, 328.9105456339181, 342.24065868345195, 359.40921342584414, 377.5508083694496, 396.6346834602894, 416.81065315365004, 438.07050242306536, 456.2431008951913, 464.5254804998332, 465.93046388715817, 467.33948278106584, 475.83106738214286, 495.60317181479047, 521.0032132052676, 547.6843799264207, 575.7033186661757, 605.2024389911805, 636.0136902382213, 662.0061051168814, 673.907159222831, 675.9326550749053, 677.9672347108481, 690.0574755630506, 717.8660939343914, 753.3007918319757, 789.9077419312222, 827.6721133569706, 866.3480114595193, 905.8768623001216, 938.8906006119009, 953.5606853110116, 956.0317136938247, 958.4967787551797, 973.0732415031781, 1005.8459437253666, 1046.7391574036762, 1086.7214975332988, 1125.9454479549393, 1164.3825483154333, 1201.6669649520486, 1230.3239892974113, 1242.5438655261144, 1244.5858003221679, 1246.625679545358, 1258.7187962889138, 1285.0895716475484, 1315.5070521096195, 1342.2762377468237, 1366.6093590824014, 1388.1070898514547, 1406.3161866488604, 1418.5567156248858, 1423.5398845339273, 1424.334606801157, 1425.1106148324332, 1429.5633619107698, 1437.6277005534846, 1444.4844096068953, 1448.300470840761, 1447.7487159480827, 1444.40410740905, 1437.6669388811868, 1429.8758275253113, 1425.7065862704756, 1424.902408103192, 1424.081952214055, 1418.8512334564655, 1406.584808397847, 1387.8410812019133, 1366.4448983745506, 1342.1888273793031, 1315.1578153511225, 1285.2144777441674, 1259.4913410531415, 1246.990370199491, 1244.76016404955, 1242.5875061429756, 1230.3377787574225, 1201.830333276755, 1164.714577965767, 1126.400240916954, 1086.9122627552993, 1046.7054617596564, 1006.086403967771, 973.4062564019695, 958.8461835840038, 956.405877364278, 953.9659163287098, 939.422510334025, 906.4651675503163, 866.8673631524417, 828.0343148940784, 790.2892656727624, 753.6112042326735, 718.1536530445256, 690.2721881224294, 678.1998032440723, 676.1874178338667, 674.1794114745044, 662.3544383339475, 636.2540014874457, 605.4956658136018, 576.1016679669589, 547.9914816402124, 521.2996213570686, 495.87359115834744, 476.07650238803535, 467.5903739371977, 466.1819310837511, 464.7776685407932, 456.49022234579985, 438.3089820967119, 417.02256834999787, 396.8507058531557, 377.71469521260985, 359.5972434684006, 342.41212178482374, 329.07484715446935, 323.35850486178526, 322.4109553052158, 321.46656395916705, 315.90613453624746, 303.71720774661827, 289.40404121884455, 275.8592375493155, 263.0338855523824, 250.86125052382053, 239.32138828462317, 230.3366752454138, 226.48109892637203, 225.84258604209705, 225.20619308033508, 221.45511482700013, 213.2295711588874, 203.58073159961575, 194.43445427767304, 185.73970861532908, 177.46046734143047, 169.61010072850615, 163.51151670919094, 160.88782672140258, 160.45183963484794, 160.01729964772107, 157.45114555452045, 151.82245657996052, 145.23077212762826, 138.94081575220568, 132.96753683563605, 127.28916831994997, 121.87183083082586, 117.64998007923913, 115.83490725562275, 115.53386395008006, 115.23385419448023, 113.46415969613813, 109.5748797826713, 104.9856548795772, 100.61974860392966, 96.46033682138052, 92.48322493001571, 88.69631071838214, 85.7363883942764, 84.46398641054851, 84.25262399131952, 84.0418531951424, 82.79721708068821, 80.05978351987812, 76.83985872347647, 73.75847589392957, 70.81638344093903, 68.00792288632026, 65.32752641349084, 63.224422491831426, 62.32002120861735, 62.16974913546986, 62.019921231126084, 61.135653089822, 59.19048400792691, 56.89069319891782, 54.694669639303655, 52.59571143320484, 50.58441726665719, 48.662197663888506, 47.15614941700277, 46.50691964532147, 46.39899973995892, 46.29137489186533, 45.65568633735476, 44.25556229724566, 42.5988188125548, 41.01422176337007, 39.49883491004017, 38.04298497894291, 36.65119423592019, 35.560657278852375, 35.09055485489473, 35.01232067551115, 34.934273461541046, 34.47362174092881, 33.45659045011718, 32.25404588502477, 31.10226989159591, 29.99801925734495, 28.93939841305459, 27.92277289206981, 27.126089594987068, 26.782595946549527, 26.725356867935286, 26.66821519553482, 26.330946582920937, 25.586837810289712, 24.7073126655341, 23.863868113700185, 23.052776831683737, 22.275477412793258, 21.529133446601424, 20.943567214166787, 20.690994214532125, 20.64895935953006, 20.6070330758224, 20.35903114135024, 19.811819541407477, 19.16500385770541, 18.5436153842741, 17.94812428855417, 17.37626093070358, 16.827720865373816, 16.396560007207306, 16.21081777000811, 16.17993281805376, 16.14912327247961, 15.966957913738515, 15.564617417629488, 15.088103930255448, 14.631236802868449, 14.192948570399427, 13.772254236725534, 13.369087807538921, 13.05235144032928, 12.915951358143534, 12.89329469507345, 12.870700227203494, 12.7371623607047, 12.44205209378736, 12.093642995214497, 11.75965668007794, 11.439786655083047, 11.133740966740902, 10.84008235848297, 10.610842780993686, 10.512138028906927, 10.495752445912771, 10.479352609597495, 10.382447408574645, 10.169702715941181, 9.918489310719362, 9.678393035202633, 9.449219417333309, 9.230422943996556, 9.021723398047422, 8.858492516923972, 8.788247953278196, 8.776590413124396, 8.764967888676704, 8.69638463830005, 8.545683653070975, 8.368759008819923, 8.200323974352028, 8.040666756951236, 7.888982921838383, 7.745584948091329, 7.634299899516095, 7.586756632090711, 7.5788844316385715, 7.57102584813908, 7.52475423696557, 7.42351269557299, 7.306352024777331, 7.196470813287728, 7.093165001418481, 6.996631841153753, 6.907160952845606, 6.838949140121772, 6.810257310191344, 6.8055179745911065, 6.800802261049056, 6.773127186342111, 6.713869160813965, 6.646634206243174, 6.5855340430752785, 6.530948654332171, 6.482480794545085, 6.439791126828914, 6.409573027753878, 6.397483927062559, 6.39559442523623, 6.393734458394147, 6.382612413394952, 6.3606505351478315, 6.3388221940048926, 6.322825679918003, 6.313590458454122]}, "18": {"0": [2.6284435451370984, 2.6440004423183088, 2.743126065732314, 2.851532071461501, 2.8790684160417337, 2.8812185122205336, 2.8833590279299828, 2.912667268443511, 3.07243642894616, 3.404693735068836, 3.843119410839085, 4.402998821411783, 5.106637337125195, 5.984377022974612, 6.638652819779171, 6.791178972692701, 6.802682917065563, 6.814212649503541, 6.971404729424076, 7.766543068801422, 9.277186142114074, 11.166277889367308, 13.545200527056869, 16.553877292264648, 20.356482907171184, 23.247584543441615, 23.928965567160503, 23.9804519591153, 24.032057746021867, 24.737909407434508, 28.346299711702848, 35.407072540682236, 44.514129915339545, 56.319310637142706, 71.70904907214738, 91.9454038767723, 107.85950062025495, 111.6775759362642, 111.96600389391874, 112.25534923896008, 116.23752540769019, 136.95708119119467, 179.02820116868463, 235.98198264807138, 313.5827307067787, 419.36555488338576, 561.8785874602231, 672.4507517674265, 698.1217433584361, 700.0310470492711, 701.97666660122, 728.5620434152573, 859.2187838976433, 1072.8470118832568, 1243.540542655751, 1326.8617681595244, 1300.9375318970483, 1173.1224684313227, 1054.4445309440941, 1026.218647847679, 1024.083084114232, 1021.943306421111, 993.432359334869, 858.2869657179134, 655.9131287078205, 491.1365584255863, 366.57857709194803, 274.8411602600425, 207.63542817810364, 174.8861252805756, 168.6168109021902, 168.16091027349918, 167.706235971493, 161.7113285816269, 136.84748184434915, 105.56950819597844, 82.06758936236315, 64.27385393126887, 50.70300328285636, 40.27791747567246, 34.99289024275106, 33.962238076032406, 33.887061500443544, 33.81207717561302, 32.82093745491926, 28.634636856036103, 23.181785966870468, 18.924456532859494, 15.598876599759066, 12.999979521263324, 10.98216167975062, 9.960735635669133, 9.763059625875332, 9.748627564947828, 9.734235835186233, 9.544418481456548, 8.74860753797756, 7.7469763994400305, 7.027847331125667, 6.555615795536829, 6.371973469084525]}, "19": {"0": [2.6081373771016296, 2.6389815647389567, 2.6494991998004895, 2.650387086723561, 2.651284980233014, 2.662876907616227, 2.7318094721643225, 2.892281860275996, 3.117069732548809, 3.4109342821276267, 3.7805873507022003, 4.236027960768856, 4.574363528492422, 4.656066771132216, 4.6629646780637986, 4.669877757228252, 4.7542574871729855, 5.1586732229132135, 5.903815755667956, 6.7959606603063465, 7.861851462392729, 9.141616614209939, 10.687729529375417, 11.833803068445343, 12.110926349823425, 12.134345162349431, 12.157820819083627, 12.44433878945696, 13.82365552455404, 16.391411417249703, 19.520740162596475, 23.34103384644079, 28.03398573686939, 33.82567973404569, 38.18903766708333, 39.25244041333993, 39.342370480025394, 39.43256277658526, 40.53646674873059, 45.884974814154525, 56.0160111407235, 68.69210638338734, 84.64949418191769, 104.83664550715967, 130.51999841207868, 150.34848029241704, 155.2441232505387, 155.65859613327655, 156.07425998037857, 161.18051797926836, 186.27539139831566, 235.1642868752402, 298.3496078110669, 379.848927261543, 483.9735343183302, 613.2605745990982, 707.121059533986, 728.9662610108403, 730.8072256723204, 732.6503285102654, 754.9361380370314, 856.5157673648591, 1009.7564261195881, 1130.440192020076, 1193.2657382033888, 1190.179829211578, 1120.2387546259781, 1046.6296734038046, 1027.486513660045, 1025.8809021304437, 1024.2705039655211, 1004.3947794730035, 908.8303158273598, 749.1488483754921, 599.6384679358979, 472.8570661638852, 371.1522334021203, 291.59771927644385, 250.7664968046983, 242.47432011289516, 241.7991544990469, 241.12591600632624, 233.19438951741245, 201.12959305030427, 159.92354752742284, 127.87031206043947, 102.79603667526266, 83.08801238121534, 67.5111442417315, 59.34812922334857, 57.671845289915865, 57.535177291844484, 57.398857070213666, 55.78506987245011, 49.191917242530465, 40.488056045763805, 33.49889639158274, 27.860170945644175, 23.29819781747137, 19.599262486714967, 17.626212206254674, 17.217822335107268, 17.18439758695925, 17.151062074650127, 16.75721831703872, 15.135629865187603, 12.975133153622336, 11.227896660095212, 9.827089829349514, 8.71286023839945, 7.837937291296157, 7.392048997427669, 7.302621203952587, 7.295349270946804, 7.288105158013573, 7.2033230232848044, 6.8696431567705005, 6.48083002460433, 6.2514213883096605, 6.178318400424353]}, "20": {"0": [2.592852569362421, 2.5941800025016235, 2.595403071268615, 2.5956373270818918, 2.5958844455164307, 2.5977878781687287, 2.603916523633331, 2.614488245949952, 2.6283562578589965, 2.645008542313823, 2.664494789334005, 2.687203032664974, 2.707826419024943, 2.717125091136401, 2.718606180707093, 2.720097823112637, 2.7299746855144407, 2.754850790643867, 2.7881522600930415, 2.8253157092588355, 2.8650912734209957, 2.90801463674671, 2.9544412302973586, 2.993535472588384, 3.0108850094430437, 3.013602170674012, 3.0163304582442043, 3.034178959909733, 3.0777462699853366, 3.135157683250656, 3.1959960328353714, 3.2608188729732905, 3.32919049635422, 3.4006684340739834, 3.4608259243009423, 3.487010832252547, 3.491113374861, 3.495225775504403, 3.5219935523123285, 3.5871130127044926, 3.6723968870561237, 3.7617364050236732, 3.855282291297955, 3.9527854208857147, 4.055293262565553, 4.140369347412759, 4.177538897477663, 4.183364008799377, 4.189202212396268, 4.227181609210947, 4.318987004886244, 4.437525358239215, 4.561490648885965, 4.6913615494215435, 4.826652993594721, 4.967533096552692, 5.084825279016707, 5.135942280332622, 5.143923455683665, 5.151962606939288, 5.204068616969674, 5.32929247335177, 5.491537491676003, 5.660966757553232, 5.838071599749541, 6.02129573213676, 6.21237455391795, 6.3705299886045506, 6.439242568855292, 6.4499828664070264, 6.460746662271718, 6.530753249274195, 6.699660852105203, 6.917864102326201, 7.145392157873335, 7.382471208169166, 7.629492593612898, 7.885291692620211, 8.098228353202206, 8.19113782908659, 8.205559618713925, 8.220020067348928, 8.3140355446204, 8.540994451615115, 8.835701915474854, 9.14318652044726, 9.464240705860714, 9.79893318161576, 10.148131327195703, 10.438593649789638, 10.565104510290922, 10.584879632376728, 10.604699128647452, 10.734280925183995, 11.0458842123765, 11.45090360920235, 11.874264116156235, 12.316673947640847, 12.778776774438134, 13.26197398514885, 13.665402847253949, 13.840419105939976, 13.867728602640703, 13.895113847116749, 14.07404079320962, 14.50607074498629, 15.067513494858703, 15.65509280586892, 16.269300811073574, 16.911327881367693, 17.58094751494882, 18.13977285222376, 18.382807329328312, 18.420784445069778, 18.458843583692737, 18.706440307287803, 19.304487720326385, 20.084134893195472, 20.898648191472184, 21.751878984999763, 22.64302877129891, 23.576040801923067, 24.355400858325744, 24.695247060570654, 24.7484263609191, 24.801735066408515, 25.148762366326675, 25.986705969373663, 27.079087045709336, 28.22272707919135, 29.422636628786044, 30.680985219299345, 32.00015964230102, 33.101796273600065, 33.58272992600677, 33.65807189873082, 33.73349502358606, 34.224704052214506, 35.41607980325101, 36.967416175374254, 38.59655454596302, 40.30411471699245, 42.09699534859356, 43.97830466861254, 45.553860195593536, 46.24081221710229, 46.348283749946845, 46.45602117548497, 47.157632057397755, 48.858725827865584, 51.08583057415693, 53.41972743644652, 55.871907231687736, 58.45431069777297, 61.166939029841785, 63.4379532733222, 64.43164003245256, 64.58724916240261, 64.74318282105953, 65.75848263740258, 68.22011197451859, 71.44477247635287, 74.83659185643049, 78.40666668414852, 82.17220206738091, 86.13592220269148, 89.46328434285955, 90.91729999826062, 91.1452077975661, 91.37403237090386, 92.86643152813235, 96.47997026971916, 101.22054687392773, 106.21429185422659, 111.48018613999612, 117.03545758026284, 122.90503703075497, 127.83535380155841, 129.99484964080432, 130.33296170712833, 130.67202359521926, 132.88228461337675, 138.2506386822424, 145.31611130187304, 152.76244346352973, 160.62772958922628, 168.94613953092517, 177.73884584957844, 185.13784651141955, 188.37988186215955, 188.88794267007114, 189.39773802786652, 192.72539034345604, 200.80869481929741, 211.41873607712375, 222.65468535045954, 234.5406958714004, 247.09292825238788, 260.3875114409126, 271.5656069769995, 276.4740851536284, 277.2432178065801, 278.01457681102477, 283.0444513498951, 295.23439660943563, 311.25175159676127, 328.1563624805007, 346.03414429091293, 364.8696659897142, 384.73898726334346, 401.38015144210954, 408.67605703081045, 409.8169273370015, 410.9607341396477, 418.4104953558323, 436.4184725817451, 459.9698495066569, 484.58436211904075, 510.3163954516512, 537.1389450017199, 565.0520922455297, 588.1256456678922, 598.0897869996858, 599.6207730083155, 601.156231281142, 611.2004764404713, 635.4733889732134, 666.3942624061805, 698.0415225092825, 729.8681943943043, 762.1828878901388, 794.7157001427655, 820.2778777054355, 831.2780099139444, 832.9607719927226, 834.6424795609888, 845.4665367170098, 870.6423456096154, 900.9244319346944, 930.4577514724594, 958.781936168457, 984.913783339987, 1009.3419555489145, 1027.5377575821058, 1034.922452707503, 1036.0494796306048, 1037.1680757637473, 1044.045042316578, 1058.8999572339696, 1075.3941294798453, 1089.0600495666502, 1099.7007495488838, 1106.9926618010938, 1111.1994094768247, 1112.8661570036534, 1112.8994433396447, 1112.87668654158, 1112.8464368427963, 1112.4641686727891, 1109.9575626997503, 1103.972400489197, 1095.3446367012925, 1083.5236107460426, 1068.7777995071128, 1051.6604905321224, 1035.8633327755786, 1028.6391661104872, 1027.4942875948957, 1026.3426727320464, 1018.7512047363365, 1000.1803366984534, 974.7084281267479, 947.4426200644568, 918.9820334421173, 889.1414315226477, 858.1454152283184, 832.7372382284706, 821.8600727547026, 820.2024953461597, 818.5433478039738, 807.8445837123885, 781.8704148782953, 749.6786884337221, 717.3409812574849, 685.4582922311454, 654.1449679467135, 623.374154544048, 599.443460492293, 589.4405419138891, 587.8985942016812, 586.3589422104703, 576.5138555731702, 553.8579051065274, 526.394556607688, 500.00610526296754, 474.7116083618896, 450.5953149628024, 427.51115631475767, 409.8138962624555, 402.53874874236044, 401.41745310995447, 400.29911122857806, 393.1552136759162, 376.82964863468084, 357.3763664356056, 338.91975191162874, 321.4291493450913, 304.86293055683035, 289.184340948199, 277.25135573814464, 272.33573236175926, 271.5851548770435, 270.8340006764446, 266.0490736314736, 255.12058107154388, 242.11832432961634, 229.85097547868702, 218.2332020415057, 207.26037136768556, 196.87682948231597, 188.96375579880325, 185.71016476816516, 185.2122635881731, 184.71572399824854, 181.54494650255288, 174.30470744998945, 165.70565627170308, 157.56899483944676, 149.8708002267407, 142.57900173881723, 135.67878952187166, 130.42171902716098, 128.2591159398274, 127.9267396537136, 127.59549012559035, 125.48264909920897, 120.6587917049122, 114.91963794254016, 109.47649471777575, 104.32752782221797, 99.43164492642549, 94.80575815713401, 91.26545466944553, 89.80838068408634, 89.58494953104137, 89.36213040824562, 87.93934127925736, 84.68673316110298, 80.80555557515086, 77.12446746850827, 73.6293104704876, 70.30945451721912, 67.15896527046978, 64.74988352004782, 63.7533950599172, 63.600625685801674, 63.44882585114327, 62.478643553342096, 60.254923345428494, 57.601021883600815, 55.07856412348333, 52.67435735100104, 50.39473263038709, 48.223792712605146, 46.56295766517491, 45.87669984571685, 45.771487994629226, 45.666585357001296, 44.994410761502316, 43.456768237186694, 41.6185132940721, 39.86543835765197, 38.19835354317973, 36.609400485714524, 35.096083598027185, 33.935472320141855, 33.456601587602385, 33.383040413956046, 33.30965537873724, 32.840451307789145, 31.766350138191832, 30.47958275035316, 29.253506910865937, 28.08502370025286, 26.968687776550272, 25.904781401173825, 25.088756281989966, 24.751480796367826, 24.699638475615373, 24.647933531559108, 24.31731220150143, 23.55916005129762, 22.652301357962397, 21.786132347712662, 20.958308934470697, 20.170118561887058, 19.416477867890322, 18.839557568805926, 18.6003281178354, 18.563579141814117, 18.52691947749802, 18.29249498547033, 17.755928963649602, 17.112902651124738, 16.498492093842813, 15.912469254041419, 15.353281542228505, 14.820528927171075, 14.411000658792368, 14.240610159842486, 14.214450388730517, 14.18836278512522, 14.022606131295902, 13.642852641463698, 13.188027401661522, 12.753192747483832, 12.339616151586716, 11.9441910432912, 11.568310732971366, 11.279705041249386, 11.160890396892306, 11.142655497978414, 11.124478413539636, 11.008349367986629, 10.742212186242293, 10.423817067753946, 10.121075243850928, 9.833292080966606, 9.559957795318752, 9.300103857250589, 9.101810269560103, 9.020309569011786, 9.007809888273757, 8.995342725223287, 8.915693407101376, 8.733171885922317, 8.51538998384033, 8.309458396392108, 8.114786235579835, 7.931142099262871, 7.7573369801442125, 7.625774057250359, 7.572247528809169, 7.563964405342448, 7.555708845158482, 7.5028182218899815, 7.384555837298176, 7.244685611454026, 7.113877929645888, 6.992415259318333, 6.879512160873594, 6.775583256857778, 6.697849455575871, 6.66660870174138, 6.661851053179677, 6.657116170721208, 6.62708959524036, 6.559351042914877, 6.483720702683859, 6.4152527087340365, 6.354468437325614, 6.301746900831845, 6.255660735427603, 6.225423816408293, 6.213935164665736, 6.212215736944449, 6.210514984671897, 6.1999916012179614, 6.178370338630933, 6.159128114689971, 6.146010480934897, 6.141697624818215]}, "21": {"0": [2.584293362670749, 2.6223255100706315, 2.741938432235357, 2.9422826171942655, 3.2266302160400113, 3.4507892159148312, 3.504531860923432, 3.508730735813724, 3.5129372113639996, 3.5683233119328905, 3.8510633389015294, 4.395401687945391, 5.072988364106147, 5.910288065430778, 6.936208959158568, 8.190466484979105, 9.122551288104951, 9.339840696979204, 9.356829114025528, 9.373855294510232, 9.598890426844239, 10.734197315722035, 12.902486620678378, 15.614506143724562, 19.002740320369792, 23.248030597955065, 28.605715149020035, 32.681159541909146, 33.64297863607366, 33.71817217471591, 33.79355798164819, 34.7923539272661, 39.87752935656785, 49.77923459407989, 62.480767891624865, 78.87012020497968, 100.13575849601305, 127.87686448225521, 149.53965773479786, 154.71789352035876, 155.12344001349723, 155.53013861530442, 160.9350709028964, 188.783134855674, 244.3865222825725, 317.41104146563134, 411.96945606291547, 530.6476509919005, 669.7987083546045, 761.3988810907779, 780.9039045900292, 782.393757467623, 783.8664069644811, 803.0415256322228, 886.4005849215536, 985.6832146942484, 1025.9287335857875, 996.4787492418044, 904.6829795635758, 771.5598279750295, 679.8953427468326, 660.3993816585389, 658.9192342273374, 657.4014509424197, 637.7819137537026, 550.5692183465017, 428.31430859917236, 330.2008991121282, 254.21995563029975, 196.287064412516, 152.27683819294748, 130.21326914338457, 125.92989900725054, 125.60729841956753, 125.2856134615492, 121.18145441663151, 103.9763449948618, 81.86565443966607, 64.8493476957747, 51.68778348386134, 41.453099328968506, 33.44843415746164, 29.335346178785002, 28.52643955702786, 28.465366963396473, 28.40443867990106, 27.624624726396327, 24.322351460525347, 19.978911269124914, 16.54498167530867, 13.831566124437696, 11.692493884613388, 10.019110910401563, 9.166062902958899, 8.999460116633262, 8.986934274694809, 8.974450500678817, 8.814800027511325, 8.146725990034335, 7.3044822378767975, 6.703086996310966, 6.316325923597599, 6.155452853923277]}, "22": {"0": [2.603817935655534, 2.667777686763904, 2.8097484847451044, 3.026667955833464, 3.322977646934254, 3.7059243555694557, 3.995469303532224, 4.064023352784461, 4.069556311254554, 4.07510127114332, 4.146138135380714, 4.498167022079938, 5.160859715946656, 5.970466907187356, 6.955545811101274, 8.159589014833726, 9.636459152457792, 10.732968428940191, 10.991581817449958, 11.012412370790278, 11.033288493269188, 11.30093299744718, 12.633080197324423, 15.163305059053421, 18.299598970790797, 22.20248710461613, 27.088070970762814, 33.221937184551784, 37.874553858916094, 38.98201777205757, 39.07139176126016, 39.160981264636334, 40.31171897812298, 46.10701016591914, 57.37018221576417, 71.84605223058306, 90.58162443711777, 115.03962759245393, 147.30611325100395, 172.90285470586903, 179.1303414529672, 179.6357998656526, 180.14360516685673, 186.68852952652082, 220.45741270459038, 289.9261011879718, 386.11964430165614, 520.8985682612459, 708.8634733854361, 960.1194240894822, 1144.228582371375, 1185.2532489652551, 1188.517908158601, 1191.7775998666255, 1232.5759495045647, 1411.388300346866, 1627.682961440911, 1721.1295517254584, 1673.611271178197, 1494.1629021471754, 1220.102352363842, 1032.589435725803, 992.74508979937, 989.6184240965157, 986.5046183880999, 947.7862181268622, 784.500233018859, 575.8488356605137, 425.41662349863907, 318.01540019623155, 240.88223337458314, 184.65778401546314, 157.09615141984162, 151.74313259516612, 151.3275681809095, 150.9132564528845, 145.80042150202735, 124.7326292785337, 98.00670323248345, 77.60820915205315, 61.89701723963836, 49.701159345011654, 40.1760660975095, 35.26604937648702, 34.29061500784683, 34.21464405111443, 34.138867620335404, 33.199040873205604, 29.24994900376739, 24.041900243161457, 19.898154519963875, 16.594425166277162, 13.962297858372073, 11.872006431261605, 10.7875071994669, 10.572652164838065, 10.55591765910625, 10.539240392937202, 10.331980593442262, 9.466968175514548, 8.346602013617625, 7.495649115726574, 6.876105036685245, 6.459567413927915, 6.2271121787920505, 6.171575078539756]}, "23": {"0": [2.6218380040593137, 2.6228434388663584, 2.6273054735252592, 2.6353036922890576, 2.6471163735224086, 2.662504554910622, 2.6814876718083616, 2.6991581246482035, 2.7074091962197233, 2.7086880835273432, 2.7099749527812143, 2.718966772830335, 2.7413375859951454, 2.773476718905625, 2.809054021381327, 2.848584009689989, 2.8915426030925446, 2.9383933115211534, 2.9780360520733216, 2.9951255832898553, 2.9977155131382283, 3.0003202190126856, 3.018066659419642, 3.0623913251304677, 3.121703691274841, 3.185558862305456, 3.253035706293447, 3.3247650995048765, 3.400500950865449, 3.4638055796154856, 3.4909062076442927, 3.495003803822871, 3.499111987709044, 3.526690939286797, 3.5951516046168095, 3.6860045193745803, 3.7812834489977836, 3.8814202672445517, 3.9864935724341284, 4.096576176482448, 4.1872492212578525, 4.226038692231744, 4.23189122249139, 4.2377559436780485, 4.277489893302311, 4.375327940186438, 4.504265264470727, 4.638499755347436, 4.779076965298896, 4.926584926522133, 5.080033480670103, 5.207298964092614, 5.261669754453201, 5.269864117746076, 5.2780751515067275, 5.333363267919122, 5.469486977000445, 5.647866269920692, 5.834211535116461, 6.028178915177687, 6.230863767808061, 6.442772596797361, 6.61699289713899, 6.6915006320425405, 6.70276563765935, 6.714059631803821, 6.789916667362145, 6.977250630595727, 7.2225381327127085, 7.47906199371931, 7.747230719676528, 8.02817024228707, 8.32200827274219, 8.564347943915086, 8.667874075946765, 8.683543685918632, 8.699215473894553, 8.80477444515151, 9.064698548576892, 9.406144578335663, 9.763262965452215, 10.137281749765037, 10.528334083320308, 10.938132635931867, 11.276866249197742, 11.42123015497309, 11.443039583265088, 11.464915553138864, 11.61266593882184, 11.976466957082932, 12.455948761008543, 12.958234480463947, 13.485203678680174, 14.038013945001156, 14.617304955403451, 15.096488238189467, 15.301653431019874, 15.332626237764115, 15.363708178890619, 15.573318191009426, 16.090340351751628, 16.769628391870597, 17.48197416065799, 18.228912783567225, 19.012604606057153, 19.835925731048214, 20.5184175426662, 20.809988319836172, 20.854022837622253, 20.898163136915812, 21.195736904721596, 21.930492844548148, 22.89957916164682, 23.92040473905904, 24.992242775104874, 26.11829812926887, 27.30236731304371, 28.285774090319197, 28.70671309328727, 28.7703219319111, 28.83408410523278, 29.263643758855917, 30.32524316752809, 31.727156476274608, 33.20277306049783, 34.75513440638873, 36.3894242725662, 38.11213676523738, 39.54224340140049, 40.15493182279713, 40.24762080213852, 40.340545285080744, 40.96733798357125, 42.518740693458746, 44.569441476760694, 46.736192462500796, 49.023747372021674, 51.43291558782245, 53.979873001582945, 56.101539822975944, 57.01321298899848, 57.15107139258589, 57.289293324034894, 58.22228912737226, 60.53323222666603, 63.59955792723552, 66.83743685145963, 70.26813524531772, 73.89536227730561, 77.73566146804107, 80.93866293903604, 82.31651840022045, 82.52515335997346, 82.73440311061863, 84.14778457724803, 87.65609461930752, 92.31698904493982, 97.26240193384517, 102.50781703895817, 108.07631078269264, 113.9955738853127, 118.9513575110325, 121.08367255922832, 121.406343382102, 121.73006690608048, 123.91956630421589, 129.37994034792732, 136.64733342408792, 144.38693169049088, 152.63443642382913, 161.42223271813717, 170.8070892586032, 178.7102122322239, 182.1200709028773, 182.63640213884614, 183.15452237034788, 186.66301107821732, 195.4040323624138, 207.10743405568064, 219.65812489172353, 233.07760924893205, 247.48634442975072, 262.9249136532609, 275.9753586983084, 281.62645826814924, 282.48567354068416, 283.3478381651083, 289.1826966411588, 303.78649694665904, 323.40243898825616, 344.55882492925923, 367.37066850126837, 391.9469468111306, 418.3830533430171, 440.8850219376697, 450.6915595135297, 452.17865138799175, 453.67030701414046, 463.7695995612414, 489.08175070006024, 523.30419986699, 560.3518946400271, 600.3925187001454, 643.3948352904888, 689.9265025941056, 729.1929529591093, 746.2777197351401, 748.8656459342194, 751.4615325837642, 769.0258209678616, 812.9401566214856, 871.8976507238043, 934.4868578979422, 1000.5485355951511, 1069.4649126100162, 1141.0328855085081, 1199.8505659641523, 1224.2078958150173, 1227.8798716634049, 1231.554496356228, 1256.0384776304247, 1314.9782474274457, 1388.3631870853587, 1460.723969873276, 1529.2012558650802, 1594.4811520618584, 1654.2274037858383, 1696.8222874830494, 1713.632439517832, 1716.0851886872556, 1718.5310353180785, 1734.134440975252, 1766.6554989407991, 1802.7555764010851, 1833.331867944575, 1858.2556629914486, 1873.6518365321701, 1881.2555485016978, 1882.2817848936625, 1881.1397440437602, 1880.8760607758759, 1880.5882407404724, 1879.2171461216476, 1870.283001478971, 1853.6860574953105, 1828.687846955223, 1795.9879430291924, 1756.4938463653443, 1711.9105093041812, 1670.1655190534473, 1651.9503396399693, 1649.162233561369, 1646.3581645233744, 1627.217309787052, 1578.5314112214076, 1513.6981808546254, 1444.1606093635276, 1371.8609249827919, 1297.6283967707375, 1222.6054136581915, 1164.3697132562363, 1140.1752198624272, 1136.5554080937577, 1132.940057655818, 1108.9037041508516, 1052.0931475490975, 984.090234784198, 918.8020103901229, 857.1589201860235, 799.2118671040834, 745.0724693917512, 704.8107801871556, 688.7808747679508, 686.4164952163907, 684.0594058517939, 668.5008894573698, 632.6545815205659, 590.2823122491953, 551.0010988695464, 514.7003249697312, 481.1143334617354, 450.01474651985575, 427.0074606504012, 417.7933545569813, 416.43935345599795, 415.0899988280548, 406.20131371600667, 385.77794505155714, 361.64183503922874, 339.29225527430606, 318.54156871154345, 299.2270313260173, 281.29329301148243, 267.9722845496271, 262.63222483429894, 261.84496860109465, 261.0601555044235, 255.88193433541483, 243.93035796100526, 229.77733790599137, 216.58911996077012, 204.2562779289076, 192.7390910965603, 181.96638902933998, 173.91673305822337, 170.6867594529558, 170.2086898686539, 169.73216807809683, 166.59310928550536, 159.32362098210876, 150.67125007809457, 142.54828474518908, 134.92951846313298, 127.77467065958056, 121.05232637639054, 116.00558665061625, 113.97639348127022, 113.67631877810373, 113.37711074486106, 111.40061167823589, 106.807222358274, 101.32675555240996, 96.1592932131508, 91.29405069756866, 86.70538570004997, 82.37553024740704, 79.11937919752883, 77.80553146085356, 77.61102344777187, 77.41707986500978, 76.1358208195205, 73.15451341078423, 69.5833183645917, 66.20896633047526, 63.01874325419956, 59.99927011906927, 57.146145393360975, 54.99234057935499, 54.123009220239965, 53.99394992092693, 53.865379683067744, 53.01679986546756, 51.039953329041246, 48.66367889075313, 46.416371417578546, 44.28477339890308, 42.26502019908959, 40.35161989067771, 38.904424927423875, 38.32028551263097, 38.23377790906291, 38.147465650210655, 37.57630504422784, 36.24187417383037, 34.63941739740924, 33.116879366497564, 31.670192984837072, 30.29691749493238, 28.99201944061806, 28.00310225575333, 27.603727104576336, 27.544493571391598, 27.48540343054748, 27.09465131212013, 26.18157554483793, 25.081154070175756, 24.03451780283262, 23.03965707834199, 22.093654024378882, 21.193870298536833, 20.511707468500315, 20.2358280415067, 20.19490948506321, 20.15408962778402, 19.88387879862451, 19.251674011761914, 18.490165167820912, 17.765345099849448, 17.076195804007952, 16.42154886877844, 15.797897455771956, 15.325983109858415, 15.135228758689161, 15.106926679912005, 15.078651005377825, 14.89133419101632, 14.454546300454545, 13.927916164818004, 13.428163713377375, 12.95242647318061, 12.500845411201045, 12.072580479958239, 11.74807176073494, 11.617168901671336, 11.597823463735583, 11.578476105503093, 11.450162407800509, 11.150713153073834, 10.791290641961226, 10.45050672302352, 10.127559363400003, 9.82145472862906, 9.53238466456302, 9.31437362315822, 9.226818445766142, 9.21390794597734, 9.20097124849014, 9.11536972018466, 8.915859608852449, 8.677062308297922, 8.45187751228477, 8.239780316611217, 8.040434208956924, 7.853554023638562, 7.71333227461261, 7.657258192886775, 7.6490085565743735, 7.640790224377451, 7.5863059171555625, 7.460535520926398, 7.3123114461499625, 7.174642712473581, 7.047623113968832, 6.930856379481228, 6.823821497344918, 6.745824231672829, 6.715062719646833, 6.710541202504816, 6.706057001849219, 6.676744036688268, 6.609935777371273, 6.534279777847679, 6.467182265197158, 6.409717957678494, 6.360832765651077, 6.320445240048158, 6.294669225474591, 6.2854496609372426, 6.284179525907693, 6.282931927179645, 6.274968308668779, 6.2593296088225925, 6.248107681910129, 6.245193856062274]}, "24": {"0": [2.6444211670689204, 2.6673699645414293, 2.7593588851279645, 2.923375945752313, 3.1578049476462238, 3.467660330859985, 3.70507757201762, 3.762338119338687, 3.767090843547365, 3.7718550286509207, 3.8310629366493862, 4.121314312875385, 4.663240773536942, 5.322567743341107, 6.119619787091675, 7.080272873771629, 8.243966306980655, 9.104495615997758, 9.309980512315413, 9.327061506312099, 9.344182828588544, 9.556483769663549, 10.589606355990204, 12.51800054038629, 14.883573823404276, 17.789702735471042, 21.36495472336627, 25.787705593277778, 29.115674145731834, 29.91679981518916, 29.98363354625666, 30.050651437377724, 30.881844790194457, 34.96610288932578, 42.735674358416894, 52.506247208333114, 64.88355327193801, 80.65630604614533, 100.89406393472879, 116.62838628133328, 120.48469571114644, 120.80683185542189, 121.12886881252658, 125.15066790191453, 145.3227531586776, 185.42756167319436, 238.89038233138777, 311.30973887726594, 410.8672361998021, 549.9861781156044, 666.2237221319799, 695.5583442186326, 698.0234519814087, 700.4983297363596, 731.3425671499845, 890.2411397700898, 1208.6026030381618, 1574.01586547954, 1876.6356577184642, 2037.5247343847293, 2049.1996148114704, 1975.7713802143007, 1950.1352660365953, 1947.9459084900927, 1945.7422269392032, 1918.0347480358528, 1756.6969812875354, 1414.0016337116808, 1058.7303873884846, 775.6162048854801, 570.8975816244545, 425.584043518427, 356.28572618882794, 342.76124583446705, 341.68188287945196, 340.60593413945094, 327.77275540543843, 276.5667964194052, 213.40031566496822, 166.3830404023866, 130.9576155846196, 103.90140185134868, 83.04131701060892, 72.33538270343159, 70.17603288515637, 70.00273735037422, 69.82994390644016, 67.7592070791009, 59.23943162762458, 48.1221393856756, 39.33126510747001, 32.34015125056341, 26.74738239273819, 22.258774391904094, 19.88712335054149, 19.40384611780787, 19.36495650730724, 19.32616771870218, 18.859298429949472, 16.919952475994894, 14.345751522388774, 12.27995592334465, 10.630913960036105, 9.32536687281889, 8.306283845970725, 7.7889744661032605, 7.6865880915050875, 7.67833899263132, 7.670120958152601, 7.5724535068193735, 7.182567440699372, 6.722499331775417, 6.437986617559609, 6.353004844979177]}, "25": {"0": [2.6460915718336993, 2.646769840672254, 2.6489988312910233, 2.652290117991982, 2.6541937305684593, 2.654559492583971, 2.6549346096085666, 2.6570457082061205, 2.662456454838122, 2.670473272713979, 2.6801638588384615, 2.691593861297348, 2.704663841613292, 2.7197991970259543, 2.7335833004521226, 2.740358095968683, 2.7416359604131495, 2.7429288329058497, 2.749924862695897, 2.766125206547855, 2.7871195273104723, 2.8098634668707163, 2.8339715371100542, 2.860036014253725, 2.8882160442430003, 2.91264762481327, 2.9245155731348453, 2.9268209099104086, 2.9291354079654495, 2.9413719798500284, 2.9682075434474684, 3.0023872781420193, 3.0380389591584263, 3.0754942386700526, 3.1145884065920786, 3.155660784463346, 3.191021870503124, 3.207868344036452, 3.2111272023965247, 3.214396725417697, 3.231645444145915, 3.269746030949247, 3.3173105383201102, 3.3667533565308214, 3.417830020443057, 3.471194298746174, 3.5264381011045502, 3.5738980715224145, 3.596531545710843, 3.600918695297694, 3.60526466723506, 3.6281516457912697, 3.6785036048017563, 3.740971658960021, 3.805990453180105, 3.8729651014838002, 3.9422040215072416, 4.013624638711538, 4.074673591917626, 4.103539491152724, 4.109102297789667, 4.114678947280197, 4.14402851920676, 4.208518702177351, 4.288500906706573, 4.3707977659064525, 4.4558179928512684, 4.543559486082529, 4.633851450320404, 4.710933688493755, 4.747433343559841, 4.754472509862767, 4.7615278612777505, 4.798638168987644, 4.880061930956371, 4.980608840908819, 5.08423370266225, 5.191124010156167, 5.301169713227051, 5.4145407206660146, 5.511351071010199, 5.5570295122980715, 5.565868408064234, 5.574738588915384, 5.621041213687924, 5.723137894946209, 5.849117457127271, 5.97887659373258, 6.11216993908022, 6.249604258326759, 6.391036912953428, 6.511371765107673, 6.5682263977203705, 6.579190031945695, 6.590178522044826, 6.647970951936018, 6.774600771559376, 6.931576580348672, 7.093175628048625, 7.259689474603291, 7.4313063182280805, 7.607963436184991, 7.758777435509938, 7.830079821031366, 7.843831718035657, 7.857616400769304, 7.930141093566396, 8.089274988404235, 8.286365142251713, 8.48951887706049, 8.698621412252406, 8.914588933065154, 9.137009778970713, 9.326633920559543, 9.416369230633235, 9.433671057639398, 9.451011345997934, 9.542249343826137, 9.742354999877952, 9.990178439907751, 10.246131369508156, 10.509783574064668, 10.78190558061748, 11.062457669094478, 11.30194999567774, 11.415423030871207, 11.43735100611183, 11.459340022864941, 11.574917381578326, 11.827993941639425, 12.141887132901802, 12.465667627789106, 12.800061102472613, 13.144947285850105, 13.501107245589232, 13.806076095119678, 13.950421844844657, 13.978257698632438, 14.006156902351158, 14.152778923474518, 14.474959990932419, 14.874413354516374, 15.286941307749954, 15.712802524270222, 16.152235898730087, 16.605882614658917, 16.99405078255892, 17.17818738596832, 17.21373478571109, 17.24937415905439, 17.43605263825453, 17.845863486336842, 18.354912824534214, 18.880198832133164, 19.42331392489626, 19.984172254767994, 20.562723093970828, 21.059000259237962, 21.294101996106846, 21.33935097728871, 21.38471686718146, 21.623544656000174, 22.148516632709885, 22.801032736862613, 23.4755359390697, 24.17208217883019, 24.892861901967656, 25.638321923603442, 26.277558510749145, 26.58058989910761, 26.639008525552114, 26.69757012385274, 27.00573738919182, 27.682396464945803, 28.523815546373314, 29.394010724197564, 30.29341037790704, 31.224310234579487, 32.188589692368865, 33.014203350388755, 33.40563338767128, 33.48121970424105, 33.55701070750418, 33.95616316154438, 34.83400439597374, 35.924150600101925, 37.0522098607531, 38.22093463821055, 39.430856677836445, 40.683067919422996, 41.75958604408955, 42.2709623301188, 42.36948044718579, 42.468238512713135, 42.987911834916545, 44.12948109334919, 45.55207096992162, 47.02768192646839, 48.558605329228676, 50.143381720776055, 51.78774841316612, 53.200351147300864, 53.87272564176247, 54.002860581263214, 54.13336996288509, 54.81731893812762, 56.322552422866075, 58.1969153860892, 60.145009857287654, 62.16886804135359, 64.2669341933789, 66.44489635192397, 68.31673559447091, 69.20694712581466, 69.37892106509818, 69.55142505357875, 70.46075207949072, 72.46142095236664, 74.9593818922604, 77.55150142374015, 80.24954940029814, 83.0545309389891, 85.96511243976069, 88.46862796440904, 89.66044505591515, 89.89081720575248, 90.12188778398894, 91.34017963211735, 94.02974743641172, 97.38711576623756, 100.87472711541818, 104.50564847131555, 108.28995024763374, 112.23198311461628, 115.62885327017815, 117.253266433505, 117.56656275563346, 117.88052428315521, 119.53378660369552, 123.17542922530306, 127.74006555779458, 132.5031235553878, 137.46384825048685, 142.63845487967558, 148.04296356258055, 152.70917080523716, 154.93914600615582, 155.37194538538168, 155.80585690018145, 158.0779276669875, 163.1126734936313, 169.4196981849261, 176.02250224580638, 182.9176908122798, 190.11293683177038, 197.65691602670438, 204.19342553078914, 207.3048243580768, 207.90683287840992, 208.51085470109908, 211.69813650033564, 218.78374779931931, 227.67466919372498, 236.98499027249963, 246.74315477237096, 256.99376648578834, 267.71142849710947, 277.0097448061084, 281.4655796990195, 282.32731942231726, 283.19209899318173, 287.7748969432614, 297.97236903345515, 310.7689412219881, 324.19897451702644, 338.37950104620626, 353.249659481019, 368.88378775382466, 382.51773992320636, 389.05184717473685, 390.3132825846266, 391.5805046107572, 398.29273213226134, 413.2717146780698, 432.1815210806068, 452.0815557220294, 473.09074658194356, 495.3431915379375, 518.7314921839501, 539.0996476887127, 548.8844530828756, 550.7860382828593, 552.6966462851564, 562.8218492317714, 585.3544956039699, 613.8479552264793, 643.9846829333812, 675.8476109308601, 709.4965898036041, 745.0830352665945, 776.1683495551819, 791.0246150783673, 793.9118892861039, 796.8128943961906, 812.1868132845982, 846.2395192110732, 889.2849133124654, 934.5745327572429, 982.4439526095124, 1032.7839295401457, 1085.3277357319203, 1130.8455402395082, 1152.5143270208052, 1156.7012555679871, 1160.9003884102717, 1182.4747067533347, 1230.0847995067859, 1289.1078822490651, 1350.2379348695226, 1411.7836270008488, 1474.640367250402, 1535.4821623207156, 1586.0454187710438, 1609.2441730389908, 1613.6699008011253, 1618.0904301231342, 1641.5770065351596, 1689.0803197681753, 1746.6772916369466, 1802.236639503208, 1853.3888605735397, 1900.5404777515323, 1944.2958245321745, 1978.212741857867, 1992.9694872141301, 1995.744597681495, 1997.916405004793, 2013.545548539903, 2042.5316171065365, 2072.466607430106, 2099.005113769644, 2120.097144301426, 2138.4869591386077, 2150.2042313969414, 2159.515209063572, 2163.3169763860205, 2163.892437611403, 2164.4462136544653, 2166.7440579254458, 2170.465165941479, 2171.217775330583, 2166.841233628709, 2157.975581473855, 2145.912301376022, 2131.4525612312714, 2115.391143577149, 2108.494173075262, 2106.6830799507334, 2104.7694001314626, 2095.2382692112906, 2073.864382127001, 2044.862899033662, 2009.2724733119476, 1971.8376051758066, 1930.234281687343, 1884.6477460636079, 1845.24189735233, 1826.726387728173, 1823.1205136159501, 1819.4951366172777, 1799.656257762498, 1754.9030614424291, 1698.6827424228643, 1639.272903952589, 1579.4698085237203, 1517.7377176154762, 1455.283418492679, 1403.419820010365, 1380.6302111065716, 1375.9776540442926, 1371.3222830394493, 1347.7409201368741, 1297.900430498915, 1238.0660022503273, 1179.7963157792935, 1123.5798156642602, 1069.5244185564366, 1017.4872863528683, 976.6947950278216, 958.0137216013043, 954.491849336445, 950.9876614096153, 932.9740264010435, 895.5055648004949, 851.8055139544543, 810.5207356360481, 771.6436823197981, 734.5479857749611, 699.4925075709845, 671.8640309461506, 659.4490564821068, 657.1109975507572, 654.7739654601737, 642.6913534385094, 617.6331643379809, 588.909582666951, 561.7334142940987, 536.1072895865846, 511.7551459616323, 488.7210339053176, 470.53484814639563, 462.3479574322543, 460.8010258356892, 459.2645321476057, 451.3477452728919, 434.70427721909635, 415.66992874856834, 397.6671881191188, 380.52730057983814, 364.3101141764457, 348.82112103177997, 336.5981025800116, 331.1101168178837, 330.0703287667766, 329.03307195811345, 323.6730796621106, 312.5007595364014, 299.6177635362181, 287.3602391826226, 275.706869522498, 264.6132965828062, 254.0095018646585, 245.58874922276274, 241.78186193038027, 241.06362119238267, 240.3473268655525, 236.64740798441315, 228.8990001023204, 219.96560976532405, 211.44486436897398, 203.30292353848668, 195.52496827512826, 188.0664451802402, 182.14389994775655, 179.47080507367224, 178.9643159283485, 178.4583231347624, 175.84310483078826, 170.35616982920192, 164.00621809392717, 157.92210041854037, 152.10928662538757, 146.55241490297328, 141.2256196492136, 136.96330739101077, 135.02841304497483, 134.66210175322956, 134.29689180790382, 132.409351790835, 128.45298117085213, 123.86354712118282, 119.46311697243603, 115.24225133791114, 111.19064009087234, 107.29914274863094, 104.18697370234783, 102.7756885786414, 102.50832621409263, 102.24179237436502, 100.86313582517074, 97.96409783665413, 94.5975917710027, 91.3637910142632, 88.2419412879525, 85.2523377767347, 82.37524890023367, 80.07170246176766, 79.02693743867277, 78.82866003727129, 78.63095004160529, 77.60907913379434, 75.453096847695, 72.95173045792768, 70.53735692051993, 68.21731425882531, 65.98330262774361, 63.833625785703205, 62.104936857242585, 61.321432587928925, 61.172718464887915, 61.024423667707566, 60.25675217647804, 58.63928081233441, 56.757001844818966, 54.94515014615671, 53.195900755031715, 51.51103415589843, 49.88814182712738, 48.58250120191501, 47.98962006455613, 47.877081769234046, 47.76486426911564, 47.184009217820446, 45.9611472043162, 44.535750298390475, 43.158420564167955, 41.8327090811504, 40.55435278914773, 39.32060484292023, 38.32700551793313, 37.8753235928656, 37.78961277645635, 37.70413906975848, 37.26106209404196, 36.32824824511373, 35.241077904407106, 34.191071184524965, 33.17731127896658, 32.19745590113109, 31.25055685943083, 30.488722212918233, 30.142628365787417, 30.07703260578029, 30.011609957032668, 29.672179796377296, 28.95531372789431, 28.11927371483063, 27.310938805227277, 26.52959029161733, 25.773702949934346, 25.044159581228172, 24.456658636500144, 24.189614955577284, 24.138861790357108, 24.08821010412849, 23.825781335062377, 23.272510095895733, 22.626329480034055, 22.000820579637814, 21.396931320481382, 20.81221380624306, 20.24637798820058, 19.791102874351374, 19.583767091653424, 19.544377366866946, 19.505088463976037, 19.301536305702967, 18.87133001804409, 18.36979248214239, 17.884796365850878, 17.4150975147144, 16.96167827218199, 16.522934655123713, 16.16987988829838, 16.00912378539484, 15.978661706808166, 15.9482821222235, 15.790642495925024, 15.457975841307453, 15.069086164515879, 14.69365260853127, 14.330734796550557, 13.979794925212934, 13.641047241899184, 13.368308446944068, 13.24425040942983, 13.220687298931603, 13.197197688187885, 13.07559915580009, 12.818742571279108, 12.518755715448405, 12.22895426974814, 11.949689586819604, 11.679918500973866, 11.41922911808745, 11.209794789178655, 11.1147367883019, 11.096697216895096, 11.07870949862592, 10.98557839126669, 10.788777703536553, 10.559776178722288, 10.338890921165957, 10.126027111558807, 9.920661368994235, 9.723361997720508, 9.564674261422061, 9.492791940140032, 9.479151640590159, 9.465550912723991, 9.395162686714409, 9.247037656570578, 9.07483610698901, 8.909234920590743, 8.749746322760844, 8.596501963493171, 8.44934576598719, 8.33200702207482, 8.278851972534678, 8.268746240761681, 8.25865177202039, 8.20637070862035, 8.096880149245779, 7.970210307766852, 7.849070414600739, 7.733388669366647, 7.622819476452845, 7.5174618899280095, 7.433899888745362, 7.396278207587835, 7.389163282972498, 7.382076821150332, 7.345506001610181, 7.2688102315381435, 7.181046462340949, 7.0977627261222604, 7.0195110988556175, 6.945886702314691, 6.87631840829011, 6.821865800848318, 6.797629944458958, 6.79306882819933, 6.788585005327605, 6.765211822178282, 6.7170065656662645, 6.662743159058402, 6.612944874505828, 6.5669418922493215, 6.525150261947898, 6.487277716304573, 6.458933054556314, 6.446558379572351, 6.444231578504515, 6.441938630927318, 6.4304997888544895, 6.407902124799311, 6.384160906210385, 6.364457765653513, 6.3486804410050865, 6.336575049498377, 6.32869992115624, 6.325292364513537]}, "26": {"0": [2.6622466290161024, 2.66242791626701, 2.662490106783532, 2.662560020560574, 2.6634589490917864, 2.669493577689666, 2.685084387762005, 2.7085272341478848, 2.741615223450969, 2.7829748222329043, 2.832698715020446, 2.8760721717123268, 2.8925833080537853, 2.8946641212293294, 2.8967563877235722, 2.9142829510779342, 2.9662944123978683, 3.043121833854355, 3.1294807226639536, 3.224920913908881, 3.3294679413653685, 3.4437641078039833, 3.535129165934548, 3.5693603962705494, 3.5736177437497645, 3.5778856505089007, 3.6130176002899472, 3.714657807582212, 3.8611081557742923, 4.018830544376517, 4.18832409565134, 4.370117218805854, 4.564935723328258, 4.718624882313895, 4.775848888627142, 4.782954107931826, 4.790075730228043, 4.848653649468809, 5.016989891227837, 5.257531056497114, 5.514737874067215, 5.789603418909248, 6.082846776883005, 6.396008183185218, 6.64186610246895, 6.733161887968388, 6.744491626984961, 6.755846221875334, 6.84916394506248, 7.118419628859209, 7.502217069819232, 7.913161652196989, 8.353484717620269, 8.824126812963444, 9.328911825252403, 9.726261015618629, 9.874048834910216, 9.892410408827153, 9.910816890957124, 10.062310347220297, 10.498754099886627, 11.122727385999438, 11.793176527803194, 12.511967544974071, 13.284591276875489, 14.115172969637744, 14.770901939397334, 15.015322357985001, 15.045646085565346, 15.076044496848112, 15.326256063272746, 16.049048084297624, 17.086220090496273, 18.20045083277692, 19.398296332728705, 20.686757472289916, 22.07540319207139, 23.175109623209227, 23.585721619519056, 23.636790669566444, 23.687981150164998, 24.10902793035899, 25.32529758779431, 27.077850667946525, 28.968891406726282, 31.007944423300607, 33.21195972044734, 35.594232787325424, 37.48818148695741, 38.19500715938398, 38.28292469132208, 38.371078784438204, 39.09737526632846, 41.20073689747587, 44.23837048165489, 47.531390075199766, 51.10384335505967, 54.98513492412652, 59.19722557307171, 62.56851380918739, 63.83021570081335, 63.987173550551624, 64.1445586590107, 65.44050436954633, 69.2126458969595, 74.69145278184004, 80.66096699476586, 87.17033817841138, 94.28680108260906, 102.06417996978041, 108.30767914452301, 110.66499028327266, 110.95968510907973, 111.25386484700145, 113.67758756583281, 120.74513496959888, 131.06389274951422, 142.41878250607408, 154.91173844192915, 168.6834324267117, 183.87888811696055, 196.20640742455436, 200.87361765841266, 201.4553788464477, 202.039026360348, 206.87296408269535, 220.9900361220954, 241.88631677410416, 265.1051364305259, 290.9929422720573, 319.92681509525266, 352.40273948626515, 379.0078390626935, 389.18424190593316, 390.464440866904, 391.74172794763945, 402.2966258540486, 433.50818323864445, 480.2651217794185, 533.1796439727718, 593.0980907038238, 661.2691422605594, 739.1729122513174, 803.7270424364214, 828.5283640992875, 831.6381030486972, 834.761572900457, 860.696389166843, 937.1245841036351, 1053.210811215397, 1183.360368378649, 1327.4283485409403, 1480.6906161898278, 1638.313245991551, 1754.6993549053789, 1795.8369501313061, 1800.960687648643, 1805.9864520444416, 1845.6670499227941, 1945.6878619074366, 2067.9215284951465, 2167.356252568185, 2244.4004118478992, 2301.0794293912763, 2333.453046098835, 2346.141169675731, 2348.3485945537977, 2348.283945886761, 2348.384331718369, 2348.6168460820186, 2334.1713430867417, 2298.8242402276046, 2247.972018241118, 2167.65626921892, 2067.342832501909, 1944.914577596555, 1843.148078965642, 1802.7509849346623, 1797.8625204241287, 1793.093477325097, 1752.4415753835385, 1636.4654155351052, 1477.7830674623012, 1324.8120377979885, 1181.6397366314054, 1052.144939528017, 936.4794301847464, 859.4921923813242, 833.624606801179, 830.4836810314393, 827.3570063135945, 802.5898297412504, 738.124393314659, 660.6303590032103, 592.4234498986432, 532.5945800489075, 479.7571693833568, 433.13493655935855, 401.9335662135455, 391.38014486822874, 390.11115871523464, 388.8463916829096, 378.6964718440535, 352.08257763755955, 319.7480969945446, 290.7713969171285, 264.93673047868026, 241.7466176773707, 220.8632271516603, 206.76684337478608, 201.95069579769248, 201.36753761210647, 200.78628397269736, 196.12683914829387, 183.81948148116072, 168.65059620571532, 154.87163024739266, 142.4083121939613, 131.0815027736864, 120.76170613246143, 113.70575402920964, 111.28529088312243, 110.99231030963226, 110.70028058533491, 108.35362774933488, 102.11939769780777, 94.35763151075724, 87.25575875051487, 80.75880899294202, 74.8015538560252, 69.34059695342307, 65.57783153793146, 64.28397290010541, 64.12694381130738, 63.97034637249485, 62.71137184274592, 59.3514352736884, 55.1499415756181, 51.27950740972859, 47.7179500108207, 44.434644778597615, 41.41060370019103, 39.320444254897986, 38.59706882859572, 38.50935051410589, 38.42206295546072, 37.71980446795877, 35.83962924193693, 33.47772071356521, 31.293038835374002, 29.27071620604883, 27.40205303056158, 25.670364917729973, 24.469100638278984, 24.053683658074924, 24.003238524627925, 23.952922935839588, 23.548257011516643, 22.46366404392031, 21.095702602334768, 19.826126758494002, 18.649585723889935, 17.55854370233776, 16.547153073847728, 15.844492926896148, 15.601421662016897, 15.57189947482202, 15.542453157076576, 15.305591473785896, 14.67235069828591, 13.873599434943298, 13.134940153444772, 12.450857810202443, 11.818864088438644, 11.235690871362381, 10.832034597545565, 10.69265367561276, 10.675768689709747, 10.658926374197499, 10.523345213900107, 10.162277424638964, 9.710408983134105, 9.295122058377306, 8.914733929128024, 8.56684921276256, 8.249523808874015, 8.032789617833352, 7.95845122383021, 7.949462747670385, 7.940504467931568, 7.868773844916308, 7.679666510950586, 7.447707542707099, 7.240897269480187, 7.058478804231237, 6.8992045785519815, 6.7618427861983434, 6.673917439139872, 6.645210856712005, 6.64178883119964, 6.638389728031585, 6.611587457748469, 6.54463024771405, 6.472260923184194, 6.420172902810009, 6.388198341941201, 6.377916778889046]}, "27": {"0": [2.66621588760633, 2.6899597967726074, 2.6987742215315533, 2.6996045795975836, 2.7004442864070053, 2.7105234714935382, 2.7651379825863516, 2.8898585014077445, 3.062413179258123, 3.2838421688356227, 3.5582851223877667, 3.8900029320703453, 4.137183353911681, 4.201348425557162, 4.207127001493437, 4.212919843169663, 4.279086914366468, 4.570092186193878, 5.084834173395538, 5.687488551061097, 6.3905677632709175, 7.211133243664221, 8.17137515629855, 8.879316639269723, 9.062395185276777, 9.078916858330562, 9.095477453778411, 9.284109565676925, 10.114301472828908, 11.58422538259131, 13.320326289749403, 15.374924861419416, 17.807461878126112, 20.69140133603644, 22.840063305361955, 23.399561266058516, 23.450086396981973, 23.500732041253617, 24.079916955750626, 26.639127213163857, 31.231366659648845, 36.73318795768763, 43.349509291865466, 51.34367373941835, 61.04328884673, 68.41397709032422, 70.35488740407479, 70.53035149556919, 70.70633541226806, 72.7178837774179, 81.71322044678112, 98.21747951313515, 118.62111713153696, 144.00078022187523, 175.85010777661253, 216.13642271396748, 247.95319232369866, 256.51598072118077, 257.29626389138116, 258.0760546328425, 267.0032395873858, 307.93141117015733, 387.0469232051148, 491.70598093904806, 632.3067886189372, 823.8602718361885, 1084.892253850533, 1297.056263848335, 1354.2107505722827, 1359.3577135257744, 1364.5146438765776, 1423.1016512226702, 1671.410207345145, 2025.8651640602436, 2276.374045496151, 2393.6675412577024, 2388.533704862893, 2258.9778145353694, 2106.6567565522396, 2060.858448891916, 2056.953645624559, 2053.008664035616, 2007.7364250882197, 1781.4383115469323, 1396.9850217181938, 1060.9764886244616, 806.3330882024894, 619.6348494532332, 482.19572354600535, 412.8957957399535, 397.86618134806565, 396.5542557657957, 395.2564910977025, 381.0171580076561, 328.4762515810111, 263.185339907601, 212.6523507778192, 173.13568891254465, 141.88282122233315, 116.96005842585691, 103.52211281495184, 100.53404584197907, 100.27234695318064, 100.01144813682558, 97.13248918281542, 86.24575995871308, 72.02239186361018, 60.401428818571254, 50.8664687214585, 43.01333015108212, 36.52539384711506, 32.930935612890124, 32.12178580198923, 32.05092405000266, 31.98024307794055, 31.198371562534437, 28.20186453781863, 24.208504573039164, 20.868349066725163, 18.071113736639212, 15.729001939072194, 13.771885907700156, 12.682732323666562, 12.437381875937525, 12.415890178911088, 12.394454159799647, 12.157391659012484, 11.250640818559008, 10.0515842856658, 9.068463132879488, 8.269502147806861, 7.631312633490234, 7.1373506387356676, 6.888153261397801, 6.835529167269014, 6.8310042016516075, 6.826492501477541, 6.777219793478469, 6.60522520235909, 6.433010740168663, 6.376472521492129]}, "28": {"0": [2.6663229208533474, 2.6686310588479127, 2.6770425604192765, 2.6929569437690173, 2.7096711664325106, 2.7167711879673324, 2.7177079447101864, 2.7186482005494157, 2.726622213155496, 2.75045792804516, 2.7886042984407573, 2.833739464237661, 2.8862851875314877, 2.9455324556535776, 3.0118975222908624, 3.0666052333016776, 3.0880545636326207, 3.0908634937948176, 3.093684861272236, 3.1159879890177278, 3.178353711311394, 3.2677036559932167, 3.3646876187854753, 3.4695913495836037, 3.5824972522199716, 3.704036463051854, 3.801554066684658, 3.8394237960860695, 3.844371448837935, 3.849325072372852, 3.8880552672891895, 3.995178562458173, 4.14511073822834, 4.3049260919049575, 4.47520115028762, 4.656421506633014, 4.848876406730942, 5.002635237056633, 5.06191428117599, 5.0696384673166115, 5.077380650996753, 5.138036397380367, 5.305132224477165, 5.537984708342706, 5.785498127921711, 6.047724590443746, 6.326024039528081, 6.621271727900223, 6.855890428160139, 6.946511451016895, 6.958325902334799, 6.970170022472185, 7.062938823204889, 7.318270820555679, 7.674447483215486, 8.052818350567884, 8.455486826022339, 8.883580597801211, 9.338956930836437, 9.702021617891829, 9.84240921583995, 9.860698850808765, 9.87902807701797, 10.022525039152425, 10.41845833606008, 10.972492981191037, 11.562182769957221, 12.191125189690851, 12.861742015241283, 13.57675959086186, 14.148096216364008, 14.369730343746278, 14.398597427951872, 14.427536544087639, 14.6543892661912, 15.280185780615689, 16.155861341695825, 17.09116052365872, 18.088617289776593, 19.152990135782026, 20.289187182555725, 21.20004285957578, 21.55286762345071, 21.59888228952756, 21.64503829264131, 22.006914556255808, 23.007292116610483, 24.411121340162126, 25.913856772159672, 27.52337880347431, 29.246482107756567, 31.092925415685897, 32.574947331873496, 33.151473062057256, 33.226558035696065, 33.301830278487934, 33.891964149425455, 35.52443608406023, 37.821543060060975, 40.29065280237251, 42.94251134811113, 45.794761725699644, 48.85742211359831, 51.32968912526745, 52.28999162778719, 52.415549483622925, 52.5419472982834, 53.530504481007426, 56.27129382311888, 60.144685754150096, 64.31879273679382, 68.83022854828594, 73.69542428477216, 78.95679547793019, 83.21425971861959, 84.87679675463866, 85.09362304681676, 85.31102734225375, 87.02095185653702, 91.77283929173413, 98.52682437640335, 105.8419578620876, 113.79877750307274, 122.41869097712758, 131.8154891676491, 139.4504278394626, 142.4456017585068, 142.8375736904602, 143.2308636670665, 146.325783839612, 154.96070601040677, 167.28524653500162, 180.77096626152527, 195.53149270585465, 211.70978286738446, 229.46627411679884, 244.07384531325604, 249.8117129024761, 250.56390151033352, 251.31873162950058, 257.25992394954324, 273.9775021196857, 298.10454224372546, 324.81545177795147, 354.4443186424179, 387.30316848793825, 423.9655402851219, 454.460893133156, 466.52525395607296, 468.11411441706974, 469.7105983955683, 482.27033361311055, 517.9325710187603, 570.0088733292811, 628.725444397518, 695.0051442852937, 769.4332881541186, 854.1216454740304, 924.8629901579891, 953.0500258556038, 956.842498308625, 960.6498282443106, 990.2822688715058, 1073.9792040701714, 1198.443396001438, 1331.9127418023534, 1480.9811030519948, 1634.857115238683, 1792.1210464222188, 1903.7862776741174, 1944.6182139293717, 1949.8534591267983, 1955.078561947599, 1995.2898985081188, 2092.278461125333, 2207.8770395935203, 2303.9758885732463, 2375.6263379815823, 2432.8979461593694, 2463.5168294667756, 2477.4157142773365, 2479.713145549074, 2479.2781734845407, 2479.5109911375303, 2481.5921080994362, 2477.9881559530904, 2452.426125004454, 2413.1888810674564, 2351.0798946391783, 2273.0445950921353, 2172.1545247072345, 2084.483346371207, 2048.4797924054033, 2043.516843418058, 2038.5171458540192, 1998.126360348547, 1889.4322184732384, 1739.4619221677965, 1581.8073569678697, 1426.6291708004185, 1283.297275590316, 1151.4656994885934, 1061.2675663081475, 1029.3328206980007, 1025.273555877617, 1021.2276417309121, 990.4588387272985, 913.78346373551, 822.3790710765261, 741.9010984166081, 670.285689599879, 607.1188286830389, 550.8628513940134, 512.4049545789591, 498.8990360177797, 497.1847727350823, 495.4771827462815, 482.49687553494016, 449.79917788213027, 410.4695571934375, 375.28490941529526, 343.57842789408176, 315.04714931470426, 289.2948657520859, 271.48424672151094, 265.17576356301464, 264.3734774130084, 263.57372848513194, 257.4573992946385, 241.87812646021666, 223.04106751473662, 205.85652440217854, 190.19357435006884, 175.9092629413694, 162.86093669859875, 153.73805061937762, 150.4725318509314, 150.05800072067183, 149.64473316793894, 146.48252724389275, 138.39512562016233, 128.48918505995772, 119.38328118519603, 111.01415781633027, 103.30516851621523, 96.19641973572624, 91.19461594640276, 89.40264087064769, 89.17436822188965, 88.94673054973856, 87.20264730216518, 82.73225189861314, 77.20804456286149, 72.09913428153182, 67.37090341567647, 62.9860014047251, 58.93164675512341, 56.05920997659185, 55.02426422403776, 54.892415214446586, 54.76093959273781, 53.7539543688393, 51.17049475163789, 47.96216783432951, 44.984656604568386, 42.215876801811625, 39.641443106483834, 37.24655053349361, 35.546834108104555, 34.93374923387938, 34.855627089999736, 34.777708931548005, 34.18033841086519, 32.64276814275111, 30.72800910591442, 28.943952885930933, 27.280051811740393, 25.727377152839956, 24.279995248558077, 23.248658195573544, 22.875766950342566, 22.828214320048627, 22.780786163012294, 22.417093325421092, 21.479239426014615, 20.310402677116787, 19.218141506727914, 18.196642277001633, 17.243185282900747, 16.35192619192285, 15.717987339900361, 15.488779891380027, 15.45955629251316, 15.430407066676525, 15.20686462736268, 14.630479070296607, 13.91321854754369, 13.243593549420078, 12.619603259791944, 12.037989721073346, 11.497074728714953, 11.112889549661865, 10.974515789727226, 10.956888442456126, 10.939307952255765, 10.804552910301787, 10.458439665711094, 10.029449890671705, 9.63159688178382, 9.263640790351088, 8.923333085763451, 8.609512922587632, 8.388861526490187, 8.309742029755274, 8.299679145725412, 8.289648843708184, 8.212743372825715, 8.017159264217971, 7.777692770911816, 7.5598351270512145, 7.362790361501463, 7.185797212040911, 7.027976047897464, 6.920977013572798, 6.883620064142169, 6.878898618290661, 6.874201556848706, 6.838601592482789, 6.750468095810173, 6.649138057907415, 6.564729238184517, 6.496909683630853, 6.445504279056994, 6.410505468276257, 6.394875798795157]}, "29": {"0": [2.685542811113421, 2.6986577829432643, 2.740760406257288, 2.754188214772928, 2.755317279476253, 2.7564552640602726, 2.7712028118109706, 2.8564255359291932, 3.053022619654863, 3.3259426209436564, 3.6813737231162076, 4.127869128403346, 4.677729765556164, 5.085432170971532, 5.182411221118849, 5.190402893524006, 5.198412523612537, 5.29849377715176, 5.7877033547083405, 6.6947845052885775, 7.794325323286014, 9.132791469664792, 10.767705010810824, 12.771796237696948, 14.267003121531635, 14.624547218943484, 14.654052218756776, 14.683617244836949, 15.053070245112613, 16.870145676220847, 20.29497968830831, 24.53998429134337, 29.828449195079532, 36.439685722024315, 44.745653775585, 51.077311438364035, 52.605784941068, 52.732309575739606, 52.85920540460198, 54.4469141225752, 62.36629127175325, 77.7295679519446, 97.50782988236794, 123.17939416406172, 156.851125684336, 201.56440518401672, 237.38010662011632, 246.26986582462607, 247.00842143773716, 247.74972227307026, 257.08341366608994, 304.992814883267, 404.6822322039366, 546.4020223600403, 753.6574788360956, 1066.544014712468, 1537.0133118042097, 1897.928799955468, 1981.0987671435205, 1987.5056176803168, 1993.9221849189591, 2071.0500225027217, 2365.225918948795, 2629.808980098242, 2676.1888538634407, 2521.360133928159, 2133.2981395692927, 1565.6459480181552, 1244.4094906737632, 1182.6764828133485, 1177.8365071690887, 1172.9990250318858, 1115.192853371233, 890.6708109803434, 638.1145534519233, 468.0350577144221, 349.9075878043306, 265.73776758975714, 204.4927765581308, 174.3248794021075, 168.3821651603879, 167.90988770344123, 167.43935815091248, 161.77284021940886, 138.69146630689568, 109.42179308198315, 86.9923783844503, 69.63803624011483, 56.10669549136472, 45.48902803008155, 39.97954504124234, 38.870092245030456, 38.78144116712876, 38.69314284335422, 37.62490841867126, 33.190591318249226, 27.34577627045873, 22.676312408605252, 18.931007858571743, 15.925362343994069, 13.518033957479176, 12.25693687301125, 12.002577693199596, 11.982295335980828, 11.962068866376036, 11.717170963177077, 10.702272079783537, 9.37996725870259, 8.355325563475096, 7.580433057242389, 7.024156174455842, 6.661726499406264, 6.532660826407559]}, "30": {"0": [2.705870511954413, 2.710361591075579, 2.715432573900555, 2.7158875520568535, 2.7163537072675297, 2.7234427435143735, 2.777533095354818, 2.9372023506673384, 3.190503948212948, 3.5413631897640765, 4.000908252264611, 4.5835119725011975, 5.021386790359887, 5.123818801619572, 5.131690640024427, 5.139575119713029, 5.245525998977282, 5.780093991221245, 6.794565030458657, 8.050142901536779, 9.612692141546098, 11.565079686978793, 14.017181362804818, 15.871759141382075, 16.307578823751673, 16.341104492664808, 16.374716712395717, 16.826354627381846, 19.123666225882662, 23.570910665296818, 29.23461212147311, 36.48973266706281, 45.83176691867462, 57.96209837714354, 67.40568578073787, 69.65712057670875, 69.83089762261757, 70.00518664151252, 72.35651099303674, 84.51148294286008, 108.95310579398787, 141.71686111425464, 186.25052950291516, 247.76049779420484, 334.4749517973894, 407.46338790977063, 425.58811672080304, 426.992261565876, 428.40225344504444, 447.5968365931678, 552.1673944470393, 789.4075846351649, 1172.1154053945245, 1796.9133814427166, 2472.9342194614765, 2821.454259860369, 2888.698801162138, 2886.9686654312018, 2886.4960374933253, 2886.008720144236, 2881.062460386808, 2800.0230216255927, 2416.452815639234, 1722.4943951812884, 1122.827363661468, 760.0233577668545, 533.3951898337838, 433.109977343025, 414.56207307766505, 413.2008436682774, 411.84664387281657, 394.4607929605714, 324.25240109866945, 240.6291313074514, 181.15758404841068, 138.03729011488443, 106.27409062399262, 82.55977876868474, 70.7662055085875, 68.48460638862575, 68.31575009496068, 68.14712815575346, 65.95863768156245, 56.7887801126795, 45.012377282500005, 35.9480891210457, 28.93049737215606, 23.470149058544866, 19.196271602226847, 17.00182360051198, 16.571880211142336, 16.539943567343034, 16.50808643890162, 16.094224181185343, 14.343409242169201, 12.062725194384932, 10.302850004182298, 8.96183722204706, 7.962394712836732, 7.250098860065821, 6.932908660309855, 6.876776422136838, 6.872706239445945, 6.868660144176177, 6.817328076305836, 6.65972089450328]}, "31": {"0": [2.717562262123505, 2.7178307261796237, 2.719835074590694, 2.723995861207694, 2.7302679157083327, 2.738383524889372, 2.7466324477366872, 2.7508591588832796, 2.751666798604762, 2.7524818755155427, 2.757074839996598, 2.76783104497542, 2.7828248386400856, 2.799703485567976, 2.8187758055256458, 2.840034153780465, 2.862977828045143, 2.8834650633091146, 2.8932597060397214, 2.895085436872849, 2.896920150382078, 2.9071283701379964, 2.9305726315565948, 2.960837558917576, 2.9934150005323414, 3.0277354376196586, 3.0643517492292074, 3.1030395480546087, 3.1364933070695735, 3.1521786811892425, 3.155072887914526, 3.1579776053761357, 3.174062377968267, 3.2104502674050606, 3.256415424231855, 3.3047141294697204, 3.3550356595251922, 3.4076616203138923, 3.462619158115121, 3.5098263739546747, 3.531982073437994, 3.5360505457190685, 3.540136100738407, 3.562736750019301, 3.6133224104645087, 3.6766847845963837, 3.74246437194239, 3.810723347666128, 3.881602499467507, 3.955103727053535, 4.017790459714671, 4.047061471629332, 4.052447351305238, 4.057845365199869, 4.087634303981909, 4.154135854894439, 4.2372657909578955, 4.323242897847379, 4.412110662568058, 4.504097153988002, 4.599110169652429, 4.679980490096731, 4.7177519980793585, 4.72471206284227, 4.731688783124866, 4.770046108999844, 4.855641575485821, 4.962407674050755, 5.072632535083109, 5.18636964434115, 5.30394695852463, 5.425289978382093, 5.528552709654276, 5.576723057537622, 5.585587273785527, 5.594468718150884, 5.6434128750136505, 5.752459240468161, 5.888329988304077, 6.028441109376448, 6.1729169476166215, 6.3221024494724025, 6.476053349360901, 6.606921431184615, 6.667922451125196, 6.679143327953235, 6.690387620325872, 6.752411046841938, 6.890687814065624, 7.062587611835449, 7.240196117523118, 7.4237278051825415, 7.613163211256648, 7.80864394857553, 7.975008255114897, 8.052541453256147, 8.0668031345447, 8.081094509661783, 8.159928900426682, 8.335775420588861, 8.554825324679644, 8.781339666510661, 9.01513415574081, 9.256937981561308, 9.506658842792625, 9.719256087630038, 9.818437947678804, 9.836685302026451, 9.854966954379776, 9.955826028465017, 10.18064576006999, 10.461295367390022, 10.751221664737788, 11.051063568118389, 11.361266530094433, 11.682003390742784, 11.955162817226825, 12.082741089379516, 12.106225388894513, 12.129770114923254, 12.259849344843664, 12.549577967432556, 12.911423602204493, 13.285519473568018, 13.672903432261728, 14.073379428654388, 14.487509478167851, 14.841168992966931, 15.00631030486572, 15.03671755524929, 15.067197633494109, 15.235316310963494, 15.610610033260533, 16.078802680120248, 16.563333245326547, 17.065263813460273, 17.584568011321906, 18.122234320389847, 18.581401550991323, 18.795838755517337, 18.835322555466544, 18.874902690801676, 19.09313836328829, 19.580070026309727, 20.18868127349005, 20.819004855572533, 21.472164662882037, 22.14941767604524, 22.85048568728883, 23.448954831354655, 23.728634868777956, 23.780151271430253, 23.831797943771765, 24.11678665938128, 24.75307709438146, 25.54917053141654, 26.373786280443163, 27.229492092021587, 28.1157759781419, 29.03504712248524, 29.820943283260377, 30.18844559796886, 30.25609336016494, 30.323918264414573, 30.698286663889107, 31.53534207440665, 32.58143590557328, 33.66817477689721, 34.79679761395671, 35.96727516576297, 37.181897224365066, 38.21943246976118, 38.70558723967304, 38.79519153293348, 38.8850305434587, 39.381425743030775, 40.489237031303325, 41.875756396001705, 43.318856785052844, 44.817372287227066, 46.37441306098713, 47.99368500120311, 49.37935383868813, 50.02756269780588, 50.14693497176209, 50.26659880442814, 50.92736629599503, 52.4080602077744, 54.267326873601014, 56.1991884133598, 58.20808945236668, 60.30083599361241, 62.47739609340922, 64.34204923132407, 65.21604544144945, 65.37701923207793, 65.53849455242538, 66.43120940774612, 68.42896058212055, 70.93850258894311, 73.55353930285818, 76.27743825710853, 79.10724986464156, 82.06092399482722, 84.59831202181925, 85.7867324298226, 86.00581633629912, 86.2255036891532, 87.43862240736577, 90.16356266010973, 93.59009069422348, 97.15984324334326, 100.882067038718, 104.77675658668093, 108.83243447807337, 112.31861647070407, 113.95866190337512, 114.26104684123116, 114.56430594423472, 116.23884922463311, 119.99460535702612, 124.73320807997004, 129.68007536481147, 134.84656007914973, 140.26091193021873, 145.90603418147785, 150.77652049372432, 153.0696758147088, 153.49225612325526, 153.91608162933062, 156.2602115718907, 161.5301578029239, 168.17683709257633, 175.1514651334558, 182.44869817895136, 190.09419864274818, 198.1122260186924, 205.0399449742103, 208.3014783222545, 208.90332180165362, 209.5070520858069, 212.8465007843638, 220.37553764449302, 229.8882532636555, 239.89749562586064, 250.42927164681916, 261.4862461598819, 273.1065916303946, 283.1684076558279, 287.9234222337264, 288.80532045886184, 289.690262293466, 294.5852955703055, 305.58693660897427, 319.56398354701525, 334.30788004953416, 349.89988537924427, 366.3406394929231, 383.6738119077059, 398.758355584599, 405.90973375371794, 407.2300548731356, 408.55576435316755, 415.9073095185698, 432.5306848471443, 453.729028511959, 476.25834670004247, 500.14904670249405, 525.4531186124586, 552.3592146982793, 575.8336645423512, 586.9697540319673, 589.0368940280441, 591.1142877538384, 602.6812029262012, 629.0035132980713, 662.6610107823694, 698.5467335824926, 736.9556799108296, 778.2077877776933, 822.3878614421099, 861.3266874192159, 879.7966454244173, 883.2362640193235, 886.6969614558319, 906.0120330976408, 949.9330900761754, 1006.9757376480106, 1069.0056757480293, 1136.2579505899287, 1208.7220711891343, 1287.3835056149749, 1354.963504067789, 1388.4291398500861, 1394.4850895613524, 1400.570411406069, 1435.00053515451, 1515.8793637486192, 1616.7917590185716, 1723.5797529166393, 1836.9729865203317, 1950.714879392022, 2063.9554284384417, 2157.0983748799276, 2197.065841282191, 2203.495846973915, 2209.944003072309, 2247.1077806614994, 2332.5847855261622, 2422.6921797562522, 2507.799903494815, 2581.9754771802745, 2651.6832264178747, 2702.2722876414978, 2746.3027385759588, 2765.0938554617564, 2768.4576142331907, 2771.7760710610714, 2789.2933287717287, 2819.713523759302, 2853.9208757764404, 2881.309150348755, 2903.408642775255, 2916.4926772676554, 2925.470232678426, 2927.207426258347, 2929.643449241984, 2930.08079195766, 2930.515748982545, 2930.0638869269455, 2919.075076037421, 2913.9697187747947, 2894.587182777972, 2875.12520902157, 2847.2261747575594, 2808.750316636711, 2773.319687927197, 2757.884541491923, 2754.7332167232553, 2751.652663377694, 2733.9204840932093, 2689.4953770784914, 2629.048539184826, 2558.628955791856, 2483.117389214584, 2399.8450515875593, 2306.738379467266, 2225.1747395707976, 2184.078763703175, 2176.542442301959, 2168.9974595371723, 2126.763963383307, 2033.5135392217105, 1920.2378068964974, 1806.9741962327982, 1695.9654911714201, 1590.5655108200788, 1491.0207816470645, 1412.8467826663268, 1378.543759472665, 1372.3635689300572, 1366.226125876719, 1333.061474264004, 1265.411641214206, 1188.5006949760636, 1118.0666048589271, 1052.8709625311317, 992.0732409330881, 935.7759085410669, 892.4561576921484, 873.5057899256308, 870.0794364463322, 866.6690385281837, 848.2856504906288, 810.0056702745235, 766.8879782663649, 726.5121976694808, 688.8216408669807, 653.5218818278561, 620.5024236021171, 594.594757354155, 583.2766135425917, 581.2368418781084, 579.2057418693065, 568.2240865325456, 545.1751260396427, 518.5999477868143, 493.6814257374986, 470.2420991897049, 448.10450002569536, 427.2067639333571, 410.81974387845065, 403.5876447937856, 402.2774989360488, 400.9723880014439, 393.95119555824687, 379.09060125555294, 361.98431777046926, 345.7503041398636, 330.4439414243231, 315.88567423970693, 302.07539545044546, 291.2309905888696, 286.4108686523449, 285.5407781578645, 284.67402213954756, 279.99354498513304, 270.05110545013156, 258.5699141760308, 247.66666886619993, 237.28681039005696, 227.41655704888532, 218.026969557246, 210.59969405347348, 207.30051094363014, 206.70398102518072, 206.1093774576096, 202.8890233663388, 196.04338523746085, 188.12749441492116, 180.57690272741587, 173.37543535854974, 166.49105681122472, 159.92835953559694, 154.7300205588466, 152.41679444846469, 151.99826165976788, 151.58099452932439, 149.31956238878422, 144.5053069981038, 138.91462840159195, 133.58187167647168, 128.4737495743477, 123.5836001212992, 118.90830149282763, 115.19522407369787, 113.54238525517043, 113.2435013014305, 112.94557257822922, 111.32765833350601, 107.88835174344212, 103.88111719605, 100.03753018155665, 96.35539090481953, 92.82218390086763, 89.43764875950627, 86.74909124381018, 85.55136247098882, 85.33474820339576, 85.11790362046499, 83.94268915845055, 81.4365209124341, 78.52119949865418, 75.7220404286849, 73.03384203575924, 70.45296255988413, 67.9739220853727, 66.00079982949664, 65.11867302658511, 64.95890591240106, 64.79958899026722, 63.93556917160502, 62.095466881442555, 59.944770967422684, 57.87811289429049, 55.89436737312987, 53.98870854752488, 52.15604584503888, 50.693650091992296, 50.040181389105975, 49.92180963501699, 49.80375233923739, 49.16315284916692, 47.79634985972013, 46.19970453363063, 44.6645862882679, 43.18659943118525, 41.764624387759135, 40.397537183367675, 39.30387637720196, 38.81484186387282, 38.726431799500894, 38.6382503660825, 38.15965180090135, 37.13639860657033, 35.93870805399322, 34.78683658370741, 33.67884487669311, 32.60996139565888, 31.580756206184045, 30.758697061427192, 30.39079650457361, 30.32412054941525, 30.257615650923515, 29.896875054061056, 29.126365576174617, 28.224919863171927, 27.355575840861132, 26.51818782013495, 25.710011079562072, 24.93182610864597, 24.31002740490975, 24.031571677291673, 23.98109552962795, 23.930742367483788, 23.657313091941283, 23.07220465742092, 22.387570184779666, 21.726933433118035, 21.090106784364895, 20.475468765408603, 19.883079865167208, 19.409482583722742, 19.197213595820177, 19.158737496372538, 19.120355849324337, 18.91193413788758, 18.466117869685863, 17.94454071608207, 17.441755561994757, 16.957065979229174, 16.489622354516786, 16.03912530052341, 15.678774847468661, 15.517515508909204, 15.488299095436355, 15.459153157514837, 15.300859333560421, 14.96242079216471, 14.566401833708378, 14.184251658457752, 13.816694993344665, 13.462511853989538, 13.120945035166304, 12.84835182716552, 12.72639495017382, 12.70430237126669, 12.68226821522548, 12.562554266202863, 12.30678812371767, 12.00806892979376, 11.720576950363474, 11.443932275427112, 11.178079315337056, 10.922618104646952, 10.718790793993957, 10.62773254862485, 10.61125266707975, 10.594821178977686, 10.50566769652303, 10.315362986216632, 10.093257941065195, 9.880096173140762, 9.675317827120786, 9.479182488319495, 9.29075690750892, 9.140852175062722, 9.074072432317541, 9.062002488197518, 9.049970826832084, 8.984779040325982, 8.846053486871002, 8.684370390847386, 8.530071434189123, 8.382512287988618, 8.241550697900022, 8.107077963039574, 8.000801197811022, 7.953661082140256, 7.945142293780749, 7.936654448952675, 7.890740219234776, 7.793472959720547, 7.681221073393245, 7.574850910733215, 7.474342374926417, 7.379570700108682, 7.290355866865215, 7.220694106935563, 7.190057347784209, 7.184547583225247, 7.17906487215557, 7.149513543046969, 7.087539688549276, 7.017357834942872, 6.95235320607828, 6.892336145800398, 6.837364015039939, 6.787348246414562, 6.749723167872238, 6.733622837701354, 6.730757466064915, 6.727915630435688, 6.712765544614104, 6.682092302464841, 6.649340983599276, 6.621314193463762, 6.598061642024213, 6.579528271723231, 6.565679325776747, 6.557830108454457, 6.555290094611887, 6.5548974845605015, 6.554526950555147, 6.5540723158493215]}, "32": {"0": [2.719178365134294, 2.7468282575569507, 2.8563340296295445, 3.050265649829473, 3.329796798810398, 3.7016448002151296, 3.98710387688749, 4.05471026452002, 4.060117646316528, 4.065537487381034, 4.135619575051012, 4.486748453843288, 5.151917416358764, 5.970333155078034, 6.971948156140516, 8.199785144897648, 9.710076258468554, 10.835761435033175, 11.100805633834133, 11.122038139970613, 11.143323293171271, 11.4177009329882, 12.791368217990339, 15.407279508853708, 18.672311168067996, 22.75842381220818, 27.895641492780637, 34.38225228570895, 39.324461805895425, 40.49868647857588, 40.59282252234571, 40.68721115388742, 41.90945962432227, 48.09594197061175, 60.184966763106054, 75.79413788969772, 96.092671258906, 122.73050422534561, 158.0334708876748, 186.1234011931138, 192.95277532159682, 193.50321187707726, 194.05556381538864, 201.23862758062612, 238.4660736819427, 315.58339581227585, 423.73129553952094, 579.3774171775829, 811.0890360710586, 1169.4489243587002, 1493.446049491857, 1574.7198247177305, 1581.1759596884838, 1587.657628040761, 1672.1456248780394, 2066.3749793770576, 2523.3355787812775, 2710.8567744061997, 2669.4469834954325, 2392.001782655967, 1840.0240951731748, 1452.1474111252617, 1377.4034502780148, 1371.585825259006, 1365.7474646446394, 1295.2446993507804, 1020.0905712771087, 715.2729567231049, 515.8995138232312, 379.98659473444377, 284.6277112486648, 216.10606858707138, 182.85369414263792, 176.432399356055, 175.9384040332365, 175.44589229768926, 169.3219224646334, 144.10405792170985, 112.30285366224277, 88.22536552288506, 69.82239186510147, 55.64410588011967, 44.64651544583164, 39.01147297338097, 37.89657543375227, 37.81046047273752, 37.72458751032836, 36.65412564965776, 32.15282130569778, 26.254164602468613, 21.593080136106842, 17.898353233503144, 14.972759471569663, 12.662872476400029, 11.472046548043192, 11.237255476894852, 11.219117813565326, 11.201030550850554, 10.975485753312498, 10.031634046215109, 8.818609386576727, 7.905332477542347, 7.248856439319636, 6.8179031894489635, 6.631626224150831]}, "33": {"0": [2.7147731919156683, 2.716609692359061, 2.7228101203616024, 2.7339288650548386, 2.748968902961587, 2.768349777511729, 2.7926594623038516, 2.814825087572322, 2.824559378924233, 2.825977510123795, 2.8273820136534917, 2.8373999122854503, 2.8644287395108643, 2.903892020517442, 2.947342516703675, 2.9949644550114245, 3.047475483640531, 3.104080037903878, 3.152020041626577, 3.1724728510575093, 3.175476353381825, 3.178489996380114, 3.1995624842395816, 3.253219512752866, 3.325706125439671, 3.403052350649906, 3.4855377832923495, 3.5732202260302954, 3.666022732044274, 3.7427228742862964, 3.774978314479188, 3.779700653254327, 3.7844356519064037, 3.8174533587761594, 3.900875970183034, 4.012263855213214, 4.129660442720244, 4.253292309159657, 4.383336638397116, 4.519973870425773, 4.632217868637289, 4.679245802729425, 4.686110825404393, 4.692991544429627, 4.740921050988329, 4.8616942139913615, 5.022305164949278, 5.190988979006223, 5.367752121241352, 5.553294518470563, 5.747814069994815, 5.906975308064676, 5.973548878845068, 5.983280945250878, 5.99303541773378, 6.060983369004331, 6.231996390309229, 6.458980207821479, 6.696980770251952, 6.945996801524461, 7.207229705016386, 7.480960549955016, 7.7050193510715275, 7.798895625858476, 7.812614994489976, 7.826362845288754, 7.922098304918322, 8.163079832116999, 8.48355431712184, 8.819400292636907, 9.171986655370818, 9.54220070306744, 9.930844265147659, 10.249511739888462, 10.383236673726026, 10.402792841692714, 10.422394188386525, 10.558953305616509, 10.902684924624623, 11.360115300432746, 11.841630913931679, 12.347580075059199, 12.880069755407282, 13.439945686086517, 13.899791358000241, 14.092749502570937, 14.1209770538025, 14.149277369641355, 14.346566995824546, 14.843676890168275, 15.506525490536601, 16.2048871489241, 16.939268139995903, 17.71265879397614, 18.52707587571719, 19.197235203058927, 19.478223318820145, 19.519325520160642, 19.560532432693186, 19.847789838722242, 20.57283837192309, 21.54067478963657, 22.560496546420172, 23.63556271552244, 24.76898339020241, 25.963869100942357, 26.949149493290346, 27.362290079455008, 27.42271882881856, 27.48333768468018, 27.906133445581524, 28.9755630282869, 30.403241460637762, 31.911800840929107, 33.504631858222496, 35.188013527823486, 36.968085451015526, 38.43709843650774, 39.05473108710478, 39.14506187435556, 39.23561252113334, 39.867162617807175, 41.46727001702007, 43.60890615429346, 45.8769448196619, 48.27667691625009, 50.820154134926945, 53.51600614705809, 55.746818797013944, 56.68588764773193, 56.82324371062493, 56.960987011052715, 57.92246714279043, 60.35816377065072, 63.63168708273005, 67.10102548583039, 70.78557977067275, 74.69889782882166, 78.85658027117307, 82.31011584812524, 83.76582477286598, 83.97894045985274, 84.19262631196953, 85.68336906496869, 89.4672199392546, 94.55710031619043, 99.98093307225537, 105.75450887042042, 111.9156911272207, 118.4719398003736, 123.93473720344963, 126.2411272116936, 126.57927622942606, 126.918150120229, 129.29500580825123, 135.31953622840427, 143.4521536860054, 152.15942616077854, 161.45620218580308, 171.42460975508266, 182.10102762061476, 191.0151825235781, 194.78482144401937, 195.33883240705845, 195.8949187943399, 199.78649276335335, 209.71267530941282, 223.17299411761172, 237.6384675591301, 253.19038828119773, 269.93881189157344, 288.0208396938689, 303.1682468401663, 309.62118339006446, 310.56957045937156, 311.52145802407875, 318.2000592167738, 335.25497207103354, 358.4699020655694, 383.7152797548005, 410.9864586599645, 440.6829508342033, 472.88358934748186, 500.1715676166072, 511.8116363536247, 513.5237177605252, 515.2423766520992, 527.3188130642412, 558.4074742112442, 601.2035219431333, 647.8995344875539, 699.2693574332604, 755.511465659517, 817.0743708982465, 869.806328995653, 892.5020365557157, 895.8532767556867, 899.2206410285527, 922.9072452378093, 983.9149499884974, 1067.8436387010995, 1160.352039904792, 1263.0318788013142, 1371.902965434476, 1488.2207383878633, 1584.0853221660695, 1623.854188162795, 1629.4633857572958, 1634.916534966268, 1674.4805782331152, 1771.666430569576, 1890.5586999530517, 2001.0410827831788, 2101.2251869074908, 2189.6717172083363, 2264.9558581452743, 2316.03334454449, 2334.371569982348, 2337.006775213736, 2339.6217678408584, 2356.5102533008553, 2394.6106333300913, 2430.238540705236, 2457.022000320591, 2466.6143468396203, 2470.0133141119168, 2460.7343056787004, 2446.903812253511, 2439.0866413781273, 2437.915113201096, 2436.6856086090033, 2426.1041028381505, 2398.9704867665023, 2354.217283253785, 2294.1508326925245, 2226.2793712089097, 2143.066378007228, 2048.3028156803416, 1963.8894907891142, 1928.8691622096405, 1923.5914777611383, 1918.293472740552, 1881.3213664680686, 1787.4640915195491, 1665.4221215450887, 1542.4445174782843, 1422.9064289105859, 1311.4462238162744, 1205.238543147195, 1128.4725493271374, 1098.6584547164332, 1094.4248528336602, 1090.1983880213375, 1061.3781570806532, 995.2101927623585, 917.3284536102047, 846.7539792421786, 782.3803555824455, 723.5296124272875, 670.0945356842035, 631.4952171755729, 616.4804221471736, 614.3552198764963, 612.2375135863496, 597.8307335214329, 564.177253566664, 524.5013826057418, 488.05478573037084, 454.57366440096183, 423.7878040921335, 395.5197258866138, 374.8541207319233, 366.76551589563934, 365.61094534306767, 364.46145349596907, 356.6654343143337, 338.38839279042486, 316.59184682159093, 296.484651591414, 277.80862127389827, 260.50538982453486, 244.40326649253774, 232.59790879361316, 227.96772967757408, 227.30557730371135, 226.64563818490123, 222.16005921698678, 211.58008006385853, 198.92377226274326, 187.13995673977928, 176.15094442286704, 165.86307117082595, 156.28059969901884, 149.2001409266881, 146.41728985030807, 146.01884748988195, 145.62159900829622, 142.91216815022392, 136.51240159418907, 128.82055413552402, 121.62128683347848, 114.87904704175241, 108.54897792193782, 102.61715627690677, 98.21423818395598, 96.48087028586576, 96.23239256649552, 95.98467904478358, 94.29542803058509, 90.29272745614927, 85.47147398923235, 80.93421665620343, 76.67293618894634, 72.65694747158555, 68.88080670227909, 66.06804264436802, 64.96004497345, 64.80131659044358, 64.64303545172575, 63.56253725623548, 60.997063692104184, 57.89480364512089, 54.972907015217714, 52.21566022086082, 49.614037125281286, 47.157497040166305, 45.327263669676114, 44.603774245015614, 44.500001188833004, 44.39649822336194, 43.68996182204482, 42.010891176006986, 39.97965817263675, 38.059546817024355, 36.24584149327063, 34.530936377108596, 32.908883177149576, 31.696347930685814, 31.21677320380503, 31.148068952670183, 31.079559098135245, 30.611507134056243, 29.497406415442253, 28.147388013052183, 26.868664532991016, 25.659211164857957, 24.51301487385742, 23.42635104401786, 22.6134605376062, 22.292256736601082, 22.24601240801337, 22.19987980585959, 21.884983597139342, 21.136096434150488, 20.22808315320604, 19.365372531989532, 18.549222729672493, 17.775632781742637, 17.04254048325423, 16.493516706652056, 16.276443357006272, 16.24532174770045, 16.214281600988567, 16.002217224848458, 15.497113434658745, 14.88471828883408, 14.304798487703122, 13.755661729879922, 13.236321493023336, 12.744880453555746, 12.377677565126612, 12.232440978303947, 12.21162381420146, 12.19086678569505, 12.049108249420511, 11.711830736642806, 11.30440275596899, 10.92029307809846, 10.557795312983158, 10.216281602089595, 9.89448033509424, 9.655217620727957, 9.560776576249081, 9.547228534460855, 9.533719664055216, 9.44158534631146, 9.223709773247409, 8.961617539008865, 8.71575337996213, 8.485731541138284, 8.270656166292827, 8.07027857859399, 7.922802696291569, 7.865119129717612, 7.856883008854274, 7.8486771186759405, 7.7928453485708244, 7.661629716260192, 7.5061033866741855, 7.363295692944008, 7.232894452168955, 7.114480898750067, 7.00780665932512, 6.932063589769477, 6.903165753796932, 6.899074560875099, 6.895006782871836, 6.867578264980729, 6.805060350864072, 6.7352691540497664, 6.6762557344820435, 6.62807329733082, 6.590410404120312, 6.563191670112329, 6.549112535542528, 6.545205424032828, 6.54472395824112, 6.544265006630009, 6.54171083089917, 6.540036712974873]}, "34": {"0": [2.7149993647785258, 2.7443889109280466, 2.8032185081745133, 2.8935427524266863, 2.9708783542496153, 2.994338472610456, 2.9966764656402134, 2.999025654916228, 3.023800460575496, 3.1236290550990695, 3.2986905315246786, 3.5074827225504217, 3.751690148619013, 4.033777624747026, 4.357272863084717, 4.599147039021062, 4.669085940906674, 4.675939437398202, 4.6828068764824655, 4.754688025361808, 5.032247107464185, 5.49237337852, 6.013621004326504, 6.602491137837089, 7.267764611600038, 8.019731158724213, 8.578753003837377, 8.740014175132004, 8.755820502104319, 8.771663400545535, 8.937325556241447, 9.577030635516678, 10.63923271284313, 11.84896401670207, 13.228832281953919, 14.805274878754364, 16.60775313090573, 17.95896687578889, 18.350223582176813, 18.38857093632686, 18.427013785140044, 18.83014637299741, 20.392769337553624, 23.00750295161922, 26.0090300307042, 29.460090975369273, 33.437688144827035, 38.033133939467675, 41.50815875381129, 42.52189206615048, 42.62135567815949, 42.72105796553089, 43.76697863384332, 47.8460792061799, 54.74628809294447, 62.78476482288375, 72.16086297303153, 83.14992570044785, 96.03720892861803, 105.9212220110104, 108.82200094058142, 109.10729426994334, 109.39343684993644, 112.40601692814174, 124.22358587893417, 144.56823444091376, 168.77165468463207, 197.69696598598372, 232.40253675679256, 274.31302637941724, 307.2697073828914, 317.1001113530055, 318.0712280951276, 319.0455597605546, 329.3123045914549, 370.1435060201431, 442.60337598732497, 532.2489260721621, 643.9443110119937, 784.0528684175108, 959.8586647334171, 1101.5406237865157, 1144.0333054671512, 1148.1836900499736, 1152.3368392441278, 1196.3299790695592, 1370.805527430136, 1644.1486116419194, 1897.5485107909046, 2088.628233016527, 2208.736721357111, 2260.7241789719897, 2253.8678700572978, 2245.530590787448, 2245.161673112985, 2244.758400010571, 2236.136125439149, 2180.3994147609874, 2039.0780747814415, 1826.4896407832673, 1562.589103618208, 1292.3264127458667, 1053.3247752823388, 918.0644365779447, 884.4418124386428, 881.2762807752542, 878.1225895893282, 846.2240772636958, 739.8019453418232, 608.7787658542125, 504.03115324774905, 419.91570103360755, 351.70679329358455, 296.0675273859604, 264.49555472461617, 256.5360571107599, 255.78052095235083, 255.0277310415092, 247.38735274454223, 221.68138152811946, 188.7927513807966, 161.35859700817124, 138.37794277132943, 119.03201276734853, 102.69826390376141, 93.16693646282553, 90.73711389806581, 90.50558234848363, 90.27469381849606, 87.92860610871396, 79.92088550845344, 69.45326957950797, 60.50957942692758, 52.84448003854149, 46.26364225792927, 40.59934002316206, 37.249275707636244, 36.387565319305, 36.30552095584599, 36.223699739239756, 35.38965787350352, 32.526272382102995, 28.73941615778361, 25.45961310651076, 22.615048119150256, 20.14286696167347, 17.99550764032786, 16.717163574274764, 16.387653333631484, 16.35625096702135, 16.32492913316426, 16.0057525046988, 14.907572989796689, 13.45247909230999, 12.193649571108363, 11.108337153484895, 10.176797592279796, 9.379735492016719, 8.914081649039828, 8.795381135992427, 8.78409515855989, 8.772841917857036, 8.658467323463682, 8.270930164066625, 7.775104999509512, 7.370854037620462, 7.051148001301349, 6.810647450244114, 6.6452265715610235, 6.5752974498498595, 6.561761459726281, 6.560584073574058, 6.559429400517272, 6.548805080149545, 6.532947079458261]}, "35": {"0": [2.726820304501772, 2.7270105684343156, 2.7279629924685205, 2.729913324123566, 2.732829084387765, 2.7366169906660374, 2.7412207880829054, 2.7455022328798147, 2.74770610591685, 2.7483221490249585, 2.748950504568629, 2.7513317058669404, 2.756849130385086, 2.764655988385051, 2.7731536036886824, 2.782599095976999, 2.793153261093818, 2.804477328989428, 2.814143344709083, 2.8189252502066933, 2.8202666189539265, 2.8216260044342847, 2.8266689271934045, 2.8377170673454515, 2.852278464805677, 2.867780914497442, 2.88420140198046, 2.9015171354204647, 2.919809837126819, 2.9349245981479943, 2.9422379100723672, 2.9442666974054172, 2.94630612142373, 2.953838714392125, 2.9703189373318883, 2.9917373702228973, 3.014255481949159, 3.0373501962458977, 3.061387244135583, 3.086301504008592, 3.106914118880033, 3.1169283325864603, 3.1197024976251178, 3.1224826054478996, 3.132723533490876, 3.1547977833201477, 3.1831789589971264, 3.2126473177758044, 3.2429211780765743, 3.2741934133211217, 3.306504347231805, 3.33299259421957, 3.3457102147356887, 3.3492258117825457, 3.3527521186980653, 3.3657113344813676, 3.393618921338922, 3.4294175908658557, 3.46623058291552, 3.504058530038828, 3.542953773640077, 3.5828875178823028, 3.615682330696111, 3.63141847180309, 3.6357572040070276, 3.640096220746103, 3.6560294372863384, 3.690309893355231, 3.7341250165552493, 3.7789946037804065, 3.824989504518522, 3.8721690163355147, 3.9205430648021196, 3.960100954067793, 3.979052749413061, 3.984275790779118, 3.989511606673292, 4.00872675662311, 4.049969993634973, 4.102644653316843, 4.156536899003554, 4.211644072324495, 4.26802043283061, 4.325718581695057, 4.3728314121677725, 4.395394732812394, 4.401613072522922, 4.407840713998835, 4.430685346849739, 4.47972166455598, 4.542291812354984, 4.606269702435208, 4.671641193519112, 4.738421659864875, 4.806707858101261, 4.86248339623577, 4.88915993477419, 4.896509114093854, 4.903873906430189, 4.930905067446565, 4.988878009238319, 5.062671077973432, 5.1380069782334035, 5.215060685646972, 5.29382379457323, 5.374312024413339, 5.4399786423925764, 5.471386527296295, 5.480036170124477, 5.488704326407109, 5.520508371544508, 5.5888883334315, 5.675769169711691, 5.764497026464834, 5.855120578957057, 5.947579726436799, 6.0419998661544945, 6.1190634426665484, 6.155892787079771, 6.1660585735198925, 6.176227632270471, 6.213517118474774, 6.293366870363822, 6.3951136122355985, 6.499042805336064, 6.605168332991841, 6.713503877876035, 6.824335376178189, 6.914643501469991, 6.957747518403659, 6.96961485713867, 6.981507460327492, 7.025389395675395, 7.11889539012064, 7.237927338044502, 7.359438798627866, 7.4837705863481245, 7.610728838698754, 7.74027634223586, 7.845981521674197, 7.896578183267257, 7.910517832716717, 7.92448966027613, 7.975749271906712, 8.085606163399925, 8.225442135968889, 8.368331817402886, 8.514672168464035, 8.663833005179011, 8.816216772894991, 8.94048318024794, 8.999947998071193, 9.016329175651476, 9.0327474416348, 9.092976364382176, 9.222196499389232, 9.386769871763585, 9.555061144731468, 9.727058833516615, 9.902872909471805, 10.082457544870648, 10.228990589533272, 10.299193759074289, 10.318536898444812, 10.337925216542462, 10.409015278640025, 10.561355274541171, 10.755426287289097, 10.95410895336139, 11.15744799191522, 11.365508761568291, 11.578061358767597, 11.751504903490288, 11.834468154845768, 11.857337427597193, 11.88025751547182, 11.96431506593005, 12.144664310299715, 12.37494287047771, 12.610738803344269, 12.851676988918864, 13.09801451435828, 13.349921603489388, 13.555792291366455, 13.654459278746954, 13.68164818693888, 13.708902791068297, 13.808694498471514, 14.023105881300493, 14.29672047525517, 14.577118929642534, 14.863675970697786, 15.156567863014399, 15.4561694548075, 15.701147091920886, 15.81853779896587, 15.85088927652669, 15.883319359376882, 16.00233153928218, 16.25731941902555, 16.582616858521224, 16.915735912706715, 17.256676581582038, 17.605710471341737, 17.96323118321986, 18.25518067393285, 18.39487407397846, 18.433355898023876, 18.47197981355427, 18.613778509516695, 18.917971624734257, 19.305779121557983, 19.70255564979761, 20.108875417960373, 20.526024734754674, 20.95196629950892, 21.3000589948523, 21.466508752662715, 21.51250260433228, 21.55860530859112, 21.727819365847814, 22.090801985561647, 22.55393724124687, 23.0285684633765, 23.5141329723707, 24.011336303249024, 24.520472308591476, 24.936588851918064, 25.135974947082765, 25.190932435200075, 25.246027330641336, 25.44825295374955, 25.882580571320464, 26.436905322386202, 27.004742985790646, 27.586246409640168, 28.181568117351773, 28.79164766732185, 29.29104271256774, 29.530117676030102, 29.59604279202977, 29.66214231648067, 29.90483529335449, 30.426083635140714, 31.091967147311795, 31.77416534249248, 32.47216917752282, 33.188706037614374, 33.92206815707453, 34.522521406091606, 34.81045691135728, 34.88976726676309, 34.969273739068534, 35.26164476741428, 35.89040161509036, 36.69137019350807, 37.5132441509398, 38.357894128702895, 39.22251990866163, 40.109107894341655, 40.83469100498688, 41.182344282707525, 41.27821343910229, 41.37434183410838, 41.72733718201708, 42.48607974961645, 43.45593559753189, 44.45170714023985, 45.472697150797366, 46.51986897588468, 47.594120185512416, 48.47439915979137, 48.896151373143596, 49.012453728534545, 49.12908180369678, 49.557449502503204, 50.47881870984561, 51.655810586499314, 52.86407186493408, 54.103855156449015, 55.37784643001273, 56.683997538788006, 57.75339035573859, 58.26666472906924, 58.40822150303797, 58.550166914385606, 59.07145754773726, 60.192779070534016, 61.62680642641775, 63.09953302353795, 64.61046843588396, 66.16319854710464, 67.75786163784846, 69.06409476620588, 69.69118469860328, 69.86396388548607, 70.03722271705423, 70.6735557611137, 72.04373824876551, 73.79669715991058, 75.59838332479629, 77.4529951762126, 79.35645133471566, 81.3094788965338, 82.90985476603461, 83.67761227549484, 83.8900868968714, 84.1031889178661, 84.88524954229682, 86.56476948695129, 88.7155287376392, 90.92946353610618, 93.20849198585496, 95.54834221982125, 97.95409259324134, 99.92757728995186, 100.87502114680342, 101.13635572234526, 101.39842752224277, 102.36332050014494, 104.43829556616973, 107.09220580934996, 109.82574311303979, 112.63602643944489, 115.53064328794308, 118.50904852177175, 120.95410137461873, 122.1289567867453, 122.45313072797006, 122.77826709615334, 123.97293418816693, 126.54656085474237, 129.8460379652186, 133.2439704340808, 136.7427374204653, 140.3387977171536, 144.0446189640352, 147.08912677106517, 148.55286295955761, 148.9570790861067, 149.36263722139594, 150.85400319259816, 154.06843234745693, 158.1918397710876, 162.4327215640678, 166.80457659542856, 171.309427007406, 175.96380920954257, 179.78890431910082, 181.62555823697946, 182.13219514987233, 182.64027430139092, 184.5074449383268, 188.53601454097628, 193.7127891518661, 199.05106613995017, 204.55428142212128, 210.2358813285431, 216.1142710079716, 220.94092317823964, 223.26500390228284, 223.90643977582985, 224.54984834274137, 226.91453930931348, 232.00775749529828, 238.56151612993864, 245.3347118144279, 252.33862954712725, 259.5767259681443, 267.0413008839135, 273.1653467603355, 276.11737229492365, 276.9349018228972, 277.7555198217223, 280.77347890424943, 287.2858165817032, 295.6858978354667, 304.35832879475925, 313.31882694340743, 322.5900925871399, 332.17081605166493, 340.07777335208954, 343.8908380075348, 344.946251519698, 346.00553487340227, 349.8978884714582, 358.2958225787992, 369.106997556516, 380.29518332758727, 391.8731496417731, 403.84986330907094, 416.2762280069756, 426.5507542829191, 431.5040181466071, 432.8796009573909, 434.2600146190571, 439.3204553028126, 450.2398132150505, 464.3237330123403, 479.0052800235381, 494.1942134070702, 509.8695358362291, 526.1284428469291, 539.6343918314159, 546.1600789366028, 547.9646574553237, 549.776288391176, 556.4472024977842, 570.9310983968968, 589.5894127627187, 608.9230154419141, 628.9771047359147, 649.818799324871, 671.526274699278, 689.4285653050083, 698.0927952332601, 700.4891660744694, 702.8947723435557, 711.7517675171283, 730.9096642172849, 755.7881418920014, 781.7126342753301, 808.6452038804388, 836.2981011826187, 865.2401358931762, 889.2136591958845, 900.7989009081077, 904.0028320626346, 907.2193741440526, 918.9832759225905, 944.6270016075489, 977.833117562039, 1012.8200712550299, 1049.1692488194349, 1085.6866551784385, 1124.1961642957635, 1155.2716309220252, 1170.1532314057713, 1174.293759183418, 1178.448724639285, 1193.714825659871, 1226.60038367859, 1268.8263327274449, 1312.5310828183547, 1355.7466947748567, 1400.9008209391736, 1446.9753740292497, 1482.5590429818085, 1500.2527963212026, 1505.1276352972002, 1510.0138115706568, 1527.7695257077812, 1564.576055827928, 1609.5156858211092, 1654.5889356434843, 1698.1708508362394, 1740.043868299685, 1782.1952082670157, 1814.507706475549, 1829.338462411679, 1833.35915121371, 1837.3612268296445, 1851.7594321788463, 1881.8615678474027, 1918.2053644986513, 1951.9994728110864, 1983.4621369538631, 2012.8871292434205, 2041.5850064483473, 2062.2829982710805, 2071.2726360596857, 2073.745149580836, 2076.2023514174093, 2085.039395361794, 2102.873970296718, 2123.54293519867, 2142.2666451833793, 2158.5357442987797, 2172.4297596543083, 2185.4102074738285, 2192.738364171082, 2195.3141339395042, 2195.994995432851, 2196.7986585177205, 2200.4788704118123, 2207.535370377125, 2211.8516073256656, 2213.396835504089, 2215.344013124998, 2215.9244449572216, 2213.217222130721, 2209.317331049333, 2206.4580842003165, 2205.8400737404127, 2205.201267287343, 2202.6936902069956, 2196.604994159832, 2186.8787299268274, 2175.4112264915225, 2161.335572408885, 2147.192395756605, 2130.144447164288, 2114.545782526463, 2105.957481843918, 2103.7407675886802, 2101.5232250941585, 2093.423840176196, 2075.5809314532853, 2051.4537876653376, 2023.6008937660063, 1993.751914018646, 1963.1203068131927, 1930.0148599643205, 1902.3626973734633, 1888.2723891452001, 1884.3679457231015, 1880.4751919626865, 1866.109371787155, 1835.3933987842552, 1796.4193078835092, 1756.3252126773878, 1714.1337693937267, 1669.3127137996387, 1625.9596474935418, 1590.4094609176323, 1573.0065406377566, 1568.2496794378767, 1563.4980343821353, 1546.2023601784151, 1508.5997693873728, 1462.9488973166324, 1417.6372696218305, 1372.6354478946862, 1327.9505635005778, 1283.7773520827907, 1249.5074081859264, 1233.683817170523, 1229.3654384416616, 1225.0521857460799, 1209.3555488427398, 1176.7198042262949, 1137.6794570730117, 1098.6883252371692, 1061.0579499850421, 1025.0743791129044, 990.5907136883358, 963.70935886824, 951.2541412742906, 947.8817050012634, 944.5295295525169, 932.3616227354281, 906.9868818688694, 876.1181942897022, 846.7593641225383, 818.4380430136948, 791.3033107709349, 765.2910796141039, 745.0590253155958, 735.6785161077671, 733.127730991783, 730.5854132636488, 721.3595380469297, 702.4047929544506, 679.6105903870788, 657.6091686535144, 636.4707010562236, 616.1659200995032, 596.6694265849932, 581.4990026692607, 574.4809169105484, 572.5723469984434, 570.6738273958883, 563.8289881960053, 549.6336519201186, 532.4705579592163, 515.9371169183433, 499.9961646825016, 484.6308674902213, 469.781901852897, 458.3015615628819, 453.00049698357367, 451.55935129401297, 450.12508160128533, 444.9570761294921, 434.2051499849519, 421.1602811481426, 408.5433634916415, 396.32202670570626, 384.5516617033004, 373.2230770521974, 364.4565287483894, 360.3933875960377, 359.2884675135245, 358.1871915297213, 354.1992774976144, 345.9161942608996, 335.87160274803654, 326.16691300679815, 316.79977849382533, 307.71872651582237, 298.89647838537576, 292.08136965554957, 288.92572437432693, 288.0682401607117, 287.21386738324185, 284.1224453347195, 277.69969132193444, 269.9152891930833, 262.3724550100265, 255.05059855534103, 247.9823524428206, 241.1343453951644, 235.80964985999995, 233.3411670406659, 232.67065122560288, 232.00132405451484, 229.57564475819603, 224.53462644452628, 218.39523762613473, 212.475716741077, 206.72762084647445, 201.15209867895973, 195.74563258507737, 191.54125453687837, 189.59301153043612, 189.06331261784263, 188.53542003284446, 186.6167602727587, 182.63600244763734, 177.79974619045967, 173.10898258365742, 168.55364024841546, 164.140893449319, 159.8531360132176, 156.50807830432254, 154.94937242846902, 154.52497649542423, 154.101710546696, 152.5744850431989, 149.40232191699823, 145.55118632670147, 141.81263282697998, 138.17288127107392, 134.6380808100401, 131.20591772454532, 128.53241361374177, 127.29160001421313, 126.95402752564117, 126.61751369210972, 125.39662068555643, 122.85316394265332, 119.75721575886521, 116.75155759895702, 113.82712034424678, 110.9830451492305, 108.22365496131702, 106.07362455055545, 105.07416235062944, 104.80213238433738, 104.53090400132406, 103.54797164001226, 101.4984529344752, 98.99978579898509, 96.57360732371778, 94.21230624399332, 91.91535764747607, 89.68087954754371, 87.93583817392708, 87.12619332616319, 86.90580819273231, 86.68586217000663, 85.8889365781476, 84.22901413317443, 82.20462585049812, 80.2337922288475, 78.31337895212529, 76.44528753834243, 74.62934791015728, 73.21176284406658, 72.5523744449868, 72.37266409214227, 72.19346102650493, 71.5438082722366, 70.19029480505674, 68.54061242142224, 66.93559799293638, 65.37218843117344, 63.84850703494542, 62.36241376141999, 61.20306127539105, 60.663711978655414, 60.516866590691464, 60.37043343405924, 59.83978736833535, 58.73512568427572, 57.38573200015132, 56.071143888009566, 54.78945274781705, 53.5404711547492, 52.323093587372895, 51.372647257734556, 50.93059543292109, 50.81022191790779, 50.69017821352151, 50.25430789123999, 49.34686833612637, 48.23898676539746, 47.15908327535426, 46.10566917603252, 45.07723703898845, 44.076859130910286, 43.29431663185711, 42.93026709812602, 42.83112981464166, 42.73226230081102, 42.37375887551594, 41.62576122652624, 40.711331021860445, 39.81970345277947, 38.95150730038226, 38.10537443389649, 37.28030988622845, 36.63407606851028, 36.33340683182505, 36.25155135856353, 36.1699282418934, 35.8737067718691, 35.25444095457135, 34.49954828163551, 33.7637345174279, 33.04585154133911, 32.34497945452852, 31.661291880882473, 31.12591647394354, 30.876905229068306, 30.80911511980842, 30.741494622444417, 30.496169607512655, 29.98423641796779, 29.35830073035594, 28.747377948323848, 28.151581691994682, 27.570395460046747, 27.003144285197173, 26.558939512418387, 26.35215799182444, 26.295824283163395, 26.239633757846388, 26.035795330084568, 25.610472563653268, 25.090553983033686, 24.583363229184602, 24.087703809392554, 23.60427589290505, 23.133140449466488, 22.763805468220347, 22.59167990047398, 22.544785646513738, 22.498009760048657, 22.328239695401134, 21.974222198148084, 21.541479581737292, 21.11832708215053, 20.705544067559167, 20.302603899174983, 19.90926759826131, 19.6010554993537, 19.45762244679638, 19.418531435007193, 19.37954246761265, 19.23812777562547, 18.9432177592375, 18.582990418104167, 18.23105682949239, 17.887364011211314, 17.551739176442453, 17.224466591849943, 16.968296600658356, 16.848998541248818, 16.81648208220607, 16.784041362777756, 16.66630307856359, 16.420233459233863, 16.120168213395367, 15.827255735394347, 15.541689631551447, 15.262714068386114, 14.990303859424206, 14.777034888337885, 14.677719453290491, 14.650693360349884, 14.623735927771444, 14.525934561237223, 14.3218436467086, 14.072169349595008, 13.82848835124918, 13.590865674217115, 13.359383190444294, 13.133089471305983, 12.956120231669187, 12.873810682735625, 12.851403842680774, 12.829054582214145, 12.747985079655294, 12.578880127715264, 12.372366890433854, 12.170607880775933, 11.973901810485241, 11.782514139984116, 11.59581452751158, 11.449887097333868, 11.382133405875745, 11.363675351693024, 11.345264279726404, 11.27847629838432, 11.139330392137227, 10.969211837794209, 10.803241140215334, 10.641732940956167, 10.484510442801668, 10.331602463569606, 10.211952986709544, 10.156318347774404, 10.141166034522088, 10.12605409047189, 10.071295566757923, 9.957228639643072, 9.818142427030427, 9.682887126412364, 9.551371129688183, 9.423362091507581, 9.29888224788529, 9.201808428863625, 9.156749341485499, 9.14448165459697, 9.132250537329165, 9.087926401814727, 8.995693147906026, 8.883463047880793, 8.774357907078219, 8.668341134703917, 8.565355831168649, 8.465663310613085, 8.388106225552761, 8.352145971001757, 8.34234307951273, 8.332570971545547, 8.297171282568833, 8.22368129303763, 8.134501281088802, 8.048153118937126, 7.964614027513485, 7.883856264582458, 7.805838173255377, 7.745391443997902, 7.717428713449656, 7.709831818428325, 7.702262540347117, 7.674873434492926, 7.618131624901162, 7.549525779181409, 7.483488653396215, 7.4200355855032445, 7.359173509117736, 7.300626182953415, 7.255593814475634, 7.234857007100045, 7.229233866974859, 7.223636361232135, 7.203427143420633, 7.161758778809993, 7.111841287083313, 7.064238837669173, 7.019008143190944, 6.9760073473863695, 6.93532535538751, 6.90441889454575, 6.890340304114081, 6.8865389748182935, 6.882761683213119, 6.86918133027343, 6.84148614971532, 6.808855227357323, 6.7784406456901785, 6.7501924689513055, 6.724150866162304, 6.700274568329467, 6.682720078310995, 6.674914359634353, 6.672829627948744, 6.67076827829977, 6.6634290493632715, 6.64889655243457, 6.632666112376186, 6.61851370008628, 6.606557346400789, 6.596713625592795, 6.588975489374186, 6.5842989220445105, 6.5825547946222205, 6.582128977764895, 6.581725593228308, 6.580443839807181, 6.578956013005827]}, "36": {"0": [2.7022550300172723, 2.7068295846233115, 2.7290389041824716, 2.7692262027600307, 2.8285854997098285, 2.906004102392063, 3.002090317525316, 3.0799128935402518, 3.1057612085967623, 3.108555113124447, 3.111352564698998, 3.1382844611970815, 3.231944648000475, 3.3835046705901717, 3.5555537776229778, 3.7496317615586303, 3.966880159668949, 4.208877248546824, 4.393187725704249, 4.452606804181192, 4.458963361216034, 4.465335462998815, 4.526362761731905, 4.734120538450232, 5.058173976957215, 5.4157353970756255, 5.809907284720991, 6.243629475054493, 6.720550122056712, 7.081288920774178, 7.197051478766901, 7.209439938422285, 7.221858219614644, 7.340767992696042, 7.743966675754652, 8.371590887657183, 9.063366128518501, 9.826878641249499, 10.670378415579334, 11.603904386074785, 12.314955338335938, 12.54403637620801, 12.568570304079367, 12.593164253909626, 12.82860626543764, 13.63055950384809, 14.887758086321275, 16.282520245124314, 17.83281266577316, 19.555517089275472, 21.47081304328695, 22.933391426007482, 23.405901540229763, 23.45654497612636, 23.50736478198388, 23.994328516631683, 25.653552424911908, 28.26365696650952, 31.17685787853619, 34.43430254381074, 38.08163254087969, 42.17049652219604, 45.31637703623621, 46.33639498327106, 46.44568319292624, 46.55528198040662, 47.60748259638576, 51.21649343743882, 56.93001477340517, 63.37018716170825, 70.63396600541978, 78.84698884202892, 88.13616796753335, 95.34721169310919, 97.69952797569871, 97.9520120389418, 98.20519587032861, 100.634064680617, 109.00919300926009, 122.40858259236947, 137.69724416028, 155.17177044341477, 175.2035237580879, 198.22507990575863, 216.32404751196864, 222.2698977148425, 222.90897767818498, 223.55003033489203, 229.72059566563667, 251.16506667568515, 285.9828140916392, 326.465855099998, 373.7502665021581, 428.96354630631174, 493.84378252925944, 545.8486875991357, 563.0811439078644, 564.9304275845136, 566.7919512135255, 584.8096090656446, 647.7744732696609, 751.9954360502514, 874.5104737064779, 1017.652980773184, 1178.7121063040981, 1356.9550024685313, 1482.5471499856958, 1520.926976213361, 1524.9405523538137, 1528.9559436237835, 1566.8726750313147, 1680.8124474575957, 1822.4295651489301, 1930.749537141558, 2000.5382566232402, 2032.8223151595064, 2028.3568453915423, 2001.6561544346487, 1990.287047780148, 1988.8992056281652, 1987.491084370546, 1974.0235824681172, 1918.025358098255, 1806.486297265382, 1661.4978545011265, 1489.8047858885177, 1309.5153552469485, 1135.1678848805143, 1023.5362358794757, 991.0516385214831, 987.6829538509701, 984.3269711454267, 952.8264546345296, 857.3545076944067, 737.4512993443607, 635.5466935005778, 549.1830732736382, 476.0573755519599, 413.8110034154062, 375.9552442694491, 365.1009078401212, 363.9750749890125, 362.8538328497438, 352.4777486736891, 320.94026274792293, 281.22356565396757, 247.064049092898, 217.54933792558296, 192.01050472858608, 169.82994844284576, 156.07165143234846, 152.09560893353833, 151.6815603575475, 151.26873838583194, 147.42547227678165, 135.7076676743713, 120.69004068715456, 107.51799756617689, 95.9505353606295, 85.76543727026228, 76.77662723618016, 71.13918747441183, 69.49999890356932, 69.32899005633136, 69.15848849630055, 67.56686504774862, 62.680520189615855, 56.358314462368526, 50.74719159560089, 45.76157772656669, 41.32512642799095, 37.37502773509426, 34.87524932351171, 34.145681143408545, 34.069567825353985, 33.99364320359748, 33.28502032005688, 31.097503862396508, 28.246479176310633, 25.698277768106777, 23.41835828951346, 21.375388710498452, 19.544553422918522, 18.381669346905163, 18.04137889917859, 18.00586229469041, 17.970436327532624, 17.639803065546314, 16.617963088768096, 15.283614623641279, 14.089631230867736, 13.021997366860461, 12.068988794553118, 11.220285815249555, 10.684680322376636, 10.528813586102737, 10.512565213108246, 10.496361641975938, 10.345345273350485, 9.880623413056657, 9.280536509576441, 8.752556211613364, 8.290458217571256, 7.889490408412857, 7.5454190191550845, 7.337191630571333, 7.278135672954894, 7.272027284974946, 7.265944090990786, 7.20979346421674, 7.042995006044314, 6.844361229047764, 6.69216529529788, 6.584692634958627, 6.521141702436998, 6.502975464021256]}, "37": {"0": [2.6693205348429525, 2.6852600895838106, 2.7401131458105277, 2.757070290315238, 2.7583353105164927, 2.759610170569167, 2.778541465230608, 2.8914820318243337, 3.151372830859822, 3.518674940575754, 4.003967199705611, 4.626926646084734, 5.41467124523097, 6.01002573632168, 6.150188562549754, 6.160329490818996, 6.170489010107787, 6.315225468386748, 7.045392793832449, 8.44105235288476, 10.194530431615037, 12.415607995172564, 15.24680179663192, 18.86531911245807, 21.641778335530677, 22.30017201271956, 22.347909463811693, 22.395761892050707, 23.079822937411254, 26.57647542486173, 33.447099463365134, 42.3934228813186, 54.12867120386419, 69.6204585866767, 90.25365067149147, 106.71470187624199, 110.69697034263741, 110.9872432390727, 111.27835622419043, 115.4558458009197, 137.23445275074963, 182.1640622633963, 244.59456768064877, 332.66179405195663, 458.6702365319904, 640.4666710080372, 792.8823616170657, 830.1501731038001, 832.8755256162497, 835.6101509492416, 874.7996161356108, 1074.4733946395615, 1421.627632320416, 1694.6541648171553, 1805.8744058781679, 1738.9471011697087, 1500.9307153885927, 1291.9087708614381, 1243.9617058247434, 1240.5323383475002, 1237.1012181829303, 1189.2508608334022, 976.9619299751629, 697.4601721821601, 498.1686786738951, 360.1127079253681, 263.9295326801844, 195.9756596452494, 163.564751504816, 157.37483220231195, 156.9447011863578, 156.51597322298832, 150.63558548487256, 126.50925753877613, 96.5742937757853, 74.39901577709331, 57.8081343429765, 45.2799378812312, 35.75383070945056, 30.950442891343958, 30.014532039220477, 29.949099011878037, 29.88383209024377, 28.98397177863627, 25.213067220539717, 20.34422642217849, 16.581781529631023, 13.673404393492554, 11.436978131294213, 9.737639478079027, 8.892870247873821, 8.730462622023854, 8.719145918776, 8.707861924991768, 8.552938600157264, 7.91707625068804, 7.157678344287822, 6.670477758628556, 6.508647254770586]}, "38": {"0": [2.6775171676635616, 2.689996170825718, 2.7980245646873807, 3.0145429508970456, 3.3408190769217123, 3.7894707142353803, 4.377505891706479, 4.831992919530292, 4.94112247731139, 4.948614758273355, 4.956125863388364, 5.069392257518064, 5.638022849033237, 6.728628884289711, 8.102229158374865, 9.839680828870721, 12.057100923467484, 14.90744962047507, 17.11836075750752, 17.652145712499856, 17.688812059183057, 17.72556470096013, 18.28088679029706, 21.08167372037509, 26.58002008768995, 33.75163890811095, 43.18976050675786, 55.69498653269931, 72.37950971082907, 85.76330405298188, 89.04678118942729, 89.27322937897837, 89.50034473983148, 92.95183616958047, 110.7041373630242, 147.18191937695286, 197.74020748909066, 268.73318101944585, 369.83188669791167, 515.1753802482758, 638.3518963968248, 668.9497455008604, 671.0624485051977, 673.1843936632655, 705.6764987199242, 872.7333049031238, 1189.60254483489, 1491.313185629614, 1668.5216186190935, 1673.811480419863, 1506.1275676159014, 1327.4321249920613, 1283.5489151075965, 1280.5881301310712, 1277.627206421271, 1232.8349964102656, 1026.3201053563093, 738.2971089703277, 525.6679574966347, 377.0412219037869, 273.7649934565918, 201.33276176536384, 166.84043817099123, 160.22437648839477, 159.78833423411427, 159.35356047146328, 153.05516250838036, 127.64946532830291, 96.52946598294776, 73.68299697998985, 56.74331761381121, 44.07524630319151, 34.52990230917452, 29.734059906538054, 28.79010372733414, 28.727692960735308, 28.66543947989131, 27.760896938439505, 24.03300554859505, 19.27793153522361, 15.641049665952718, 12.86035796649739, 10.752559656190938, 9.174257080481945, 8.400254645574995, 8.251107159066395, 8.241297753350853, 8.231519280986317, 8.089951054962068, 7.5262396542138275, 6.88646160451272, 6.525175890082772, 6.435317870248688]}, "39": {"0": [2.6721459098636915, 2.679051758258989, 2.6952549588545054, 2.720440639895886, 2.7443677132479123, 2.7541000372478823, 2.755322094264406, 2.756555742229225, 2.7672235428308154, 2.799966557158445, 2.8520767635523643, 2.9124719907040655, 2.9817632188634224, 3.059226708731506, 3.145918445878042, 3.2161094826290544, 3.2425192994497944, 3.2458242207533123, 3.249144415974972, 3.276536049428046, 3.3563256262581564, 3.4725162473886733, 3.598683708436606, 3.7355860031176995, 3.883398528992365, 4.0428178074076, 4.168913981973647, 4.21588741183787, 4.22171937939629, 4.227564728661547, 4.275675453994771, 4.414421258410219, 4.6132698544747965, 4.826355622845955, 5.054701377140869, 5.299314887132958, 5.561009579125411, 5.766854305127786, 5.843353879689894, 5.852826188407505, 5.862319740328613, 5.9404050230890775, 6.16517206468675, 6.485899796372738, 6.828011967761471, 7.192977825333042, 7.58305592412537, 7.999391327166089, 8.32682725208459, 8.44873057632039, 8.463831654378483, 8.478991289708858, 8.603271583224684, 8.961161709432416, 9.472956795765075, 10.021271769611921, 10.60908885598646, 11.239395134707436, 11.915884427174431, 12.450396134482219, 12.649454649306113, 12.674161411706878, 12.698923229205402, 12.902875710345178, 13.490817266711034, 14.335175235783778, 15.242474654106545, 16.218115738323593, 17.267411795632302, 18.3945691945011, 19.286195033819, 19.618690747918507, 19.659964436633597, 19.701331170702225, 20.04150445034368, 21.024363660673664, 22.43716351420724, 23.95727426525089, 25.5939698147661, 27.359949442707098, 29.26268803026064, 30.774133623225328, 31.338610444264344, 31.40873223390949, 31.479026578997683, 32.05761909902652, 33.73215368833628, 36.14952449280866, 38.76193691327071, 41.58764316502013, 44.65145912019132, 47.96615589487996, 50.6035461102231, 51.59211944287416, 51.715230962429146, 51.838705986397066, 52.854197948390926, 55.79370510405221, 60.046602674545944, 64.66838935524139, 69.68305467458835, 75.13929968821908, 81.08563067703926, 85.82606930628137, 87.6108221836717, 87.83316470072114, 88.05595741820562, 89.89073427445443, 95.21586295747095, 102.95890094537188, 111.41581000990666, 120.64778459072033, 130.74992504510908, 141.78913480212827, 150.67331671783114, 154.02190631719188, 154.43813329197792, 154.85574170604394, 158.30632896522084, 168.3492083434357, 183.01780135920092, 199.1529793876419, 216.87700254834934, 236.41240376429172, 257.9276000658758, 275.30682982905415, 281.8689717686014, 282.68590814381656, 283.50519424828656, 290.27726442364377, 310.11360324604703, 339.2199141576424, 371.37513397905207, 406.91129470137685, 446.12784950465016, 489.5567097329537, 524.5054711004967, 537.7753019937687, 539.4239139582611, 541.0778410507326, 554.7379970345224, 594.4623894459066, 652.5218818703811, 715.9148736683168, 784.2140252743303, 857.6962691983709, 935.1724759410929, 994.4549941212031, 1016.4446427174747, 1019.1223274384065, 1021.7940488378796, 1043.7365312552229, 1103.9572347672083, 1185.147430054383, 1262.2154505859478, 1333.741153911975, 1397.654389674091, 1450.3227868710526, 1482.4073739484966, 1492.6992568200105, 1493.97249097517, 1495.2504892446927, 1504.9543360673297, 1525.7870371562856, 1544.5782460177595, 1549.2648544754413, 1541.1267244795076, 1520.6022589631064, 1489.0457007906375, 1457.4919678042975, 1444.040442181372, 1442.3405298650223, 1440.6340308246506, 1426.672390351346, 1383.9296523037551, 1319.191826290763, 1246.0063684041418, 1167.5031405427214, 1086.0229079134704, 1004.2590412804651, 944.9195917166826, 923.7543903878121, 921.1672045980664, 918.582882471038, 897.6569087355617, 840.8245495160058, 768.3546226410542, 701.0047389382407, 639.1480269531872, 582.288629552128, 530.4894750852878, 495.01177150331847, 482.90603915951937, 481.4414609669844, 479.98096553101675, 468.2559483984766, 437.14197598746864, 398.70263195603036, 363.9856804712816, 332.5228337356912, 304.09973486067173, 278.2742715146868, 260.6927812059595, 254.65659075949603, 253.93123534921452, 253.2078815654667, 247.39840132305375, 232.00456274877303, 212.87616760039998, 195.53408169088127, 179.72285632623058, 165.3619607562937, 152.26011872225487, 143.27672916401974, 140.1959777629378, 139.82279908838217, 139.45070691799967, 136.4612119271055, 128.53235302171157, 118.63296353173507, 109.5882312804152, 101.30565713628526, 93.72138958223528, 86.76094390073915, 81.97189933450846, 80.32675995745339, 80.12699628887069, 79.92774721334426, 78.32487125850606, 74.0542556878079, 68.70832539630105, 63.7852363801546, 59.26417231013462, 55.09862215128698, 51.25839030946249, 48.60490815118263, 47.6880630772018, 47.576770999640566, 47.46577397934831, 46.57326826209386, 44.19411503784807, 41.19968107075952, 38.436437416653725, 35.88198040861949, 33.52114337103449, 31.33564737696308, 29.82297763824897, 29.29996510626062, 29.236446345370155, 29.172929747879042, 28.66175839775393, 27.296106088337407, 25.574950296219324, 23.98160921222526, 22.50377137050784, 21.13462515524695, 19.86529556449358, 18.98319582762083, 18.677774706401205, 18.64074196794887, 18.60381459496518, 18.306641485149107, 17.51142789601396, 16.507974953920076, 15.57739296394117, 14.714470831864709, 13.915654150362267, 13.175535062163515, 12.66262980986509, 12.485738771180626, 12.464240359448537, 12.442794789596883, 12.270200130348348, 11.808824505697576, 11.22860482965636, 10.693809422229155, 10.201282490179064, 9.748102881756667, 9.331797545666866, 9.045179347007133, 8.946594321276798, 8.93464357162783, 8.922727760017228, 8.827036855444135, 8.572534732150888, 8.255992316795648, 7.968555315001602, 7.708493242483004, 7.475169091307198, 7.267011153292672, 7.127980837157756, 7.081241373952154, 7.075612797809811, 7.070010567812411, 7.025284414942906, 6.909580195061633, 6.773056945345445, 6.658460802142447, 6.565350791920148, 6.493275570243658, 6.441779190205321, 6.416761333107922, 6.410452616789029, 6.409782607499301, 6.409135813810969, 6.404717740440729, 6.4006352706747105]}, "40": {"0": [2.6637864895084955, 2.6687528437524346, 2.6796454570602757, 2.691133737352498, 2.6967324121217473, 2.697571348631576, 2.698421170658182, 2.7049759975558225, 2.7232667106843027, 2.7514571927372686, 2.785454225737239, 2.8247752951059066, 2.869922205071659, 2.9201398642667336, 2.962478361386102, 2.979912384499641, 2.982324565822851, 2.9847463873214743, 3.002803147080252, 3.051726912817264, 3.1199563950953704, 3.193606988330181, 3.2737522342188887, 3.3599092859483246, 3.452195130220065, 3.527693399025737, 3.558360833373908, 3.5625942493709384, 3.5668459187862727, 3.5982450083809043, 3.6811966007197134, 3.79499629488021, 3.916001087355826, 4.04442277650365, 4.180630297994063, 4.324707250003043, 4.441533164678861, 4.488604159133752, 4.495086034227643, 4.501583232835202, 4.549703336288285, 4.676136623765264, 4.848770695233148, 5.031304849558275, 5.2239614579239495, 5.427527403427324, 5.641928448119638, 5.815373958058933, 5.885076294233177, 5.89466249291395, 5.904265838856862, 5.975326430769668, 6.162300584411079, 6.416335007195614, 6.68324198750868, 6.96502565872383, 7.261892211631109, 7.574460630373458, 7.8266960160703976, 7.928315892894741, 7.942295334575585, 7.956304487111362, 8.060003911352176, 8.3326034088596, 8.702581714850341, 9.093105744792895, 9.505895225112099, 9.942041564998709, 10.40252377477672, 10.77570681377202, 10.9260024916394, 10.946677557173082, 10.967396493387136, 11.120742700199994, 11.525267788745017, 12.077934721383405, 12.662671350318181, 13.281807260973979, 13.93720962365896, 14.63199267417917, 15.195426038581578, 15.42255027253584, 15.453871405708394, 15.485225653360482, 15.717584504346034, 16.33006626736291, 17.167216423438862, 18.053222331957855, 18.991165368372233, 19.98550139331101, 21.04035064851008, 21.895655913627966, 22.240668904261884, 22.288199834322484, 22.335849879659712, 22.689488125924576, 23.620752580659996, 24.89572941523741, 26.247433989113627, 27.683173316529988, 29.20937048819127, 30.832379717983358, 32.1512469290385, 32.684190645584046, 32.75765769121977, 32.83131489334175, 33.37719749415811, 34.8214390296654, 36.80003248069182, 38.90829899985037, 41.1539159487205, 43.54447104794807, 46.090311285753586, 48.16789406889068, 49.00808035291187, 49.12384591204383, 49.239911322364485, 50.0997420566776, 52.376442849114945, 55.511716605694, 58.850908590661405, 62.41508789788378, 66.21896196671058, 70.29012361347205, 73.61187587435504, 74.95660939875351, 75.14237347365066, 75.3286969785505, 76.71232909656749, 80.3851379649642, 85.43869026280493, 90.84227104178741, 96.63422048578954, 102.8428436602137, 109.49531896445377, 114.9550435114744, 117.17112849880168, 117.47681985877114, 117.78339587644312, 120.05892419425719, 126.09494205199951, 134.4524542813309, 143.41175282688033, 153.06859613967274, 163.44330343002363, 174.59906733319278, 183.76710498753238, 187.50189917843642, 188.0179246103493, 188.53558166397372, 192.3815952355812, 202.6060633337453, 216.78601671958802, 232.0931900439212, 248.56839320097086, 266.39368990739536, 285.604787752397, 301.474307580351, 307.93196901082354, 308.824084838552, 309.718993009759, 316.3677728124803, 334.1295569686188, 358.7297336048653, 385.3034345621428, 414.04989717178574, 445.01832711108443, 478.5265858339731, 505.9647481160464, 517.1473099780819, 518.6954961868156, 520.2462885340871, 531.7294594035718, 562.2222280239848, 604.2145085090834, 649.1124963330813, 696.7881067230186, 747.3635544060279, 800.4200807796523, 842.9817786961671, 860.0613312688073, 862.3482217808963, 864.6166100466338, 881.5994397213473, 926.1190897571596, 984.7190455439261, 1043.4480872697882, 1101.004470475297, 1157.0294188744726, 1209.836342749481, 1248.231190753136, 1262.969094632582, 1264.6511718398128, 1266.5810929865293, 1280.6075097393273, 1312.917976943686, 1350.5906084252547, 1382.2049261684492, 1406.555647792434, 1424.6107739984861, 1434.9691242668318, 1438.5269291344812, 1438.5981019611274, 1438.5878540685417, 1438.5673167931823, 1438.2092947051071, 1433.8532302037395, 1421.2233382877469, 1401.288650911453, 1375.7489185260163, 1342.3475544832816, 1303.192827575849, 1269.48563108848, 1255.389329322672, 1253.4463865394293, 1251.4985912227626, 1237.0733810125635, 1197.916068411342, 1144.298767610043, 1087.7075050230712, 1029.3475060330545, 970.7682230115438, 912.4659240538585, 868.4297209726084, 851.495557570472, 849.1927463854809, 846.9120427026008, 830.244883113965, 788.1092619104866, 735.3436760737026, 685.5341159302964, 638.4213021215038, 594.1923408837127, 552.8372218084147, 522.7747257366555, 511.4653904767377, 509.9418683883996, 508.42277780001797, 497.46922588093474, 470.42771454593833, 437.60408899924016, 407.1875556915322, 378.9458742270668, 352.8518456409447, 328.6554645898141, 311.26083951662036, 304.71845191922745, 303.8371785522721, 302.958493810789, 296.5979143978116, 281.040410503738, 262.20260999839, 244.6927512946471, 228.49509616040714, 213.45288830066343, 199.528638705264, 189.47029915791583, 185.6988200892106, 185.19117793427634, 184.68511623509448, 181.02298368528741, 172.01348043701225, 161.03713893695453, 150.8374879521849, 141.3603835356783, 132.5452748907619, 124.33953015324602, 118.39266688774238, 116.15788326061043, 115.85630997761407, 115.5556111047912, 113.37969160263843, 108.02144110079156, 101.48382799491593, 95.37824431291492, 89.68812273935323, 84.36951452337021, 79.40146171828583, 75.79928728255724, 74.4401616338712, 74.25705578252463, 74.07446049600844, 72.75087347756687, 69.48311641981147, 65.48535701705448, 61.743193852418734, 58.24056295049547, 54.962303346637654, 51.88722523868657, 49.65179877087829, 48.80763912085485, 48.69388058714988, 48.57984086762323, 47.75396840975253, 45.71680434161148, 43.22026423726269, 40.87505124571623, 38.67457231873542, 36.609019725021014, 34.6675556979054, 33.25306287613225, 32.717544182930446, 32.64525382520213, 32.57314180296453, 32.04982441967802, 30.757719060400202, 29.169940761524597, 27.675801307536315, 26.270856094583372, 24.94926071207458, 23.706400528201595, 22.798407234864587, 22.454529402638286, 22.408107732853423, 22.361805283142136, 22.025806456148377, 21.19393754722596, 20.170885478695503, 19.207765765215488, 18.30061819709739, 17.4478661968651, 16.64531105358496, 16.05887570505393, 15.83697591811272, 15.807040952871668, 15.77718285174326, 15.56027563699017, 15.023083635053107, 14.36289699612452, 13.741207401249685, 13.156856934375346, 12.608005833385661, 12.091917760718582, 11.716317688745711, 11.574295461347738, 11.555143666685764, 11.535997518376123, 11.397216089626104, 11.054548749947598, 10.634819818553765, 10.241577101133027, 9.874028317472012, 9.52987176697667, 9.208525847692371, 8.975688784062744, 8.887886882744779, 8.876060988699864, 8.86427003269331, 8.77886915525281, 8.568623893617435, 8.312612484844928, 8.075501926823488, 7.856014593563519, 7.653939765881612, 7.4684282544720055, 7.33649169324043, 7.287447083521816, 7.2808754490655465, 7.274331514340563, 7.226969964421044, 7.112074318922847, 6.976379608203271, 6.855300874181687, 6.7480694179359215, 6.655095549083974, 6.575563688588104, 6.523525458539999, 6.505317023907844, 6.502920377644075, 6.5005466208497475, 6.483819586774668, 6.44642570849518, 6.409488861154002, 6.385394351512492, 6.374626810960056]}, "41": {"0": [2.64813610497112, 2.650696140745815, 2.658204853122384, 2.6713186449271182, 2.6847449676959636, 2.6908721459798497, 2.691765152514232, 2.692669048363359, 2.6994190679704357, 2.7180923601874105, 2.7461760230891588, 2.779173035165652, 2.817184414853905, 2.8601424440805094, 2.9070482568838916, 2.9475319613555504, 2.9645721278153325, 2.9669838054164717, 2.9693902566034494, 2.9868733418544147, 3.0328264735966157, 3.09643806408555, 3.1647278555259106, 3.2382001780712395, 3.3170499457484897, 3.401500847375124, 3.471310684546795, 3.5000925498148323, 3.5041794381054605, 3.508277509646743, 3.5376261737451795, 3.6139351457493785, 3.7172640214172277, 3.8267778974720983, 3.9427429013693307, 4.065378236956504, 4.194872476104323, 4.300485316452836, 4.343896694034113, 4.350056600864614, 4.356239955368111, 4.400542331665263, 4.51491059735935, 4.668977072174265, 4.831192725935894, 5.002091312197599, 5.181933787944091, 5.371192235991512, 5.525223824957362, 5.588482773634571, 5.59743494542543, 5.6064048952034105, 5.67079754884309, 5.836521336897638, 6.059097600579728, 6.292947738963975, 6.538388874939186, 6.7960150463039515, 7.066648288599622, 7.286096879086523, 7.376170187562583, 7.3889393398155825, 7.401737938794514, 7.49373643965868, 7.730303280603423, 8.047868361645028, 8.380843864648847, 8.731317491358574, 9.100080052043186, 9.488155305218218, 9.80439523580549, 9.93418833266283, 9.952582896180067, 9.971019182735743, 10.103463138771692, 10.444935167153982, 10.90497450913067, 11.389641152623188, 11.901141932279858, 12.440751639251266, 13.010331235665026, 13.474953587039415, 13.666068806698926, 13.693145299417127, 13.720253344607018, 13.915334594465211, 14.41887986178177, 15.098731209390184, 15.815879252674886, 16.57296718081538, 17.371851037354986, 18.215618663614595, 18.903845634219504, 19.187114346789144, 19.227277983037162, 19.267511236708696, 19.556979827511494, 20.302996514259995, 21.31063390413504, 22.373903671823317, 23.49819262523534, 24.687295992929943, 25.94500952055484, 26.973582944797467, 27.397293599453423, 27.45742362678087, 27.51770883417293, 27.95065755169226, 29.069873371175465, 30.58320715218275, 32.188126423566246, 33.88969136083716, 35.69108237255867, 37.600480830209, 39.16742035580389, 39.812776667654674, 39.90439308447662, 39.99657847909694, 40.65925014156851, 42.36859828901221, 44.6861843998019, 47.143762817012274, 49.756500369955496, 52.52728233743144, 55.47314384733551, 57.8924318747351, 58.89083611779457, 59.032613650377414, 59.17478144511551, 60.19842284978349, 62.84948374402673, 66.44153654874971, 70.27215132244093, 74.34001829984322, 78.68144850115114, 83.30435443707267, 87.11127030694534, 88.68343052146926, 88.90659460433396, 89.1303668915824, 90.74425746994191, 94.92914534026066, 100.62341847229055, 106.70554240921439, 113.20024755114814, 120.1291731535229, 127.53061419772618, 133.64559578742603, 136.1751054210827, 136.53447590862402, 136.89487544069175, 139.49139976073474, 146.24339694894744, 155.45130558052895, 165.31423914728384, 175.87313758113464, 187.18570912527866, 199.2880943312446, 209.31967855936233, 213.4780071801727, 214.0711816541598, 214.66648266971734, 218.95099100732875, 230.05641978218267, 245.25364528454423, 261.5706712988025, 279.0710661476806, 297.85088872480515, 318.0197324421476, 334.7085266414178, 341.62873166912027, 342.6211394063405, 343.6126110463939, 350.71254477471126, 369.2202441855391, 394.59544072821444, 421.6968851871088, 450.66330324154944, 481.65083361545163, 514.7065500844873, 541.8625435199538, 553.1290535581447, 554.7238350003363, 556.322302094403, 567.824176134819, 597.5611060795717, 637.5301044545549, 679.6264676775949, 723.6864756434568, 769.5430779084367, 816.6021992386443, 854.2038272558722, 869.1496566863693, 871.2776163429946, 873.4096405860446, 888.5285293074545, 926.848108783842, 975.6768778457787, 1023.5696493448338, 1069.9255578340938, 1114.2387093222462, 1155.3832296266073, 1185.3510404564931, 1196.4985377168605, 1198.0384838667228, 1199.572180762428, 1210.0625219273318, 1234.9659463612052, 1263.363508925166, 1285.7249266884498, 1303.3390390548857, 1314.8795693512484, 1322.1202753737891, 1322.5244926984083, 1321.8938883821475, 1321.5234146712748, 1321.2745542241298, 1319.8758154038446, 1315.4432794120448, 1302.3389309476054, 1284.9916307416543, 1262.1574730559382, 1233.8850148403315, 1201.3351323658628, 1172.9830510854608, 1160.9017204547592, 1159.1696943719378, 1157.4310142272325, 1144.8563409892988, 1112.517320522075, 1068.3888397831522, 1021.5249484255886, 973.9300732003046, 925.094274506239, 876.1961813669122, 838.3884606601387, 823.6725502021677, 821.611831811445, 819.5519483057678, 804.6987029090316, 767.9112162351638, 722.0616154076625, 677.9817621580904, 635.9153669465468, 596.0842627869978, 558.219427916096, 530.2748838611556, 519.3959493685611, 517.8964999909283, 516.4105119059785, 505.9230771243647, 480.5040661900745, 449.5495577879228, 420.6679618360722, 393.61486197461323, 368.370753540185, 344.8487594131492, 327.6186567205505, 320.99603020106787, 320.0769652923433, 319.1603900905353, 312.73177312319734, 297.18571182710724, 278.459003659272, 260.9970469418991, 244.72440535398113, 229.5714488510025, 215.42074505138126, 205.08416647671305, 201.10593776430906, 200.5556045686262, 200.00706699768494, 196.15251308745366, 186.8230835940097, 175.55206620410553, 165.01170132312086, 155.17868036943042, 145.99858710739906, 137.4186965508871, 131.12495578788813, 128.7015079613963, 128.3635689857113, 128.02767692419238, 125.6666130527899, 119.96759971691945, 113.05836719218348, 106.59288994863809, 100.53205066613532, 94.85609308235767, 89.53375007064916, 85.62367173684541, 84.11540843129362, 83.90605117124916, 83.69702789872991, 82.22374720667277, 78.66465486207463, 74.34347632469282, 70.28612709862459, 66.47270298009603, 62.89317198154426, 59.523720960212295, 57.04658505594853, 56.08944791135029, 55.95629958785437, 55.823489137676575, 54.88928444769106, 52.627156881431674, 49.87170807193961, 47.27628050297897, 44.8318101210494, 42.530713091655954, 40.362287847477816, 38.76128374365134, 38.143180402090955, 38.0573539502875, 37.97169122061132, 37.36663754915326, 35.90131622606571, 34.11438541867, 32.42884951453432, 30.838988362332966, 29.33622458435234, 27.919838363095145, 26.872125225024842, 26.467282026879356, 26.411047404564922, 26.354963774745094, 25.958696015515613, 24.996601525130043, 23.82207702875658, 22.71259028225823, 21.66438174640876, 20.674118190925153, 19.738533240238603, 19.04640547301507, 18.77864766717942, 18.74138949808182, 18.704266615011573, 18.442699301449963, 17.80711321335022, 17.029528382309817, 16.29560530225211, 15.602441007640508, 14.946757511485112, 14.328303193924384, 13.870321848658156, 13.693257519482843, 13.668655681999784, 13.64411802921769, 13.471195065828931, 13.051369291331614, 12.538022323169924, 12.054980144222826, 11.599919095968252, 11.170301345627344, 10.766845115620196, 10.469189816383242, 10.354257180170846, 10.33826351824111, 10.322308734551513, 10.209992925287294, 9.938782775244434, 9.608806007221858, 9.299264306995031, 9.008378375275226, 8.736263135140653, 8.481689083823126, 8.295465870802783, 8.223835734834932, 8.213905824798797, 8.204009019680917, 8.1344200763989, 7.966873604390849, 7.765167853835798, 7.5784752093199215, 7.406163938176301, 7.247931843807565, 7.103386098379804, 6.999982934207829, 6.960840660342255, 6.955441366925119, 6.950067204919961, 6.912521192050872, 6.823923922190264, 6.7210366374656365, 6.63068664567327, 6.552083786326522, 6.485358054195547, 6.430347397489228, 6.395550441140158, 6.383664490665688, 6.382088093229188, 6.380530866300496, 6.369972361105676, 6.348335055850808, 6.330722847015042, 6.325376542218116]}, "42": {"0": [2.6322279130594888, 2.6843993065644085, 2.8229436315705656, 2.9524909294488833, 2.9846372179894907, 2.987157269396907, 2.9896694933115646, 3.0235389531231545, 3.2023238817606248, 3.5629698688716043, 4.027462596272018, 4.611835042592647, 5.339390802140467, 6.237641151045895, 6.90241060051793, 7.05701120409917, 7.069053742967347, 7.081121534082891, 7.240528190631771, 8.04143996535796, 9.556092553132594, 11.436405598314984, 13.786756115224984, 16.73247556621613, 20.424205760941575, 23.20955135279272, 23.86506999617374, 23.916357399408138, 23.967782296674248, 24.64772347483119, 28.102096269102006, 34.80093528565649, 43.351556890887025, 54.31123682559578, 68.43160933273063, 86.74608011600967, 100.9917648751404, 104.39041967808733, 104.65684983498205, 104.92402580184984, 108.47294281391194, 126.74686437023091, 163.29569555915165, 211.77035388295624, 276.3123378703253, 362.1948105394555, 475.4025526736172, 562.3688569448516, 582.8389233234117, 584.4254893970968, 586.0158359312119, 607.2091210882245, 711.443566214873, 890.6965113182961, 1057.7053492486978, 1172.5262150813999, 1208.4394981286746, 1157.891952285111, 1085.430400039148, 1066.657571864029, 1065.1806644209835, 1063.696548956989, 1043.5895853429984, 940.0987508475157, 760.4701012859131, 592.0293942869837, 453.2475255582106, 345.2238305402782, 263.5677628557707, 223.0518907593804, 215.22646569187427, 214.63952584920617, 214.0539937229437, 206.5839764218447, 175.43304496627547, 135.95749141452336, 106.06007385875944, 83.29216173061367, 65.8331146409828, 52.37092724706043, 45.51562153259114, 44.17202447098865, 44.070481027617305, 43.96915727524355, 42.677131517639786, 37.22610916206621, 30.107188512567085, 24.519417232419755, 20.118868406868053, 16.649017374838188, 13.913340985228238, 12.50227787394, 12.225101751822718, 12.204185781858008, 12.183327241474974, 11.916892679716819, 10.792017682468044, 9.333839594848442, 8.21643930233835, 7.384874333387415, 6.798497946143636, 6.43161078168319, 6.305553422163022, 6.288799827058433, 6.287662755519518, 6.286547171278437, 6.275611672149048]}, "43": {"0": [2.611617864313067, 2.6134322350069, 2.614605620746344, 2.6148029878575088, 2.6150157270976306, 2.6166035582545146, 2.6215467105387074, 2.630156826731948, 2.6406808317880035, 2.6541048294008975, 2.6698859525900818, 2.687720427082873, 2.704085503865024, 2.711716382454502, 2.7130434574950795, 2.714383087082667, 2.722632565057578, 2.742593819631572, 2.7691581634087012, 2.7981843484462514, 2.829525048378738, 2.863387511554597, 2.8993796033721817, 2.9306219975077688, 2.944893032302868, 2.947286358388499, 2.9497029348591415, 2.964541692058673, 2.999161202198777, 3.043826791587465, 3.0913156790603953, 3.141397161107055, 3.19429379256495, 3.2499013890343527, 3.2970415040508603, 3.3184295432739455, 3.322053671024944, 3.325688597369994, 3.3475882179867815, 3.3985038905860834, 3.463755867940649, 3.531794637925803, 3.6030151414440565, 3.6774567510878384, 3.7548027668384494, 3.8199371793251524, 3.8495145435746805, 3.8545332980913165, 3.8595692974267712, 3.889959256935074, 3.9601620459008133, 4.049693632097908, 4.142307648098156, 4.238586278313542, 4.339102465351833, 4.442825539812001, 4.530885339779901, 4.570470158060421, 4.577158954585038, 4.583862362933148, 4.624442160633969, 4.717838294347192, 4.836460648244081, 4.959452389912382, 5.087222960825984, 5.219642059775533, 5.3567019531106475, 5.47288650480428, 5.525238664686439, 5.534034295068662, 5.542830852000754, 5.596088176306169, 5.7188309493473035, 5.874390134282863, 6.035764932590209, 6.202184193306773, 6.374818530352788, 6.553717744058054, 6.703980676141703, 6.77173885816878, 6.783185589397447, 6.794655203162136, 6.863623831055507, 7.023647230023329, 7.2254091686483335, 7.4342152791089005, 7.650533369201268, 7.874504762759947, 8.106548270426957, 8.30234971302746, 8.390507825713998, 8.405413497940636, 8.420295420067813, 8.509766380063851, 8.717753144176575, 8.980972508882475, 9.254375875825783, 9.537765434818873, 9.831830412145354, 10.136416030008025, 10.39414947600777, 10.511022279236444, 10.530584578264353, 10.550203277014033, 10.668803520464365, 10.942784318291876, 11.291478415999608, 11.653920937731025, 12.030323362637612, 12.421354674308521, 12.827676949832693, 13.170250981212702, 13.325425877002965, 13.351647346398936, 13.377929137254212, 13.535911657003574, 13.90268925903187, 14.36706116964315, 14.85083809621014, 15.35429871066471, 15.876381392281473, 16.41975838748084, 16.878844302603024, 17.086136236050134, 17.12118357046737, 17.156313290315637, 17.367436927504894, 17.85589411543839, 18.47557472452953, 19.121630815882824, 19.792940145856008, 20.48960787328306, 21.21630219378745, 21.829161164083143, 22.10643008799028, 22.153284228322672, 22.200251866474357, 22.482961528991066, 23.137700438653155, 23.971576306802184, 24.83840952282868, 25.741675605277315, 26.682698924263537, 27.664118669139754, 28.493494738892267, 28.86886270277162, 28.932439790825526, 28.996180190218027, 29.37950614620832, 30.266445050562677, 31.397939652116214, 32.57627431060529, 33.80550132917944, 35.08754071954813, 36.42513436730949, 37.55701886001675, 38.069298849815816, 38.15593360814106, 38.242801747726844, 38.76568081648486, 39.97891854584129, 41.524689763644474, 43.13811070504127, 44.82240378377956, 46.57909415996307, 48.41541232777667, 49.97038137041784, 50.674422520284466, 50.7935024044912, 50.9128753101457, 51.63259436562776, 53.300092976018455, 55.430729164020626, 57.65709188285205, 59.981813589064394, 62.40808990919868, 64.9463920860567, 67.10015352955612, 68.07707137532184, 68.24235413247011, 68.40807406498303, 69.40707865366873, 71.72351024711296, 74.68504863487506, 77.78369000439504, 81.02844665425911, 84.42033395024052, 87.97107577569851, 90.98720784400281, 92.35503650681656, 92.58651811131804, 92.81860775060801, 94.21930832698988, 97.47407811337686, 101.63301215109983, 105.9906546372331, 110.5512098516007, 115.33324277692131, 120.34948503302503, 124.61181830599541, 126.54746579955497, 126.87513083735772, 127.20368211384941, 129.18172837006313, 133.78684694706348, 139.68880708344767, 145.8671523175514, 152.35923775209994, 159.16104476274805, 166.30457326275808, 172.3778719242917, 175.1392474900993, 175.60823495987742, 176.07851068104392, 178.90972204938393, 185.4849708906532, 193.9221331946502, 202.76580351150346, 212.0562611080241, 221.79589292083074, 232.03340012838638, 240.74252813695728, 244.71212630296878, 245.38387240291237, 246.05737146161758, 250.1228729107544, 259.56042093698073, 271.66456840407335, 284.3448387504167, 297.6544699251689, 311.59509293189495, 326.2423477083985, 338.67888504454135, 344.32305659664786, 345.27856864262696, 346.23668517981105, 352.0149559156089, 365.42860097375217, 382.57306338940003, 400.5365401128242, 419.25576721946595, 438.8055453261067, 459.1697409296426, 476.4023589439037, 484.18934192405703, 485.5049884553437, 486.82347407569506, 494.742033905947, 513.0634719981015, 536.2595199774039, 560.3359775288895, 585.057698930217, 610.6645118758057, 636.8324728608811, 658.4670754204495, 668.2193427222642, 669.8624623219607, 671.5031337666211, 681.3137371077614, 703.6887691551614, 731.4622494667665, 759.2718383364291, 787.4652211779787, 815.3689214442403, 842.9044327315713, 865.196034955834, 874.904868168881, 876.5304753054343, 878.151941144112, 887.7448935618007, 909.0407376608641, 934.4817141903343, 958.8863998467419, 982.203399615751, 1004.0418562532998, 1024.025940061124, 1039.168531365144, 1045.4921965403407, 1046.5278235317105, 1047.5563398506238, 1053.5441684562088, 1066.0765441623732, 1079.6809683176627, 1091.221457580263, 1100.6011830551572, 1107.8739914129887, 1112.9866129855625, 1115.3120207194554, 1115.7191684052882, 1115.7578493698006, 1115.7880313278251, 1115.8312448456295, 1115.3214426964644, 1111.934242917276, 1106.4923024544623, 1098.7518403192341, 1088.5524350923856, 1076.5482625591703, 1065.1934583003062, 1059.9007705866763, 1059.0400477321195, 1058.1307286699207, 1052.2735257066859, 1038.1264966995263, 1019.1104230874604, 998.5444163190497, 976.4370345490903, 953.0152499638511, 928.3159789509718, 907.3120979224057, 897.8264066019135, 896.2358197966722, 894.6425862326511, 885.0864709285321, 863.3675325693962, 835.8900972937921, 808.0273047204076, 779.9402881597667, 752.045661644012, 724.0486020852259, 701.5769858142754, 691.7678674068857, 690.1245863342674, 688.4736639783199, 678.621866862639, 656.4690084154913, 629.9172366543835, 603.9618086011566, 578.6786078912895, 553.964433578111, 530.1022971402134, 511.2969908889618, 503.1985984502643, 501.84110956488513, 500.486396451301, 492.46527302506394, 474.74664653467806, 453.8068917263497, 433.5828172114657, 414.2913984522594, 395.76753479774504, 378.05325763371155, 364.1610005901405, 358.1862125540876, 357.1953156472173, 356.2068500727896, 350.36449386281697, 337.48481744720954, 322.34731113080886, 307.91273652973405, 294.1388073863226, 280.9819762361895, 268.47285844939194, 258.7100712154496, 254.49459752904187, 253.79547575544015, 253.09905504945996, 248.99556786355112, 239.96892670045776, 229.3758769895448, 219.27594008744245, 209.65607185286632, 200.49831023059298, 191.75431305219905, 184.92872735995914, 181.99900698009097, 181.51264825038487, 181.02774425814886, 178.1662508433643, 171.8765697561113, 164.4891713517916, 157.4453960625102, 150.72501520259166, 144.31541144425296, 138.21089144550425, 133.4396460348373, 131.38949148164124, 131.04911324028208, 130.7096506285876, 128.70764108112502, 124.30789926368024, 119.12232313101582, 114.17544828026541, 109.45249430698875, 104.94979840040753, 100.6469560900594, 97.28291971197336, 95.83514586528294, 95.59486276943696, 95.35529686837768, 93.94089000049719, 90.82646220292126, 87.15785447520169, 83.65395209042343, 80.3057560417011, 77.10725971447381, 74.04690051320587, 71.65474952337648, 70.62536521320642, 70.45434145471286, 70.2837760345021, 69.2752886480403, 67.05389453514888, 64.43700120218804, 61.93181341827977, 59.539945657909456, 57.24610111413906, 55.052580358824365, 53.334196660087365, 52.593356634914834, 52.47039099049755, 52.34773237903516, 51.62270015183435, 50.02419117668773, 48.13884814706928, 46.33232683039516, 44.60121361939525, 42.94270190689526, 41.354405262973906, 40.10992212002757, 39.57329139520869, 39.484089185174085, 39.39511286776575, 38.868280226526196, 37.70708937532264, 36.33584024010846, 35.02148434730826, 33.7601566739593, 32.55196840803573, 31.394907099129288, 30.48494679785594, 30.092858759929687, 30.027730319913935, 29.962779156643535, 29.578759671430838, 28.729923697053586, 27.727792153950634, 26.764649158857747, 25.840243789935872, 24.955158674630358, 24.104818771548914, 23.436290969127676, 23.14812638097522, 23.10024067837077, 23.052459702963912, 22.770008751689055, 22.146740424055363, 21.408743905335584, 20.700471511623842, 20.019666309441902, 19.366629345727258, 18.74004535898958, 18.246771513429444, 18.034174367174465, 17.998835558516078, 17.96357757507501, 17.75517137812723, 17.29505089130677, 16.75130965939483, 16.228300412270308, 15.726730527779425, 15.244968992608497, 14.782946377487166, 14.419805692940614, 14.26299738192733, 14.236954058124285, 14.210975842235174, 14.057253645991205, 13.717663022407082, 13.316571254575793, 12.931798846503627, 12.562961244360084, 12.209321782311667, 11.870394084797287, 11.604147054598377, 11.489338487002232, 11.470294333241142, 11.451299014988756, 11.339035456746569, 11.09122874530861, 10.799119020977425, 10.518884390259398, 10.250883932903998, 9.994641269031037, 9.749012578449623, 9.557174852636047, 9.47471621869734, 9.46100848179163, 9.44736471064108, 9.36699735342562, 9.189184613367585, 8.979418107443312, 8.779111814037712, 8.588764468038734, 8.406075029029445, 8.232459438397942, 8.097380189392226, 8.039494161206045, 8.029893961860353, 8.020321287634347, 7.963816899633762, 7.840170234571054, 7.695079966644017, 7.5573425419759745, 7.427460651288647, 7.305381861145115, 7.189627052677059, 7.100735969170185, 7.0625019869866374, 7.056195823477632, 7.0499475250180685, 7.013294265971347, 6.934118435882061, 6.842155987738362, 6.756339256972522, 6.677068392009474, 6.604717553080161, 6.538338515143826, 6.489397603622288, 6.468679663167626, 6.465278846708468, 6.461899117004642, 6.442246357327607, 6.400953058424676, 6.35484854750244, 6.315612361159723, 6.281704251666788, 6.254076712261245, 6.232603984497776, 6.218825031544816, 6.213965525923113, 6.213226176241973, 6.212490461341328, 6.208482988571355, 6.202313859101346, 6.200387435713417]}, "44": {"0": [2.6190078810790665, 2.6215128440415323, 2.627457444138352, 2.637486915946651, 2.6517642508175774, 2.66537128926937, 2.671535807553546, 2.6724659763658396, 2.6734024197905084, 2.679954548360568, 2.697642439025916, 2.7236673042304504, 2.752778696122325, 2.785656051541318, 2.822594160535278, 2.8627682499080973, 2.8975038425592725, 2.9125737442698543, 2.914848330409438, 2.91713978284067, 2.932879494737971, 2.9717238559959953, 3.024539145983162, 3.080991000973629, 3.1414164527553567, 3.2062640938052827, 3.274601800068667, 3.331832099113891, 3.356444887790493, 3.360192362586633, 3.363950082828621, 3.3891035055313754, 3.4517529480839486, 3.5346479445363763, 3.622102228560237, 3.7143160259866947, 3.811577743666047, 3.9136752534140364, 3.998145921744717, 4.034190106359953, 4.039646056181255, 4.045115699415378, 4.082004558811401, 4.173091389263025, 4.292863984902764, 4.418550491789902, 4.550104886645671, 4.687711874846514, 4.832021810012058, 4.951240874787188, 5.002338865593626, 5.010076594060092, 5.017835963977554, 5.069733485259992, 5.197667324933767, 5.365598596168615, 5.540620613794683, 5.724266171755917, 5.915408644535394, 6.115223047375226, 6.279942803080527, 6.350209783528974, 6.360819165066248, 6.3714521211513535, 6.443004896534021, 6.618660506192041, 6.848608020267105, 7.088503606704636, 7.338473987552438, 7.599826078276842, 7.872775424846653, 8.097856759038411, 8.193835927462123, 8.208331448316592, 8.222858230278652, 8.320762102017747, 8.561805413179117, 8.878224636277135, 9.208943769434919, 9.554272108106014, 9.916580961457894, 10.296123036980081, 10.609535207588157, 10.743475455481038, 10.763698689127379, 10.78396727234278, 10.920559791542951, 11.257439778070738, 11.699524719389936, 12.16392534473064, 12.650578954347452, 13.16168732965486, 13.696814724292096, 14.139270736315149, 14.328993263510602, 14.357570847330617, 14.386219174528879, 14.579375766710642, 15.05584795537967, 15.682711169678942, 16.340078563316982, 17.02900540212217, 17.751628888411798, 18.5094809987439, 19.136032877846304, 19.403781734992094, 19.444199062023852, 19.484702538684758, 19.758438895949972, 20.433479238131333, 21.321021415789307, 22.25375953909713, 23.232760910012146, 24.261753983756037, 25.34263799483124, 26.238171897360935, 26.62087760435852, 26.678648799198548, 26.736578500497682, 27.127602254372093, 28.095951212655347, 29.37292587752844, 30.714957127448315, 32.12857250256374, 33.61624147904779, 35.17927107323254, 36.47650827495762, 37.03296422569793, 37.11707080112875, 37.20137556720157, 37.769945278371004, 39.17594845446142, 41.034409466824414, 42.99014505033473, 45.048689029319384, 47.22019466934416, 49.50483954318366, 51.40371790388761, 52.217961683842354, 52.34121727443893, 52.46478838154737, 53.29836619748225, 55.361718448459776, 58.08942907151941, 60.96554594561987, 64.00340304738972, 67.20550883496638, 70.58470054851618, 73.40086522929576, 74.61057823365141, 74.79354869083745, 74.97687695434595, 76.21426658762627, 79.280955774717, 83.34202990894822, 87.63592112849513, 92.17213623829063, 96.96413257843467, 102.03644539431154, 106.26465072874177, 108.08105488333851, 108.35565750631662, 108.63095995766126, 110.49120114035371, 115.10927403824003, 121.23347915188656, 127.70917753097896, 134.57974777467118, 141.84637370837075, 149.54082184813475, 155.97260073036435, 158.73426616880698, 159.15224445680155, 159.57155297292275, 162.4059507224079, 169.43853126416823, 178.7848891201785, 188.67935153740058, 199.17274504619053, 210.2802674709111, 222.0751030318325, 231.9235077641938, 236.14808349059894, 236.78805556934864, 237.43005761460114, 241.77074835694296, 252.5523539965895, 266.85763661290775, 282.0204844203005, 298.04783752104726, 315.0571087949837, 332.99841625329543, 347.94978589091386, 354.36338304644613, 355.3335833893106, 356.30626594583464, 362.86752658249367, 379.15009703648735, 400.68433714566214, 423.3000595757826, 447.08600719537185, 472.06570682533663, 498.2210964779531, 519.7364435854164, 528.8648621054076, 530.2374963223956, 531.6133270808116, 540.9117664099933, 563.8546248475914, 593.5051168569482, 624.231272866156, 655.6253991318707, 687.6598965327976, 720.1864510763154, 745.9697983073685, 756.9038738525384, 758.5353572611558, 760.1637515491461, 770.9978117819012, 797.0330396908205, 829.3187237850493, 860.9906266474992, 891.6829814765181, 920.8685179208593, 948.373048035705, 969.2045757744809, 977.4188646905939, 978.628750120519, 979.8334814966518, 987.7616787237515, 1005.590900544272, 1025.6561413119136, 1043.6621495373995, 1058.1867096358465, 1069.752797897079, 1078.4234764716361, 1082.8625691145332, 1084.1145900118709, 1084.2574770630454, 1084.392483340494, 1085.2103827180913, 1085.6510713429493, 1083.0235387623788, 1077.2551600179243, 1068.3472084400255, 1056.0456739429324, 1040.8686745082855, 1026.8722538120583, 1020.3865451088827, 1019.3831933003062, 1018.3734932171442, 1011.5828503222494, 994.1522956208823, 970.4034714720401, 944.1127024610031, 916.0385547691978, 886.3115550929257, 855.5684200232445, 830.3396113512072, 819.5990246641989, 817.9950485578111, 816.3932087196981, 805.7476052871498, 779.9726052873444, 747.3376682505148, 714.477015331628, 682.2796859789954, 650.3268711750222, 618.8747353684225, 594.687481385426, 584.7252127181581, 583.2553714415607, 581.7874374614045, 572.0524724911662, 548.9356310701223, 520.7454822525042, 493.66797078833116, 467.7311264017498, 442.9623447743487, 419.3600468934338, 401.492584394198, 394.2566319851932, 393.18362892047026, 392.11328659439874, 385.02809789139724, 368.51920492649333, 348.6690572303206, 329.8802287409132, 312.08563646485305, 295.2755431772156, 279.4030594698587, 267.429375187133, 262.6004622335544, 261.8864352516952, 261.1745673163188, 256.4746228500424, 245.55209965805722, 232.4422981345282, 220.08830598969894, 208.41942504171075, 197.4050733119702, 187.0276863586935, 179.213324290294, 176.06665752770814, 175.59942837597637, 175.13266500011284, 172.0553826583086, 164.91819682423602, 156.36707896612012, 148.2898514753248, 140.67124342600437, 133.47500148405084, 126.68018953387484, 121.56618451973348, 119.50495344868122, 119.19922447500313, 118.89432694619008, 116.88255275474056, 112.19716415698787, 106.58470538966313, 101.27519823782107, 96.2529859052309, 91.50556205300077, 87.01496953912799, 83.6316406943261, 82.2648186632204, 82.06226333447209, 81.86029080362573, 80.52604990503201, 77.41716942434273, 73.68653678841687, 70.15384755684155, 66.80709002327383, 63.63605882022308, 60.63533875708758, 58.369031414378874, 57.45379131330293, 57.318137372560976, 57.182835574368745, 56.28718609960097, 54.2015342123337, 51.694423231395376, 49.31431657126609, 47.05808367184351, 44.91693859928741, 42.88397368982443, 41.34426115663682, 40.72250184046984, 40.630420459342744, 40.53859751630967, 39.93040112017228, 38.51182910122549, 36.803185613474824, 35.18085689359926, 33.639024581816194, 32.175193282748346, 30.78365829463248, 29.72938721073733, 29.30364020985593, 29.24058673065772, 29.17771515482181, 28.760961573158585, 27.786004563484415, 26.611856655587765, 25.496133382540567, 24.43440064303409, 23.4266322394968, 22.465391553157687, 21.737207357711284, 21.442917370180485, 21.399312044295897, 21.355737787920276, 21.067101928916852, 20.39366397797611, 19.58094525670766, 18.80763606007379, 18.07289323827181, 17.37307701521525, 16.70656486803028, 16.20142800945659, 15.99689646830155, 15.966593908017936, 15.93636119446409, 15.73612782712875, 15.268689108018515, 14.705044060146989, 14.169323506367098, 13.659557800628718, 13.175544432186182, 12.714827879991157, 12.365732528895421, 12.224169067360394, 12.203188336887207, 12.182270286205858, 12.044153622073727, 11.721787448695679, 11.334477348100139, 10.96645460211722, 10.617964383839853, 10.28751887472196, 9.974010341791265, 9.737673300593146, 9.642278068822591, 9.628137340557862, 9.614032911297464, 9.520743020476322, 9.303195461750747, 9.043302571592273, 8.796862701189873, 8.563990522843165, 8.345080239730517, 8.13873924061203, 7.9838871592343885, 7.9213662748641545, 7.91212706610794, 7.9029202094390385, 7.842345050478049, 7.702224304577015, 7.5357273603431105, 7.380305015338281, 7.235405802059294, 7.101498631381032, 6.977744710171051, 6.8872401463439905, 6.8514096658358135, 6.846109415417048, 6.840828629108868, 6.8061486972833825, 6.727017475907265, 6.636135006311532, 6.5541367941532505, 6.481615445264464, 6.4182230124995545, 6.364260104639983, 6.327691056907395, 6.313973776046969, 6.311989935045, 6.3100242073442105, 6.297459083282316, 6.271467510675038, 6.246211424693653, 6.229942922553426, 6.223134032098142]}, "45": {"0": [2.6229967293159833, 2.6235255014530607, 2.6249869554707814, 2.627680450383273, 2.6317041127925793, 2.6368926136717987, 2.642017617338721, 2.644793936531112, 2.645449604793663, 2.6461155183312646, 2.6492132839216302, 2.6561778414322363, 2.665521384807081, 2.6759524920886246, 2.6875831719432024, 2.7004615197336794, 2.7143369377288864, 2.726723683712367, 2.7329149988536425, 2.734327246020107, 2.735747467868849, 2.7422244902910835, 2.7563695205529797, 2.774523106728113, 2.7937998839069125, 2.814142638983559, 2.835659119229154, 2.8581886282317184, 2.8778719793721246, 2.887479736732188, 2.88966133038742, 2.8918516501421467, 2.9017601042391807, 2.9230249573349463, 2.9497392436667047, 2.9776751813571614, 3.0067172309432526, 3.0368730263735983, 3.0684588338856584, 3.0954081885789466, 3.1086339040294497, 3.111635549351826, 3.114639642585798, 3.128122102098348, 3.156990569844453, 3.1928385174017926, 3.229809343208211, 3.268086898125609, 3.30769318008459, 3.3486106901349943, 3.3834582433693137, 3.400501466499735, 3.404349596642769, 3.4082074696233957, 3.425539342550779, 3.4626754185827084, 3.508471723612864, 3.5554673397942076, 3.6039766324869196, 3.653925414757867, 3.705157248125024, 3.7487639646491515, 3.7700228554143194, 3.774825738601141, 3.77963886531287, 3.8012681237766777, 3.846764879752456, 3.9032829656219645, 3.961595810961004, 4.021467808715174, 4.08297295891607, 4.145830628987853, 4.199483926325699, 4.225465592048396, 4.231330829186336, 4.237205338832972, 4.26354922256679, 4.319554223916584, 4.388648099685166, 4.459435884349543, 4.532010521144471, 4.606504814588637, 4.683013428399015, 4.747702484905806, 4.779193152124767, 4.786308790890203, 4.79344024216853, 4.8254051370964754, 4.89322794817076, 4.97678103894185, 5.062457833194464, 5.150480650764588, 5.2404708515334395, 5.3328887684170025, 5.411010913281242, 5.449056308382083, 5.4576893343631205, 5.466345905443926, 5.504996124356585, 5.586571961497138, 5.687162133719539, 5.79069104028601, 5.896223963885585, 6.004470454316267, 6.115269443762655, 6.209208708993014, 6.2546406888369, 6.264912433981624, 6.275209164976961, 6.321359257628169, 6.419461924518715, 6.540571183638872, 6.664660337775338, 6.79165318062874, 6.921569607351421, 7.054850206720007, 7.167613692139679, 7.222650995633411, 7.235111282091367, 7.247608265875607, 7.3036015860527, 7.421801628760492, 7.567553552131509, 7.7169266748391045, 7.870238578017252, 8.027367206607604, 8.188257570505778, 8.32500077625122, 8.39142774219414, 8.406437936009938, 8.421481609935388, 8.488632573518473, 8.631467874686836, 8.80777955749057, 8.988849339839376, 9.174159047295534, 9.364000344959297, 9.559030180087671, 9.724341319091936, 9.80473784458013, 9.82294666671137, 9.841191551915845, 9.923086876633125, 10.096352040261575, 10.309846589203804, 10.528853386021057, 10.753321424655633, 10.983511490149677, 11.22003536931596, 11.42135654349513, 11.519022963653555, 11.541091493574962, 11.563209102191149, 11.662237739144947, 11.872528530294138, 12.132302868552697, 12.398622606979572, 12.672411826931134, 12.953304311124285, 13.241809291620068, 13.487200106745648, 13.606251092132837, 13.633199942813274, 13.66020845053908, 13.781189568348664, 14.038180894403121, 14.355862717354343, 14.682849074126676, 15.01786179716551, 15.362083843990742, 15.715058741827956, 16.015148327323793, 16.161173493958337, 16.194190578818187, 16.227288929057618, 16.375647725347356, 16.69089656951662, 17.079554556777655, 17.478150872030877, 17.887972327428756, 18.308584086918, 18.74061235931422, 19.107606445621574, 19.28596768749567, 19.326314934147895, 19.366768337240728, 19.548244188706942, 19.93376489530411, 20.40944839942873, 20.89922206319547, 21.401801280566648, 21.918577517697457, 22.449892241713417, 22.901969092158122, 23.121640385707707, 23.171289238352223, 23.221052997504948, 23.444085228039516, 23.919204309809523, 24.50681388238853, 25.109585034694565, 25.72874633707473, 26.366519274519185, 27.02294207393271, 27.581833578979655, 27.853377160803923, 27.914739265890873, 27.976180181461633, 28.251671568458075, 28.838014142661205, 29.564397509281406, 30.31150891635761, 31.07857132683817, 31.86715981503853, 32.67856928701282, 33.369812298270496, 33.706320595553805, 33.7823952085054, 33.85865261738175, 34.2008838777001, 34.92865863617281, 35.82864518556531, 36.75631685773083, 37.70844064300622, 38.68829563557522, 39.69835855942943, 40.55983687881796, 40.97935089030136, 41.07420526226109, 41.16930244646382, 41.595675647947445, 42.50273310477406, 43.6239598253266, 44.780884537865134, 45.97156212102763, 47.196857833235306, 48.45900433702975, 49.536729357511504, 50.0628904527282, 50.18184466427656, 50.301084450593805, 50.83572061026248, 51.97472122210865, 53.38468650598058, 54.83848096246935, 56.33649673140773, 57.88039533919503, 59.47341001482985, 60.83200807598634, 61.49398370579294, 61.64371193258194, 61.793827608985254, 62.467145576642544, 63.904785990033865, 65.68492724370127, 67.52025584888254, 69.41275299420933, 71.36684827728901, 73.3804433948883, 75.10169103666924, 75.94290536802775, 76.13329813523292, 76.32420876499951, 77.17997189567961, 79.00454696025535, 81.26521140248357, 83.602799288134, 86.01466495950855, 88.50471121223771, 91.07527434956246, 93.27244693243863, 94.34454871361507, 94.58739872103351, 94.83099650982751, 95.92470703744979, 98.2586407498145, 101.14974416793603, 104.14225519637749, 107.23469781766948, 110.4317860070591, 113.73355225477688, 116.56086383070519, 117.94662934426235, 118.25959712654252, 118.57356502391018, 119.98179313402284, 122.98419132287555, 126.71845024904982, 130.58196624126037, 134.57956973937996, 138.71254729893056, 142.9992779476238, 146.67292804515648, 148.46963384451388, 148.87630070679282, 149.28453732723773, 151.12007084019376, 155.03284588257284, 159.9050558714913, 164.94876437150916, 170.17195263704582, 175.5880545623651, 181.2117505964593, 186.0208075278044, 188.37233671879227, 188.9060179508228, 189.44172993009812, 191.85180327160984, 197.01199476365207, 203.4307995415906, 210.08737261468684, 216.99281703692697, 224.1721967916618, 231.61051955534225, 238.02772926006145, 241.15377837587394, 241.8621206200928, 242.57281666416299, 245.76580456731227, 252.60563964901849, 261.1703277491535, 270.0595096190651, 279.2947933336408, 288.91172063959715, 298.91588395423565, 307.5357619248453, 311.7496467814708, 312.7045206043103, 313.6624972417543, 317.971049000182, 327.2228609578125, 338.76253916276295, 350.75945533110576, 363.26991935181786, 376.28590327701505, 389.85220277786846, 401.5643344768828, 407.31713121042543, 408.62066527145845, 409.928413310431, 415.7957918646714, 428.35266002247096, 444.0793307288412, 460.4478612251723, 477.5316748518558, 495.3468348045105, 513.909684788098, 529.8897161670425, 537.7071106987859, 539.4778124910713, 541.2540013307395, 549.3049636348107, 566.4257134444842, 587.9684936405606, 610.3426661468558, 633.5672232471998, 657.7033613354406, 682.8840198793556, 704.5822928936585, 715.1729916383894, 717.5795733040875, 719.9964146632577, 730.8878318067125, 754.0691641536832, 782.8183873878485, 812.532822288295, 843.193567514467, 875.0857500539963, 907.725994378344, 935.4769061292001, 948.948449345353, 952.0070146942568, 955.0776599134985, 968.8965222405448, 998.0801293254258, 1033.5361427918722, 1070.0505248395202, 1106.5700456391512, 1143.8881440077703, 1181.2537462851544, 1212.2992122922926, 1227.1238658491832, 1230.387455927653, 1233.6460785208021, 1248.094984595819, 1278.626345095916, 1316.0575913317937, 1352.8803625538392, 1388.4607404711553, 1423.0957345781326, 1456.7001524026575, 1483.5382916796696, 1495.6790811698, 1498.5450752042184, 1501.4044308017112, 1514.0552938982498, 1539.8341148490156, 1568.3089386135855, 1594.8197239113356, 1619.4318801375036, 1643.7646445619985, 1666.3095947136294, 1682.4953244419428, 1689.830061633951, 1691.4407431778263, 1693.0355761653507, 1699.9442781939815, 1712.5648618600205, 1726.1510975127094, 1738.239694847796, 1748.4761376198528, 1756.5549551604604, 1762.8098667791614, 1766.1593461643972, 1767.1145027957741, 1767.278311572746, 1767.3608090138246, 1766.8343976124975, 1765.7500904332776, 1764.5409953177125, 1760.4719280814934, 1754.8756771658154, 1747.3418530089398, 1737.3391760421105, 1727.5917675529918, 1722.4939299022374, 1721.2901684909261, 1720.0466788388583, 1714.516003606803, 1702.231595117198, 1684.6637653440873, 1665.1049160921389, 1643.1604760589464, 1619.3370071642005, 1593.7175249146426, 1571.3310671306506, 1560.5227303531008, 1557.938481256703, 1555.3376632550096, 1543.6632047496512, 1518.4751385914815, 1488.089839723759, 1455.8391560989405, 1421.778213492242, 1386.739967576401, 1351.2251185370474, 1320.6893329162103, 1306.1032071394204, 1302.8191650899355, 1299.5321591349825, 1284.6791883789356, 1253.130959837599, 1216.105010857, 1179.055416659205, 1141.4280173057439, 1105.0479004805384, 1068.2236078921385, 1037.7615187020126, 1023.4639167033446, 1020.292103704364, 1017.1347237676673, 1003.1821411845623, 974.0799967019115, 939.3556323589556, 905.7631806720333, 873.0950285904062, 841.4935285001519, 811.1228618436979, 786.4222832714809, 774.7389862321211, 772.1310667833615, 769.5568240612878, 758.240962241076, 735.0277462343233, 707.8581460601685, 681.8532516890767, 656.6677088430592, 632.5193525924318, 609.263094859466, 590.7360488459748, 582.0341050365386, 580.1079935973082, 578.1881706894906, 569.716383873447, 552.4424106716726, 532.359035552129, 513.0144429803562, 494.4795594198745, 476.7561000802748, 459.7232511722359, 446.08654465314936, 439.76224876711143, 438.3447158400036, 436.93321475369606, 430.7381779377076, 418.1102959997135, 403.38423119232095, 389.29030230968453, 375.71291200015264, 362.6843014348653, 350.2109659574858, 340.2283514707814, 335.58037693913013, 334.5454706346635, 333.51396576161085, 328.96242021817625, 319.67147248923527, 308.86283895708226, 298.49130206841164, 288.5218324023614, 278.93507877579896, 269.70755095775803, 262.309208241879, 258.84991224429695, 258.08131220715416, 257.3155466879271, 253.94018953966994, 247.06142823203257, 239.05283279574763, 231.32822730645458, 223.88634308144935, 216.7462864819758, 209.8606765501867, 204.32144244504735, 201.72913076575898, 201.15333707261723, 200.57923892170854, 198.0470842946887, 192.8714617535256, 186.85190342372692, 181.03920179705278, 175.43098276546888, 170.0229163238493, 164.81663980177834, 160.62392477796422, 158.66225076889287, 158.2256200283884, 157.79030841784697, 155.8680710490114, 151.93384221536078, 147.3404105456949, 142.9131685467546, 138.63780848116423, 134.5106150763163, 130.51661416220057, 127.30223212375027, 125.79968557510799, 125.46544973917301, 125.1321689021446, 123.6590551832936, 120.63820046244665, 117.11490646422291, 113.70620169011703, 110.409427586457, 107.22087218181217, 104.13369368149901, 101.65078863476104, 100.4872110048771, 100.22802457816303, 99.96955701248096, 98.8274413892065, 96.48881180624548, 93.74916208623225, 91.1000996763726, 88.5356218248373, 86.04916952479792, 83.64561304833808, 81.70747624446246, 80.79890757775499, 80.59670346992756, 80.39501677065307, 79.50315807096713, 77.67223256545357, 75.53431458571175, 73.4567862195757, 71.44690895723046, 69.49864563710548, 67.60905260063186, 66.08548502302334, 65.37122195665437, 65.21193586344894, 65.05306456114124, 64.3507159913366, 62.91082173233376, 61.224725376666356, 59.58871564822435, 58.00196915329471, 56.46398032144695, 54.97281800423176, 53.76817379560459, 53.202533201915614, 53.07635629336448, 52.95051287787922, 52.39494838647241, 51.254303256628404, 49.91679788980187, 48.61885464546857, 47.3609798466834, 46.13920136716218, 44.953303416276874, 43.99579148302385, 43.54597557192068, 43.44564767821884, 43.34557385561763, 42.90327354774845, 41.99574479581574, 40.93134492108823, 39.89669164941768, 38.89283543955813, 37.91801178989403, 36.97066649666032, 36.20596403315887, 35.846630573688685, 35.766486047155205, 35.68654289023662, 35.332990437060985, 34.60570263930045, 33.75367620848285, 32.92559132920125, 32.12074557317983, 31.339434927985195, 30.578433189712957, 29.96264620048004, 29.673551031857905, 29.609117131860373, 29.544863577795372, 29.26096010831494, 28.67712999516288, 27.991800324401794, 27.324490562072466, 26.675367510320083, 26.04567449584135, 25.433863198765373, 24.938133929629913, 24.70457877841095, 24.65250975720022, 24.600581317314298, 24.370999522266168, 23.898855243817316, 23.345312973308605, 22.80745113954965, 22.28398556403755, 21.77548586529529, 21.279370617611082, 20.878421522422908, 20.690083825158542, 20.648091576212604, 20.60621120489714, 20.42109449739475, 20.039809552666995, 19.591643835743245, 19.15503455974653, 18.731139189870778, 18.318370032575622, 17.918386118447337, 17.594023543577677, 17.44124375761645, 17.40714678525491, 17.3731591534195, 17.22310312273023, 16.913883713029822, 16.55063270657527, 16.198354399950976, 15.855057317340076, 15.521610446014513, 15.197620910362357, 14.935607291615696, 14.812391007455611, 14.784905903833351, 14.757489412954053, 14.636063973992004, 14.386906261497078, 14.094748496028068, 13.809729815263712, 13.533087182203476, 13.263978156310326, 13.002500595014173, 12.79128809117275, 12.691869324755412, 12.66969088990182, 12.647567193343324, 12.54973370714673, 12.348998706686604, 12.113245528569152, 11.884024090589293, 11.66111541996638, 11.445032751085309, 11.235303012880822, 11.065275958669151, 10.985728358023056, 10.968071121913042, 10.950473276560412, 10.871800886299898, 10.710875247666424, 10.522619195370241, 10.339685281498307, 10.16166320486117, 9.98934714559515, 9.82305406417083, 9.68833197353096, 9.625007096853977, 9.610892390969195, 9.596816689791188, 9.534617289328956, 9.407164905099048, 9.257814296870665, 9.11296544323733, 8.973011288584088, 8.83722479500584, 8.705909423301625, 8.600092999710627, 8.550396093545805, 8.539341170712104, 8.528314599203927, 8.479562304825535, 8.379577108460344, 8.26285943633168, 8.150252858081164, 8.041365754076025, 7.936872039260778, 7.835263203063082, 7.7537649761280365, 7.7157267871967665, 7.7072828837254885, 7.698873607643194, 7.661724225458982, 7.585842892835926, 7.4974432015196735, 7.412479585327945, 7.330868057890414, 7.25260327608957, 7.177792806626884, 7.118213745500675, 7.090284475959867, 7.084104368242483, 7.077944186360773, 7.050757497531991, 6.99562859641397, 6.9319039428412115, 6.871828806038938, 6.8145129262894075, 6.760347258424209, 6.7088607195356005, 6.66831148615314, 6.649664290319361, 6.645534041390404, 6.6414249109891585, 6.623407520920785, 6.587258723283789, 6.5461788991608145, 6.50757825793989, 6.471824599479266, 6.43900457815105, 6.408969507223975, 6.386014937445025, 6.375624377536121, 6.373336921929029, 6.371071646560784, 6.361273978638258, 6.3420888584498405, 6.321369737390151, 6.303530959309992, 6.288483365358614, 6.2763012032011805, 6.266153157877969, 6.259802026300112, 6.257704825574726, 6.257228703774853, 6.2567743014559865, 6.255014699732451, 6.252846431058988]}, "46": {"0": [2.6446421535304214, 2.655754230550374, 2.7045297503584327, 2.758406065798742, 2.7747259121038983, 2.776279176096962, 2.77784067869079, 2.795387742591589, 2.875289204338097, 3.0289373834898115, 3.2227752431413754, 3.459445692169206, 3.7415087283556203, 4.073045441066321, 4.319449926857327, 4.38620517053254, 4.392433070804139, 4.398674081690054, 4.467464307497343, 4.753923274781333, 5.246646219776075, 5.8146886546529135, 6.4675562915055655, 7.218702953781733, 8.085309316731477, 8.725633763222644, 8.898635207412088, 8.914801353573427, 8.93100143677954, 9.109027811162969, 9.851895084620628, 11.131158864836596, 12.61671480621108, 14.347309174149684, 16.365312306697184, 18.718508733327756, 20.469798559984838, 20.945977201500302, 20.990431644919827, 21.034990445206557, 21.525702501265258, 23.584157625341753, 27.172333559345052, 31.39128564167016, 36.36038525974482, 42.22872237595472, 49.184464238347736, 54.44609324820071, 55.88822110851422, 56.02318404698472, 56.15851567046633, 57.65119299621552, 63.95231498446484, 75.12165738181342, 88.53254667429323, 104.71687039890713, 124.33576475604812, 148.2246125260119, 166.7424549632905, 171.87282261934072, 172.3535738455954, 172.83599756818614, 178.18465300602796, 201.109684677455, 242.96976060026253, 295.2839606782431, 361.1759514549365, 444.7381268330134, 551.45229273541, 637.0151513253936, 661.0013789332016, 663.2646277284452, 665.5371374604441, 690.8543713292945, 800.3769143333413, 999.7675976537049, 1235.9978126774392, 1479.925691763598, 1696.1067232064677, 1847.3185074963867, 1906.035417366693, 1915.4403797245866, 1916.1973878979186, 1916.933559537746, 1923.7383291174142, 1929.3682646873258, 1875.2521352159247, 1743.4965707674376, 1542.0689359312917, 1301.2708688910104, 1060.554669213293, 918.577253755053, 884.8783190510163, 881.8491907952465, 878.8341473398297, 846.7097756203908, 730.6421540958263, 585.0342537119602, 471.0192269143879, 381.8521057741189, 311.6649362291956, 256.01339649689965, 225.81902261150384, 218.8057159571309, 218.1727812299167, 217.54191986354812, 210.8207661955301, 186.65364757200686, 155.6611500910205, 130.43249459185483, 109.77447378031201, 92.75764652102816, 78.66774316790223, 70.75101534545485, 68.87839490354675, 68.70891942061489, 68.5399378347852, 66.73633482682698, 60.15740252863971, 51.493677270461866, 44.22092759796763, 38.104874159508995, 32.94434692945143, 28.572048440069636, 26.07214820855124, 25.47641920886555, 25.4224654737644, 25.368652319988062, 24.79287864801686, 22.67669157081567, 19.850120452479125, 17.443450499274157, 15.396372097378167, 13.656881409442109, 12.181897192727263, 11.340481233437258, 11.140305294271638, 11.122227037086974, 11.104195692405895, 10.911079752607996, 10.204830295979908, 9.274041716578633, 8.500035867795466, 7.8634268757814, 7.350693795034462, 6.950937209302399, 6.744897063703748, 6.6992028508367225, 6.695136037783704, 6.691094332513619, 6.648530088907799, 6.507360089065287, 6.376680575704173]}, "47": {"0": [2.669531564684059, 2.669961684567026, 2.6714816448118937, 2.673952110829921, 2.6768734732204327, 2.678427993570818, 2.6788254810131518, 2.679231506109416, 2.681018518276798, 2.685226411740068, 2.6912602511563892, 2.69844986263032, 2.7065113750997902, 2.715724591912565, 2.726129910144969, 2.735528622899251, 2.740292991754845, 2.741459387465451, 2.7426354470206196, 2.747648860774282, 2.7585813122052247, 2.772628975470791, 2.787859742101468, 2.8043370251420487, 2.8219419785522066, 2.8405081004465513, 2.85655077425065, 2.8645029124531605, 2.866422690032311, 2.8683528664235522, 2.876519659325551, 2.8939986518379732, 2.916343600845626, 2.939467091446192, 2.9639912558744017, 2.989513855182424, 3.0162791735196586, 3.0390791402572113, 3.0501579028154304, 3.0528291795718636, 3.055510676345556, 3.066814045682752, 3.090973514896687, 3.121299886516083, 3.152833887709782, 3.185699500553143, 3.2193786322238958, 3.2542247982438797, 3.2838424005772753, 3.298325101449064, 3.301822863858805, 3.3053314913055862, 3.3200815652410953, 3.351317648116012, 3.3903464023590186, 3.430616640916909, 3.472073388355264, 3.514846286387856, 3.5586757039144037, 3.595779851495599, 3.6139008626300226, 3.6182763266193967, 3.622662528373079, 3.6410514003563548, 3.680040713088732, 3.7285576769788125, 3.7783668526816205, 3.8295453163965187, 3.882034629518573, 3.9358885307294935, 3.981299186995085, 4.003376231457067, 4.008695407156811, 4.014026473179118, 4.0364076136821865, 4.083776085497442, 4.14273828331763, 4.203210908647495, 4.2651908326475985, 4.328760528451986, 4.393797346514753, 4.448578936615568, 4.475206966019263, 4.4816151859060085, 4.488039641228235, 4.515031689239837, 4.57226033029005, 4.64311771451147, 4.71564727345658, 4.789992099383226, 4.866174911162174, 4.944082815812495, 5.009663108323304, 5.0415498366061255, 5.0492268008474745, 5.056917914487849, 5.089226415877856, 5.1577111946637, 5.242529459221453, 5.329327200072247, 5.41818349831297, 5.509232661753034, 5.602338945176561, 5.680673961952561, 5.718813484852327, 5.728020619050299, 5.737232160554255, 5.775860229617467, 5.8574851686878775, 5.958555060095919, 6.062023683613115, 6.1678824646243156, 6.2760895931424185, 6.3865964365529075, 6.479532158257509, 6.524776662215814, 6.535680450390281, 6.546613375914379, 6.592420805121093, 6.6892830311772356, 6.8094448374824115, 6.932501625357601, 7.058288819858532, 7.186960578507611, 7.318803219698518, 7.4298618665908265, 7.483787854319479, 7.496783579218535, 7.509808965324022, 7.564499357387741, 7.680235575226703, 7.8237884470072805, 7.970795806034462, 8.121341253576627, 8.275407347720556, 8.43312259850949, 8.565962250931477, 8.630494135993155, 8.646038760344446, 8.661616049421786, 8.727034198561165, 8.865716685038677, 9.03797105269639, 9.214151003293388, 9.394466072406892, 9.579140862235485, 9.768172743280632, 9.92757755365839, 10.005020199384894, 10.02367910453456, 10.042375968338648, 10.120891693363165, 10.28720465067837, 10.493562638565644, 10.704915440559803, 10.921572860674255, 11.143489652972354, 11.370657224868117, 11.56214060595356, 11.655261173484266, 11.677711479056605, 11.700216359705054, 11.794740106660877, 11.995042489669562, 12.243530741754451, 12.498023982914056, 12.75911016216763, 13.026915907567274, 13.30132820189914, 13.532535027340494, 13.645104436466317, 13.672237265886627, 13.69943354015175, 13.813630468988046, 14.055304465435379, 14.355502620339765, 14.663778078609862, 14.979717670497667, 15.303692786438816, 15.635984742997273, 15.915850080360817, 16.052094392873073, 16.084944830918598, 16.117876466535762, 16.256085631368848, 16.548320167437435, 16.91236655031324, 17.28524823783828, 17.66765936771695, 18.05948195191247, 18.46126605789818, 18.800079609099555, 18.965055040487286, 19.004829151601484, 19.044699978550238, 19.212162408066256, 19.566952170981168, 20.007624856595566, 20.459246040233566, 20.92237917046058, 21.398168308731478, 21.887207194128266, 22.2994650711725, 22.500184269201387, 22.548564364435776, 22.597059710713154, 22.800731771278592, 23.232738851375977, 23.768907696677818, 24.319752779863304, 24.88452604283911, 25.46550050287475, 26.06163650947035, 26.564699241361147, 26.810014919865715, 26.869240027253763, 26.928432918147152, 27.177191036100233, 27.704855930735654, 28.36048736914106, 29.03317279454095, 29.72397269572224, 30.43352556901992, 31.163373115748758, 31.779311018368748, 32.07941871948006, 32.15175184964209, 32.22424585762162, 32.52917414083451, 33.17604345216446, 33.97926863549223, 34.8044545239769, 35.65369640154285, 36.52533606367368, 37.42012747127014, 38.17576823428215, 38.54383973644822, 38.63284789150254, 38.72209020212211, 39.09713076825907, 39.89226224024796, 40.8804781333972, 41.89825551105608, 42.942492533842696, 44.01661074200574, 45.120510507127754, 46.05408582206574, 46.509250774113184, 46.619060479549894, 46.72916579156515, 47.19195552780595, 48.174677208425685, 49.39859646439308, 50.65599856897764, 51.95030352418965, 53.284453849415634, 54.658390167572556, 55.81793439417021, 56.38431483967418, 56.52097561924429, 56.65801198540666, 57.23340101800338, 58.45416914099486, 59.97768427949105, 61.54606138062628, 63.15915160494773, 64.82138675915665, 66.53187005778206, 67.98039807721952, 68.6868225080259, 68.85735896330344, 69.02839663206963, 69.74774828073588, 71.27872598239395, 73.18459873796297, 75.14793256961626, 77.1720777615859, 79.25904154503074, 81.40670755741195, 83.22478182163992, 84.11295712077232, 84.32732310131199, 84.54230363679375, 85.44625320597898, 87.3668999224716, 89.76627621344541, 92.23922647642769, 94.78895236903, 97.41733734125707, 100.13271117990561, 102.43414343954878, 103.55507578609641, 103.82532730008938, 104.09741309153058, 105.24243144221727, 107.68152690192089, 110.72375606678142, 113.85985680520248, 117.0977797017763, 120.44371657901985, 123.89819938656562, 126.82437582051595, 128.2568180960842, 128.60284037380845, 128.94996762550974, 130.41086583037503, 133.52161834779778, 137.4043038185631, 141.41655176218126, 145.55970239190847, 149.86633533203135, 154.30649333247501, 158.07352394264962, 159.9154240352179, 160.36164895705073, 160.80960446697324, 162.69143423943723, 166.6993170334575, 171.71425182028, 176.90689247089324, 182.29012048840767, 187.8506074773692, 193.59922797586287, 198.49971811858157, 200.89511672084384, 201.47455588372677, 202.05979280673967, 204.5122743722294, 209.74016366061048, 216.28864718559637, 223.06769624197418, 230.10931316726285, 237.40430750383914, 244.9878399848867, 251.43058174123723, 254.5889862988502, 255.35262909483382, 256.1189769880836, 259.34705002001647, 266.2446926142229, 274.8829516445897, 283.8535718539423, 293.19880218939744, 302.9211488312875, 313.033049042694, 321.64098212398653, 325.8569776243881, 326.8769788603082, 327.90084334106507, 332.21633928260303, 341.46687198307563, 353.09304186994865, 365.1811307481335, 377.77216492807656, 390.84004024065837, 404.47255706411954, 416.1798832054523, 421.9107157789386, 423.2960771052951, 424.68633983806956, 430.5486349897544, 443.14885913470795, 458.99047863627925, 475.57021122304025, 492.7959871266928, 510.774643077911, 529.5009909281048, 545.5166470892207, 553.3874457892, 555.2985729385846, 557.2187228902823, 565.3311779513547, 582.7653176962233, 604.8396758586396, 627.7332763677657, 651.664922269626, 676.6438989757256, 702.7280365289372, 725.2230462587313, 736.2665166285427, 738.937425932624, 741.6181052288799, 752.9025966793602, 777.2890725394914, 808.0165568052114, 840.1815850745081, 873.7092750050983, 908.7597980645829, 945.1738831632439, 976.6663782986128, 991.9497459022766, 995.6396570336354, 999.3416875364993, 1015.1507650791267, 1049.1033761038766, 1092.076326096072, 1136.090450310036, 1181.9939356930581, 1228.6112080894727, 1276.3695846676717, 1316.6081050985667, 1336.3558091615346, 1341.0889359355178, 1345.8292465402099, 1366.1063162368814, 1409.869501945262, 1464.0632597848053, 1517.048597698265, 1569.611065824334, 1620.7981652739354, 1671.5521554533348, 1714.05897599859, 1734.0942730827007, 1738.9927840575954, 1743.8648567932585, 1763.9161782529588, 1805.1506148042813, 1854.2444808957325, 1900.6578151992542, 1941.982774110818, 1982.0867888049163, 2020.15668282578, 2050.4052177017948, 2064.8416794778864, 2068.1951995876516, 2071.412363232936, 2084.630514677364, 2110.191918466326, 2140.680840696061, 2167.270423034858, 2191.3997686258126, 2213.255291771936, 2232.0739200890575, 2245.137076587115, 2251.212572764542, 2252.6887577385055, 2254.1389175921863, 2259.9059036562307, 2270.5460145359384, 2281.9459331907165, 2287.626182766992, 2289.919619737506, 2290.5775133557113, 2290.2013439827115, 2287.506797174737, 2285.766894325364, 2285.244636281629, 2284.6816233297495, 2282.6767870336744, 2279.663995339277, 2269.8098605960513, 2256.287874697595, 2243.206029145885, 2228.294740326894, 2208.624287119169, 2188.895381174858, 2178.7477340685105, 2176.568987123131, 2174.3961139296266, 2163.8169938425394, 2140.471035758189, 2111.419571898765, 2081.6641939835285, 2045.9317455435707, 2008.3292792722584, 1969.1317959058413, 1935.1509213539564, 1918.4363932321496, 1914.3908809482639, 1910.2952396082717, 1892.8837607553862, 1855.9806078279278, 1809.3113315849093, 1759.8287504484556, 1710.2989977029479, 1657.4026546841123, 1604.6293689432557, 1560.9327836427751, 1540.043006408939, 1534.98904233486, 1529.9214984339076, 1509.5637060804843, 1465.9834795967863, 1412.827805967585, 1360.438314938958, 1310.0974113954212, 1261.4832769903762, 1213.1654150406557, 1174.4925211747307, 1156.4103782625746, 1152.1302431347615, 1147.863359376521, 1130.195791624796, 1094.0732861133247, 1051.5365065395788, 1010.4774457648591, 971.4253492293034, 933.9582184760559, 897.4130281286753, 868.8173810853516, 855.4113246542317, 852.2284089088757, 849.0565909884078, 836.0270155824094, 809.666157250161, 778.8938254487593, 749.3729674519977, 721.1657920095756, 694.2560007830658, 668.4645828429909, 648.11679005659, 638.5931282469027, 636.3359516064222, 634.0881920533584, 624.8073716584815, 605.9571686925456, 583.8862687720466, 562.8170373988518, 542.6388393554769, 523.3486739283919, 504.91247404029946, 490.2722675986146, 483.41724033706623, 481.79145909703067, 480.172034752207, 473.4809411757107, 459.8769854459913, 443.94814913448147, 428.69309026033045, 414.0921909053397, 400.0898224093044, 386.6404823115786, 375.963859660118, 370.968217806662, 369.78308938240235, 368.5951437455137, 363.6803358735538, 353.7299259870768, 342.0795603676516, 330.86267749501667, 320.13613498351174, 309.7904764902705, 299.8320351624832, 291.9071786194216, 288.1955002242015, 287.31491718647084, 286.4376608788217, 282.80140604796895, 275.4078635019488, 266.74897870462024, 258.41365493323076, 250.37143620652557, 242.5899820898487, 235.09755784201292, 229.14679733218523, 226.36293865411434, 225.70126556487824, 225.0416190926367, 222.31003248232432, 216.72182212191174, 210.16835734135665, 203.8387041376064, 197.73083740919046, 191.82803295877372, 186.13656976812595, 181.59141395008973, 179.46209040157188, 178.95479722198314, 178.448853397966, 176.35318420321096, 172.07590761070526, 167.04736939306548, 162.19885191174163, 157.5030005549449, 152.9678074119126, 148.58683467108108, 145.07871819054185, 143.432025481039, 143.0408050930609, 142.65079235941045, 141.03614001786636, 137.7362315625418, 133.8389919293925, 130.06269547494375, 126.41898576753388, 122.89519816168892, 119.4859083084587, 116.75463672951051, 115.47105687757632, 115.1662478488557, 114.86261582291404, 113.60272331658491, 111.01480572772954, 107.96033564072862, 105.01433373195701, 102.1622745362135, 99.39564994678696, 96.71093413057717, 94.56198175948713, 93.54995772433873, 93.31048897566694, 93.07183251141143, 92.08039316933788, 90.04789452155535, 87.64545274376457, 85.31658498064724, 83.05680336496467, 80.86837581166719, 78.74633384777873, 77.04348585081145, 76.2432016129392, 76.05269585648833, 75.862663955251, 75.0745719593292, 73.46170431185925, 71.55253998367562, 69.70159929085992, 67.90680074054868, 66.1650874516786, 64.47257419625882, 63.11468329158865, 62.47498554992049, 62.322830676583905, 62.171140738014756, 61.542902265947966, 60.25421276572796, 58.7302877646442, 57.25195445915014, 55.81600490311786, 54.41871361542988, 53.063026698804634, 51.974820559858834, 51.46296889507602, 51.3412659713887, 51.219921065891654, 50.716168508170554, 49.6823311928755, 48.45954149796802, 47.27111368355052, 46.11635181082501, 44.99357635466623, 43.900417481881114, 43.02238644143907, 42.609139189645454, 42.51083363000084, 42.41278950937641, 42.00675498909988, 41.17512884963878, 40.19088539638115, 39.23313767718684, 38.29984071380344, 37.391650310674194, 36.5090555951072, 35.8003147479634, 35.4664377527716, 35.38700169553532, 35.30777978367091, 34.97940715120586, 34.3047781442282, 33.50612594771122, 32.72893770158984, 31.972078342888405, 31.234737976945127, 30.517618424168628, 29.942087439247384, 29.670576074528363, 29.605940131537565, 29.541463673528256, 29.27405069569499, 28.725171079953913, 28.07433320170404, 27.44168869379509, 26.82547778068019, 26.225711860178865, 25.641638970229675, 25.171873139502626, 24.950340653926403, 24.897455482050916, 24.84468513432815, 24.626023799769477, 24.177541479740217, 23.64692348627294, 23.130730344013095, 22.62757832556189, 22.137479770900036, 21.660271867842074, 21.27610013942144, 21.09467450731252, 21.051491129524447, 21.008421658556948, 20.829747879684568, 20.462958361772145, 20.02868905392017, 19.60567973553138, 19.193650745715498, 18.79158416512286, 18.40034458859055, 18.085654858433656, 17.937098192199933, 17.901750955365287, 17.86649556146632, 17.72032560621861, 17.4203995862514, 17.06516967410777, 16.719126753398886, 16.38166105186239, 16.052966125507275, 15.733193766158234, 15.475864978748803, 15.354349148192508, 15.325427974678982, 15.296582380028555, 15.177210474595563, 14.931937880603156, 14.64150336295233, 14.358682489027645, 14.08348254815659, 13.815689489734433, 13.55485985955913, 13.345101817344275, 13.246259944619403, 13.222764179218208, 13.199323877290679, 13.102076722662908, 12.902310489510048, 12.665757241027345, 12.435517015070618, 12.21155410198177, 11.993732380390309, 11.781559544607616, 11.611039610363884, 11.530791404147877, 11.511699600208335, 11.492659598909597, 11.41374294303761, 11.251982579840382, 11.060222799503176, 10.874266711154501, 10.693417125388846, 10.517532355668923, 10.346441119796504, 10.209224700197488, 10.144578866357913, 10.129197664085265, 10.113851586253691, 10.050222531270453, 9.919794611470472, 9.765832774501751, 9.616658118346551, 9.472236632245783, 9.33154613698371, 9.195129059800578, 9.085932043712187, 9.034586964505671, 9.022380329052583, 9.010129377088504, 8.959332243666095, 8.855801645394276, 8.733953075709433, 8.615742989336928, 8.501240231746934, 8.390327436703046, 8.283003077485427, 8.197214794895656, 8.156947002947708, 8.147380750012738, 8.137845838665088, 8.098384019940903, 8.017696946382362, 7.922668715277068, 7.831002513145788, 7.742617397031802, 7.657471360725831, 7.575792988811797, 7.510616951958848, 7.4800747179399565, 7.472827509857482, 7.4656211475279095, 7.435847983959503, 7.375088457636551, 7.304313833414703, 7.236472045129339, 7.171532833799869, 7.109371216425725, 7.050036388948062, 7.003245861593464, 6.981522222608238, 6.976380417343614, 6.971262860744519, 6.95015315234418, 6.907441238464834, 6.857876585181156, 6.811043055816817, 6.766853918193758, 6.725237266330909, 6.6862306314265405, 6.656049393744891, 6.642179642821087, 6.638912613401804, 6.635659106188815, 6.6222933830348065, 6.595697623027694, 6.5657643331298345, 6.53832992959588, 6.5134100453627495, 6.490865030213798, 6.470771862704852, 6.456100569075025, 6.449677795346164, 6.448186379686445, 6.446716647221228, 6.440815899103414, 6.429720045031483, 6.4184474192344565, 6.409499308201739, 6.403099375754393, 6.399194988746664, 6.397943797526664]}, "48": {"0": [2.686269781646398, 2.686488420329983, 2.6865629351093805, 2.6866536867614186, 2.6872498417539674, 2.6893372599932786, 2.693469834492977, 2.6992316468033537, 2.7068012283288514, 2.716081281170418, 2.727141980086603, 2.7377245171471523, 2.742930797578773, 2.74394876040937, 2.7449762867640173, 2.750533141658389, 2.763577628481495, 2.7807497037956064, 2.79967968542817, 2.8204927092504763, 2.843172403105196, 2.867548272600264, 2.889115421956887, 2.899571206787237, 2.901605587116607, 2.903647615800989, 2.914421565251674, 2.938600274412934, 2.9690934509521436, 3.0014393208274823, 3.0355380625045245, 3.0713454555747877, 3.1088501876746766, 3.141356335470282, 3.156853017664851, 3.1598567278159444, 3.162871560173867, 3.178855095362776, 3.21430158223509, 3.2584961922341478, 3.3045886194641167, 3.3525252235677345, 3.4024243700884154, 3.454302563354755, 3.498983845561013, 3.5201993904521633, 3.524297616416738, 3.5284074069786104, 3.550033284510685, 3.5975332272014624, 3.656741556960897, 3.718011323617128, 3.7814204835152405, 3.8471030197847775, 3.9149038994028387, 3.972950487114142, 4.000469565476878, 4.005776024450529, 4.011094201111493, 4.039059260220343, 4.100500422739752, 4.176750630060159, 4.255382394799796, 4.336534520578042, 4.420293060860717, 4.506540356300158, 4.580216708858286, 4.6151253041002125, 4.621859884686867, 4.628610670997582, 4.664099759992894, 4.74182910889236, 4.838040108000402, 4.937231078657769, 5.039605912651854, 5.14510250693257, 5.253680487782297, 5.346286387825478, 5.390051406999132, 5.3984861637234225, 5.406938534939718, 5.451446151436691, 5.549279567325761, 5.669988703455619, 5.79444796886988, 5.922593809351007, 6.054457799748374, 6.1900971804925335, 6.305705287751614, 6.36045768942927, 6.371011498181306, 6.381587832367667, 6.437157913496476, 6.558837502926247, 6.709342643749479, 6.864430735123965, 7.024222653239426, 7.1888446219410485, 7.358346780737334, 7.503017737344998, 7.571458510615596, 7.584657795991345, 7.597886742573524, 7.667458274224002, 7.819988546676277, 8.008939424498095, 8.203690257751456, 8.404475696020485, 8.611228955188624, 8.824319622590718, 9.006540934396753, 9.092813211821747, 9.109437793725533, 9.126101299545184, 9.213760688446342, 9.405876172011316, 9.64371083449613, 9.88894799463945, 10.141880737284778, 10.402828955763, 10.671626602780394, 10.901402285250168, 11.010313920011098, 11.031292338889687, 11.05229033910522, 11.162782501394817, 11.405445395643493, 11.706348466902247, 12.016604743258233, 12.33680976888953, 12.667581032585117, 13.009016642556828, 13.300879801891183, 13.4391880285651, 13.465848278476779, 13.49254936206616, 13.633048992510096, 13.941554442177322, 14.324016172265766, 14.719729977571774, 15.127594045012708, 15.548683284466591, 15.984342865635579, 16.356448842738875, 16.532785625484614, 16.56680252506021, 16.600900622207448, 16.780279398891274, 17.173824804490636, 17.662084043478124, 18.166168285986295, 18.686920164107704, 19.22533459273092, 19.780898020623592, 20.256158670836584, 20.48121873940308, 20.524630280873176, 20.568154365762023, 20.7972922023252, 21.30099950118884, 21.926890927902896, 22.573610625615157, 23.24155001508493, 23.9327879001404, 24.646672010327464, 25.25849592523529, 25.54841401951908, 25.604558711031054, 25.660846935317807, 25.956741920625138, 26.60585175098578, 27.412177501400553, 28.245990429512652, 29.108628221633143, 30.001670144417027, 30.92507341283274, 31.716515686349354, 32.092101327943865, 32.164559473425896, 32.2371920428417, 32.61929537957419, 33.45905302250349, 34.50372480193106, 35.584758788561146, 36.70446168528074, 37.86444408765567, 39.06413893618008, 40.09415371574741, 40.58239729545807, 40.67659735944004, 40.771026624998534, 41.26929398685076, 42.36414948601662, 43.726395792481576, 45.137467778259854, 46.600545329575674, 48.11956885852549, 49.69265525291934, 51.041978269387805, 51.68332867238586, 51.807136841115316, 51.93136951875605, 52.585810274674174, 54.026566135117626, 55.82076300142658, 57.68059026828191, 59.61430677600618, 61.621016248360135, 63.69952336870599, 65.48763100407346, 66.3383034326199, 66.50262428750592, 66.6672752475199, 67.53278982495189, 69.445925499144, 71.82783249859429, 74.30303368228087, 76.872941878731, 79.54489779725205, 82.32130162593681, 84.708268325006, 85.84382926046507, 86.06316899567749, 86.2831232858319, 87.4432163500993, 90.00534300841488, 93.2025140235036, 96.52090545177435, 99.97482849616644, 103.57552719577949, 107.31833289344803, 110.5448086883524, 112.08278184170838, 112.38043191797436, 112.6790000092179, 114.25171659032064, 117.71497434825096, 122.03732913796865, 126.55345679178426, 131.26430848522028, 136.16623884964184, 141.2759516853019, 145.69755013634762, 147.80562303025764, 148.21291296698283, 148.62137728186602, 150.77386000114385, 155.53331089116287, 161.49223292470532, 167.71812222609367, 174.2143477729552, 180.99690381411537, 188.11536039858206, 194.25833932004036, 197.19235142062024, 197.76004985227524, 198.32955390895432, 201.33318847745247, 207.9881649420498, 216.33219140652412, 225.0626112027828, 234.22844225209522, 243.82709952661364, 253.86456536194717, 262.58159536594513, 266.74805489808756, 267.5527481406317, 268.35991439410805, 272.63403512911555, 282.12469460857847, 294.07414744376246, 306.6348804347398, 319.7975316645128, 333.6457339276536, 348.24096719421647, 360.9194559648, 366.9835272467903, 368.15806920962723, 369.33692959411104, 375.5679500008346, 389.4256412849551, 406.9922584571759, 425.4387561157008, 444.9802549262569, 465.52954964366916, 487.29355148466493, 506.2135638440306, 515.3145189837911, 517.082024763836, 518.8573280432129, 528.2557383478168, 549.1833024691268, 575.6721350377163, 603.7752959668954, 633.5763177192202, 664.9309500604318, 698.4025779844591, 727.8379424956755, 742.0257510554736, 744.7556845906762, 747.4988078318326, 762.039378112926, 794.6068062399526, 836.1995460130811, 880.1356011738477, 927.1028112882061, 976.7856703318256, 1030.0559208169818, 1076.543458190399, 1098.9481954311088, 1103.2893470004476, 1107.6469805626436, 1130.6357687172112, 1182.1241181351227, 1247.2910557340524, 1315.9545485053272, 1386.9672896559694, 1460.6153542146278, 1538.8466625093095, 1605.4199099578645, 1634.8117016292856, 1640.5789190407484, 1646.3992603701092, 1677.5722378409973, 1742.792833923987, 1821.3189319924097, 1898.3199716482825, 1969.620384346367, 2040.0390499392477, 2104.31159782616, 2153.610429520864, 2176.2516578974287, 2180.2998238315954, 2184.2557515692124, 2204.9975560747635, 2250.36539700055, 2299.7865944758305, 2340.056837906686, 2373.546759982186, 2406.8424400483573, 2434.2701858017576, 2455.21093381038, 2463.5890269481592, 2465.084116403991, 2466.5441480625573, 2475.7888144097237, 2488.086188561118, 2496.67069720667, 2501.5051230415543, 2504.845156944434, 2504.155381835268, 2498.390889827768, 2489.8565776778137, 2484.67504044649, 2483.608517935739, 2482.519930043337, 2477.0333878674264, 2461.3926022057894, 2440.658840570644, 2411.652770204142, 2376.4658339729062, 2342.0487992429553, 2299.793604595905, 2259.77837747094, 2240.5249268539615, 2236.8289431646463, 2233.106118963752, 2212.693389268034, 2166.673954785891, 2107.4062948771675, 2041.3274717896622, 1972.006838938598, 1899.412782711442, 1823.878265854019, 1758.4837949459363, 1727.420098577871, 1721.5551802176046, 1715.798942383057, 1685.7923359113606, 1619.7291482106552, 1542.0026599845635, 1463.5292912453508, 1389.2752807865754, 1317.1581677535564, 1248.7817238525954, 1194.197616876083, 1170.533928441492, 1166.0344816726342, 1161.5451516754263, 1138.2179928042005, 1089.2211987841058, 1032.1843653599292, 979.0348056118623, 928.9778321233883, 881.430099822432, 837.4023406475992, 802.7903483117393, 787.3480226851893, 784.4414845336762, 781.5508369540877, 766.3688907688007, 735.1922091261902, 699.6549363640383, 666.2252340163312, 634.6157485454395, 604.7544015774173, 576.5536453927857, 554.3262210112015, 544.4263377065441, 542.5544032560798, 540.6898981600343, 531.0304579009327, 510.9665064172364, 488.04082522646905, 466.25233944023427, 445.6720016078656, 426.13637236250224, 407.62960986378994, 392.9832583912876, 386.40869293850494, 385.1650569819787, 383.9263084241037, 377.5362297653556, 364.16133413690665, 348.8289337895132, 334.210177143545, 320.3099812224452, 307.15545045413063, 294.5706711261084, 284.57464531041154, 280.07337697100667, 279.22001588590325, 278.3702567724264, 273.9908293236693, 264.8613008131401, 254.30607648936115, 244.24249343965582, 234.62671316534772, 225.44429637754453, 216.70156198977588, 209.7417346148111, 206.59266107830615, 205.99566865406788, 205.40077885108013, 202.32906493205178, 195.89172111014486, 188.46700549500795, 181.3459218757374, 174.54891597175006, 168.03170475283488, 161.79991064255051, 156.82651235588722, 154.57608562229288, 154.14948445992334, 153.72462201865832, 151.527479574403, 146.91583116604144, 141.5770462434127, 136.46000911039704, 131.5389044480596, 126.83139190831835, 122.3201134865645, 118.7075564300198, 117.07211862101671, 116.7622630937973, 116.45326931092453, 114.853519385022, 111.4898786068367, 107.58366562303654, 103.83696699323727, 100.24082372272517, 96.7811223926335, 93.4618779957933, 90.80359028802967, 89.59589087418466, 89.36653641510642, 89.13777449874921, 87.95488141075056, 85.47296016569453, 82.58738266117788, 79.80733929662458, 77.13139003243252, 74.56251902657958, 72.09093076406042, 70.10460660601893, 69.2031005131113, 69.03230324770306, 68.86187925817332, 67.97778040478836, 66.12185247601832, 63.96474039619006, 61.88509787770924, 59.880690567191834, 57.95072735139047, 56.09093252093986, 54.595324764647444, 53.917014861959984, 53.78825171981451, 53.65984659585927, 52.995054818293916, 51.596638896875916, 49.968093914948874, 48.39733792985641, 46.88028782905256, 45.41904759465607, 44.009958059542946, 42.87503212100983, 42.36174191201098, 42.264356113271184, 42.16720393536245, 41.66361260686929, 40.60169524762919, 39.363542769978736, 38.167207649945176, 37.01277928896618, 35.8993028259853, 34.8243063551625, 33.959177058950665, 33.5654252652399, 33.49070619125696, 33.41619045991335, 33.030353459429925, 32.21746333127326, 31.26742756637115, 30.351236622675454, 29.465724961109917, 28.609781474324283, 27.78405518134821, 27.1190809881805, 26.81631972279688, 26.758794084642282, 26.701411097170922, 26.40424843415465, 25.77845474335582, 25.04739775503751, 24.340356915398498, 23.657260855216208, 22.99750541039246, 22.35929119881357, 21.84547659420974, 21.61167202304785, 21.567271007148253, 21.52298719040094, 21.293598009004615, 20.808672578003982, 20.24210474157344, 19.694890857993826, 19.165626940321758, 18.654038770978424, 18.159626206785163, 17.76112863368569, 17.579445554809574, 17.54493747647928, 17.51058198670712, 17.33273071883113, 16.95769189706802, 16.519260172392844, 16.095260185957798, 15.685526782519856, 15.28966471011443, 14.907325433359903, 14.599699113492306, 14.459782301485905, 14.433176027264446, 14.406638639312767, 14.269163682406742, 13.979360961896765, 13.641068466653469, 13.314227459437294, 12.99896385008647, 12.694407079083554, 12.400326782365102, 12.163622385061823, 12.05591434285021, 12.035453686519157, 12.015045217063424, 11.909581047269489, 11.687010376958767, 11.427919719045276, 11.177972752030826, 10.936773829007013, 10.704549507406506, 10.480391911871923, 10.300414049272554, 10.218766399689088, 10.203273295079542, 10.18782521884647, 10.107829367444872, 9.93943196891238, 9.743504945583934, 9.555064814975529, 9.373791824083968, 9.199294757703168, 9.031412325848052, 8.89708242535598, 8.83627336697703, 8.824747187518561, 8.81325862080104, 8.753772163235285, 8.628668749415532, 8.48345265361512, 8.344178216586734, 8.210786282507742, 8.083003105599811, 7.960733912887926, 7.863607822389526, 7.819601495244561, 7.811254409150873, 7.802941672912087, 7.760085688791406, 7.670662074897653, 7.5677922057823395, 7.469799401098867, 7.376750589347822, 7.288819135622818, 7.205719410413284, 7.140257233257857, 7.110912908125004, 7.105380512189669, 7.099855357238031, 7.071407929924189, 7.012653569943112, 6.945976525007218, 6.883675593703634, 6.825850883091481, 6.772097050834682, 6.722752487034727, 6.685058791219278, 6.668531869211968, 6.665436959310773, 6.6623643952571765, 6.646659895256721, 6.614949782785036, 6.58050045188798, 6.55018391911245, 6.523899100427185, 6.501736717653798, 6.483576118025725, 6.471540615589453, 6.466894584062771, 6.466073066763537, 6.465273426006501, 6.461452692346511, 6.45528489773795, 6.4516069130607265]}, "49": {"0": [2.6879629939864342, 2.6925140114511192, 2.695720351331177, 2.6961565830074985, 2.6966012950291973, 2.7005365558506726, 2.7143682457744567, 2.7400756524138266, 2.774531603603621, 2.8186598103880636, 2.8710023270430955, 2.932845035564556, 2.984529999930103, 3.004231787735743, 3.006695263642288, 3.0091689724675668, 3.029684822599723, 3.090037724361989, 3.1792760640455118, 3.277749282666424, 3.385796652826627, 3.504151297165516, 3.632661547937332, 3.7348384249509157, 3.773031563176325, 3.7777771631600006, 3.782535314319688, 3.8217320421984096, 3.935062351050886, 4.097769712049689, 4.27257318418383, 4.460217849623202, 4.661095132282119, 4.876544297442182, 5.04618623219641, 5.109252604176931, 5.117098054356254, 5.1249641415019855, 5.189591846981964, 5.3751907609515905, 5.640497045489098, 5.923736948733768, 6.226191423885084, 6.549168159927947, 6.89421900954644, 7.165673139538758, 7.266588374462798, 7.279096015007499, 7.291633218452857, 7.3947810714872935, 7.69168493985028, 8.11649924084485, 8.570864779124797, 9.057862199748106, 9.579307190066192, 10.138224998998574, 10.578725681887887, 10.74286356196444, 10.763233659297818, 10.783649669459557, 10.951342062627775, 11.43542887814061, 12.12870692505047, 12.87349069651737, 13.674071304938964, 14.53382662190916, 15.457927440276363, 16.189064552900565, 16.461615818567292, 16.495444584263936, 16.529350304533303, 16.80834175660871, 17.613018346406342, 18.769042027745, 20.01182446522335, 21.351419501185607, 22.793382559456127, 24.348942775010105, 25.581482536605307, 26.041848747068553, 26.099036623844565, 26.156365799262026, 26.62826323553829, 27.99307692207957, 29.961025223678114, 32.08316212640128, 34.37745851535651, 36.85807169555575, 39.5416778236348, 41.67358438772504, 42.4720430507323, 42.571417104735936, 42.67105019778937, 43.49126471002398, 45.86627477886595, 49.30529990909398, 53.03335555010373, 57.08524858941812, 61.49140918689441, 66.28390505674552, 70.114343295726, 71.54992148989881, 71.72860377007645, 71.90785168122245, 73.38650577404681, 77.68252597669753, 83.92756168246348, 90.748967097171, 98.19944724235285, 106.34731989935496, 115.27713253560619, 122.4451638520476, 125.1483935032513, 125.48575019428505, 125.82425544287118, 128.61773199443564, 136.75802662947186, 148.67411421959196, 161.7769281531551, 176.2418699763778, 192.2352841924307, 209.9229236165193, 224.27373175486485, 229.73207787470471, 230.4128626031934, 231.09586037376056, 236.7375671057801, 253.24131207086788, 277.71419932957724, 305.0215474627413, 335.5636670003066, 369.8370789243761, 408.36430791206266, 440.0569050847509, 452.20157627915745, 453.7209600664682, 455.2463834847675, 467.87376885993973, 505.30319042029527, 561.6077042772605, 625.7484822815791, 699.1082233336401, 783.4657616748244, 880.0794210755403, 961.7847542331735, 993.1860569114232, 997.1117914417612, 1001.0523834547647, 1033.680223775863, 1131.9307096704295, 1282.4148340890692, 1452.5395617546208, 1637.512839226841, 1828.2684758547277, 2011.7658025505941, 2138.0319152932843, 2181.144965351658, 2186.1919788670957, 2191.2190035886842, 2231.3938857313146, 2329.8502423621794, 2439.7205969609195, 2521.648486222522, 2577.2562102476263, 2607.4626017431638, 2614.350612756435, 2604.4375638312767, 2598.0305584228063, 2597.1468303911206, 2597.3482887071664, 2588.8895960787722, 2556.203772263894, 2492.347261871484, 2397.07566751597, 2281.5093859217714, 2132.2850274227735, 1959.6577856230404, 1821.3088678990782, 1769.9838093460035, 1763.538313677997, 1757.1182157395533, 1705.8053504968393, 1563.3545895511193, 1384.1904231592678, 1222.0101127156709, 1079.9561839927337, 956.4499773963487, 849.982664914521, 779.5857959305212, 756.0904283872464, 753.2757018593641, 750.4729210671733, 728.1035096713031, 669.9634879514533, 600.3207954265289, 539.1535660421184, 485.52203004523665, 438.3222033951597, 396.3382021063874, 368.3773090061422, 358.8974587430025, 357.75225219176866, 356.6110210408632, 347.48058351579516, 323.52243073229187, 294.27585060621783, 268.10118571240025, 244.6466583550138, 223.51773729637887, 204.5297506008194, 191.624311104394, 187.21001913996915, 186.67689341586708, 186.14562615425376, 181.89040639727926, 170.64266956803027, 156.7172171822647, 144.07649406482506, 132.6031302909846, 122.16600975583479, 112.64159580563707, 106.1249710871784, 103.89018554343585, 103.61963451062503, 103.3496184847177, 101.18071785950254, 95.41372824300933, 88.21772301337205, 81.6390828472734, 75.60263296921535, 70.07444725240427, 64.9949987457997, 61.49744468732721, 60.29094677151862, 60.14456301415986, 59.99855684041431, 58.82731850395941, 55.70144926597454, 51.784214215374334, 48.17962194606687, 44.85715724720688, 41.79675213476024, 38.97379194958888, 37.019880750991994, 36.34475462026701, 36.26275482995717, 36.18097283801628, 35.52451411415049, 33.76832438885142, 31.558605734766022, 29.51453753395214, 27.62507662602009, 25.87645248669519, 24.257442879690622, 23.133087250796287, 22.744071670387612, 22.69681961666777, 22.649684615253314, 22.270374468067647, 21.254900790523074, 19.972379902858417, 18.784940154001582, 17.683798283523917, 16.663448546999383, 15.718353400191804, 15.061569995251645, 14.834829956743677, 14.807295463075004, 14.779831406240458, 14.55890262858378, 13.967454456816768, 13.222489097891089, 12.533799277702009, 11.897465923167587, 11.310301482420439, 10.768984058989476, 10.394591598373626, 10.265756284543647, 10.250132135906169, 10.234552637722814, 10.10941965234916, 9.775866937347017, 9.358554479657508, 8.976666185620042, 8.627532123127866, 8.309490932570533, 8.020394422030618, 7.824126988195564, 7.757345411527651, 7.749284396196298, 7.741246932175938, 7.676811544753889, 7.50716060135021, 7.300810261347606, 7.118984232122966, 6.960567734057473, 6.824878920464517, 6.710902107313694, 6.640248892114538, 6.61765069851053, 6.614976490794385, 6.612324628925837, 6.591554337258894, 6.541690898981579, 6.49230054257796, 6.463532229773141, 6.45558606185585]}, "50": {"0": [2.702723399709335, 2.7625213755124167, 2.9282720994536495, 3.19819222422641, 3.57615565415264, 4.075901041778255, 4.459884576294826, 4.550644795635162, 4.557214318628658, 4.563798930058853, 4.657817776445158, 5.134082767162479, 6.048007056936505, 7.190950704377609, 8.625802285166014, 10.436629411472078, 12.731202372104114, 14.485354744866623, 14.90115984763451, 14.931290590337332, 14.961490349149015, 15.39293984898148, 17.590345234895512, 21.874347384774055, 27.394254829425886, 34.54669823364562, 43.86973398675838, 56.13155262183974, 65.79862786519548, 68.1267980310289, 68.29613699418336, 68.46570348170013, 70.89889005985242, 83.51796701895981, 109.18657088060193, 144.1799161338837, 192.63904486039834, 261.03017377724547, 359.8227224569125, 445.0719953377543, 466.506167796273, 468.07458039628864, 469.65067159827004, 492.58180166005775, 618.8106463873264, 914.253723204038, 1408.9500387541173, 2124.9452228252353, 2642.1354309030025, 2823.6816100799265, 2780.3958294574327, 2755.9912375062836, 2753.9932497971076, 2751.973671203329, 2718.1124363370373, 2499.464243544318, 1859.1575003679607, 1199.7266696749975, 791.3944037378802, 542.7496949115566, 383.40521348654056, 311.87565779057434, 298.56956515943244, 297.6480590317219, 296.73011895530055, 284.22785150605284, 233.77432639584035, 173.48786465414906, 130.4654510418035, 99.2296361044972, 76.22001423282046, 59.07215923353488, 50.54992987225192, 48.89781144882048, 48.782518139447916, 48.667545740337, 47.08764417974653, 40.49365630384131, 32.07328046245549, 25.624133514682658, 20.655814073820935, 16.813588797572308, 13.850024661369936, 12.349919890064797, 12.057556684377722, 12.037143558590333, 12.016785293342865, 11.736682705654944, 10.568468464816997, 9.092668895884804, 8.005491529789595, 7.240785693247404, 6.754252448986793, 6.541356082851519]}, "51": {"0": [2.719383501930412, 2.724899770846883, 2.729286600974101, 2.729727630594485, 2.7301776890067617, 2.736481228703228, 2.7784092025523313, 2.892174509693059, 3.068490618371622, 3.3059018163923906, 3.6097953853451243, 3.985995591366945, 4.267303631433982, 4.337280404516938, 4.343356711439668, 4.349455548616141, 4.421694171005513, 4.75704837095454, 5.365467894970425, 6.089798124135051, 6.949725554966544, 7.972421397740785, 9.192902966324294, 10.09353236987309, 10.317170193339653, 10.336611615683665, 10.356093798373065, 10.586719363366635, 11.65792003432384, 13.612288866838115, 15.969443217447841, 18.815030263147314, 22.2599781609209, 26.444035654435684, 29.578165872371052, 30.361829622062192, 30.429926421349897, 30.498211449855958, 31.309521565371394, 35.108029804844016, 42.15328335585651, 50.823697628930184, 61.56376993884503, 74.92776897445768, 91.6408789553633, 104.49652855177679, 107.74671058788638, 108.03017604679482, 108.31445921154153, 111.69863093830512, 127.8170686661686, 158.6875528063475, 198.4066582129434, 250.09993221079108, 318.3144275142778, 409.78462289402637, 484.8561056834641, 504.5529512969833, 506.28188318537235, 508.0177087032546, 528.8489760463908, 632.3650016401017, 852.2536294274945, 1186.0592933375356, 1719.2594358301073, 2426.3151591196283, 2917.616474819283, 3081.5227302829494, 3106.6399626975585, 3109.06842154854, 3111.513450627865, 3131.8627357976643, 3169.5307064946787, 3097.563197873864, 2810.51341180435, 2235.639395901012, 1544.693919325847, 1076.5373981480595, 874.7009912911368, 835.3675391136437, 832.0646394260654, 828.7880959553809, 791.8660755408282, 655.2410368347474, 495.8539372186389, 381.36739299293254, 297.30732453333854, 234.31438084102774, 186.3681523185023, 161.6944186423428, 156.54452656716532, 156.1125608074509, 155.68198758679281, 150.7475819826483, 131.35923304813667, 106.43369886409806, 86.74142516875534, 71.07457270792368, 58.5312954040364, 48.44411357365226, 43.049404118426466, 41.900822974598775, 41.804152977695686, 41.707752636012835, 40.60137398261396, 36.18844463815259, 30.33933801379875, 25.568195681226946, 21.660483754806158, 18.452965864703316, 15.820641526152125, 14.396480162609665, 14.092748127100421, 14.067130690804484, 14.041565130360071, 13.747915756829796, 12.57565859276298, 11.022857379562325, 9.772088113052526, 8.773443324444742, 7.990588215262771, 7.395551409372784, 7.104958853536275, 7.047138540604592, 7.0423363392780916, 7.037558749506019, 6.983564334033755, 6.788217772845669, 6.624204501893511]}, "52": {"0": [2.743932959554118, 2.754689688188349, 2.791769831142302, 2.8534650893092777, 2.909999357504139, 2.928674430409503, 2.930595000476421, 2.9325265997373826, 2.952335753615873, 3.0288111930708794, 3.1626517934881377, 3.323318896791907, 3.512246278823648, 3.730640024814979, 3.980593916511348, 4.16984597566867, 4.22710635175677, 4.232909741990733, 4.238726301865589, 4.297621002002045, 4.5140562926305865, 4.865000611759775, 5.258682556204512, 5.699634580337388, 6.19270518211635, 6.743783505243997, 7.155718226675654, 7.279750511408569, 7.292336293107201, 7.304951541423781, 7.432562805248975, 7.899462368708035, 8.655041939008896, 9.502669858216375, 10.454885435579104, 11.524601076851383, 12.729673919878904, 13.636832010971785, 13.910923426621508, 13.938727123697024, 13.966598427951778, 14.24896280810192, 15.286599407075705, 16.975167781909633, 18.88528693673351, 21.047308671771038, 23.49663508626981, 26.276793694910168, 28.3808603710886, 29.020314806194722, 29.08519298132222, 29.150231889926804, 29.808715193244538, 32.23909632345275, 36.22344182809607, 40.7715092560643, 45.97060204503781, 51.92461521021444, 58.764872621633074, 64.00110825030653, 65.59664250077562, 65.75856470416345, 65.92105735396434, 67.57240980266654, 73.70235341675252, 83.86652051637722, 95.63182085825636, 109.28708138521064, 125.18492277980067, 143.753497780586, 158.17904368546053, 162.61904446473292, 163.07156744130353, 163.52472697097755, 168.14550684482248, 185.40050033237483, 214.64805932958328, 249.30010024075895, 290.6731481211757, 340.4119684819826, 400.53439190509505, 448.8218314647096, 464.01426099184187, 465.57034717503063, 467.1328402155004, 483.05429714462247, 543.8558636232592, 652.105904849898, 789.967546026765, 970.1343927842945, 1214.7012802082068, 1570.83446802365, 1912.2848523284817, 2028.7103245407488, 2040.8302765362496, 2053.0198834374446, 2181.0087509678287, 2637.2315227214845, 3155.706248702815, 3464.2424931362907, 3636.9090774611673, 3717.2958164210336, 3708.6196981136536, 3663.0080544828484, 3642.9531460409594, 3639.9578903836173, 3637.0746806802895, 3606.3363593374634, 3491.8151388323545, 3208.267873455273, 2720.8664940063395, 2057.3883036270263, 1537.2219259250546, 1193.3881969691354, 1022.0987743470553, 979.2503745463808, 975.1255019163942, 971.0348945384251, 931.8288147576, 810.886299267447, 668.3833341999256, 556.749632488297, 467.67433991496006, 395.4054071925937, 336.1936749324397, 301.9067629950514, 292.8400536728163, 291.9515969704679, 291.06615424716506, 282.3802930739047, 254.36801684303018, 218.9325544579322, 189.05828243397104, 163.7975075732434, 142.30860158562723, 123.98397442113507, 113.04117947327963, 110.10621003589266, 109.81693637153934, 109.52813130463242, 106.69893013513449, 97.45669430371348, 85.47361318628971, 75.13221468676753, 66.17683880950288, 58.409674531158956, 51.660844767560796, 47.573051832404346, 46.4700050493762, 46.36125901168127, 46.252813172236046, 45.18417205821511, 41.673485686694185, 37.069491295633654, 33.04199155707167, 29.515573588651915, 26.422003523401912, 23.704281621134932, 22.045386819731608, 21.595063368126215, 21.550585487912382, 21.506215270684162, 21.068955394635527, 19.628205169573572, 17.728098857907945, 16.056305411644363, 14.589338917524762, 13.301453158914379, 12.173680282666338, 11.4881936231928, 11.302955759262042, 11.284639119734795, 11.266375724731908, 11.087405028682882, 10.500872715511564, 9.735467562812554, 9.075134588064033, 8.50933364785591, 8.029425828135482, 7.628412555868112, 7.397682850872588, 7.337649260011931, 7.331790640072382, 7.325959232080884, 7.268950626609134, 7.09070495654378, 6.883777099716846, 6.739501795584536, 6.660415314662206]}, "53": {"0": [2.7347617077563577, 2.7358272541402266, 2.7384635430638697, 2.7429134951939056, 2.7488082053404947, 2.754844104170673, 2.758145042530617, 2.7588433391139016, 2.7595550049748874, 2.7632120230810053, 2.7716815431421353, 2.7828846673073317, 2.7955805254621087, 2.8096888296978753, 2.8255975544734517, 2.8433524656431612, 2.8592585174196334, 2.86708597960126, 2.868658116906359, 2.870241356735356, 2.878303530955811, 2.8965046051068457, 2.9195624298216862, 2.944494474833876, 2.97100177124089, 2.998825650755319, 3.028199375159433, 3.0539103574265316, 3.0664950346015654, 3.0690658273657982, 3.0716490867149875, 3.0845823099081935, 3.1126781973811957, 3.148185598311859, 3.1850804756189763, 3.223683739530428, 3.2639516362822727, 3.306109273192601, 3.342373471563042, 3.359825645194048, 3.3633730713848524, 3.36693220055346, 3.3846892948179588, 3.4234151228100345, 3.4716358755838015, 3.521625459225431, 3.573456903362312, 3.6272037726270927, 3.682804322565194, 3.730547807856414, 3.7534636890145285, 3.7581027324391654, 3.762753694759499, 3.7860550937341544, 3.836644134177202, 3.899308667182346, 3.963860410582676, 4.030486513788343, 4.099181713127927, 4.169978868621448, 4.230626153556534, 4.259708561514025, 4.265599879508359, 4.271504653281604, 4.301036157067259, 4.364896183302135, 4.443782945057434, 4.525091554910235, 4.608789267899161, 4.694838756874528, 4.783387470704035, 4.859102814782539, 4.895385902410463, 4.902739555395636, 4.9101103363616545, 4.94697402216349, 5.02660051902902, 5.124811942997135, 5.225725852663706, 5.329546817317395, 5.436418714183962, 5.5462910749718874, 5.640112085585155, 5.68497277945181, 5.694058914710599, 5.703169080258327, 5.748760325115226, 5.84728176486662, 5.96858446434311, 6.09326811902519, 6.221402305419586, 6.353217529639244, 6.488771934206452, 6.604493422899569, 6.659843225042035, 6.671053730975026, 6.682287858495222, 6.738480560168545, 6.8600872945007065, 7.009750979186331, 7.163766591645412, 7.322079518386273, 7.484956624510235, 7.652325136967307, 7.7951497270662795, 7.863554528127077, 7.877420317268569, 7.891319030307847, 7.9608640189870545, 8.111320729544062, 8.296613246461208, 8.48726512241798, 8.683502894217884, 8.885434948081384, 9.093218668529314, 9.270787058034704, 9.35580837954056, 9.373047631194543, 9.390326171266977, 9.476707510840502, 9.663541930088941, 9.89378409175637, 10.130959016418673, 10.374963527217215, 10.62622127799687, 10.884980500428409, 11.106158057775154, 11.212080347991114, 11.23355204852685, 11.255071507294147, 11.362691706699207, 11.595719494339313, 11.883509556736938, 12.179771751929575, 12.484960931767802, 12.79966408232935, 13.123525029513297, 13.400828338553117, 13.53349119468466, 13.56039342603621, 13.587363264566996, 13.722383986520466, 14.014729206919052, 14.375130681940783, 14.747013611648194, 15.13035465602749, 15.5252509019405, 15.932333832315182, 16.28083064010013, 16.44780485246495, 16.48163035163943, 16.51552934593615, 16.685131195841798, 17.053039113038757, 17.507337893856658, 17.975513382438276, 18.45808447073497, 18.955641527696727, 19.468819259323553, 19.90881270333596, 20.11971256094154, 20.16246902639274, 20.20532922670861, 20.419524528594216, 20.883331497695583, 21.457355421105717, 22.049557986460997, 22.659660969866945, 23.289232959885858, 23.938750012662204, 24.495708729181683, 24.762780649760074, 24.816931892136132, 24.871219903445976, 25.142981946608383, 25.73155072864626, 26.4599233618871, 27.211011147383385, 27.98562066694904, 28.785532356920335, 29.61187631306904, 30.321755073977613, 30.66183055822227, 30.73080470444964, 30.799955992730553, 31.146165987762455, 31.897389322695812, 32.824886608620275, 33.78388010212169, 34.775207435763235, 35.798219156235504, 36.85512221869291, 37.761189995327236, 38.19624782016297, 38.28452599654959, 38.37304409397413, 38.81646067493866, 39.77925520578465, 40.96980897982497, 42.198791678493244, 43.47050765408503, 44.78895657281198, 46.15137283677626, 47.32066158391447, 47.88176681151639, 47.99548503068892, 48.109514474514384, 48.68064060718856, 49.920657626287685, 51.45801336104352, 53.050073475562996, 54.69690411271352, 56.40163909167017, 58.16917898842948, 59.68559320110661, 60.41392556700785, 60.56182765969087, 60.7101814652503, 61.45324262122576, 63.069616858028766, 65.06945240871191, 67.13877788663316, 69.28810332961984, 71.51508106757377, 73.82006091767427, 75.805040676113, 76.75910832225689, 76.95260136310861, 77.14658766201885, 78.11773708609181, 80.22711254567878, 82.85144292510006, 85.57686127348417, 88.39634542015118, 91.32064405646015, 94.35416613615922, 96.97024663466064, 98.22922108403279, 98.48460385660194, 98.7406390946029, 100.02411610909398, 102.81745375323321, 106.28965724564333, 109.89379660549379, 113.63051098135514, 117.51936704404282, 121.55377054797552, 125.03709698815918, 126.7134488292034, 127.05338626317112, 127.39441181363348, 129.10624731123573, 132.83701396034408, 137.47444855940324, 142.2976717038633, 147.31220217044554, 152.53497664339469, 157.96891728110768, 162.66064186012647, 164.92999605403153, 165.39166544503075, 165.85476832711385, 168.17134766958566, 173.21672404697986, 179.48992536056568, 186.0314719136505, 192.86484101053588, 199.97592027253714, 207.39802204917845, 213.8176501802947, 216.91510342800566, 217.54579872862377, 218.1787757584142, 221.35479382475714, 228.26322618751448, 236.90493854234487, 245.97190693915067, 255.39352816735388, 265.227687625628, 275.5469166298138, 284.4902168081655, 288.8149414261498, 289.6939791415393, 290.5759119354209, 295.0025716292478, 304.71538542300743, 316.8388799627426, 329.5495202045028, 342.9121812501687, 356.88422993775623, 371.54118972546405, 384.25822883352913, 390.4323364926438, 391.6892384921573, 392.9509311290173, 399.29078012244867, 413.25736218164855, 430.7571653103776, 449.1282983282589, 468.5124408868074, 488.90991367340274, 510.41038675157756, 529.1457712735764, 538.2496260238252, 540.1064628054622, 541.9715388558599, 551.385289223505, 572.0062750167766, 598.1504934969104, 625.8218409309661, 655.0962992656819, 686.1627191411593, 719.2030176801168, 748.2804313575614, 762.5135227044991, 765.4199265636034, 768.3396441733272, 783.0348138476068, 815.4783540599842, 856.8778060087272, 901.0824582013943, 948.3594869947705, 999.648397989144, 1054.5813715607153, 1104.2242228023024, 1128.4613464639435, 1133.64054827186, 1138.8342777665864, 1163.8494952628807, 1220.01880561017, 1293.1735295298345, 1371.7711337328578, 1458.9788001008124, 1554.7781194519996, 1657.6313774468495, 1750.6292224735969, 1796.4855448112073, 1805.8797891101506, 1815.3259423681452, 1863.0175032412901, 1966.4378167056896, 2096.680901533576, 2228.254155255839, 2358.951998111992, 2479.567278539397, 2597.5816877595507, 2682.4839126176716, 2720.4226445283452, 2728.347340242174, 2736.199541914873, 2774.841331337212, 2844.888159715097, 2927.857479276553, 2995.1976044393514, 3058.6478565040798, 3115.9467946652303, 3165.1124771165732, 3196.598929989505, 3205.0027337178803, 3208.9634692360364, 3212.808307241751, 3226.802179597528, 3255.5576494356264, 3277.7403891312747, 3291.0405804949514, 3315.679419717067, 3323.5835159745034, 3335.769698316408, 3338.871618053341, 3337.6252066607863, 3337.2913495251746, 3336.9296793638837, 3335.6155174065398, 3335.295935703963, 3320.620171952979, 3307.4698027608906, 3286.1196048026713, 3259.6647983564394, 3232.728676994804, 3202.832275910913, 3187.7273404578154, 3184.991231798478, 3181.531983592623, 3163.6071033106346, 3131.6222890889157, 3080.6876068744905, 3017.3451128393895, 2950.8232202643594, 2876.7705072986228, 2786.5935400827207, 2712.741750109138, 2674.6966351137467, 2666.7086782820775, 2658.766927929282, 2615.1357541304283, 2517.501432485829, 2400.2566259973673, 2273.7201181735377, 2142.7351485802346, 2012.2511320387607, 1884.3544680650948, 1782.0160349631992, 1735.8158728055591, 1726.5985125236548, 1717.7057340283236, 1674.7847633798422, 1587.7035727551554, 1490.831475818286, 1401.8711390854564, 1319.683201459277, 1244.081258988102, 1174.9234156576872, 1121.1305873128404, 1097.0152154396267, 1092.2151545744716, 1087.4433525620996, 1064.281077638597, 1017.8838680410846, 965.7368589798159, 917.006461999416, 871.739151272203, 828.9812871000527, 789.3273274015318, 758.3505824191254, 744.218701144811, 741.4214668637379, 738.6383474083601, 725.0194982330105, 697.1188843947884, 665.5645159346689, 635.7047653884009, 607.4154197026719, 580.7190656213178, 555.6247870855958, 535.6937794030761, 526.6219034451395, 524.8200094852982, 523.0259217126506, 514.1870457425688, 496.003464592103, 475.2587914548184, 455.5835860974416, 436.91900112228757, 419.12139998541477, 402.15296839188767, 388.67573877237515, 382.5295528557214, 381.3078822925158, 380.0913435154747, 374.12297119072525, 361.7724737080955, 347.57076201461126, 334.050213321028, 321.1346210780083, 308.81206049937407, 297.02073430305967, 287.63185257348016, 283.3450222013729, 282.48998578085445, 281.6377983734688, 277.4469432228144, 268.73181968273025, 258.7255577462984, 249.15495022005553, 239.99161750503336, 231.22258689429802, 222.83665816578474, 216.1063035143504, 213.01695830067416, 212.40191623357546, 211.7889992982391, 208.77518599043844, 202.53688335504273, 195.3292202226895, 188.40362571351105, 181.76558495454577, 175.39739154814572, 169.27716322259232, 164.36942011556127, 162.11754969866078, 161.6694517161755, 161.22274035255813, 159.0237815504905, 154.46031555300257, 149.16592028850968, 144.08451459315484, 139.18996810877272, 134.48978807300205, 129.9783003406294, 126.35160066724322, 124.68407189019148, 124.3515972567057, 124.02017812041004, 122.3854172830106, 118.98965566981431, 115.05325318349381, 111.27052197436076, 107.6280549498574, 104.11844334191261, 100.7370575402658, 98.01449373946353, 96.76248253504443, 96.51287989498236, 96.26405142164617, 95.03472637936906, 92.48981179311379, 89.53202167602666, 86.67886411008672, 83.92493198196281, 81.27160740337537, 78.71670067163245, 76.6547675771305, 75.70696024715288, 75.51784378041218, 75.32924823411943, 74.39992106391315, 72.46713337089047, 70.2184245277389, 68.04872467639369, 65.95469259454822, 63.93301325864167, 61.98155096343049, 60.40934762011511, 59.68437427985301, 59.53966240805004, 59.39536938831944, 58.68457726946145, 57.20352955013695, 55.483146819498955, 53.82122141730254, 52.21499866701828, 50.664723592403085, 49.16441522592327, 47.954789119933835, 47.397229476812704, 47.28595559930533, 47.17499276450673, 46.628116785130075, 45.490335576097245, 44.16430282439439, 42.88184152782953, 41.64167206689856, 40.44231191648693, 39.28321000127938, 38.34779613456813, 37.91658129627386, 37.830375462469966, 37.74437868657971, 37.32014797226585, 36.43696605014915, 35.40793540631793, 34.41269657033383, 33.44982311710829, 32.519209356828334, 31.61727298021196, 30.88921229975502, 30.553396530194036, 30.486341981575624, 30.419452588353924, 30.08923108454855, 29.402052258259356, 28.60097010677037, 27.825011028791355, 27.074130323852053, 26.346481125733707, 25.642179886828167, 25.073264000241032, 24.810585843668772, 24.75810000893027, 24.705778070698305, 24.447768697126282, 23.909758658960193, 23.282001719434515, 22.674588256883997, 22.085103165730544, 21.51470536286773, 20.961653122244147, 20.513489864589033, 20.307083034593262, 20.265844565453296, 20.224709654352267, 20.02186887899033, 19.599260717809695, 19.106162920598123, 18.627678470527933, 18.164690156203353, 17.716558680211847, 17.281859335578424, 16.930768077380794, 16.76897518449357, 16.736672474192535, 16.704457370577792, 16.545354500112513, 16.213423466785887, 15.826501086106317, 15.451369222548278, 15.088620105339459, 14.737645105011223, 14.397440083692246, 14.122006398497355, 13.995146837797638, 13.969821491423174, 13.944563936281401, 13.820075053201128, 13.560734638400529, 13.25813697411805, 12.965626528262476, 12.682433756464198, 12.40832930993562, 12.14292762400237, 11.928775268742633, 11.830083883521448, 11.810379512866804, 11.790728523261869, 11.693914650339332, 11.492317839557206, 11.258119295248767, 11.031503003698583, 10.812708739352681, 10.601634838030144, 10.39754154129543, 10.232911082260678, 10.157167845511978, 10.142055263430114, 10.126984550342376, 10.052693755066477, 9.898030559134183, 9.718648880879783, 9.545847060000172, 9.378998548219393, 9.218268010259692, 9.063489673438248, 8.939165876313021, 8.881950204826714, 8.870542285416215, 8.859170044448515, 8.803195234966216, 8.687188340264264, 8.552742363012243, 8.423667772376875, 8.299749196804017, 8.18077935936359, 8.066764367003227, 7.975635159613074, 7.933915598762298, 7.925606730298842, 7.917327367495657, 7.876628228611072, 7.79251842806505, 7.695710015472101, 7.603471907400884, 7.515807402636616, 7.432548779035264, 7.3536575816079335, 7.291227122534845, 7.2628248574951355, 7.2571844318287315, 7.251569511806406, 7.22408735184953, 7.167814748175156, 7.1039720071569725, 7.044168956019519, 6.988382734095085, 6.936505882821375, 6.888590208000536, 6.851618655390636, 6.835112775020065, 6.831860844639165, 6.828633245451924, 6.8129540649933595, 6.781569261107224, 6.747322736869831, 6.7168855929080795, 6.690132740205302, 6.667084721785997, 6.647672612249461, 6.634347171025567, 6.62896175499676, 6.627944518837104, 6.626950199228325, 6.622349646028432, 6.614450850592112, 6.608279157812793, 6.606076302424836]}, "54": {"0": [2.7380089734456274, 2.738346641157338, 2.7398109137977755, 2.7428979511639473, 2.7464653543386324, 2.748330921269461, 2.7487663943275247, 2.749210278910575, 2.751288807531263, 2.7563179974018377, 2.763668030301922, 2.7721329951052427, 2.78161968919678, 2.79246198600399, 2.8043665672350544, 2.8149492281213733, 2.8206264712205, 2.8219166854998448, 2.8232099602780125, 2.8290612426171173, 2.8419280069628563, 2.8585184061718696, 2.8760818704001965, 2.8949240437835133, 2.914843752395507, 2.9362929325629215, 2.9551957733129384, 2.964529276129171, 2.9666335664664856, 2.968747522756736, 2.978269992144321, 2.9987539879027723, 3.0246868373583977, 3.0516028878186106, 3.080182769654289, 3.1100122014196394, 3.1411090156217543, 3.1677788274712997, 3.18080779058655, 3.183762340761592, 3.1867273001948515, 3.2000553110157113, 3.228667640668315, 3.2643826876786575, 3.301465813538021, 3.339795490791966, 3.3793170054856594, 3.420139876820929, 3.455172825481376, 3.4723204005217325, 3.4761990947583685, 3.4800890121723707, 3.4975453321063217, 3.534762444242537, 3.5808385908394853, 3.6283673678520936, 3.677394338659984, 3.7279200231923553, 3.7799291588989083, 3.824269655312281, 3.8458740598195242, 3.8507615892269507, 3.855662103917368, 3.8776249496576782, 3.924334325231523, 3.9819882432991616, 4.041242721498792, 4.102079998299535, 4.164619623740879, 4.228889801364211, 4.283573929122743, 4.310147550844832, 4.3161531971545255, 4.322172577363764, 4.3491409312555405, 4.406451348209345, 4.477203941672015, 4.54979191097167, 4.624262465287065, 4.7006017538671845, 4.778907183519416, 4.845427269296787, 4.877762388774529, 4.885071270479866, 4.892397280166053, 4.925224677998043, 4.994927912364414, 5.080884741527545, 5.168910896074592, 5.259184622112145, 5.351733168220141, 5.4465635501772285, 5.527093933537613, 5.566217026446636, 5.575058597184246, 5.583920292421265, 5.623621793657508, 5.707820196398852, 5.811574297842125, 5.917849475866873, 6.026638901594427, 6.138232532554784, 6.252553214561108, 6.3495965023706065, 6.396751432056608, 6.407405093184969, 6.418081631050285, 6.4658998030926105, 6.567321172793916, 6.692208337120917, 6.820230446254131, 6.951464844536632, 7.086012538900392, 7.22375102730422, 7.340792765970777, 7.397644223983872, 7.410499267790324, 7.42338602754136, 7.481085610424423, 7.603435254594315, 7.754139778377712, 7.90862562318311, 8.067085392874228, 8.229402844695958, 8.395947900733711, 8.537521062570423, 8.60632768297544, 8.621876305565014, 8.637476551579502, 8.70721093683437, 8.855319726956097, 9.037913667483467, 9.225298947747973, 9.417142072236613, 9.613952038506119, 9.815996439935535, 9.987582405980529, 10.071045629766653, 10.089916910109345, 10.10882946931053, 10.19350808414222, 10.373150680803944, 10.594777021636759, 10.822163242001887, 11.055701653698918, 11.29551279913213, 11.541320623486648, 11.75040285911185, 11.851926720612374, 11.874871323975102, 11.897872270917373, 12.000969270189067, 12.220219896785943, 12.490849150829026, 12.76835057037067, 13.053404584293714, 13.345681222192344, 13.646005307846176, 13.901616505029185, 14.025900169375198, 14.054012208369516, 14.082184747632283, 14.208359019138081, 14.476250882159292, 14.807311439928876, 15.147343969293164, 15.49643647603318, 15.854540637065845, 16.222685266789387, 16.535946522661575, 16.688164762510006, 16.722579261647738, 16.757080311603257, 16.91174886916199, 17.240864773877586, 17.646599539300325, 18.063340836743368, 18.492185752083554, 18.932769203712315, 19.38514997022968, 19.769867654914957, 19.956798881939278, 19.999088705431106, 20.041491328378328, 20.231660727623627, 20.6363552417001, 21.13628933005896, 21.64952006621118, 22.17731875027188, 22.719712702727783, 23.276981849865873, 23.751642348731643, 23.982744110730735, 24.034988021238096, 24.08736220143467, 24.322023087171566, 24.820612470305264, 25.43731733784487, 26.07099976040475, 26.722170617611777, 27.392607791805425, 28.0822531632329, 28.66930731466116, 28.955366716741477, 29.020078529721413, 29.084939169829095, 29.375400428630986, 29.99392983035876, 30.757292052360675, 31.542174759396392, 32.35205670738845, 33.18399525860176, 34.041014222973516, 34.77118038557151, 35.12626121109202, 35.2065787337841, 35.28710553464604, 35.64819619257173, 36.41713395141723, 37.36824396139369, 38.34611742459837, 39.35416181125745, 40.39260384643913, 41.46056688599109, 42.37086705365746, 42.815250034935865, 42.91580857065906, 43.016760650164784, 43.46961211619436, 44.430280386494246, 45.62083977329335, 46.84639296933491, 48.10971020119855, 49.41065168374649, 50.75261756011136, 51.89714827833703, 52.4551177150245, 52.58135257714209, 52.707925444677656, 53.27560149233025, 54.484384112180514, 55.981099546660175, 57.52456912632925, 59.11684900074099, 60.7595640707717, 62.4535797545275, 63.89934360794411, 64.60382230073054, 64.76313780691231, 64.92285601871603, 65.6386378296853, 67.16663427398596, 69.06153539839733, 71.0170235086966, 73.03358485832163, 75.11850637593433, 77.26688558227765, 79.0994604486095, 79.99289485391218, 80.1952360148682, 80.3981845294437, 81.30919716705624, 83.25288104354708, 85.66666862897493, 88.15856284627465, 90.73052023161983, 93.38562862433774, 96.13079800080608, 98.47545049890638, 99.61878606891345, 99.87787625733759, 100.13777579003822, 101.30481808404524, 103.79703416979974, 106.89485849062214, 110.08764991653388, 113.38954713235255, 116.80730555826968, 120.33833959511018, 123.36150666089414, 124.8367831407497, 125.17073575106855, 125.50572526301762, 127.01791114079094, 130.2347542690041, 134.22361366930195, 138.3553873280456, 142.6372037647511, 147.07096162352087, 151.65381044222187, 155.59314098060167, 157.51868438122187, 157.95489245472854, 158.39247670190326, 160.3576135706544, 164.5498162464369, 169.767611181016, 175.1719837244779, 180.77971038170554, 186.59597162169055, 192.61435093346856, 197.79103418633832, 200.3199060272145, 200.89322887028982, 201.46851502952478, 204.0554150997375, 209.5739775184803, 216.46498206559878, 223.63109866858025, 231.05453432825735, 238.7601135379727, 246.80138079671255, 253.68927400753682, 257.0532643811888, 257.8162528659861, 258.5822538754525, 262.0294865470503, 269.423945686019, 278.66789024252154, 288.2609906159337, 298.25503688278275, 308.64891791122903, 319.467221751521, 328.8066816594775, 333.3733392516351, 334.4101670028974, 335.451096439771, 340.1389948116752, 350.2030088579178, 362.7938063048869, 375.924460159977, 389.5915962034478, 403.9090326062217, 418.797213677807, 431.68456521274567, 438.0133365863973, 439.4494329533958, 440.8933743326571, 447.39643586559544, 461.4453945889485, 478.9541886101789, 497.2902391016654, 516.5630338129301, 536.7200904377373, 557.7697011187188, 576.0715820448166, 585.117990366993, 587.1707646987586, 589.2318863038619, 598.5086441024138, 618.6467133510607, 643.8871123221919, 670.3943719553813, 698.336954654796, 727.7587515425755, 758.908978751782, 786.2463343854128, 799.7922008751223, 802.8624903856726, 805.9470504934607, 819.8544627162138, 849.8463337426535, 887.8571407203631, 928.0436886695596, 971.0837254177686, 1016.9604886266445, 1065.9305735358807, 1108.7147619703933, 1130.1795698594465, 1135.189421104455, 1140.2358607974684, 1163.1495700762766, 1213.5992307856704, 1276.3225746582991, 1341.827034251492, 1412.3283268903874, 1488.3247206903998, 1571.9634476831843, 1646.0054960448422, 1682.465387767539, 1690.7995644550233, 1699.1871078560455, 1737.1809449789291, 1819.9182736578819, 1919.2476593319104, 2024.2620611274829, 2129.1649191005413, 2234.3585797498727, 2335.0390967450994, 2416.050736359894, 2454.2467130483865, 2462.5060952760055, 2470.4687126633294, 2505.7950041817685, 2571.3713947812125, 2650.825519576821, 2722.334393843594, 2784.9951856609455, 2843.056190340244, 2897.637155118958, 2943.2210334044858, 2961.1510747309703, 2964.2055618118375, 2967.2264023390644, 2982.981493020579, 3012.553594426813, 3049.074417509146, 3080.63031196
[truncated: 2,313,071 more chars]
