# Supplementary material for: NRV: An open framework for in silico evaluation of peripheral nerve electrical stimulation strategies
Source: PLoS Comput Biol. 2024 Jul 12;20(7):e1011826. doi: 10.1371/journal.pcbi.1011826 (PMC11268605; doi:10.1371/journal.pcbi.1011826)
Supplement: S3 Archive — Python scripts and data files to generate and plot the in silico study replication. (ZIP) [file pcbi.1011826.s012.zip › S3_Archive/data/footprints/elec_pos_2.json]

{"ID": 0, "type": "Circular", "D": 616.3410454230217, "y_grav_center": 0, "z_grav_center": 0, "N_vertices": 360, "y_vertices": [-308.17052271151084, -308.12332500961617, -307.98174636101294, -307.74583013251504, -307.41564858738576, -306.99130286320326, -306.4729229408806, -305.8606676048521, -305.1547243944358, -304.3553095463885, -303.4626679286708, -302.4770729654414, -301.39882655330524, -300.2282589688395, -298.9657287674273, -297.61162267342854, -296.1663554617231, -294.63036983066115, -293.0041362664614, -291.28815289909585, -289.48294534970927, -287.58906656961574, -285.60709667092544, -283.53764274885054, -281.38133869574665, -279.1388450069461, -276.8108485784419, -274.39806249648586, -271.901225819163, -269.3211033500125, -266.6584854037604, -263.91418756423997, -261.0890504345705, -258.1839393796732, -255.19974426120214, -252.13737916497175, -248.99778212096376, -245.78191481600035, -242.49076229917108, -239.12533268010299, -235.68665682016814, -232.17578801672087, -228.59380168046377, -224.94179500603965, -221.220886635951, -217.43221631790928, -213.57694455572042, -209.6562522538122, -205.67134035551186, -201.6234294751872, -197.51375952436072, -193.34358933191422, -189.11419625849743, -184.82687580526178, -180.48294121703609, -176.08372308006793, -171.63056891445362, -167.12484276138028, -162.56792476530757, -157.96121075121732, -153.30611179705963, -148.6040538015273, -143.85647704729004, -139.06483575982256, -134.23059766196266, -129.35524352433458, -124.44026671177551, -119.48717272590417, -114.49747874397268, -109.47271315414112, -104.41441508731872, -99.32413394571391, -94.20342892823889, -89.05386855291273, -83.87703017641017, -78.67449951090319, -73.44787013834303, -68.19874302233168, -62.92872601773246, -57.63943337816942, -52.33248526156716, -47.009507233881514, -41.67212977117453, -36.32198776018466, -30.96071999754637, -25.589968687811943, -20.211378940429462, -14.826598265830986, -9.437276070785291, -4.045063153169722, 1.3483888036840512, 6.741427736915415, 12.132401710176817, 17.51965941963632, 22.901550699787077, 28.27642702890785, 33.64264203401999, 38.99855199518634, 44.34251634899741, 49.6728981910907, 54.988064777549305, 60.286388025025985, 65.56624500943968, 70.82601846309211, 76.06409727005094, 81.27887695964934, 86.46876019794979, 91.63215727702182, 96.76748660188377, 101.87317517495971, 106.94765907790261, 111.98938395063668, 116.99680546747177, 121.96838981014433, 126.90261413763976, 131.79796705265213, 136.65294906453894, 141.46607304862843, 146.23586470173953, 150.96086299377413, 155.63962061524313, 160.27070442059147, 164.8526958671824, 169.38419144981077, 173.86380313060852, 178.29015876421388, 182.6619025180711, 186.97769528773492, 191.23621510704967, 195.4361575530799, 199.57623614566654, 203.65518274148727, 207.67174792250074, 211.6247013786538, 215.51283228473739, 219.33494967127237, 223.0898827893149, 226.77648146906677, 230.39361647218334, 233.94017983766875, 237.415085221255, 240.81726822815855, 244.14568673911413, 247.3993212295853, 250.57717508205383, 253.67827489129292, 256.70167076252955, 259.6464366024063, 262.5116704026515, 265.2964945163731, 268.0000559268892, 270.6215265090153, 273.16010328272614, 275.61500865911563, 277.98549067857977, 280.270823241148, 282.47030632889494, 284.5832662203614, 286.6090556969219, 288.54705424103327, 290.3966682263047, 292.1573310993314, 293.8285035532339, 295.4096736928538, 296.9003571915511, 298.30009743955833, 299.6084656838435, 300.8250611594418, 301.949511212213, 302.98147141298904, 303.9206256630756, 304.7666862910761, 305.51939414100804, 306.1785186516846, 306.7438579273379, 307.2152387994613, 307.59251687985255, 307.8755766048412, 308.0643312706867, 308.15872306013665, 308.15872306013665, 308.0643312706867, 307.8755766048412, 307.59251687985255, 307.2152387994613, 306.7438579273379, 306.1785186516846, 305.51939414100804, 304.76668629107616, 303.9206256630756, 302.9814714129891, 301.949511212213, 300.8250611594418, 299.6084656838435, 298.3000974395584, 296.9003571915512, 295.4096736928538, 293.82850355323393, 292.1573310993314, 290.3966682263048, 288.54705424103327, 286.609055696922, 284.58326622036145, 282.470306328895, 280.2708232411481, 277.9854906785798, 275.61500865911574, 273.1601032827262, 270.6215265090155, 268.00005592688933, 265.2964945163732, 262.5116704026516, 259.64643660240637, 256.70167076252966, 253.67827489129303, 250.577175082054, 247.39932122958538, 244.1456867391143, 240.81726822815867, 237.41508522125517, 233.94017983766884, 230.39361647218345, 226.77648146906688, 223.08988278931503, 219.33494967127245, 215.5128322847375, 211.624701378654, 207.67174792250083, 203.65518274148747, 199.57623614566666, 195.4361575530801, 191.23621510704993, 186.97769528773492, 182.66190251807117, 178.29015876421397, 173.86380313060874, 169.38419144981103, 164.85269586718252, 160.27070442059158, 155.6396206152434, 150.96086299377436, 146.23586470173964, 141.46607304862854, 136.6529490645391, 131.79796705265238, 126.90261413763983, 121.96838981014446, 116.99680546747192, 111.98938395063688, 106.94765907790287, 101.87317517495978, 96.76748660188392, 91.632157277022, 86.46876019795005, 81.27887695964941, 76.06409727005106, 70.82601846309231, 65.56624500943995, 60.28638802502625, 54.988064777549376, 49.672898191090844, 44.3425163489976, 38.99855199518661, 33.642642034020064, 28.27642702890798, 22.901550699787283, 17.51965941963659, 12.13240171017716, 6.741427736915552, 1.348388803684188, -4.045063153169517, -9.43727607078502, -14.826598265830919, -20.211378940429324, -25.589968687811737, -30.9607199975461, -36.32198776018459, -41.6721297711744, -47.00950723388131, -52.332485261566895, -57.63943337816915, -62.92872601773239, -68.19874302233156, -73.44787013834282, -78.67449951090293, -83.87703017641013, -89.0538685529126, -94.20342892823871, -99.32413394571365, -104.41441508731839, -109.47271315414105, -114.49747874397255, -119.48717272590399, -124.44026671177525, -129.35524352433458, -134.23059766196252, -139.06483575982233, -143.8564770472898, -148.6040538015273, -153.30611179705951, -157.9612107512171, -162.56792476530734, -167.12484276138005, -171.63056891445362, -176.0837230800678, -180.48294121703583, -184.82687580526158, -189.11419625849743, -193.3435893319141, -197.5137595243606, -201.623429475187, -205.67134035551163, -209.65625225381208, -213.57694455572033, -217.43221631790908, -221.2208866359508, -224.94179500603965, -228.59380168046368, -232.1757880167207, -235.68665682016797, -239.12533268010282, -242.49076229917097, -245.78191481600024, -248.9977821209636, -252.13737916497158, -255.19974426120214, -258.18393937967306, -261.08905043457037, -263.9141875642398, -266.6584854037604, -269.3211033500124, -271.90122581916296, -274.39806249648575, -276.81084857844183, -279.13884500694604, -281.3813386957466, -283.53764274885043, -285.60709667092533, -287.58906656961574, -289.48294534970915, -291.2881528990958, -293.0041362664613, -294.6303698306611, -296.1663554617231, -297.61162267342854, -298.96572876742727, -300.22825896883944, -301.3988265533052, -302.4770729654414, -303.4626679286708, -304.35530954638847, -305.1547243944358, -305.8606676048521, -306.47292294088055, -306.9913028632032, -307.41564858738576, -307.745830132515, -307.98174636101294, -308.12332500961617, -308.17052271151084], "z_vertices": [-3.774000442302185e-14, -5.393297071759847, -10.784942128101951, -16.173283659635416, -21.556671168869226, -26.933455675773423, -32.30199022287763, -37.660630379747815, -43.007734746691256, -48.34166545753094, -53.66078868129961, -58.96347512269659, -64.24810052115508, -69.51304614836879, -74.75669930412185, -79.97745381027458, -85.17371050274909, -90.34387772136881, -95.48637179739718, -100.59961753863078, -105.6820487118937, -110.73210852279001, -115.7482500925628, -120.72893693191797, -125.67264341166435, -130.57785523002724, -135.44306987649355, -140.2667970920434, -145.04755932563063, -149.78389218676924, -154.47434489409022, -159.11748071972795, -163.71187742940378, -168.25612771806877, -172.74883964097373, -177.1886370400345, -181.57415996536204, -185.90406509182682, -190.17702613053115, -194.39173423506438, -198.54689840241304, -202.64124586840782, -206.6735224975822, -210.64249316732523, -214.54694214621085, -218.38567346638771, -222.1575112899146, -225.86130026892985, -229.49590589954545, -233.06021486935524, -236.55313539845295, -239.9735975738538, -243.32055367721887, -246.59297850578017, -249.78986968637003, -252.91024798245675, -255.95315759409337, -258.91766645068805, -261.8028664965056, -264.6078739688132, -267.3318296685849, -269.9738992236816, -272.5332733444273, -275.00916807150156, -277.4008250160733, -279.7075115921021, -281.92852124073573, -284.0631736467361, -286.1108149468652, -288.07081793016965, -289.9425822301011, -291.7255345084138, -293.4191286307831, -295.0228458340919, -296.53619488533167, -297.95871223207206, -299.289962144451, -300.52953684864286, -301.67705665176294, -302.73217005817105, -303.6945538771377, -304.56391332184035, -305.3399820996592, -306.0225224937452, -306.6113254358347, -307.1062105702889, -307.50702630933847, -307.81364987951633, -308.0259873592642, -308.1439737077016, -308.1675727845484, -308.096777361195, -307.93160912291665, -307.67211866223073, -307.31838546340003, -306.87051787808593, -306.3286530921595, -305.6929570836799, -304.9636245720541, -304.14087895839214, -303.2249722570782, -302.21618501857546, -301.1148262434913, -299.9212332879277, -298.63577176014604, -297.2588354085779, -295.7908460012163, -294.23225319642467, -292.5835344052021, -290.84519464494815, -289.0177663847718, -287.10180938239085, -285.0979105126735, -283.00668358787306, -280.82876916961186, -278.5648343726714, -276.2155726606491, -273.7817036335444, -271.26397280733823, -268.6631513856353, -265.9800360234373, -263.21544858312024, -260.37023588269085, -257.44526943639823, -254.4414451877815, -251.35968323523412, -248.20092755016958, -244.96614568787413, -241.65632849113643, -238.272489786743, -234.81566607493411, -231.28691621191467, -227.68732108551663, -224.01798328411365, -220.28002675888814, -216.47459647955517, -212.60285808364748, -208.6659975194709, -204.6652206828369, -200.60175304768657, -196.47683929071655, -192.29174291012328, -188.04774583858264, -183.74614805058167, -179.38826716422554, -174.9754380376384, -170.50901236008522, -165.99035823793628, -161.42085977560484, -156.8019166515825, -152.13494368970612, -147.4213704257837, -142.6626406697149, -137.86021206323971, -133.01555563344866, -128.13015534219488, -123.2055076315425, -118.24312096539374, -113.24451536743193, -108.21122195552563, -103.14478247273249, -98.04674881504992, -92.91868255605574, -87.76215446858325, -82.57874404358036, -77.37003900629641, -72.13763482994848, -66.8831342470127, -61.608146758293906, -56.314288139919896, -51.00317994841584, -45.67644902400597, -40.335726992298135, -34.98264976450267, -29.61885703633705, -24.2459917857735, -18.865699769778942, -13.47962902020589, -8.089429338984413, -2.696751792774042, 2.6967517927739046, 8.089429338984276, 13.479629020205616, 18.865699769778807, 24.245991785773228, 29.618857036336912, 34.98264976450239, 40.335726992298, 45.6764490240057, 51.003179948415706, 56.31428813991976, 61.60814675829377, 66.88313424701258, 72.13763482994821, 77.37003900629627, 82.5787440435801, 87.7621544685831, 92.91868255605549, 98.04674881504978, 103.14478247273222, 108.21122195552549, 113.2445153674318, 118.2431209653936, 123.20550763154239, 128.13015534219463, 133.0155556334485, 137.86021206323946, 142.66264066971476, 147.42137042578344, 152.13494368970603, 156.8019166515824, 161.42085977560473, 165.9903582379362, 170.5090123600851, 174.9754380376383, 179.38826716422534, 183.74614805058155, 188.04774583858244, 192.29174291012316, 196.47683929071633, 200.60175304768646, 204.66522068283678, 208.66599751947078, 212.6028580836474, 216.4745964795551, 220.28002675888803, 224.01798328411346, 227.68732108551652, 231.2869162119145, 234.815666074934, 238.27248978674282, 241.65632849113626, 244.96614568787413, 248.2009275501695, 251.35968323523403, 254.44144518778137, 257.44526943639806, 260.3702358826908, 263.2154485831202, 265.98003602343715, 268.66315138563516, 271.2639728073382, 273.78170363354434, 276.21557266064906, 278.56483437267127, 280.8287691696118, 283.006683587873, 285.0979105126734, 287.1018093823908, 289.01776638477173, 290.84519464494815, 292.583534405202, 294.2322531964246, 295.79084600121627, 297.2588354085779, 298.63577176014604, 299.92123328792763, 301.1148262434912, 302.2161850185754, 303.2249722570782, 304.14087895839214, 304.963624572054, 305.69295708367986, 306.32865309215947, 306.87051787808593, 307.3183854634, 307.6721186622307, 307.9316091229166, 308.096777361195, 308.1675727845484, 308.1439737077016, 308.02598735926426, 307.81364987951633, 307.50702630933847, 307.1062105702889, 306.6113254358348, 306.0225224937452, 305.3399820996592, 304.56391332184035, 303.6945538771377, 302.7321700581711, 301.67705665176294, 300.52953684864286, 299.28996214445107, 297.9587122320721, 296.53619488533167, 295.0228458340919, 293.4191286307832, 291.72553450841383, 289.9425822301012, 288.0708179301697, 286.1108149468653, 284.06317364673623, 281.92852124073585, 279.7075115921021, 277.4008250160734, 275.0091680715017, 272.53327334442747, 269.9738992236816, 267.33182966858493, 264.60787396881335, 261.8028664965057, 258.91766645068816, 255.95315759409337, 252.91024798245684, 249.7898696863702, 246.59297850578034, 243.32055367721887, 239.97359757385388, 236.55313539845307, 233.0602148693554, 229.49590589954565, 225.8613002689299, 222.1575112899147, 218.38567346638794, 214.54694214621105, 210.64249316732523, 206.67352249758233, 202.64124586840805, 198.54689840241323, 194.39173423506458, 190.1770261305313, 185.9040650918269, 181.57415996536227, 177.18863704003473, 172.74883964097373, 168.25612771806888, 163.711877429404, 159.11748071972818, 154.47434489409022, 149.78389218676935, 145.04755932563074, 140.26679709204362, 135.4430698764938, 130.57785523002735, 125.67264341166447, 120.72893693191823, 115.74825009256305, 110.73210852279001, 105.68204871189383, 100.59961753863091, 95.48637179739745, 90.34387772136907, 85.17371050274923, 79.97745381027471, 74.75669930412212, 69.51304614836904, 64.24810052115522, 58.963475122696735, 53.660788681299884, 48.3416654575312, 43.007734746691256, 37.66063037974795, 32.30199022287777, 26.933455675773697, 21.5566711688695, 16.173283659635548, 10.784942128102088, 5.393297071760121, 3.774000442302185e-14], "A": 298354.1359863737, "axons_diameter": [4.181818181818182, 15.090909090909092, 4.636363636363637, 8.575757575757576, 10.393939393939394, 11.303030303030303, 7.515151515151516, 4.636363636363637, 2.0606060606060606, 2.9696969696969697, 7.212121212121212, 11.0, 11.606060606060606, 9.636363636363637, 4.9393939393939394, 4.9393939393939394, 3.878787878787879, 3.4242424242424243, 12.06060606060606, 9.93939393939394, 3.7272727272727275, 11.454545454545455, 10.84848484848485, 3.878787878787879, 10.242424242424242, 2.9696969696969697, 4.9393939393939394, 8.575757575757576, 4.636363636363637, 10.393939393939394, 11.757575757575758, 3.121212121212121, 11.0, 4.03030303030303, 7.212121212121212, 2.0606060606060606, 6.151515151515151, 12.818181818181818, 13.878787878787879, 4.9393939393939394, 4.333333333333334, 4.181818181818182, 11.454545454545455, 3.4242424242424243, 3.878787878787879, 2.515151515151515, 7.96969696969697, 2.3636363636363638, 2.9696969696969697, 4.9393939393939394, 12.818181818181818, 9.333333333333334, 6.757575757575758, 2.8181818181818183, 2.515151515151515, 2.3636363636363638, 4.787878787878788, 3.272727272727273, 4.484848484848484, 11.0, 9.636363636363637, 6.757575757575758, 6.303030303030303, 9.030303030303031, 3.272727272727273, 11.0, 8.424242424242426, 8.878787878787879, 2.9696969696969697, 8.878787878787879, 5.090909090909091, 7.0606060606060606, 9.636363636363637, 4.484848484848484, 3.4242424242424243, 7.515151515151516, 2.9696969696969697, 5.3939393939393945, 11.0, 12.363636363636363, 8.727272727272727, 11.151515151515152, 4.181818181818182, 12.515151515151516, 2.3636363636363638, 2.8181818181818183, 9.787878787878789, 3.5757575757575757, 9.787878787878789, 10.393939393939394, 9.787878787878789, 8.878787878787879, 3.272727272727273, 2.515151515151515, 4.333333333333334, 3.121212121212121, 4.181818181818182, 10.545454545454545, 2.8181818181818183, 12.96969696969697, 3.878787878787879, 7.515151515151516, 10.393939393939394, 10.393939393939394, 3.878787878787879, 2.9696969696969697, 3.878787878787879, 4.787878787878788, 12.06060606060606, 6.303030303030303, 10.090909090909092, 10.090909090909092, 4.181818181818182, 4.9393939393939394, 11.757575757575758, 8.575757575757576, 4.333333333333334, 5.090909090909091, 12.666666666666668, 3.121212121212121, 5.3939393939393945, 4.9393939393939394, 11.90909090909091, 15.242424242424242, 2.8181818181818183, 9.787878787878789, 11.0, 4.636363636363637, 7.818181818181818, 9.484848484848484, 6.303030303030303, 5.848484848484849, 9.484848484848484, 11.454545454545455, 3.878787878787879, 5.242424242424242, 11.0, 5.696969696969697, 4.181818181818182, 9.030303030303031, 2.9696969696969697, 11.303030303030303, 10.545454545454545, 11.90909090909091, 5.090909090909091, 3.121212121212121, 10.545454545454545, 9.93939393939394, 4.484848484848484, 12.363636363636363, 8.727272727272727, 12.363636363636363, 10.696969696969697, 10.393939393939394, 4.03030303030303, 10.393939393939394, 3.272727272727273, 3.5757575757575757, 12.666666666666668, 8.424242424242426, 3.272727272727273, 10.242424242424242, 12.666666666666668, 12.666666666666668, 4.636363636363637, 7.0606060606060606, 6.0, 9.333333333333334, 4.787878787878788, 3.878787878787879, 5.696969696969697, 4.484848484848484, 12.212121212121213, 7.96969696969697, 2.8181818181818183, 9.484848484848484, 9.636363636363637, 7.363636363636364, 12.06060606060606, 5.848484848484849, 3.272727272727273, 2.9696969696969697, 3.7272727272727275, 11.606060606060606, 9.93939393939394, 9.484848484848484, 12.818181818181818, 5.090909090909091, 15.090909090909092, 4.636363636363637, 3.878787878787879, 2.666666666666667, 5.848484848484849, 9.484848484848484, 8.878787878787879, 3.7272727272727275, 5.696969696969697, 11.151515151515152, 3.272727272727273, 12.363636363636363, 5.242424242424242, 9.787878787878789, 13.272727272727273, 10.242424242424242, 8.727272727272727, 12.06060606060606, 3.5757575757575757, 3.7272727272727275, 9.333333333333334, 10.242424242424242, 5.545454545454546, 4.636363636363637, 13.727272727272728, 8.878787878787879, 10.242424242424242, 9.484848484848484, 10.242424242424242, 7.515151515151516, 6.606060606060606, 8.272727272727273, 4.03030303030303, 6.303030303030303, 5.696969696969697, 6.757575757575758, 12.96969696969697, 5.848484848484849, 9.93939393939394, 14.636363636363637, 4.787878787878788, 3.878787878787879, 8.727272727272727, 12.06060606060606, 10.242424242424242, 7.515151515151516, 13.121212121212121, 7.0606060606060606, 2.9696969696969697, 4.484848484848484, 10.242424242424242, 13.121212121212121, 4.03030303030303, 7.96969696969697, 12.515151515151516, 11.454545454545455, 5.545454545454546, 2.212121212121212, 10.84848484848485, 11.0, 8.121212121212121, 13.424242424242424, 10.696969696969697, 11.90909090909091, 10.393939393939394, 11.151515151515152, 12.96969696969697, 5.090909090909091, 10.090909090909092, 5.3939393939393945, 4.03030303030303, 2.212121212121212, 2.515151515151515, 3.4242424242424243, 5.696969696969697, 9.787878787878789, 4.484848484848484, 2.8181818181818183, 11.454545454545455, 3.5757575757575757, 5.545454545454546, 2.9696969696969697, 10.242424242424242, 13.121212121212121, 4.484848484848484, 3.121212121212121, 3.272727272727273, 12.666666666666668, 11.90909090909091, 5.242424242424242, 4.181818181818182, 12.818181818181818, 2.3636363636363638, 3.878787878787879, 8.878787878787879, 9.787878787878789, 6.454545454545455, 11.303030303030303, 6.606060606060606, 5.696969696969697, 11.757575757575758, 7.666666666666667, 3.272727272727273, 12.818181818181818, 7.96969696969697, 4.787878787878788, 11.757575757575758, 9.484848484848484, 4.333333333333334, 6.606060606060606, 15.242424242424242, 6.757575757575758, 3.7272727272727275, 5.545454545454546, 8.727272727272727, 3.5757575757575757, 11.0, 5.696969696969697, 10.545454545454545, 10.545454545454545, 11.0, 10.545454545454545, 2.515151515151515, 12.96969696969697, 2.666666666666667, 7.212121212121212, 3.5757575757575757, 10.545454545454545, 6.909090909090909, 2.666666666666667, 5.242424242424242, 10.242424242424242, 7.818181818181818, 10.242424242424242, 9.030303030303031, 11.0, 3.878787878787879, 9.030303030303031, 9.787878787878789, 2.8181818181818183, 5.242424242424242, 12.212121212121213, 10.393939393939394, 4.333333333333334, 6.606060606060606, 4.9393939393939394, 5.3939393939393945, 11.303030303030303, 5.242424242424242, 11.454545454545455, 4.9393939393939394, 14.030303030303031, 12.363636363636363, 4.636363636363637, 12.212121212121213, 3.121212121212121, 2.0606060606060606, 13.575757575757576, 6.606060606060606, 11.757575757575758, 14.787878787878789, 4.333333333333334, 4.9393939393939394, 4.484848484848484, 10.242424242424242, 3.878787878787879, 4.636363636363637, 7.515151515151516, 7.666666666666667, 12.666666666666668, 6.0, 2.666666666666667, 2.8181818181818183, 4.03030303030303, 9.484848484848484, 4.9393939393939394, 2.666666666666667, 9.636363636363637, 5.242424242424242, 2.666666666666667, 6.303030303030303, 8.272727272727273, 9.484848484848484, 8.727272727272727, 5.242424242424242, 10.545454545454545, 13.121212121212121, 4.181818181818182, 4.333333333333334, 10.84848484848485, 10.393939393939394, 11.151515151515152, 5.545454545454546, 6.909090909090909, 12.06060606060606, 6.0, 2.666666666666667, 12.363636363636363, 9.787878787878789, 5.848484848484849, 9.787878787878789, 5.242424242424242, 4.181818181818182, 11.757575757575758, 8.121212121212121, 2.9696969696969697, 10.242424242424242, 10.242424242424242, 3.7272727272727275, 11.0, 4.333333333333334, 6.303030303030303, 3.5757575757575757, 4.181818181818182, 6.0, 9.787878787878789, 9.787878787878789, 2.8181818181818183, 2.3636363636363638, 9.787878787878789, 2.515151515151515, 15.696969696969697, 9.030303030303031, 3.7272727272727275, 10.242424242424242, 11.757575757575758, 10.090909090909092, 9.636363636363637, 12.515151515151516, 11.303030303030303, 12.515151515151516, 4.787878787878788, 4.333333333333334, 4.787878787878788, 7.818181818181818, 10.84848484848485, 3.7272727272727275, 11.454545454545455, 3.121212121212121, 6.454545454545455, 3.878787878787879, 2.9696969696969697, 10.545454545454545, 8.424242424242426, 4.484848484848484, 6.303030303030303, 4.181818181818182, 9.333333333333334, 2.666666666666667, 6.303030303030303, 14.181818181818182, 5.3939393939393945, 12.818181818181818, 3.4242424242424243, 5.3939393939393945, 11.454545454545455, 6.0, 5.242424242424242, 5.242424242424242, 2.515151515151515, 12.96969696969697, 11.303030303030303, 2.515151515151515, 3.272727272727273, 9.484848484848484, 11.757575757575758, 5.545454545454546, 5.696969696969697, 4.9393939393939394, 12.515151515151516, 2.666666666666667, 2.9696969696969697, 12.818181818181818, 5.848484848484849, 8.878787878787879, 5.3939393939393945, 3.272727272727273, 9.181818181818182, 13.424242424242424, 3.121212121212121, 4.333333333333334, 4.03030303030303, 3.7272727272727275, 4.03030303030303, 12.515151515151516, 2.0606060606060606, 13.272727272727273, 5.242424242424242, 11.151515151515152, 2.515151515151515, 4.03030303030303, 9.93939393939394, 11.606060606060606, 3.7272727272727275, 4.9393939393939394, 10.696969696969697, 11.303030303030303, 6.454545454545455, 4.333333333333334, 7.818181818181818, 15.090909090909092, 6.151515151515151, 8.121212121212121, 5.090909090909091, 10.545454545454545, 11.151515151515152, 7.818181818181818, 11.151515151515152, 12.818181818181818, 6.151515151515151], "axons_type": [1.0, 1.0, 1.0, 1.0, 1.0, 1.0, 1.0, 1.0, 1.0, 1.0, 1.0, 1.0, 1.0, 1.0, 1.0, 1.0, 1.0, 1.0, 1.0, 1.0, 1.0, 1.0, 1.0, 1.0, 1.0, 1.0, 1.0, 1.0, 1.0, 1.0, 1.0, 1.0, 1.0, 1.0, 1.0, 1.0, 1.0, 1.0, 1.0, 1.0, 1.0, 1.0, 1.0, 1.0, 1.0, 1.0, 1.0, 1.0, 1.0, 1.0, 1.0, 1.0, 1.0, 1.0, 1.0, 1.0, 1.0, 1.0, 1.0, 1.0, 1.0, 1.0, 1.0, 1.0, 1.0, 1.0, 1.0, 1.0, 1.0, 1.0, 1.0, 1.0, 1.0, 1.0, 1.0, 1.0, 1.0, 1.0, 1.0, 1.0, 1.0, 1.0, 1.0, 1.0, 1.0, 1.0, 1.0, 1.0, 1.0, 1.0, 1.0, 1.0, 1.0, 1.0, 1.0, 1.0, 1.0, 1.0, 1.0, 1.0, 1.0, 1.0, 1.0, 1.0, 1.0, 1.0, 1.0, 1.0, 1.0, 1.0, 1.0, 1.0, 1.0, 1.0, 1.0, 1.0, 1.0, 1.0, 1.0, 1.0, 1.0, 1.0, 1.0, 1.0, 1.0, 1.0, 1.0, 1.0, 1.0, 1.0, 1.0, 1.0, 1.0, 1.0, 1.0, 1.0, 1.0, 1.0, 1.0, 1.0, 1.0, 1.0, 1.0, 1.0, 1.0, 1.0, 1.0, 1.0, 1.0, 1.0, 1.0, 1.0, 1.0, 1.0, 1.0, 1.0, 1.0, 1.0, 1.0, 1.0, 1.0, 1.0, 1.0, 1.0, 1.0, 1.0, 1.0, 1.0, 1.0, 1.0, 1.0, 1.0, 1.0, 1.0, 1.0, 1.0, 1.0, 1.0, 1.0, 1.0, 1.0, 1.0, 1.0, 1.0, 1.0, 1.0, 1.0, 1.0, 1.0, 1.0, 1.0, 1.0, 1.0, 1.0, 1.0, 1.0, 1.0, 1.0, 1.0, 1.0, 1.0, 1.0, 1.0, 1.0, 1.0, 1.0, 1.0, 1.0, 1.0, 1.0, 1.0, 1.0, 1.0, 1.0, 1.0, 1.0, 1.0, 1.0, 1.0, 1.0, 1.0, 1.0, 1.0, 1.0, 1.0, 1.0, 1.0, 1.0, 1.0, 1.0, 1.0, 1.0, 1.0, 1.0, 1.0, 1.0, 1.0, 1.0, 1.0, 1.0, 1.0, 1.0, 1.0, 1.0, 1.0, 1.0, 1.0, 1.0, 1.0, 1.0, 1.0, 1.0, 1.0, 1.0, 1.0, 1.0, 1.0, 1.0, 1.0, 1.0, 1.0, 1.0, 1.0, 1.0, 1.0, 1.0, 1.0, 1.0, 1.0, 1.0, 1.0, 1.0, 1.0, 1.0, 1.0, 1.0, 1.0, 1.0, 1.0, 1.0, 1.0, 1.0, 1.0, 1.0, 1.0, 1.0, 1.0, 1.0, 1.0, 1.0, 1.0, 1.0, 1.0, 1.0, 1.0, 1.0, 1.0, 1.0, 1.0, 1.0, 1.0, 1.0, 1.0, 1.0, 1.0, 1.0, 1.0, 1.0, 1.0, 1.0, 1.0, 1.0, 1.0, 1.0, 1.0, 1.0, 1.0, 1.0, 1.0, 1.0, 1.0, 1.0, 1.0, 1.0, 1.0, 1.0, 1.0, 1.0, 1.0, 1.0, 1.0, 1.0, 1.0, 1.0, 1.0, 1.0, 1.0, 1.0, 1.0, 1.0, 1.0, 1.0, 1.0, 1.0, 1.0, 1.0, 1.0, 1.0, 1.0, 1.0, 1.0, 1.0, 1.0, 1.0, 1.0, 1.0, 1.0, 1.0, 1.0, 1.0, 1.0, 1.0, 1.0, 1.0, 1.0, 1.0, 1.0, 1.0, 1.0, 1.0, 1.0, 1.0, 1.0, 1.0, 1.0, 1.0, 1.0, 1.0, 1.0, 1.0, 1.0, 1.0, 1.0, 1.0, 1.0, 1.0, 1.0, 1.0, 1.0, 1.0, 1.0, 1.0, 1.0, 1.0, 1.0, 1.0, 1.0, 1.0, 1.0, 1.0, 1.0, 1.0, 1.0, 1.0, 1.0, 1.0, 1.0, 1.0, 1.0, 1.0, 1.0, 1.0, 1.0, 1.0, 1.0, 1.0, 1.0, 1.0, 1.0, 1.0, 1.0, 1.0, 1.0, 1.0, 1.0, 1.0, 1.0, 1.0, 1.0, 1.0, 1.0, 1.0, 1.0, 1.0, 1.0, 1.0, 1.0, 1.0, 1.0, 1.0, 1.0, 1.0, 1.0, 1.0, 1.0, 1.0, 1.0, 1.0, 1.0, 1.0, 1.0, 1.0, 1.0, 1.0, 1.0, 1.0, 1.0, 1.0, 1.0, 1.0, 1.0, 1.0, 1.0, 1.0, 1.0, 1.0, 1.0, 1.0, 1.0, 1.0, 1.0, 1.0, 1.0, 1.0, 1.0, 1.0, 1.0, 1.0, 1.0, 1.0, 1.0, 1.0, 1.0, 1.0, 1.0, 1.0, 1.0, 1.0, 1.0, 1.0, 1.0, 1.0, 1.0, 1.0, 1.0, 1.0, 1.0, 1.0], "axons_y": [-199.611744981054, -178.84781723755322, -154.0302214447346, -138.6177873676037, -115.2157266014826, -89.19322499525508, -65.82025580067143, -45.39802262462993, -29.096087485929203, -29.99091800329812, -12.24891978277886, 11.913530449886004, 38.27832043348874, 49.90117632043167, 72.29594777215559, 87.43795097768529, 105.71318855179383, 122.90711966850212, 145.50118762962722, 171.56464880261288, 195.3781282155548, 220.7651750295476, -223.94096541997888, -201.70798994781478, -179.7269446931214, -162.0600810701191, -143.1048042946009, -124.44011629142466, -103.78616139663899, -81.91425024588396, -56.97114994961032, -35.064796512279536, -13.046948505275727, 9.387429246832022, 30.047449815546315, 45.366405204957026, 51.62127071228424, 65.51680831017616, 90.03682000702725, 113.56391743146403, 132.61052336536443, 153.6160484359321, 176.43181863950525, 198.22049246690617, 207.74771379560107, -220.12966674400684, -200.0739770588993, -158.9511072471652, -141.2907270751433, -125.24108546728579, -101.70565817228966, -76.34049516250045, -59.63277174129767, -43.6806648145921, -26.04109670134093, -8.90533202108392, 9.104035153334147, 28.286897654056894, 70.2475637670366, 115.7161829169761, 141.023150204001, 150.889633442004, 163.6477133667171, 186.18647036475414, 222.5484216931763, 242.56472800334862, -233.3936413944854, -209.68934043821213, -179.51903053318512, -159.00532196993555, -135.0421157393974, -115.96418777097728, -92.61295814666033, -74.18428180884659, -56.88492645993858, -41.10720245852788, -2.8369424627597177, 41.26385212008334, 63.356605494740585, 89.07213931616114, 102.02216260763905, 126.90366794838876, 171.36012379249198, 200.81754184713228, 220.85635442665827, -239.1354051854746, -220.93450189678762, -186.00952960431428, -168.15127027315043, -143.7380436067243, -117.66165124410989, -93.25807212282069, -73.36805144940011, -59.538468428051104, -41.15745140477236, -24.282875622331304, -21.249150284966284, 18.882246941596385, 36.348707436272676, 59.372258977720435, 80.94537862834412, 136.76762576231457, 160.8580779734213, 185.27583936136685, 207.44059619494672, 225.1400033190401, 241.94392238946057, -245.04739336486386, -222.1132242925685, -191.24484326029688, -175.4230364367915, -150.84607048007467, -125.95630116992443, -106.39581961927885, -84.67532229861504, -62.724543737016106, -43.82424588476205, -22.812869997910475, -2.170435504590426, 20.77003018544758, 39.99796946549647, 59.869628235970566, 81.89619228859434, 110.48528710661381, 127.16846276741734, 148.30922670879548, 178.18695638784263, 200.29741148672298, 220.39023852587698, 242.08437516893704, -233.0492986561035, -211.93666356285937, -199.83532842471578, -165.86640125277484, -144.96823695655448, -129.83481518361287, -106.82438285928124, -81.8299076631573, -64.71322421206648, -41.54964826009736, -26.622157840452342, -4.723723534333877, 20.2668983273155, 43.852947321360624, 64.05390909948426, 74.01420849215185, 107.59136926119388, 131.24099016929398, 157.69097532606784, 174.42306125551187, 197.67731971148868, 221.08040837266, 254.51575651744034, -252.3635001133063, -195.04801349915567, -191.64581405989085, -154.51478674361974, -145.81718515584743, -124.0647419876348, -98.78974982144368, -68.31819911768642, -47.10714014121894, -16.324976847484727, 14.116658295355178, 27.409569972816037, 45.87546328410045, 65.8532574716619, 86.3423409437917, 109.16150525916008, 126.29872183184436, 145.7883305090018, 157.4455802589619, 198.25804048538888, 234.9275871020267, 254.57732123900652, -241.0851734044338, -221.52526191744474, -174.5601288706494, -131.8324946448447, -105.75556509133982, -86.50659350192569, -59.42735496159144, -40.991939351996415, -22.08628204818133, 2.4093742481946347, 20.39184653648472, 45.8735238970826, 69.63697138590487, 91.1888088735308, 103.98061653839255, 119.02027065606127, 137.1788857494431, 175.97194966454705, 215.30332710090372, 240.57687026831204, -239.95556438969925, -219.86722672743218, -199.2924158233785, -175.44598084543784, -153.29614117004027, -129.6622831041083, -106.87697421869089, -80.66508881041214, -51.15222389188864, -26.967654875628988, -3.316927251264151, 18.246105106200805, 35.843844203501476, 58.68918037008827, 83.52225703388673, 107.05241017370889, 122.59454540570526, 148.09282080285124, 173.4005686068412, 197.40682398055145, 221.405778175229, 257.98918700747805, -220.96900181775052, -200.7478515063644, -179.83956157799585, -160.32077292983908, -140.06292820882962, -118.31460757832151, -97.04428870739318, -72.2625321481275, -48.80341031464696, -25.924180058234477, 0.7983396849435799, 25.46650355952733, 43.461091917531, 63.293357992665754, 88.6484922627889, 113.945570753533, 131.85806587651862, 156.1206859711189, 181.10885638915664, 200.62127313640573, 218.2716562793658, 240.65611373747086, -254.60236640254269, -222.6128035490298, -202.5516413086325, -177.80543959212497, -150.9629286385314, -128.04474288102938, -109.1588811937342, -88.72330973314158, -63.03421003466591, -36.20831565522398, -9.828602148526647, 16.998421108630396, 42.67214575926085, 66.79125738370345, 96.32006781018781, 122.7165935308293, 136.11572642774615, 149.15984073303628, 169.1139778006125, 188.69983062147548, 205.98803805522223, 227.44072989308853, -208.54286242476604, -189.0452420335381, -166.30837632478344, -144.19585741282995, -127.27942447097445, -106.44449153569559, -83.93295710035682, -65.1763273353568, -46.33829371408746, -25.234483572634968, 1.3108811436595018, 23.446739317148673, 41.62592123695399, 57.78810275344065, 80.72792595200589, 132.2157847707447, 155.1558719912062, 169.7634841563668, 192.5203525395117, 214.98238296706066, 244.69342643703763, -240.85313044105467, -197.89717435192637, -174.74741516803826, -150.88710645210116, -107.00385670181105, -86.05283834016491, -64.302041072924, -40.13997233290155, -15.827974533280978, 2.6101930364903523, 22.46029323024964, 42.006778187320435, 62.088280687930286, 87.33961599444591, 104.25235842063928, 109.64976290137064, 152.85172834487838, 174.15185322184675, 193.450059744494, 211.33993621883968, 232.27653474342094, -241.1812065174291, -223.306504912945, -200.7870081592613, -177.5906127127694, -152.4140086571496, -86.92083811048064, -64.25208784212822, -46.75769030135683, -24.28571825744275, -6.3424237458437345, 26.205167197745432, 40.762295500730595, 54.24342678563824, 78.07364781073237, 104.02364754641577, 125.38575915942313, 164.74881802010788, 179.06451258661053, 202.81765344010896, 225.23054662940356, 250.612096105224, -243.5338314244754, -223.15285408814907, -193.67141663529452, -149.84075642601204, -133.14495909990507, -109.5043015999974, -85.95367360647963, -65.32117582149885, -42.112984255302315, -22.23839723285418, -5.590297981753162, 14.026449176484071, 37.11172885652983, 58.10927660372444, 81.07512864648898, 104.82047291638413, 132.5964230435861, 149.62942016210786, 179.90298309373523, 186.54261699460187, 221.65229944921924, 244.30783891831112, -243.3646534960284, -219.3554132880839, -178.89684050711634, -168.13058998526597, -151.09284926463735, -122.08800015535583, -102.67128796329463, -80.08534721026945, -46.6984050409775, -26.838421899426216, -9.496223521106696, 13.89323856164309, 36.59455540091542, 52.27619675239353, 74.75687558426975, 93.19285769272462, 120.14226565508666, 141.33951148634316, 200.62949378024027, 206.43995896208267, 228.89029530703002, -223.79726294458123, -204.46133352455033, -185.8669107565448, -162.26875662904197, -139.38373927455092, -131.83261365868188, -115.15953026824663, -88.40546210100594, -62.167561530413856, -43.791700700671406, -19.09793329357724, 8.223655199981003, 35.34944047908685, 58.46392015291508, 79.03482300920483, 103.4881713766704, 127.56979327988657, 160.13282831125593, 175.75633117429453, 221.50644124512814, -232.57838914917994, -209.77648102578928, -188.79320638909243, -169.59996726639045, -148.9194492275717, -124.45165180641781, -104.26858733177279, -84.92405880036455, -62.522750896934035, -40.75679761814987, -0.755515164380655, 26.041360501874394, 46.317886023268, 71.17148075355401, 89.93403417508765, 109.48888182738696, 132.50712620455155, 150.54612547369692, 166.44991104444168, 198.1208161548713, 223.0433544140282, -241.52118353389577, -238.21558425325054, -210.8607535706751, -172.90677812509554, -157.70877497525856, -131.8231982071356, -107.41572119288006, -86.40375271802256, -62.46905301891062, -36.03302447246351, -17.124630890264687, 6.531957845325215, 20.546334714674945, 40.176527874843416, 61.306227721388666, 85.62642843198184, 107.93652483067848, 129.66559112601507, 148.80780750605444, 168.46893662051517, 184.80387281878663, 202.55819026820242, 210.2267487912177, -217.96126656615994, -196.2772807222382, -180.85118392202196, -167.69473627242004, -145.96802576477884, -125.36647751422316, -107.14539063864538, -88.5231872149548, -67.99647238146467, -44.13868275703178, -23.238964632513145, -2.194649525676301, 28.357648380246633, 51.48991706987914, 72.02136962182769, 92.07828311231981, 110.85247437893223, 126.84900907797784, 154.12288538734373, 178.96815460386048, 188.3806030970848, 234.83838607402504, -224.34571896027467, -202.35140590761452, -187.48739972255882, -145.22140356321444, -124.62525777685032, -129.2990283325944, -112.12032058653486, -82.60588560275059, -64.38198386408986, -41.932082918033196, -22.005858187454184, -3.0708406775712493, 16.99935890194719, 43.308729248813904, 62.95638369645932, 81.4409551061017, 103.33588794604368, 112.46010742275833, 149.91531392394978, 173.0501598807763, 196.3303409212773, 200.93270264937658, 216.27224898477132, -206.31876957794563, -181.88293057685067, -163.7132896666974, -148.8813730876135, -120.30904233212334, -103.94996867970531, -103.36409515578255, -69.86242162561088, -55.59431079624824, -32.62077061916463, -15.497227532911795, 1.2058771499637106, 27.654007781525916, 53.45029175491458, 68.22722318211268, 92.93285740017299, 80.78126221282896, 106.67914877599921, 132.27057846483856, 156.76676332173352, 183.8202523879404, 225.70696688889785], "axons_z": [-211.82480804580473, -225.34378180627655, -225.04125661418132, -240.3175975060084, -247.718838373861, -247.3558239540168, -240.2166522120828, -234.98754962873335, -226.42461680342905, -246.00990754528357, -236.5549280426187, -237.38784975360073, -238.06288160137743, -261.103092161686, -260.9664791212204, -247.8855567994923, -241.4016116887519, -233.88077207488828, -231.3657572117566, -233.56593661500852, -220.74514599367828, -204.42402158830262, -189.78563649603322, -192.79711336648242, -195.382854567785, -207.98834803949498, -208.53543494509796, -221.39728313980527, -228.1623544199898, -222.41760168686739, -214.80549037910947, -209.83817986573143, -212.13479944233, -214.88506981729677, -215.01998713542167, -199.4765552598235, -217.64650269305557, -238.00173422439573, -223.44102903025325, -217.0501090118882, -212.06145597608798, -209.6530145113951, -208.1910797363397, -202.3690616567103, -185.72932468451455, -168.361291581766, -171.93708978541628, -190.45349807888357, -189.5055458142867, -199.63854999481507, -204.47501414044865, -198.12552422856422, -182.25118672349876, -194.06271387544763, -194.5133926808102, -190.73715030839656, -195.38444166271304, -194.86472812284998, -209.37927699707154, -194.01020898110153, -191.64402862708698, -170.6294519845948, -187.95557875285192, -184.73746557858837, -171.12924448834673, -150.62325335350704, -149.63947894329758, -150.53518712661858, -173.75940920677988, -169.83865077071684, -171.50226112540454, -180.68337836768114, -179.75130379017182, -167.6121264756642, -156.95850337586137, -169.9607075705928, -174.1732514666792, -180.50842142914829, -187.51815700902193, -195.25359981367717, -173.26770018307633, -170.4565495851591, -168.81562596379513, -163.47668041455677, -153.28238497064103, -117.59813236667554, -128.8564596488948, -156.66414412941816, -144.22988613065917, -150.37517969524671, -157.1701756516897, -155.47774240010676, -148.68769744537147, -137.17074723150998, -146.59370585469728, -158.22288892974035, -176.6950339171776, -174.86599299249255, -161.90472503718533, -160.87755024061875, -170.1069685273035, -148.05047844673354, -149.1661089593645, -142.00575244418548, -141.08848750264818, -136.0971267362804, -128.06756647880027, -97.7335858439573, -102.92219084512381, -137.24864066912878, -120.32722448231279, -126.1329459122711, -136.89359149868017, -137.86023513707983, -129.23061259085543, -116.76485713816604, -127.26422642149402, -139.13617586478065, -151.19737486495532, -153.1151052475261, -143.0529195784404, -136.80168316786538, -145.19041537017355, -147.54766477531552, -130.22734647105318, -127.34293441815815, -117.2791790591008, -123.04833480712948, -116.16481932803694, -106.29318716789533, -80.86820707050722, -81.17728983007314, -116.04249666428238, -96.25215177572684, -104.89518371667317, -117.38808903914475, -114.74415119578285, -105.60047174578138, -95.37900477759484, -105.67033273635552, -120.35502281412207, -124.34569455943819, -131.17317163012967, -119.76002503590584, -107.70816566474976, -124.01960826606272, -119.67582451233864, -109.15871966067576, -107.34786932348572, -90.80636814651895, -101.47433415083388, -91.05545111629924, -84.46914565895347, -67.68348758406044, -70.38672081704662, -92.3550968868555, -69.76638737424733, -86.10075915877046, -94.2076551093361, -91.23013804895335, -76.92879268016009, -81.74191238861503, -99.86985441616588, -105.00339130707081, -85.40783270282172, -95.2240920681563, -87.09920314882703, -106.5385788454786, -97.05488579359111, -87.8252932453911, -91.0114453925642, -74.49727623386428, -75.99940131200952, -69.99049587466027, -62.69659263091867, -45.37030444828878, -60.51051969611222, -73.43203552076821, -67.88161572683086, -70.05606018846694, -74.2461575868396, -61.114911678631756, -60.51675559879092, -73.34104975136307, -81.28144469699008, -64.30773032086002, -70.32333423330364, -66.94714226513084, -79.7764008846839, -58.37348744230834, -70.31029072648252, -72.85015019787083, -66.7188194109129, -56.31356818777755, -47.17346312525525, -23.783363213347698, -36.97387510848329, -48.156843565458026, -53.003672702000586, -46.961959518655945, -44.39676404040964, -47.20838289444837, -51.625568646948565, -41.05745414878589, -44.55309977858548, -54.21393621929724, -42.78905013502026, -49.16168497841373, -47.432498630399074, -49.04991327799292, -38.4098052882111, -51.38826440302682, -52.19893028385035, -44.33559602479569, -39.00621638338041, -32.41801622255081, -29.60242477876492, -15.296842189397557, -24.188458865824405, -32.68199446108531, -24.79587412486822, -26.384747395725306, -27.35218031488088, -25.95534099659985, -24.728105716393294, -18.07406747694062, -20.255609160555885, -25.982643346279488, -24.96771371595353, -32.04784706181461, -23.84899982166869, -23.379100912651825, -16.587845379747407, -32.29532332073587, -24.953444389685878, -21.837844386108983, -17.037911059287886, -10.599011748794984, -11.222773144863593, -5.457903801825131, 5.392839203843193, -1.9163180071173487, -7.274384295230339, -3.8959527871182367, -9.260548012969522, -10.599061243430144, -3.4935210489940705, 0.5262155515959129, 1.533158351835885, 1.0233675672993985, -3.5278751904389836, -9.105371099530533, 1.4659005482056726, 2.207348075888149, 8.706324323040402, -11.375031476671928, 6.965558701594884, -4.240102311853264, -2.728531691400392, 3.0743932710941584, 5.651398682378057, 17.972315259299148, 15.436067904044792, 16.636329925716325, 18.055672734199224, 9.901361062715093, 17.33313219641022, 18.19313021147419, 23.865774186757882, 19.36202468792993, 23.12044291124208, 27.107437614678634, 18.21568841287417, 13.436530531279109, 21.822687604289154, 23.970267231667666, 34.37972539555519, 28.983353838257646, 15.508011927398588, 21.301906160908402, 17.91229983393313, 11.635607077838744, 16.796950839083735, 36.74022084651754, 38.17358189170124, 39.96820200160169, 41.3921872531371, 37.843759440332555, 47.362445472275795, 41.82437168686116, 42.872045791254116, 57.27603135344813, 41.42360742207382, 32.38416056375876, 44.036612683158154, 49.266138474204645, 23.51253283429683, 43.32028699203857, 54.181677113319274, 37.99362667041573, 44.60295858896444, 36.696111946986335, 29.125238591897983, 48.02241361081668, 34.60681681606349, 59.388081088565855, 61.54612938134466, 65.87896216779627, 61.213332424283024, 73.67702073958749, 60.90306177198273, 64.42228946605229, 78.3034413032732, 66.0123131723525, 51.63031004085687, 68.97053965342093, 70.66791171728958, 62.23476462578133, 57.06693585325513, 79.248074507078, 59.90916162853361, 64.51078255567568, 54.130063660414784, 45.9993861595001, 66.74542637591564, 59.60066170551492, 81.11643642867175, 87.53090360169104, 78.347457050435, 75.20133175732094, 86.91200481232725, 96.08963428014467, 81.80138908490908, 88.33063507793794, 99.75943752103696, 87.00128348928764, 84.17463237061486, 94.77507802842155, 91.35885447518403, 85.58608098273656, 79.79937672456731, 96.00008023784842, 100.74343400383518, 79.03325694919177, 74.44797914811532, 72.67531717763542, 87.01119438806236, 84.6684998327029, 104.03273491342414, 81.94161102172984, 106.43387216743673, 94.96946380766727, 106.14153348746599, 108.38790716661624, 102.00496422096353, 109.15630029235562, 123.53031582810165, 113.90432581209791, 104.95442235248119, 116.08196104410017, 109.2996898316115, 106.68440722286358, 107.5562784312621, 113.91371954560522, 109.63921007090183, 89.32609648903905, 91.6418436370276, 106.56302650473934, 103.75460410404261, 129.7371754773256, 125.72450616521687, 133.0520438901681, 112.28051625921714, 128.16653518929022, 130.28153727487725, 115.23640610081267, 121.30878213884777, 145.8234242216308, 139.92832042278425, 130.23218205549963, 134.32639314825124, 128.69237218388355, 127.41503268113095, 129.1185961531524, 111.54431479128336, 127.75685805444127, 113.02462738754022, 123.90488169177888, 126.24313223411224, 151.3801518479464, 146.26643110179424, 156.38775984369778, 151.22216337481635, 146.96285037041446, 156.79655478992962, 137.4952703521827, 140.112603034731, 164.0316441289993, 153.44868798516757, 151.44785359540987, 149.17115396355712, 146.12070158782925, 150.73731936557436, 151.64263572867233, 134.501002589871, 148.5697782669828, 127.06223039045736, 137.85162948388694, 106.55622207054506, 149.0914171773703, 150.65749548007847, 165.06783014718866, 181.04106854112248, 177.12810765947768, 168.44257133615372, 181.71903526585515, 170.82383414024196, 165.7830694624763, 185.14581760733344, 185.86484402843607, 172.13224498897353, 171.0612683173588, 167.70441751297298, 168.41354506422687, 170.5521829982659, 177.11175064275275, 165.49772909433463, 168.22838836606962, 149.13318564122608, 144.15090010808666, 164.60745815073884, 173.3784171329016, 169.77002768686822, 183.39396075971248, 200.85722078026654, 202.95388788170732, 198.39495737524945, 191.60139353301992, 208.86100388892334, 194.9315386888136, 191.63977732639148, 207.47930927877206, 203.94346465440884, 193.73289429455008, 188.0569821464561, 186.98552812050178, 190.4946471706546, 188.49533023386198, 204.71027948356098, 187.35211916123808, 184.74027813475303, 167.38123960129332, 159.58380561903607, 197.77620783036093, 188.9727023085284, 203.47526739410006, 225.84712194450472, 237.92194463291838, 215.8073543603277, 210.70111271896144, 236.74136858061286, 215.26413798578974, 217.39429776727573, 227.18359084620292, 223.37953790191295, 216.49826019194535, 216.82305134510614, 203.98376448194, 207.2641874980276, 206.63259544850678, 223.16020593136167, 209.71721352559948, 206.50752702532512, 183.2853758642728, 205.51061826369255, 186.69319893310623, 217.57296523115915, 221.79100770724224, 219.6184882811435, 248.0494398980858, 264.80733894567084, 227.33536436583532, 248.63190088042109, 260.3137099227222, 238.5267217889953, 245.35639481561915, 256.4531068186664, 243.48832521637712, 241.518000153474, 240.3934219306383, 223.99204628396544, 223.38550741000324, 244.8435626658757, 244.85838283576004, 229.65045476744166, 231.18563830545588, 232.00007086622955, 205.1296464629802], "NoR_relative_position": [0.6668472546609636, 0.7915302829382448, 0.39163414781728556, 0.558106499910836, 0.15229771151188864, 0.4024218454962998, 0.7028105269739172, 0.5641519280267195, 0.5563992646127057, 0.09358354912691913, 0.13992504888546065, 0.9470313029991346, 0.9458926558222281, 0.5609320413389921, 0.8696102005278236, 0.4614542610348298, 0.48526106668402635, 0.7738195564102173, 0.36297441384187945, 0.18883514661144396, 0.21078703526031495, 0.7294948219740347, 0.9400015011872691, 0.9449704946385193, 0.8567977273461187, 0.4174085135910449, 0.04049959328730135, 0.19544895975486087, 0.5449675782166422, 0.2105705718338312, 0.07388602406406242, 0.7654943211063802, 0.8559216597833721, 0.9725320547030943, 0.644165607289489, 0.9145364028698934, 0.9675322730167554, 0.204623916650715, 0.9579455939418742, 0.6260759090131277, 0.4954587116770882, 0.586472719393606, 0.44899882868383023, 0.2250885739913452, 0.7357728776665503, 0.8389463673473788, 0.39260478662895215, 0.5651567393865029, 0.09378517943655795, 0.20799080129505254, 0.9038119560528503, 0.09357962494065264, 0.566183207530718, 0.7268291145398024, 0.5428826746351999, 0.7977762046084772, 0.618700730840468, 0.22729435939385478, 0.007208787005168027, 0.5167317294987814, 0.8079754461352524, 0.8449194238996198, 0.24472105266793875, 0.7989524122165085, 0.27873547185331726, 0.9815172357655244, 0.15557657249362866, 0.9756364143266804, 0.8645824435841212, 0.9772383769492399, 0.7978427811417197, 0.38957873964394063, 0.2323335188694433, 0.13620816965155347, 0.4896254027754736, 0.09774367104758264, 0.0018121929741736764, 0.10470855635470522, 0.6900446560765552, 0.47858271184931456, 0.12360546035466558, 0.8974825362592677, 0.3052613332597831, 0.09482494102059302, 0.023170848918373843, 0.938878425765932, 0.48101699422182964, 0.09641879874265402, 0.12251767836525951, 0.2763467659284995, 0.26222067683697636, 0.04968854155183777, 0.24140843963918812, 0.6897928385833492, 0.3584137525493244, 0.22762331968306548, 0.615233200914618, 0.9235249015068443, 0.030309049068964256, 0.46562989877652994, 0.17142415285946122, 0.31161376702104415, 0.02150259268598753, 0.8272989091162666, 0.38785735746370376, 0.9448395530490511, 0.3333146799331449, 0.006689194792977027, 0.3570269029648516, 0.5222513657303196, 0.5122816825746324, 0.433614636419979, 0.6715490642453564, 0.7449827512163408, 0.10313009780124216, 0.1278453027102604, 0.0330239902808247, 0.8251744263434141, 0.9473423760167139, 0.7692344502923978, 0.6817157482912901, 0.8668606739893919, 0.28472389687768196, 0.6765424621683214, 0.8081039746185384, 0.48519610819555525, 0.2800896462350637, 0.7728901632876919, 0.9071865577462354, 0.7823421537004203, 0.2720254210301388, 0.9835538796596794, 0.8908801001350396, 0.6754290769518696, 0.250499702664178, 0.5536757412465638, 0.25221937007187045, 0.945871042972017, 0.1507607574886647, 0.14020395229985216, 0.9467051308082892, 0.4946122491462899, 0.6317525583568593, 0.08580826754896842, 0.7203091592645616, 0.32791494178904834, 0.43811195335737396, 0.21539469046886295, 0.4053949907602552, 0.12565745612479484, 0.40841845198274407, 0.8699163592280632, 0.30981168077369814, 0.9487053477539469, 0.8269064333370527, 0.5468558113520725, 0.7919386358407029, 0.6882280068499457, 0.22679472052156024, 0.1992580175588058, 0.5918214077522342, 0.760578409835104, 0.7728364183551639, 0.34455217452271814, 0.37385856986123533, 0.1560241340180787, 0.12405821127916528, 0.46825341673029997, 0.23326947539611131, 0.13310382309180102, 0.6239279195925322, 0.46131861822816245, 0.4528211574488171, 0.2836029457553667, 0.19501024298948266, 0.9005454033227253, 0.04685647462346132, 0.13973441133307818, 0.9585540166079144, 0.9030082044330534, 0.01698140273530846, 0.8334629167681071, 0.10805774073201702, 0.4031268030593036, 0.6075677930059534, 0.6836550942931268, 0.691188866554598, 0.14494577998268754, 0.7063578080453985, 0.18830182984012167, 0.3098045904630532, 0.472012037527491, 0.9668744307570053, 0.9870574466783378, 0.2422227421770966, 0.3741554369863723, 0.8954431913452112, 0.10571727080923932, 0.5310146788533628, 0.8595973440605837, 0.5247470629994816, 0.11761309656971275, 0.3657223773184769, 0.03649435668787071, 0.6757724986023422, 0.9991030592991132, 0.6676958264074646, 0.7174910134483284, 0.4292149851287682, 0.5693057406167435, 0.602823968135623, 0.8534207261914611, 0.06162775607252535, 0.4514690851390367, 0.07912217087960205, 0.7162542118343191, 0.8427806456573512, 0.8648080577181824, 0.2624853121003139, 0.57746061490266, 0.7779213249304037, 0.7660988321094773, 0.8083686309802531, 0.3073864553114518, 0.4271124951213866, 0.12679650095583694, 0.23655197248235282, 0.7770816666296717, 0.3782001245798997, 0.5686396788902865, 0.10351375035379973, 0.6502325150185485, 0.6423474677866131, 0.21306309992375294, 0.8155524412989954, 0.8739063822832592, 0.8404617251459864, 0.6912464558833253, 0.9146717935210555, 0.09912786373435489, 0.2509670623380861, 0.0009872691177935655, 0.7299152057431919, 0.8485252411906797, 0.8498508181996284, 0.02178878682229335, 0.5390806205090476, 0.6020157869217597, 0.3625764917105444, 0.7798459170058252, 0.056112009263030393, 0.07636311404584639, 0.808680139294432, 0.3862601086308791, 0.7507916378108603, 0.4442367435889738, 0.7189852391247056, 0.5998434337056213, 0.3142559955054768, 0.6099887035511158, 0.463418330085552, 0.6881717455525455, 0.1631366182107955, 0.6952677793481531, 0.7232308537817959, 0.6856232568555866, 0.5942376757217448, 0.9962790621837885, 0.1835559698729572, 0.8990896326413679, 0.6584303906816711, 0.8995126417489958, 0.8427880024323887, 0.26987826548122495, 0.8031191663220131, 0.12070270185058463, 0.1719340926409859, 0.7626426465752428, 0.2248666195585124, 0.6460140311521123, 0.476049871235516, 0.7580484351870398, 0.6831762187911398, 0.1617205620901221, 0.970891345600501, 0.46107848322540235, 0.7058677171376919, 0.06671640575691529, 0.4489467007642999, 0.16952652651145228, 0.3075036780100624, 0.8387537962476106, 0.46272020774208966, 0.9707645347199881, 0.9126648253926931, 0.4500747761057402, 0.5380272527149652, 0.1414821895188264, 0.503025142787195, 0.43510770828091117, 0.9421314171447688, 0.7011319703321109, 0.703166506865917, 0.22598030796415214, 0.746477482767286, 0.6340630827500556, 0.3105890543458413, 0.5483375426774061, 0.7130303468400864, 0.4041153548758625, 0.31243237048970895, 0.23338102540482308, 0.4816529155631002, 0.17741561047573173, 0.4215954829232871, 0.567722270032648, 0.8221331762526263, 0.7906499175067172, 0.5870233931366314, 0.889032132147202, 0.6549515406203271, 0.3095731075316065, 0.6225634924958848, 0.759105650103402, 0.7875798892138041, 0.8975628779029492, 0.526482480257358, 0.9196837225648942, 0.7750400384323842, 0.3739548646951506, 0.5905079847108251, 0.8388439854867249, 0.5165429521596935, 0.19598369353728273, 0.8963105188091651, 0.33599750289620156, 0.07863971545388848, 0.9937974544467569, 0.993983524995812, 0.14769609579945753, 0.28463719037402213, 0.7269609041966352, 0.19250301355299848, 0.19786755187680927, 0.0032785229029225205, 0.6047313826122684, 0.09260440043808638, 0.6625024688622796, 0.046983291969756036, 0.32727045426154233, 0.8321367736594883, 0.19281405333732105, 0.4238830821807419, 0.019806262412146003, 0.6660635266280743, 0.1885532004458581, 0.2147209131334431, 0.8512695575379987, 0.9756988703296583, 0.8733447020715365, 0.40065479924104885, 0.4445354542944474, 0.4555269667895053, 0.42643426897230097, 0.9889465482978778, 0.20719000761539608, 0.6219488259305653, 0.12594482744332103, 0.7031698062423256, 0.7273513445833247, 0.28010705039069694, 0.9426474726281995, 0.673310069871496, 0.20320640213313768, 0.7667602306514854, 0.4455196035010257, 0.8317131778018615, 0.31021106105385143, 0.5626701596791394, 0.2962107241399873, 0.38024069652322257, 0.005440985260222075, 0.5632911659087962, 0.3285206276771597, 0.7668271339602626, 0.7316924784937746, 0.7031918661974228, 0.4795415829329597, 0.1692596234032947, 0.5538784465751049, 0.24259678453950895, 0.4918958747427421, 0.7639027326809811, 0.9209886974733085, 0.44367564722066377, 0.11197523306858448, 0.48596858491062456, 0.8848460090888791, 0.5118959059875521, 0.20053604022145288, 0.7790867510430043, 0.6901948281681144, 0.566032444917604, 0.005205024129834146, 0.8201033417715309, 0.09715909654353483, 0.0628677285071022, 0.8506013154149304, 0.18875501063819766, 0.8075594110477943, 0.20648177875241813, 0.11981253489008392, 0.7775391570056482, 0.8819553153742963, 0.30501399191458967, 0.9973644679224504, 0.020026540329941778, 0.1648482893787696, 0.9795101697328793, 0.9773487819789279, 0.43627435337704623, 0.6144248989593663, 0.6536986010617195, 0.7650515669136416, 0.22178197853624315, 0.745915142960338, 0.8213945390935989, 0.08205275616505758, 0.4108509900374788, 0.014515340485513506, 0.42193722917320853, 0.36047848191401033, 0.6020536787900288, 0.20287955055267803, 0.5481997690653783, 0.5950389772154733, 0.8356340431298943, 0.8195971567724035, 0.34615056476351747, 0.5736963656438487, 0.015143657108308672, 0.6411746818238707, 0.22324061828884034, 0.3184641058174912, 0.370998837541607, 0.19702524976910785, 0.7846673862730872, 0.5226401891203328, 0.7831729692623424, 0.19797043991064622, 0.6393642238415541, 0.4480441292293067, 0.4358576137524883, 0.04978130937227976, 0.4730183039713618, 0.493813348661315, 0.13622665862555572, 0.761972854682558, 0.25787876082886685, 0.5527729781692982, 0.19280345706174773, 0.39944639196302445, 0.31860745707432137, 0.982387048342074, 0.44891483509817187, 0.42357158004929185, 0.4339552433065569, 0.949269983731297, 0.09241944686201342, 0.6457567769500073, 0.3645564055502152, 0.9706950332094413, 0.9897070934807789, 0.798247968603034, 0.2909522452608011, 0.5542890367438668, 0.49849001478604704, 0.35147965609742204, 0.68802007898879, 0.7718051331075972, 0.7144118523102437, 0.17386471609644627, 0.18677768916317894, 0.28819864815611185, 0.6436761256395784, 0.7765477262371556, 0.6513588642953937, 0.7137930524160822, 0.19545140350723256, 0.08440195180671384, 0.8132570552725319, 0.44774403913131855, 0.6124625888218939, 0.9994557966518176, 0.23573648954674287, 0.9108371749890438, 0.3644660381152047, 0.4806515131904341, 0.26294451476016545, 0.4715988929857128], "L": 12000, "N_intra": 0, "intra_stim_position": [], "intra_stim_t_start": [], "intra_stim_duration": [], "intra_stim_amplitude": [], "intra_stim_ON": [], "extra_stim": {"electrodes": {"0": {"ID": 0, "footprint": [2.5868850241286414, 2.602083622969148, 2.633218342579303, 2.66432739163512, 2.6754048414671874, 2.676632051087334, 2.6778699366143, 2.6899002831302314, 2.7343942370022822, 2.811733393039976, 2.90553304678541, 3.0165578954612027, 3.1449801192495888, 3.291987406061815, 3.405977617710759, 3.4429625250656146, 3.447083693417804, 3.451111214713451, 3.4894635057644843, 3.620742254420944, 3.8286707075773085, 4.062615465891722, 4.321202182957802, 4.607844337752788, 4.924123933731693, 5.163495335675502, 5.240455340281282, 5.2486855524738125, 5.256933658771258, 5.335817831253084, 5.602940619796715, 6.018321609417857, 6.474545697179041, 6.975442470481582, 7.524888677415575, 8.129096583851661, 8.58581202293026, 8.73208271989152, 8.747766684831545, 8.763482518999323, 8.913677335261458, 9.424263913715373, 10.220237439810395, 11.098160287486959, 12.06647904860434, 13.13607601388984, 14.315643439047673, 15.210117553392328, 15.4981550979123, 15.528971956055548, 15.559858503394548, 15.855387337146212, 16.86228853695254, 18.432951321733366, 20.17416001697235, 22.10885549617074, 24.257940564478325, 26.643925248402414, 28.46522361341464, 29.053787691781494, 29.116825281927902, 29.18001387594245, 29.785032215331725, 31.844992524987113, 35.08291079361226, 38.6892438017474, 42.71164121515291, 47.20013889756614, 52.2105301736063, 56.047214326490085, 57.28822706265456, 57.421216964060534, 57.55454322165001, 58.831993081342766, 63.19712576312819, 70.07700442264398, 77.75456030506587, 86.33860685988579, 95.91632524538431, 106.60196890840635, 114.79331687567343, 117.44188305678745, 117.72570637243304, 118.01024689038549, 120.7363979168751, 130.03549788449493, 144.65031936348805, 160.88900049110444, 178.9263639918174, 198.88039076299464, 220.89968711849602, 237.54142685278975, 242.8767070850384, 243.44680318917452, 244.01803064063677, 249.4756524376143, 267.9418424622021, 296.30488529746503, 326.9035253449708, 359.58145920393747, 394.0263938385457, 429.7383625098894, 455.13733645466266, 463.05033620337105, 463.8882519749953, 464.726388257085, 472.58695109333553, 497.8950064678331, 533.4121277136936, 566.8924135706502, 597.6966685326745, 623.9934973186611, 645.0187717845968, 656.393171910342, 659.2299924561578, 659.5119974811439, 659.7802163939483, 662.2462342801325, 668.0208837583372, 670.5123240879822, 666.1555457384712, 654.3536672754395, 636.5309593475677, 612.8619002008627, 593.5280883031614, 587.198909808885, 586.5174610649151, 585.8305975331189, 579.214514532308, 556.8357891331282, 522.4781618323411, 486.6201923515124, 450.10169070231746, 413.9163562242646, 378.69846355529137, 354.9970842853874, 347.896143146242, 347.1484408201665, 346.4016688761711, 339.38570921907717, 317.25470243666007, 287.3210130987329, 259.65394907580503, 234.22319153045262, 211.0105013712236, 189.91473759551562, 176.3953579794339, 172.4242491763733, 172.00981282341135, 171.5963154257294, 167.73243998589422, 155.74551893374775, 140.04334553725363, 125.91480913298686, 113.23318772533146, 101.87983589774285, 91.7033541497146, 85.24239231213681, 83.35113040922683, 83.15390569218806, 82.95717261510914, 81.12104487157458, 75.44139696920007, 68.03277082733386, 61.39726652993548, 55.45664172920301, 50.134465303199576, 45.37326887015061, 42.349605582171456, 41.46486038754924, 41.37265835424317, 41.28068096196239, 40.421989863544226, 37.76383023072841, 34.294451749613565, 31.181956167983508, 28.388766412185245, 25.879555641241158, 23.626070539701942, 22.191164463382336, 21.77037158666806, 21.72643226903635, 21.682599817248178, 21.27305861066538, 20.006268074390963, 18.345766658063894, 16.852692571151156, 15.507119651254808, 14.296507540890168, 13.208713941344712, 12.514830409873507, 12.311207973724814, 12.28994192888503, 12.268726883308174, 12.070113767328777, 11.45956362564895, 10.659151453448713, 9.9440414673619, 9.305630888190384, 8.739104299520406, 8.23888195046786, 7.926071869537563, 7.8358805230844215, 7.826492120115079, 7.817132246571021, 7.729965018336576, 7.464096677106381, 7.127224564422826, 6.838945309561677, 6.595742626368491, 6.39690512741588, 6.2412855755919585, 6.156825326257822, 6.135045673896879, 6.132883476650384, 6.130738940605152, 6.11127718501684, 6.061113823293899, 6.024361410659488], "type": "LIFE", "is_multipolar": false, "label": "LIFE_1", "is_volume": false, "D": 25, "length": 1000, "x_shift": 6000.0, "y_c": -132, "z_c": 40}}, "stimuli": {"0": {"t": [0], "s": [0]}}, "synchronised_stimuli": {}, "synchronised": false, "global_time_serie": [], "type": "FEM_stim", "endoneurium": {"name": "endoneurium", "source": "Ranck_1965", "isotrop_cond": false, "sigma": 0, "sigma_xx": 0.571, "sigma_yy": 0.571, "sigma_zz": 0.085}, "perineurium": {"name": "perineurium", "source": "Ranck_1965", "isotrop_cond": true, "sigma": 0.002, "sigma_xx": 0, "sigma_yy": 0, "sigma_zz": 0}, "epineurium": {"name": "epineurium", "source": "Rank_1965", "isotrop_cond": true, "sigma": 0.085, "sigma_xx": 0, "sigma_yy": 0, "sigma_zz": 0}, "external_material": {"name": "saline", "source": "admitted_number", "isotrop_cond": true, "sigma": 0.5, "sigma_xx": 0, "sigma_yy": 0, "sigma_zz": 0}, "electrodes_label": ["LIFE_1"], "model_fname": null, "setup": true}, "footprints": {"0": {"0": [2.6113268888414773, 2.6129479361824504, 2.6192510639799433, 2.62958610926025, 2.6443884443750005, 2.6585243130423892, 2.665082443187262, 2.6660550828322265, 2.667032093877138, 2.674292468002186, 2.6942698668992513, 2.724641660711889, 2.7592025827008735, 2.7990042934934394, 2.8424635200851713, 2.890760267053447, 2.931224857359265, 2.948504393209531, 2.950933419885532, 2.9533860428696554, 2.971111953331214, 3.0173917089348796, 3.0808145583846143, 3.149343223850732, 3.2233382264720807, 3.302103182848025, 3.3867874966644984, 3.4564098281933613, 3.4853304697557146, 3.4894374074130154, 3.493555666903534, 3.5230887792186043, 3.5993697372892264, 3.7032081171383577, 3.813420670691419, 3.9300031883193536, 4.052951410654569, 4.183369638935019, 4.289944859710012, 4.333523000859804, 4.339687204876679, 4.345862515046027, 4.390585950478741, 4.5055730107642695, 4.659597657530516, 4.821778394844354, 4.99169789240131, 5.170982125719601, 5.358976473459152, 5.511235901851335, 5.573621213453549, 5.582448463195737, 5.59129744515399, 5.655192524517527, 5.819606751138415, 6.039447766692146, 6.2711769313555, 6.5151647709658205, 6.7706774218581725, 7.039746959562535, 7.257837464391981, 7.347198312029391, 7.359839188036147, 7.37244769330031, 7.4632391711731865, 7.697673943903594, 8.013138064201154, 8.343527810634699, 8.691208841763913, 9.056740086818264, 9.442130093029506, 9.75528669992676, 9.88355551037771, 9.901714986844523, 9.919911002281262, 10.050553022111698, 10.387960024608295, 10.84134764224153, 11.319315720343733, 11.822202889625816, 12.352850835029306, 12.912580539694407, 13.369499352274792, 13.557670932198077, 13.584198311695141, 13.61079749996331, 13.802585814433018, 14.298040676709157, 14.966455787161937, 15.671640676786186, 16.41453107661599, 17.20013962914981, 18.02884819701043, 18.706389078921774, 18.9845223314706, 19.02400713099705, 19.06354778389849, 19.347610440197837, 20.081112621314745, 21.07124261182379, 22.11751863104644, 23.22300004869306, 24.39186802943563, 25.627778091569727, 26.63833035857911, 27.054173405809088, 27.11315272068369, 27.17227682330234, 27.597558567143796, 28.695199305806447, 30.180703494038724, 31.753693616356507, 33.418176909213464, 35.18449299430826, 37.05249692818286, 38.583579056444286, 39.214805281466205, 39.30437401952985, 39.39418260113561, 40.040413642082974, 41.71229173035371, 43.977270533161246, 46.37678369967585, 48.925652829926435, 51.630672085608474, 54.50345074084748, 56.859591514752836, 57.83340669016672, 57.971877906805396, 58.11044001364454, 59.10674209456516, 61.68439886281192, 65.1869842374305, 68.90993152325709, 72.87553229413591, 77.08956308879421, 81.57921445322769, 85.2775220462407, 86.80026851464594, 87.01657400074369, 87.23344666653234, 88.7956459696741, 92.85382958666723, 98.36917466084196, 104.25512793011707, 110.52846188764926, 117.22040685989543, 124.36290426307481, 130.25349997822914, 132.691196676508, 133.03884270191463, 133.38758092403293, 135.88582243514915, 142.37868850473225, 151.2252291108533, 160.6821958580686, 170.7984853740445, 181.6118920820778, 193.17500664508265, 202.72212866071806, 206.67665869147012, 207.24020271628862, 207.80538696984283, 211.87838674125203, 222.425016529366, 236.85338681450065, 252.27856595656905, 268.7864019903452, 286.44460068830574, 305.3231766273646, 320.90107709929396, 327.3403657146384, 328.25557073572634, 329.17348586471627, 335.80342152234425, 352.9791157427269, 376.3491007794559, 401.26160160154035, 427.7457285526747, 455.8901640030875, 485.6186923068883, 509.93534528916274, 519.8809140350698, 521.2964089509795, 522.7144572002621, 532.9085282331858, 559.1082388131684, 594.1407315966262, 630.4807467264368, 668.0156443086128, 706.8736091939978, 746.0970755465224, 777.1226659296251, 789.5659247838843, 791.3715420664994, 793.164371518395, 805.4995190556085, 836.183683493258, 874.9494035236087, 912.8485807088272, 948.8427417613168, 983.1418463098776, 1014.3153297240626, 1036.9481486846591, 1045.300516496897, 1046.4462779555847, 1047.585598009865, 1055.4988038130396, 1073.554510821959, 1093.32130165072, 1109.3495794895196, 1120.4961387016206, 1127.7835478833174, 1130.221771506848, 1128.559928073748, 1127.3852238087516, 1127.283388763665, 1127.1715000211962, 1125.5225028323914, 1118.6311110348192, 1106.5386422630133, 1090.0370952331273, 1069.128432306432, 1044.5268687395453, 1016.1236617416014, 992.2585444009844, 982.2390558186912, 980.8170155214813, 979.3867179550524, 968.8551922969414, 941.5134778312068, 904.6962313959176, 866.8102301736241, 827.8787966910097, 788.3868390958681, 748.647905154611, 718.0148909629227, 705.8676728461052, 704.169285513546, 702.4726997136413, 690.4423396363711, 660.3951034415948, 623.0278303496985, 586.7799508069813, 552.0675235278508, 518.962712399825, 487.4401734972616, 464.0720188236089, 455.02475255429476, 453.7629894167242, 452.5034970953508, 443.62525525407824, 422.184291520089, 396.01915719366133, 371.42740743207906, 348.39053547463504, 326.7511493430782, 306.50542701603035, 291.6591021636061, 285.9452528892856, 285.15233444544003, 284.3617347350956, 278.795214638004, 265.3634346986173, 249.07302420491058, 233.86386560085805, 219.65651081397277, 206.37451790578865, 193.95626156322004, 184.8549556155971, 181.35287104599567, 180.86718931355412, 180.38286481870657, 176.97293480964322, 168.74412252587695, 158.76676137702805, 149.44891086809272, 140.7178055839733, 132.55332099619116, 124.90158331005868, 119.28996327206823, 117.1244941475461, 116.82349116817923, 116.52398152190598, 114.41849001223487, 109.32200996622066, 103.13519115547705, 97.33799988081981, 91.90005574585842, 86.79246213526453, 82.00365014648936, 78.48022051366596, 77.12017025917334, 76.93132289738452, 76.74303348590111, 75.41636133397722, 72.20415119607644, 68.29526990250393, 64.62235164591065, 61.17082912186806, 57.921655481856696, 54.86396868017135, 52.61017986724406, 51.73931058886841, 51.6185194997542, 51.498029272322746, 50.64864302193143, 48.59049581524839, 46.07955446674949, 43.716767999754964, 41.49050258510677, 39.39280486397308, 37.41300643707306, 35.95337471218462, 35.38912075710179, 35.31063160747416, 35.23207588652074, 34.67913945036284, 33.34097129643083, 31.70491952501661, 30.160693025927955, 28.704153604200354, 27.32816454023237, 26.028785986961797, 25.068461618707936, 24.696555538947397, 24.644815846379263, 24.593206038867827, 24.229416210152248, 23.346225286215386, 22.267307103319315, 21.247443239649233, 20.2822140252992, 19.371067935024833, 18.508231422042655, 17.87088281416238, 17.6236916120139, 17.589336964444495, 17.555064697684074, 17.313317394180043, 16.726402161297344, 16.009581054859503, 15.3307368072303, 14.689705746547084, 14.084497714822, 13.512170160108694, 13.089488058580084, 12.92564666709095, 12.902817039344383, 12.880052192088478, 12.719802755355238, 12.332004949842107, 11.85822802526469, 11.4114120266492, 10.989782666483404, 10.591765057549054, 10.217491000290446, 9.941315822936891, 9.834791605042998, 9.819993331426337, 9.805236636834794, 9.701232704314718, 9.449342671074444, 9.142878563145482, 8.854676433489406, 8.584764635895905, 8.331766012110178, 8.095290825600124, 7.923219648630502, 7.85634371698754, 7.847085291510205, 7.837825003316219, 7.773212307175467, 7.617505932628829, 7.4304365609672205, 7.257644134173207, 7.099071117968919, 6.952941426050635, 6.820453482074876, 6.725034167099256, 6.68914237213114, 6.6842155655045215, 6.679312391110125, 6.645009989902519, 6.5641738906732705, 6.471611445493463, 6.3901618140727505, 6.31946034437492, 6.2610061221808015, 6.213845785473255, 6.184659927456267, 6.174996594253739, 6.173709301821335, 6.172444377506945, 6.164082929873197, 6.147894883180016, 6.1400299565082355]}, "1": {"0": [2.6284518785030015, 2.7254986267586085, 2.9333561644428747, 3.251982632485929, 3.69631599924155, 4.0536483725804935, 4.1409689949318444, 4.146711134591277, 4.152466519096848, 4.243123025895603, 4.6979962641842015, 5.573081105996479, 6.684180927993459, 8.093614011863, 9.883945957668704, 12.176023597992545, 13.958864645160345, 14.394186632848466, 14.422765304103553, 14.451401953146336, 14.904489908549746, 17.181044752382437, 21.640472944000702, 27.459436732437048, 35.112260989496605, 45.244003869482526, 58.730701116718315, 69.55178576444617, 72.22573330400716, 72.40209049181998, 72.57897173354303, 75.38697857484416, 89.68255154089854, 118.75239546586485, 158.46668492837273, 213.0333994000558, 288.1953469350529, 390.8822472707373, 473.0768747496503, 493.1020649755341, 494.40574239208905, 495.7122906538192, 516.5161383172795, 618.6325578495542, 796.3258350702778, 960.5889121232948, 1064.6278159417286, 1075.3829731037556, 991.1442459478135, 898.6444295774883, 875.7492959818333, 874.295666955881, 872.7908304333707, 848.7565743419398, 735.8389555720747, 562.956563657371, 418.82986145999604, 308.9082417971919, 228.15986172053587, 169.4728047033743, 140.9349334168895, 135.3698591753173, 135.0195265020607, 134.67014145711752, 129.36862985179775, 108.08273398989809, 81.90487490344573, 62.56891948914901, 48.18182602338054, 37.423289513762874, 29.321991510715254, 25.247482672723905, 24.43813900291473, 24.38720960575962, 24.33640011862096, 23.5634836970574, 20.405606022319265, 16.40549336300226, 13.357282065813235, 11.04906314939067, 9.316004938880248, 8.03635368565913, 7.422071034222664, 7.304417083906769, 7.2970811971748155, 7.289770778801181, 7.179012312237109, 6.755144709328053, 6.319888667952879, 6.168254557952829]}, "2": {"0": [2.6405044343648933, 2.642539789733556, 2.651364420790688, 2.6620161834659215, 2.666886991010132, 2.6675583765245916, 2.6682395725293158, 2.673797069594098, 2.690854591021195, 2.7206813109840673, 2.756882539836672, 2.7995933871283394, 2.848952903895765, 2.9054091842798933, 2.9526474026056406, 2.971025353186327, 2.973437850488491, 2.9758640595994525, 2.9950985187824237, 3.049231775880212, 3.127398041564704, 3.2126152731126543, 3.305280519326262, 3.405246819279864, 3.5138372926828003, 3.6014937820402992, 3.6356775487588027, 3.6401341594204357, 3.6446134022017747, 3.679805063344262, 3.776877527134674, 3.9135970880478768, 4.060285248009546, 4.216707067701644, 4.383468259825573, 4.561051891652203, 4.702467747336661, 4.7571413995370895, 4.7642571109370815, 4.77139246191477, 4.827387530627005, 4.981205636961157, 5.1955890811697945, 5.422939540790406, 5.664387789077389, 5.9202498427581745, 6.191694085634731, 6.407519209265316, 6.491212094061338, 6.502010396911244, 6.51283447081114, 6.5980028431921225, 6.832961521953979, 7.160029992272782, 7.506446532203939, 7.873577912407795, 8.263591056123543, 8.677689878948902, 9.007147927716222, 9.134294592449578, 9.150843623808322, 9.167428020431538, 9.297597859362485, 9.655619219609818, 10.155666155121292, 10.687336585688398, 11.252616495982654, 11.853804476274801, 12.494134364752227, 13.005343051365903, 13.203478726964773, 13.229279093508099, 13.255141450919874, 13.457923345425469, 14.01867127807554, 14.802432860522275, 15.639229683035355, 16.531762011162424, 17.484124837719484, 18.499938761085616, 19.312352873533285, 19.62756349184912, 19.66860070314679, 19.709728727160424, 20.03209333620818, 20.920928745940788, 22.167822062460004, 23.49941150821857, 24.922302466090052, 26.444045058923617, 28.072542810551905, 29.37733361547715, 29.884413449029978, 29.950599515524118, 30.016935949404317, 30.536538582165402, 31.97206095480466, 33.99012985579236, 36.15211802383838, 38.471349032166145, 40.95619800289986, 43.62246833270081, 45.76736696187926, 46.59991866361074, 46.70846247213424, 46.81728076083867, 47.67145317300167, 50.03570892690234, 53.370203353568094, 56.94896386691548, 60.79940973387819, 64.93555402113937, 69.38406355870347, 72.9713627908398, 74.36617107486776, 74.54823269554792, 74.73081743001597, 76.16384827642416, 80.14185113768148, 85.75564427277763, 91.81586630949084, 98.33947197942614, 105.3737530156347, 112.97265450084394, 119.10485130965871, 121.49365314536746, 121.80568797761232, 122.11864610316216, 124.57714808481308, 131.40789970111362, 141.06907975387696, 151.51168689445495, 162.79390360189495, 174.99515280205242, 188.18626938773315, 198.86071839204223, 203.02317032962446, 203.5664323150116, 204.11143695397422, 208.39706785526226, 220.30949011280507, 237.16830838153663, 255.41107217983262, 275.1246714153917, 296.3883099672169, 319.38708504709956, 337.9102765317365, 345.11788447507695, 346.05867651797337, 347.00208020132095, 354.4178204510425, 374.9770478587344, 403.8764728977158, 434.91966345416824, 467.92172643504625, 503.09617803233897, 540.2575597275181, 569.6882637689864, 580.9912541489919, 582.472118757189, 583.9478129831865, 595.4412301743998, 626.7046383412335, 669.2850930806001, 712.9435096938089, 756.9859195518554, 801.0620621385624, 844.4200052540605, 876.3069453606339, 887.9662182279535, 889.4563343565543, 890.9424421126057, 902.3235193216589, 931.366853292881, 967.3783702570581, 1000.0685233910749, 1028.430838008138, 1050.740788330089, 1068.2113200261972, 1077.832608097974, 1080.404505502223, 1080.7458121816742, 1081.0821088601379, 1083.508505546681, 1086.700149509982, 1085.595281276025, 1078.5342172708617, 1065.9879037896483, 1047.5330625446832, 1023.848433229636, 1002.2767047784105, 993.5491765666621, 992.4165621886851, 991.318599585509, 982.6125705593411, 956.7363520440932, 919.4722982319244, 879.387782839651, 837.2635241796511, 793.8590317964422, 749.7595527604417, 716.4248719626237, 703.9500639537225, 702.3324306808413, 700.7153160878556, 688.32196693187, 655.6591499042121, 613.4955509091209, 572.9178898674494, 534.0940550034812, 497.2151137329917, 462.3730241169569, 437.48429771180963, 428.45316898497657, 427.3008835804704, 426.1511983507228, 417.35156343800793, 394.612069308394, 366.31274404274274, 339.9792103173274, 315.56553692569196, 292.87565430406477, 271.8551680044127, 257.0141863099361, 251.67460530666625, 250.9945906209467, 250.3166507870521, 245.11954919457452, 231.78450764492038, 215.3388421424218, 200.102420225063, 186.03055989129874, 173.02135686604285, 160.9738477180523, 152.4757587271209, 149.41654595032298, 149.02636875189975, 148.63762550476233, 145.66003626853887, 138.03972897917325, 128.61858617758222, 119.8876613055768, 111.80570702339388, 104.31068185275946, 97.36352788819418, 92.45242862945534, 90.6857819489927, 90.46059263857612, 90.23599773981095, 88.51432782759045, 84.0918992549513, 78.6144341229068, 73.52471882499789, 68.79913664764649, 64.41002717450364, 60.32748765511488, 57.43251236673229, 56.38935516579318, 56.25660009005586, 56.1242520651105, 55.10681817646346, 52.4904198227395, 49.23791482774383, 46.2157371709502, 43.39612567702349, 40.773842561357974, 38.32792863245545, 36.59180566504772, 35.963327728067135, 35.88339329237006, 35.80365584269744, 35.19193812136953, 33.61492793747652, 31.653262772498408, 29.822615993476987, 28.113909511445947, 26.51772355265052, 25.028327037656638, 23.967514579491453, 23.58359168621654, 23.53462106307756, 23.48578043625884, 23.11140936360312, 22.145772057967715, 20.94165551637398, 19.81579042652275, 18.76330981695707, 17.779028110163534, 16.85830321518865, 16.20292419011245, 15.9658182076568, 15.93562914468432, 15.90552507876826, 15.67400057991734, 15.07685563136727, 14.332516046137487, 13.637281738207193, 12.98771919137245, 12.382608748541536, 11.817431936413442, 11.415633411636739, 11.270481003304011, 11.251986073557305, 11.233541541650032, 11.092205618526526, 10.72873008019078, 10.276711652994768, 9.855916043360995, 9.465472850669261, 9.102768041235057, 8.767063629185119, 8.530140025119893, 8.444703783830931, 8.43384330309175, 8.423043335690155, 8.340276993316387, 8.12860782042974, 7.868505436840227, 7.630050682765431, 7.412624120219353, 7.215529945245074, 7.037776821353063, 6.9159087905765, 6.873095831153508, 6.867714125938566, 6.862364053465876, 6.821255955837027, 6.718365113720936, 6.597849572685298, 6.494667569323594, 6.40851421993143, 6.338998613637101, 6.286377674087798, 6.257468732837913, 6.248924349391824, 6.247907673371088, 6.246912350454178, 6.239891718514493, 6.231718329107448]}, "3": {"0": [2.6339558373465604, 2.6507585292951803, 2.7137995313842405, 2.8227919357009092, 2.917077316615707, 2.9431142561263397, 2.9454838424066425, 2.9478617855568934, 2.9752947264620664, 3.099612148960993, 3.3322718289198865, 3.618592858359619, 3.9661160847963597, 4.380431014490604, 4.867887097701535, 5.226360194914718, 5.31866939109654, 5.32703652086889, 5.33542647901746, 5.430792714499361, 5.848219124635125, 6.581130280300239, 7.436745755135178, 8.433127953767348, 9.597515289635425, 10.961408963018425, 11.967551527633267, 12.228359440622794, 12.25187034281531, 12.275549180813181, 12.544188542663552, 13.728917751096489, 15.836406352757127, 18.329381835535727, 21.279723994935534, 24.782159566947936, 28.953678017378255, 32.0704051321251, 32.88229086182726, 32.955702378649754, 33.029305507908816, 33.86986309058005, 37.59329724268255, 44.28600053029475, 52.33199797555822, 62.023975905169245, 73.72898504524782, 87.91603488284672, 98.66358540130315, 101.48685366644966, 101.74187918220309, 101.99755887024982, 104.9182068810175, 117.96609277273582, 141.74521600201294, 170.76817891074063, 206.24805307019233, 249.57068150942797, 302.3345001829199, 342.231476662203, 352.66352005953655, 353.608272333944, 354.5553605134046, 365.35857982799644, 413.03692524064485, 497.25955647654035, 593.4397686553781, 697.7600620479272, 802.8206344321068, 898.0078191743381, 948.9018570300532, 959.4746584217083, 960.3544271603186, 961.2285150355904, 970.9632451397512, 1003.3035346162711, 1023.7329644858919, 1007.3511301540203, 955.648432250338, 875.4407354395332, 776.3672085928395, 707.9738357017153, 691.3226839792977, 689.8418550440812, 688.3604076202305, 671.6271508243331, 604.340471497053, 507.0923695505344, 421.55313956628305, 348.6414654516269, 287.8438955192729, 237.6719524104078, 210.1482543001088, 203.97412723907806, 203.43453389754163, 202.896514569412, 196.95656453722276, 174.372187007867, 144.70714133990384, 120.42643349437354, 100.52062332972709, 84.14780885677622, 70.6679005114239, 63.23347318038401, 61.56113928002657, 61.41451276388071, 61.26832313910019, 59.655191542072636, 53.48612185080873, 45.30346993372099, 38.506012331667286, 32.84664034858495, 28.1243476922035, 24.175560227324638, 21.971902945212985, 21.47393102604176, 21.43027681027248, 21.386727026870542, 20.903973967832464, 19.05185408922241, 16.56768471954937, 14.48274032440543, 12.7362284192518, 11.27819761493188, 10.06584945699998, 9.396094975027587, 9.245776812881552, 9.232630427654085, 9.219517424440086, 9.074289601939208, 8.52322039848571, 7.805632261735955, 7.235786488684351, 6.799524329293814, 6.485426563407177, 6.28764254174128, 6.22445900240538]}, "4": {"0": [2.6440403206454226, 2.664316072569837, 2.673299442399962, 2.6740605453927557, 2.674840093460579, 2.6851786446062493, 2.74991273367169, 2.909078182157667, 3.1392532676874407, 3.4459644807772603, 3.838089421133043, 4.330271534215881, 4.697221118476301, 4.784570381211078, 4.791764759772716, 4.798978038729805, 4.8889834212902965, 5.328530957143086, 6.143492633612327, 7.130358147961211, 8.321657794546343, 9.765793134926401, 11.52235515681433, 12.826466938394057, 13.137495686245282, 13.163161302305708, 13.188886460118159, 13.51062412247386, 15.090816786384163, 18.063509718044948, 21.721334582536237, 26.24486870459182, 31.866013775736334, 38.880730246508314, 44.18379127796247, 45.45949533188601, 45.56457288539493, 45.66992460005997, 46.99185078852187, 53.54228998000328, 66.08788088837841, 81.94892975127989, 102.05407934723378, 127.62229295992361, 160.2312170312004, 185.27820706686734, 191.3397676754224, 191.8414546308195, 192.34497400503813, 198.64635177188205, 230.03228650137223, 290.63860279622895, 366.8584455455775, 460.64029423026864, 571.5942914196379, 694.0921151233138, 771.4026947410086, 788.0534603455143, 789.37477175816, 790.6929834761736, 806.6664783636443, 874.6313183395197, 953.9436731999954, 987.3201576443338, 967.5333573481928, 898.7456766779802, 793.7781991029232, 717.2549733642081, 700.0573239782874, 698.6556625435665, 697.253563203666, 679.9943192042119, 602.2925224558617, 487.7110415295205, 389.2791066895743, 308.6446538416657, 244.33347010989377, 193.60101385591048, 167.4053288194521, 162.1465018703031, 161.72693727190284, 161.30860241329242, 156.25187190120297, 135.3691407282704, 108.16683635774727, 86.80524369361714, 69.97583943810525, 56.67589858390243, 46.12846678412975, 40.62213900301249, 39.51012929300454, 39.42150838289811, 39.33311495124567, 38.26051744112922, 33.79433679638987, 27.891764919652477, 23.159665605107758, 19.353831080684298, 16.28805955068073, 13.817581772535604, 12.517132757753426, 12.254024399202054, 12.233018088959676, 12.212066793989365, 11.958619610976006, 10.903979169103419, 9.516420057537628, 8.426178822328334, 7.586742123650938, 6.9659828714086816, 6.539000813505053, 6.3626483253282835, 6.333141869880682, 6.330885273151283, 6.328640739218075, 6.3028540813359255, 6.244008515004404]}, "5": {"0": [2.6569075650263456, 2.6857626017251235, 2.795932828094161, 2.9070194231132276, 2.935309815018611, 2.9375901485280087, 2.9398797513053916, 2.970007271446992, 3.129204316376636, 3.455080359088756, 3.8813845438485752, 4.4247493261065465, 5.101136095045826, 5.9334613494362065, 6.550137091217763, 6.694166298788612, 6.705498496646515, 6.716835827190599, 6.865610007920252, 7.6092522553802935, 9.010679147352493, 10.737360579205788, 12.877199816490123, 15.546528931561317, 18.88218989882016, 21.389359454971906, 21.979195301479393, 22.025694922773383, 22.072382823887374, 22.684721614213057, 25.77999981273927, 31.75432343527612, 39.33322689578634, 48.974003381309686, 61.292108832233446, 77.09363835163305, 89.26104640038594, 92.15511619301539, 92.38358949214783, 92.6127178622892, 95.62434480874543, 111.01794371235593, 141.30326866194557, 180.5469262207231, 231.31778275640897, 296.688367667659, 379.69431147532237, 441.8511753153315, 456.3066057470794, 457.4411632320894, 458.57766187613936, 473.4115355779948, 546.2895002412048, 673.1254594325139, 799.253287366393, 903.5053208770457, 963.0249337594346, 966.4137938146422, 938.4866772051722, 929.9285001325744, 929.181696232833, 928.3976999897388, 918.3337883511317, 861.8899676798653, 745.4043520841783, 616.6288248436355, 494.7640193479123, 390.05414522025774, 304.95459544772837, 260.9030632574604, 252.24245911151777, 251.58389787477253, 250.92598061159111, 242.58656958429526, 207.55943865870287, 162.20764901840116, 127.18521156883364, 100.14916934113404, 79.23687755608883, 63.01057941139139, 54.72205720180436, 53.09307620077599, 52.969126653399755, 52.84550758331667, 51.2787755315494, 44.67930808395956, 36.05115329811531, 29.27299163882072, 23.936319718898154, 19.717341232060637, 16.372351919696165, 14.636610617947614, 14.293824847144483, 14.267758379571555, 14.241761999272038, 13.91164931256146, 12.51438797168037, 10.684433031735113, 9.258840906657007, 8.164763749276709, 7.349447600778904, 6.776042861845577, 6.528833312753432, 6.485858114588645, 6.482732342147633, 6.479651232949893, 6.441563367869623, 6.347290365628062]}, "6": {"0": [2.676426767165514, 2.6884415655715, 2.732856437770288, 2.8101932805356404, 2.9194469577154685, 3.01056291602937, 3.037337478608078, 3.039933759151817, 3.042539901860823, 3.0706685526352975, 3.1854419016169975, 3.389035844547475, 3.6313270988750115, 3.9157719027914424, 4.24763268149029, 4.630730963772468, 4.91540943450192, 4.995226255951832, 5.002877262793912, 5.010546198304811, 5.092641354421983, 5.419780893687068, 5.968282922488212, 6.592816794616771, 7.302813976430593, 8.110643278624787, 9.029840290168414, 9.710886724923494, 9.90175235386357, 9.920050708906286, 9.938388947041673, 10.134665015265515, 10.91759403583733, 12.240253054870328, 13.75758320980487, 15.50348244460051, 17.512713923841574, 19.824245445608256, 21.548100442276475, 22.03410527485249, 22.080775665414127, 22.127553776131453, 22.628208080463892, 24.635457858104427, 28.054778570101224, 32.02045708963877, 36.626757907652774, 41.982797999922504, 48.22413578384203, 52.92923057744976, 54.26203870217888, 54.39023715959327, 54.518746899842185, 55.89535009196596, 61.429838439346476, 70.9457221805484, 82.08694315482117, 95.15282338814731, 110.50293646357127, 128.53130677415842, 142.21229384741156, 146.0965999079834, 146.4698887275632, 146.8441985882281, 150.86416690608377, 167.0812373825258, 195.05376150166524, 227.8926675864786, 266.3254458306111, 311.1976585442395, 363.19477611197016, 401.8372656109664, 412.6800501035077, 413.7195935909568, 414.7611578270063, 425.8857000869666, 469.9642661995929, 542.3442315779208, 620.533513705911, 701.7204181503173, 781.2457261762675, 853.7244115509762, 895.0943125505833, 904.9517095724002, 905.8596446293786, 906.7637971282338, 915.7793540815702, 944.7277077222719, 971.0795778341195, 974.400295627407, 954.7855728526048, 913.5132974890031, 854.1306985130478, 807.084580896742, 793.8507330059356, 792.5840903471286, 791.3177335335685, 777.7129196733285, 725.4856041192207, 644.1264712016331, 564.7393766346738, 490.4390875071364, 423.13429935281135, 363.5419624103246, 328.1942365625538, 319.3775714820306, 318.55333809513814, 317.7310813720685, 309.1580086325436, 278.8683625262154, 238.60279630226822, 204.21797431166397, 174.90405905138178, 149.96521801507717, 128.76069191211025, 116.46975070469834, 113.42037564376699, 113.13609807749917, 112.85261151076891, 109.90668367054678, 99.5283112123449, 85.83951559750521, 74.1829739694357, 64.23399742622287, 55.73839530179928, 48.4721702655236, 44.23912427447249, 43.185622467952086, 43.08735164074957, 42.989335132336564, 41.96783844056368, 38.36402837250777, 33.58036194804265, 29.468978446828245, 25.932127416747377, 22.885107158847422, 20.25749128120545, 18.71408699958138, 18.328771491827315, 18.292779066531107, 18.256878885435636, 17.88359888319458, 16.560121048893233, 14.794229655294744, 13.271641249521585, 11.961008818241691, 10.83796331364256, 9.878504231915944, 9.322185814424975, 9.184347597504274, 9.171535389538656, 9.158769930722453, 9.026118968282535, 8.560326396192703, 7.9556714891471945, 7.457838876349888, 7.057947246617018, 6.7491353592892125, 6.526712338359305, 6.425102363131637, 6.4041235309373, 6.402280213503953, 6.4004591663266766, 6.382643601176593, 6.353667557501459]}, "7": {"0": [2.6900390996065817, 2.693020074475062, 2.7036501955196113, 2.7207198641059795, 2.738290583273303, 2.745883323636413, 2.7469098991202983, 2.7479285905758806, 2.756212931785507, 2.780679996902242, 2.818912921804332, 2.863951687619831, 2.9165837028798984, 2.975753853397163, 3.041895339886812, 3.096693193952791, 3.1182420649423843, 3.1210670645302443, 3.1239026814362076, 3.1462552246942352, 3.209093642298028, 3.2985595616594106, 3.3959850686147135, 3.501700355476671, 3.615714228121405, 3.73857125070632, 3.8376371310686155, 3.876099962797687, 3.8811140026261652, 3.886140520952902, 3.925578816179505, 4.034664555980708, 4.188385383891878, 4.352530804040338, 4.527877510771571, 4.7145867096149265, 4.91309816519344, 5.071363686034303, 5.13263300487106, 5.140604035875229, 5.148592224450032, 5.211111458214186, 5.383218551029139, 5.623126512953508, 5.8776677580159795, 6.14743248237965, 6.43403934657524, 6.737873846322758, 6.9797032591631645, 7.072915166631683, 7.085067367196973, 7.097251658578393, 7.192728594317366, 7.4549314000422156, 7.820796492908158, 8.208571421617718, 8.61993115196867, 9.057182772476724, 9.521787519338305, 9.892451566704041, 10.035488876558931, 10.05410381720304, 10.07275888095697, 10.218809189048953, 10.621872887721581, 11.185312944753168, 11.78513559864951, 12.423581711551133, 13.103838553026382, 13.828522165833801, 14.407415104635552, 14.631334449898823, 14.660537392048793, 14.68983623581554, 14.919365259614285, 15.552535496519555, 16.439876138017038, 17.384860582953696, 18.391880805462378, 19.467100682648944, 20.61283340959462, 21.530335067821518, 21.886393276134886, 21.93276984769905, 21.979253015016162, 22.343080303996068, 23.34787576288683, 24.75954421174105, 26.268170918202433, 27.882671923045745, 29.610878143019594, 31.459200167027856, 32.94394887851185, 33.5197372376965, 33.594845836549645, 33.6701402761076, 34.260610232044314, 35.89188339827758, 38.18633484264926, 40.6460388687536, 43.28294881825645, 46.11072513762102, 49.14190771675228, 51.57853982704959, 52.526991342089424, 52.65063107620463, 52.774337409177875, 53.74442392815763, 56.431519913581496, 60.223542856722325, 64.29585434521097, 68.66798676411923, 73.36741351965001, 78.42076092661756, 82.48811559237004, 84.06998800951409, 84.27649110805058, 84.48344720747777, 86.10587103188412, 90.60832004335364, 96.9575804523329, 103.78847151918747, 111.14112310131642, 119.04172782191444, 127.56027516518223, 134.4199361299196, 137.08700337538548, 137.43490940029818, 137.78373157749496, 140.52824119770105, 148.12591473888534, 158.8606498070166, 170.41379775681946, 182.8317630950464, 196.1900800719169, 210.550376448018, 222.13021257477115, 226.62927350214397, 227.21592844889346, 227.803945352274, 232.4102725098432, 245.19228670646498, 263.18680541205026, 282.46364474124675, 303.12994062455846, 325.1952853812271, 348.8284557467102, 367.669390683285, 374.96600054906594, 375.9152276649359, 376.8630062890242, 384.3086808388395, 404.76008609344615, 433.2693016866368, 463.3174145814903, 494.9299507932232, 527.9422528208179, 562.1940098453492, 588.8282474768556, 598.9294895810008, 600.2342731155485, 601.539986798475, 611.6442949451188, 639.1187701293982, 675.7087420468723, 712.2387048022696, 748.4401823158364, 783.5403776588768, 816.8585594490918, 841.1864414281262, 849.7818147033984, 850.8685803540732, 851.9522509389583, 860.2790754494831, 881.1510347081087, 906.3261098735668, 927.794509727284, 945.1121904963146, 957.9304855422965, 966.6804017942121, 970.0596336288496, 970.3096142383542, 970.2699696897043, 970.2231503755361, 969.8921645828342, 968.2098367961582, 961.6057363318101, 950.3788898878299, 934.5936067410748, 914.4545689870603, 890.8888506012216, 870.5148292636942, 862.6202303605571, 861.589855342153, 860.5566399331669, 852.1991153917237, 828.732435601268, 795.8337290650012, 761.479013625364, 725.8188433317038, 689.1499385932516, 652.603591996763, 625.0493822011845, 614.7261841197961, 613.402058846817, 612.0794496738243, 601.8733959602827, 575.1038853514707, 540.4561015436515, 506.9936466059297, 474.83816053312285, 444.25406383063256, 415.13624433174516, 394.2083861787755, 386.5977867381537, 385.62568086386085, 384.65575810228637, 377.21122239150736, 357.95667918097996, 333.7841235365535, 311.1529111527361, 290.00356791118804, 270.1917138097954, 251.75128470143972, 238.63403478757772, 233.90583496081723, 233.30046003777971, 232.696794211395, 228.07660360505668, 216.19178221572827, 201.44674944210178, 187.71967408137536, 174.96419817691898, 163.11809048291263, 152.09158190949302, 144.2847038212476, 141.46977062809097, 141.1114542706632, 140.75404284701517, 138.01285389493927, 130.96889462237743, 122.22451964458156, 114.10405140153243, 106.56302717087979, 99.54222238700397, 93.01883378385338, 88.40531123378942, 86.740846846002, 86.52858113524658, 86.31685127722399, 84.69413053775943, 80.51920754905387, 75.3398675331018, 70.52152247232225, 66.04039433033597, 61.868780685088126, 57.984338025389924, 55.229273185321254, 54.23568293999656, 54.10902307363251, 53.98249700940213, 53.012084295815455, 50.51718470795775, 47.41606934485993, 44.52608598122097, 41.83301433208098, 39.32329312292277, 36.981204089838144, 35.31630965437748, 34.714262163037205, 34.637550549936336, 34.561010442767554, 33.974425496216845, 32.46453527329061, 30.58276459673191, 28.827224336054517, 27.18797858272649, 25.656700878575812, 24.227374269020455, 23.209149355316757, 22.840456191546714, 22.793429628870342, 22.746520893967794, 22.38670498430156, 21.460278448725738, 20.30400633039352, 19.221946369671866, 18.210516010899216, 17.265307012301573, 16.3802727535323, 15.7499986694245, 15.52194301871912, 15.492855042754508, 15.463840606559108, 15.241323061049721, 14.66747587579268, 13.952197888419505, 13.284219426486246, 12.659745911099867, 12.078417298695102, 11.536162895031714, 11.15092582312722, 11.01180163558103, 10.994093719755682, 10.976434205048058, 10.841108916485794, 10.493060280573104, 10.0605471225603, 9.659465513054363, 9.28706934460516, 8.942749011994264, 8.624237694288357, 8.400469070352196, 8.320049550904582, 8.309834406136767, 8.299651109937898, 8.221755622429315, 8.022895678500182, 7.779282773517005, 7.557475022499372, 7.356470361440985, 7.175451286979148, 7.0140179153562485, 6.904275875177622, 6.865994586028147, 6.861173651603119, 6.856377445214685, 6.820019910564811, 6.730120567950744, 6.626707695652039, 6.540952965231452, 6.472688334514131, 6.421984581593742, 6.388069461167588, 6.373507241985536]}, "8": {"0": [2.705622885683056, 2.7061649233197063, 2.707401942304663, 2.7094987816310048, 2.7119416052374077, 2.7133090893974954, 2.7136976886280384, 2.7140960333113253, 2.715632363065301, 2.7193598353627406, 2.724778357341975, 2.7308631430811117, 2.737595070688669, 2.7452695969195418, 2.753855632967706, 2.761411781601387, 2.7652368351585497, 2.7663220325487035, 2.7674183011501836, 2.771442831403822, 2.7802088651035914, 2.791728993705531, 2.804175338776885, 2.8176886368238705, 2.8319016741103282, 2.846890725611868, 2.85945876131725, 2.8655651345358093, 2.8672922672385366, 2.869027745427944, 2.875431728669843, 2.889296273530508, 2.9073013404626877, 2.9263312735438736, 2.946280133719994, 2.967149521069255, 2.9889125912872196, 3.006911939754868, 3.0155624613145786, 3.0179486562534454, 3.0203402633825394, 3.029162704199498, 3.04833285033286, 3.072913320906302, 3.098626688801318, 3.1252978143803487, 3.1529937472089413, 3.1815886230316885, 3.2051362909102816, 3.21644791084565, 3.2195664690393024, 3.2226960096965085, 3.2342277736736347, 3.2590995473795092, 3.2910091956971352, 3.323720665619494, 3.3575598734236323, 3.392467896518308, 3.428413403912243, 3.457909984749659, 3.4720750823647437, 3.4759831746908767, 3.479902286375645, 3.494286122758446, 3.5252517778677643, 3.564917120853945, 3.605552776018923, 3.6473397724171113, 3.690397947557692, 3.7344627870126694, 3.7705199897037387, 3.7878081484040402, 3.792576386327286, 3.7973583232058905, 3.814911258860293, 3.8526283908171868, 3.900830743817613, 3.9501771659384497, 4.000763340211659, 4.052655135605175, 4.105854764243171, 4.149436840423964, 4.170313481086419, 4.176066880601443, 4.181834320202287, 4.202959982046807, 4.248314810979573, 4.306205678074216, 4.36547939086371, 4.426161754819135, 4.48828758456703, 4.551790860916445, 4.603668359968031, 4.6285135823605374, 4.635348936788374, 4.642197415197664, 4.667325199486608, 4.721223084870033, 4.789938300749151, 4.86012823795486, 4.931930741707478, 5.005324288021666, 5.080236611071704, 5.141346910345935, 5.170582548151784, 5.178635480930788, 5.18670630088068, 5.2162949154054985, 5.279664675298401, 5.360481455246242, 5.442986521092599, 5.527250322798778, 5.613284442107628, 5.701077417072729, 5.772683773300504, 5.806895948675188, 5.816317138095764, 5.825758172589381, 5.860375939130997, 5.934569308761576, 6.029171328385063, 6.125838678708479, 6.224505532371281, 6.3251118942198135, 6.4278208965111165, 6.511549221855636, 6.551590960758933, 6.562625996184713, 6.5736863047799945, 6.6142624909899075, 6.701170229697544, 6.811859388966087, 6.924863770371123, 7.040299862253494, 7.158224228487615, 7.2783273033768605, 7.3762244373108, 7.42301536548516, 7.435899043917952, 7.448809266192183, 7.496206663152622, 7.597946788711452, 7.727361348629801, 7.859572906333479, 7.994654150935315, 8.132552037111054, 8.273368676607154, 8.388122064226621, 8.442990452729179, 8.458129549353862, 8.47330423110286, 8.528963754747114, 8.648247563830623, 8.799980259830567, 8.95502039360341, 9.113556647549597, 9.275680673748626, 9.440957974680096, 9.575840935097114, 9.640404320262517, 9.65818507508057, 9.676006292232328, 9.741383550883244, 9.881620234462961, 10.060156310743244, 10.24256572975123, 10.428984803990366, 10.619628807176019, 10.814654937090483, 10.973626746301155, 11.049621873680357, 11.070556903481647, 11.09153924076476, 11.168510273760036, 11.333549797235202, 11.543937144540543, 11.759129744781848, 11.979268170741811, 12.204556337425831, 12.434756957674704, 12.622527517244077, 12.71243315705009, 12.737206438696642, 12.762038355891638, 12.853148707095642, 13.048561835607279, 13.297726499107632, 13.552340525917376, 13.81284724778305, 14.07931837154515, 14.351536991145254, 14.573730416311804, 14.680160475717134, 14.70949172238372, 14.738894404002309, 14.84679802415038, 15.078387299307922, 15.373907415473816, 15.675710400502384, 15.98435105304801, 16.300175927350626, 16.62393816728481, 16.887647580896044, 17.013799699426105, 17.048541228101204, 17.083356693930227, 17.211157134653565, 17.4857103098634, 17.835952956640817, 18.194058506498326, 18.560557947767297, 18.93576333358358, 19.319181215810534, 19.6323595637768, 19.782383568502205, 19.823731093561246, 19.865180236870707, 20.017240986504824, 20.343573465880702, 20.75956306146552, 21.18537212048213, 21.621075105513267, 22.067773851232236, 22.524322640041817, 22.897593376892303, 23.076152852515442, 23.125342262187633, 23.174642868856385, 23.355931943576064, 23.74500281555955, 24.240739463478796, 24.74838468699809, 25.269109581553998, 25.80174537332163, 26.347412623480096, 26.793503241117282, 27.006941815973263, 27.06580463044015, 27.124828298902173, 27.341584749994762, 27.80689322015997, 28.401889371763232, 29.010184766024487, 29.632164604993687, 30.27033090748848, 30.92409796914203, 31.45916380296699, 31.715624156937793, 31.786318712562675, 31.857192369844746, 32.11706937397118, 32.6748568635593, 33.38754104089992, 34.11692696758716, 34.863187985347075, 35.62833355484629, 36.41302442670446, 37.05387829101895, 37.361244203705375, 37.44599573757145, 37.53097251069327, 37.8429844223982, 38.5135190988934, 39.37027117069165, 40.24754992760508, 41.14592932008696, 42.06554547951185, 43.00917218937697, 43.7815212020766, 44.15157632456965, 44.25357418441627, 44.35583601274385, 44.73125389390144, 45.53803471265718, 46.56843777479358, 47.62432002371395, 48.707388545410794, 49.8188175346028, 50.955278688179604, 51.885180269504055, 52.33078944776296, 52.45378707444977, 52.57781801213273, 53.03251929180288, 54.00467629950116, 55.2465188914808, 56.52018923649757, 57.82911203859978, 59.16867774359413, 60.541512810988195, 61.6670007431589, 62.20729810760627, 62.356331209790504, 62.50578356850933, 63.05461488748583, 64.231982851287, 65.73453780925766, 67.27691882669896, 68.85700153998974, 70.47812294098675, 72.14374816811457, 73.50945841774947, 74.16237716551714, 74.34210226673305, 74.52236041174542, 75.18468866607938, 76.6102198737692, 78.42919038107593, 80.29798304272491, 82.21540600352235, 84.18404104421553, 86.20093451737324, 87.85278382231782, 88.64459679201352, 88.8633166997008, 89.08268624046012, 89.88809447814305, 91.61350151228065, 93.825553749753, 96.09433266054059, 98.41893366696658, 100.80516849800632, 103.25244970774345, 105.25886330311778, 106.2212231493838, 106.48645925084203, 106.75238905939112, 107.72904262515848, 109.829162212123, 112.5144746511743, 115.27015271261939, 118.09188953629283, 120.98970658575021, 123.96446374011622, 126.4068796964491, 127.57815539958587, 127.90114649699922, 128.22491071826192, 129.40851890597696, 131.95815196339223, 135.22188107651738, 138.56884243742883, 142.00081624493953, 145.5312096843808, 149.14160804408343, 152.09852951957967, 153.5157817746967, 153.90654656062304, 154.30055723629093, 155.74795667113287, 158.8525882088563, 162.81945565427625, 166.8934988515275, 171.0651092500983, 175.3446231919631, 179.74139998053357, 183.34319208516087, 185.06474013523078, 185.5394842620519, 186.0155195487767, 187.76363417955727, 191.52662451888799, 196.33885436428181, 201.27208994853797, 206.34586188348675, 211.53373131724427, 216.85611613493478, 221.21869658782404, 223.3133819649711, 223.89077579684215, 224.4695315853443, 226.59310768142487, 231.14899842038494, 236.95762628008322, 242.9252030176545, 249.05180947327204, 255.3224299402934, 261.76269625338784, 267.0258758911207, 269.5443684188956, 270.2381337454566, 270.93347429729374, 273.48665809753345, 278.9747173103504, 286.002872738069, 293.18603807640545, 300.53010578093176, 308.04412453551583, 315.7508918101553, 322.06059667758234, 325.0794962981807, 325.9111170644381, 326.7446197583744, 329.7975919092009, 336.3361745879872, 344.6996403809405, 353.25093695954047, 362.00235526710577, 370.94870543706963, 380.0948157163651, 387.5232097142683, 391.0809993505696, 392.06141391074686, 393.0441947240552, 396.65071489562143, 404.39876382881545, 414.22708648842024, 424.24581843412307, 434.4913505452009, 444.846837221708, 455.4468623033414, 464.0864553435662, 468.21548059624706, 469.3516866149868, 470.4865199922707, 474.64396814671073, 483.5114484066312, 494.7616794211031, 506.2640627314522, 517.9052080010609, 529.6856769241685, 541.5743934653813, 551.1723784659994, 555.7298502628845, 556.9988843391593, 558.2711278350898, 562.9409254845766, 572.8303412285406, 585.2549784404513, 597.7963808058395, 610.4715833425329, 623.2225583979973, 636.0399274846993, 646.358987850282, 651.2570447092877, 652.6041245478282, 653.9514154978216, 658.8503707054019, 669.2449853174329, 682.2658567093033, 695.2063206833188, 708.109269734598, 720.9299817856902, 733.7272484852125, 743.9590792611993, 748.7717098309201, 750.0878731079939, 751.4029158106396, 756.2269875356094, 766.4343094837724, 778.8629122490656, 791.0297556419077, 802.8754994720304, 814.7591320863936, 826.3613804582095, 835.3519855412303, 839.5699464350569, 840.7274703308208, 841.8807353100392, 846.0531544189934, 854.6998544284174, 865.182396404641, 875.3165672504294, 885.1305452775986, 894.5308101354478, 903.5399441406923, 910.5190521170646, 913.69000210893, 914.5358165603152, 915.3693740843355, 918.3639009353786, 924.3948755347416, 931.7127446184032, 938.4712092291204, 944.7506711498239, 950.5968187491056, 955.8555172326832, 959.4573972747088, 961.1869226218828, 961.6588715455192, 962.1073464030227, 963.4470186304968, 966.3808348916241, 969.5934246463363, 972.3904293880834, 974.4419185983334, 975.6750512594688, 976.3552178661741, 976.5636697958624, 976.5323084869245, 976.5091753800879, 976.4797878735714, 976.3403687652058, 976.0118555103525, 974.7850453144517, 973.0425688280968, 970.6779632813675, 967.3714953563095, 963.5554519553834, 960.1739986864775, 958.45206759793, 957.9633332105317, 957.4687958833892, 955.6148802959051, 951.4014769294454, 945.7536025488013, 939.6930191098604, 933.080536484667, 925.9736848400441, 918.3161724271209, 911.8526757659213, 908.6638480203359, 907.7774046707924, 906.8864236090004, 903.5566706102287, 896.3538668928509, 887.1230726868363, 877.6240455433207, 867.435255591344, 857.0529166971304, 846.2787739236279, 837.4236392751824, 833.1884659345569, 832.0211016265675, 830.8507983013047, 826.5551411147445, 817.3427644048186, 805.6030815609531, 793.6197863292123, 781.43861815355, 769.1121335220759, 756.621502987214, 746.5428378034227, 741.787840273644, 740.4823316392793, 739.1927273568302, 734.2771612832142, 723.829479422609, 710.8131757518005, 697.8194389419118, 684.9712326168395, 672.1363311903169, 659.1116916934297, 648.6994409453705, 643.7889194728994, 642.447147854029, 641.1212725240226, 636.292382836423, 626.1131972714379, 613.4107834020826, 600.6896450961794, 588.1037297075022, 575.7211327743963, 563.3909608852981, 553.5660603636226, 548.9553129800958, 547.697051237095, 546.4413952482278, 541.8802674815088, 532.2938633440535, 520.4612064778793, 508.78503358751345, 497.33617573263876, 486.0077638936645, 474.95791973526156, 466.1953116135228, 462.1041197470869, 460.98925822527724, 459.87494413970757, 455.80646696625155, 447.29436902200865, 436.86077864756146, 426.5968161625378, 416.4911326201744, 406.598751592288, 396.9203253677213, 389.332849300782, 385.7925495751703, 384.82604370729297, 383.8616843814718, 380.3607090075073, 373.04276419313027, 364.05996215162776, 355.2419266473256, 346.6627938332619, 338.2611698712199, 330.01181454767305, 323.5943317014597, 320.60111554752467, 319.78199381707174, 318.9638888510564, 316.00186506420243, 309.83630503129416, 302.2828321423589, 294.87064300176456, 287.64608540518145, 280.5974750984429, 273.71895802967686, 268.32178717699685, 265.8099048390466, 265.12577926712777, 264.4434545016936, 261.9687598016075, 256.79584089544784, 250.49693179037746, 244.3524023294693, 238.35564303732792, 232.48806281916228, 226.77173616532735, 222.3047923737204, 220.22845592383294, 219.6626818748283, 219.09827942015986, 217.05027122336796, 212.7792720668685, 207.56230810474923, 202.46107622837323, 197.50296669468455, 192.66401345028146, 187.94991803008992, 184.26252707329525, 182.54724857194728, 182.08013597653016, 181.61395623782767, 179.92329073207196, 176.40263211173126, 172.10429149897612, 167.9043473915683, 163.81244538094353, 159.8252477568778, 155.94014302992665, 152.90809035365152, 151.4964353110852, 151.11173444185022, 150.72804085490074, 149.33639333092194, 146.4323528996079, 142.8891442130079, 139.43356879002818, 136.06951311662837, 132.7862813549312, 129.59570050590844, 127.09716149632582, 125.93413676953283, 125.61752957772235, 125.30182571522091, 124.15740066134617, 121.76970982851958, 118.85253445905846, 116.01076481734735, 113.24044998147805, 110.54297395384977, 107.91702547528978, 105.85695390327041, 104.89964326619761, 104.63918427294969, 104.37931815382238, 103.43682643306103, 101.47161056056292, 99.07389262620326, 96.73669970731689, 94.45842265528782, 92.23339549474282, 90.07011991638198, 88.37705997094828, 87.59086195785223, 87.37692375378195, 87.16363600805776, 86.38874316805271, 84.76989397726143, 82.79513170473105, 80.87061147858238, 78.99480071103609, 77.16417069148477, 75.37756344481791, 73.98174352720063, 73.33279348897537, 73.15610810770298, 72.9799188737236, 72.34175227567754, 71.00959568758603, 69.3800023637167, 67.79412805398637, 66.24721586246712, 64.73842850719466, 63.26366593090224, 62.11059084691761, 61.57474443288295, 61.42880439360134, 61.28325163946629, 60.755379169552924, 59.65481975870687, 58.31080255137277, 57.00063542833438, 55.72162960907967, 54.47464443523521, 53.256581346291576, 52.304274927160556, 51.86126550157589, 51.740620708195905, 51.62030191531679, 51.18399450134282, 50.27397952632585, 49.16305230544594, 48.079074483713015, 47.02050958810489, 45.987779158138125, 44.97922405943532, 44.191895298217524, 43.8252764097135, 43.725404062183244, 43.62578816714718, 43.26444074336868, 42.51032813533569, 41.588683239050425, 40.6897386394892, 39.81232150575227, 38.95644660458264, 38.12087613234315, 37.46776251990384, 37.16366019895561, 37.080803680897525, 36.99815360465476, 36.69829438652446, 36.071629243028454, 35.306246446514656, 34.559271881047735, 33.830111827293656, 33.119050567108886, 32.42590639037324, 31.882588960961446, 31.629853445584832, 31.560979122968632, 31.492270632951033, 31.242943204553008, 30.72235551586512, 30.08564001045188, 29.465134637185233, 28.859624674011467, 28.2684719259446, 27.691084102550313, 27.239065622020156, 27.028325579085077, 26.970901328668024, 26.91361778985794, 26.705917598484145, 26.272474156914353, 25.742631526322807, 25.22566230727155, 24.721156212574254, 24.228289001600658, 23.74711590646434, 23.37042075264157, 23.194811199300155, 23.146945093592613, 23.099189999957357, 22.925861627658595, 22.56401187570665, 22.12111651124783, 21.688830357287063, 21.267149802969016, 20.855293201707, 20.45336094191315, 20.1381844061905, 19.99132007064513, 19.95131203306406, 19.91140670898192, 19.766543989528788, 19.464238186697994, 19.094610453739758, 18.73366873377629, 18.380672517696134, 18.035971837136238, 17.699259529737407, 17.43601457252096, 17.313184798906246, 17.279691185679443, 17.24627793225253, 17.125157010302054, 16.872402356821013, 16.56322027261165, 16.261369218150868, 15.966745491895727, 15.678673627099155, 15.397173368855245, 15.176393988057768, 15.07364677678973, 15.045659068334546, 15.017744150612103, 14.916493231610561, 14.705329896568585, 14.446999771416257, 14.194518969653135, 13.948274703880456, 13.708043735490836, 13.473405080379317, 13.289557675881463, 13.203936540012906, 13.180606367053002, 13.157335602584208, 13.072894682020996, 12.896830081903092, 12.681516659182467, 12.47147733424194, 12.266734970657517, 12.066723136874707, 11.871710704184908, 11.719099225222255, 11.648106245596244, 11.62877208525136, 11.609486598711959, 11.539522013138711, 11.393584124060041, 11.215446438527824, 11.041633849273586, 10.872141640939692, 10.70705545294321, 10.546084766656818, 10.42022322694114, 10.36164924008169, 10.34569625974985, 10.329784692576375, 10.272072676655092, 10.1518117510925, 10.005123459539988, 9.8622432299507, 9.723171631909286, 9.587703967229494, 9.455856734829334, 9.352689658811082, 9.304756466418219, 9.291715217553158, 9.278711843526233, 9.231580625168757, 9.133461750588276, 9.013899860741779, 8.897614535000882, 8.784577994636413, 8.674483003278795, 8.567806759854669, 8.48472110220943, 8.446017557667725, 8.435487542022605, 8.424990874903411, 8.386968850327346, 8.307936477381446, 8.211728551157748, 8.118506480969733, 8.028315007347993, 7.940827103438831, 7.856124559172955, 7.790210260260996, 7.759662992343672, 7.751357625742209, 7.7430805773310105, 7.713115815277533, 7.651051915384607, 7.575933811537174, 7.503322674335813, 7.43321904318936, 7.365662230907969, 7.300629163614035, 7.250420324189231, 7.227277526557463, 7.220999135792949, 7.214732421179405, 7.192079913922529, 7.145293923485955, 7.089038900870532, 7.0351304463848185, 6.9835773493424504, 6.9344242417698565, 6.887480283341579, 6.851560678204538, 6.8351295055070445, 6.830687508079083, 6.826270238687712, 6.8103603054348865, 6.7776696426351695, 6.73892244660806, 6.7024752802277625, 6.668098540792014, 6.635974114210074, 6.605992974507043, 6.583863907432375, 6.573887667280452, 6.5712104064608265, 6.568557509379123, 6.559083114953737, 6.539926164791633, 6.5179069561441025, 6.498043027943755, 6.480388924832579, 6.464840342060147, 6.451526958267901, 6.442353691439289, 6.438477997356767, 6.437467067213021, 6.436478148944509, 6.433056071996342, 6.426863031934954, 6.420867809741486, 6.416955049659617, 6.4155699130453385]}, "9": {"0": [2.6772942033007174, 2.6776708259678395, 2.677770534339619, 2.677877580219303, 2.678544147814844, 2.680754096260002, 2.6847164611451135, 2.6908269425382074, 2.6984109748830174, 2.7081120000510444, 2.719055192907889, 2.7293474562155478, 2.734455335783127, 2.735462060723378, 2.7364780077246635, 2.741968126183354, 2.754420217446718, 2.7709011101474266, 2.789315847435996, 2.8094513748566636, 2.8311313228786004, 2.8544793494434715, 2.875265556635169, 2.885326692432456, 2.88726918601451, 2.8892211355052675, 2.8995690468776565, 2.9227214296991764, 2.95209759818158, 2.9831055367381163, 3.015876664924778, 3.0502689365343207, 3.0865847028819426, 3.118084489201768, 3.1332522077712825, 3.136177772454074, 3.139105325191089, 3.154595841781552, 3.1886651084294, 3.2314231230895536, 3.2759259252281083, 3.3225147060013245, 3.370934012391952, 3.4213503352235928, 3.46477913343806, 3.485432456553132, 3.489421798003813, 3.4934223077105937, 3.5145399486593423, 3.560679344161754, 3.618559034846443, 3.6785359734535428, 3.7408090999740438, 3.8051407486925095, 3.8718789066507995, 3.9289851335466004, 3.9561211389522715, 3.961358602131701, 3.966609425713809, 3.9942489485542376, 4.05498347808249, 4.13053871362438, 4.208578349624281, 4.289225877137668, 4.372502311211734, 4.458599887180085, 4.5321736662297525, 4.566991857772498, 4.5737005671653375, 4.580425118912823, 4.6158022210982175, 4.693414289320978, 4.7894951671221495, 4.888629270941874, 4.990821718947737, 5.095987204970676, 5.204298857941504, 5.296715779503945, 5.340446824516783, 5.348878407620321, 5.357328676030346, 5.401705340899832, 5.499009668735283, 5.619423677260683, 5.743407188091813, 5.870702368838828, 6.001829105167675, 6.137155558571335, 6.252334996820444, 6.306807884182537, 6.317310264260214, 6.327835826636825, 6.383183373760387, 6.5046091075108174, 6.655011404722165, 6.809397336711474, 6.968128512669016, 7.131948242990031, 7.300436238601801, 7.444123687670788, 7.512024818523657, 7.525112443256246, 7.538227768560295, 7.607179198064796, 7.758326201410002, 7.945391074009591, 8.138021770179881, 8.336121127290713, 8.540041772614376, 8.750175115145119, 8.929857187813102, 9.01486257685381, 9.031232808277297, 9.04764150300483, 9.133962629672588, 9.322778717279785, 9.556887714842906, 9.797862204821442, 10.046698099006216, 10.302887287134322, 10.566479257039452, 10.792109334320756, 10.89892033902829, 10.919498945175395, 10.940126256789734, 11.048645979416065, 11.286756815013424, 11.581994635241324, 11.886208288663067, 12.2000546744721, 12.52360784489847, 12.857863483368368, 13.143156450417179, 13.278042168790225, 13.304043436249005, 13.330112476203901, 13.467483211129172, 13.768583580612926, 14.141721692072823, 14.52695823999486, 14.923863810717487, 15.334130824999157, 15.757782767160926, 16.11985527618821, 16.29135632694716, 16.32443609888719, 16.35759346835548, 16.53201677600726, 16.914798083800953, 17.3888954236435, 17.877579001337665, 18.382461773661852, 18.90358216315246, 19.44205016618105, 19.902260115458695, 20.120144440678374, 20.162156921472373, 20.204265841260217, 20.425869277536638, 20.91231204156355, 21.51597901959859, 22.13971216829093, 22.78305119559475, 23.449102340850125, 24.137099422349397, 24.726274458650526, 25.004905819930894, 25.058666958063984, 25.112559844137635, 25.39616189071154, 26.02027028834341, 26.79459152148907, 27.595379628563048, 28.423835312759397, 29.280835195249946, 30.16538689022097, 30.92345331576078, 31.282961236614554, 31.35233251333433, 31.421875461797352, 31.787793544723836, 32.592532966853334, 33.59139730248654, 34.62432970717615, 35.69238401020205, 36.79694536090133, 37.94028517027549, 38.92096412084073, 39.38539418612617, 39.47501340801281, 39.56485504186105, 40.037676410291894, 41.07757388538486, 42.37074464601377, 43.70765611019695, 45.09210733685946, 46.52387902924741, 48.0077958518957, 49.2780594648529, 49.88135945429925, 49.99777973425039, 50.11445570070599, 50.72822946015726, 52.08017558018804, 53.75896717050337, 55.49692959530878, 57.29965116273612, 59.16487513462552, 61.09628418681831, 62.75385662103472, 63.541133401131255, 63.69310494736194, 63.84542060425022, 64.64743443920139, 66.40996943914698, 68.59738878324163, 70.86713399874567, 73.22291324685837, 75.66205209008383, 78.18610922953458, 80.35149338182612, 81.38242991299593, 81.5806078641635, 81.77935558671459, 82.82665400654865, 85.13185490691991, 87.99838240297441, 90.97688648139275, 94.05993850876183, 97.25400529456763, 100.56069794868142, 103.39907799914897, 104.7478687009149, 105.00828214501095, 105.26938929619783, 106.64368159448127, 109.66746941175174, 113.4308652075493, 117.32874259488203, 121.36960085196549, 125.5589357186954, 129.9133530943637, 133.63522714000234, 135.40208844504835, 135.7427180196532, 136.08420894943197, 137.88567646553304, 141.8562398108789, 146.78996913041382, 151.90724840000468, 157.2192882459453, 162.72527915465713, 168.42834241525264, 173.3107021862213, 175.63245680351932, 176.08069252361716, 176.53011284503984, 178.895334096006, 184.10131448256763, 190.57748674930164, 197.27613335984657, 204.20938234339258, 211.39056370860845, 218.84393673132817, 225.22298402510793, 228.2451386665999, 228.82801617755212, 229.41232704644509, 232.4896902391663, 239.26003917693956, 247.6994020504259, 256.4066946351309, 265.39663270643734, 274.70819755217633, 284.31403163962864, 292.54077962982706, 296.43814479252126, 297.18908825312593, 297.94160413318696, 301.9012397302979, 310.59729308924653, 321.40427411159624, 332.50823374023844, 343.9678783675445, 355.78020226516145, 367.94787020828096, 378.3338360066601, 383.23440977908695, 384.1798070684354, 385.12669288579883, 390.06712598178115, 400.9117859102922, 414.3065586808679, 428.0869225074457, 442.1573057612931, 456.570492756616, 471.28661868029974, 483.75916084653215, 489.6260273805867, 490.75276922313645, 491.88075357491755, 497.7919600417788, 510.6559929183969, 526.3316050230624, 542.3673758381507, 558.5157885192933, 574.8660067745355, 591.40696074924, 605.1368025913897, 611.545550982733, 612.7779534490065, 614.0200121634294, 620.5205900947329, 634.3976882765145, 651.2771701078805, 667.9720075507599, 684.4973558230436, 700.9304084501684, 717.2436824737107, 730.5445980673582, 736.6222686475294, 737.7794857847832, 738.9348135432713, 744.9379334496932, 757.6925223601478, 772.6249515478993, 787.0952461795162, 801.1021856435744, 814.49764223611, 827.3494626116218, 837.5194739052192, 842.0387731217718, 842.8973494391716, 843.754725386377, 848.1375729757075, 857.212927263194, 867.1700142948741, 876.3753223353399, 884.4824567525292, 891.898832625924, 898.3001878388142, 902.8878689692981, 904.6068386781486, 904.9402472755612, 905.2680966310336, 906.8899916371294, 909.9107611405474, 912.6102440664314, 914.0831647581396, 914.7119377416019, 914.21965488957, 912.589571710978, 910.4433709555652, 909.1755071051252, 908.9248489407075, 908.6880588787781, 907.337326344795, 903.9362570543858, 898.7378641952995, 892.2565936767254, 884.8284499562108, 876.4263925902242, 867.3279856785524, 859.0472786411001, 855.2358338129119, 854.4999056380007, 853.7295258095401, 849.5079407842184, 839.9947993258224, 828.025082791579, 815.2409190066895, 801.9335492638402, 787.8738700788537, 773.2543786515367, 760.7664692698526, 754.8623123146372, 753.7243630879054, 752.5840126513201, 746.6234732010125, 733.638383843956, 717.7036229249411, 701.4673008280671, 684.992531587008, 668.4213564482404, 651.8315427194119, 637.8902927753204, 631.4216311192389, 630.1851945652418, 628.9494420421273, 622.509151411101, 608.5958600761503, 592.0269614528909, 575.5469748369044, 559.1778630815555, 542.9915892806257, 527.018181899014, 513.8734189096135, 507.8350558784823, 506.6841816726604, 505.5371078419942, 499.5666016096304, 486.8818478544089, 471.86424390808, 457.155210343994, 442.71459711025153, 428.6278034072264, 414.8843974490051, 403.72194238744413, 398.6000569961772, 397.6232558908741, 396.64818977510924, 391.61020205854294, 380.92260372455536, 368.4358837700868, 356.30312540147315, 344.45592595887126, 332.9910422851582, 321.8598323090507, 312.8571032011773, 308.764424465602, 307.98752111995054, 307.2127802688791, 303.2017533655004, 294.7034409225783, 284.7463705330496, 275.1120677332565, 265.79184994774516, 256.785053530863, 248.0758544231619, 241.05800443549114, 237.86479831683903, 237.25823529449218, 236.6532295277194, 233.5151624293655, 226.89215787958585, 219.1719436541963, 211.71753912415608, 204.51729230404743, 197.57463557577108, 190.87404401793293, 185.49387837061002, 183.0447933258528, 182.57933178088615, 182.11498506208034, 179.7075191442244, 174.6346034376147, 168.72878696937173, 163.02169728344077, 157.51373054197376, 152.2083258154689, 147.0895960734116, 142.9706480557659, 141.10171162074855, 140.74641413649195, 140.39202158601506, 138.55587361545523, 134.68672390647728, 130.1759928290786, 125.82836947504447, 121.63260223281128, 117.59031726787669, 113.68976174841806, 110.5513315752778, 109.12618069908638, 108.85543553548811, 108.58536182230901, 107.18578394416001, 104.23611064780464, 100.80466029048017, 97.49137586344538, 94.29477286388824, 91.21105047780368, 88.23815869543316, 85.8533671270309, 84.76604209317208, 84.55951111254677, 84.3535159846543, 83.28767442514891, 81.04540451857049, 78.4279084170215, 75.89857815568624, 73.46214649863421, 71.11032048901764, 68.84278728019656, 67.01735270566166, 66.18728345640565, 66.02958174701718, 65.87223837097875, 65.05705686701883, 63.339859775091504, 61.33993880988794, 59.41053929121926, 57.54855288450927, 55.75078385444175, 54.01166201418852, 52.61255364907984, 51.977458762295655, 51.856898330831044, 51.736641495393144, 51.11352069940359, 49.8001497571194, 48.269776323456504, 46.790403582762075, 45.36048928638099, 43.978967360617105, 42.64646512088534, 41.574629349929324, 41.08563951799748, 40.99278094276836, 40.90035315576526, 40.42221765059914, 39.412852791748925, 38.234613923386966, 37.095794460663015, 35.99592893924573, 34.93181225488247, 33.9034994112023, 33.07751674191138, 32.70169028725238, 32.63031333021988, 32.5591201340416, 32.18998223453752, 31.411245777986117, 30.50179701617085, 29.622840788680787, 28.773185298735946, 27.951662426848692, 27.156927440137526, 26.517935627160504, 26.226953762688773, 26.171670362545644, 26.11652560137147, 25.830923254110964, 25.228329799220162, 24.524556755422882, 23.843700645884464, 23.18497211374742, 22.54809029461653, 21.931840427390178, 21.435323650646453, 21.20955571764771, 21.166657794707536, 21.1238660050228, 20.902110390696933, 20.43379831915962, 19.886930931506054, 19.35790744376435, 18.84593854085813, 18.349792928393708, 17.86974383970289, 17.483928534251483, 17.30820408226003, 17.274810476704573, 17.241498067801615, 17.06860550045668, 16.70422013013496, 16.278023533216885, 15.865617598969044, 15.466600461067067, 15.080586180487039, 14.707207190004004, 14.406690622001499, 14.2699377763184, 14.24395608724214, 14.218037885006643, 14.083631392478729, 13.800079190760924, 13.46906158808447, 13.148969404595936, 12.839436626186599, 12.540565035544379, 12.25142819996165, 12.018795968310965, 11.912972307758018, 11.892879479255932, 11.872840535352474, 11.769069926011495, 11.55032113592708, 11.29510221602733, 11.048671100666537, 10.810602181824487, 10.581224710024793, 10.35972009844604, 10.182017482769227, 10.101207337575115, 10.08586615708825, 10.07056729420947, 9.991354998470198, 9.82447577440928, 9.630122248286906, 9.442775581993113, 9.262390969258146, 9.088925820949035, 8.921952136436937, 8.78805535566426, 8.727322366354175, 8.715797059614195, 8.704305620396532, 8.64489224673753, 8.520094498247188, 8.37522797527031, 8.236022438692277, 8.10251842531017, 7.9748296866381345, 7.852569094712527, 7.755184847254184, 7.711106863390031, 7.702734385040156, 7.694393170167656, 7.651321273198107, 7.56139391603724, 7.457859487360597, 7.359104217198601, 7.265341774178674, 7.176276901760505, 7.091968144038956, 7.025639383688073, 6.995917460038217, 6.990309140991961, 6.9847273648609445, 6.955965733999994, 6.896274724122542, 6.828450027527433, 6.765199005150985, 6.706430180583245, 6.651878958861547, 6.601834615730405, 6.563335972657283, 6.546470700554966, 6.543314881010769, 6.540182652682569, 6.524200789602277, 6.491990669191336, 6.4572401064722715, 6.426433055581505, 6.39983699762424, 6.377526924024831, 6.359339704203597, 6.3472786273966095, 6.342614163759307, 6.341788927887962, 6.340985507702051, 6.337136162311017, 6.330895294415276, 6.327125100348067]}, "10": {"0": [2.6944794538500823, 2.7011311868661068, 2.7059292858422093, 2.7064484596090344, 2.706977064714803, 2.7129172411678266, 2.7416304068248674, 2.8093400201280527, 2.905461495875579, 3.031152114828903, 3.1875134261571323, 3.3755741413591034, 3.520717736919082, 3.563431761897384, 3.567613482244553, 3.5718068420920157, 3.6158512049868876, 3.7873720260349586, 4.07715498479652, 4.410951235793174, 4.792604205185826, 5.225983035402371, 5.71628472968592, 6.079259270638148, 6.183974492717315, 6.1942060087329684, 6.2044609036611, 6.311873554403444, 6.7255240163997545, 7.408242028758838, 8.17988530736961, 9.05177731639869, 10.039478366271942, 11.160467864439829, 11.996179123189949, 12.237990654017292, 12.261685995861491, 12.285434420032816, 12.534175087306197, 13.49376873950092, 15.090982305937887, 16.9119309552336, 18.98951422485197, 21.361568259610056, 24.077720345731205, 26.118294070678363, 26.709848010395078, 26.767932415809426, 26.826160838445105, 27.43672245881549, 29.80205428094613, 33.77427523387785, 38.34465393133536, 43.61319124623046, 49.69252378920699, 56.71781854294614, 62.031105049804985, 63.57842163953899, 63.730389283578894, 63.882767099989735, 65.48159963772888, 71.69613754029209, 82.19264770410362, 94.36923597080447, 108.48559684062417, 124.87159553795323, 143.88624218889302, 158.30124726224278, 162.50138278160563, 162.91329545567095, 163.32548218582255, 167.6590996352777, 184.5649795248045, 213.047615512319, 245.94242068053794, 283.7792876092752, 327.0442099191928, 376.12071130924335, 412.33038203577377, 422.68802056100515, 423.70534150746516, 424.7242268566633, 435.35904869975093, 475.79885528783643, 540.2833682663238, 608.5191461234809, 678.2788062078423, 745.4793827357973, 806.9415274116819, 842.6235267444648, 851.3957852075621, 852.237314969651, 853.0773946262666, 861.4997417854148, 887.0714560140954, 911.9670869391057, 918.9775524095442, 907.9393358358776, 878.7050743370611, 834.4848040709006, 797.7413041055279, 786.7984299169146, 785.7255174024239, 784.6494914935364, 773.3402957520578, 730.1256849467586, 661.668191732228, 592.256851307589, 524.7759687850148, 461.4033803077614, 403.3454786317877, 367.7986991804249, 358.51799179458555, 357.6316457559085, 356.74733956769256, 347.72268181188207, 316.40268464321974, 274.48220898745893, 237.85681988074646, 206.03274508665385, 178.53658610023166, 154.77551003423898, 140.7102447733526, 137.09865143809165, 136.75431258929981, 136.41084255817628, 132.90983191180695, 120.92435087284059, 105.1049598215911, 91.47527801750928, 79.73492161457285, 69.60875638408118, 60.86898569388771, 55.6940644412063, 54.36279867007055, 54.23602713633236, 54.1096047948502, 52.81958752714132, 48.39534285542605, 42.54153461585197, 37.471132453807925, 33.077396597799066, 29.265510530231364, 25.955672408710093, 23.983410766236045, 23.475299238353603, 23.42688156160288, 23.37859088290081, 22.885985866221134, 21.186185514947187, 18.925383384962572, 16.95536421945714, 15.238842978613924, 13.74373065089758, 12.444444487375035, 11.671935181543057, 11.47337837633931, 11.454458726065209, 11.435588738655282, 11.243314668069216, 10.583117682192249, 9.714451804444115, 8.97063622906464, 8.338854835032551, 7.80801245590306, 7.369203758574175, 7.1234105781721, 7.062525323907781, 7.056783623425482, 7.051066904064023, 6.993513627990312, 6.805944664328596, 6.590225202309017, 6.449850489670166, 6.391239808205279]}, "11": {"0": [2.6996607552706116, 2.7729724171047465, 2.925865908964794, 3.1587053742800286, 3.4785192408019565, 3.89569315154132, 4.214549945540034, 4.290204637886592, 4.296265389541188, 4.302339726943498, 4.380786153028969, 4.773920365819659, 5.516725813709029, 6.423987829872272, 7.531341332874462, 8.885554558810368, 10.550364739635102, 11.789591652386429, 12.081216176759654, 12.104517365399044, 12.127875008244754, 12.430210570773545, 13.938416428959542, 16.797509473218454, 20.350480951363167, 24.786100331581977, 30.351869674757765, 37.35812667193541, 42.67229124701002, 43.93289905408555, 44.033852197382885, 44.13508046918799, 45.44463263439198, 52.050955260636144, 64.84237115554645, 81.11708543877427, 101.8557313240521, 128.29318314873336, 161.98514038989535, 187.70821173169844, 193.80639789480747, 194.2945718214353, 194.78425106005156, 201.13902585110816, 233.05495353134583, 294.17348137809074, 369.53025243454715, 459.67939686962166, 562.3282587833731, 669.6712482604155, 734.1658310964286, 747.3109846076667, 748.3359435377264, 749.3573204320033, 762.0955115132941, 813.9154232027397, 867.9300871291439, 878.2812623007012, 842.84664997399, 768.2177181515128, 669.1451326805266, 601.5916658420844, 586.7731902212671, 585.6400132274091, 584.5078875556937, 569.7201407056867, 503.86598227147806, 407.66034269891213, 325.7341667899042, 258.4902316536983, 204.5644470214028, 161.8383015191165, 139.76352235439265, 135.39801543161286, 135.06074681033894, 134.72435768968734, 130.52770247492197, 112.87275502475701, 89.80095978327302, 71.71217027106283, 57.515097766981455, 46.35547407738325, 37.56223299710526, 33.01019757630996, 32.10612242742186, 32.036216281455026, 31.966481728101556, 31.096139447164475, 27.426125312706244, 22.581429228397905, 18.72601714473689, 15.654707436388819, 13.207734333776255, 11.268829636916674, 10.269105931558101, 10.07178671653124, 10.056570929321055, 10.041395811583905, 9.852157155246795, 9.061214722472798, 8.049140130979033, 7.300152352324032, 6.781773309887332, 6.474668475459921, 6.376312676535459]}, "12": {"0": [2.694852099097883, 2.772834702091863, 2.9378369994577738, 3.1897329318616214, 3.5366123642956433, 3.9917761433528964, 4.341102423627225, 4.423553232713458, 4.429954292334535, 4.436371672386027, 4.521871156068275, 4.95422036308179, 5.7758978064619475, 6.786793974100534, 8.030282798204516, 9.56911448224722, 11.480990688136284, 12.914853103364537, 13.250362428307064, 13.276360147990998, 13.302419010064266, 13.649804661426021, 15.405139471803508, 18.76894656258089, 22.996354391375778, 28.342981371876597, 35.126604130760626, 43.76539458291819, 50.367082870013455, 51.927095644795564, 52.04831893171656, 52.17029799248812, 53.7948848737833, 62.08708619477116, 78.30037147104377, 99.13142746209769, 125.89855641483558, 160.23807286466942, 204.14507491908736, 237.5205768921315, 245.35725126383574, 245.96477242022868, 246.57374769130246, 254.70870386664336, 295.7369123724321, 373.0328749503558, 464.70420640886874, 566.9350162475831, 670.3628952875666, 759.7854134160714, 801.5417509947229, 808.5787487545542, 809.081812738255, 809.579247727252, 815.633871762235, 833.7507929622259, 825.2883135427355, 773.2393571768408, 687.9116675652385, 585.8924504906253, 482.53440492816156, 422.0904227805574, 409.7044274216195, 408.77185063396996, 407.84084842798524, 395.7627288609696, 343.08862101780005, 271.20986482879664, 213.29591979429233, 167.4854445073308, 131.5834490905135, 103.58805058000183, 89.30216395079263, 86.50640989041823, 86.29751199624711, 86.08912512442274, 83.40141019560204, 72.05472102161626, 57.28306251084653, 45.77428503459472, 36.79243230273679, 29.75804584032099, 24.238144845824152, 21.390277157412083, 20.83055597941705, 20.788620191623092, 20.746782553875004, 20.207403980251755, 17.9172190331168, 14.901114446755738, 12.521624860286597, 10.658277850196278, 9.219043453209022, 8.126610625303668, 7.591912273922554, 7.490605923589689, 7.483093800560031, 7.475608363539442, 7.379785846077137, 6.994084201312288, 6.570300282886338, 6.375199026898904]}, "13": {"0": [2.6480534332274956, 2.672846516980161, 2.7571283057253333, 2.901056227898969, 3.0231040603590076, 3.0543372598875647, 3.0570295333190765, 3.0597317656228964, 3.0925345604358263, 3.2532464638628515, 3.562782498860454, 3.9500310378971633, 4.427061535047496, 5.006191525627975, 5.699618710787314, 6.2068371548021295, 6.330396512447443, 6.340921202010691, 6.351463236246273, 6.478581382071954, 7.077050615031248, 8.165580849102815, 9.467548620506872, 11.032747724036126, 12.915785588758503, 15.181438093395208, 16.85685290843118, 17.26722607826369, 17.302375892227303, 17.337611602079768, 17.76203264921085, 19.770829188119166, 23.48046044276599, 28.003430396781017, 33.52620023735189, 40.28658623241231, 48.58838388589948, 54.83084934298008, 56.36866290151372, 56.500370124728555, 56.632628483312324, 58.22600809161194, 65.83165713304822, 80.05319035253824, 97.58249722101394, 119.20495304646009, 145.83026701568136, 178.49841279347882, 202.91606578745893, 208.9030227333741, 209.41569911439288, 209.92945485985567, 216.11478574104248, 245.40942382903825, 298.80611084596535, 361.5359772822676, 432.96221369576057, 510.7427015652263, 589.8633202739111, 637.6345692714015, 647.9628797631092, 648.8243610772934, 649.6835870150344, 659.7004990651856, 699.635859593399, 745.6972133973615, 765.7456824870551, 757.002127916275, 720.4295158285084, 661.4893566812866, 616.0703711071877, 605.0420847625156, 604.1129317269707, 603.1827584403297, 592.0474778089962, 542.0488757340995, 463.0349233257458, 388.7059833728505, 322.42523373194126, 265.3893187313091, 217.44574131136514, 191.34358379334427, 185.85264121499466, 185.39680228867803, 184.9421603563492, 179.63467131667426, 157.9973429618168, 129.14139637150737, 105.67189991637291, 86.65066058317754, 71.22878831949397, 58.72766214373709, 52.03823306021325, 50.637905399596804, 50.52177251985761, 50.40596180005526, 49.05563601907434, 43.57157399532939, 36.28061429605564, 30.342220890536247, 25.498080876832503, 21.537250693841123, 18.29337288872663, 16.54295105761737, 16.1749650142559, 16.14445554095025, 16.114026025394118, 15.7573869048581, 14.306876273782114, 12.366597390162653, 10.785620698241651, 9.508528060910693, 8.489933245108523, 7.690492884923453, 7.28329971659818, 7.2005966040818645, 7.193788973367491, 7.187005071837655, 7.108680621377163, 6.8065449050526405, 6.462608755187731, 6.292308277698665]}, "14": {"0": [2.638616453524135, 2.643874382798815, 2.657861292232324, 2.680017951061849, 2.7105243257863507, 2.7486276841253776, 2.782141931723692, 2.795417045778711, 2.7970837242845876, 2.7987587942315217, 2.81267403053643, 2.8541633425995396, 2.91706029198479, 2.9882933422265667, 3.068365581898321, 3.156923642927152, 3.2550166797739384, 3.3334950034527915, 3.362948317976529, 3.36663120461089, 3.370328185940317, 3.4007574761791455, 3.4890921312853926, 3.61732792136818, 3.756309372879073, 3.9071694748617074, 4.070295678337531, 4.246510098462009, 4.385772107359589, 4.43779143432924, 4.444257409940825, 4.45073641501916, 4.503857123198429, 4.657480948751827, 4.876957775729507, 5.112043459784541, 5.3632227308232245, 5.631020417286062, 5.916564135263664, 6.140648710270417, 6.224033355046783, 6.234383228832537, 6.2447563220735205, 6.330051081065827, 6.574282907451521, 6.922110974076685, 7.293447912411667, 7.690577927184242, 8.114242058230479, 8.567578554941097, 8.924242777461746, 9.057064033952146, 9.073558665278188, 9.09009202564523, 9.226093554383139, 9.616733163243733, 10.175808987189452, 10.774166084826703, 11.415764779459685, 12.102705053456457, 12.83771474471262, 13.416651011171018, 13.632244894621811, 13.658976572275394, 13.685760970337121, 13.906188177882743, 14.541261087563516, 15.449551212569988, 16.42363473047669, 17.468928799704464, 18.59153264000202, 19.797743865197887, 20.749948488646346, 21.104811142005072, 21.148866674879116, 21.19303849631956, 21.556773422412075, 22.607036307116406, 24.114613903834357, 25.738407214867046, 27.485223249170055, 29.36669243348565, 31.393420542500543, 33.000011653039174, 33.599228504855425, 33.6736334079485, 33.74821182869928, 34.36283382869114, 36.13629187299081, 38.688887882863526, 41.445225547729684, 44.417342683546806, 47.62495248093836, 51.09173070169766, 53.84219266814954, 54.86951281685141, 54.99725659274802, 55.12533587410555, 56.180082574098186, 59.22970023785925, 63.62284470264233, 68.37254699472669, 73.49999988162074, 79.04595603382442, 85.02858325153392, 89.78131506222347, 91.55704472299429, 91.77782808113906, 91.99907577473806, 93.82449957549244, 99.09725718445983, 106.69685294827796, 114.90551847580976, 123.76334623907508, 133.32293302007523, 143.6369125892186, 151.80834288582582, 154.85813269927922, 155.2372649404017, 155.61737035995057, 158.74740977006763, 167.77982180927432, 180.75364553005704, 194.69532998542215, 209.67194406787127, 225.71701610560024, 242.87604299133136, 256.38614784557626, 261.3923080066726, 262.01370710438255, 262.6364740688615, 267.75592164709485, 282.44255798459704, 303.2781397099386, 325.31444252434335, 348.5444188194442, 372.88973403417083, 398.293368672315, 417.73906510506055, 424.8725012652638, 425.75598236227984, 426.63719758004606, 433.8012295099117, 453.989184579178, 481.70536206903853, 509.691943526656, 537.5842391944481, 565.2437311192858, 592.1805096873588, 611.3670650213392, 618.0828403617436, 618.9121949839891, 619.7399570390749, 626.3184624983718, 643.9547748283984, 665.7322002211206, 685.1754179168186, 701.9911525365558, 715.4707365938334, 725.7554951126701, 730.8984119659541, 732.1845836714809, 732.3377853720209, 732.4872832443774, 733.555703535641, 735.0320596037575, 733.9701545297623, 728.7397180468365, 720.1106960345596, 708.0248944332101, 692.3938638359585, 679.1594654132581, 673.8815712872535, 673.2160142824423, 672.5490250605128, 667.1159579481141, 651.3375190161399, 627.9577078624204, 602.7990308521532, 576.3010179305301, 549.1232077449525, 521.2544253524426, 500.40022351780544, 492.96538982462516, 492.0432148996643, 491.1211403066911, 483.5914920456141, 463.0643411539438, 435.7035979284, 409.02528476940495, 383.2486355639899, 358.4150728052421, 334.72539861316795, 317.9005956419358, 312.01758456546406, 311.2998384288716, 310.5833178364704, 304.7966512504407, 289.16342241190733, 269.142529914697, 250.32178237710713, 232.69044166288054, 216.1857801653525, 200.78944280516208, 190.03420298510983, 186.30652600797114, 185.85325251922248, 185.40120505559483, 181.7634826124679, 171.99666267404652, 159.65825268407784, 148.19405483610572, 137.5690484519473, 127.70308807142821, 118.56402186968008, 112.21790099323323, 110.02345532878977, 109.75723581991406, 109.49175623931673, 107.35684076807466, 101.63272136062088, 94.42465552457078, 87.75363369998514, 81.58108569633049, 75.87002991682668, 70.5851699101805, 66.91538245390913, 65.64701358736768, 65.49299175948849, 65.33938457580675, 64.10451632092969, 60.79997203582647, 56.63664801134266, 52.780347381415226, 49.21266187776967, 45.91287527499396, 42.85843791555069, 40.73527537234217, 40.00228513608478, 39.913320660060386, 39.82452034062505, 39.1086988022193, 37.194657988975514, 34.78268311337055, 32.54723971267777, 30.47320339994194, 28.55135183942533, 26.765965544182922, 25.525676644392476, 25.096678836139194, 25.0445648965684, 24.992590127233942, 24.57393316115161, 23.451970796705425, 22.034975171110553, 20.718364738973364, 19.49563384520377, 18.360405407784157, 17.305456143846353, 16.57161549151257, 16.31711451352471, 16.28624936325434, 16.255440813914618, 16.0077234055934, 15.343280313280658, 14.501828392577327, 13.721327825890347, 12.996161224116383, 12.322670657371942, 11.698509052780556, 11.26573203852834, 11.116025220509119, 11.097830644073243, 11.079672378965375, 10.933645772798405, 10.543845925089464, 10.05437587894961, 9.602332219673714, 9.18707570031323, 8.805866340639573, 8.455805522515423, 8.215959700325868, 8.13373708537409, 8.123756076050663, 8.11380627736724, 8.033807129799829, 7.822063855046976, 7.560237985093538, 7.323944025163807, 7.112265146381761, 6.924005075948878, 6.75892004843678, 6.650503339494838, 6.614699071265058, 6.610370089767474, 6.606067666236484, 6.57201746174149, 6.4853152659596605, 6.387338451382851, 6.309950810438965, 6.253393450204833, 6.216825284782967, 6.2032375525675345]}, "15": {"0": [2.6510015751543303, 2.657166970562912, 2.671480479166687, 2.6884723062968985, 2.695509587543826, 2.69641227579158, 2.69732345744027, 2.705149931232477, 2.729623071970342, 2.7700061625359984, 2.818006646365967, 2.8743786658155983, 2.9388888671851245, 3.011752584628973, 3.07141827606576, 3.0941616701339942, 3.097036414909381, 3.099881903272473, 3.12332859886369, 3.1917226830093286, 3.292154033297373, 3.401918584899714, 3.5217833396939517, 3.652355922435147, 3.793693732226922, 3.9066350263191625, 3.9487457319953045, 3.953982510229031, 3.959233132239378, 4.002482166533823, 4.127566225358802, 4.307937579661996, 4.5022490925881495, 4.7105575097976065, 4.934068533763505, 5.172897623573526, 5.360897511782, 5.430691632557733, 5.439349560543418, 5.448004168018205, 5.5192324847742045, 5.724153153140289, 6.016331684547642, 6.3278801294267755, 6.659892418948312, 7.013323149468941, 7.390902700161483, 7.688232653816464, 7.7990128389995395, 7.812681959431182, 7.826378705496042, 7.938955088914649, 8.263625851433888, 8.727787401502543, 9.224304831843407, 9.75614281357722, 10.325637060451216, 10.9357257625837, 11.416197076755239, 11.595055508646684, 11.617253303191816, 11.639532624633379, 11.822535870630507, 12.349464858142898, 13.103143424773016, 13.908813255395465, 14.772050349622035, 15.697989984800907, 16.69042119807708, 17.474110841138042, 17.765829924020014, 17.80206574085984, 17.838391098521264, 18.137415714148947, 18.999511748663025, 20.23684339466973, 21.56587311482257, 22.99640213921837, 24.5346271805847, 26.190415769070377, 27.500721462024746, 27.989294056664047, 28.050085956479492, 28.111006913764033, 28.61306769593009, 30.061430460476917, 32.14226244130902, 34.384964458124024, 36.80137656343803, 39.40711562834487, 42.22000986944617, 44.45056463877668, 45.28399594769227, 45.38760364641299, 45.49147769641955, 46.346135371688185, 48.81952467038649, 52.3816227147501, 56.23128177131499, 60.383294199440854, 64.87009049999618, 69.71794775898717, 73.56704997381077, 75.00396625283862, 75.18255866800146, 75.36162036145082, 76.8365822682659, 81.1067120172242, 87.25688589778758, 93.90279744140246, 101.08015424238751, 108.83055380795805, 117.19668662729492, 123.83992551799523, 126.32612455241154, 126.63436302237427, 126.94337345504816, 129.48733639158627, 136.83023845712344, 147.40442053631475, 158.79735272923944, 171.06736975653837, 184.25887275412677, 198.4334047340915, 209.62123549956493, 213.78047910172967, 214.29660846695893, 214.81385957712024, 219.06808335406282, 231.3469275143978, 248.84771478153172, 267.5405612377494, 287.40236523836626, 308.46878761228857, 330.73289149430036, 347.98692231711004, 354.35911340665893, 355.1469915940838, 355.9365707249301, 362.41560258170136, 380.77120130193623, 406.4327294656119, 432.9762964115662, 460.2158284569491, 487.9056728732686, 515.9268724517103, 536.5991334489157, 543.9290159867628, 544.8414714457009, 545.7545833452493, 553.1894488158617, 573.5688820774781, 600.1472814857725, 625.5469852882447, 649.2825970768613, 670.7672071777025, 690.0411048180977, 702.3205462452155, 706.3646241624784, 706.8620605482328, 707.3572257105914, 711.1934869220828, 720.4372642872133, 729.857393951864, 735.7078785596453, 737.7617169832447, 736.104558026632, 730.6055966408537, 724.1367573321392, 721.4818194856462, 721.1264422223384, 720.7669683960203, 717.6885837637134, 707.8673881602341, 691.9225071254914, 673.1157537018726, 651.7685608669076, 628.2488385498962, 603.0062971543443, 583.4360503452756, 576.223744947313, 575.3336351722146, 574.4426424893066, 567.170314439947, 546.8335434573183, 518.9525682945394, 490.98257111068955, 463.269378115595, 435.93017036435504, 409.310709384198, 390.13076664087833, 383.3536538065857, 382.5259390018863, 381.6981669172959, 375.00935557531517, 356.80096651868286, 333.2430463994352, 310.86972893621635, 289.6833844382881, 269.68962017434757, 250.89298089231914, 237.6940354032826, 233.1015835322465, 232.5429107563275, 231.9854497462431, 227.49410397608662, 215.43056731798347, 200.1106513202552, 185.8371319172631, 172.5417772401751, 160.17715378038025, 148.70016735417337, 140.719003385526, 137.95283018672808, 137.61695178276452, 137.28191381859608, 134.58151314828208, 127.3655823780292, 118.26443968809502, 109.83070970490392, 102.01905436179567, 94.78033476936594, 88.08821050698036, 83.4472658081789, 81.84168661552768, 81.64659269371009, 81.45208220136756, 79.88801762996142, 75.69958096835603, 70.4287205305438, 65.54700423669397, 61.029483059899434, 56.847388724270196, 52.97631547597588, 50.29210708713066, 49.36300552059373, 49.2502380952414, 49.13776735696385, 48.23332666079185, 45.814795660331946, 42.7637222719002, 39.9403933754674, 37.32438845801149, 34.90201816574223, 32.656968776531194, 31.09587314153781, 30.5566389455313, 30.491122136622977, 30.425751055962916, 29.89918717409986, 28.48891319431062, 26.709904569484877, 25.058659095520778, 23.526607706053465, 22.102978863189634, 20.781619801210134, 19.861719659875764, 19.54272610294908, 19.503994959415245, 19.46540375035843, 19.154729384168903, 18.322842584748347, 17.27055792959032, 16.293384188073333, 15.385779970434145, 14.542236421476607, 13.758981000479752, 13.21409655378247, 13.025158372590695, 13.002194505110761, 12.979292723766273, 12.795149579373671, 12.301869899890452, 11.679926423409373, 11.1041222904869, 10.571959836966515, 10.080902228604272, 9.628543360791424, 9.316211699256693, 9.20864239093569, 9.195592905701966, 9.182580614017903, 9.078048126032469, 8.799635159068519, 8.452369088749894, 8.135094015674662, 7.846531173876697, 7.584432045557125, 7.348485624691452, 7.189497171610723, 7.1355950331997136, 7.129078845235668, 7.122587829672122, 7.070689335579921, 6.935012171539224, 6.772418914763529, 6.6320119512747, 6.513715382878493, 6.417018464320196, 6.341126524582398, 6.298537377876159, 6.285885834255655, 6.284430058270644, 6.282993505113686, 6.272151998828065, 6.249866590346407, 6.23928508808658]}, "16": {"0": [2.649186178766223, 2.6529310470891194, 2.659659757265988, 2.6678845229167134, 2.6722726503834036, 2.6729693826584486, 2.6736741935096826, 2.678589608616403, 2.691433214837572, 2.7105211352485057, 2.733252587891567, 2.760054689053406, 2.790501637001839, 2.8243122648856187, 2.8534539244087456, 2.8663329095646173, 2.8683006375313744, 2.870278718470875, 2.8837550381850585, 2.917574894156165, 2.963278349512968, 3.012586975554071, 3.0657749530070406, 3.1227660024406716, 3.183827915941221, 3.235121417954258, 3.2572304783661843, 3.2605939229776384, 3.2639568435584505, 3.286603299376201, 3.342918502363063, 3.417728589306549, 3.49683939620809, 3.5807903994427766, 3.6693353717972808, 3.7629260336510764, 3.841053849832599, 3.874491294744184, 3.8795376225507066, 3.884591706043162, 3.9187433876025444, 4.003439912820991, 4.114899936158667, 4.2324722283893745, 4.356056117922584, 4.485827195824823, 4.621914736131926, 4.734334012218445, 4.782334841274734, 4.789592465820291, 4.796856130468519, 4.845817585841483, 4.966447575590087, 5.124779916546169, 5.290282828291734, 5.4631107233076595, 5.643341491048419, 5.831530708893248, 5.986787214026865, 6.053042228369047, 6.063075853883359, 6.073102932982064, 6.140399610009409, 6.30576089196766, 6.523030047837362, 6.7486716984701145, 6.984537625855937, 7.2312903645627795, 7.488636999723633, 7.701143522060486, 7.791951493264956, 7.805636577013875, 7.819330880529902, 7.911665164538451, 8.139312676575926, 8.43823759544498, 8.750779536941222, 9.077614677719268, 9.419948658273224, 9.77811262452124, 10.07418640136849, 10.200667524387304, 10.219770554321626, 10.238917551741784, 10.367928981158746, 10.685191650566628, 11.102098240335641, 11.538193910767815, 11.994589090820524, 12.471805143275612, 12.971344668657977, 13.383688317979239, 13.559576602845528, 13.5861243374996, 13.612728660507292, 13.792304324242544, 14.23463953487794, 14.815665506678636, 15.424252770812, 16.061095155254336, 16.728986715472594, 17.429438203198046, 18.008265478056163, 18.255675066064985, 18.293133011991557, 18.330671548599252, 18.583529559592645, 19.20735362438613, 20.02712830565398, 20.88784483478624, 21.791593826450676, 22.739442072803982, 23.73357264792394, 24.55754718318267, 24.910278722765675, 24.96342952735974, 25.016719388069827, 25.37626641758328, 26.264813510549907, 27.437018605309206, 28.665770934943183, 29.956554175507197, 31.3146981618537, 32.740909854320286, 33.922269159840134, 34.42793166107172, 34.504338397002094, 34.58099584026934, 35.09774697174016, 36.37404209384823, 38.05847508529139, 39.8290104856973, 41.690340940862754, 43.64926145461275, 45.709567591199026, 47.4201347034624, 48.15195924218137, 48.26254331031545, 48.37339563473009, 49.121804273554474, 50.972100913080766, 53.415461631072866, 55.98474517107225, 58.68734714640647, 61.534849418510326, 64.52652898284218, 67.00970388224964, 68.07598569436826, 68.23720896526957, 68.39880824649309, 69.48612394117754, 72.17423780633654, 75.72625618554142, 79.46038687460286, 83.39359228357407, 87.53495734826657, 91.88657674258572, 95.50058762872494, 97.0481379237509, 97.28261537222627, 97.51764964529474, 99.09791476018377, 103.00814879457391, 108.17044413511861, 113.59969795835649, 119.30461993895194, 125.313043328446, 131.63203690437527, 136.85882986777884, 139.09283364597792, 139.43077854784403, 139.76963882775095, 142.05637249747778, 147.70867838599526, 155.15545756975578, 162.97306185157802, 171.17291517038169, 179.77016791190658, 188.7932522803386, 196.2406994193084, 199.42273429116037, 199.9034989763367, 200.385405641701, 203.63373206096153, 211.6428199824899, 222.1506958866188, 233.14739489630082, 244.6287423497646, 256.58252598191757, 269.03252477904124, 279.27974881060936, 283.6479478007279, 284.3067083402354, 284.9667055531863, 289.39973405147236, 300.2590337750317, 314.4287254057736, 329.0852984708644, 344.22437996170703, 359.85123293043205, 375.90246873136726, 388.9524210707365, 394.43334697718177, 395.2614283426351, 396.09049973002266, 401.6541504356198, 415.14638689606215, 432.5035000787717, 450.06370185104873, 467.87392047832896, 485.79756876560697, 503.7952917826849, 518.0614737595803, 523.9585559704681, 524.8415966807135, 525.7247022106756, 531.6483901385818, 545.7343762958436, 563.2830927951983, 580.4648964742214, 597.0088523240838, 613.245740194302, 628.676127620741, 640.3095742790925, 644.8993912067813, 645.5873523873156, 646.2728920343214, 650.790228449832, 661.1976648153149, 673.4036737923716, 684.3169310740553, 693.8643751816753, 702.2581585937534, 709.1942926902758, 713.693446346585, 715.2265209881874, 715.442640593439, 715.6556811275678, 716.9998234041183, 719.2288948484446, 720.9089852850584, 721.1891387484875, 719.6420189757563, 716.5833337776295, 711.9483379512258, 707.380876773563, 705.0980636737031, 704.7368484292917, 704.371752642526, 701.844485813538, 695.524292009182, 685.8444564429908, 675.2234878370494, 663.2452589683451, 650.131516149561, 636.1302865071937, 624.3290601247928, 619.2465346297839, 618.4770393969628, 617.705360815003, 612.5819680392394, 599.8194894629095, 583.1717865490076, 566.1149711195245, 548.5606691255216, 530.8451581243716, 512.9760772825242, 498.70343876411437, 492.75512002925666, 491.86449889151504, 490.9738362849663, 485.01406139269284, 470.79531838732447, 452.95020435712195, 435.3183483618553, 417.9846565303128, 400.9455368818535, 384.2471080469166, 371.2849655033012, 365.9969843362904, 365.2085955441598, 364.4209941919275, 359.1969120304712, 346.7823324299755, 331.53025519555155, 316.82365704105047, 302.57574158715784, 288.8230945969913, 275.5991387108594, 265.4864063229503, 261.36553865799925, 260.75329189522733, 260.1422550600097, 256.09060720574496, 246.57640593693876, 235.02487045098113, 223.9671075333233, 213.38247624371243, 203.25960911416308, 193.60129483932968, 186.24894266450207, 183.267625513925, 182.82517376778137, 182.3837248085989, 179.46053802436728, 172.62040915447648, 164.35815893429572, 156.48547978249022, 148.98678758998676, 141.84072520730106, 135.04693091275195, 129.88960122374166, 127.80084028945501, 127.4914466489053, 127.18288688975649, 125.1407073074311, 120.36814154500964, 114.62040341622108, 109.15041899929075, 103.94934654139978, 99.00576581495882, 94.30703067632885, 90.74837471428387, 89.30955130215658, 89.09619830122529, 88.88337409578286, 87.47532911389685, 84.19127408636734, 80.23038528157886, 76.46362811866304, 72.88904338200464, 69.49265982054037, 66.26470292677483, 63.817769293441295, 62.828772493916354, 62.68211355955436, 62.53583651350581, 61.568491682575775, 59.3127696160853, 56.592308880492205, 54.00845788203006, 51.55272404108881, 49.2201037541695, 47.00432980907015, 45.32416976241321, 44.64484063416728, 44.544145622354236, 44.44369329428537, 43.77908075123722, 42.227234812130135, 40.358694925807534, 38.58226756535202, 36.8931746652429, 35.287998201831456, 33.76141097122867, 32.602811162802354, 32.13510792955705, 32.06572656838131, 31.9965138919322, 31.538481555946774, 30.468139945557894, 29.177173342242007, 27.950238886736617, 26.78162815928393, 25.670589524219032, 24.611140291934362, 23.808405442820817, 23.483435695519447, 23.435260244188775, 23.387211930550304, 23.06927239154953, 22.325589591646974, 21.428094748894026, 20.571940578728206, 19.7576663495131, 18.982999504467564, 18.244854497486436, 17.684878983500006, 17.458128105709118, 17.42444329376847, 17.390853391894954, 17.16858765768715, 16.649451220798213, 16.022821731779004, 15.42642773960154, 14.857798721673868, 14.316588597774787, 13.801484582719763, 13.41041357189351, 13.251978834841388, 13.228463864597417, 13.2050005709067, 13.049952667432864, 12.68783374320422, 12.250945706757411, 11.835140277302768, 11.440444861036793, 11.065144507913038, 10.708895872685666, 10.439694534716173, 10.3310234184541, 10.314905972279277, 10.298837315956288, 10.192656724808003, 9.944959647769322, 9.647734258389617, 9.36631448387013, 9.100422143427966, 8.849293886260165, 8.612199800926884, 8.434278153658532, 8.362638286064639, 8.352033919899357, 8.341460727850755, 8.271630733336647, 8.109228157812886, 7.915777990702892, 7.734539645971931, 7.565021456340507, 7.406539741920698, 7.259172565983175, 7.149947675731072, 7.106390481394144, 7.099971710296784, 7.093581387396527, 7.051522928766553, 6.955076401149334, 6.842447157463585, 6.7397724805039, 6.646611102438838, 6.563203164558991, 6.4895869107056265, 6.438024079216526, 6.418354952576868, 6.415506240094736, 6.412679296031465, 6.394426642672755, 6.354253915469957, 6.3116180025443755, 6.278374107282757, 6.253847916108552, 6.238506955698059, 6.232428787359882]}, "17": {"0": [2.648106035349269, 2.648650061012269, 2.6516178510171176, 2.656532043917741, 2.663924596354531, 2.6739545457435714, 2.6839713182385974, 2.6889022245694534, 2.689765363992747, 2.6906063220935734, 2.6957665389451684, 2.7091014341808592, 2.7279495237942912, 2.74886895062809, 2.7723505369547183, 2.798174914861767, 2.8261382893711047, 2.85075032402385, 2.8619150727520366, 2.8638569020918974, 2.8658067865523744, 2.877706194296138, 2.9058015459434854, 2.9422140552794263, 2.9809361731038124, 3.0222745645457443, 3.066167613742946, 3.112556304257115, 3.1523427844771144, 3.1703564611052544, 3.1734329334678937, 3.1765184361728793, 3.195237511978858, 3.238645657559728, 3.29445548146494, 3.352928858739872, 3.414229711092584, 3.4784296289099546, 3.5458669135459404, 3.603134754137844, 3.629098030954532, 3.633493729440788, 3.637901558326982, 3.6644392670197496, 3.726099976121042, 3.8050659298914393, 3.887340820323779, 3.973342830842859, 4.0628369579882575, 4.156383723752981, 4.235617282085784, 4.271499434601341, 4.277558446963129, 4.283630399652218, 4.320092616669071, 4.40477901975468, 4.512436588059203, 4.624489344055721, 4.74074433468733, 4.861473826468353, 4.986588967529048, 5.091994111041986, 5.139587632316242, 5.147605339297672, 5.155641494533674, 5.203947705307304, 5.316047166508374, 5.457853767756105, 5.604560382679267, 5.756611384679713, 5.913948224911997, 6.076678736839271, 6.213666509743067, 6.275350034896004, 6.285777572278375, 6.296223742536379, 6.358999907066843, 6.503950387787512, 6.687603718020028, 6.877605189631549, 7.07476255230597, 7.278847973140932, 7.49041677546447, 7.668624390901028, 7.749131780212516, 7.762756585043114, 7.776388052097878, 7.858254451291995, 8.04778826100357, 8.287479516055852, 8.536664176529474, 8.79505789880919, 9.063349454141933, 9.342140562693379, 9.576771596410364, 9.68264214730283, 9.700535096719369, 9.718468160311822, 9.826243889081274, 10.07582570413143, 10.39252557507706, 10.721391814588763, 11.062611741019927, 11.416320430544966, 11.783632424003756, 12.093077884030269, 12.23256233134074, 12.256131253449405, 12.27975157895122, 12.421677520100577, 12.750330403080307, 13.167358172241302, 13.600715946233864, 14.05048647747411, 14.515355184662916, 14.999303163333408, 15.40694826064215, 15.591060894817183, 15.622191129715889, 15.653395961719552, 15.841033120596533, 16.275353404662127, 16.827328666373795, 17.40126097646718, 17.997403565587074, 18.61763828047055, 19.26262354872188, 19.806316495001017, 20.05235488665418, 20.093944717634738, 20.13564324058134, 20.386566860314016, 20.966961829511472, 21.70575323603471, 22.473998650061528, 23.273007487207327, 24.103576227232434, 24.967924332861298, 25.698315541397214, 26.029061090452906, 26.084989911261562, 26.14103106712228, 26.47779783542937, 27.25818731408585, 28.251547314989196, 29.28513151471259, 30.36044774191697, 31.48134556698764, 32.64838973375789, 33.63548414560713, 34.081737295386134, 34.15723301221199, 34.23291500895082, 34.68811359959449, 35.74511508010612, 37.08768907032943, 38.488577510851655, 39.94655688016147, 41.46613595486626, 43.049240287194905, 44.389609957557475, 44.997257485751454, 45.099957429375955, 45.20290489775969, 45.82196581935139, 47.255815287738145, 49.08209152861616, 50.98794901922855, 52.974631018074554, 55.04362426000635, 57.20218780107428, 59.028140413830926, 59.854123740027056, 59.99410771785398, 60.13445275484834, 60.97888933609939, 62.93543243136358, 65.42762962224322, 68.02500199632485, 70.73639133154018, 73.56039062686939, 76.50421535225543, 78.99331127976903, 80.12166736907658, 80.3124315971909, 80.50364866313654, 81.65336338936564, 84.3224933734895, 87.72549511277371, 91.27117272711557, 94.96787108567699, 98.81973701172086, 102.83493663519701, 106.22926278092402, 107.7650646181164, 108.02487884279486, 108.28537462867628, 109.85299761252791, 113.48851059848019, 118.11741322214618, 122.93783827519424, 127.95617775843223, 133.18586824901706, 138.63086189053948, 143.23548638166278, 145.31725586332422, 145.66914656440855, 146.02184399739798, 148.1425008915615, 153.05063979808665, 159.30389337934213, 165.79952526876193, 172.55789623950596, 179.57206065984977, 186.87913942353984, 193.03100628666164, 195.80718468131425, 196.2759218060799, 196.74580091103337, 199.5716100427952, 206.11699513501037, 214.4186936676822, 223.0238958036688, 231.94743818403205, 241.1697298821972, 250.71717509296587, 258.7413761481577, 262.3482359206307, 262.95660332276964, 263.5663400465619, 267.23293966304897, 275.7117008722041, 286.38739902598786, 297.3994985168567, 308.70601113170966, 320.36074266020205, 332.3283601007121, 342.3096363527532, 346.79274977580775, 347.54717403128876, 348.3026129320165, 352.82844922880633, 363.20737983730686, 376.155712075158, 389.42842872124504, 402.9194884138005, 416.64288847825037, 430.52911876026303, 441.92834972229474, 447.03581816351584, 447.895036523344, 448.7547862060485, 453.88139570709995, 465.47393790461797, 479.77843167197653, 494.0463511131275, 508.3316309421676, 522.6011970123743, 536.7461836360037, 548.0957125244744, 553.073501882558, 553.9068669672967, 554.7390112078591, 559.6806996674442, 570.7290328142204, 583.9372217169688, 596.8538264786395, 609.3153686705335, 621.2930570829442, 632.6523675118796, 641.4355483894465, 645.216166514684, 645.8407456410065, 646.462626616501, 650.0811064003178, 657.8946479824216, 666.8240928391078, 675.0583551877338, 682.3647402830484, 688.8314128948809, 694.2923968244785, 698.0496489742521, 699.5581449318308, 699.8035107955633, 700.0449084793379, 701.3151078391013, 703.7834670609892, 705.5631560448053, 706.7345856128496, 706.792136600836, 705.751818212477, 703.7438318779851, 701.3366603878239, 700.1001547315116, 699.8698824038004, 699.6354128026841, 698.1719193993847, 694.4375693179063, 688.8366718282381, 682.4613213048159, 675.1144710521496, 666.9692842794016, 658.011900352746, 650.186104981428, 646.5806591584437, 645.9685912384788, 645.3543726428194, 641.5005735056955, 632.7087580433789, 621.3276368965663, 609.398202306788, 596.9485576049057, 584.0526965747986, 570.8020302651066, 559.7696431567248, 554.8251754364552, 553.9944646162955, 553.1632951277816, 548.1981245267294, 536.8617727712266, 522.7926336738735, 508.51974572072953, 494.21819101627506, 479.920155320464, 465.6335761407866, 454.0097507807182, 448.89531709973704, 448.0411867989529, 447.187375806814, 442.1023508665548, 430.6597843168417, 416.78038150509514, 403.02040416373563, 389.55642949758675, 376.3085934216741, 363.35531131727106, 352.981046093754, 348.45625276225, 347.69950330182087, 346.9446282783512, 342.4638430014093, 332.48044945513516, 320.5187188889986, 308.85519031256507, 297.5248114111917, 286.517501843376, 275.826071585459, 267.3718212877083, 263.70020055215366, 263.08875995514825, 262.478535890699, 258.8647572737194, 250.84542020665813, 241.29313586818645, 232.0626228532358, 223.15000453828927, 214.54257339598811, 206.24139369129293, 199.7050844337304, 196.87656388727052, 196.40558966242762, 195.93558450438317, 193.15549920362506, 187.00936208130102, 179.7144216393459, 172.6897824349175, 165.9377934144687, 159.44444254680914, 153.18987665239385, 148.27878242663024, 146.156628367255, 145.8037403004263, 145.4517082156362, 143.36838371918378, 138.7682234261907, 133.3260382013974, 128.0997157044993, 123.07846622482897, 118.25849085032114, 113.63585401704552, 110.00002960276218, 108.4312962993237, 108.1709877426402, 107.91136799549079, 106.37625370693691, 102.9821412621397, 98.97265382224555, 95.1278512988207, 91.42959088177602, 87.89007825500514, 84.49267639813982, 81.82210224373823, 80.6708587783326, 80.47956315431091, 80.28877266883583, 79.1614923524142, 76.67405722009354, 73.73129812349416, 70.90805508262602, 68.20244801088242, 65.6086929131847, 63.118612833653664, 61.167040566599375, 60.323073907163504, 60.182769397466416, 60.04292485947482, 59.21796644279757, 57.39677047717851, 55.24213032806839, 53.178652414107766, 51.19714466228877, 49.29750089570903, 47.47500198319498, 46.042655615734134, 45.425555131165154, 45.32302433124473, 45.22076561838294, 44.61665250307378, 43.28139896411712, 41.7047331362058, 40.192338344265345, 38.740379422720025, 37.346452729540694, 36.01037861257079, 34.961845455761214, 34.509159061802855, 34.43389059932862, 34.358639533318716, 33.91329094293692, 32.93259795254437, 31.775009138012386, 30.66382922064019, 29.59637630492847, 28.571323965858756, 27.587120152034885, 26.814765498736364, 26.481631418518724, 26.426192976783447, 26.370881871870978, 26.04353741014386, 25.3209968380637, 24.465241164353472, 23.643849726264165, 22.854955428924136, 22.09686441723105, 21.368908410867203, 20.795949775683212, 20.54859097088376, 20.507477512946068, 20.466468854844408, 20.224127264428084, 19.688891818584324, 19.05541520519474, 18.44673056737964, 17.86148880892529, 17.299601686347085, 16.75888234672956, 16.334288250675577, 16.15130067926039, 16.120730341666437, 16.09024181808016, 15.910410603537011, 15.513541953098589, 15.043091269666496, 14.591542799017368, 14.157548440770306, 13.740405177723197, 13.33957170490891, 13.024508385714048, 12.888511068668462, 12.865912755718037, 12.843372244913159, 12.710151845924113, 12.415344915939595, 12.067486863447087, 11.73359715169167, 11.412839531407085, 11.105567522296706, 10.811343086420518, 10.580700143493829, 10.48137449945057, 10.464870928645185, 10.448411172369592, 10.350587879076107, 10.135839609717193, 9.883015466091923, 9.641195481372606, 9.409791549033313, 9.189264798144771, 8.978400842283914, 8.813812510874795, 8.743126395631707, 8.731398554963981, 8.719706805400135, 8.65073306340915, 8.498758993825906, 8.320342094787643, 8.150382589236962, 7.989167877719087, 7.8361777488391064, 7.6909677087216055, 7.5784945351531015, 7.530369330974975, 7.522401323154114, 7.514459392303607, 7.467639563358461, 7.36500629918971, 7.245600899721011, 7.133503069468704, 7.028619680015476, 6.9304561239364215, 6.83882196561127, 6.76924018209569, 6.739893171062448, 6.735038033511028, 6.7302070938634975, 6.701873043719575, 6.641029756342468, 6.572353859560549, 6.50995575447962, 6.454210612767229, 6.4044822176491545, 6.36100638751916, 6.330057949517238, 6.317787618208536, 6.315791663983013, 6.31381359528064, 6.302506637366932, 6.279839838622521, 6.257449147638132, 6.2411055077314455, 6.231376122258796]}, "18": {"0": [2.6338786024527394, 2.650056222612245, 2.7479221765222044, 2.8527338491022354, 2.879630018398009, 2.8817134215002236, 2.883800082320505, 2.912620914281907, 3.0678389675861752, 3.3917129679175493, 3.8231054828704902, 4.3829463427753925, 5.093129229915929, 5.9739672382212206, 6.62751647678108, 6.779685552933206, 6.791164515413046, 6.802664184932317, 6.959880791800604, 7.754700548258965, 9.271490607714261, 11.167736900442652, 13.531963151056829, 16.484555791232225, 20.206516765591672, 23.02865502470817, 23.691640294896093, 23.74179353122088, 23.79207383707232, 24.4806877723102, 27.988860508392403, 34.807372760511534, 43.51427212590391, 54.66475981516112, 68.95711523690959, 87.29208426193084, 101.34190792519462, 104.66284310396814, 104.91331698093572, 105.16446424568824, 108.60898172547708, 126.20597167261433, 160.3232645149788, 203.2920286444775, 256.4841551077146, 320.6280715030496, 394.81472784087435, 444.96249090795214, 455.96312143547027, 456.78109206884244, 457.5995201881534, 468.55533490947806, 519.1731896690848, 593.012723157095, 648.1886697296284, 674.3142539076439, 666.2930134282714, 625.7253642181937, 587.0425110035203, 577.7350206127165, 577.0282515115906, 576.32014328072, 566.6732981500958, 518.7440685593109, 437.8555073705426, 359.5642149895771, 289.7341035359955, 230.67607975328363, 182.3490258409133, 157.05150709049337, 152.06997984925056, 151.70566658264894, 151.34300841493973, 146.54142834948658, 126.12985512127975, 99.35143228533234, 78.41418257516075, 62.09263039006512, 49.37510111117699, 39.46561742938321, 34.396002923199276, 33.40445856253901, 33.332104008003604, 33.25990963176644, 32.306381429461915, 28.26365930106272, 22.97316644198005, 18.81333303847263, 15.542980980331551, 12.969711670250462, 10.951677056367718, 9.92337236382036, 9.723380775857413, 9.708801989834026, 9.694274744888054, 9.502915501767001, 8.701289569934353, 7.6906879059336175, 6.962256918625627, 6.480240319962687, 6.291517046569071]}, "19": {"0": [2.6134710541787602, 2.6439644673152345, 2.6544236948986586, 2.6553154820303777, 2.656216526020624, 2.6677875568221237, 2.735530021503814, 2.891490877573422, 3.1099464167626403, 3.3960194726245225, 3.7590941902229678, 4.213175971547411, 4.554679244804252, 4.637188354845109, 4.644151857300581, 4.651131415337637, 4.736349505243442, 5.143976230034134, 5.89050979896312, 6.7798477121308665, 7.845327541779374, 9.130985704744429, 10.685171736955638, 11.829247790121313, 12.104901694835046, 12.128108504696867, 12.151413619344076, 12.435919678076953, 13.799842444837155, 16.3134486832322, 19.373038641357887, 23.105163061245527, 27.665032797465038, 33.25559025192363, 37.43894069490804, 38.45502871417301, 38.54087170243137, 38.6269406641957, 39.679417364867064, 44.76646840019877, 54.30978434218064, 66.07469325160724, 80.58775447464541, 98.46406496008724, 120.44224080748002, 136.83941139082222, 140.81568853834167, 141.15076195857975, 141.486591983599, 145.588347774025, 165.32054752027284, 201.68145158220736, 245.03040398171458, 295.62948221617603, 352.9988929208248, 415.3841661985711, 455.9326646508063, 464.95551186662817, 465.70349877641706, 466.45104319528446, 475.42964606509986, 514.4455042860772, 569.3678128027278, 610.1167457616943, 631.5235679483261, 630.3466278123518, 606.8673204200886, 581.9729933207886, 575.5538700113281, 575.0138022160312, 574.4717492119668, 567.485739229149, 533.6815752779125, 473.14586856641824, 409.2718087655317, 347.25588013562117, 290.5072387533778, 240.59118245652184, 212.76748108783804, 206.9317120167145, 206.4525344984387, 205.97431986477568, 200.29386425554853, 176.65716067305473, 144.58861298862968, 118.23025040473547, 96.69922078245816, 79.19283638189168, 64.9872606568953, 57.41837181331983, 55.856566204868166, 55.72898840198971, 55.6017255596873, 54.09363860954493, 47.88840683084683, 39.625950741987715, 32.929579692782816, 27.492322979130552, 23.070944434385115, 19.46155536762491, 17.52881031834647, 17.127959489077803, 17.095198003049983, 17.06252190301825, 16.675007042892688, 15.07850201964053, 12.939090279423231, 11.19515574000063, 9.786061513365857, 8.661830531719396, 7.781011156432479, 7.3314853735750525, 7.241613706569572, 7.23421330809171, 7.226861718959051, 7.140734294903844, 6.8025708054819045, 6.405575297299962, 6.169704640168358, 6.096421626999744]}, "20": {"0": [2.5979209601839695, 2.599383525105161, 2.6007950764475742, 2.6010601830988906, 2.601337147887464, 2.603408988029679, 2.609552460567141, 2.619723445170668, 2.6332272607752443, 2.649656162539956, 2.668929494823499, 2.6917291834971513, 2.7119088106475275, 2.720903041339893, 2.7223350904556947, 2.72377679816201, 2.733310016626715, 2.7575125523398003, 2.790010018349442, 2.82600855931103, 2.8646712078448, 2.906169750549858, 2.951501581102258, 2.9895085278823976, 3.0066181953583855, 3.0093504461281775, 3.012001599688749, 3.029048878727571, 3.071190018563431, 3.1272282390407646, 3.18663293747214, 3.249272984512558, 3.3156729622267687, 3.3855829771640495, 3.445114184873413, 3.470888610840697, 3.474929204442532, 3.478982944838097, 3.5054513287151954, 3.5691754538516482, 3.6525990937755726, 3.740606911501808, 3.8332148649959263, 3.931175403589447, 4.033042560818074, 4.118550671610173, 4.156292016326167, 4.162018806797298, 4.167754164130323, 4.205305922166697, 4.297150200258663, 4.416905336752819, 4.542138566055342, 4.672778587573429, 4.809229228152375, 4.951332654619546, 5.0694166836864065, 5.120742031374947, 5.128818154728877, 5.136917308219853, 5.189721912346797, 5.315397738491649, 5.477423365573405, 5.646434112804116, 5.8228457054495255, 6.0058813665230915, 6.196406523850871, 6.35438536591751, 6.422738981993664, 6.43344681107042, 6.444176314343726, 6.513917820708965, 6.68157322889984, 6.899698125396321, 7.126435432577873, 7.362797718014627, 7.609670140649476, 7.866685633915309, 8.080891588920554, 8.173949308210446, 8.18858241053305, 8.203071000206247, 8.297278240071314, 8.52641744768173, 8.823366379322657, 9.133076977501382, 9.45600420089839, 9.793892489015596, 10.144811651628741, 10.437201640358523, 10.564185059468416, 10.584005450291919, 10.603862705276168, 10.733625903042437, 11.045004968773977, 11.44988930778219, 11.872054840185868, 12.311184348979953, 12.769193327897678, 13.246061141427086, 13.642645339971116, 13.815716727965134, 13.842538191275397, 13.869448385112943, 14.045026055282058, 14.46921388358648, 15.020000761008092, 15.594166388860426, 16.193918223670504, 16.822504359562394, 17.477781945898286, 18.02407638423382, 18.26191490567477, 18.29923461487891, 18.336652660007555, 18.580726529227068, 19.167477111488175, 19.928825927002798, 20.725898037472504, 21.557802637416685, 22.427919068678374, 23.337139479461964, 24.097072364953387, 24.427763750407408, 24.479465919167957, 24.531288704358687, 24.868518460305022, 25.68180221005517, 26.74112865291688, 27.850864240121464, 29.011923183562182, 30.228612714247518, 31.501957400882503, 32.56415649460114, 33.02653326495735, 33.09896962101362, 33.1715816617627, 33.64433325717502, 34.78824489351453, 36.27569127730021, 37.83322536693946, 39.46718301448451, 41.1766933194909, 42.96791431037634, 44.46336455184568, 45.11537174171222, 45.21735832535667, 45.31959246132479, 45.98509811103997, 47.59361378712489, 49.69370876716124, 51.889771841482165, 54.19089894149047, 56.60436501744226, 59.13252319829482, 61.24396641603102, 62.164883984741984, 62.308851906379786, 62.45316629701629, 63.392526958703954, 65.66837319777784, 68.63054094256549, 71.73159032845297, 74.98327389403956, 78.3919000672158, 81.96036478708417, 84.9424192051779, 86.24140330911153, 86.44458001408354, 86.64832226215334, 87.9756377463818, 91.1819046931159, 95.35899282700478, 99.7297325547711, 104.30225703921737, 109.09069443881502, 114.10563452940322, 118.28392697542573, 120.10531834775787, 120.39001254868776, 120.67536992915555, 122.53227079060063, 127.01618324679892, 132.85421294532904, 138.9482859053649, 145.31185096712485, 151.95960573531124, 158.8985717465923, 164.67169120914696, 167.18241039535837, 167.57478642245428, 167.96811231322562, 170.5256792116187, 176.68978100391647, 184.66821941877018, 192.98133677743235, 201.63273705663187, 210.6244216358513, 219.9532813366498, 227.67401973763168, 231.0206249320173, 231.54262424889305, 232.06549730631943, 235.46538203314552, 243.6098127981671, 254.11984309116593, 264.9665389277509, 276.18550750655237, 287.72040981049344, 299.59651696310647, 309.3091225891668, 313.5047216279291, 314.15864033093936, 314.8133565755689, 319.0563765100412, 329.1517359053548, 342.02090619736214, 355.1382301836223, 368.4493931754118, 381.9396485797217, 395.5582993005596, 406.586191962344, 411.2771335682487, 412.00328659032914, 412.72867033788145, 417.408871986495, 428.47216184237396, 442.22424586752896, 455.85680992262394, 469.4537823150034, 482.8287989727355, 495.9417373112968, 506.1340507891658, 510.40914899542724, 511.0685834916898, 511.72715198837227, 515.9571845853019, 525.6654741848724, 537.3186885596994, 548.3792762485533, 558.8103530502284, 568.4538352513543, 577.3999801802192, 583.9544492841158, 586.582346445585, 586.9831938791662, 587.3813590352435, 589.8554176286867, 595.0960782061712, 600.9773537290482, 605.756035528718, 609.6147261890845, 612.3885988245102, 614.0488716548881, 614.5645993015565, 614.5842442624489, 614.5761442578514, 614.5650528550478, 614.4274998834405, 613.5317146351796, 611.39227662992, 608.3067820558907, 604.0814835780344, 598.8011917730688, 592.6316480196541, 586.9057257743927, 584.3569107255876, 583.9406133731987, 583.5219416893542, 580.7638446682486, 573.9726277270246, 564.6810080837329, 554.7435868735053, 544.078181176204, 532.7932476517874, 520.8583558284367, 511.0284635950161, 506.7638211172074, 506.1034962818726, 505.4452719498763, 501.1496164660928, 490.7933575817531, 477.60077092891817, 464.18266116377134, 450.56589071149966, 436.80016043824145, 422.98061606370607, 411.9381202922708, 407.2483392829085, 406.5218571565577, 405.79549760429876, 401.1224572407026, 390.1732302795209, 376.5967386011067, 363.15459054739296, 349.91428119150135, 336.9369498203965, 324.1752687638852, 314.1599149774602, 309.97634244140363, 309.331997704898, 308.6886524602338, 304.542251579496, 294.9008076579865, 283.15917385821854, 271.7581957108043, 260.6875166782374, 249.9736196941814, 239.6087258464824, 231.5603946402104, 228.20738868445562, 227.69126691259152, 227.17611419556306, 223.8786882141368, 216.27419384605494, 207.08799288040666, 198.2406561524043, 189.72639784502476, 181.54851376292507, 173.68988867210967, 167.62835338614116, 165.11441205415903, 164.72790554287297, 164.3422241599096, 161.87377131945175, 156.2050128540353, 149.38396817932505, 142.8488836023667, 136.5925419679892, 130.60315987541827, 124.87960615231037, 120.4752965785658, 118.65380538953484, 118.37361961388, 118.09334806583448, 116.30219242332657, 112.20665477707556, 107.28609650451358, 102.58462041154844, 98.09275819201494, 93.80669589901987, 89.71269658141703, 86.56508758218892, 85.2649559842089, 85.06520646646314, 84.86593395512928, 83.59303978246814, 80.67138249622238, 77.16752229510823, 73.82960298680963, 70.63922341288719, 67.59303210719976, 64.68877027036837, 62.458996243264735, 61.537383364186375, 61.39562606056427, 61.25423313685458, 60.35212634198275, 58.285204938584485, 55.807949061034826, 53.444475079409706, 51.19112973803012, 49.03870282884651, 46.988604611145526, 45.41313790483459, 44.76227268910082, 44.66227418728993, 44.56251423445738, 43.92472581369052, 42.46317032105429, 40.71027862887784, 39.03956170874088, 37.446060700854666, 35.923176471359724, 34.469734330632434, 33.35631970138473, 32.895555897289974, 32.82476575666882, 32.754144841355135, 32.30260710694982, 31.266474043154393, 30.027933682759155, 28.844099569514558, 27.71344931066809, 26.635847656794983, 25.60452579111788, 24.81365271393391, 24.48618775104116, 24.435822350675945, 24.38558568409216, 24.064567579162496, 23.328411875743868, 22.44515370853106, 21.60029820096432, 20.793602200524468, 20.023023564299383, 19.285655885100855, 18.72034500941231, 18.485994693180448, 18.449983043500957, 18.414055615697144, 18.184643775153067, 17.658260797384965, 17.026334042046063, 16.422593416121817, 15.845909149612122, 15.294476043632681, 14.76783997564559, 14.363071030987179, 14.195552378296535, 14.169834855650928, 14.144175761773552, 13.980042546242698, 13.60256539151164, 13.150684484761321, 12.718218582742365, 12.306122746601384, 11.911374017603276, 11.534922886019045, 11.24557652407982, 11.126357522945307, 11.108046871368057, 11.089761343596763, 10.972782713222754, 10.704866519840637, 10.38520726312222, 10.079547123050038, 9.79009838071377, 9.515130131923476, 9.253220778289348, 9.05317031771748, 8.97062841666144, 8.957984532031494, 8.945376055968952, 8.864884553669617, 8.680891209992064, 8.461375873974252, 8.254021654211549, 8.058803507448896, 7.873938575308005, 7.699443840885965, 7.567502675407457, 7.513500520935518, 7.5051664771986495, 7.496858504121321, 7.443886909908906, 7.323651712330495, 7.182159863543412, 7.050365051205637, 6.927375406473516, 6.812613930177911, 6.70669500757049, 6.628092615695455, 6.596239243506878, 6.591368390809111, 6.586515407069613, 6.555947149507116, 6.48804648192364, 6.410388569016079, 6.340507680426654, 6.278785275781674, 6.224470261028057, 6.178013938588566, 6.147187989982416, 6.1350239977939065, 6.133220442049287, 6.1314388746335995, 6.120473747477661, 6.0988624386630645, 6.0791607893729, 6.065359151328422, 6.061160611083964]}, "21": {"0": [2.589275410686905, 2.6264542439377863, 2.744245727211847, 2.939614708039163, 3.216376429625886, 3.4353305227307125, 3.487531691890725, 3.4916331159742113, 3.4957468107458647, 3.5503671493706372, 3.8305894562533442, 4.374971373362981, 5.05806673954674, 5.895696824617452, 6.915967568606451, 8.172965972674719, 9.111417443014236, 9.331073918161787, 9.348195873374538, 9.365354572233606, 9.592304833434648, 10.733756716879844, 12.889862378374028, 15.554682775090336, 18.873709461799095, 23.024256172531445, 28.230837607087018, 32.168815818468694, 33.09479866114353, 33.167112854756155, 33.23974075437045, 34.200842967032884, 39.07655453430052, 48.48678536673923, 60.396292778655614, 75.46962249675808, 94.51945384190724, 118.51257261004694, 136.5856356950587, 140.82359918742344, 141.15445942111106, 141.4860385592, 145.86854002948567, 167.91214021331612, 209.4208238216697, 259.3544077530303, 317.48740498996307, 382.05963852105936, 448.88024050218036, 489.08093668675315, 497.3239235074165, 497.9522936308228, 498.57581621002237, 506.54246522350275, 540.5799495536337, 579.7468354432377, 594.9085100260186, 583.5604767253317, 547.8104928284355, 493.4015768694182, 453.4698750730509, 444.51776016086507, 443.8277510103753, 443.13733411969304, 434.1697001797799, 392.12108965592614, 326.89388297356834, 267.63450907655596, 216.43282940545117, 173.71451493677662, 138.82419374905413, 120.49227274750521, 116.8658326260337, 116.59154019607664, 116.31788296135161, 112.81330658468212, 97.91010480883457, 78.1967494442828, 62.60294980593151, 50.28846304580447, 40.571454405376954, 32.899536412208356, 28.931024482097122, 28.149827964595442, 28.09080695861455, 28.03193072481322, 27.277357754621686, 24.07466473746285, 19.839784793699735, 16.46965240070889, 13.790442158345435, 11.660500202806835, 9.977009854739864, 9.11628850653727, 8.948748148228127, 8.936074863945, 8.923424827083197, 8.762220293806855, 8.089865278653765, 7.243573778229625, 6.635952279729264, 6.242394290737092, 6.077715114503143]}, "22": {"0": [2.615816517290097, 2.6796885090014673, 2.820070162838926, 3.033871358655739, 3.3268031974551255, 3.7091518780732953, 4.001388147112816, 4.070605811506331, 4.076133043647137, 4.081671547484349, 4.1531898130791465, 4.5102356291269095, 5.178350307047504, 5.992205168206444, 6.983657592144742, 8.191635702051371, 9.664484378697306, 10.757115638463363, 11.013814426965322, 11.034503512923242, 11.055257101121121, 11.321079198485771, 12.645739835068225, 15.159123878557903, 18.282543541162273, 22.17209520668365, 27.02839272198674, 33.12018723971375, 37.73707450559644, 38.83599808662327, 38.92465984866551, 39.013548675174185, 40.154374801287425, 45.891972073959565, 57.003509322196926, 71.200757501059, 89.44533934173879, 113.0309517831024, 143.72949701065792, 167.72165503782682, 173.5069949783772, 173.97605071042065, 174.4472788257576, 180.51076826660105, 211.44647566913173, 273.31754507262207, 355.14609691119864, 462.44962446540455, 599.4244881933055, 763.7088030222332, 873.7552929956023, 897.7954476750754, 899.6851880341085, 901.5732024395644, 925.0526804172099, 1027.3822936166546, 1151.3895896199008, 1204.8569325806034, 1177.3146729149025, 1074.1381306780474, 917.8724283768327, 807.6487109820438, 783.6804292618938, 781.8199287586732, 779.9644542836157, 756.0634037068293, 650.6459767975317, 503.982879876943, 387.2697616089168, 297.6937086909274, 229.90737395468742, 178.63961308402946, 152.94267999468002, 147.90847232921638, 147.5169171745307, 147.126500678542, 142.30081400956848, 122.31251808476907, 96.63034742294957, 76.82412103971393, 61.45114926151567, 49.43914510678348, 40.01777334002819, 35.14772628591278, 34.179272077434014, 34.10375239542385, 34.028415876555776, 33.09565839767216, 29.174824613470875, 23.993215561663337, 19.867190290233687, 16.579487869451956, 13.956978745135741, 11.870926688659841, 10.7889093545154, 10.573536911504249, 10.556730018325087, 10.539966393373822, 10.332956966933082, 9.466298213217813, 8.341289749989182, 7.481803141781652, 6.852547540637364, 6.426707975042442, 6.188079002531364, 6.130936627046552]}, "23": {"0": [2.6322007029006853, 2.633399155288559, 2.638504123474416, 2.6466608141734915, 2.658502736727359, 2.673735207305379, 2.692675169138614, 2.7103675730386296, 2.7185624646965474, 2.7198195486501047, 2.721083140937701, 2.7298906515240144, 2.7522245872507014, 2.784103077978617, 2.819526732037943, 2.858390992608247, 2.9003334359313406, 2.946338205813807, 2.985582247225899, 3.002541028355235, 3.005122052993035, 3.0077120415087495, 3.025242770006876, 3.0688508084655153, 3.1272779011773286, 3.1901028804737113, 3.256759357620431, 3.3277086494600048, 3.4028098032739176, 3.465587650008401, 3.492383851980517, 3.496459053431156, 3.500550878362087, 3.528214643604307, 3.59654981183597, 3.6872238464311526, 3.7830329194302346, 3.883980066090259, 3.989885076478512, 4.101079652114065, 4.19335161858747, 4.232716785772066, 4.238716846544147, 4.244685179060867, 4.284931663485382, 4.383945130189017, 4.513609004462073, 4.649770250041394, 4.791806428449405, 4.940474057330087, 5.095861621725735, 5.223493542294612, 5.277970370773986, 5.286186420292881, 5.294416822434657, 5.350033717390476, 5.486536810173126, 5.666292205701873, 5.853279388007325, 6.048901333596999, 6.252777292848738, 6.466238822394396, 6.642638503407312, 6.717569578726918, 6.7288580912904195, 6.74021902458627, 6.816739983132488, 7.005506054561567, 7.251749275451096, 7.509446927728436, 7.77871049726204, 8.059346213191544, 8.352955443168412, 8.595250795619133, 8.69858823774626, 8.714184432571647, 8.729811771990807, 8.835002406117143, 9.094893491570154, 9.435013288006832, 9.791387196809724, 10.164180531028036, 10.55366798990985, 10.961102770374819, 11.29787121167885, 11.441672677286533, 11.463385639660121, 11.485152177170065, 11.631602874842878, 11.993509390294644, 12.469408095759448, 12.967539956240252, 13.49102637157554, 14.039756828620703, 14.615340067676202, 15.092055744406894, 15.295935504692618, 15.326744498512513, 15.357628070845397, 15.56585422790034, 16.079228329558376, 16.75507779594335, 17.46421738139753, 18.208149875298343, 18.988903051611096, 19.808118372279232, 20.48614190425388, 20.7765678791732, 20.820459845298007, 20.864449758689766, 21.16092673919541, 21.892079130700413, 22.85612061715775, 23.86982431452588, 24.933488492987294, 26.050526314472158, 27.225608627319133, 28.198621179389708, 28.615894362405474, 28.678850738465435, 28.74201031141603, 29.16777298397873, 30.22064004593698, 31.610530250134204, 33.07036859663102, 34.608804083585305, 36.22868305589318, 37.93115184447365, 39.34605765796224, 39.95242841134768, 40.044138884791025, 40.13609334564081, 40.75691725533503, 42.29273589299873, 44.319798107756185, 46.45708774772742, 48.710189958161024, 51.08461229324017, 53.588550636360814, 55.67204624359001, 56.56566884090404, 56.70084235332574, 56.83631535768347, 57.74956485646343, 60.01298120246093, 63.01310838151533, 66.17540581995718, 69.52011668447805, 73.05259712832722, 76.7806159424066, 79.88965604604749, 81.22489411683321, 81.426996343131, 81.62967800626487, 82.99771033775545, 86.38846596357888, 90.88604226346662, 95.64533410459782, 100.67881994543816, 106.00805761127226, 111.65450973157566, 116.36899081816087, 118.3942601176493, 118.70052546295732, 119.00770494936928, 121.08313471739588, 126.24593956214228, 133.09785013222543, 140.3582268719094, 148.06178378051197, 156.2244153267021, 164.89598285623012, 172.15969487992143, 175.28153795852165, 175.75351193086803, 176.22704245718433, 179.43326095879874, 187.3933957413826, 197.99429712509362, 209.26142611379078, 221.23276022323756, 233.93061525556328, 247.45267673027075, 258.755963745264, 263.62649476173925, 264.3646471268762, 265.10515235372634, 270.11523957764376, 282.5466630493001, 299.11540125524203, 316.70651285772306, 335.37388220396474, 355.2237072299462, 376.3029566947157, 393.87038842502, 401.42078486833367, 402.56245693406277, 403.7070924014979, 411.44746421344394, 430.71107754276846, 456.19499056094844, 483.0838879016775, 511.469503846908, 541.2944364902747, 572.5391516083928, 598.3128025801735, 609.2438846436952, 610.8947702645162, 612.5501791018405, 623.7509725994782, 651.2120165249511, 686.8375612118169, 723.7127589109706, 761.3364665921653, 799.5564114493374, 837.9355610842175, 868.665078871105, 881.3215830155505, 883.2074591780566, 885.0919101691561, 897.6655172636836, 927.4874173066207, 964.4586980030122, 1000.3637263572991, 1034.445101976324, 1066.7264904402648, 1096.0014214899427, 1117.6123251780455, 1126.0662587301256, 1127.308058435792, 1128.5434137498698, 1136.6303641839754, 1154.5202227883156, 1173.5531506766733, 1188.8386671463968, 1200.7996949817148, 1208.7134065349524, 1212.9896806174245, 1213.8970696614385, 1213.3750074492339, 1213.2610966215186, 1213.138655813748, 1212.0758058359095, 1207.6884453819114, 1198.4385304729626, 1185.6891608446726, 1169.1177630133213, 1148.7093128417807, 1125.4022181124462, 1104.8220740689376, 1095.6216167494008, 1094.2115818064879, 1092.7955692787518, 1083.228747063951, 1059.0418374661, 1026.365951304859, 991.8193651633932, 955.5159234269635, 918.5158510145518, 880.3464001296422, 849.5783080205524, 837.0400123089752, 835.1416012423156, 833.243799156976, 820.5306740697624, 790.0212700719911, 751.8604264993105, 714.4795746693567, 678.140660981888, 642.7866181720998, 608.4984309794927, 582.4437300049022, 571.7930720752709, 570.2096587254698, 568.6295785532475, 558.2147992194982, 533.8359934310355, 504.36598294077174, 476.37715766158516, 449.7926469070416, 424.6997629769562, 400.93544037389637, 383.01728065280037, 375.8137847459465, 374.74724467685286, 373.68352831108086, 366.6502612572589, 350.28055301001234, 330.7456435592971, 312.3559018091396, 295.0075534754286, 278.70378719107873, 263.34005261121206, 251.82259838810577, 247.1918587594042, 246.50615832173023, 245.8223975491402, 241.30451581279792, 230.80806678102954, 218.2929438415717, 206.5209835348634, 195.41150126769878, 184.97397668071608, 175.14548847523227, 167.7549149445433, 164.77959708570623, 164.33973231465347, 163.90130585683414, 161.00803549399743, 154.27529616622786, 146.22682975121592, 138.63848601625466, 131.4893757570443, 124.73445843794944, 118.36143790469278, 113.57343752333493, 111.6444496120973, 111.3587051054723, 111.07372870296334, 109.18943299817427, 104.80166229774704, 99.55019643802775, 94.58957054882327, 89.90152319969955, 85.47044843468552, 81.28141398146946, 78.12420977039498, 76.85114968279098, 76.66275873431488, 76.47414477747995, 75.22810713223413, 72.33083758540901, 68.84849672498241, 65.55914741991306, 62.4415584993567, 59.487634795612394, 56.688204091883705, 54.575422789469755, 53.722240984749384, 53.59582946190928, 53.4697759541607, 52.63436729212497, 50.68877597951315, 48.352478659232496, 46.13664187199514, 44.03413776324161, 42.03992914697418, 40.14840990184557, 38.71864183184445, 38.14054855677398, 38.05488623208726, 37.96942821245112, 37.40380342613152, 36.083320103013406, 34.49401308745763, 32.984074677138835, 31.55149660365241, 30.189591098197877, 28.895148435109203, 27.912658718749558, 27.515778035893863, 27.457061477973866, 27.398492832394787, 27.010147964437508, 26.10296618908653, 25.010540867227235, 23.970689753632758, 22.98283755778546, 22.043436206007918, 21.149054707426053, 20.47027326043891, 20.19605631036284, 20.155387695563103, 20.114818060735313, 19.84628635087967, 19.218410920215717, 18.46092212026682, 17.74042411714895, 17.055299463329234, 16.403227126756494, 15.783201816582663, 15.31272004476934, 15.122771620551314, 15.09462847548712, 15.066561121800515, 14.880520588464224, 14.445661125794945, 13.92052296350985, 13.422538190896894, 12.948870102902921, 12.49857990133485, 12.07137580633096, 11.747613323023458, 11.616686616556382, 11.597266562502222, 11.57789310215597, 11.450130918392622, 11.151721436930327, 10.792335503893106, 10.451541325360136, 10.128376493703792, 9.822501481892692, 9.532608882328697, 9.31333312869208, 9.225023362616954, 9.211955793442007, 9.198925859451084, 9.112850394010763, 8.912192566343956, 8.671328812263237, 8.443731568604875, 8.230839634707761, 8.029523811330588, 7.840209791895047, 7.699224648831079, 7.642683502174153, 7.634328025553763, 7.626000091434707, 7.570856515589551, 7.443416747502438, 7.292799046834098, 7.152730442904657, 7.023423044518899, 6.903866148554375, 6.79444168369539, 6.714093601916559, 6.6824582358571, 6.677826979575902, 6.673218224022052, 6.643109688934275, 6.574985632342102, 6.497451673665802, 6.429250080455968, 6.370190528510901, 6.319320665791355, 6.2781650530893875, 6.252089635459684, 6.242546277188978, 6.241231290135649, 6.239943746214577, 6.231775596376931, 6.215877798383491, 6.204001396338426, 6.201007553451671]}, "24": {"0": [2.6545111477683108, 2.6782582686885186, 2.769625080961769, 2.9315023649287335, 3.1621432663293363, 3.468641407019762, 3.7051822211251357, 3.7624420909409433, 3.7672076360980453, 3.771991868533553, 3.831703960850216, 4.124162061250898, 4.6728140567145955, 5.337386868200194, 6.139188367258216, 7.107742182739994, 8.276147088664004, 9.135026787225323, 9.340353282606435, 9.357407384090523, 9.374502708934205, 9.58635723132623, 10.615158339790117, 12.530913907444504, 14.879362550312797, 17.76738436599707, 21.32220696625139, 25.70922446773806, 29.003447056531964, 29.796609400520996, 29.862675728076756, 29.928929209692996, 30.750166014530667, 34.78725550591802, 42.459561349749805, 52.06830666773954, 64.15755156522991, 79.44277711289301, 98.85277166947907, 113.78312839233661, 117.42033593359191, 117.72381325129834, 118.02745577479993, 121.81307088982507, 140.64014724656056, 177.3255691704546, 224.7299231285933, 286.1329537613698, 365.57090516485584, 467.43646392809933, 544.9411200922258, 563.5435325216663, 565.07270289101, 566.6044265937269, 585.8118588945667, 678.2857099614436, 839.7053459710381, 999.6768358480202, 1129.9085358178233, 1204.721766918269, 1208.7626345788758, 1174.7104483931557, 1163.52912440062, 1162.5570902781521, 1161.5771265558199, 1148.932321455489, 1078.0572310445964, 930.503231281267, 766.6345557263014, 612.5897998875848, 481.810267368362, 376.883922053616, 322.7013797424515, 311.85771068401584, 310.98531025028166, 310.115113604565, 299.6743952277884, 257.0457440830841, 202.32462317157044, 160.03027843773882, 127.25026997369537, 101.72369218928529, 81.7411210642617, 71.39334547817629, 69.30163892493049, 69.13321336145273, 68.96527651111897, 66.94891463327318, 58.65047400161266, 47.760776397733224, 39.1023285036293, 32.18920541441521, 26.651204319813576, 22.198357205921663, 19.843360759987437, 19.363143071201062, 19.324487998635238, 19.28592943675501, 18.82322334732441, 16.896822149756787, 14.336500038347289, 12.27781356261514, 10.631293279007767, 9.32268808849326, 8.29571896665481, 7.7726105233785745, 7.668854741275547, 7.660528839525858, 7.65222888527797, 7.55313842498434, 7.156341631007896, 6.685459878735981, 6.393141546937292, 6.306173252384329]}, "25": {"0": [2.6549146061279036, 2.6557162087085415, 2.6585290202965397, 2.661908691477305, 2.6638126933997435, 2.664205786003549, 2.664607118246293, 2.6668370048092553, 2.6724002349213607, 2.6804454393058363, 2.6899595988675435, 2.701117836276872, 2.714173969689417, 2.7292288375637503, 2.7430996952797106, 2.749804802498341, 2.751059467504033, 2.7523300724692503, 2.759224950481088, 2.775336006890979, 2.7961071327814193, 2.818693345991839, 2.8426623160743687, 2.8683477540699296, 2.8960948152852386, 2.9201422256116225, 2.9316850869985265, 2.9339282728721847, 2.9361816371363725, 2.9481068624260467, 2.9745145870467002, 3.0076542804490214, 3.042622055742576, 3.079475034567879, 3.1181352475845445, 3.1584723449977767, 3.193551415407219, 3.210197065370187, 3.213415069801062, 3.216642967111373, 3.2336617504297407, 3.2712182900449616, 3.3180247134775094, 3.366756769796682, 3.4173641204064404, 3.4702194791831653, 3.525036928368457, 3.57218804987187, 3.594594996838609, 3.5988977473489383, 3.603228205931458, 3.6261241613224953, 3.67656598300142, 3.7390801943701457, 3.8039334659334045, 3.8711672011453175, 3.940796811186539, 4.012813348810419, 4.074348215935628, 4.10354652760539, 4.109180618627015, 4.114827780503292, 4.144483748744296, 4.20963085234883, 4.29046596247716, 4.373903426341932, 4.459774733739079, 4.54830971032418, 4.63978068481355, 4.717840744306595, 4.754705739300917, 4.761815150505836, 4.768940840371255, 4.806420018108083, 4.8883228734559205, 4.99016419573393, 5.094548054014196, 5.202459787548224, 5.313335064096781, 5.427502623628215, 5.524753434097277, 5.570687846637756, 5.579578998175145, 5.588536345708844, 5.635343864826178, 5.737829854735712, 5.864295393094398, 5.994482830744645, 6.128953445429008, 6.267286926745224, 6.409611683954575, 6.53116997200943, 6.588662441745711, 6.599750270684106, 6.6108586397998055, 6.669162573994299, 6.797253372584173, 6.955651438664712, 7.118493816904458, 7.28579200391298, 7.458393652489249, 7.635921403380685, 7.787161491488425, 7.858718128736021, 7.872537760825988, 7.886388674502309, 7.959103210300456, 8.11843564298749, 8.31587563726875, 8.51879644496031, 8.728080534037387, 8.943424484335294, 9.165338908617166, 9.3546427068686, 9.444342217964058, 9.46161516473572, 9.478915387790568, 9.569812670268288, 9.769437268282799, 10.015973836798693, 10.270436288630744, 10.532825008608496, 10.803302835854337, 11.082263870953073, 11.320298099180926, 11.433044490969387, 11.454795759425366, 11.476597528520946, 11.591209811418516, 11.842399890850254, 12.153813477713323, 12.475098820977369, 12.806517093234206, 13.148725790202521, 13.501864212129158, 13.80369573308444, 13.946875833363256, 13.974492115934941, 14.002216563063381, 14.147977460441101, 14.467431295135336, 14.863458364801586, 15.27270730762556, 15.695293265208635, 16.131660980615436, 16.582887700595204, 16.967808624885425, 17.150130490528728, 17.18529633873094, 17.22054433221705, 17.405984038724444, 17.813646786767475, 18.319118458852763, 18.84120773462405, 19.381049775799276, 19.93759851759368, 20.512000468993033, 21.003838900397877, 21.236702029070084, 21.281582454916222, 21.326552158506416, 21.5633613781476, 22.084098704977507, 22.729890109521033, 23.39763613315256, 24.086896483506983, 24.800321404384878, 25.536640155643582, 26.16701717533624, 26.466368822344904, 26.52426160668831, 26.582084297997394, 26.88606398013308, 27.55470810899423, 28.386677909906307, 29.24502582129449, 30.132007774394374, 31.051188508968742, 32.001169753610235, 32.81514652375512, 33.200895671403714, 33.275370910910745, 33.35004334094396, 33.743232122748616, 34.6078146197498, 35.68081557506355, 36.792784586247535, 37.94444683640675, 39.13479463931194, 40.36741261757208, 41.42427021412043, 41.92600246643215, 42.02294371606746, 42.12002284965537, 42.63059044928362, 43.75313812551119, 45.14854560144849, 46.59625394502534, 48.094122589653296, 49.643931748842064, 51.25225448801846, 52.63272178239688, 53.288161671976795, 53.41424371430173, 53.54064016022796, 54.2062507615023, 55.670534915672064, 57.49730232580495, 59.391462390225705, 61.3544094739292, 63.38775741528785, 65.49463950080097, 67.3032110613441, 68.16318487631655, 68.32917552137417, 68.49558851972664, 69.37064904811139, 71.29749030262853, 73.70105539168482, 76.19299790327074, 78.78243988516337, 81.46554799068525, 84.24641736344802, 86.63373369777887, 87.7685184334172, 87.9877255463837, 88.20755235609079, 89.36603744270631, 91.92152717346454, 95.10237898347724, 98.40113307706713, 101.82715462580026, 105.38856406846581, 109.08696474639798, 112.26580701756333, 113.78128627423436, 114.07370012342527, 114.36671163715617, 115.9088308468286, 119.29911413594508, 123.53344201290642, 127.93724065044493, 132.50429423573007, 137.25466890636125, 142.19617355504687, 146.44686779552998, 148.47047118462578, 148.86227035672775, 149.25518147182618, 151.3176094210536, 155.8617619190177, 161.5358016700366, 167.44291228130592, 173.5771900108042, 179.95075569685267, 186.59049975775184, 192.30348328259208, 195.01668202373966, 195.5411480262549, 196.06720998180643, 198.8405566302893, 204.95525914465088, 212.59224459917368, 220.54814179056368, 228.82087540350275, 237.41208959513713, 246.33647705732434, 254.0321369265476, 257.69409036329574, 258.40036943555293, 259.10845963546177, 262.84842166462465, 271.07998694741474, 281.36377393816974, 292.0818896670593, 303.2038416561447, 314.777980604095, 326.8209655216109, 337.1587551223271, 342.06823609380336, 343.01858723607336, 343.97174876852716, 348.98856683941426, 360.0344666792192, 373.78669949370163, 388.0673562638883, 402.889448318982, 418.2588961794569, 434.14416373648066, 447.7758342478938, 454.259892684667, 455.5072956437456, 456.75830719316247, 463.3504828262769, 477.8756670528515, 495.7922475044763, 514.3431394509588, 533.4542875319961, 553.1641405537181, 573.3586877950005, 590.5655608614286, 598.6256505770119, 600.2158402297498, 601.8098866129809, 610.0742746341277, 628.0445589215773, 650.0418748501378, 672.6031749452588, 695.55913360161, 718.7013218952816, 742.3749967081575, 761.9094691881803, 771.1740591696605, 772.9497184615742, 774.7259413937537, 783.8787853151134, 803.4353303623675, 827.4881383051813, 851.4320520250571, 874.9568652302598, 898.3685577676508, 921.4379641685379, 940.1572447091346, 948.6528950676866, 950.2587003735802, 951.8482166340715, 960.0247612738476, 977.9066336455461, 998.7201039629779, 1018.3010470919687, 1037.3438703997779, 1055.0841397299218, 1071.684163203005, 1084.9035532929902, 1090.542832190823, 1091.5972757409522, 1092.6435819824571, 1097.975802295749, 1108.5002103512527, 1120.6027606411947, 1131.0781148181857, 1139.9960436113865, 1147.5504929006136, 1153.4637374113809, 1157.1323678741237, 1158.5252235129162, 1158.7405199847015, 1158.9490592117052, 1159.9283780616117, 1161.1837405605745, 1161.2696024073932, 1159.7057045240153, 1156.360747258263, 1151.690762657691, 1145.659121196545, 1139.159174159757, 1135.8473809359084, 1135.205221734176, 1134.5557091874769, 1130.8134216941653, 1122.0251036139139, 1110.1444165126993, 1097.3026961131332, 1082.8955459784147, 1067.0936216493349, 1049.962646871037, 1035.1255458875462, 1027.7785874695296, 1026.3806492988397, 1024.9779186159114, 1017.6860693727294, 1001.1398253787547, 980.6571123203964, 959.4489000020635, 937.3982073085531, 914.8377112006847, 891.597703465728, 872.1331008966571, 863.0983213079693, 861.3354402959485, 859.5703244432464, 850.3500341750246, 830.4901248520154, 806.7361683413174, 782.7175154499844, 759.0338984906184, 735.2414284645126, 711.8475627954299, 692.6037932395765, 683.7978321673181, 682.1209458223075, 680.4428284600439, 671.6598597567287, 652.9561329395179, 630.7664062472325, 609.0571996799767, 588.0156734279102, 567.4113915090792, 547.3503706797293, 531.0882697179526, 523.6414070961059, 522.2283104304793, 520.8189208149776, 513.5184716955054, 498.10973994862775, 480.1063361749198, 462.66618565848296, 445.78463039604725, 429.47486755229556, 413.70094431510125, 401.064039384129, 395.3156883961292, 394.22294880089447, 393.1327452198053, 387.48025041884057, 375.5836075212375, 361.7717284225558, 348.4319688802455, 335.5986214840826, 323.2529029439878, 311.378214876404, 301.87045228782506, 297.5575501234337, 296.7382473574697, 295.92106322372166, 291.6912668277647, 282.79238029882396, 272.456361449817, 262.49909974917665, 252.9409698847237, 243.74876481743968, 234.91732740382758, 227.84270326406886, 224.63288484511753, 224.02383214767974, 223.41647626943373, 220.271759074935, 213.67259011030046, 205.99742033640246, 198.6229174130528, 191.5233297307854, 184.69348982994387, 178.14831829355532, 172.9013607045496, 170.51208435379738, 170.05953140405475, 169.6083051403186, 167.2727558750115, 162.3587830077228, 156.65865297787138, 151.17436229045964, 145.90705420757098, 140.8268901343817, 135.94818421200603, 132.03994324207585, 130.26965839963012, 129.93298689128815, 129.5967581808811, 127.85761223443623, 124.20192955026694, 119.94322461201654, 115.84489135012622, 111.90979114584299, 108.11779418186799, 104.45820089148295, 101.52891772161686, 100.19995302065894, 99.94682535722569, 99.69434902330167, 98.38765893206677, 95.647094903644, 92.45861399771981, 89.38662158605476, 86.41928719596196, 83.56405956748539, 80.8172348416804, 78.61098365067883, 77.6084919746854, 77.4181802525085, 77.22838090808504, 76.24600527228559, 74.17563926201886, 71.76653606530542, 69.44162612239175, 67.20299923627331, 65.04398829557164, 62.96419566523768, 61.291731249139225, 60.528928324546655, 60.38399905472092, 60.23993178395343, 59.49395143579888, 57.921499428848655, 56.09219864376841, 54.328078981150135, 52.620268539664025, 50.97695376945964, 49.38994058228593, 48.116234433057095, 47.537034027611725, 47.42703457930709, 47.31732470393833, 46.74913581216651, 45.548993843859186, 44.15253550983278, 42.80294261675399, 41.50222071409144, 40.24356489137511, 39.0299143834693, 38.05344654500768, 37.60959966859307, 37.52531995836482, 37.44126662835279, 37.004729336062695, 36.085270453017486, 35.01388697117475, 33.97686608179015, 32.97606556570334, 32.00968369005878, 31.075620061232794, 30.322495326359302, 29.98040107764524, 29.91557345607395, 29.850727509539624, 29.51451943722473, 28.806587394817953, 27.98039615305147, 27.181130858479445, 26.408489691831722, 25.661974548239968, 24.939964320355084, 24.358095079637653, 24.093413864526816, 24.04312081937502, 23.992957137532933, 23.733074075896248, 23.185125534384, 22.54484192854433, 21.924266380419873, 21.325532086828325, 20.746466346863155, 20.185977084689444, 19.734583088748213, 19.529355994939838, 19.490382896454133, 19.45150537044586, 19.249853042130383, 18.824338237446668, 18.326403072647228, 17.845634953873404, 17.380410215055726, 16.930552108044516, 16.495120234987045, 16.14442404656643, 15.98473989446408, 15.954427717058277, 15.924200003922701, 15.767664560308138, 15.437243576037815, 15.051146109151716, 14.677676423539694, 14.316086920221963, 13.966978618918052, 13.629351418527948, 13.358034696315649, 13.234596560003688, 13.211158147547081, 13.187782884949335, 13.066729248436912, 12.8111493293532, 12.512631754522449, 12.224148303013811, 11.945776054781268, 11.67695350242374, 11.417392368287459, 11.208526484098114, 11.11336000463857, 11.095284325146352, 11.07725105889056, 10.984132795706863, 10.787631441856805, 10.558878683509027, 10.337938512590416, 10.124650100021126, 9.919095036138494, 9.721009989670595, 9.561534838344857, 9.489270800143698, 9.47555729874094, 9.461884280981087, 9.390958651602412, 9.241876055186722, 9.06843999643468, 8.901548500766921, 8.740598000771644, 8.586102089802242, 8.437607651909921, 8.318789043824628, 8.264998745144785, 8.254800067533598, 8.244633734504456, 8.19184677851216, 8.08123401299111, 7.953232607235326, 7.830603382989743, 7.713244571402916, 7.601250713514328, 7.4940458582373015, 7.4089441283983595, 7.370388147687837, 7.363033340920067, 7.355722445779216, 7.3183211489921565, 7.240610591230963, 7.150991221487815, 7.066259655026885, 6.986158516418885, 6.910241192923671, 6.839059242928143, 6.783302701226625, 6.758387418876346, 6.753690460346866, 6.749018154797636, 6.72499214810462, 6.675467202318184, 6.61984542358485, 6.568282729499558, 6.520950622207408, 6.477759621331777, 6.439024840713032, 6.40997857539292, 6.397466373014512, 6.395145117199579, 6.392843233482806, 6.381133775038048, 6.357989077692542, 6.333728909775581, 6.313552838783129, 6.297332455033999, 6.284994545001377, 6.276804416826933, 6.273328748677368]}, "26": {"0": [2.6713570087380853, 2.6715058564421286, 2.6715612097209633, 2.671624500811401, 2.67253366372159, 2.6791460512677734, 2.694815288653852, 2.7182427756551304, 2.7510461951554004, 2.7920271687829175, 2.841040434981891, 2.88348399027051, 2.899668775417051, 2.9016999188254275, 2.903751436799297, 2.9209863875143327, 2.9719605161380613, 3.04785804602272, 3.1325656214897903, 3.226527895301382, 3.3297979420389727, 3.4425650715844243, 3.5330269652258, 3.5671797846778173, 3.571425037952275, 3.5756811220152356, 3.6107271875136773, 3.711821322025625, 3.858370897154224, 4.016927994930029, 4.187799009043759, 4.37163223655101, 4.568560247096876, 4.723908612191366, 4.7815922894993435, 4.788762917587507, 4.795948502647235, 4.85504732811017, 5.024907520710881, 5.267589803542234, 5.526455254474209, 5.803111131010779, 6.098576782538932, 6.413836164228429, 6.662182774989928, 6.754583063407796, 6.766015151123237, 6.777472560389788, 6.871674172478338, 7.1428137718541045, 7.528986864448864, 7.941225156760902, 8.38217146516511, 8.85384551459965, 9.356997100771403, 9.753611818421854, 9.901391645605516, 9.919677710363619, 9.937992496088022, 10.088612921949924, 10.522691358145284, 11.143475412264198, 11.808757543012028, 12.52241130083882, 13.287721566809585, 14.111237402288726, 14.761611352451059, 15.003725127738571, 15.033838306232736, 15.064014902710072, 15.312431720448746, 16.029961427343185, 17.05818321638881, 18.16347719025387, 19.352347132714037, 20.63173655752953, 22.005991400547188, 23.094255368496533, 23.500904276384855, 23.551272147133016, 23.60176989772989, 24.017636929067102, 25.219677308373686, 26.94842656276475, 28.812066126386775, 30.8224042126788, 32.99254778813221, 35.334872236404316, 37.19666700513897, 37.89202384016051, 37.978545163377056, 38.06531012768219, 38.77965578709343, 40.84371653681406, 43.824315205744995, 47.04754382270326, 50.53456641455566, 54.31347574407369, 58.40506403103357, 61.6675992601475, 62.88660945770672, 63.03818303469124, 63.190153361788695, 64.44195253372757, 68.0765996930175, 73.3334739800012, 79.04523042328618, 85.24600883223906, 91.98755381529205, 99.31815632234486, 105.17221979628418, 107.37252015199127, 107.6472711047784, 107.92157698054706, 110.18064984783668, 116.7450572077405, 126.26601755796533, 136.6462060043472, 147.96139475887537, 160.2922112508765, 173.75524224486324, 184.53945426506687, 188.58835046323415, 189.09164621318953, 189.59625830479249, 193.7695891812547, 205.8863882968762, 223.53180702362255, 242.7610814338878, 263.7989901749447, 286.7338559274327, 311.7361243547863, 331.7463658025174, 339.24822714039584, 340.18061704960866, 341.11535742310076, 348.81696996046475, 371.25317037737324, 403.6468311694448, 438.7695437598362, 476.6744015801798, 517.516264282952, 561.211167670788, 595.1785161905046, 607.822648291327, 609.3968478989887, 610.9749042371433, 623.8315162895508, 660.4318249526495, 711.5067435997131, 764.2167788389903, 817.2226842258208, 870.2854249573179, 922.1379086084174, 958.5541036716975, 971.3312258719252, 972.8880809867575, 974.4404813351603, 986.9108297237113, 1019.9618561649835, 1060.2519657713194, 1094.6994801570095, 1121.5862112395153, 1141.8029225584833, 1154.1678275809777, 1158.4764484416708, 1158.8782038148688, 1158.8747893993755, 1158.8636957715917, 1158.4877527279116, 1154.1378965616668, 1141.4758287653124, 1121.3289618603087, 1093.994231724492, 1059.7895288063246, 1019.4542239233915, 986.4902578948265, 973.9946777520363, 972.4343386255684, 970.8686949968755, 958.0261560677844, 921.2399140676639, 869.7240443972374, 816.6387687894442, 763.4824266723562, 710.9153218084934, 660.0608800929303, 623.2651155881199, 610.4174882996148, 608.8678288982603, 607.3220252321552, 594.8053661330828, 560.7256848303069, 517.062372241315, 476.3346449871222, 438.45234982239293, 403.34955312052335, 370.9300448886684, 348.54418781094836, 340.8434165668491, 339.90882506592925, 338.97657232082616, 331.4753217988952, 311.5171298497465, 286.52234872988817, 263.6280729598694, 242.63337291674821, 223.42297802750133, 205.79611107527913, 193.67069515369593, 189.5103724980342, 189.0065397348326, 188.50400618443712, 184.46101904733854, 173.70588423262802, 160.2591355640379, 147.92654185110047, 136.64359503936745, 126.2808469592284, 116.76216217800301, 110.21512955022123, 107.95548082827717, 107.68165197597611, 107.40849932205681, 105.21713754695018, 99.3672465824663, 92.05089069371623, 85.32080654415886, 79.13503838705564, 73.435492805038, 68.19566277412758, 64.56893277648878, 63.317388318912606, 63.16553109182359, 63.01411075609992, 61.79784772466577, 58.54638427342943, 54.46698080891451, 50.700637389931956, 47.22800111477875, 44.018383291193146, 41.05588620173918, 39.00175614713863, 38.29276448326029, 38.20670674759877, 38.120877938717555, 37.43077371977316, 35.58214821835653, 33.25518112052506, 31.10005624471883, 29.106977275529665, 27.259754897223978, 25.550778289784372, 24.361740644836843, 23.950786353073884, 23.900892206643203, 23.851128056532783, 23.45088697198849, 22.377221806644894, 21.02396602518658, 19.76749171105394, 18.6022052479462, 17.520707779905376, 16.517884260851755, 15.821232992589126, 15.579910766217614, 15.550595125882024, 15.52135063980407, 15.285956411654217, 14.655769332302118, 13.861786539117832, 13.125995424010817, 12.445755991121759, 11.816416570791, 11.234003473852498, 10.830763233213228, 10.691532765314493, 10.674647802481687, 10.657839354323523, 10.522564489356567, 10.160597829635902, 9.706514591948954, 9.289049831948363, 8.905269117540673, 8.553994952936367, 8.233133056873374, 8.013568361305571, 7.938471847938756, 7.9293872722393575, 7.920333656775791, 7.847614401403045, 7.655231899722726, 7.419415653610746, 7.2084425545106035, 7.021667578273352, 6.858141742205533, 6.717164437628355, 6.626824496880863, 6.597215058620324, 6.593684852652364, 6.590174385643456, 6.56249777995211, 6.4935889526819714, 6.419182054280979, 6.366188616401896, 6.333557238910903, 6.323105405860453]}, "27": {"0": [2.675039026764327, 2.6989150436315574, 2.7076731362426814, 2.7085166937068914, 2.7093695786243184, 2.719595391050051, 2.773685594038458, 2.8955499374456886, 3.0648929708685735, 3.2827918230825315, 3.5544906468765523, 3.8848385875992717, 4.13331927348903, 4.198063808580587, 4.20391098000265, 4.20977128240491, 4.276530357004334, 4.570796978053892, 5.0904680442422485, 5.697543138747955, 6.406193233581856, 7.2334307708665735, 8.197134611917892, 8.905580092757411, 9.088561946522889, 9.105043694438729, 9.121561908191397, 9.309873624791718, 10.137401363922883, 11.59855354225162, 13.318798518897491, 15.354248850057633, 17.765667901855902, 20.62061566450775, 22.743357272767206, 23.296126278495976, 23.345962268947556, 23.395918755212683, 23.96559894143771, 26.486092386726405, 31.000239787951934, 36.40010912003966, 42.875180109007985, 50.658885980176414, 60.03407976168211, 67.10739017859912, 68.96393695439761, 69.13171139730008, 69.29997779667103, 71.22019693801526, 79.76425425089832, 95.2815887459179, 114.16205912353088, 137.18026298766299, 165.2885863049051, 199.6673824295854, 225.8771705997867, 232.77401351540595, 233.39788334008819, 234.0248515706373, 241.19654365834847, 273.18465992659463, 331.3819468332676, 401.90769883372946, 485.98713392931955, 583.8534455313546, 693.2003137808138, 767.5289072166826, 785.6375859871722, 787.2493886204352, 788.8612526770197, 806.6643770900931, 879.3086573688759, 979.082838674163, 1052.4594579433112, 1091.0508727016033, 1089.206543121856, 1047.9507791774204, 1001.8633547615499, 988.8374284607476, 987.6597330835588, 986.4785400343059, 972.8980031841588, 909.4320544725604, 799.082920001825, 684.2167422913599, 575.57662258567, 478.8539038768313, 395.79961018058833, 349.4866501290681, 339.06494538762644, 338.15466378150643, 337.2472222233111, 327.1611904547768, 288.7132986182811, 238.15205072902933, 196.76691425698627, 162.9287686281396, 135.28042242920256, 112.63945962961286, 100.22763752328325, 97.44086373026396, 97.19711589630556, 96.95404266870639, 94.26600584261631, 84.04637700522966, 70.54532186164921, 59.40818003251963, 50.191802839711244, 42.550833798726096, 36.20115323853395, 32.672955088660515, 31.877096275665394, 31.807204156056603, 31.73761473812911, 30.96826444069848, 28.0198190504291, 24.081560247365026, 20.78393626696501, 18.01920641988113, 15.70014675329226, 13.756496972152615, 12.67372352792995, 12.429722296683934, 12.408349529738826, 12.387032256154788, 12.150882542915193, 11.246921253959401, 10.04662517649445, 9.0577057743945, 8.250173994845927, 7.602709123341214, 7.098642389928772, 6.842857646276045, 6.7887636289488835, 6.784088182460157, 6.779444711984498, 6.728933244581859, 6.5517870454532, 6.374974125080245, 6.317314099834665]}, "28": {"0": [2.6747632752375448, 2.67705325958184, 2.6857966392452908, 2.7015665087740293, 2.7180403274875427, 2.725219377153434, 2.726162717716432, 2.727109243532735, 2.7350822284463616, 2.7585947457230264, 2.7961584580257015, 2.840432601191192, 2.891407897265859, 2.949359781290471, 3.0144791210934065, 3.068099234297728, 3.0892529930261032, 3.092024357825183, 3.094805725732156, 3.1167305305589394, 3.178208369273999, 3.2660904329563243, 3.361537897188201, 3.4653495299697594, 3.577183698982285, 3.697725148854896, 3.7947969375506307, 3.8324771320187656, 3.837395363139731, 3.8423272388422327, 3.8810773430064978, 3.988416637766954, 4.139158473850094, 4.300171990742125, 4.472293975937298, 4.655237511689563, 4.849677496283045, 5.005150407380864, 5.065041313048787, 5.0728350672224725, 5.080645164098295, 5.1417714281672975, 5.310212746591399, 5.545185763330072, 5.794238614080043, 6.0583630038195455, 6.3388948728846, 6.636476847811837, 6.873759530919368, 6.965356970780971, 6.977269390586106, 6.989206529080571, 7.08246761734712, 7.339035076611892, 7.696791871200947, 8.076637235027436, 8.479761722879596, 8.907576551384121, 9.36249593137993, 9.724890757518766, 9.864597611521791, 9.882771412992291, 9.900983214613117, 10.043783459818753, 10.43800361828856, 10.988575727973753, 11.574444080770993, 12.19821476975793, 12.862259120735358, 13.570641943305713, 14.136822631882676, 14.3560639180712, 14.384604859978882, 14.413215945079642, 14.637491412895917, 15.257138299774542, 16.125219195047222, 17.05063901413771, 18.038079629460864, 19.091673518679723, 20.214042502269958, 21.11234883083975, 21.460752830627627, 21.506171095313782, 21.55170249372283, 21.90866347702096, 22.894739845303352, 24.2758896473409, 25.754461428700026, 27.333610902258496, 29.026256708813307, 30.83560720170806, 32.287397438890956, 32.85114219624452, 32.92482296517918, 32.99876248318583, 33.577366267401864, 35.178058656958164, 37.42584458375888, 39.83716925247182, 42.4189070423047, 45.19328316992151, 48.16700071309229, 50.55886978307802, 51.49015167004666, 51.61160670199776, 51.733376079948094, 52.6881754249399, 55.32878102839614, 59.05201643294569, 63.04913627957411, 67.349723301207, 71.97271540525429, 76.94994163479409, 80.95947909259112, 82.52029588968068, 82.7240818286187, 82.92843050725925, 84.53218265775267, 88.97363029009067, 95.25236190015994, 102.0110497589996, 109.30628677942755, 117.14854392615595, 125.62041716719297, 132.44902115053446, 135.11248973688535, 135.46033645472812, 135.8091917720735, 138.54899161390924, 146.15167025566484, 156.88642855736356, 168.48271816804393, 180.9831840264442, 194.47439284921424, 209.03598630350265, 220.78972167480688, 225.37640713245764, 225.97433851008503, 226.57309961290764, 231.2732674003213, 244.3531500607458, 262.8024342479124, 282.6766480537193, 304.11297352942427, 327.1039090064438, 351.7982869134223, 371.65558038163346, 379.34780297772744, 380.34944994336513, 381.3533357617975, 389.21957936515395, 411.0112659590182, 441.47353136742163, 473.9016760714111, 508.1257131418486, 544.1758469175995, 581.9137765093905, 611.4859734078957, 622.7656449315355, 624.206262602181, 625.6485033975084, 637.0290165449253, 667.8681575413642, 709.2472605763803, 750.6516533104314, 792.2584942470667, 832.8235575247596, 871.7882864406663, 899.8846577384485, 909.9970031563711, 911.2881748734131, 912.5745736606028, 922.3892214532744, 947.1901220124507, 976.8466655086999, 1002.6085228076764, 1023.3796249951492, 1039.1797560898015, 1049.4477446320752, 1054.1124282235621, 1054.8930067830636, 1054.963647052632, 1055.0274324889874, 1055.2286921487464, 1053.2935681457002, 1046.6055415803148, 1033.909204058961, 1016.2782534035615, 993.5579495845814, 966.4458887371335, 943.5745854120714, 934.4908384840018, 933.2793440908896, 932.0638156959127, 922.439039279059, 895.7778317517061, 858.1058216137668, 818.5259535017243, 777.368015615852, 735.7901294513966, 694.5355434910828, 663.1604870834728, 651.6819369877643, 650.1946017814118, 648.7083487628942, 637.218419046395, 606.9993242566123, 568.3494499949069, 531.1225617897585, 495.6821428625166, 462.0494421309202, 430.43142563542926, 407.7147015268565, 399.50381371404893, 398.4541492876333, 397.4067813390598, 389.3618630059527, 368.672365739957, 342.8178855549207, 318.71962338106243, 296.28608128158817, 275.47941950001143, 256.11708459526614, 242.41140436581995, 237.47237984519154, 236.84089972402208, 236.2111189731027, 231.39729678468888, 219.0662473102171, 203.79826961164204, 189.63083613083572, 176.48916765086304, 164.3314810873682, 153.05261459106902, 145.08256362115333, 142.21177390050758, 141.84617271125504, 141.48161102113949, 138.68370051234916, 131.51359122338437, 122.63495900337408, 114.39320658084368, 106.75808599391898, 99.66993852956806, 93.09229883031674, 88.43797551831263, 86.75710514433389, 86.54290757710277, 86.32965097903265, 84.69351683769492, 80.49867016760841, 75.28984172851294, 70.44472134696598, 65.94860927301477, 61.763828212844636, 57.874492724033004, 55.11423150316688, 54.11908589699697, 53.992231167197076, 53.86569948761901, 52.894944284075414, 50.399750423085074, 47.29709947109534, 44.40654724159406, 41.714086271775976, 39.20737164036793, 36.86712485013793, 35.204315739145734, 34.603813746122434, 34.52730637283137, 34.450820629728305, 33.86412891662727, 32.356693832214376, 30.479145039472453, 28.726848989451156, 27.09189768567002, 25.5641283302752, 24.137692461800114, 23.121033062798475, 22.753917492549427, 22.707076153880664, 22.66034755609799, 22.30177052298023, 21.376828895690252, 20.223940671241206, 19.146102443469612, 18.137359799584402, 17.194352667432877, 16.313464870037055, 15.685343836798479, 15.45816463260561, 15.429176679424197, 15.400258149999864, 15.178210933693048, 14.606506362576026, 13.894334068790567, 13.229569397355325, 12.608917900841115, 12.030061474717765, 11.490727949911367, 11.107623585588478, 10.96943901870447, 10.951807889402353, 10.934221548856176, 10.7993509112998, 10.45256607499399, 10.022531321606998, 9.622852543606102, 9.252286334590845, 8.909058229542687, 8.59140242237469, 8.368061588163055, 8.288027341362682, 8.277841921166567, 8.267687467557073, 8.189985724536315, 7.991372444294456, 7.748243030173063, 7.526384864397118, 7.325450340992953, 7.144363025955272, 6.982684154355979, 6.8727237383488635, 6.834308791244681, 6.8294637324109395, 6.82463272071875, 6.787971676947685, 6.6974072811112935, 6.593043856821197, 6.50604595068043, 6.4364061207712835, 6.383469212649486, 6.347905773257, 6.332136260899645]}, "29": {"0": [2.694529972357426, 2.7076553426120604, 2.749045809224681, 2.762363842498408, 2.763492756895664, 2.7646300050447565, 2.7792654467290463, 2.8631194074542883, 3.055267820666255, 3.323610200073702, 3.675058335485615, 4.120973541541833, 4.675488060910564, 5.087418712735368, 5.185373718024408, 5.193439012620475, 5.201521577618856, 5.302466556658828, 5.795471429123069, 6.710062754198645, 7.816502412659354, 9.157229953734989, 10.78665423639432, 12.776951040043835, 14.259022525714302, 14.612854257747532, 14.642027173530074, 14.671266982351913, 15.036942351064914, 16.836126069838823, 20.221262681826577, 24.402375295118087, 29.593120597843427, 36.06524843790894, 44.15847879548369, 50.29286175055071, 51.76907448777159, 51.89104154616193, 52.01338285502667, 53.54551687425305, 61.14339654081495, 75.73158347888173, 94.21303185415209, 117.6902611457936, 147.57353306029447, 185.67767662149842, 214.94834408981563, 222.0342515039179, 222.6208829583061, 223.20908544034842, 230.57050092995826, 267.21416196580094, 337.7457522241373, 425.93762949409154, 533.4024715697115, 658.272855460566, 791.9701440627261, 872.9589709604859, 889.8438690060738, 891.2044083259569, 892.5617374728081, 908.7887787347889, 974.8550377077692, 1043.445876420539, 1057.8105414734468, 1014.8947583016247, 922.708393252686, 798.6948919593494, 714.6133039532968, 695.9381980984679, 694.4260795124397, 692.9148474102806, 674.3839161831153, 593.0337095294481, 476.32166805494893, 378.7957259776477, 299.916569663762, 237.3417009925076, 188.12009842733048, 162.68077259639313, 157.5851554204304, 157.17932951065947, 156.7747209121613, 151.87286700241978, 131.60150220382278, 105.1825226816428, 84.42165366848589, 68.0633769995164, 55.13104183986837, 44.87759741818011, 39.52102941791201, 38.44073680469925, 38.354406199099245, 38.268288899531434, 37.2258192013863, 32.88826545437468, 27.153513128645493, 22.559015421961952, 18.866133585600355, 15.893158669452674, 13.50429963219593, 12.249654801496975, 11.995995461196028, 11.975736955027157, 11.955530552273054, 11.710913571424102, 10.696606193028465, 9.367511618638048, 8.33142514442373, 7.544264569367038, 6.974765958608407, 6.601799935427221, 6.469195555738307]}, "30": {"0": [2.715152961664494, 2.719846848985815, 2.724908568509412, 2.725363233392814, 2.725827643728963, 2.732889714694674, 2.785946843240743, 2.9427687721864437, 3.1899521847056374, 3.536430464764058, 3.9933758930150756, 4.579191955298899, 5.021568982850978, 5.124911380521676, 5.132856114665178, 5.140819325482316, 5.247855566290875, 5.787221607279797, 6.809414797474189, 8.072216407653755, 9.636198946455947, 11.58157493650107, 14.015692512112908, 15.853596761680064, 16.28467256358167, 16.31777450396087, 16.350950441735943, 16.798098758790804, 19.06924599313736, 23.44959062877873, 29.012165002402803, 36.10789897541879, 45.19958033130542, 56.893339300675976, 65.90979863159492, 68.04802691520393, 68.21283067715544, 68.3780936835694, 70.6058435891483, 82.04220918298188, 104.65111413204666, 134.09854412761328, 172.5534362251987, 222.77263848917895, 288.1466751739276, 338.61737073401486, 350.5362443267045, 351.44985821837054, 352.3681974511412, 364.75693099463035, 427.6829898275066, 546.9582048998105, 686.6325207155959, 832.7911111930624, 960.8942341728457, 1041.7143610178953, 1059.920135277558, 1060.2136413003996, 1060.1768875231364, 1060.0711348568889, 1058.4131160871207, 1036.6358405957653, 949.412491109126, 818.4083260460403, 671.668777192244, 533.9352284276209, 416.9306802936163, 355.44851320153646, 343.38305550731155, 342.48448479975326, 341.59044280761213, 329.92651837289424, 280.76535629588915, 217.10712390261003, 168.2629392724628, 130.85024927766537, 102.20447095056193, 80.2076176225224, 69.08802120758085, 66.92344909381781, 66.76280901538179, 66.60260056501261, 64.52365466782979, 55.75788000618371, 44.399531460965704, 35.58047762756187, 28.710957549749747, 23.34363739813753, 19.13205255178355, 16.9638286747546, 16.538507266889322, 16.50686934412927, 16.47526469634886, 16.064833495233156, 14.327126531106272, 12.056688231686117, 10.29431633592553, 8.942876091243138, 7.929677953072357, 7.202555700329724, 6.876737289726258, 6.819014109738361, 6.814820420922915, 6.810643321110965, 6.757703038114528, 6.595638902370803]}, "31": {"0": [2.7267869346028824, 2.7270887780669093, 2.729157085851357, 2.73348250488657, 2.739768050188901, 2.7479845798203475, 2.7561041981027192, 2.7602059268359005, 2.7609820626487753, 2.761765583446342, 2.76618490507309, 2.7769794156176606, 2.791770986541317, 2.8084156031967114, 2.827255690501051, 2.8481438122867337, 2.8707307263551347, 2.8906503665102887, 2.9001710934490337, 2.9019420870159336, 2.903724497990388, 2.9137101578755793, 2.9366016534137827, 2.9662620131534014, 2.99791803751769, 3.0314254214201646, 3.0669872314626634, 3.104383738435999, 3.137056177025487, 3.152551303430561, 3.155422823570823, 3.158305211916891, 3.1742512256945625, 3.210095969655989, 3.255390234385053, 3.302918298096531, 3.352472399163056, 3.404300355268821, 3.458546663751053, 3.505139119712247, 3.527034439855146, 3.53105404164286, 3.5350862741398705, 3.5573799008063918, 3.607393140853398, 3.670215497816941, 3.735571788678904, 3.8033714024579672, 3.873819615538085, 3.9469207034794183, 4.009430590682656, 4.038720072299301, 4.044115443979963, 4.0495218975949365, 4.079353575880389, 4.146016024702294, 4.229379129652041, 4.315751205762726, 4.405289054305685, 4.497903371122265, 4.593781205244212, 4.675462968139746, 4.713578852919673, 4.720595272445011, 4.7276279188602945, 4.7664209157124775, 4.852896968134211, 4.960662936592845, 5.072004679347682, 5.186988778749165, 5.305674536898693, 5.428194570990406, 5.53240189772331, 5.580932940838628, 5.589862060059989, 5.598811510246618, 5.648205477846206, 5.758179246547464, 5.895003772707671, 6.036151346708447, 6.181886021750525, 6.332150015370408, 6.4871651726938175, 6.618934103170692, 6.680370888433854, 6.6916773935611165, 6.70300917185788, 6.7654853890203, 6.904680070508302, 7.077992984203813, 7.25705900074547, 7.441132564802891, 7.631062600732307, 7.8274824377592145, 7.994599265057732, 8.072541520994568, 8.086872470315797, 8.10123321460621, 8.18035926349749, 8.356491946407466, 8.576117917041246, 8.803051377815256, 9.037265789889531, 9.278920684566415, 9.52903421016163, 9.741716740292233, 9.840894520916281, 9.859132682659908, 9.877397769466848, 9.978132316561084, 10.202756201620662, 10.482973076610358, 10.772489492053287, 11.07114435601721, 11.379825950707335, 11.698722414295286, 11.970874746508894, 12.097886558357807, 12.121264687772417, 12.144696366679078, 12.273893260609412, 12.561773634030128, 12.921181310344183, 13.292756626948858, 13.677061138187398, 14.07466855503868, 14.486028850772465, 14.836375008748934, 15.000022708036784, 15.030145234873842, 15.060336931960121, 15.226812398516028, 15.598532523294244, 16.062136253648575, 16.541149958964247, 17.037824960185514, 17.55085396638887, 18.08238285276807, 18.535254594318662, 18.746706795512644, 18.785639921153003, 18.82466590019962, 19.04010129335667, 19.52057633268103, 20.12045431207391, 20.74198417420001, 21.384907595240698, 22.050558453592696, 22.74008982933109, 23.328798212234464, 23.603679091082306, 23.654290979873707, 23.705027586461885, 23.984936828319597, 24.60963958256766, 25.39127165100979, 26.20122350748763, 27.03966073109462, 27.909784545679198, 28.813053815151775, 29.582048726070155, 29.94130446182952, 30.007527026832946, 30.073929118139098, 30.440611035169226, 31.260175915169345, 32.285073845019916, 33.34634282777646, 34.447774103517965, 35.588803926284044, 36.773755882759716, 37.78577235418137, 38.259373745286766, 38.346630355901134, 38.434120287812526, 38.9170349803725, 39.996533056901654, 41.34517026499586, 42.74435787559714, 44.196933574489385, 45.704113065761796, 47.26905624902621, 48.60857944501261, 49.23487755690715, 49.35021352055062, 49.46584085232589, 50.10387280397709, 51.528882499880766, 53.31377993783348, 55.169821345323264, 57.094997318375974, 59.09643202335013, 61.17150117435502, 62.94930525712203, 63.781016566195056, 63.934281511133726, 64.0879583109799, 64.93639063170266, 66.83207391417264, 69.20870653478214, 71.6789017335309, 74.24688154315488, 76.90852521269943, 79.67804600614278, 82.05121697656112, 83.16181264498123, 83.3664275752836, 83.57156871768487, 84.7037025185445, 87.23526356524185, 90.41278996069502, 93.70950147272922, 97.14101704330058, 100.71013619838095, 104.41576963543491, 107.58863169490414, 109.07723892992885, 109.35151639527666, 109.62648353237195, 111.1430242976641, 114.53463684625116, 118.79347445108644, 123.21966441356798, 127.82018126414182, 132.60789567456266, 137.58149182340537, 141.8354486162628, 143.8319568544212, 144.1994572622196, 144.56797953618744, 146.60391882286663, 151.16657575212656, 156.87855851202846, 162.82586906118385, 169.0049013425405, 175.4310047027042, 182.10657007778468, 187.83463891612095, 190.5156326398488, 191.00877030192223, 191.5031991238994, 194.23226048994186, 200.34770322532265, 208.00526477123347, 215.99090376263882, 224.29320840904347, 232.89263179592768, 241.82411960356654, 249.47682431065408, 253.06566209087967, 253.7275601994623, 254.39098183581277, 258.0483444486007, 266.2146176893495, 276.4566831879482, 287.0905268761212, 298.13773385942244, 309.5819387026649, 321.4394757600889, 331.58012478484875, 336.32203806527065, 337.19448290714126, 338.06880967669076, 342.886474186358, 353.6653866039447, 367.13331500198865, 381.08361176107894, 395.51827117105097, 410.38136715921235, 425.7753899503677, 438.899961326451, 445.0340106650046, 446.16097429197873, 447.29054584329594, 453.50620123100805, 467.275124541077, 484.3713050626102, 502.0209339055729, 520.1186272274502, 538.6834302185958, 557.6634639966676, 573.7945630687539, 581.2211123782331, 582.5812411837277, 583.9423860815943, 591.3945536643614, 607.9531851813413, 628.4045970938339, 649.0964023818292, 669.988172380625, 691.084801445958, 712.2000832774122, 729.8220527263317, 737.842260112688, 739.3110277425099, 740.7809694679421, 748.8388512533546, 766.3972597384222, 787.4550974958881, 808.4608462292663, 828.9150583954532, 849.1292942827274, 868.8983198122073, 884.7829869903852, 891.7682459602618, 893.0269110005077, 894.2812026140145, 901.1187391489664, 915.8433727874842, 933.0758656955052, 948.9741156293279, 963.8592518756177, 977.9267493753134, 990.7538468258275, 1000.5503882188187, 1004.6333993250261, 1005.3531868909054, 1006.0648848294103, 1010.039216721822, 1018.1140665589317, 1026.3395765247199, 1033.150003342621, 1038.2353022042669, 1042.2060812954248, 1044.7600866373953, 1045.6408130064244, 1045.7013850902692, 1045.7072522629417, 1045.714531702586, 1045.6301267180802, 1044.5405815995932, 1041.5922453722287, 1037.2362345203767, 1031.264370636881, 1024.0629671568693, 1015.4446629170608, 1007.2545059530602, 1003.3957357074486, 1002.6873529657067, 1001.9393614455905, 997.6958327766795, 987.716552183103, 974.539042701761, 960.1231428984343, 944.648235557762, 928.47339288178, 911.1308861298079, 896.2043434777098, 889.2442346731473, 887.963230090558, 886.6793263135713, 879.5988479681863, 863.7128328396227, 843.930491588506, 823.5696380058937, 803.1102200538173, 781.8718183544958, 760.8605546333938, 743.2331239561362, 735.1829461431249, 733.712456612872, 732.2392078224684, 724.1267025380374, 706.430880655894, 685.4385588319509, 664.3196274014413, 643.5808038848604, 622.9707630423935, 602.598390814993, 586.1766906565315, 578.7172307827306, 577.3583022530762, 576.0005861540601, 568.5752061349666, 552.6496566498575, 533.7013621909049, 515.3090443872037, 497.31662516408073, 479.90187505000705, 462.8468097606284, 449.17093704490185, 443.0109854963399, 441.8925817796639, 440.77634918008226, 434.71516878086663, 421.72677928398844, 406.4490868721201, 391.66926386159093, 377.38457328172956, 363.5495101650069, 350.2487176781714, 339.5609749837458, 334.78142015686296, 333.9153661645032, 333.05118236187815, 328.35097752335577, 318.3187921905185, 306.5707521400556, 295.23185048699014, 284.30635174601764, 273.7858733796718, 263.63171161192383, 255.5586198469273, 251.94603190217435, 251.29170578303479, 250.63914018625837, 247.09005452271765, 239.51048087788453, 230.64973893071473, 222.1250070056872, 213.935546855508, 206.0453083053959, 198.45554175800413, 192.399305086005, 189.69237713027258, 189.20223996766072, 188.71348999919346, 186.06295950110925, 180.4138807836402, 173.80488302499054, 167.44278073814374, 161.32460424814403, 155.45305938243038, 149.79692569265032, 145.28224905183802, 143.2662282920806, 142.9012139920194, 142.5372239607338, 140.56312031421703, 136.3512724482282, 131.43193937063498, 126.69810322530242, 122.15002025789087, 117.76966419333309, 113.5614800163777, 110.20775440992446, 108.70741301755635, 108.43552381536766, 108.16428540848217, 106.69323086058851, 103.55182028420528, 99.8830317183503, 96.35737767150177, 92.96188130727259, 89.69659709569656, 86.55806013534198, 84.05457034364335, 82.9340819337917, 82.73126739295908, 82.52902523768817, 81.431967647846, 79.08931194532643, 76.35036191968635, 73.7140539510099, 71.17773065802153, 68.74129476182381, 66.39129500109674, 64.51798375603227, 63.67978495607661, 63.52819835334894, 63.376984421211645, 62.55544561805609, 60.80077214702019, 58.74818215117085, 56.7737591768435, 54.87084608573218, 53.039526195671286, 51.276330563784754, 49.868235456408506, 49.2389485010275, 49.12487802261639, 49.011085928708525, 48.39319236489566, 47.072900240203225, 45.530161520203194, 44.04174408968558, 42.609574675094414, 41.231095935856764, 39.90035123377167, 38.837506137992776, 38.3623985266054, 38.27634684550206, 38.19052721630456, 37.72474415377838, 36.72819013625477, 35.56130874723023, 34.4358238342263, 33.352688120055724, 32.30988766491627, 31.303347480396273, 30.497870279520637, 30.137723426410545, 30.07246427823955, 30.007377057120014, 29.6541072133021, 28.899097641388565, 28.015688397429404, 27.163267823742224, 26.33991586063635, 25.546614589997258, 24.782090727430038, 24.170472312804183, 23.89669485345348, 23.84705259335304, 23.797526880747792, 23.52851944101892, 22.953882442771203, 22.27930338475049, 21.628734567751494, 21.001497390584085, 20.395689422850406, 19.811446106813275, 19.344427318651636, 19.135164449866657, 19.09722629197655, 19.059370763005365, 18.853808252360547, 18.41357913223021, 17.898363766363442, 17.401636535329075, 16.922057163359028, 16.459278366157335, 16.012699334116633, 15.655392284390818, 15.495355796100386, 15.46633424572496, 15.437380929987095, 15.280155213456778, 14.944074044599429, 14.55044395352706, 14.171009922569265, 13.805152318721506, 13.452497303628796, 13.112244498656002, 12.840244546012393, 12.718435317419951, 12.696365735648603, 12.674354046889565, 12.55490171723371, 12.299792135737182, 12.001333332354662, 11.713981733692405, 11.437380583392514, 11.17120026154193, 10.914602993889538, 10.710191839127013, 10.618825852007122, 10.602288295141037, 10.585798909035576, 10.496237304659736, 10.305010000992405, 10.08157479399459, 9.866935887318279, 9.660867721888643, 9.46296097060327, 9.272733720240945, 9.121617820784314, 9.054205651236067, 9.042001274358524, 9.029833315419918, 8.963878837598696, 8.823343456794678, 8.659683893160386, 8.503338390487018, 8.353768592231622, 8.210597603391111, 8.074124029660174, 7.966172090282282, 7.918155865117567, 7.909483986824707, 7.900844883641013, 7.854082253217369, 7.7548313442387915, 7.640391645153276, 7.531787546062174, 7.429073703024939, 7.332122163933815, 7.240650376593799, 7.1693830140203625, 7.138026416627091, 7.13237855290256, 7.1267557833511095, 7.096424888150161, 7.032757955888966, 6.960548199085873, 6.893507944607432, 6.831737244082402, 6.7750320661009225, 6.7234535568526566, 6.684834453085399, 6.668255211053569, 6.6653066487339805, 6.662381919083618, 6.646796024008364, 6.615290681502973, 6.581790492403236, 6.552986341882738, 6.529160303102158, 6.510329524950655, 6.496359541438258, 6.488372392662442, 6.485751419999954, 6.485344572801285, 6.4849606125716805, 6.484490367989362]}, "32": {"0": [2.7280913472179162, 2.755708047004794, 2.86385272064335, 3.052568811660174, 3.3265292595341753, 3.693527502590307, 3.977280531154188, 4.044738729874113, 4.050143822507543, 4.055562742905472, 4.12561650070987, 4.478414297198069, 5.15023529670036, 5.975652858413712, 6.9840278660449355, 8.217226182137333, 9.729685309837956, 10.85436737159907, 11.118682448274749, 11.139818500429287, 11.161004463652375, 11.434364389744447, 12.80164031907162, 15.395845852556965, 18.620327547937325, 22.640864873427308, 27.677850634061166, 34.018215503373035, 38.826941528063976, 39.968658924712436, 40.060075507474664, 40.1516254025272, 41.33584326710643, 47.317168891530486, 58.896405391229735, 73.65251332980482, 92.50343078567246, 116.63243974940256, 147.53696365583008, 171.27258044318825, 176.9356687954126, 177.38975690539465, 177.8451242234967, 183.74123484827592, 213.54595836962247, 271.39318503438284, 344.4521723196373, 435.15969385771496, 544.0450311864748, 667.7072104990903, 747.9355797758187, 765.234738326846, 766.5844397584278, 767.928555358574, 784.917539035841, 858.9120516901626, 950.9791712829799, 996.3350734417511, 986.2578249317392, 922.0281506210191, 817.1236865084602, 739.2425870217962, 721.712175829268, 720.3296910454882, 718.9483225132499, 701.5371199750168, 621.5334831498418, 502.50849093277714, 400.0390395570294, 316.01021701662177, 248.76482827576757, 195.8008955134257, 168.5521947643967, 163.16868179770128, 162.75304934404062, 162.33864835173898, 157.17717589063307, 135.49850264273834, 107.26911476292668, 85.24022311334795, 68.03075097375077, 54.55413608463474, 43.97781639978496, 38.51803849954846, 37.43587381872079, 37.35202291265126, 37.26848429740697, 36.227179945558646, 31.84013620607349, 26.06873770808928, 21.491043824391056, 17.849778345887167, 14.953677903946739, 12.653124228883522, 11.462958464081694, 11.227925000533133, 11.209749761109698, 11.191618831804748, 10.965281474381333, 10.016945049860105, 8.792462234580839, 7.866188269767397, 7.195490593984528, 6.7526625983386594, 6.561215309208498]}, "33": {"0": [2.7232135117190435, 2.725120990894653, 2.731416961586102, 2.7424072902084364, 2.757039002949552, 2.7762096746375224, 2.8006038968604394, 2.822285358503593, 2.8320059287242016, 2.8334156042129695, 2.8348086722140278, 2.844702190625224, 2.8711178626432634, 2.9094301795779507, 2.951667745053623, 2.9982700015320227, 3.04940043422637, 3.1051690143927955, 3.1518430218236446, 3.171777607548714, 3.1747081324595383, 3.1776488366289115, 3.198145382911314, 3.2505945256654476, 3.321464001686876, 3.3972645193203395, 3.4785188849051396, 3.5650803527840833, 3.656847007071476, 3.7327673839220346, 3.7647794255078213, 3.7694690345574524, 3.774170644955367, 3.806839133263598, 3.889737753377499, 4.000783659962409, 4.118003909240773, 4.241821463931847, 4.372375785432114, 4.51002657236308, 4.6231857087725565, 4.6705928495389495, 4.677523352302329, 4.6844703554992595, 4.732879393560761, 4.854951685426226, 5.017312204474964, 5.187658661877802, 5.366352897414701, 5.5535370038209555, 5.749649138619021, 5.910073744665024, 5.9770805437007155, 5.986866507609761, 5.996674206742939, 6.064974973502387, 6.236875692972728, 6.465350499456109, 6.704492079009389, 6.955067047309035, 7.217414987336531, 7.491986342208644, 7.717270446969333, 7.811469941656535, 7.825231725276475, 7.83902939254035, 7.9351556461195445, 8.177326779395608, 8.497812741822726, 8.834689639250568, 9.188023189555173, 9.558604554893815, 9.947672894986031, 10.266740476455494, 10.400188988642949, 10.419698980947635, 10.439254402670464, 10.575417248619189, 10.918561857571797, 11.375201688536121, 11.854949402797063, 12.358988387060746, 12.888635112859236, 13.445077400487646, 13.90199724857875, 14.093315161639541, 14.12128006322135, 14.149307101984348, 14.344487949124185, 14.836954193310778, 15.492939568685598, 16.182213759416307, 16.90724724823408, 17.670229124656757, 18.472118542436085, 19.131344917596117, 19.408186616349827, 19.44862326954288, 19.489149085543612, 19.771454880305885, 20.48357969301743, 21.434803993231235, 22.434485562599694, 23.48807407194762, 24.599632099142074, 25.770635411818787, 26.73496001633177, 27.139886635620062, 27.199102804140892, 27.258465278021816, 27.67227122893563, 28.716242349238023, 30.111875088416145, 31.584637956870054, 33.13577006651044, 34.7752936016518, 36.50475549889884, 37.92951943928679, 38.52869808322155, 38.6163615953005, 38.70425179266125, 39.31717220725059, 40.86579147866842, 42.93499816341315, 45.12143088860933, 47.430439358041355, 49.87171825418208, 52.45259947692636, 54.579594529958804, 55.47399226260767, 55.60473514957719, 55.73592520881187, 56.65164653936103, 58.96829951445507, 62.070504496002, 65.34706930921729, 68.81466692075868, 72.48461380801034, 76.36455982039817, 79.57441297717858, 80.92398718773778, 81.12142525553298, 81.31935661663081, 82.6988476376003, 86.19016036226553, 90.86541807986607, 95.81616357258406, 101.05538526496515, 106.60573132133065, 112.47037685225051, 117.32200515530668, 119.3622742655123, 119.6608689740741, 119.95987536718789, 122.05301741454339, 127.33577535931401, 134.41142584573234, 141.90408845941772, 149.82872995801642, 158.22692658816106, 167.10592242221622, 174.43792032724363, 177.52023841517763, 177.97145642015272, 178.42386095871194, 181.58291681151746, 189.5721536701969, 200.2614268953189, 211.5547250296595, 223.48460868273287, 236.0897988628797, 249.39681639376798, 260.35066386352946, 264.948965904601, 265.622553298862, 266.2978579673745, 271.007852450319, 282.8857940192771, 298.70933735692506, 315.39283005258216, 332.9402979333036, 351.34596956010074, 370.59602760767905, 386.33200958462703, 392.9327014834237, 393.8989843901323, 394.8672582446618, 401.60508570184976, 418.4889511891356, 440.7229148940486, 463.8511097995672, 487.8701889911976, 512.6350926854084, 538.2230878544008, 558.8464586203729, 567.3488021540988, 568.5821995077166, 569.8160561324656, 578.3465592542906, 599.5002063978357, 626.968778502321, 654.4227970135006, 681.9451319916476, 709.438772742386, 736.5314337476003, 757.4777515624774, 765.8183101597517, 767.0360213506992, 768.2509549231805, 776.562515927127, 796.2621057644396, 820.2992973928006, 842.9865659329682, 863.7991909530109, 883.0371780664921, 900.0246564396452, 911.7636183064818, 916.1145423571758, 916.7195538632777, 917.3181811775405, 921.3220537407367, 930.3973561096473, 939.4576894097294, 945.3086908660887, 949.1970000808085, 949.6046422016126, 947.3844476549591, 943.3870666319068, 941.4703885823615, 941.1686703899741, 940.8611303882157, 938.5791911169856, 931.6506957343454, 920.4503597015741, 906.879913217748, 890.7420534263538, 872.7896932838689, 852.3883868885821, 835.2119861827209, 827.9464759778583, 826.8902892066142, 825.8331258409808, 818.4260450506662, 799.5167547333843, 774.2334870176248, 748.0934796647663, 721.259261094131, 693.9520273605232, 666.4249217302041, 644.8743137729842, 636.0686970228519, 634.8036449042406, 633.5388769382816, 624.8152577314071, 603.0492577668232, 576.2047282843753, 549.7056076263834, 523.9312438322276, 498.8059310393683, 474.3411260326448, 455.8027338477466, 448.3931263369778, 447.32661355243295, 446.2617921017379, 438.95692450704263, 421.4341321364111, 400.00271827488285, 379.40612090177217, 359.74436716346906, 340.9746852539233, 323.0673280771758, 309.5885208062538, 304.25764983922386, 303.49306415429055, 302.73023485484805, 297.5119315564743, 285.05966558543486, 269.9130726122958, 255.5624937658431, 241.93525956628883, 229.02491277561145, 216.80393953372123, 207.66130984559237, 204.0472055925944, 203.52909346094262, 203.01234741636736, 199.4751759219407, 191.07831651333075, 180.88490398027054, 171.2611748493248, 162.1610974055647, 153.5707736048709, 145.44852521713185, 139.377601117198, 136.9804961802384, 136.63700096472536, 136.29444974885175, 133.95538850479204, 128.38605275365728, 121.64757234929982, 115.27787622877406, 109.26175367433608, 103.58171008488576, 98.21470823003632, 94.20959976402933, 92.62580814270264, 92.39868778230611, 92.1721482208081, 90.62404008262845, 86.94805596843504, 82.49628362799436, 78.29337117299484, 74.32528905702351, 70.56916196901898, 67.02059271580313, 64.37162542978616, 63.323207292689936, 63.17273685749501, 63.022689349141444, 61.999045271188265, 59.56421956900848, 56.61752392606811, 53.83108051244831, 51.19474437568859, 48.70112324694563, 46.34522339663273, 44.582219960699945, 43.88542234277091, 43.7855189097931, 43.685875908443045, 43.0050917385958, 41.38547913538255, 39.42062315961299, 37.55898411750963, 35.79826285569889, 34.13312434845713, 32.55436883852472, 31.37288300394774, 30.905921689922028, 30.838914550910772, 30.77207461953595, 30.31520436538265, 29.227367363752354, 27.90725003988109, 26.65710291440838, 25.472442095948818, 24.349446986134353, 23.2832481212795, 22.486250930224692, 22.17072929244756, 22.12540678722725, 22.08015795945787, 21.771029194200633, 21.034882077206987, 20.140299044361512, 19.291739304988916, 18.48787599269968, 17.72513399682138, 17.00096002139694, 16.459033399391572, 16.244250481818067, 16.213442267344075, 16.182709261800454, 15.972533675914807, 15.47233349976428, 14.864825906352076, 14.288084168963898, 13.741672490620413, 13.223986070152174, 12.733380321316716, 12.36678852223361, 12.221843898892065, 12.201064394663858, 12.180339556817183, 12.03864942494992, 11.70136956428182, 11.292910752239717, 10.90717310153552, 10.543130864788973, 10.19942267146879, 9.875247755642407, 9.634120748463898, 9.538972454852727, 9.525365679280336, 9.511803305504415, 9.419065423988737, 9.199258153806332, 8.93423437942603, 8.685708253657983, 8.452678993339946, 8.234617259742546, 8.031294663409891, 7.8813675747846, 7.822686181914246, 7.814301830112561, 7.805946099191482, 7.749042820899963, 7.615228658069859, 7.4565549608893065, 7.310508461861934, 7.176912160884539, 7.055331607618108, 6.9457685390959725, 6.867964858780475, 6.83826779218348, 6.834063315790434, 6.829883821851631, 6.801701038854581, 6.737384661460295, 6.665716317302484, 6.605231443185381, 6.555748629257813, 6.517227385882914, 6.489407592483821, 6.475006236509392, 6.470991802139636, 6.470499421823388, 6.470029593016887, 6.467417927881621, 6.465721266995875]}, "34": {"0": [2.723331441049583, 2.7522918002351644, 2.8106489498536247, 2.8990906106629146, 2.9743972092435924, 2.997283664175892, 2.9995686410820785, 3.001865136628828, 3.026061316051339, 3.1234657129897547, 3.294705914311708, 3.499699344410321, 3.740661259890861, 4.020864891608243, 4.344762269774697, 4.588437490991694, 4.65901520979233, 4.665927573952993, 4.672856169325689, 4.745453761183172, 5.025793500365665, 5.490506489556419, 6.015403533258378, 6.607338581655464, 7.275384380990509, 8.029724129004848, 8.590117899836716, 8.751911128752978, 8.767731583980522, 8.783585105556105, 8.94981987066485, 9.590791995778455, 10.653961716151267, 11.861749862199604, 13.235484834073674, 14.798596342317643, 16.57847455124835, 17.909248017641413, 18.29439789654702, 18.332132578946467, 18.369953419839185, 18.766242743312244, 20.301314957561008, 22.863706061746644, 25.804195201324927, 29.177420021046647, 33.053442911562826, 37.51357273341408, 40.87727960610647, 41.85412093884345, 41.950021893923285, 42.04617591458439, 43.05444434530781, 46.9728329528829, 53.57002938824341, 61.194376557207555, 70.01047764230763, 80.22452560858677, 92.04971353408298, 100.99879919286101, 103.60621124840247, 103.86219515353503, 104.11885361136173, 106.81470737816512, 117.2984547627511, 135.00137004483707, 155.49944712732676, 179.21641286290054, 206.58756514052385, 238.13076482902608, 261.82483362948057, 268.7105504798682, 269.3846025228084, 270.06019653646393, 277.1411369666632, 304.49098970180717, 349.8799992212147, 400.9041251522275, 457.7283833510637, 519.6084530455405, 585.3439084568212, 630.674199114665, 643.1579771230179, 644.3670654049439, 645.5774018539879, 658.0941669778039, 703.1907602383292, 766.7575685934183, 822.913195497231, 867.4035303009913, 897.2881478150988, 910.1857953056248, 908.4099426116245, 906.8010138839979, 906.6400024850168, 906.4712814549342, 904.1148333467047, 890.2580076588163, 855.7373832256363, 807.5976232471318, 748.8588379552016, 683.5472565312753, 615.8951385800655, 570.5961729717432, 558.4699347855556, 557.3030056066241, 556.1364189540436, 544.0792550426247, 500.9919419907158, 440.5995014721491, 385.45399956021254, 336.09185014103247, 292.317614715998, 253.89571905482956, 230.89253343708936, 224.95960117880708, 224.39398581981868, 223.82981339174907, 218.07202354841786, 198.27084995541264, 172.01654344089664, 149.30175984317577, 129.66776297835963, 112.72160059121147, 98.09453866196472, 89.43281036806309, 87.20511829327815, 86.99307545512211, 86.78163463453305, 84.6288054704887, 77.23599482988566, 67.47367829149705, 59.03600100543084, 51.74689861894817, 45.442838495828205, 39.98880978227825, 36.74778284913415, 35.913734364733195, 35.83416841814607, 35.75480857436577, 34.94595390642247, 32.16490025313101, 28.47368049564956, 25.269456265483974, 22.481999292266572, 20.054271645341434, 17.939700121676392, 16.678336958045456, 16.35285880575791, 16.32181477645485, 16.290845944633062, 15.974895459632398, 14.886401886994513, 13.438746927245255, 12.181463259006087, 11.093717521250412, 10.156831138718955, 9.353768692036562, 8.883448444164225, 8.763532913276805, 8.752131150341038, 8.740763857759537, 8.625173930154356, 8.232602756883146, 7.728696254293805, 7.316277580787056, 6.988636471950178, 6.7414827896092735, 6.571949541102178, 6.500234233748257, 6.48642613435205, 6.485229211515454, 6.484054840634789, 6.473233452449252, 6.457028174903657]}, "35": {"0": [2.7356624530993305, 2.735873978413689, 2.736929733192232, 2.7389509210911163, 2.7418247405180547, 2.745571967416142, 2.750138282316025, 2.7544141068596213, 2.7565462674281496, 2.75712694831072, 2.7577182758237386, 2.7600420760063855, 2.7656292483094678, 2.773284435592615, 2.7817812337441192, 2.7909774938396716, 2.8014295418743993, 2.8128412991356657, 2.8224240287185878, 2.8271229079780635, 2.8284347419428846, 2.829758031191588, 2.8346722257095274, 2.8455190190220456, 2.859885983014278, 2.8750974439876824, 2.8912249414645075, 2.9082229661258996, 2.9259275018817577, 2.9406306521904724, 2.947768525601444, 2.9497493459839768, 2.9517408496510567, 2.9590989647598493, 2.9750571244868267, 2.9958446757661346, 3.017808981928497, 3.0405355335704125, 3.064005592353988, 3.088383612174609, 3.108505522910733, 3.118272310813789, 3.120983137433868, 3.12370343932913, 3.133708277036194, 3.1552709287267304, 3.183011903183016, 3.2116572531400385, 3.24120818696239, 3.2716228000970493, 3.3032518123813284, 3.329242906198293, 3.341691265582708, 3.3451312886279303, 3.34858370466092, 3.361287552516345, 3.388805513720316, 3.424025893047968, 3.46033663968513, 3.4976030750972447, 3.5358609873610374, 3.5752226335586625, 3.6074674583719633, 3.62287019818654, 3.627121438751151, 3.631389174113126, 3.6470893640803563, 3.680897097733019, 3.7242859397995547, 3.768880713104176, 3.814573869694386, 3.861394852777202, 3.9094202415890598, 3.948762921633103, 3.9676334558666144, 3.9728373949381073, 3.978055470316896, 3.9971964673984104, 4.038243288082587, 4.090683496365178, 4.144575910693399, 4.199630417407927, 4.256082634147515, 4.31404454323029, 4.361403203704242, 4.384077838130089, 4.390325525668136, 4.396590526740048, 4.419581249336238, 4.468867018262771, 4.531777665425976, 4.596189559209132, 4.662216341307535, 4.729688865331521, 4.798631905903658, 4.854935948258717, 4.881857764448131, 4.889271482230838, 4.8967001734914035, 4.923964028784583, 4.9824882003859905, 5.05710705577352, 5.133350952377332, 5.211144948156608, 5.29064099331032, 5.371825431249739, 5.438048993495775, 5.469732915571448, 5.4784604540467425, 5.487207475603899, 5.519291853350857, 5.5880743678656515, 5.675622155295054, 5.764941331057467, 5.856241689532901, 5.94940090449834, 6.044269976034645, 6.121658266575897, 6.158673194603405, 6.16887151642711, 6.1790942251168195, 6.2166062843041265, 6.297078847733415, 6.399364379503543, 6.503850819176414, 6.610409761873868, 6.719244028729333, 6.830370391075221, 6.920835276110015, 6.964079790734245, 6.9759876332187885, 6.987920288870795, 7.031684047557118, 7.12556664236443, 7.2451693917400615, 7.367278966988319, 7.491939664993349, 7.619339293285939, 7.749385553512396, 7.8555103678225535, 7.906238963946954, 7.920212324846908, 7.934216813301189, 7.9855739102609125, 8.095687081430844, 8.235971962930787, 8.379295088719791, 8.525712983271449, 8.675289682834933, 8.828243586734024, 8.952973981106588, 9.01264022285834, 9.029074464801662, 9.045544878354093, 9.105956323152506, 9.235479132923357, 9.400499358857926, 9.569131276749104, 9.741569977663016, 9.917930232552353, 10.097983275276258, 10.24495137209104, 10.315201471790266, 10.334532401330025, 10.353904626772433, 10.42503345293597, 10.577766834517519, 10.772267696000993, 10.971086606299133, 11.174282422076075, 11.381907902648267, 11.594190583927215, 11.767573993453386, 11.850533265877274, 11.873385642478581, 11.896286281524759, 11.980182421290131, 12.160331155993672, 12.390005341902135, 12.624776482551159, 12.864837655498114, 13.110319738059177, 13.360966892565031, 13.56597607799214, 13.664042969413398, 13.691034490585642, 13.718063318403958, 13.817254284491916, 14.030139033786314, 14.30163685265573, 14.579244021892974, 14.86323261000406, 15.15328400568103, 15.449468177582938, 15.69165509897272, 15.807668674378188, 15.839637455412356, 15.87168255357226, 15.989211263354452, 16.241293521069565, 16.562621474464102, 16.891605845363028, 17.227761280588524, 17.57162043385189, 17.923463385561618, 18.210808939280213, 18.348250718271125, 18.386110310818832, 18.424054311673903, 18.563385603152682, 18.862648886409836, 19.244147040598193, 19.634321403875283, 20.03429527145115, 20.442992583265497, 20.86117360962469, 21.202787344396693, 21.366326430477905, 21.411413358482093, 21.45661732453355, 21.62254993566512, 21.97887770640703, 22.433388496269483, 22.8988360080543, 23.37594747317233, 23.863847761951444, 24.362882366818422, 24.770458637149368, 24.965842708286434, 25.019692831566555, 25.073675766038285, 25.271799446454672, 25.69678067691298, 26.23899588538491, 26.794765246100877, 27.364332512054336, 27.946791976290424, 28.543619502786804, 29.0311968346601, 29.264974638567367, 29.329428763445776, 29.39405536871225, 29.631346737508416, 30.140492251012674, 30.789398629767994, 31.45366152366511, 32.13451570688853, 32.832302379385894, 33.54886144825185, 34.13324509196112, 34.41306739363799, 34.49018013384303, 34.56747897692751, 34.85114023175859, 35.46088574056069, 36.23992320968207, 37.03778815021997, 37.8556787358576, 38.69413547030782, 39.552005145855304, 40.25378452905558, 40.58990345946392, 40.682531582984275, 40.77558818292273, 41.117249688324264, 41.85062011016072, 42.78616805116442, 43.74630558351852, 44.730895839038034, 45.7381306862718, 46.770886552035016, 47.61664130858336, 48.02149489082018, 48.13305316750566, 48.244820138675124, 48.654988896015524, 49.53638905795295, 50.66325605979946, 51.81934863527534, 53.00520651284842, 54.22119505441535, 55.465700695255514, 56.483591940608825, 56.97184398349806, 57.10647785402956, 57.24147197143554, 57.737154780585044, 58.80328935825477, 60.164312880485404, 61.55856389748016, 62.98674107485243, 64.45123710489881, 65.95560720073485, 67.18529051402372, 67.7751264357813, 67.93771215704308, 68.10070525475925, 68.69896304672243, 69.98493354694772, 71.62745124441558, 73.31206224136483, 75.04285184565177, 76.81461861385215, 78.62812197829831, 80.11294426465406, 80.8250707011598, 81.02142632656292, 81.21878267500672, 81.94178544382352, 83.49497895443538, 85.47943477914885, 87.51903194299736, 89.608497494023, 91.75229593285374, 93.94924321440806, 95.74706920171246, 96.608657197104, 96.84614207243898, 97.0842251084425, 97.95812302979697, 99.8392761766064, 102.23852225623189, 104.70255014547223, 107.22756092454306, 109.81860843558718, 112.47841397643094, 114.65396191424054, 115.69670668128715, 115.98414013340222, 116.27230405584558, 117.33008186850783, 119.60307904168934, 122.50851639724532, 125.48901374249444, 128.54769210145187, 131.67965704405742, 134.89242805453839, 137.52001899175943, 138.78027495417354, 139.12790414426658, 139.4765188145403, 140.75705957816203, 143.50848625446332, 147.02593981653683, 150.627006503181, 154.32063315669996, 158.1050189055742, 161.992823731935, 165.17034828935655, 166.69237290004432, 167.11181321236967, 167.53227370545136, 169.075611690895, 172.39248909988302, 176.63215999163108, 180.9735285720696, 185.42756213198103, 189.98699757162981, 194.6693890409245, 198.4844032266794, 200.3165282123629, 200.82149646138396, 201.32772299365723, 203.1857424919124, 207.17484030594568, 212.2793440736279, 217.49846355557509, 222.84540703135923, 228.32366576780626, 233.92964037057394, 238.5172456668443, 240.71517577517312, 241.32025108007636, 241.9265613384693, 244.15018828343514, 248.93938792085476, 255.0476229471944, 261.29847028307313, 267.6922391717714, 274.2292419773569, 280.91637376751487, 286.3838885507138, 289.001154590768, 289.72200637611144, 290.44469924791133, 293.09760173746764, 298.7857008650142, 306.0119018970428, 313.4079143689446, 320.9668547813502, 328.6890446269748, 336.5898815713176, 343.0258396264599, 346.10115319471663, 346.94997613292225, 347.80062141332786, 350.9202947536229, 357.60295100153405, 366.0640612718294, 374.7371007432944, 383.57254741514424, 392.58971913037766, 401.7499859946262, 409.19407540035377, 412.73193658878154, 413.7051584611158, 414.6800015995469, 418.2871184348028, 426.00143893861286, 435.7844332322938, 445.71555949985213, 455.83140205576524, 466.0905166037429, 476.4887770449446, 484.88362884112865, 488.87634644553304, 489.97928988107464, 491.0840509636407, 495.12834743264153, 503.75752129763896, 514.7111558215006, 525.7128529274805, 536.8614046126102, 548.1550354335798, 559.5166952677736, 568.7240326239364, 573.0547616023084, 574.2387881948553, 575.4233577289868, 579.8010370600445, 589.0891474948564, 600.783898245678, 612.4996751329774, 624.2648217510786, 636.0329148351277, 647.8198316033379, 657.3173885276229, 661.7923294740509, 663.0179264261413, 664.2432494501517, 668.7258480019906, 678.106154809696, 689.7227068963958, 701.3687534881233, 712.9866488430229, 724.4220741173933, 735.5526559484839, 744.5214542686575, 748.7197791283273, 749.8685349319514, 751.0154667745269, 755.1303555436066, 763.8806945427783, 774.6833749920256, 785.1769992456315, 795.3502111821172, 805.3774596503054, 814.9715023562409, 822.4158544791597, 825.8701392560939, 826.8079109020324, 827.74187913057, 831.1178944268191, 838.0820817411031, 846.5193443160886, 854.9296458781932, 862.3605740090809, 869.472653410908, 876.3754243145736, 881.6159064466653, 884.0072646886687, 884.6453712886832, 885.2741627662591, 887.5223438727301, 892.1991146064702, 897.5145868187033, 902.3035090369565, 906.6195510647868, 910.3530896032693, 913.7471980041179, 915.9195651939929, 916.8871866747498, 917.1738830726861, 917.3791062081361, 918.1488220869903, 919.5835711983598, 920.9738958053009, 921.8471908145555, 922.2735116116119, 922.0879719377182, 921.4321229836934, 920.5559190026675, 919.9799614663604, 919.8003041004359, 919.6129371034102, 918.9010186413605, 917.2463753819762, 914.8764849346811, 911.7633766539751, 908.0264795027955, 903.7825450681304, 899.2574199280692, 895.2663459552128, 893.2787939429005, 892.7226877308093, 892.1616463731739, 890.0298796309809, 885.3331513397195, 879.042802054852, 872.1990723083943, 864.9466788071101, 857.429184739588, 849.6071870084467, 842.9509673848905, 839.6705473920978, 838.7710312888798, 837.8701535143831, 834.5494431440882, 827.3569313131895, 818.1712870147677, 808.7546681058928, 798.9600312939731, 788.7527497681273, 778.3372601273886, 769.9211172860026, 765.8986958782094, 764.7857986134223, 763.670338601257, 759.578010118715, 750.9234896160449, 739.8558145396833, 728.564882028876, 717.0818247317169, 705.6001334257538, 694.0157772446596, 684.7632997133652, 680.3718503949195, 679.1633967933734, 677.9446586757883, 673.4963805224617, 664.0743182360527, 652.2654975886387, 640.4210906098672, 628.6203589362647, 616.8981927468682, 605.0806625787881, 595.6721689476614, 591.2711964703209, 590.0700439962673, 588.8709616054157, 584.5127753324022, 575.2090426584184, 563.6947294225189, 552.2940111291786, 541.0162340220805, 529.8469278196987, 518.7438964647752, 509.9198361598538, 505.7892775202681, 504.6632093699497, 503.53963497345677, 499.46059002339905, 490.92984119099157, 480.3602281071888, 469.9076812389094, 459.59510415423716, 449.45099718309734, 439.4415570652155, 431.56909635925484, 427.9002679865095, 426.9018007103575, 425.90560662080236, 422.26927195919984, 414.61819448197025, 405.217824926674, 395.97991658458244, 386.9223219387815, 378.0264722092339, 369.2973904045995, 362.4332089978191, 359.22872701657207, 358.35484924583034, 357.48327317381245, 354.3291934816904, 347.7259521255628, 339.6005400409383, 331.64927925437706, 323.8603736720149, 316.2424623125624, 308.7793911137546, 302.9067069879246, 300.17996703032014, 299.43653545398087, 298.69471961738003, 296.00007687454985, 290.3668929916798, 283.48301087279407, 276.7444683253994, 270.1497478731121, 263.69341327365606, 257.39041104560147, 252.4548264903338, 250.15679112648348, 249.53079677151584, 248.9064020635715, 246.6414019541722, 241.90737974873656, 236.10185390867156, 230.45541013610097, 224.93658445433982, 219.5391129024919, 214.27021083068254, 210.1416158571213, 208.22606389569123, 207.70186260816797, 207.1797227092289, 205.2827733981905, 201.32976773720296, 196.49578787662713, 191.77317647377706, 187.18655506828094, 182.698218200536, 178.3128860511997, 174.8776043431433, 173.2777970256936, 172.84156948085683, 172.4063769522621, 170.8338158952854, 167.5573825738287, 163.54490102956441, 159.6316350350919, 155.81074193854852, 152.08433005766773, 148.4497790380956, 145.6049142673485, 144.27987138560266, 143.91950226650945, 143.5600057501054, 142.2558039159485, 139.5344632139779, 136.2101074591417, 132.97073515408437, 129.8059436872289, 126.7222795588015, 123.71318512748421, 121.36254395542237, 120.26820810231409, 119.97008792365007, 119.67273019223292, 118.59406650859555, 116.34351976250493, 113.59714823372394, 110.91878086967779, 108.30444084226126, 105.75432381359826, 103.26808208752539, 101.32182656095372, 100.4174555541278, 100.1711411460051, 99.9253905008631, 99.0331994798607, 97.1711399469425, 94.90108841471157, 92.69098143112647, 90.5299197529702, 88.42353199301816, 86.36867743076023, 84.76240030572554, 84.01561299714336, 83.81191832315243, 83.60876283902336, 82.87197244304254, 81.33578049130818, 79.46023944544223, 77.629663589691, 75.844941423869, 74.10197804229836, 72.40358645848659, 71.07554589124518, 70.45786174036392, 70.28966298187743, 70.12192530934695, 69.5137206681883, 68.24412050765036, 66.69138556427642, 65.1784978149593, 63.701318921267, 62.26109795927372, 60.85573082624793, 59.75520186251154, 59.24345389389731, 59.10416823030333, 58.965189881890836, 58.46053894058826, 57.409765902311946, 56.12546938896183, 54.8707612953473, 53.649093787396886, 52.458856867744245, 51.294905039711416, 50.38533522045075, 49.96185824953898, 49.84649310804907, 49.73142254805669, 49.31407540379918, 48.443255885301625, 47.37762532959896, 46.33950149626023, 45.32747304593259, 44.33964980800457, 43.375418391613536, 42.61981511258552, 42.26861982608058, 42.17295417762751, 42.0775361386964, 41.73143270998511, 41.009565344732486, 40.126969987968835, 39.26533938571212, 38.424657248211986, 37.60455857404807, 36.8036203346575, 36.17653687859467, 35.884852632539996, 35.80543267732986, 35.72623357765625, 35.43903446195277, 34.83903740926386, 34.10489093595402, 33.38790214630524, 32.68878906794242, 32.0064101644349, 31.34168154428045, 30.82090631213949, 30.578223672043375, 30.51209585633683, 30.446130353336045, 30.20678290062491, 29.70695807361747, 29.09593617640061, 28.50014192374237, 27.918153007487504, 27.3500815953715, 26.79588396891351, 26.362043451712072, 26.159940497948995, 26.104869171826355, 26.049932539212623, 25.850585681357614, 25.434216730832617, 24.92471495796276, 24.427686425396914, 23.94247775408124, 23.46836197662549, 23.004855671083998, 22.64229722758509, 22.473370327452507, 22.427349222937618, 22.381402723989385, 22.214659222444595, 21.866323947883714, 21.44023682912794, 21.024635194254017, 20.619171099019546, 20.22294854146852, 19.836369269496195, 19.533247539808386, 19.391932558716512, 19.353413704838253, 19.314983932699434, 19.17546367534011, 18.88417870864275, 18.528231029622834, 18.18107899902767, 17.841893646048007, 17.510806511851708, 17.187560364633043, 16.93390193461719, 16.815852160128944, 16.783705851744084, 16.751636695252607, 16.635262931830997, 16.392274124985644, 16.095120910603846, 15.80435499505994, 15.52057579923783, 15.243599048980524, 14.973035988273772, 14.761159210381985, 14.662537022585846, 14.635568197955507, 14.608651766337147, 14.51120608503348, 14.307942010605954, 14.059634179564265, 13.817110914535219, 13.579934009505193, 13.348387060399174, 13.122441516212374, 12.945624161759325, 12.863353580158723, 12.840912266304453, 12.818526900769296, 12.737433638831723, 12.568181426416858, 12.361340900015971, 12.159474207805857, 11.962563575231819, 11.77036606262675, 11.583025377557423, 11.436671736333928, 11.368624505299174, 11.35009728425175, 11.331621895792036, 11.264502607431092, 11.124530644408507, 10.95356556866081, 10.786732433376546, 10.624179083325817, 10.466121951985949, 10.312083823517112, 10.191607756495877, 10.135588705686914, 10.120345715766463, 10.105145872140485, 10.050043913518076, 9.935254079447112, 9.795159104608645, 9.658653924901424, 9.525948392737307, 9.396766081799308, 9.271178772372119, 9.173128939752566, 9.127593365867817, 9.115200406021236, 9.102844287343531, 9.058066294465995, 8.964884095428726, 8.851248218128228, 8.740897792240183, 8.633762594455877, 8.529766889065552, 8.428816043992931, 8.350186546376609, 8.313673005206887, 8.30373036719267, 8.293819542275576, 8.257922374988576, 8.183307461921244, 8.092736523209695, 8.005107976986817, 7.920182190935824, 7.838024524723786, 7.758723272471051, 7.697065076358053, 7.668552837878025, 7.660809967837596, 7.653096067891832, 7.625191965815923, 7.5673930998126755, 7.497498684708259, 7.4300915748448295, 7.365230655970315, 7.302851858418921, 7.242981789140317, 7.196845002791086, 7.175601727304355, 7.16984004064278, 7.164104094328692, 7.14339057168129, 7.100668322829483, 7.049435214029117, 7.000566702024055, 6.954092119701535, 6.910073010325874, 6.868193279422753, 6.836554407225415, 6.822149224375221, 6.818249927679956, 6.814371487961468, 6.800375420911551, 6.772029833432683, 6.738755525724855, 6.707559241740011, 6.678583324907236, 6.6518661627291005, 6.6273253087885635, 6.609377515595094, 6.601382410570553, 6.5992430884437105, 6.597127950606107, 6.589614449856322, 6.5747700591031295, 6.558177084369368, 6.543764214715333, 6.531467784457535, 6.521433100868864, 6.513546801991986, 6.5087619381471296, 6.506976149991808, 6.5065398512853445, 6.506126387079428, 6.504811262202424, 6.503272213846697]}, "36": {"0": [2.7100557642528833, 2.714866060001887, 2.7366787340064347, 2.7765337684279605, 2.834970628318805, 2.9105803273147393, 3.00404326550938, 3.080066368888801, 3.105267722555455, 3.1079782146776207, 3.110692669625013, 3.1368616790538857, 3.228250908300278, 3.376683771385174, 3.545932837437535, 3.73745473652477, 3.9529041336657635, 4.1942060155081595, 4.3792928957458646, 4.43912030690751, 4.44552233280431, 4.451940399100474, 4.513418952446629, 4.723133023493972, 5.050266834577819, 5.411319892820959, 5.808396854905048, 6.2446130966092435, 6.723511838808923, 7.085154654391731, 7.201521909134097, 7.213969625184582, 7.226444808261047, 7.345541549443334, 7.7497848089773615, 8.378784517226574, 9.072470601641632, 9.837766360502188, 10.682470500557766, 11.615936191177852, 12.32502043103074, 12.553036955162552, 12.577441133715572, 12.6019012560483, 12.836333504957025, 13.632949015556594, 14.877434938945685, 16.253486026922616, 17.778906896580267, 19.470954651923204, 21.347860552747868, 22.780421266959298, 23.242997952487002, 23.29252044675266, 23.342187065594974, 23.817998059910053, 25.44191951047277, 27.990263875438607, 30.830745269352036, 33.99682650415489, 37.5288589340828, 41.47170095627415, 44.49528244210636, 45.47503497137974, 45.5797871341682, 45.68482203926551, 46.69170510749334, 50.13469848053957, 55.56962431138593, 61.65434535842936, 68.46398244237577, 76.09670016872916, 84.64250347463964, 91.2107686785585, 93.34010800346681, 93.56839076439766, 93.79724085452139, 95.9894459165267, 103.49872506293437, 115.35169191254988, 128.6339779309892, 143.50487484679383, 160.15625865511112, 178.77024744530735, 193.02591214775543, 197.6381974830105, 198.13250390847452, 198.6280686171908, 203.37501148892355, 219.55943555537004, 244.96524870777645, 273.14688365437553, 304.2564072260172, 338.45453581687826, 375.89447306615233, 403.7628719358929, 412.6588296522663, 413.6079365128347, 414.56034142626476, 423.66966741068217, 454.0739224358114, 499.8645130883047, 547.7376456822228, 596.8391843854664, 645.9160931568961, 693.6401579281031, 725.3355637051222, 734.7210829860599, 735.7073810044324, 736.6907179871106, 745.8433896882893, 773.9338128989862, 808.5613011026169, 835.5059880004604, 853.6040541218329, 862.2405160971856, 860.9593493727903, 854.260269593215, 851.1108793386379, 850.7601332166004, 850.4047119834379, 846.8265589707642, 832.363399016478, 804.3626808153623, 768.8391609011703, 727.3432532248677, 681.5587039320965, 633.2630019901306, 598.9780805367128, 588.4149070050198, 587.2975446665213, 586.179398851691, 575.6243305204615, 541.3692580172096, 493.7559652990927, 448.3595844243482, 405.6235751522143, 365.8853497076966, 329.30998664068943, 305.70522597175074, 298.73292954342844, 298.0034201912296, 297.27499322914605, 290.46944408211607, 269.354856139137, 241.56118234970452, 216.5069551811396, 193.99555242746223, 173.82010931951334, 155.73738680527757, 144.2736144383462, 140.92623930487673, 140.57607169078346, 140.22679441103102, 136.96807767823043, 126.92516590804074, 113.84215208469654, 102.17158960474325, 91.75787305686636, 82.46794729337127, 74.18072797994095, 68.9343447160191, 67.40208807337254, 67.2424116067747, 67.08318647915802, 65.59584023042558, 60.99990684798622, 55.019970370843716, 49.68040499852151, 44.91037173165842, 40.64811577536062, 36.83631800765915, 34.41728527160219, 33.70942226913509, 33.63556628548726, 33.56189709598671, 32.87463791615333, 30.75061890165461, 27.976298007176425, 25.49080555028429, 23.259706764032906, 21.257056243709837, 19.459919150532528, 18.315216043931063, 17.980415464819398, 17.945482345083285, 17.910629003811927, 17.585009927756985, 16.576320270842707, 15.255959206674337, 14.07036902619604, 13.006636157802316, 12.054463918952717, 11.203510206301033, 10.665369814044226, 10.508329900542439, 10.4919761872147, 10.475670898592973, 10.323865841453083, 9.855634299386741, 9.250560710294417, 8.717398211713025, 8.250033260880445, 7.842981144983918, 7.492765122112066, 7.280188237091324, 7.219815589894255, 7.213574794153782, 7.207360153153138, 7.14988362964223, 6.978835109834587, 6.774667398097315, 6.618882854255421, 6.508825136672763, 6.443723946167405, 6.425154019634099]}, "37": {"0": [2.6756509219788653, 2.692032048541293, 2.74649995827378, 2.763378367961162, 2.7646283743944684, 2.7658876039653886, 2.784534448705678, 2.8942158692622866, 3.147370715517678, 3.5063004678090617, 3.9864119025629727, 4.61196971257651, 5.40737389165322, 6.006442404125465, 6.146876619413575, 6.157054059497797, 6.167254352590392, 6.312829984216863, 7.0444131188629155, 8.442812727130999, 10.200321025862136, 12.4176577109938, 15.219277103977186, 18.770153747060426, 21.486044078689396, 22.129926632080657, 22.17665326767663, 22.223493150434596, 22.89202341263049, 26.303017065718752, 32.97891865347867, 41.59520499012703, 52.762715940744975, 67.28328124016898, 86.18554569023723, 100.90084766791216, 104.41158429701328, 104.66674418367904, 104.92254860909334, 108.5821169380695, 127.32698247457571, 164.2709043622355, 211.95383566210066, 272.6372199137963, 348.1103521156518, 438.44021475213896, 501.3521327601379, 515.3238163147142, 516.3233762764468, 517.3234800637338, 531.3712914088022, 596.3549030345057, 691.7400227725906, 762.020046697892, 791.7084627004162, 773.5798952971157, 712.5000962218522, 657.7025089244772, 644.7645993816768, 643.8410653836796, 642.9154257866642, 629.7016129984726, 565.6205176488417, 463.0668532778506, 369.45113049985144, 290.15219660269645, 225.88862847555802, 175.1855541297037, 149.25104517349502, 144.1903101882744, 143.83438685545516, 143.47967332011277, 138.61617483567213, 118.1737065621486, 91.87811876875755, 71.7112984419341, 56.23007445747967, 44.34475770452908, 35.19885446361893, 30.554813949040774, 29.647771980485956, 29.584286248705194, 29.520967441312138, 28.64807050942464, 24.978781732493996, 20.222585309847194, 16.524927433248248, 13.648165908376942, 11.416745401520194, 9.70764991675605, 8.85624702319664, 8.692204465029196, 8.680768703966127, 8.669365733227561, 8.512711503772257, 7.8695900088504525, 7.096092826098787, 6.596966352424171, 6.431020895215589]}, "38": {"0": [2.684290665415925, 2.697419584248202, 2.8043344298940087, 3.014677440768263, 3.3331723687737718, 3.7738682672513493, 4.360516463564272, 4.819088985728128, 4.929296740377432, 4.936865079958372, 4.9444509841939475, 5.058991163230331, 5.631664548857306, 6.726384019534024, 8.1014815192294, 9.844792653793055, 12.064155878476296, 14.890103094004965, 17.064263687599084, 17.58685913377476, 17.62275269605675, 17.658779565775195, 18.202668419689573, 20.94663891376107, 26.317038281521942, 33.28483276053444, 42.36605569186964, 54.262332018679146, 69.87284556627996, 82.15968659557768, 85.14456536476442, 85.34998341149777, 85.55592741193963, 88.67286919655922, 104.49674068320412, 135.86085521554898, 176.8335865466305, 229.84448663128038, 297.2879039206071, 380.48165911759116, 440.6010120090609, 454.4138286981704, 455.3514517573601, 456.28988405286606, 470.34256222649486, 535.9246137952754, 638.7616020774145, 724.0145453288135, 773.1334086346302, 774.7299895661677, 728.0561441256957, 678.390929047559, 666.0445856636637, 665.198164234516, 664.3577010778821, 651.5462276819316, 588.4927851514108, 483.9087802511025, 385.85571302045093, 301.75098582515125, 233.44286702838278, 179.65842773355473, 152.13604956401977, 146.69668798451053, 146.3371054677698, 145.9784184379591, 140.7725172503348, 119.26668274999105, 91.89333905898731, 71.07576820883268, 55.24573918679142, 43.205326995409116, 34.028931410073575, 29.384798641115765, 28.46923961073812, 28.408668302214096, 28.348238669178787, 27.46890919130167, 23.83834222927011, 19.184258401293594, 15.601251646240867, 12.841353747413436, 10.727708099341712, 9.13781895275078, 8.356423661597203, 8.205413046511744, 8.195488491219114, 8.18559574163033, 8.042512848283717, 7.470651254135717, 6.816962597699783, 6.446801722747145, 6.35519500862045]}, "39": {"0": [2.678979899804057, 2.6864809429496823, 2.702475153421886, 2.727409289130858, 2.751219752000979, 2.7609091152983503, 2.762127585819323, 2.7633566739152013, 2.7739015265490297, 2.806020520091091, 2.8565765505782292, 2.915164508617606, 2.9824545914658924, 3.058118837261937, 3.142428008652274, 3.2109124807603466, 3.2367534871841674, 3.2399789519957576, 3.2432151481928893, 3.269955948303477, 3.347920152477735, 3.4613772190385523, 3.5850074870486863, 3.7198814740384845, 3.8661146145982226, 4.024645226628083, 4.150559521671028, 4.197718676859646, 4.203579386422883, 4.209450348540691, 4.257775488588016, 4.397126385528355, 4.597617862958757, 4.812909144573985, 5.043443334958382, 5.290072348101222, 5.553463076981093, 5.76008153476154, 5.837005590527745, 5.846556355994104, 5.856129059629886, 5.934694022986915, 6.159930575787638, 6.48085827564201, 6.82304867051679, 7.188280733842971, 7.578224420198851, 7.995157066669199, 8.323545697438545, 8.44573325240254, 8.460904345015775, 8.476082426460698, 8.600868213814588, 8.960184721029812, 9.474946335086534, 10.025729766582328, 10.615592314073092, 11.247246992655715, 11.923781321412, 12.456327660462904, 12.65428059321205, 12.678901953768449, 12.70358205576573, 12.90652103450439, 13.490157003331104, 14.326121118552036, 15.22044249592761, 16.177910518385772, 17.208028283539086, 18.312909598691878, 19.186850247226918, 19.512298576646845, 19.55269916370505, 19.59319119845859, 19.92618527131144, 20.888152877316855, 22.27052709128231, 23.75485656109708, 25.352226903387788, 27.072942214668185, 28.925262980065078, 30.39174243413236, 30.939552903828517, 31.007664670208545, 31.075914044274935, 31.63707244135318, 33.2599940118981, 35.59261420392818, 38.10839082895355, 40.82179875901756, 43.74999916727577, 46.912281483478814, 49.41852682916883, 50.35369020076128, 50.46999661523334, 50.586523578974166, 51.54711231533832, 54.330588651261195, 58.3354936510268, 62.66570085453563, 67.3368733058374, 72.38716715158088, 77.83766389699079, 82.16414435698842, 83.7831172899061, 83.98450997283017, 84.18649590304678, 85.84774142521002, 90.64659247226871, 97.5638600902724, 105.03699330680944, 113.09887825661254, 121.80548278998947, 131.1868576039691, 138.63463965820193, 141.41523793343615, 141.76049921478645, 142.1066726619723, 144.9583460492736, 153.1814299719824, 164.99921088123344, 177.70869031044833, 191.38246051155667, 206.05148142455786, 221.77109389515675, 234.15833629657365, 238.7642322964921, 239.33518705411686, 239.90725624794325, 244.61138788526108, 258.13640042393837, 277.3512625464088, 297.79417883205184, 319.4134303902441, 342.2738585574264, 366.2616165537661, 384.787664585755, 391.5916649523228, 392.433321932966, 393.27619281464644, 400.1822255652808, 419.71205734756603, 446.7446405086057, 474.4615627845596, 502.62724697426506, 531.0405272786791, 559.2062544367491, 579.8983024930176, 587.2105055258703, 588.1051720894701, 588.9989988615971, 596.2432311139361, 616.0374153458157, 641.3610348812734, 665.0830356201649, 686.4997769937025, 705.4529723124197, 721.4742450575252, 731.122021577115, 734.0907245330908, 734.4389203072029, 734.7916522911421, 737.5737910359531, 743.9442090299547, 749.1011049637068, 750.6348035318331, 748.3540310183602, 742.2611278377105, 732.4843515560165, 722.9901671550635, 719.1975708448601, 718.7143141610784, 718.227644691017, 714.0454050802018, 701.356889381661, 681.8364214501688, 659.9200113773952, 635.8389016038286, 610.0550325067318, 583.1987288885489, 562.6144520350201, 555.0786755286613, 554.1508066227343, 553.2225917255462, 545.7105804114082, 524.7095751012433, 496.33285033872494, 468.29673053369993, 440.705183130324, 413.82976337128224, 387.83880249011395, 369.2340976575915, 362.69026796058955, 361.89013253242626, 361.0910551440971, 354.6583303374317, 337.14471051745505, 314.56764181372125, 293.1965483127932, 273.01673294741244, 254.04438508721694, 236.25081543239475, 223.76740165942354, 219.43242254944016, 218.90520402230635, 218.37916929020767, 214.15156698861068, 202.76722214227743, 188.33125093141805, 174.88302173191732, 162.37659482261856, 150.75141002792728, 139.9589269766044, 132.4569022360247, 129.855458320133, 129.53941307225483, 129.22413269127833, 126.68789653312473, 119.90737522073103, 111.35880543224016, 103.43447541648962, 96.10514099623447, 89.31147895062549, 83.02095880426202, 78.66079521747936, 77.15279875524752, 76.96946840999355, 76.78656173315426, 75.31468136854366, 71.37382430159435, 66.4232137279999, 61.84000732938667, 57.59612289080219, 53.670221489743405, 50.035766327657754, 47.51245173242157, 46.64018473764803, 46.53428463003643, 46.42866089727863, 45.578940697939856, 43.302501474941124, 40.436613423206566, 37.782891152519234, 35.32503324913541, 33.0447073764082, 30.933509053365327, 29.46609251265731, 28.958528717294048, 28.89689386661737, 28.835417099634647, 28.339422249194328, 27.014375042622092, 25.341214383646193, 23.78686985908709, 22.344275783950547, 21.00484914598527, 19.760697763132537, 18.89547537419826, 18.595784951294057, 18.559360541057924, 18.523022427529956, 18.23040140092081, 17.447086588773704, 16.456715583803376, 15.537842831168977, 14.68374862571909, 13.891127966850906, 13.15472878517044, 12.642264725530428, 12.465404885322293, 12.443908274100034, 12.42244765445457, 12.249729172312946, 11.787242926771405, 11.20493627401855, 10.66715495686239, 10.170614952895244, 9.713885767924207, 9.294011335927474, 9.004803778494194, 8.905374727512958, 8.893312404455276, 8.881283591218722, 8.784619285855992, 8.52785024655219, 8.208597298195505, 7.917869605672367, 7.65488827636068, 7.41788476741493, 7.20585300485762, 7.064214065505412, 7.016407666904799, 7.010646440914215, 7.004909740556027, 6.959189781740541, 6.840929743354086, 6.701101353581903, 6.5835891320348585, 6.488357129123451, 6.414441496138459, 6.362033975152243, 6.336621347149885, 6.330273582638139, 6.329579893481651, 6.328908845690702, 6.324329625545033, 6.32016049408953]}, "40": {"0": [2.670747043122246, 2.6759996093456326, 2.6867281565982863, 2.6981853843718966, 2.7036564354928347, 2.7044951699721778, 2.705344506747193, 2.7118823153196456, 2.7300352622660284, 2.7581677563102684, 2.7914734506403995, 2.829649879186963, 2.8733244386538273, 2.9222487784201268, 2.9635914296681, 2.980533507825336, 2.9828824390641606, 2.9852407108719934, 3.0028222275462233, 3.050219569964102, 3.1168667931734766, 3.1890390891614864, 3.2669548838072053, 3.350944066302465, 3.4411189723657465, 3.515113533467879, 3.5451376206986813, 3.5492615079175613, 3.5533974640367996, 3.5841648416522887, 3.665807119274887, 3.778168074214272, 3.8982129815484994, 4.025847741553017, 4.1619608880363295, 4.306557360049394, 4.424025644965052, 4.4714006103281285, 4.477922669235347, 4.48445974882842, 4.532863092430058, 4.660807249047574, 4.835193032272904, 5.019317469965338, 5.21355217341707, 5.418375502188016, 5.63393498304697, 5.807702682129681, 5.877787817471093, 5.88742240650152, 5.897067103442736, 5.9683271843481585, 6.155185212826249, 6.40910275124902, 6.676524716957436, 6.95813008299623, 7.254535860138405, 7.567255311434623, 7.820236319258699, 7.9219409800608505, 7.935917043041966, 7.94992731581632, 8.053643117776401, 8.326520187847391, 8.698838691697313, 9.091390947485303, 9.506776183804917, 9.945189717679652, 10.408214685459543, 10.782509266174987, 10.933429955554475, 10.954174201726778, 10.974954305162521, 11.128716437966128, 11.533839507422949, 12.085134243377194, 12.667786213025224, 13.282451201723338, 13.932569079450612, 14.618123672393633, 15.173016983699808, 15.396037805888065, 15.426715853780475, 15.45745867793979, 15.685102987408994, 16.28606111274412, 17.106731303474096, 17.9751730683834, 18.895087037269715, 19.869697459345762, 20.902037606208655, 21.738348080020955, 22.076433163688023, 22.122994092314556, 22.16967031054309, 22.51504398457236, 23.423542821276225, 24.667243319608765, 25.986632491946178, 27.38492056425605, 28.868816835925056, 30.443450011946002, 31.722180060254033, 32.23858854615603, 32.30965894343421, 32.38091372520329, 32.909146063762954, 34.305279848398634, 36.21388810219087, 38.241408333484344, 40.39202346103898, 42.6802114269431, 45.11368967136357, 47.08926326583329, 47.88743637859567, 47.99732516709794, 48.1074406305271, 48.92408485965301, 51.083066398239936, 54.04358756852417, 57.18836946443713, 60.53445216010254, 64.08909749065556, 67.86872433198215, 70.94240151305414, 72.1851553839492, 72.35641094027207, 72.52813180773946, 73.80090797095748, 77.15769937460647, 81.76701663192735, 86.6594748479334, 91.86565028471595, 97.40082798676703, 103.27984980617735, 108.06496739806222, 109.99731522615741, 110.26344363770454, 110.53022796670575, 112.50692507397169, 117.7222004533692, 124.8700676630925, 132.44506652803534, 140.50359069501513, 149.0438686892171, 158.0904801758344, 165.429113162163, 168.3901348038247, 168.7979536917613, 169.2067549924783, 172.23358665346967, 180.20658646099315, 191.10001627020858, 202.60942776994727, 214.7460512087772, 227.58033004777377, 241.06202295759627, 251.94590439221176, 256.31849565120547, 256.9198121525136, 257.52235943510806, 261.9768275416944, 273.67359001441383, 289.4772833869419, 306.0040344518629, 323.2476000893279, 341.2043447698644, 359.860646950298, 374.6821167822938, 380.57145027234554, 381.3785063456273, 382.1875815634467, 388.15269814674303, 403.641694247534, 424.175576970473, 445.1338423639893, 466.45126681768375, 488.03556089057815, 509.6312705274157, 526.2370794003177, 532.740429686123, 533.6228844319569, 534.504318198297, 540.9234868447134, 557.2625676690712, 578.0805377952661, 598.2963917165998, 617.6336024296958, 636.0922311748715, 653.1315859139117, 665.334262358216, 669.7982296294316, 670.4051467695556, 671.0092635543285, 675.3543938194902, 685.7921866896414, 697.6667214179705, 707.609681163918, 715.4669488092873, 721.1065554323905, 724.5342436690391, 725.5061947904657, 725.5646698648594, 725.5574066724597, 725.5464872276241, 725.3976677877914, 723.9694640629098, 719.9719160218996, 713.7405201462365, 705.3801407934811, 695.0625221792245, 682.7661137724008, 671.9961624171438, 667.5053121118714, 666.883546899103, 666.2591139412154, 661.7047672098685, 649.1716248982389, 631.7635176526217, 613.2193785306521, 593.6125227662385, 573.3099548264429, 552.3068615506751, 535.9578830380849, 529.4496270075481, 528.5622757793263, 527.6749888139876, 521.2205538403194, 504.5118999020841, 482.9135648457898, 461.45899132917145, 440.215119805786, 419.34587657631886, 398.90903735158724, 383.53808930358105, 377.605394623688, 376.7994896800598, 375.9949266111101, 370.139740907367, 355.46380652811484, 336.97777397454666, 319.1953425670823, 302.1240864111297, 285.76605177592324, 270.1259288840827, 258.5480555786838, 254.15976446812167, 253.565395985873, 252.9721796690831, 248.6566230602095, 237.90511586945402, 224.55930939039413, 211.91596576449427, 199.91688227367774, 188.5573343222049, 177.82537781289847, 169.9620389484768, 166.9787726168058, 166.57539749148282, 166.17289450672362, 163.24826053581975, 155.9969311177551, 147.07809950349966, 138.6577532158493, 130.7264663839518, 123.25225765307006, 116.2158899804212, 111.06949631924664, 109.12564485738118, 108.86307618001254, 108.60085240377502, 106.69725192936428, 101.98724828207808, 96.19774922642225, 90.75021674308775, 85.62368011873272, 80.80271367192589, 76.27007362412391, 72.95801775119735, 71.70536991021247, 71.53635210907343, 71.36776059574986, 70.14433524859756, 67.11757794544927, 63.40113239118397, 59.90399022123616, 56.615654355677634, 53.524135520368255, 50.61278193287948, 48.491468099366045, 47.68855218113998, 47.580155618858484, 47.47203058529477, 46.68725391441101, 44.74731219695514, 42.36132711791116, 40.11564211063941, 38.003179816998355, 36.01462797924227, 34.14579346344938, 32.779946314536716, 32.26302455843732, 32.193212406398956, 32.1235756806393, 31.618547371482418, 30.36849363792476, 28.828771647852964, 27.380619997907765, 26.01495682919254, 24.72910563305431, 23.51655538428916, 22.629721981075893, 22.29363290263536, 22.24828345372206, 22.203048024235734, 21.874767110519244, 21.061465970395442, 20.059285031809477, 19.113521744259607, 18.223080335252224, 17.383951740022106, 16.591449656120293, 16.012390158533307, 15.793065243596821, 15.763491165592589, 15.733987886278447, 15.519768591357547, 14.988166199299693, 14.333929129659932, 13.717146072187523, 13.135056309624751, 12.58617113832816, 12.070286482303816, 11.693085501724719, 11.550389731955411, 11.531140084258434, 11.51194005985192, 11.37270408626879, 11.028799107899736, 10.606233861573791, 10.210019261728322, 9.83902996057376, 9.49220293690381, 9.167639202115994, 8.932831473808216, 8.844327024137137, 8.832399388494695, 8.820505262673384, 8.734167597860466, 8.52208746557194, 8.264146188192031, 8.0247638911635, 7.803179380780064, 7.598602731788341, 7.410396034878462, 7.27609574956134, 7.226143286229499, 7.2194458689461785, 7.2127743388768835, 7.1646702806589575, 7.047912315863778, 6.909466194707282, 6.785776148706594, 6.676086704740017, 6.580717755158953, 6.4993554162509, 6.4458482676135125, 6.427183887289382, 6.424725971854868, 6.42229225815866, 6.405182567910954, 6.3669180477662, 6.329263658045595, 6.305027900663579, 6.294233228198811]}, "41": {"0": [2.6548970866757466, 2.6576990407849763, 2.6652312922377406, 2.6780623733402997, 2.691280655772483, 2.6973909792291892, 2.6982921265505952, 2.699203970160806, 2.706003068784048, 2.724560694518378, 2.75236208756341, 2.7843292696004194, 2.8211722080231527, 2.86306044873131, 2.9090610656542926, 2.948438963062587, 2.96493954798759, 2.9672919344464566, 2.9696530437477007, 2.986701718131529, 3.031312335757936, 3.092989026194472, 3.1597182019299836, 3.231391311301321, 3.3086499094150343, 3.391053140347431, 3.458959892186629, 3.487121156057749, 3.4911074715118597, 3.4950976584586355, 3.5238275880722276, 3.598417111279028, 3.7001600039843825, 3.8087413548744595, 3.923951592455319, 4.045905997788311, 4.175516176756549, 4.28141313187018, 4.325074289641403, 4.331268773500274, 4.337478006033421, 4.382147372200536, 4.497341251462993, 4.652754812282112, 4.8164956146864775, 4.988971995258981, 5.170304816967917, 5.36071303092472, 5.515426912640335, 5.579073641197863, 5.588087478205923, 5.597101515274227, 5.661663868719424, 5.8277479799571985, 6.050602640562984, 6.284116788470696, 6.52921462650694, 6.786224652636491, 7.0563599180650565, 7.275918070054937, 7.366042793453744, 7.378824033134648, 7.391636079152059, 7.483663682894747, 7.7200493125931855, 8.038223613647698, 8.37294736208515, 8.725305777955326, 9.096249783444266, 9.486619138588928, 9.804796419666403, 9.935537854865775, 9.954066066747327, 9.972636121276773, 10.10596039925567, 10.449273865714634, 10.911159940522118, 11.397550475860589, 11.90806102336947, 12.445088351914409, 13.01119627846906, 13.472308428595626, 13.660997864304907, 13.687732508613832, 13.71452612475838, 13.907045843377945, 14.403783599670273, 15.072111435057169, 15.776513064210986, 16.519015229701, 17.302443788427915, 18.128714721919717, 18.802585250135845, 19.079667962241828, 19.11898445747863, 19.15840177524978, 19.442033158544298, 20.17300240663267, 21.15889626133849, 22.199860993500327, 23.297948082046577, 24.45763380611407, 25.683324959191943, 26.68595185511192, 27.097972504177648, 27.15639368587929, 27.214954384430474, 27.636036906716832, 28.722957981288623, 30.19275762595354, 31.74508104384745, 33.389038297971666, 35.126618061482894, 36.96373323759047, 38.46889113762023, 39.08880680841406, 39.17663934155108, 39.26467265532831, 39.89689907450928, 41.53280580303076, 43.74570781431224, 46.08747603369328, 48.56684237214655, 51.19249892127027, 53.973880464752696, 56.2492574425211, 57.18591547386931, 57.31888308429766, 57.452206551163314, 58.411962710024376, 60.89138520732462, 64.24220689387414, 67.79069222036004, 71.546885271199, 75.52915014096787, 79.74614948500354, 83.19757559579321, 84.6188813073594, 84.82041901369153, 85.02251433736151, 86.47817849296091, 90.23519814798519, 95.31446294897876, 100.69202516871785, 106.38600185566709, 112.40909761735648, 118.776488969533, 123.98746484669512, 126.1323870317949, 126.43650658736588, 126.74134798899772, 128.93319180050466, 134.5889912749347, 142.22228361167225, 150.28484817297195, 158.79930190247663, 167.77991846982354, 177.2429716150724, 184.95574286786294, 188.12235356791462, 188.57086375755495, 189.0203650451394, 192.2525481636133, 200.5769911551655, 211.76451497687054, 223.5185188053645, 235.83531534154167, 248.75413030139464, 262.267224674457, 273.1868765393257, 277.6520989647111, 278.2849636044276, 278.9190934810305, 283.4521025394065, 295.0769061114738, 310.55878701196633, 326.60109440147767, 343.2142416480666, 360.3590277876641, 377.9978521978596, 392.0209312527467, 397.6892962516357, 398.4882393768452, 399.28762367401515, 405.01672908604314, 419.5199760384189, 438.3669250021223, 457.4724954136934, 476.6930726614579, 495.9697464855254, 514.9560187337817, 529.7027316963836, 535.5431790568033, 536.3601617289911, 537.1688779819673, 542.8722348949842, 557.1384751726547, 574.9447336338054, 592.0241364234571, 608.3132111044422, 623.411200123655, 637.4198770127178, 647.4543420495842, 651.2478708993742, 651.7704832651127, 652.290615308306, 655.8726763421822, 664.1978986834307, 673.4772513757639, 681.0436107296691, 686.8585134560161, 690.7674581105214, 692.9447571330754, 693.2447365697052, 693.0435110408941, 693.0006971716595, 692.9606923423977, 692.5650555307307, 690.7344533476228, 686.6575073648709, 680.7523648984977, 673.1485868508944, 663.7942678527722, 652.8871827276722, 643.3263243013365, 639.247405104608, 638.6618228163156, 638.0735727829042, 633.9186540977271, 622.8344252580355, 607.6122082446575, 591.4498445520098, 574.3256348394499, 556.534060577111, 538.0957105644677, 523.5074074917952, 517.6225880539318, 516.7931894310699, 515.9629423098055, 510.0251804802046, 495.12830532638515, 475.9640611409287, 456.7620754847984, 437.64558319939835, 418.82202810628127, 400.25503849948853, 386.0800017963993, 380.48705695944574, 379.7054222914338, 378.92430335696815, 373.37746665439886, 359.7273557711701, 342.6081839763569, 326.01367992719685, 309.9903525405814, 294.5634038022183, 279.70261675228136, 268.55994320905006, 264.21321871075037, 263.6075238809842, 263.0029787970665, 258.7308814060391, 248.3097514060238, 235.41272420222913, 223.11704756104794, 211.399106988843, 200.2354987625922, 189.605645468655, 181.717301082159, 178.65201714390497, 178.22633455339846, 177.8018197720586, 174.80574709259724, 167.50074034311044, 158.54050934276486, 150.04822284917506, 142.00583085121562, 134.3968515956441, 127.1870198334972, 121.85677204268006, 119.78572071711477, 119.49927479068454, 119.2134775766334, 117.19146349455765, 112.2762054487286, 106.27732102622782, 100.60419425141816, 95.24118054230453, 90.18007276558849, 85.39210082427876, 81.85846025371993, 80.48954199922882, 80.2991377673986, 80.10918128518864, 78.76932987670052, 75.51925656187692, 71.55388567968161, 67.80902646957836, 64.27171272434906, 60.931695886877414, 57.78213473172423, 55.453815808924595, 54.55150003112967, 54.42604729223133, 54.30091058585418, 53.41887255739253, 51.28009986548558, 48.67010736998346, 46.20479118728081, 43.877117561450305, 41.67979827996181, 39.60179383944376, 38.06682057006448, 37.47275756534645, 37.39019540353367, 37.307843966493195, 36.727264499263846, 35.317570064476016, 33.59655389801531, 31.970241010367115, 30.43304414452701, 28.978492498318136, 27.605614387148535, 26.589250578353262, 26.19491958357624, 26.140215174705244, 26.085639528256785, 25.700843056309893, 24.766308374090304, 23.622869741485164, 22.54075015580638, 21.51616015780075, 20.547262027020576, 19.63024363944021, 18.95108761284569, 18.68780251326183, 18.651193807956084, 18.614676581119255, 18.35723578936894, 17.73174310375038, 16.967016735926443, 16.243186712695465, 15.557472067918097, 14.909462944195546, 14.295801418159025, 13.841887355390616, 13.665831671098546, 13.641338443958286, 13.616896488898869, 13.444804830787623, 13.026466201227853, 12.514717906607043, 12.031096400853635, 11.574372456422202, 11.143390775395225, 10.736917146878085, 10.436924791212316, 10.32119973387738, 10.30513831487856, 10.289123341226716, 10.176121241943711, 9.90261796397186, 9.569555191496306, 9.257003388939307, 8.963845950588395, 8.689330851389897, 8.432886202816286, 8.244993188360525, 8.172851178674586, 8.162835934139347, 8.15283589625858, 8.082538500529967, 7.913550489042138, 7.709779277104579, 7.520995400550711, 7.3466386377069615, 7.185979312437472, 7.038755376019562, 6.933694691520144, 6.893953264826084, 6.888484134035489, 6.883040660995281, 6.8446832609099335, 6.754240188871529, 6.649395087186278, 6.55672423059877, 6.476079087443876, 6.407966302685634, 6.351515864284532, 6.315909058321641, 6.303940878943207, 6.302354718999686, 6.3007918065199355, 6.290205450921103, 6.268108539270598, 6.250198411440496, 6.244777397789022]}, "42": {"0": [2.6387324176131806, 2.6904302985513047, 2.8258281508201097, 2.9518041133397928, 2.9833606521435736, 2.9858268183268724, 2.9883025235646397, 3.021238679876068, 3.195154795184655, 3.5475118933860506, 4.007536252658838, 4.594272613277656, 5.327691999248398, 6.226192087116677, 6.888411557211053, 7.042710248970329, 7.054766859423815, 7.066853046703495, 7.226382774406371, 8.028903600523652, 9.552769462584061, 11.441382950232525, 13.77436225416706, 16.667463674867097, 20.282827976614765, 23.006167686962335, 23.64601579399698, 23.696125118027776, 23.746345739242965, 24.409668732344755, 27.76872435573845, 34.247853450772276, 42.44337840253911, 52.833933339290844, 66.02142301422565, 82.76325383601652, 95.50014475414426, 98.50214419299216, 98.73689231337967, 98.9722153974533, 102.08813495785688, 117.89088889758129, 148.3100757271326, 186.30141990340533, 233.10963916289694, 289.51962647124435, 355.3362179942599, 400.56548075685913, 410.57949662214435, 411.352791308542, 412.1269470212481, 422.2504809295742, 469.6229657006344, 542.6248322547553, 604.441651900115, 645.1889257934683, 657.7361398214442, 639.8143218217978, 614.2347863573625, 607.5306476332609, 607.0045038999812, 606.4751187767313, 599.1933349659695, 561.3430289131438, 490.3038430451496, 415.08338865501054, 343.07140488817856, 278.84800245499616, 224.18036327676248, 194.7852585502799, 188.91989929450546, 188.4774025930775, 188.0356791956683, 182.36017532168157, 158.0741295323081, 125.71791206732912, 99.98490022827481, 79.64589060868363, 63.61270048490698, 50.998038668793754, 44.49512000678843, 43.215202512964424, 43.11861459463672, 43.0222925273276, 41.79081379704738, 36.570537025656506, 29.708442524269696, 24.29016925663762, 19.994625372690564, 16.58619586699937, 13.88023353372705, 12.475568860376896, 12.1987914621544, 12.177884345157974, 12.157029291478821, 11.889555824369076, 10.759754060675471, 9.28933555920327, 8.163738627931004, 7.324863596720869, 6.729782105611928, 6.355137764431816, 6.226631383168436, 6.209312438993158, 6.208136465585358, 6.206982927679059, 6.195581460561307]}, "43": {"0": [2.6175699233411636, 2.6193569710500957, 2.6205613030076638, 2.6207829019545033, 2.6210162952666782, 2.6226530105236394, 2.6275714613008905, 2.6360710388521174, 2.6463166445466095, 2.6592804421469642, 2.6750103320064755, 2.69310886563222, 2.709190592435826, 2.7166215027409106, 2.7178982628635824, 2.7191862659705803, 2.7271006402213764, 2.7467697644431524, 2.7726267253663357, 2.800693585551476, 2.831251609262948, 2.8643382835071023, 2.899512250688211, 2.9299501375168995, 2.9438056908011485, 2.946160689440334, 2.9485247584515863, 2.9628833811663693, 2.9967510395861425, 3.0402931714232317, 3.0864045591603313, 3.135261038674337, 3.186371949869979, 3.2407300542782225, 3.2868726752851316, 3.3077300650871986, 3.311272074815582, 3.31482685510429, 3.336108721776235, 3.3855949522918736, 3.4495853926710653, 3.5165477296788104, 3.586511113045047, 3.659675673868209, 3.736269515986751, 3.8010234487337775, 3.830434048611984, 3.835408735747086, 3.8403957343835495, 3.8705419874531057, 3.940467386771738, 4.029339230165565, 4.122035440752096, 4.21857728747318, 4.319335043876604, 4.423824147064372, 4.512495985425049, 4.552465631611587, 4.559227720515462, 4.5660059724722615, 4.606763298634467, 4.7010748830429385, 4.820770956525916, 4.94443288716971, 5.073274199940518, 5.206562195606098, 5.344241531313137, 5.460131949369702, 5.512134549896334, 5.520982789692292, 5.529846602282322, 5.58302879868428, 5.706280449379573, 5.861600027528381, 6.021875546667047, 6.188758194133561, 6.360745164691605, 6.539227454318854, 6.689220153167497, 6.7567882292832735, 6.768201816219929, 6.77963652943002, 6.848265457120162, 7.006377496718187, 7.207747691922182, 7.417367187079308, 7.633408942659329, 7.85831735795247, 8.092071022804122, 8.28865905412008, 8.377569193748702, 8.39260250649824, 8.407612510002142, 8.497998215437674, 8.706931698374392, 8.972179990946833, 9.247576858394678, 9.533754686524063, 9.830368577430765, 10.137939143717926, 10.397167331283782, 10.513908841407456, 10.533627871590966, 10.553403476893758, 10.672572506289038, 10.94780823686602, 11.296349083488652, 11.658237720154451, 12.03287078790322, 12.421988276394707, 12.82435406503825, 13.163540554166602, 13.317444600338504, 13.343330844353085, 13.369271201673575, 13.525088649766506, 13.88562183709558, 14.3438752780027, 14.817961375561831, 15.311036139606722, 15.823298741778114, 16.355893779172753, 16.80520890569234, 17.008051000932152, 17.042332897547496, 17.076692413811607, 17.283327050468355, 17.76242869015401, 18.370123340005772, 19.002959666322564, 19.660334470775208, 20.343759131044337, 21.054659794431174, 21.65423839095963, 21.924977927913478, 21.970738644711734, 22.01661285880067, 22.292537755617037, 22.93233181436927, 23.74506218941558, 24.591518237037278, 25.471021480768446, 26.38565933283556, 27.337546139009678, 28.14191105182883, 28.505857551808987, 28.567452848335247, 28.629215304095382, 29.000521466538085, 29.86123506847751, 30.95450296800514, 32.09475592589358, 33.278770219359195, 34.514978608204196, 35.800602189269156, 36.8877329699608, 37.379348765607695, 37.46244733079099, 37.545587238240884, 38.04637394254836, 39.20832627473965, 40.68847052157699, 42.22899941161824, 43.833835877270715, 45.50434948529812, 47.245175214001165, 48.716388759003756, 49.38352771269856, 49.49639637857191, 49.60955141941353, 50.28894278840733, 51.863084244672464, 53.868806872242985, 55.959092322775845, 58.13630761664661, 60.40181431295457, 62.76479606446524, 64.76278111928929, 65.66850211518685, 65.82185713463228, 65.97542284898638, 66.89913070019027, 69.0360104020544, 71.75732570420229, 74.59162731930621, 77.54778884997468, 80.62409720187671, 83.83230600194631, 86.54437842466264, 87.77048514504729, 87.97776837536125, 88.18553507532327, 89.4351674193698, 92.33239009805358, 96.01899108316807, 99.856933919776, 103.85094385102248, 108.00951984153532, 112.34082070870052, 115.997597323676, 117.65181847288581, 117.93141613436161, 118.21164833672279, 119.8961696674955, 123.79826114840326, 128.7615519674569, 133.9154504770793, 139.27876726829822, 144.8489898453984, 150.6341439043444, 155.51209366558112, 157.7157768479446, 158.08891475606356, 158.46288609854716, 160.71034822271034, 165.89859108897915, 172.477220625517, 179.2997377201792, 186.37073620601402, 193.69323920803095, 201.28673154793307, 207.65769726995632, 210.53132832438533, 211.01656100460744, 211.50273709749308, 214.4216095486698, 221.15676571876267, 229.66902331026864, 238.44427968392648, 247.49672962369635, 256.83511545876695, 266.45066784438455, 274.47479457254906, 278.07572028083916, 278.6834217778802, 279.2920246009199, 282.9401082577109, 291.30942497829557, 301.8287114708168, 312.6056523912721, 323.6066088844045, 334.8511831006335, 346.29206489404135, 355.801376134146, 360.03648238107667, 360.74877758413515, 361.46168475991544, 365.70443119197495, 375.4225913337895, 387.4921419311776, 399.63963864939126, 411.8979761322624, 424.219619036458, 436.56237457016437, 446.60336322122305, 451.0579561598483, 451.8065824574925, 452.55487006609087, 457.0102097317049, 467.05126071567395, 479.2452366391079, 491.1814130242127, 503.02168164864025, 514.5421389955274, 525.7761812681124, 534.7335765712818, 538.6142626430741, 539.2609795510048, 539.9066116769931, 543.732414760994, 552.1457302098739, 562.0938322896104, 571.4493421663151, 580.283397182158, 588.49972371134, 596.1353641923038, 601.8128626527341, 604.1677881285424, 604.5540497851606, 604.9377161885196, 607.1681735491386, 611.8994374951457, 616.9987383121015, 621.3645307891784, 624.7640833972936, 627.3669152239578, 629.2198063129762, 630.1117543905505, 630.3115536513969, 630.3341281024017, 630.3528105827203, 630.394673200498, 630.1029130224714, 628.9377051462794, 626.8236909762214, 623.8709694227998, 620.1583226253483, 615.6224634613361, 611.3620995714082, 609.340342212983, 608.9859230004948, 608.6293674478251, 606.4587111145374, 601.2877949163761, 594.1207668053413, 586.4185563214568, 578.0892142527514, 569.0203576727437, 559.5353249194843, 551.3897193122723, 547.7110922161131, 547.0864871884664, 546.4595774230578, 542.6840330293971, 534.0300272720123, 522.9627444883273, 511.57015997043743, 499.95555957060594, 488.0770121610226, 475.97630716201536, 466.0379287226348, 461.6393174305228, 460.9004469907728, 460.16120644670866, 455.74510173267436, 445.67634967454086, 433.3217460430556, 421.02800049827323, 408.693823088665, 396.4006665654066, 384.2961220871484, 374.49399974415843, 370.2045170719, 369.48220877238595, 368.76060998153145, 364.47229511032424, 354.89728786461154, 343.305151803053, 331.8888003466945, 320.70520364266963, 309.7620079225568, 299.05125444972475, 290.5251375755079, 286.8162146219171, 286.19697594013286, 285.5754735222249, 281.89283272897944, 273.7139430597145, 263.9218245215098, 254.3955587791109, 245.1321288033978, 236.15321637691844, 227.4436698919971, 220.5460199860005, 217.5569106951559, 217.05934661112443, 216.56283519949764, 213.6210331179476, 207.09189120879617, 199.3219159750791, 191.8152927294382, 184.55631924816166, 177.55133742553812, 170.78831807480938, 165.45945746725056, 163.15530433599451, 162.77197198754862, 162.38951730923554, 160.12471947468774, 155.11089072072772, 149.16659046135885, 143.44127573397193, 137.93688564012106, 132.6288512920797, 127.52775187327394, 123.51505987651781, 121.78337264298463, 121.49591972015223, 121.20927607484244, 119.50869838987622, 115.74411551112104, 111.29123847315785, 107.0148823935144, 102.90197018191498, 98.95188121512489, 95.15429988590284, 92.17138778276116, 90.88456041879797, 90.67072946971693, 90.45746139401409, 89.19510400672408, 86.40649847206316, 83.11073529955299, 79.94371637882351, 76.90026452877453, 73.9811849877009, 71.17971989973894, 68.97773204202115, 68.028946013318, 67.8711361651959, 67.71375623170073, 66.782411775313, 64.72539898849276, 62.295262357530106, 59.96186148988228, 57.72120905300626, 55.5722947984261, 53.5099129375674, 51.8920724238809, 51.19416987714629, 51.07813900270008, 50.962403771934156, 50.27793820671075, 48.76537853017325, 46.97763900321732, 45.260662566081855, 43.614220378522816, 42.03424375172194, 40.51538989152881, 39.32401410873921, 38.81045294347558, 38.72506577101363, 38.639889112439725, 38.136313718869914, 37.02317168810247, 35.705191971324886, 34.44036539411457, 33.22730797840662, 32.062851025808065, 30.944384274192384, 30.0657304379441, 29.68682144598315, 29.623807325945336, 29.56097016415773, 29.18947884441705, 28.369078109549996, 27.397578305974122, 26.465017681286625, 25.56948027478449, 24.708657315116994, 23.88107796235882, 23.23017521713426, 22.949168134362722, 22.90249375018033, 22.855920974554508, 22.58029650007961, 21.971876186595527, 21.251877934877843, 20.558915729326852, 19.892158128296103, 19.252127852906693, 18.637061733816246, 18.15317739813107, 17.944637367901286, 17.90992692535346, 17.875290050885273, 17.67078209403039, 17.21873185024314, 16.682887162134833, 16.1680826000305, 15.672664088597966, 15.197137372214591, 14.739412649076295, 14.380502807692212, 14.225365501600345, 14.199553690995305, 14.173800323181801, 14.021389544589088, 13.68471397495985, 13.285685305888483, 12.90208928471135, 12.533788587610456, 12.180699345463344, 11.84096937880097, 11.574377135444122, 11.459321810151724, 11.440206912180026, 11.421137335391883, 11.308357972324265, 11.059089153937663, 10.764985441062587, 10.483047386183717, 10.213171215746696, 9.954707410370391, 9.707137678888346, 9.513550154073485, 9.430230634483467, 9.416370972915889, 9.402575515621658, 9.321091403698192, 9.14171728249662, 8.930490334153843, 8.72874353273402, 8.536365218206075, 8.35300022483573, 8.17876167269245, 8.043028600249551, 7.984209011882978, 7.974493539054006, 7.964856281919109, 7.9079988515642174, 7.783056462402718, 7.636825980406907, 7.498727064983516, 7.367995128550043, 7.244089540846059, 7.12760328642085, 7.0379033822376735, 6.9992084374628245, 6.992818340243274, 6.986457220429289, 6.949176852031087, 6.868334704894681, 6.775214366432772, 6.688332593203635, 6.608463324290535, 6.5341279154138965, 6.466641342505379, 6.415929382797742, 6.394937131290518, 6.391541187277046, 6.3881809415179545, 6.368107994037989, 6.325646909620345, 6.279557818074494, 6.239013886329817, 6.204564772862321, 6.17590834132188, 6.153317450440041, 6.139311767357358, 6.13434375342003, 6.133616463503346, 6.132914254129272, 6.129247416056028, 6.123194116456303, 6.121107077616385]}, "44": {"0": [2.6252451805077883, 2.6277696437026625, 2.633637576774985, 2.643556986876612, 2.657583800588321, 2.6709541730266144, 2.6770625048846983, 2.678002408346753, 2.6789542800205695, 2.6856198545092904, 2.7031076857029803, 2.728449003689795, 2.756831104978855, 2.7890018059227324, 2.8248267083604954, 2.864328520411306, 2.898216052102114, 2.9130411257322257, 2.9152928051164637, 2.9175325649701924, 2.9327480464033004, 2.970870714989366, 3.022474864442927, 3.077811530952144, 3.1367107989181906, 3.1995558843734995, 3.2663833568734137, 3.3223326557131254, 3.346467204643251, 3.3501070784050406, 3.3537577918917867, 3.3784250897640313, 3.4396012855810887, 3.520636066980881, 3.606588089397774, 3.6978735803316423, 3.7938002780121463, 3.8951956865500597, 3.979379275819518, 4.015467272968115, 4.0209520939352235, 4.026399499799286, 4.063164654189402, 4.154162514821267, 4.274091373396634, 4.400753218899633, 4.5331218482825095, 4.672064640536897, 4.817624089071218, 4.9378730801810535, 4.989135467056031, 4.99690007797453, 5.004688312011837, 5.056887409035797, 5.185198615001576, 5.353756793860077, 5.529347293778635, 5.7123224281192355, 5.903742465524497, 6.102687604187777, 6.266647531231802, 6.336681249573516, 6.347236620901134, 6.357810958606764, 6.428955296789051, 6.603525692069693, 6.833085873941981, 7.072976908815197, 7.323023118638765, 7.584761334900562, 7.858537333093349, 8.08438989801478, 8.180863255804493, 8.195406214505246, 8.209979874167372, 8.308474015540302, 8.551576510204889, 8.870079328880456, 9.203822261386593, 9.553130354018741, 9.918555714259078, 10.30057814721138, 10.615705658683684, 10.750153344714569, 10.770460101049418, 10.79076191759629, 10.927611693807872, 11.265286830096656, 11.707210706217618, 12.169145268336477, 12.652796999603888, 13.158438410021027, 13.686785872677213, 14.123401973973184, 14.309711078416143, 14.337816436516746, 14.366037083277643, 14.556220130694694, 15.024917900014762, 15.641059685821842, 16.285565746432443, 16.962161010785625, 17.670289363146104, 18.41382674811091, 19.028073632599703, 19.290304249494294, 19.32995261736958, 19.36970492934338, 19.63796749067847, 20.29953860340111, 21.169593608480202, 22.0826628616205, 23.04025340740524, 24.043716655181765, 25.097298950866705, 25.970127309781695, 26.34354934714932, 26.39998548265984, 26.456560926223652, 26.83768940502184, 27.778407368379664, 29.01863546293103, 30.31989231488563, 31.68806106692304, 33.12446819470752, 34.63319550010133, 35.88365627267557, 36.4185638686437, 36.499451686908465, 36.58055103504293, 37.127707708374686, 38.47884319616106, 40.25790978881248, 42.12910288603986, 44.094419491336424, 46.16117304519911, 48.334139113501045, 50.134838115617946, 50.90550773516837, 51.02194814902326, 51.138702476064644, 51.92668196898192, 53.874721847975486, 56.44076261888761, 59.140592181599864, 61.98116227592196, 64.96456136450239, 68.0987293408119, 70.69701936018099, 71.81053374469509, 71.97882023744181, 72.14749538438643, 73.28488392095255, 76.09582140089974, 79.80496659349782, 83.69942140792605, 87.78968202825561, 92.08685711285526, 96.6050984093298, 100.3474412880868, 101.94872342508893, 102.19048998276676, 102.43279169499138, 104.06792136879372, 108.10872024344228, 113.42678443967588, 119.00582949631202, 124.86566707881823, 131.01168934758493, 137.45265006562315, 142.78196838028686, 145.0565687440463, 145.40021771038548, 145.74467612252715, 148.06570763077562, 153.7893503228914, 161.31198468211642, 169.17513352578288, 177.4000232413328, 185.9940627714819, 194.97155164908867, 202.3597879566914, 205.49635922167897, 205.97069319822634, 206.44605769040845, 209.6479602858307, 217.52226379588606, 227.81648611486486, 238.51740163183516, 249.64394862109336, 261.15371572631284, 273.0754018572063, 282.8085983899446, 286.9297711260639, 287.5493744035785, 288.17228328380673, 292.3635620323325, 302.56379296671196, 315.7844584149906, 329.3793711433793, 343.268838854738, 357.4948097141809, 371.97038283646566, 383.6276829522221, 388.5139609183488, 389.24439421383727, 389.97554497259534, 394.90351992032373, 406.7734504596068, 421.8614051823249, 437.0052393961874, 452.10907266906906, 467.215554419869, 482.0802036606485, 493.7788962278714, 498.5585498124059, 499.2717537392832, 499.98435634735796, 504.7318673522067, 516.0280668385661, 529.7782808215421, 543.1139200831781, 555.7460986941721, 567.7641034741295, 578.9227916137312, 587.253787014892, 590.5636695702724, 591.0443444777289, 591.5228741765783, 594.6575034740562, 601.7342151311816, 609.7039748804947, 616.5715222019809, 622.3843456671412, 626.9034383976337, 630.2457130880293, 631.9509930001518, 632.4092859944694, 632.4669321771838, 632.5218251301758, 632.8141110702381, 632.9432236943908, 631.9570104268699, 629.6699566472965, 626.1227878279874, 621.4254420729454, 615.3880811854409, 609.9076085238753, 607.3919893373873, 607.0041792251012, 606.6134359876568, 603.9280041283366, 597.0887962782851, 587.6401981348341, 577.123687253205, 565.78844579427, 553.7051982621925, 540.8970598445094, 530.3867325673971, 525.868933998655, 525.1845899785255, 524.4983303062405, 519.8890658902376, 508.678756353894, 494.2889878608566, 479.56494053387183, 464.61838566965804, 449.53996450141494, 434.3756808462474, 422.38126000631456, 417.4000069410058, 416.6547850516419, 415.90986813533715, 410.9497284002816, 399.0218804639769, 384.1532489693122, 369.48774853382747, 355.04658612064463, 340.88882235970823, 327.0416071104085, 316.29624870969485, 311.8932576536774, 311.2375352830283, 310.5820322565962, 306.22417183472004, 295.9166008908882, 283.2745513065244, 271.03080470966756, 259.16584205397044, 247.722247925049, 236.69383848683776, 228.239739487137, 224.79002049987912, 224.27764067146913, 223.76628826010236, 220.3775461542254, 212.42308288539004, 202.75039319820132, 193.4612385662538, 184.55993636144714, 176.03132333285765, 167.87218183549712, 161.65238211536126, 159.12650110315346, 158.75177445279508, 158.37795383196922, 155.90404709353038, 150.11179982563004, 143.10057662245006, 136.40874015816206, 130.02685282522492, 123.93569951406135, 118.13787797454432, 113.72878815950291, 111.94180665312258, 111.67674359118341, 111.41234052137861, 109.66233300229999, 105.57395001166066, 100.63657746840207, 95.93724488428659, 91.46105317711141, 87.20054832136348, 83.14771060185578, 80.07422924023962, 78.8295007030441, 78.6450808849369, 78.46118041494739, 77.24415047342569, 74.39611420502237, 70.96545371208792, 67.70128816206608, 64.59562489993029, 61.643412871584644, 58.83673687395177, 56.70780883448333, 55.84695977052449, 55.71925506538283, 55.59179647094828, 54.74925856547361, 52.78061996571372, 50.40644315542713, 48.14959602053543, 46.00473227698021, 43.963073429383066, 42.01942395848981, 40.54623877825836, 39.95024808570767, 39.8619516190773, 39.77389471067662, 39.19169541697206, 37.82881655720605, 36.18741469725743, 34.62605907960685, 33.14071970219204, 31.725300049273514, 30.380553401406186, 29.361443763581686, 28.948479942446735, 28.88731481472572, 28.8263277871243, 28.42199516148026, 27.477499347484752, 26.337642800377544, 25.252096878691386, 24.218263560949374, 23.235305592902343, 22.298084498085853, 21.586582484467332, 21.298509040863184, 21.255782830738124, 21.213159934448058, 20.930994534257145, 20.271032361788055, 19.474182872941817, 18.715048451426984, 17.991540733861882, 17.301821827285284, 16.6455857445718, 16.147782904702343, 15.946477970759421, 15.916558849241765, 15.886719388340644, 15.68921081896305, 15.226488732858396, 14.66824965591223, 14.136156203413638, 13.629639226621475, 13.147376200373213, 12.687684415229366, 12.338912312104187, 12.197476414137302, 12.176531224677497, 12.155645136425777, 12.017574026608868, 11.694377818508167, 11.305414625932512, 10.935469043032104, 10.584143503964995, 10.250803270986566, 9.935199452114459, 9.696276292052165, 9.599860071438286, 9.58558321447434, 9.571347007267093, 9.477315755840714, 9.258167876051884, 8.994915638245404, 8.746717086982454, 8.512642503862596, 8.291544443764383, 8.083675871518667, 7.928191994432007, 7.865618863446406, 7.856361178960306, 7.847131919466181, 7.786461384129665, 7.645287566446184, 7.477213720705622, 7.3208736071755744, 7.174550967465012, 7.039138722828291, 6.9142953293208596, 6.822046510140012, 6.785521619729456, 6.780147142000997, 6.774795000783305, 6.739812573315811, 6.659366607210854, 6.567187424357275, 6.48414065145218, 6.410291752183856, 6.3456402215805126, 6.289427276360824, 6.251791626697351, 6.237886286739644, 6.235878829133821, 6.233891912993698, 6.221207637189003, 6.194720082104268, 6.1693511746083844, 6.15252995395078, 6.145505630970619]}, "45": {"0": [2.635477343027604, 2.6361414720651766, 2.6380528164428085, 2.641248693798323, 2.645647291713834, 2.650910599179791, 2.6561223063032644, 2.658811158483945, 2.6594401323177728, 2.660077038011158, 2.663028799343878, 2.6698533834996225, 2.6790240371867995, 2.689402957595794, 2.7009981099492455, 2.7134928076519573, 2.7271851612798104, 2.7394625002798403, 2.7455944851732372, 2.7469893647439103, 2.7483907361601996, 2.7547793206526925, 2.768867768546375, 2.7868270255797944, 2.805807120034453, 2.8258798948358805, 2.8470357397544017, 2.869243599562839, 2.8888378493971616, 2.8984132048973392, 2.9005766361190557, 2.902743992503635, 2.9124982244067774, 2.93351142387993, 2.9596975984027467, 2.9872027997238018, 3.015914437266367, 3.0458100379145066, 3.077046551398217, 3.103745417558328, 3.1167834640209655, 3.119738676367519, 3.1227037925750047, 3.136021211840873, 3.1644942297376026, 3.1997759097508, 3.236552699315441, 3.274371853172466, 3.313819872415019, 3.354428129966597, 3.3889786867933456, 3.405839183115628, 3.409660038896231, 3.4134934249593147, 3.43073936878908, 3.4677047410940016, 3.513339451695253, 3.56037592929444, 3.6089530901530518, 3.6588839195951492, 3.7103212656389015, 3.7541371613407692, 3.7756347951768516, 3.780490373242461, 3.785356012555773, 3.807160275794355, 3.853396829242527, 3.9105058944361994, 3.969129932023898, 4.029388247453228, 4.091665469938952, 4.155234908136156, 4.209500401826204, 4.235869868866639, 4.241814510981996, 4.247773014914189, 4.274471866431297, 4.331167638603832, 4.401222853882542, 4.47264825866256, 4.546421831561588, 4.621589610477157, 4.698670717992665, 4.764324649906885, 4.796146974195835, 4.803363932256114, 4.810609780385501, 4.843112935094631, 4.911534026109164, 4.99560918644678, 5.082254371782043, 5.170800994667675, 5.261077514919184, 5.3539106252307445, 5.432975200843245, 5.471144675630963, 5.479767236275241, 5.4884081476496815, 5.5271627773378675, 5.609247276022894, 5.710581850987577, 5.81445965035284, 5.920562351120236, 6.029110097573774, 6.140571025733637, 6.235439877968957, 6.281270799348371, 6.291628917917989, 6.302010839265879, 6.348654673545552, 6.447514799757971, 6.569246132213734, 6.693597594447045, 6.82126192821106, 6.952261467332632, 7.086488933026417, 7.20013392382935, 7.255264436439116, 7.267755568960061, 7.28026804037186, 7.336239575511244, 7.455095322038776, 7.601146474220185, 7.750831942689895, 7.9045482734156955, 8.062024323586277, 8.22292558309334, 8.359686407948805, 8.426009774433709, 8.441000533901535, 8.45602617950026, 8.523352217161971, 8.666476145348579, 8.842434099831578, 9.022900146522195, 9.208346979499453, 9.397636909568226, 9.592084886129456, 9.75724643431355, 9.837131466988469, 9.85525125511476, 9.87340424134845, 9.954925962695738, 10.127813010403933, 10.340160984601845, 10.557980418757786, 10.781803160800726, 11.01147151268879, 11.246889237749745, 11.446857331372318, 11.54399083376014, 11.56587174387324, 11.587811975986472, 11.68622223580035, 11.895807400637427, 12.154547071787723, 12.419644814026437, 12.692065168253917, 12.9717763382487, 13.2590482647871, 13.502851280378955, 13.621253547663075, 13.648041622263507, 13.674913467268626, 13.795372624008614, 14.051790570871795, 14.36748486785665, 14.692244241269584, 15.025531454876742, 15.368047144587312, 15.71920732509094, 16.017943206763764, 16.16330520949331, 16.196198947065824, 16.229179084995362, 16.376692390564575, 16.690265394379168, 17.078562752353307, 17.476230440813396, 17.885081340122248, 18.304921026081647, 18.736239134512623, 19.10310315453638, 19.28146555010719, 19.321789473351366, 19.362210903018475, 19.54328601479857, 19.928025231844895, 20.403353369348164, 20.89152305782363, 21.39316730083692, 21.908474566912155, 22.438384062287543, 22.88924585244035, 23.108555635045732, 23.15811313591144, 23.207785424412467, 23.43034756521581, 23.903661412891044, 24.488059445336287, 25.089232755070604, 25.707249632277545, 26.34267642763505, 26.99497557267187, 27.549808395936992, 27.82030651368492, 27.881523045369832, 27.942884368611224, 28.217878196747463, 28.802799264231133, 29.525046610236146, 30.267172603854146, 31.031420933931354, 31.816638302986657, 32.62520408266583, 33.312909309897094, 33.64750299590288, 33.723153628006926, 33.79904118720451, 34.1394145278249, 34.863691920236555, 35.758458758562135, 36.68071329430445, 37.62850816177582, 38.60350466830823, 39.60798108587604, 40.46289921660865, 40.87882954216794, 40.972931109292425, 41.06729068649749, 41.49056413533526, 42.39130419945449, 43.5079384726806, 44.65475839650876, 45.83879797956369, 47.05657852019025, 48.30919220673993, 49.37916251393434, 49.899535786836665, 50.017194542461006, 50.1351512877519, 50.66397780392882, 51.790163968694124, 53.18713651850399, 54.62341058948979, 56.103451097502926, 57.62951203394314, 59.203577871082274, 60.54583905170727, 61.199834716851996, 61.34773974613335, 61.49602085741114, 62.16090873405922, 63.57865743727725, 65.33331189309325, 67.14103947714806, 69.00345417489085, 70.92631276249942, 72.9064455475302, 74.59838680907193, 75.42510440220595, 75.61221122496212, 75.79955689653565, 76.6394089447648, 78.42932293358425, 80.64599116088735, 82.93684249448697, 85.29935665327918, 87.73594887890174, 90.2477129324605, 92.39386668906901, 93.44146555718078, 93.67871895642169, 93.91664770191521, 94.98423720186577, 97.25990131265512, 100.0760454954101, 102.98833341809846, 105.99541157627534, 109.09910944020046, 112.30144902446112, 115.04053983848306, 116.38015427968368, 116.6822925977224, 116.98531989964354, 118.34607176682808, 121.24799559804929, 124.85157304378171, 128.57239217436995, 132.4196730521515, 136.38982032037103, 140.50205737589593, 144.01893446920187, 145.73782227695756, 146.12677550098232, 146.51755749101665, 148.27222711459845, 152.0055575541755, 156.64410949067806, 161.44105294056547, 166.40544288728393, 171.5376168741215, 176.84477030260308, 181.37927077168342, 183.5927347317182, 184.09446999333736, 184.59789470428868, 186.8600506945844, 191.69757090565912, 197.69869726355932, 203.9121006540235, 210.33638070757695, 216.99845163568966, 223.89479014786897, 229.80156207464773, 232.68885187119508, 233.34093481076624, 233.99536020548416, 236.93733135732407, 243.21692584759325, 251.0205205187674, 259.11227271401333, 267.49813085217585, 276.1698711450347, 285.1547906580675, 292.86886961256585, 296.6416362751788, 297.4984480881471, 298.35296547067355, 302.18571457427805, 310.3858524097576, 320.5922052795078, 331.13814386493, 342.0655869141982, 353.3963820921002, 365.1297062896994, 375.16471408619765, 380.07216488978514, 381.1839594884353, 382.2992786437257, 387.3060711172139, 397.99105462718154, 411.2716479532635, 425.0160016270289, 439.2125641239255, 453.8800714515664, 468.98462864721216, 481.98633731836674, 488.3425684234856, 489.7761833821882, 491.21140164889505, 497.6479639586603, 511.3797127014941, 528.3531040463286, 545.936431588335, 564.0035187470758, 582.5134424211024, 601.639656096227, 617.9233963312373, 625.835820624038, 627.6245975395763, 629.4176627704146, 637.4346684941268, 654.4119374950818, 675.294358514806, 696.6223813200293, 718.4348830432198, 740.771860287796, 763.2661796421987, 782.3354226369614, 791.5507631163152, 793.627570263916, 795.7066538146536, 805.061003903293, 824.5712089830793, 848.1990305286101, 872.001802255496, 895.771048166414, 919.633807114341, 943.7313314879217, 963.6161669561011, 973.0600176070649, 975.1749783792668, 977.2877108316767, 986.6677251399876, 1006.1367868157987, 1029.1591565687036, 1052.008565052, 1074.28399819, 1096.1332523297501, 1117.055241540566, 1133.8009347140173, 1141.6276154976658, 1143.307099523175, 1144.9799668431108, 1152.3481859128792, 1167.806786437518, 1185.799430568123, 1203.0426618993017, 1219.0583471605682, 1233.8095889535707, 1247.3477763081514, 1257.7893237851426, 1262.5495933776613, 1263.6252268320018, 1264.5718790301019, 1268.4884497054954, 1277.0687627145883, 1286.3346339762436, 1294.4341535963952, 1301.0206593688847, 1306.3372034836702, 1310.0217127816288, 1312.0885844684285, 1312.7066592102356, 1312.877817640777, 1313.0686622150956, 1313.3096285051947, 1313.2076228987219, 1311.9443565846675, 1309.446854784762, 1305.5397980004525, 1300.6907445758031, 1294.1755895785475, 1287.791956591455, 1284.3316154397626, 1283.5266180925307, 1282.7114780430072, 1278.9809091957634, 1270.6222656871203, 1259.2960882447694, 1246.6709164504423, 1232.761886381289, 1217.8869763589196, 1201.9341839827612, 1187.9558897223603, 1180.9771719254363, 1179.3775424328073, 1177.7806354252498, 1170.6322704232448, 1155.236698272781, 1135.8886083825007, 1115.786181615789, 1094.7753394414713, 1073.076566137926, 1051.1230776854816, 1032.316269363069, 1023.174055792593, 1021.1124469785202, 1019.0477866647416, 1009.8187607256028, 990.2825656529134, 966.6570562206707, 942.7491758124994, 918.9487898612642, 895.2023496909882, 870.9597371046217, 851.1574586628363, 841.7082555811919, 839.6217998482873, 837.5326325023616, 828.1975777711201, 808.6397456737355, 785.3329670360012, 762.3108225123475, 739.6491447188307, 717.4187799304333, 695.5359747461064, 677.739458937848, 669.3737413138227, 667.5152144437109, 665.6608955548437, 657.398483305263, 640.3841811241834, 620.2525749942062, 600.6066912147123, 581.584455547886, 563.0940506079296, 545.0567850563621, 530.4942222622166, 523.6604719184004, 522.1359630692286, 520.6139110169416, 513.8813022982208, 500.10016206408284, 483.99103076951053, 468.36903970168737, 453.244602719144, 438.5965244281126, 424.3865293489654, 412.9779968301147, 407.6362032304588, 406.4456096522747, 405.25564251961436, 399.9905015652113, 389.23677369849486, 376.71279351220255, 364.6117179632029, 352.922306343033, 341.6190121830825, 330.6983856784753, 321.9039949138979, 317.78898560837945, 316.871987520863, 315.95884717789806, 311.93094190049317, 303.70695985575605, 294.0984082976526, 284.81447461989177, 275.84414594502084, 267.16397716496675, 258.79695283026365, 252.0811564095241, 248.93379062205148, 248.23259805704163, 247.5338943780799, 244.45209787055154, 238.13737017431018, 230.76617663641153, 223.6360136090716, 216.7485667953536, 210.10436181244538, 203.6956561500843, 198.5337038240854, 196.11638943304473, 195.5781923941533, 195.04176238871506, 192.6719142216041, 187.8141021506254, 182.13965337002873, 176.6635914010746, 171.37131151127468, 166.25220804646375, 161.30547696410122, 157.31655013035717, 155.4498559581152, 155.03408173234172, 154.6196242156113, 152.79021152077917, 149.04447655670037, 144.65868104609365, 140.41564617032918, 136.3172818726286, 132.35400426166547, 128.50888263245696, 125.41630966761879, 123.96576140281289, 123.64202848630961, 123.31928609104321, 121.89799342523163, 118.98360792425144, 115.56996424129999, 112.26181419711848, 109.06699247684259, 105.97553539772272, 102.97909429428209, 100.55854968913506, 99.42273890707841, 99.1697001368475, 98.9176437864488, 97.80411858792901, 95.52213198950803, 92.85642958259827, 90.27064097442828, 87.76304100379977, 85.33425440056968, 82.98209101375842, 81.08126624729681, 80.18902733283578, 79.99021617558755, 79.79198076565599, 78.91631506152234, 77.12211229924365, 75.02053452234615, 72.9818213830091, 71.00501795572139, 69.08614449402019, 67.22843209773337, 65.72758130068839, 65.02326632915856, 64.86626529384398, 64.70971290251926, 64.01810035807807, 62.59889498609321, 60.93314277046155, 59.317396226097934, 57.74871386857566, 56.22756559969205, 54.752202586951874, 53.558365465206506, 52.99910842556149, 52.87441793168858, 52.750012911458214, 52.19997484100335, 51.07017995489444, 49.74432611887396, 48.45894563005553, 47.212624826476166, 46.00020996535709, 44.824119143988504, 43.87360242595712, 43.42700403435696, 43.32743771275324, 43.22810572186867, 42.78843975259359, 41.886618531698375, 40.82945819873953, 39.802157022263884, 38.80462600313787, 37.835957957214475, 36.89513945338491, 36.13389050216575, 35.77573875747829, 35.69596587635893, 35.616378406694125, 35.26421779797617, 34.54134537563793, 33.69384438177083, 32.86940479309045, 32.06789526531689, 31.288628717047594, 30.531921857431605, 29.919615317596147, 29.631625656970193, 29.56740248103092, 29.50317597079745, 29.219348655819708, 28.636677753096077, 27.953591866130328, 27.28915053078907, 26.64278179388032, 26.013109736591375, 25.40198088115413, 24.907426743183173, 24.675224139808705, 24.623477383011135, 24.571877914166706, 24.343793332516906, 23.874056093984738, 23.321493316552345, 22.784244507292843, 22.26244623812338, 21.754261098882427, 21.259917788228652, 20.860150463862983, 20.672323977102653, 20.63046474632229, 20.58872407221491, 20.40407793481631, 20.023582454953946, 19.57664249143451, 19.143094302840403, 18.721415525407625, 18.31039857288177, 17.911007357029717, 17.587272384121917, 17.43441472869437, 17.400341491334416, 17.366362096855582, 17.216493876968986, 16.909251499029516, 16.547691920675355, 16.196254988546624, 15.854064566339282, 15.52164854086924, 15.197914080905516, 14.936028896176161, 14.813056289079237, 14.7856474133906, 14.75830899247175, 14.63660878643188, 14.38760692115503, 14.095557016847339, 13.810832989166562, 13.53410395115196, 13.265155039815607, 13.00460638908072, 12.793327423825566, 12.69396275306229, 12.671799258826614, 12.649690816085608, 12.551919958852631, 12.351401363471977, 12.115920363354489, 11.887458708055151, 11.66503888039892, 11.449292810614004, 11.239661154165447, 11.07003232951026, 10.990399869865653, 10.97263792436105, 10.954920755099085, 10.876746122874525, 10.715524153750023, 10.526807515933003, 10.343654357404438, 10.1652850861379, 9.992640739307609, 9.825393558741533, 9.690346234617108, 9.626767181795318, 9.612590157281957, 9.598451375594541, 9.535961857101318, 9.408015660614709, 9.258101318773404, 9.11297909381706, 8.972205042255863, 8.83552498952572, 8.703177865409874, 8.596730536732906, 8.54691689254868, 8.535772593885456, 8.524663750763239, 8.475631374724204, 8.375172117990338, 8.257866637437077, 8.144338856974832, 8.034704587999776, 7.928805117921134, 7.826288783208129, 7.74422615662539, 7.70570996178088, 7.697143740145084, 7.688608264516727, 7.651019746885172, 7.574327109403495, 7.484906148484904, 7.3989256965753665, 7.316272584159886, 7.236754805170828, 7.160274105843171, 7.099409569005615, 7.071171624167246, 7.064898755057205, 7.058649859154058, 7.031192264251509, 6.975653234441598, 6.910944021473019, 6.848926762209411, 6.790384670612578, 6.734761557970844, 6.682447418389612, 6.640981599391966, 6.62180432705603, 6.61756214274362, 6.613343684939329, 6.594848771143257, 6.557491648646782, 6.515160527680757, 6.475589779320909, 6.438952695386046, 6.405105708201884, 6.374154859460541, 6.3507750825139695, 6.340360221094785, 6.3380815496567555, 6.335772973144628, 6.3258516159720095, 6.306314830569512, 6.2852151608549285, 6.267146639091103, 6.251534084747316, 6.238461043138294, 6.228547660458286, 6.2220775486715185, 6.219643196512151, 6.219154158843851, 6.218687016356516, 6.216872821101401, 6.21446095988046]}, "46": {"0": [2.656831322675578, 2.668566204913639, 2.717176664116623, 2.770321055767107, 2.786556431176962, 2.7880909249753913, 2.789634434731692, 2.8070685905338264, 2.886026076970581, 3.0375504756056717, 3.228968124889147, 3.4635609921482393, 3.745578026958325, 4.079752325244501, 4.329280000975376, 4.3967945098353685, 4.403108639288592, 4.409418380594458, 4.478986204139465, 4.768704999564648, 5.2660128789388265, 5.8373130887225955, 6.494281735143558, 7.250329271853523, 8.119845237274651, 8.760033194331134, 8.933063086593231, 8.949186612746372, 8.965348638586068, 9.14337503074407, 9.884540560003149, 11.158693079978317, 12.636640008544786, 14.356683323143766, 16.364489228446008, 18.709015206183487, 20.45530432124851, 20.929885407066863, 20.97419529198287, 21.01860983783313, 21.509024100762925, 23.558244357035882, 27.12717533516498, 31.31892016045989, 36.253744741703485, 42.073856968099065, 48.965015613094955, 54.159454963990264, 55.58135147254483, 55.714620817844725, 55.84821279219198, 57.3196872530367, 63.51928442912777, 74.46862641098511, 87.55060871796036, 103.24474022722214, 122.12122403592366, 144.87632686969798, 162.33802507836248, 167.1551547730387, 167.60608123517315, 168.05836222328003, 173.06084972200225, 194.3399831756325, 232.59079652323751, 279.23690138388656, 336.2392743165845, 405.7564828119126, 490.0272841600116, 554.3174182219165, 571.8988456326761, 573.5424321908281, 575.190233415312, 593.2863086587774, 669.0114071355962, 797.3829704009503, 934.628044969601, 1069.637408261439, 1186.406685297477, 1271.6710995247236, 1305.5748856722978, 1310.5837922351552, 1310.9595257236042, 1311.3245301124527, 1316.2872307309804, 1319.5081485082706, 1287.7402168897036, 1213.1153683530692, 1103.6000557466257, 972.1281730955046, 833.640423685331, 746.1008759155663, 724.6793622562392, 722.7426352440391, 720.8041261887937, 699.708558285975, 621.3672815546468, 515.658656984721, 427.0571510239998, 353.74976492081987, 293.59615941827843, 244.3475238467301, 217.02458730267378, 210.61091008889161, 210.03232321237482, 209.4557942284033, 203.27656290529328, 180.93535072092772, 151.90384773360375, 127.95093122792531, 108.12330664456687, 91.65124452761516, 77.93099366981417, 70.18259571126717, 68.35037525002751, 68.18430418655815, 68.01866862149652, 66.24801358346275, 59.78443216865146, 51.23911184749144, 44.04959137201811, 37.98572326200099, 32.857529657282534, 28.51129853780142, 26.022711428850354, 25.43070809820614, 25.377042133439158, 25.323517604632702, 24.750328272013192, 22.643146105907473, 19.828642302740715, 17.432734934358773, 15.39261665828756, 13.657107505950806, 12.183971969929635, 11.343692786683889, 11.1439857192942, 11.125869261183956, 11.107800909710962, 10.914647727447843, 10.207575453521695, 9.27358529063401, 8.494489052699373, 7.852203454864867, 7.3327631020529775, 6.925168156036922, 6.7141727457397, 6.667444626779411, 6.663286087549503, 6.6591517683442305, 6.615746150816322, 6.470579621214702, 6.336416072348927]}, "47": {"0": [2.6797297651465404, 2.680254281718775, 2.681924956394853, 2.684730478745252, 2.687543929890508, 2.6891801407152185, 2.6895998750727506, 2.6900273900744285, 2.691895929735531, 2.6962314655440816, 2.702320487794465, 2.70937871254666, 2.717401786388989, 2.7265416993955567, 2.736853245970439, 2.746207126424054, 2.7509602681580505, 2.75212277670966, 2.7532944862330697, 2.758284743778716, 2.769105766847224, 2.7829622863276917, 2.7980176172000966, 2.814364670008405, 2.8318138537685322, 2.8501718874886803, 2.8659276203636086, 2.8737261715682436, 2.8755958058677384, 2.877473957772448, 2.8854056505704415, 2.9026825423059828, 2.9249266224171704, 2.9478281650577673, 2.971823393532055, 2.9969020942007725, 3.023010640489362, 3.045321318768598, 3.056238242097529, 3.058872239889038, 3.061516597593117, 3.0726664531184955, 3.0965175752184706, 3.1264969562272373, 3.1574390473800675, 3.189685276765498, 3.2229283103803947, 3.2573724071476864, 3.286639751131702, 3.3009282904724264, 3.3043766297763844, 3.307834729041281, 3.3223362619806407, 3.3532528746095975, 3.3917838521167196, 3.431745104732636, 3.4727869317924065, 3.515287783266558, 3.5589013932430835, 3.595808968187055, 3.6138750153862262, 3.6182354684351643, 3.6226102517929304, 3.6409703488611527, 3.6799021448878078, 3.7284269757858115, 3.7782765862205303, 3.829612073809145, 3.882240951786383, 3.93631523707399, 3.9821134692240467, 4.004329091391377, 4.009687598442893, 4.015060150332312, 4.0376377259980805, 4.085536253066139, 4.145065734777857, 4.206125328077963, 4.268767489525756, 4.3328994171701956, 4.398625445324608, 4.4540062614734, 4.480916181405675, 4.487398414047031, 4.493894350560839, 4.521201820365349, 4.579149002785278, 4.651013571396973, 4.724453142705562, 4.799558259165938, 4.876498761837933, 4.955337736949538, 5.0215672373205615, 5.053702779884255, 5.061443361700262, 5.069200141538797, 5.101753125122637, 5.170639309903717, 5.256214342980852, 5.343747993627388, 5.43323799359807, 5.5249560668594, 5.618830698237448, 5.697770207215744, 5.735970030300252, 5.745168308813568, 5.754385929084808, 5.793070647514819, 5.874876860847708, 5.976548121351006, 6.08065781538849, 6.187184182491812, 6.296010244939875, 6.407349512489554, 6.501264547168071, 6.546905824925326, 6.557906075673103, 6.568931845742965, 6.615230786907393, 6.713072271253721, 6.834368525931694, 6.958252242699261, 7.085093465564722, 7.214987916632479, 7.347477544667797, 7.459313697740488, 7.513691620656224, 7.526782125128155, 7.539901895968578, 7.594906441481593, 7.711202738355779, 7.85523671479493, 8.002561748385457, 8.153415856136736, 8.307813872597864, 8.465771960702497, 8.598694468280883, 8.66332867029604, 8.678898587143895, 8.694501580999594, 8.760002909578041, 8.898649157930368, 9.07034250627751, 9.24620812521755, 9.426093399205083, 9.610587125358634, 9.799636676228516, 9.958171433236473, 10.035247593099742, 10.053813868924601, 10.072422454254744, 10.15055461719501, 10.315960860242816, 10.521494796218105, 10.731830489258094, 10.94721093054501, 11.16801523419162, 11.393831131836976, 11.584077333970168, 11.676553691700903, 11.69883798876298, 11.721172348572539, 11.815145070627953, 12.014456072484018, 12.26149039388408, 12.514281148224887, 12.77337126777552, 13.03893977158935, 13.311320804847863, 13.540884877254237, 13.652590204213459, 13.67951676009586, 13.706518942437226, 13.819919407194515, 14.060020277641385, 14.357977197644551, 14.664016292828347, 14.97759659825783, 15.29932727192815, 15.629246240627895, 15.90726784071925, 16.042399328673387, 16.074978325771564, 16.107638531332938, 16.24484451231983, 16.535787795489103, 16.897317932371045, 17.267585044562715, 17.64722905941694, 18.036673989116014, 18.436436179561202, 18.773461870724667, 18.93739563800379, 18.97692617070982, 19.016555861885628, 19.183047451599958, 19.536055538295383, 19.97452908346944, 20.423463966716934, 20.883669105411066, 21.355893241875272, 21.840501885973218, 22.24937156318053, 22.448602383868305, 22.49667327782142, 22.544859506038524, 22.747242156154805, 23.17579205076777, 23.707753214575366, 24.25313967099505, 24.813220011581087, 25.387984507759946, 25.97772626114699, 26.47567116892516, 26.71846467666853, 26.77700825882651, 26.835646610824902, 27.082031446282272, 27.603828092334034, 28.252392318586725, 28.918682775842868, 29.602420640445043, 30.303741289926144, 31.024032651041658, 31.631735770468932, 31.92784174684385, 31.99924687756972, 32.0708245728758, 32.371465041949776, 33.010407540591665, 33.80377186854197, 34.618248974530225, 35.45597988397177, 36.316369115620056, 37.200557849917956, 37.947048253176305, 38.31060129448435, 38.39828821360033, 38.48620166831072, 38.855613086088276, 39.639145817115484, 40.6142982665544, 41.61659520884631, 42.64506998290138, 43.70161319766127, 44.788377255641734, 45.70651049971129, 46.15403251867444, 46.26191314572249, 46.37009391791882, 46.82489932297158, 47.79087443468633, 48.99255823158408, 50.22646777192491, 51.49640007923384, 52.80299301254468, 54.14655144168025, 55.27983091931667, 55.83196612569806, 55.96511088059204, 56.09859130842969, 56.65938525899526, 57.85265517719627, 59.33988006801168, 60.86819292085376, 62.439439043321194, 64.05518079433935, 65.71608339960922, 67.12127749441117, 67.80619727911551, 67.97149688836677, 68.13726488356954, 68.83433366008285, 70.31571121453995, 72.16025834276773, 74.05917257199572, 76.01407101845668, 78.02722606253923, 80.09682093423926, 81.84550939041587, 82.6990033598952, 82.90502836822726, 83.11161427905157, 83.97999465707377, 85.8234742101093, 88.12198742678235, 90.48834942762913, 92.92437210868572, 95.43278507841556, 98.01996462473502, 100.20874289773073, 101.27288770274326, 101.52934218137354, 101.78715394409237, 102.87336025962394, 105.185148574621, 108.06400325130308, 111.02726584746311, 114.0801702857691, 117.22705778942004, 120.46711230285295, 123.20710751613493, 124.54633777422822, 124.86963939563374, 125.19389513425861, 126.55769483039327, 129.45658797666246, 133.06589852758017, 136.7882840694314, 140.6247386464112, 144.59220067837538, 148.67457174752093, 152.13133387071542, 153.81888976244966, 154.22664506014968, 154.63570116145613, 156.3535106645663, 160.00532083368333, 164.56655084078457, 169.26952563845018, 174.12444701415964, 179.12017063876135, 184.27166707844657, 188.64772356345506, 190.78095486673396, 191.299177399153, 191.81947906366017, 193.99815419620538, 198.611214616441, 204.38449400458418, 210.3369633946213, 216.47716456872857, 222.8176467329317, 229.35291934297655, 234.90121712587276, 237.60868687810606, 238.26227087272483, 238.91777513952684, 241.67469356903368, 247.52771141635822, 254.83152324050346, 262.3899064883782, 270.1974714845575, 278.23424523114136, 286.52255722967925, 293.55140740466345, 296.97834024967113, 297.8054706978247, 298.63510985273837, 302.1275422708085, 309.54868301938, 318.84003630888304, 328.42685807090635, 338.3177846892122, 348.4918748261808, 358.98750374808134, 367.8778983955206, 372.21191578282577, 373.2582376189622, 374.3077805694458, 378.7229024130526, 388.09866706722653, 399.81408256884146, 411.9021434172316, 424.31296432553825, 437.0660423582416, 450.2082530251577, 461.3449115036554, 466.75503775347124, 468.0626452163022, 469.37308160790406, 474.8866468701389, 486.6077727766672, 501.200366921702, 516.1192988999625, 531.4667112492006, 547.2302660259819, 563.3973200829296, 577.0002144225617, 583.6146724543614, 585.208174176695, 586.8093298377336, 593.5313389224433, 607.7579988454661, 625.3456355186781, 643.2797619345661, 661.567835636689, 680.152557208749, 699.1490872083187, 715.0203892040279, 722.6585714266286, 724.490666681926, 726.3236320925296, 733.9841250594926, 750.2163569266443, 770.3094649253508, 790.3345386779773, 810.615879714428, 831.1282184361077, 851.5333795292925, 868.3927723153081, 876.4289969352866, 878.3929459854248, 880.3540160493084, 888.5087521067394, 905.3632990906925, 925.8552270447541, 945.9371350610944, 965.9154917654245, 985.3737210800292, 1004.9003743838027, 1021.0721506257328, 1028.5333042312127, 1030.3767597532246, 1032.1554871891826, 1039.494375692439, 1054.5220333167458, 1072.2660792053844, 1089.2169128148205, 1105.5233156722998, 1121.3487895960113, 1136.0673751229772, 1147.7826087700907, 1153.19406204571, 1154.521978117412, 1155.8402808839417, 1161.2392782905963, 1171.77225681864, 1183.2360322526458, 1194.4209031226758, 1204.566916002004, 1213.7047392615543, 1221.7804465824147, 1227.1233152153857, 1229.5956020043473, 1230.1459868639038, 1230.6878751348793, 1232.8580512552612, 1237.276591237462, 1241.9178328202763, 1244.6252281021843, 1246.4500598313784, 1247.3725589655871, 1247.5084113746752, 1246.671933179992, 1245.9564995179294, 1245.7627557770966, 1245.560596151855, 1244.625866650743, 1242.3134980607895, 1237.9432145504545, 1232.5470580608294, 1226.0603950676166, 1218.7368604594546, 1210.4522812591165, 1203.0382714044545, 1199.297343058792, 1198.3823269386262, 1197.4600366168854, 1193.4053736194703, 1184.0248708632853, 1172.3871737371385, 1159.7127087166537, 1146.0585073518623, 1131.4403069994776, 1116.380173757797, 1103.3751570906397, 1096.6585263686131, 1095.0380093726874, 1093.4130686151188, 1086.9529784714823, 1072.9184666304534, 1055.0376667314583, 1037.1716106521508, 1018.5654116426464, 999.255956231983, 979.5232609718146, 963.2365359853172, 955.3478943936475, 953.453973908172, 951.558478298155, 943.6293611996177, 926.9791672419486, 906.7130300166098, 886.2586845991369, 865.6479923325223, 845.0425632492189, 824.5744893422813, 807.7845197952082, 799.736679457172, 797.8371740196745, 795.9411607216942, 787.9641296848315, 771.3551336866007, 751.3567402751054, 731.5703785114521, 712.0692876205488, 692.9431621244829, 674.0400968232541, 658.816813282786, 651.5340186757302, 649.7992884037059, 648.0684138669308, 640.8850992569104, 626.1123760534526, 608.5975763660177, 591.437822043018, 574.5941348280576, 558.1790839949764, 542.1729070325803, 529.3105685701178, 523.245004925857, 521.7993495028089, 520.3575941720642, 514.3555053226992, 502.0259692264638, 487.437327610922, 473.2484510748175, 459.4193928127151, 445.9943503232199, 432.93560440189674, 422.486911625628, 417.5579465332172, 416.39404421290266, 415.23267790673356, 410.4123318989544, 400.53894644560137, 388.7685111149462, 377.37402638206004, 366.3135818502172, 355.5605853190534, 345.1814605505788, 336.8443133517997, 332.9137314199753, 331.9798895850905, 331.05365299429604, 327.21904583604055, 319.35149801697395, 310.05439911162455, 301.0557221912001, 292.307637596005, 283.8618646795661, 275.6543145871307, 269.0886168191908, 265.9949745529262, 265.26297107101004, 264.53286287011275, 261.5068558987989, 255.3081306383027, 247.97516657627625, 240.84726999723426, 233.95724039863427, 227.27773909764687, 220.8033055153711, 215.63380068415893, 213.20280842920818, 212.6246503446979, 212.04812393553613, 209.6592290751485, 204.768068662035, 198.99149243667736, 193.38206806615443, 187.9540484777169, 182.69166107180564, 177.58724154292952, 173.49853516026764, 171.57500762165105, 171.1176161280062, 170.66155671297093, 168.7711143295934, 164.90119461051225, 160.33030900588264, 155.9090683405117, 151.6226902121565, 147.4559677740699, 143.41113563253822, 140.1756542476102, 138.65340289944544, 138.29141799711974, 137.9304826379515, 136.4352135569177, 133.37408401681745, 129.7559528934402, 126.24617552487766, 122.84061213938887, 119.5276289154095, 116.32283211992706, 113.74966508779676, 112.53808602165336, 112.25025939933033, 111.96332719603411, 110.77528417417493, 108.33535817931585, 105.45978190045335, 102.66885581683617, 99.95079841487248, 97.31387301392056, 94.7582874278914, 92.70739439529197, 91.74122796821932, 91.51135537338659, 91.28210163488627, 90.33107766401619, 88.38132240038668, 86.0802306249882, 83.84651849868568, 81.67719039002354, 79.5703977552763, 77.5261425815362, 75.88417280633622, 75.11086310483088, 74.92740591629614, 74.74439975595772, 73.98537283583299, 72.42689920733602, 70.58212527168999, 68.78693457738748, 67.0442012233142, 65.35311227589486, 63.71000703943644, 62.38788620547567, 61.765948461310494, 61.61813736080656, 61.47069093001365, 60.85916353773609, 59.602996896425054, 58.11839180285198, 56.67509089728649, 55.27236150803941, 53.90820798599422, 52.579902425391595, 51.513389364665976, 51.01049804137603, 50.89130476110156, 50.77246754986999, 50.2795638037147, 49.26740015070048, 48.0686822640746, 46.90173235161235, 45.7669299826258, 44.662834478951645, 43.589602021807, 42.72834024568803, 42.32258470463893, 42.226044528419905, 42.129763530483594, 41.72977840255461, 40.90870984858216, 39.93737637091971, 38.992446860886275, 38.07231004649038, 37.17639102820778, 36.305795030285495, 35.606065770720285, 35.27564841472119, 35.19706120477999, 35.1188658887151, 34.794418596886445, 34.127663473647594, 33.33769749489197, 32.56897118019167, 31.82082083119795, 31.092226064740036, 30.381673100227495, 29.81105339720078, 29.542374536217352, 29.478463284581252, 29.414729330829633, 29.150545647146203, 28.607379131408752, 27.963333307176754, 27.335727424217513, 26.725094425725867, 26.13037552391647, 25.552300323061885, 25.086250190876118, 24.866785844458786, 24.814414856954357, 24.76217085980738, 24.545656606331264, 24.101233393214546, 23.575073233609658, 23.06311878873522, 22.563383564672797, 22.076747471366147, 21.60313775457215, 21.221979460768047, 21.042068091042044, 20.999235865121978, 20.956508329036996, 20.77962066642517, 20.41543883054426, 19.984261060130354, 19.564357375419405, 19.155790028145496, 18.75770472500918, 18.368875196728744, 18.056693769528515, 17.90943366559642, 17.87437832113079, 17.839410005389215, 17.69430847542227, 17.396125394465123, 17.042603085359364, 16.698449309530698, 16.363025656371256, 16.036770304615754, 15.719019823522144, 15.463197991379394, 15.34241477598276, 15.31365945989143, 15.284975298057736, 15.16601132106885, 14.921766209332981, 14.632438495731966, 14.351309100685711, 14.076873931162533, 13.80980498172973, 13.549544815457839, 13.340651723244422, 13.242246263560105, 13.218833710923306, 13.195484308145367, 13.098606991922669, 12.899510447203461, 12.663524060741677, 12.434027877518453, 12.210637775905742, 11.993379224014127, 11.782136409357205, 11.612220700307436, 11.532098866738652, 11.51300649877716, 11.493958083575796, 11.41501462068372, 11.253320252897302, 11.06168458019758, 10.875531696650556, 10.694457694337, 10.518402208797381, 10.347087686895325, 10.209534371696845, 10.144854898318487, 10.12946145843744, 10.11410761258232, 10.050445730468667, 9.919850702209757, 9.765424878135772, 9.615277507683732, 9.469513970175356, 9.32798203467144, 9.190495641009212, 9.080325084224413, 9.028451672072416, 9.016105005971653, 9.003781697741672, 8.952882546156772, 8.848577024393927, 8.725593214453106, 8.60629558199358, 8.490731753918146, 8.378580722647555, 8.270157773068492, 8.183440653920963, 8.14269750374841, 8.13301445431729, 8.123361621436988, 8.083395429867766, 8.001732188071031, 7.9054182302086895, 7.812630384511007, 7.723017791659415, 7.636610732453826, 7.553347135286732, 7.487079638358662, 7.45604859675542, 7.448683626016083, 7.441345188298349, 7.410999881133053, 7.349170305068526, 7.2768441706989035, 7.207506247445406, 7.141189860450148, 7.077723030360012, 7.016758413183631, 6.968745849024022, 6.946455705612092, 6.941179152422954, 6.935926198013601, 6.914231440015942, 6.870353686991862, 6.819665582156523, 6.771545938599582, 6.726154508801812, 6.683182774881484, 6.643015414450491, 6.611877436774352, 6.597616660948641, 6.594269082516356, 6.590947146434381, 6.577261094691671, 6.5499739381855635, 6.519233506854315, 6.491079459728655, 6.4655035780628864, 6.442484873571608, 6.421992190721175, 6.406979531566367, 6.400414952246532, 6.398896230721535, 6.397399925477545, 6.391396174779353, 6.380100384071582, 6.368588780888815, 6.359501194268849, 6.352964501741279, 6.348876473934242, 6.347601408116368]}, "48": {"0": [2.6965209996545636, 2.6967336215359916, 2.6968089852063653, 2.696903264559839, 2.697529968452005, 2.6997926622786372, 2.7039873820914435, 2.7100018093307066, 2.7176883630120106, 2.726975171499841, 2.7379193506836543, 2.748396216485633, 2.7535764385607258, 2.7545881911215653, 2.7556104885906185, 2.7611585599806756, 2.774185494399756, 2.791141635143193, 2.809807373680042, 2.8304078743764642, 2.852740819012126, 2.876614772266264, 2.897876795266883, 2.9082140773168477, 2.910150433134548, 2.912103547141303, 2.9226491854300236, 2.9464445700045627, 2.9766766893815353, 3.008205760545758, 3.041804606114121, 3.076996512389696, 3.1137563738060927, 3.1457833055666344, 3.1612027765438273, 3.1641839329095034, 3.1671740801920754, 3.1829365329245483, 3.2177932804592015, 3.261359417460553, 3.306793420591829, 3.3541739379652573, 3.4036255146648884, 3.455103092101669, 3.499157519433088, 3.5202025232046203, 3.5242695991929973, 3.5283487232963826, 3.549846368491107, 3.597150010167805, 3.656272835789141, 3.7173760851821522, 3.78081288718174, 3.846490249903562, 3.9144843976255483, 3.9728312704237956, 4.00051702983879, 4.005852593289474, 4.011202501183491, 4.039379756062995, 4.101322357097104, 4.178199134664241, 4.257588774284325, 4.339519626501264, 4.424101764488566, 4.511431285538788, 4.585990211937677, 4.621340593137073, 4.628135210980639, 4.6349444767007135, 4.670766680423884, 4.7493666790365285, 4.846720985865351, 4.946978732658769, 5.050209110012615, 5.156676571962628, 5.266158627628594, 5.3595445144821525, 5.4036872211055815, 5.412164267017593, 5.420664821098977, 5.465441838140747, 5.563755561780009, 5.685446811634797, 5.810818160172179, 5.939541631942212, 6.072395251961187, 6.209042809277224, 6.3257781901724135, 6.380931096216435, 6.391560745838779, 6.402213125387418, 6.458200799438656, 6.580830096098248, 6.732691412961471, 6.889072899484727, 7.050059456205292, 7.215775807776622, 7.386403725947941, 7.5320353227281105, 7.6008593756260785, 7.614134052082668, 7.627439750642903, 7.697407728024499, 7.850664220193593, 8.04023490807125, 8.235390888388537, 8.43622285839679, 8.643473468028136, 8.856819522884555, 9.038798668577252, 9.124840101557371, 9.141441067939237, 9.158082561811803, 9.245653047661301, 9.437665812405886, 9.675334829154139, 9.9198677931836, 10.171664438004184, 10.431483597285713, 10.699725413604424, 10.928337139703029, 11.036453877228706, 11.057294949877694, 11.07818079719362, 11.188232710350817, 11.42967888993681, 11.7288049063792, 12.037513293352108, 12.355698889010672, 12.683871836086949, 13.022559208104035, 13.31210411352003, 13.449237521101814, 13.47576275526229, 13.502364619279938, 13.64216089716549, 13.94840237944668, 14.328103584932482, 14.720374968602314, 15.125325193238272, 15.543589585650617, 15.975979147977416, 16.345624305606243, 16.520708139595797, 16.55447717833423, 16.588324617624366, 16.766300925294345, 17.15736791953484, 17.642362720951265, 18.143085091050708, 18.660798764451272, 19.195641821869245, 19.748035402461376, 20.220495100117827, 20.444028210157537, 20.487140676632176, 20.530353175518048, 20.757581760021132, 21.256760394470373, 21.877044879790514, 22.518600383845264, 23.180471104762777, 23.865177871461157, 24.572161701744506, 25.178042097538192, 25.465209815476985, 25.520642874750468, 25.57619455988738, 25.86849448674721, 26.50996458813656, 27.307080085266467, 28.131196013396995, 28.983077043255925, 29.86544753184628, 30.776976532813475, 31.55886414117711, 31.928344976112992, 31.999694342193546, 32.071253353264545, 32.44838435127483, 33.277297124059594, 34.3074426257768, 35.373805299455036, 36.478506002954845, 37.62155485653009, 38.80306467620091, 39.816653926516906, 40.29758097441764, 40.39046540464659, 40.483588115393395, 40.97301581683573, 42.05003604591526, 43.38988869697538, 44.77728259908983, 46.21352529323442, 47.703472033150355, 49.245512822496366, 50.56691809731222, 51.19459612379343, 51.31577359420722, 51.43727815242641, 52.077163359210054, 53.48511713483261, 55.23585916769464, 57.051236713672424, 58.93392593017141, 60.88434106604762, 62.90414290897088, 64.63750781643165, 65.4618346755875, 65.6210136975339, 65.7806234643044, 66.61878152847216, 68.46909448179554, 70.77026270936807, 73.15832258351051, 75.63198993757253, 78.20412886974499, 80.87274698932464, 83.16363234915144, 84.2522513225074, 84.46243607469437, 84.67318172937354, 85.7829502877315, 88.22751439274164, 91.27551039367093, 94.4345268313701, 97.71551186636353, 101.12593681170671, 104.6633475491311, 107.70542919214043, 109.15249299804918, 109.432260024337, 109.71286320735373, 111.19230473711985, 114.44402100963447, 118.49250642505955, 122.70464771501324, 127.08425853996813, 131.6289279243504, 136.34673250784869, 140.41502537226137, 142.3485381297043, 142.72172754453922, 143.09587382130968, 145.06565360078142, 149.41795613900786, 154.8452140820743, 160.48530138770042, 166.35602558263778, 172.45648687705514, 178.81242535311924, 184.26919641145233, 186.86809273093746, 187.37006118799715, 187.8734581388126, 190.52571335510459, 196.3761676800975, 203.6896618370005, 211.29078233773393, 219.19105001652687, 227.41476428685553, 235.98097299299627, 243.33989780982927, 246.8445918772016, 247.522449516478, 248.2022274279377, 251.783641704153, 259.694852793203, 269.5587729094105, 279.8076824635549, 290.47170510669105, 301.5786237751321, 313.1239176373244, 323.0748896721505, 327.7999090900871, 328.7130260215768, 329.6298448170946, 334.4678377274199, 345.1324808049647, 358.4143221856357, 372.21524547131315, 386.54750272389384, 401.43583495057266, 416.88407200858364, 430.18070394584396, 436.49021243123235, 437.7078629338772, 438.9285857308655, 445.35829032822915, 459.543695794893, 477.13894226963816, 495.42638311741104, 514.4126641452782, 533.989154720596, 554.1910692164931, 571.4665941813699, 579.6239314357816, 581.1935242908587, 582.7662858517563, 591.0316869995073, 609.2304640375514, 631.6188515338822, 654.8041647692015, 678.2825074791898, 702.7972896612292, 727.3954763999243, 748.2599333771667, 758.0722301089133, 759.957712470595, 761.844934979126, 771.6049158790738, 792.7902445037322, 818.9637181907532, 845.2437197506233, 871.341980245697, 897.5227654676272, 923.8815949764174, 945.4288595010571, 955.2868306598552, 957.18413970645, 959.0781730087914, 968.9177667315191, 989.8333347601446, 1014.8247373000039, 1038.7588116505485, 1062.1731320204397, 1084.6624487859153, 1106.1694652115887, 1123.101384629382, 1130.6600083224976, 1132.0769643441222, 1133.4878197187654, 1140.757030114067, 1155.5713456103674, 1172.7251631700271, 1187.5988225218632, 1202.0135892781318, 1214.5615835874023, 1225.115317109472, 1232.8152361361851, 1235.792450630771, 1236.3391728672286, 1236.8957463287854, 1239.5717930380792, 1244.5032411845677, 1249.359580179516, 1251.98377321696, 1252.5242152380479, 1251.9970290708336, 1249.588792740158, 1245.7834895416884, 1243.6277032076646, 1243.2033511484742, 1242.7729564695583, 1240.4269878744649, 1234.0653332155086, 1225.0701541858919, 1214.6339196934666, 1202.3137766524194, 1188.2989978012185, 1172.8582605594597, 1159.148650462664, 1152.38618464481, 1151.0633749203955, 1149.7394902927683, 1142.7258420370783, 1126.7873295049471, 1106.6601146721491, 1085.3546760972433, 1063.2303630416855, 1039.8450374257757, 1015.8737771949329, 995.3462891690235, 985.5187192502102, 983.6562376562579, 981.7917924839086, 972.0226252669081, 950.9429190181804, 925.0280053095057, 898.580396293989, 872.0584350941414, 846.0469257575279, 819.8371766154686, 798.2194378164091, 788.1359223676751, 786.2024380878418, 784.3163312200313, 774.5459501481397, 753.302340491604, 728.0218696489371, 703.340282660842, 679.238158954869, 655.5265889735995, 632.4259765141089, 613.6937891940703, 605.1574068698598, 603.5325124789804, 601.9106971825453, 593.4700057202974, 575.6782522712696, 554.8177676396058, 534.6459772330631, 515.0584408531124, 496.1532747968282, 477.88451104936036, 463.1742542785089, 456.4548673642492, 455.18401711642184, 453.91993244107357, 447.3713290556844, 433.5758108675164, 417.501258761349, 402.06024224701656, 387.0824570678722, 372.675637765943, 358.85164002181415, 347.78182981610155, 342.75310133556354, 341.7954808244445, 340.84019906914216, 335.9199562277746, 325.5915767271441, 313.5990153136861, 302.003508772874, 290.86116576179313, 280.18263736728477, 269.94339937443794, 261.72477577519135, 257.9960881529915, 257.2880473621058, 256.58190185223907, 252.92981494500327, 245.24681698608248, 236.33673453235642, 227.7627394081842, 219.5319533393554, 211.61226989647417, 204.00746099892385, 197.91455582511898, 195.1537872642893, 194.63020904436755, 194.10824763719475, 191.40867900039424, 185.723716941412, 179.1172405789043, 172.75912941335068, 166.66336098757188, 160.79493075197618, 155.1384731369135, 150.6123650566242, 148.55968560103173, 148.1691926534987, 147.77944764410708, 145.76270539754898, 141.53859331708438, 136.6249759677498, 131.89631524066698, 127.34275698646807, 122.96389042202684, 118.75478328216538, 115.37724521241321, 113.84384366284921, 113.55326756169852, 113.2636380706902, 111.75866088635301, 108.59537037763157, 104.91653704099794, 101.36999240646051, 97.96307773296174, 94.68270623757014, 91.51562255960997, 88.97582997280362, 87.82390961852632, 87.60523452682884, 87.38716525161165, 86.25762554435784, 83.8808763496553, 81.11473745105206, 78.44975469759189, 75.87877004366314, 73.40236525668963, 71.01718280345726, 69.10071442860291, 68.23007385417387, 68.06479473358854, 67.89997322694855, 67.04652175283569, 65.24841786452347, 63.152861655329765, 61.130917615157415, 59.18408661592563, 57.30557376289464, 55.49232173500081, 54.03737398249829, 53.37536575086699, 53.249597646934824, 53.12424572565153, 52.47366816198781, 51.103747366636654, 49.51119182544953, 47.97315365965742, 46.48796019137804, 45.054076079179865, 43.67067876000057, 42.5589219165142, 42.05390685293545, 41.95792490565184, 41.86160767474716, 41.36416371920451, 40.31978512233142, 39.100721246350716, 37.92246919539483, 36.784390490524416, 35.68597409735015, 34.62499561756138, 33.77170740202881, 33.38348693001764, 33.30971920573578, 33.2361332222102, 32.854989948716124, 32.051626273075975, 31.112734390229527, 30.20601926553913, 29.331406265901457, 28.485335534156803, 27.66741887670366, 27.008477644884525, 26.709120562148858, 26.652276749381073, 26.595585461365147, 26.301917068376614, 25.681764442805658, 24.95813670126327, 24.25724507372493, 23.580664698178794, 22.926537038957523, 22.29387862174021, 21.784633139828685, 21.552537586519833, 21.508406414183487, 21.464382299691625, 21.23640556188914, 20.756198421800494, 20.19523722239436, 19.652216237305844, 19.127528911328575, 18.620010422445212, 18.128947543624623, 17.73390933610582, 17.55395388912346, 17.519754014414637, 17.485636572511144, 17.30879410640849, 16.935722344358442, 16.499821231559622, 16.079074220405328, 15.672104019741028, 15.278307085098167, 14.897189562315623, 14.590940992000226, 14.451893632650252, 14.425452526829485, 14.399071872412211, 14.26227841383576, 13.973326304347326, 13.635971331179224, 13.310058867356737, 12.996072936501399, 12.692588594446464, 12.399255777262129, 12.163317861717927, 12.056048006439182, 12.035678560757166, 12.015363651509155, 11.910169476694085, 11.68830501426961, 11.429215134443986, 11.179147323725173, 10.938111436842402, 10.705426443299283, 10.481390958930533, 10.301033744351768, 10.219094524449646, 10.203537146338329, 10.188020864894096, 10.107653238652876, 9.938330348659514, 9.741416707755079, 9.551815860149173, 9.36908572925381, 9.193240691471644, 9.023882621378098, 8.888379980297843, 8.826965872847667, 8.815325007323912, 8.80372212853636, 8.743578416264343, 8.617187664904282, 8.470475047626005, 8.329662204102512, 8.194702190101673, 8.065325988410114, 7.941364939647568, 7.842705029463078, 7.7981507489666555, 7.789673880513321, 7.781223879072052, 7.737722005777713, 7.646796292467205, 7.542109965195523, 7.442260359815388, 7.347539463947487, 7.25761456412922, 7.172596168103025, 7.105493583105766, 7.075435643140141, 7.069765444694093, 7.064122579228524, 7.035096257842774, 6.974774418977847, 6.906232770489177, 6.84226682131956, 6.782792621922368, 6.727613131803743, 6.6768421455817855, 6.638105736223655, 6.621041390732041, 6.61785400690885, 6.614690029936016, 6.598546168084262, 6.565981794936379, 6.530530588711196, 6.49935927034616, 6.472547326253527, 6.4499718257820495, 6.43147754667557, 6.419187486376896, 6.414448957757288, 6.413616678346863, 6.412807300368874, 6.4089339216839125, 6.402589277230164, 6.398791116176736]}, "49": {"0": [2.697866130366225, 2.7023879435348963, 2.7057074254291034, 2.706155965565886, 2.7066123969945655, 2.7106211390411943, 2.72449831571486, 2.7501495188989753, 2.7844548736481527, 2.82789062564473, 2.879258469405931, 2.9398719122075865, 2.9904715528048014, 3.0096910284818055, 3.012104806279202, 3.0145447352696895, 3.034717633561703, 3.0943094422100454, 3.1820476037263923, 3.2791844847323732, 3.386097722982917, 3.5030651826254156, 3.6307191516596715, 3.7325570988531123, 3.7706635429898836, 3.775398744469118, 3.7801471247683764, 3.819288406344325, 3.93272396428891, 4.0962453310507225, 4.2724992505664, 4.461969909392528, 4.665207606779906, 4.883052910682278, 5.054220874029283, 5.117929598436285, 5.125835788915216, 5.133759321273344, 5.198904566341496, 5.385970550234339, 5.653092490530796, 5.938646924736572, 6.2435342018734, 6.568993713482428, 6.916862393324119, 7.190080201988313, 7.291745122434463, 7.304363968510717, 7.316971174336665, 7.42083713530868, 7.719230531921464, 8.145789913236921, 8.601400754299428, 9.08811696289915, 9.60907148474159, 10.16593080088603, 10.60461195890163, 10.767875967785518, 10.788157439145907, 10.808488554434518, 10.975615422683743, 11.457005656266253, 12.146152587273034, 12.885374319470289, 13.679129429802355, 14.531813156744713, 15.449139860527975, 16.17384111119485, 16.444271310337015, 16.477853137364377, 16.511511164744967, 16.78849414751023, 17.587552901492842, 18.73433465577151, 19.967341068269846, 21.294112756684317, 22.721677797927413, 24.258481473687123, 25.47680262586844, 25.931188406818915, 25.98758536443783, 26.0441206728145, 26.509446627240347, 27.85532333682389, 29.792078573990413, 31.886688854744097, 34.142368899612926, 36.582551355543295, 39.21718029647449, 41.31251612131351, 42.095938713602735, 42.193283224395955, 42.29086689064139, 43.09406326706748, 45.41990754731209, 48.77966721338162, 52.41981627883551, 56.35602161285557, 60.626595135555824, 65.25321622892362, 68.94283872990391, 70.3237485636679, 70.49547909867977, 70.66772740527311, 72.08617498563386, 76.19945653821911, 82.1599412733576, 88.6392175267054, 95.68153536463517, 103.33570811676563, 111.67161512193452, 118.32244572749445, 120.81999366613748, 121.13123115077568, 121.44343119552904, 124.01764865575026, 131.48966324541087, 142.33533218636194, 154.14167252761757, 167.02796399153635, 181.09539676126764, 196.42416571291344, 208.71313517008525, 213.33881580155872, 213.91413800195014, 214.49104192520585, 219.24569471896922, 233.03917600323166, 253.14727676909575, 275.079502173506, 299.0077551833673, 325.1055467620086, 353.48287378886675, 376.189247985161, 384.6959301824047, 385.75413323378694, 386.8145755182074, 395.5558154111286, 420.85339233319536, 457.4709821203018, 496.98161331358193, 539.516251398081, 584.9068609558427, 633.1318001277357, 670.5994786183752, 684.4391296886795, 686.1506632235084, 687.863617494958, 701.8702453303691, 741.5983377573635, 796.0920421139633, 851.3727206217592, 906.1371599403112, 959.5548757243569, 1009.5211844969973, 1044.6240818347178, 1056.5320978032253, 1057.967878990523, 1059.3976910419092, 1070.957111219842, 1100.4941368139248, 1134.69907430689, 1161.1574333060412, 1181.2750337757377, 1192.3158387613246, 1195.2768020446467, 1192.0861689727722, 1189.8339522794508, 1189.5362105227257, 1189.2301447173334, 1186.0051298801247, 1174.4870267077015, 1152.641000444281, 1121.9813121534376, 1085.404374871464, 1042.5805365776196, 994.6911421176268, 957.1626483910678, 943.3853419572541, 941.6674706556109, 939.9447640417311, 925.7420418120823, 885.4113193455901, 830.0374123350114, 774.8138209658696, 720.9878741179892, 668.6070172612355, 618.4472661255221, 582.966313085594, 570.600124264852, 569.1000549936213, 567.6028128436263, 555.517863780229, 522.8669146024104, 481.5070310786809, 443.1473874382831, 407.6294288984243, 374.872197653007, 344.7581936770383, 324.0273607677626, 316.8768569511627, 316.01122937988663, 315.14833364937505, 308.1831862574635, 289.6377144285201, 266.5130676406906, 245.30405487073392, 225.87408892136997, 208.08664721160628, 191.78190621690283, 180.56716740356856, 176.7152511136664, 176.24652943698433, 175.77903953227056, 172.02642731725777, 162.05752346087118, 149.59716742145847, 138.17140279506347, 127.68033805638446, 118.06420407164977, 109.22255291519596, 103.13339384534086, 101.03794637569463, 100.78361852245145, 100.52996700954908, 98.48764292517228, 93.044327908784, 86.24075830894658, 79.97458216690364, 74.20427942127417, 68.89834399896804, 64.00343832096732, 60.62358573231416, 59.45731788105244, 59.31592922347347, 59.174890716755016, 58.03990602794986, 55.00539347662645, 51.195114336322334, 47.67818697102116, 44.4338265309996, 41.43564510633283, 38.66637746323617, 36.745574848758615, 36.082827960198536, 36.002347659313095, 35.92205822644707, 35.27562711847467, 33.545291680981705, 31.367937473118072, 29.35278398823103, 27.48597221317504, 25.759377888062065, 24.15743662279497, 23.044691610529238, 22.65998763023077, 22.61322087424386, 22.566571672216075, 22.19124712173759, 21.186292629762914, 19.918117566945448, 18.74172749149474, 17.65006062669956, 16.63811499666081, 15.69972954876997, 15.047580214703027, 14.821685184739643, 14.794239269329648, 14.766868355696246, 14.546871349001929, 13.95812140504601, 13.21647925072011, 12.53063971558399, 11.896075410279694, 11.309799664404421, 10.768204236461086, 10.39400525228366, 10.264780159330767, 10.249094990636166, 10.23345159845477, 10.107464205742176, 9.771965687154573, 9.352049032222368, 8.966720382659375, 8.61388704572686, 8.29176865243091, 7.9990326569099395, 7.799710193356466, 7.7317152312333866, 7.723515743257534, 7.715344059522752, 7.649806579139846, 7.477126143349477, 7.266376061497224, 7.080217529616734, 6.917747023645239, 6.778035210160304, 6.660919611174462, 6.588158791733682, 6.564933645479057, 6.562188891861523, 6.559457378962696, 6.538051018687505, 6.486724195542316, 6.436582763125636, 6.407269006519189, 6.399178764122741]}, "50": {"0": [2.7123706902481644, 2.7720050697330474, 2.93468861947047, 3.199851349730805, 3.573727294618691, 4.072104050323678, 4.459083670512938, 4.55070584553947, 4.55735111898005, 4.56401195818338, 4.659069987374536, 5.140328936597982, 6.061642953710718, 7.213517985381988, 8.653891986964783, 10.46183959308264, 12.743136953914075, 14.482876458302107, 14.894776203627208, 14.924671142330238, 14.954638940309046, 15.383130955773801, 17.561915046231523, 21.801867431237675, 27.244577828442697, 34.27729109785489, 43.40767105459523, 55.32895006718572, 64.6489179513311, 66.88220503293928, 67.04444095433584, 67.20695039822994, 69.53669232173206, 81.54598964665341, 105.60690827290591, 137.57675119461715, 180.23134954910347, 237.2991301281029, 313.538211119719, 373.8320124450005, 388.2999728296529, 389.34918454928896, 390.4007525051948, 405.42582011600234, 482.45800369970647, 630.4002487101496, 802.2445818337955, 973.4724137032001, 1103.1027579569613, 1155.48385416289, 1143.0805818139586, 1135.8097382069448, 1135.2535107805988, 1134.6906600463815, 1125.6796122738463, 1063.6396244889484, 914.9758500994449, 739.2666848108382, 573.858164341517, 437.0892716810562, 330.66974178579284, 277.44533356408874, 267.12362754935094, 266.408379486568, 265.69490525835664, 255.86860116664516, 214.99433563717884, 163.59421216843506, 125.17839242857245, 96.33276853408779, 74.60879737600436, 58.164653717720206, 49.91255462570403, 48.306180719216414, 48.19406047569167, 48.08225737323318, 46.54484915725593, 40.109905262240886, 31.848073978381596, 25.49383993395884, 20.586375980022538, 16.784430185017996, 13.840331950003774, 12.346007462297301, 12.054619380772156, 12.03425026563066, 12.013933253903938, 11.734267415226633, 10.565744880092646, 9.081035104194113, 7.9800749257068935, 7.200261879273237, 6.700484028662567, 6.4817824804178095]}, "51": {"0": [2.7295455085615, 2.735017949181519, 2.739471657275954, 2.73991425693546, 2.740365885082982, 2.7465580242367973, 2.787989243827837, 2.9003148280330704, 3.0727026911876663, 3.3057625596915905, 3.6068941581518112, 3.981644186104833, 4.263760581155206, 4.334225588394403, 4.340350537525259, 4.346489977478719, 4.419240149099057, 4.757911888665632, 5.3724420901039664, 6.102718164538138, 6.969944324950316, 7.997960737969685, 9.220538275593976, 10.120244784209115, 10.34359151793206, 10.362978825849472, 10.382410511171475, 10.61224291588632, 11.678736648964216, 13.621419271362328, 15.958751589121187, 18.777831371852443, 22.18303978027462, 26.307208232552604, 29.391281220289848, 30.161885128678858, 30.228912394500657, 30.296102411176033, 31.093248411383076, 34.82186102300929, 41.71181537825967, 50.15994460328949, 60.5344543111216, 73.31783259778891, 89.11973861031252, 101.12210871414989, 104.13685933110035, 104.39951548178647, 104.66288801927564, 107.79326230350223, 122.5630601867251, 150.2601211523433, 184.75810383901265, 227.77614532922055, 281.36901859433624, 347.9080602919055, 398.25635108418913, 410.88930258377405, 411.9865217458557, 413.0861323701763, 426.16584348782885, 487.0427210059596, 597.3263779233833, 723.521289240241, 858.0561821507595, 985.750749332964, 1087.0839708500248, 1130.4733287380013, 1137.8208249487502, 1138.3744355851707, 1138.9234062933006, 1145.0651261269861, 1157.5047706930195, 1134.5102936159476, 1062.7006495288276, 951.7707723805889, 820.0985421213849, 686.9622867354277, 607.1076371049637, 589.5297872573004, 588.0420679922809, 586.5578409098242, 569.4865738350557, 499.84248165169697, 405.3512705243572, 327.8972796639249, 265.260045966586, 214.85979935015794, 174.42076287925667, 152.91936723645924, 148.36102658177796, 147.97770495761574, 147.59548809885848, 143.20975309949193, 125.78767530706803, 102.92262628983502, 84.5049028674925, 69.63506292727344, 57.60632565931542, 47.84115230761521, 42.589214805261705, 41.46891320891611, 41.3745666545954, 41.280468001838784, 40.19974735421409, 35.87932791285271, 30.136525050319158, 25.43832473920728, 21.581861825014737, 18.411379256593612, 15.802479827090925, 14.386812402511659, 14.083947550780035, 14.058417247433168, 14.032953562094361, 13.740447897186224, 12.571816547142697, 11.020573908250968, 9.76353818918245, 8.75555159644652, 7.961263740024739, 7.354634985580012, 7.056802743778762, 6.997359010248417, 6.99243648935831, 6.98753839995342, 6.932151223437655, 6.730986941877812, 6.562317232562889]}, "52": {"0": [2.7548630081839396, 2.7657060018741353, 2.802532594676155, 2.8634453355553613, 2.9191120963579635, 2.9373159735764243, 2.9391924548070603, 2.941078978517676, 2.9603592363729145, 3.0353595855201547, 3.1662337535780525, 3.324230490517643, 3.5113296091173845, 3.7283369712740173, 3.977389358766012, 4.166841195672547, 4.224281307891811, 4.230099781001591, 4.235933479045602, 4.295058833345875, 4.513068813640601, 4.8673783941336906, 5.265256412813653, 5.710439325693516, 6.207466370787524, 6.762537511450021, 7.177314431126142, 7.3024893895365635, 7.315142856343797, 7.327821773166504, 7.4557760542657245, 7.92495885871204, 8.683046760702542, 9.531363346171172, 10.482895073603405, 11.549984464701849, 12.74972309494024, 13.651650857064327, 13.923988728951786, 13.951598655330168, 13.97932350596428, 14.259747533259278, 15.290537861526515, 16.966419452630447, 18.85971236188794, 20.998354306293493, 23.41746024551681, 26.159025222092875, 28.233452191504345, 28.8618569436334, 28.92566059008334, 28.989629897492378, 29.637886351198382, 32.027411191169236, 35.93948200071589, 40.39423820947614, 45.47420768591471, 51.26944835337369, 57.89157544597711, 62.93644807402794, 64.47312421761181, 64.62947472410319, 64.78558454807708, 66.36956902095736, 72.23664881613105, 81.90334419474654, 93.00034744788043, 105.75323614957364, 120.41981571579613, 137.29542525472806, 150.2292873958027, 154.17323174199552, 154.5741170079807, 154.9756158194859, 159.0585126743906, 174.18488033025395, 199.2695403400294, 228.21045593350567, 261.5434898519036, 299.9494899857053, 344.13906957301737, 377.94587095547, 388.2191234732372, 389.2603000247237, 390.303842319757, 400.91323301416037, 440.07747019315246, 504.1234149921534, 576.2317203513002, 656.2139861554814, 743.2669314883512, 834.4911535519491, 897.001603930548, 914.8158724677811, 916.6022068943059, 918.3862615184648, 936.0867400361369, 995.7344288952442, 1074.1377446551237, 1138.211366417079, 1182.1614026190887, 1204.257106216161, 1203.7881785554052, 1189.6515778338116, 1183.4482287898397, 1182.796408319512, 1182.1365188103655, 1175.1759990435085, 1144.9103671124733, 1083.3808492467592, 1006.4725174851119, 919.0782742372465, 827.0698455446392, 736.2879014426699, 676.816587497082, 660.1982023946729, 658.553173005797, 656.9108210829908, 640.599916830397, 586.3355163840324, 513.1754588586958, 448.05623617539965, 390.7317252703064, 340.5098265212942, 296.817278135899, 270.3819356225525, 263.2347415871469, 262.53254471847663, 261.83331025819405, 254.9470539125106, 232.36892204416387, 202.91097243772035, 177.3593607366855, 155.21323859325716, 136.00015384720808, 119.3168957509413, 109.22941471213622, 106.50907873545374, 106.24090711333551, 105.9734890837392, 103.34298941870354, 94.70786531492811, 83.42186282144372, 73.59079991760012, 65.0194285579145, 57.54095953917989, 51.00263050315597, 47.031986635527474, 45.95576149487614, 45.84968194731641, 45.74386911835834, 44.7022185398946, 41.27740633587621, 36.76757853345036, 32.81452927682859, 29.34528302414752, 26.296406556132677, 23.61448559504923, 21.97451146086913, 21.529897038158968, 21.48603317092024, 21.442284724860222, 21.010485013911758, 19.585439482472854, 17.702168474325134, 16.044395113849905, 14.583527626301029, 13.298861768181277, 12.172462698082667, 11.486923414011256, 11.301564550769639, 11.283298370070346, 11.265084052458077, 11.085745340057914, 10.496489347730087, 9.725829220995628, 9.059287808809627, 8.486329183038658, 7.999028108616924, 7.590301962980096, 7.3546826677533135, 7.293131005683558, 7.287121190992911, 7.2811333717108795, 7.22269068450947, 7.039566786458999, 6.826579478277847, 6.67820496866894, 6.597207598552801]}, "53": {"0": [2.744947336908659, 2.7461158415843325, 2.7487349843065836, 2.7531900906167994, 2.7591651014228034, 2.765282668358629, 2.7686055864124266, 2.7693001689069785, 2.7700015093234414, 2.7736158083838123, 2.7818011923929284, 2.7929811729647023, 2.805584903036668, 2.8194993648956728, 2.8352449862314266, 2.85270579652583, 2.868354799832004, 2.8760600288796625, 2.8776178956675666, 2.87918963295176, 2.8871682949338213, 2.904965362151892, 2.927393893070964, 2.951696695056965, 2.977574424277255, 3.004965107823537, 3.0337470886220363, 3.058784393078876, 3.0709970606480654, 3.073486551374444, 3.075985404687371, 3.08853638097106, 3.116064731972453, 3.1507157540925275, 3.186935147005886, 3.224805209743266, 3.2643199316176865, 3.30580272304277, 3.341670197476288, 3.35887864695359, 3.3623724667649224, 3.3658780600597904, 3.3834704380294798, 3.4218840977462843, 3.4693909812673094, 3.518926687332785, 3.57026761285977, 3.6235346162950277, 3.6787574250082544, 3.7261206516552714, 3.7488735151872774, 3.753491940724935, 3.758123462947932, 3.7813204580037523, 3.8316006985477573, 3.893809761850277, 3.958183652132392, 4.024723927761781, 4.093502677191174, 4.1644710351950875, 4.225272391800352, 4.254460986882723, 4.260369055495111, 4.266292381738038, 4.295949110014794, 4.360243578540821, 4.4397529013515635, 4.521598605408697, 4.605954415791422, 4.692875089847737, 4.782333671665232, 4.858761560628364, 4.895373611673065, 4.902793078675102, 4.9102295412940915, 4.9474194718615365, 5.0278298015319125, 5.1270656830630985, 5.2291507521049825, 5.3339630088349255, 5.441807073820691, 5.552656484443306, 5.647328541805356, 5.692614166360564, 5.7018024902179025, 5.71102415320233, 5.7570794588484056, 5.856449262110892, 5.978734982820204, 6.104360827717014, 6.233670044063114, 6.366291141597251, 6.502680016578308, 6.619231888227246, 6.674986948190348, 6.686283950220761, 6.697606226374407, 6.7542365657552645, 6.876671782967764, 7.027468871685729, 7.182437297667977, 7.34167970514464, 7.505152284836445, 7.673205994677558, 7.816813750626487, 7.885601370700705, 7.8995405989229734, 7.913510475122234, 7.98338399757117, 8.13446078645654, 8.320525429929281, 8.511607296816532, 8.708325939313836, 8.910558726334195, 9.118544406189645, 9.296140471783644, 9.381291373140094, 9.398551269614238, 9.415852029253518, 9.502357166511228, 9.689335356636468, 9.919824458810107, 10.156652840310162, 10.400276656140843, 10.651333887652212, 10.909467826596563, 11.129954461200155, 11.235432112028171, 11.256812812186457, 11.278244336959743, 11.385482094797082, 11.617582281622616, 11.904010248772012, 12.199162666282263, 12.502672945875053, 12.815051808304993, 13.137327786253469, 13.4129243920913, 13.544824262105898, 13.571556457258536, 13.598350739556837, 13.732409879244994, 14.022659855858972, 14.380802972340227, 14.75006331779759, 15.130485967162807, 15.522327492674178, 15.925639085223931, 16.27113850626663, 16.43653461093459, 16.470040698204674, 16.503619679757637, 16.67158310022472, 17.035814556595987, 17.485864475175916, 17.949074280807846, 18.42718234515631, 18.919266766312568, 19.425679932395887, 19.859547813832236, 20.067631252274474, 20.10981752069617, 20.152106401880317, 20.363743405656862, 20.822566998992, 21.38851731048735, 21.971478975658595, 22.573010513337522, 23.193361329423684, 23.833791009272286, 24.381408325751426, 24.643996348004233, 24.69735069195493, 24.750838504825268, 25.01857577018459, 25.59824663639861, 26.313938398997863, 27.052166898856118, 27.81469530245289, 28.60162227139254, 29.413950349934762, 30.109756949271592, 30.443823015976246, 30.511497951505614, 30.579336752892004, 30.91882870285322, 31.65384515056817, 32.563177771531656, 33.50287659911277, 34.47248006598412, 35.4736755610829, 36.50785693364024, 37.39556776619851, 37.82165063423334, 37.908013597980464, 37.99458699174955, 38.427853614988656, 39.365940790995914, 40.52734027448185, 41.72677279219221, 42.967236637075295, 44.24747295069775, 45.57052980642257, 46.703480605884, 47.24766491921814, 47.35807654726029, 47.46878507517279, 48.02325107874145, 49.228005612676064, 50.716420763381535, 52.25203023591606, 53.84225990785739, 55.48588938205834, 57.187448892068666, 58.64716021779849, 59.346924155516774, 59.48877886017853, 59.63097410884438, 60.34244453757863, 61.887735520710784, 63.80455718382763, 65.78473696439153, 67.83181774825117, 69.9509847043875, 72.1416672813429, 74.02234481451165, 74.92587445669825, 75.10903992425368, 75.29264637247192, 76.21144757386575, 78.20570329129542, 80.68073852300623, 83.24115671931395, 85.89041462175774, 88.62972860801901, 91.46196136994264, 93.89624730997085, 95.06607050909349, 95.30353268228437, 95.54167264692562, 96.73493908862325, 99.32250945914012, 102.53260569966851, 105.85292911688711, 109.28365763704534, 112.8393345262303, 116.515849344363, 119.67817953386378, 121.19686382520914, 121.50396855514032, 121.81197747494296, 123.35785474473676, 126.72120716392484, 130.88629956337851, 135.19902518116663, 139.65988300104246, 144.28019706539115, 149.06269360530422, 153.17394394801843, 155.15615763498892, 155.55865608004663, 155.9621211712045, 157.97995496062094, 162.36211207045457, 167.78132096556934, 173.3833168766699, 179.19479752176008, 185.20717769161442, 191.444197718745, 196.8000675494063, 199.37131439055267, 199.89414672209918, 200.41815001985614, 203.04351411321818, 208.7297039077805, 215.78072492476107, 223.11224536418618, 230.66836623711833, 238.48902555068778, 246.5838383100515, 253.55033073838206, 256.90133594124967, 257.5807399169824, 258.2617153079768, 261.66940617513154, 269.06311688158945, 278.2334912255176, 287.71929327286983, 297.53435890659637, 307.6575986499712, 318.15540668827293, 327.1505608479954, 331.4703505275622, 332.3467949282856, 333.22559850741055, 337.62698148603783, 347.1736465122031, 359.0264495171968, 371.2083525341106, 383.7763770185312, 396.73694450608923, 410.10375663529436, 421.5587918934868, 427.05216904295804, 428.15827326847193, 429.2711322320054, 434.85684166047264, 446.97998585795136, 461.9325284617182, 477.314908122371, 493.0950355644926, 509.30527818540594, 525.950480462675, 540.0966329522489, 546.8894047034466, 548.2612786810932, 549.6346908149777, 556.4813998784903, 571.1880062802286, 589.4301862396392, 608.0572025346186, 626.9475611197106, 646.2463461026996, 665.8017413269822, 682.3657836842134, 690.2103748618555, 691.7936616267064, 693.3797506050768, 701.2485425375121, 717.9271202474167, 738.3013424717147, 758.8808763284717, 779.4739699766765, 800.137850524518, 820.7457894642807, 837.8158933280563, 845.7674924942659, 847.3611377592796, 848.9596068348973, 856.9002670265158, 873.7004812073378, 893.6600330802484, 913.3263348335532, 932.3128552446178, 950.740003645158, 968.8260620828721, 983.2384771225487, 989.8895462624719, 991.208474680518, 992.5210461075758, 998.951244404621, 1012.0211014661056, 1027.2083040784325, 1041.2588801130696, 1054.5505622023436, 1066.7764429129218, 1077.7096771598085, 1085.9723053915907, 1089.7020276822748, 1090.4300401246708, 1091.1504683100163, 1094.617513328304, 1101.3354355083625, 1108.2426404425132, 1113.7363747129539, 1118.4147692963911, 1121.7829876254898, 1123.7455976247359, 1124.486373150643, 1124.4350110963965, 1124.4173519218161, 1124.3920413330604, 1124.1528312051494, 1122.7494370600816, 1119.4913824261257, 1115.3137034601734, 1110.2441259592865, 1103.9227899127181, 1096.296055120224, 1088.9257072945566, 1085.1584200695054, 1084.378421698928, 1083.5911213523075, 1079.5710889715622, 1070.416283168683, 1058.556670413132, 1045.7194609667079, 1031.8351080586244, 1017.3547952575911, 1001.3358442014959, 987.5502146251589, 980.8803361273652, 979.5240507765899, 978.1683077163941, 971.5790177968995, 956.8018766229773, 938.6293736710725, 919.7442909531857, 900.4522822521078, 880.645895380099, 860.4550886321806, 843.6384483723584, 835.5748210342547, 833.9500347430187, 832.3282384348333, 824.2817751846567, 807.2428109445472, 786.4783575505913, 766.0045715886569, 745.1658803666893, 724.9224095830193, 704.5233166038516, 687.7242161720729, 679.8942494499895, 678.3286713589871, 676.7663528239817, 669.0598542606008, 652.741337545013, 633.2971250817307, 614.2989340435649, 595.6222421260029, 577.3405102737858, 559.475608828683, 544.9702826836983, 538.1992409281795, 536.8405771867266, 535.4854561802999, 528.8049656852022, 514.8960046356387, 498.50943497170056, 482.538247621485, 467.0480272243513, 451.98750698811534, 437.3402324786189, 425.5080007939934, 420.0202480764964, 418.92402146684424, 417.83057836261275, 412.4389966700515, 401.2073703518156, 388.0723466157399, 375.3879184833033, 363.07922675130936, 351.129489723326, 339.6037559320685, 330.2531898129949, 325.94331948045937, 325.0854217232293, 324.2328439587357, 320.0180483912453, 311.2146065669325, 300.9512117362546, 291.0401851787584, 281.46989163926224, 272.1883048476221, 263.2189263527897, 255.98525831826902, 252.65591931169845, 251.99208191874035, 251.32993458512075, 248.06506522372064, 241.2637999793439, 233.35491284355248, 225.68701305990987, 218.29462256566916, 211.16417585309395, 204.27327525125526, 198.7009850012436, 196.1337080381743, 195.62187821343875, 195.11143558284772, 192.59856932680924, 187.37494555004153, 181.2994276313234, 175.41891973036329, 169.73386618092982, 164.24382984508912, 158.9554705931938, 154.68637664476176, 152.72010672709197, 152.32781854046, 151.93669115380604, 149.99985406308497, 145.97685739365502, 141.29889347492258, 136.78925391499598, 132.42826648832195, 128.21623825513313, 124.15129058980939, 120.87105585883474, 119.35710934865749, 119.0540379233582, 118.75216327128577, 117.26837376088767, 114.17953908549971, 110.59017561739593, 107.1200654601156, 103.76405031780511, 100.52453006250863, 97.39026342022615, 94.86135500165219, 93.69713733065444, 93.46473690772594, 93.23299267971677, 92.09128383263426, 89.71361888831423, 86.94676777264935, 84.2710472088657, 81.68506017008747, 79.18784373577472, 76.77148333441076, 74.82168147438445, 73.92285187440142, 73.74336875279316, 73.56436308430372, 72.68178977336991, 70.84558846137082, 68.70621581089992, 66.63820739158663, 64.64082581251436, 62.70810977833363, 60.84038112781116, 59.33080944861388, 58.635051582884344, 58.49610879270221, 58.35753301218559, 57.674404644510375, 56.25131066365779, 54.59453481371028, 52.990450934086546, 51.43898991034384, 49.93923229331729, 48.486585719393474, 47.3151976428497, 46.77552663023219, 46.66766808761537, 46.56006441573508, 46.029206589862476, 44.92222343621656, 43.63275322197312, 42.386325932036016, 41.179650705427285, 40.01034254165295, 38.87952006655519, 37.96582296332447, 37.54464022411075, 37.46054604495837, 37.376579322151954, 36.961461058831674, 36.098639175595, 35.09292544935821, 34.117511949677365, 33.17555031995291, 32.26263835722314, 31.37864517391445, 30.663876951241377, 30.333869829280268, 30.26794188152264, 30.20214208202507, 29.87797080063479, 29.202630251816036, 28.416266640419693, 27.654239506981256, 26.915312391692197, 26.19980540406987, 25.506595754108805, 24.945653307586372, 24.686704235612375, 24.63498213285331, 24.583391530842913, 24.329186917345304, 23.799046905583577, 23.180493696739685, 22.5805105851151, 21.99945022846258, 21.436322011850134, 20.89095117000167, 20.448761157812, 20.244974181523965, 20.204261503399064, 20.163650574785905, 19.963402407203947, 19.545487126543623, 19.058009251116733, 18.585306684851762, 18.126982046771815, 17.68356337739579, 17.253732351110795, 16.905777709071597, 16.74537008980548, 16.7133765624532, 16.68135005597489, 16.523445318845685, 16.1939404946437, 15.809633940456074, 15.437473411570828, 15.076456445245364, 14.7267328109788, 14.38826750159497, 14.114168465886465, 13.98771162638831, 13.962449800861998, 13.937253243086971, 13.813235745313222, 13.554515012451324, 13.252906074776831, 12.960816766586046, 12.6779266030472, 12.404257129259799, 12.13941370348806, 11.925331692331197, 11.826699209570986, 11.807011699637574, 11.787376986986498, 11.690603295872311, 11.489184660339028, 11.254078255924414, 11.026541950448182, 10.806929755117507, 10.59491872883049, 10.389952046294407, 10.224372775475029, 10.148054974603557, 10.132831610225006, 10.117656634784526, 10.042859247372057, 9.887342376739051, 9.706628070556263, 9.532174475695623, 9.363938241083318, 9.201566996025736, 9.045158108361143, 8.919354992772904, 8.86151759905339, 8.849972681677672, 8.838464162129643, 8.781822909032705, 8.664269960212453, 8.527989395987225, 8.397039228386713, 8.271200637932354, 8.150471183122637, 8.034595632152746, 7.941846353445019, 7.899391014878394, 7.890930327885521, 7.882498186962406, 7.841025729981493, 7.755218239586446, 7.656453752687401, 7.562409981913558, 7.472817049893963, 7.387656631768149, 7.306849876603445, 7.242787184040043, 7.213754630581638, 7.207987665270492, 7.202245794132426, 7.174101535153369, 7.116422447954605, 7.0507476062122905, 6.989152624153355, 6.931733919255927, 6.878319311344344, 6.828962241913632, 6.790804721098318, 6.77381562179055, 6.770472104829929, 6.76715360233623, 6.751027499090475, 6.718783456979858, 6.683581703025128, 6.652276764991688, 6.624926366360158, 6.6012189559572345, 6.581339984419525, 6.567690879556515, 6.562195654398296, 6.561159040929241, 6.560145831985212, 6.555458661212113, 6.547448598635925, 6.541162369918564, 6.5389382071121185]}, "54": {"0": [2.7476317563488175, 2.7481335922391232, 2.7497802975997576, 2.752904722580686, 2.756539433440174, 2.7584252179908755, 2.7588668715468954, 2.75931790849663, 2.761440080876562, 2.7665679840210773, 2.7738774333706098, 2.782144972540667, 2.7916241089175546, 2.802365237282576, 2.8141808142201423, 2.82472515297718, 2.830301939967112, 2.8315341876368065, 2.8327771310717083, 2.8385630825818353, 2.8512556450275945, 2.8675887471664554, 2.884820510132499, 2.9032629251752575, 2.9226992030603793, 2.9435534358767463, 2.9619843046018044, 2.9710966356114508, 2.9731490086000396, 2.9752114569971737, 2.9845139974644375, 3.0046061907767183, 3.030009703388968, 3.0562266576532124, 3.084041198307744, 3.1130413895783664, 3.1434291015017024, 3.169621148877326, 3.1824331988264225, 3.185338784044797, 3.1882544182196466, 3.2013584317964168, 3.2294004000120204, 3.2643412877575884, 3.3007282874551995, 3.3385234241623403, 3.3776448481615593, 3.4180021681736585, 3.4525360047547635, 3.469419915847346, 3.4732539613486195, 3.4770990281932597, 3.4943531983218814, 3.531153387842315, 3.5767049493319614, 3.623755792061455, 3.6724645638892, 3.72254578699235, 3.774273934383722, 3.8183532695529228, 3.8398103702532427, 3.8446710776895796, 3.8495439836662793, 3.871388956995959, 3.9177393223915145, 3.9751090511861915, 4.03429550563141, 4.095191825064034, 4.157808257584387, 4.222303582619764, 4.277112007607169, 4.303794213812332, 4.309827049975233, 4.315874648082494, 4.342985178067993, 4.400754058747905, 4.4719651220251295, 4.545077880656191, 4.620176969212115, 4.697239251966928, 4.776399820576414, 4.843609292401999, 4.876249794099568, 4.883625735916012, 4.891018245945408, 4.92413494543471, 4.994521442521177, 5.081280167663787, 5.170264523365544, 5.2614286150266185, 5.354842138241344, 5.4505701886412306, 5.531980306625552, 5.571509079680659, 5.580437113540273, 5.589382054124264, 5.629379552545206, 5.7143018160583035, 5.818925966504285, 5.926077483332908, 6.035782547857456, 6.148150541879942, 6.263284780880136, 6.361068882958761, 6.4084490287389695, 6.419154783924425, 6.429884960781213, 6.477958147727635, 6.580057894897117, 6.705854900252084, 6.834746426924396, 6.9667572903215085, 7.1021464999669925, 7.240720026077807, 7.358393433189946, 7.415458485046042, 7.428352030287575, 7.441273047772921, 7.499148470663722, 7.622016623094019, 7.773479931331659, 7.928852924942758, 8.087878743478841, 8.250754618872142, 8.417950258393516, 8.559783678009795, 8.628693282133044, 8.644266793696396, 8.659875890384065, 8.729808262856542, 8.878303894483663, 9.06133255775378, 9.248486128055191, 9.440682394163458, 9.637953009429193, 9.840303973664925, 10.01212557415806, 10.095516356042271, 10.114362381674653, 10.133251483650628, 10.217852242134684, 10.397471225994902, 10.618932897173694, 10.84605392335054, 11.078739373576898, 11.317693549879136, 11.562504358033578, 11.770729210145907, 11.871793523245994, 11.894715749941009, 11.917690513818213, 12.020549885098278, 12.238758219809414, 12.507769372830937, 12.78384865904203, 13.067431250016694, 13.358360291579968, 13.65715003095284, 13.911230150685514, 14.034640038385698, 14.062527863649661, 14.090478565062643, 14.215702144830853, 14.482147513577926, 14.810478737699679, 15.147458138914564, 15.493299955135443, 15.848476378631446, 16.21351215844001, 16.52361761664029, 16.674353032938722, 16.708436301925243, 16.74260094035493, 16.89570870983048, 17.221045002551328, 17.62257612834159, 18.034979944724764, 18.45854001452329, 18.893061611790458, 19.340069008380574, 19.719826375444768, 19.90454517852366, 19.94631135843204, 19.98818043025814, 20.175853895453933, 20.57476488600498, 21.067233007751256, 21.573126510567082, 22.092947814109895, 22.626755077708797, 23.175124258396295, 23.642512481010016, 23.86987666389787, 23.92124100138224, 23.972694944971884, 24.20331394209606, 24.69350746982261, 25.299650899630695, 25.923426225741885, 26.563868244501634, 27.222119567052207, 27.899546401584814, 28.476611741250675, 28.757190986576617, 28.820628470072787, 28.884223151371856, 29.169290366443132, 29.775235360535934, 30.523850945504535, 31.294131317558627, 32.086215303667196, 32.90095327321847, 33.738171215927174, 34.45146832200714, 34.79877695938335, 34.877325823763826, 34.95609792482749, 35.30929869586791, 36.06064868760254, 36.989228006122815, 37.944857042133506, 38.92888099448826, 39.94028325664888, 40.98147459087831, 41.86844884675498, 42.300171140237204, 42.39781747261889, 42.49570873927043, 42.934548513899784, 43.86723011877828, 45.02182248216986, 46.21100734999359, 47.43489018425409, 48.693865116278914, 49.99109060072571, 51.09492343882756, 51.63175994209232, 51.753255051102855, 51.87509053308718, 52.421736142110895, 53.58686044880077, 55.02776544039875, 56.51080562281709, 58.03974116568495, 59.61402742266029, 61.232344672569965, 62.614389855765815, 63.28750321003043, 63.44012717938201, 63.59315185765975, 64.27729125422967, 65.73254348897457, 67.53339521190225, 69.39031346476328, 71.30211784672609, 73.27494827556312, 75.30436148376943, 77.03324782469727, 77.87525219150157, 78.06582258185172, 78.2569204925973, 79.1141985410916, 80.94041817401823, 83.20578134071752, 85.53636277340331, 87.93599619177142, 90.40924300984985, 92.9591670849142, 95.13203774699419, 96.1902359482352, 96.42975311565027, 96.66994953761304, 97.74768344093486, 100.04452940221172, 102.89547709731542, 105.82432839011737, 108.84330057082218, 111.95555642064573, 115.16155815185829, 117.89712558624683, 119.22912786393606, 119.53039266097643, 119.83242943209405, 121.19420479812254, 124.08555173418158, 127.66000062784197, 131.34843710221045, 135.15441410088147, 139.07280406401648, 143.11493568749148, 146.56448358429427, 148.2468449825295, 148.6275851620446, 149.00939127537268, 150.7219125291617, 154.3657415487258, 158.87876322062166, 163.52788196776598, 168.32770271301732, 173.2727923790586, 178.36451548896704, 182.7110949516982, 184.8287426786776, 185.30823664226244, 185.78915462223478, 187.94772355615348, 192.53602119147803, 198.22785326656756, 204.08744807224252, 210.12171081725936, 216.3457914306911, 222.78089544536408, 228.2596086163718, 230.92292903747406, 231.52517459368167, 232.12911602175384, 234.8387862779198, 240.62138203610405, 247.77810939043144, 255.15546971008524, 262.7460437506408, 270.5559958092714, 278.6179744359077, 285.49415752475056, 288.8428524267489, 289.5999384279341, 290.3588540493308, 293.76017944304, 301.00110794029143, 309.9296521669045, 319.1471995924206, 328.61988635146156, 338.3742287239316, 348.4176421186867, 356.9668017774778, 361.12197512726874, 362.0611061396246, 363.0024022132712, 367.21985903175636, 376.2141945233021, 387.3049882217745, 398.70469428908336, 410.4132988098703, 422.4035184138034, 434.69999962733937, 445.1513342153015, 450.23383225087053, 451.3826161063995, 452.5340715599948, 457.6934240049761, 468.6529682085711, 482.1405401834744, 495.93130842806164, 510.02357569443825, 524.4211548710399, 539.0841205206625, 551.4547483623181, 557.4439323529296, 558.801861251464, 560.163583632452, 566.2727802176153, 579.1793886809036, 594.966028399285, 610.9133337179247, 627.1636265300874, 643.7622747382209, 660.4850063571408, 674.4131943115708, 681.1988139299871, 682.7255892611877, 684.2528167541909, 691.0583744349675, 705.3164499627709, 722.4839056339667, 739.8648345791448, 757.2943745847143, 774.733023536991, 792.1168499823058, 806.4820808970512, 813.2763281380913, 814.7987143243158, 816.3612434027943, 823.2514838539294, 837.3938796912355, 854.3010784494804, 870.9151738122225, 887.2783494265277, 903.3158557245802, 918.9050142604768, 931.4292012674169, 937.5385855080782, 938.8576076521344, 940.1738569337572, 946.0008736049833, 957.9699148028312, 971.8265146411476, 985.04066532504, 997.6955468736822, 1009.4654802863265, 1020.4263885250926, 1029.0271273896103, 1033.0375451954892, 1033.9266146399916, 1034.8080276460094, 1038.639629282665, 1046.3152037087868, 1054.5627929062666, 1061.841380676632, 1068.7447724858646, 1074.2857298761821, 1078.945512541228, 1081.882430230698, 1083.290248438074, 1083.596041563584, 1083.8944601658861, 1085.1336675766702, 1087.126589452926, 1088.5573957197555, 1088.9285699938694, 1088.2264444937475, 1086.7385629073517, 1084.3116042626655, 1081.3801175479937, 1079.940068672193, 1079.5861609272806, 1079.2255716728635, 1077.538920841659, 1073.6122325513816, 1067.8018439711782, 1061.0881181637121, 1053.357866671154, 1044.8413729549843, 1035.5198828440577, 1027.3124492913546, 1023.1127188568969, 1022.1403710994555, 1021.163763045295, 1016.8421581620381, 1007.4667417029962, 995.4911743403447, 982.8378366022405, 969.5768128785097, 955.5592493536641, 941.080702871854, 928.7257011541298, 922.6851568534738, 921.3195217670593, 919.9509874862475, 913.82231620916
[truncated: 2,330,050 more chars]
