# Supplementary material for: NRV: An open framework for in silico evaluation of peripheral nerve electrical stimulation strategies
Source: PLoS Comput Biol. 2024 Jul 12;20(7):e1011826. doi: 10.1371/journal.pcbi.1011826 (PMC11268605; doi:10.1371/journal.pcbi.1011826)
Supplement: S3 Archive — Python scripts and data files to generate and plot the in silico study replication. (ZIP) [file pcbi.1011826.s012.zip › S3_Archive/data/footprints/elec_pos_3.json]

{"ID": 0, "type": "Circular", "D": 616.3410454230217, "y_grav_center": 0, "z_grav_center": 0, "N_vertices": 360, "y_vertices": [-308.17052271151084, -308.12332500961617, -307.98174636101294, -307.74583013251504, -307.41564858738576, -306.99130286320326, -306.4729229408806, -305.8606676048521, -305.1547243944358, -304.3553095463885, -303.4626679286708, -302.4770729654414, -301.39882655330524, -300.2282589688395, -298.9657287674273, -297.61162267342854, -296.1663554617231, -294.63036983066115, -293.0041362664614, -291.28815289909585, -289.48294534970927, -287.58906656961574, -285.60709667092544, -283.53764274885054, -281.38133869574665, -279.1388450069461, -276.8108485784419, -274.39806249648586, -271.901225819163, -269.3211033500125, -266.6584854037604, -263.91418756423997, -261.0890504345705, -258.1839393796732, -255.19974426120214, -252.13737916497175, -248.99778212096376, -245.78191481600035, -242.49076229917108, -239.12533268010299, -235.68665682016814, -232.17578801672087, -228.59380168046377, -224.94179500603965, -221.220886635951, -217.43221631790928, -213.57694455572042, -209.6562522538122, -205.67134035551186, -201.6234294751872, -197.51375952436072, -193.34358933191422, -189.11419625849743, -184.82687580526178, -180.48294121703609, -176.08372308006793, -171.63056891445362, -167.12484276138028, -162.56792476530757, -157.96121075121732, -153.30611179705963, -148.6040538015273, -143.85647704729004, -139.06483575982256, -134.23059766196266, -129.35524352433458, -124.44026671177551, -119.48717272590417, -114.49747874397268, -109.47271315414112, -104.41441508731872, -99.32413394571391, -94.20342892823889, -89.05386855291273, -83.87703017641017, -78.67449951090319, -73.44787013834303, -68.19874302233168, -62.92872601773246, -57.63943337816942, -52.33248526156716, -47.009507233881514, -41.67212977117453, -36.32198776018466, -30.96071999754637, -25.589968687811943, -20.211378940429462, -14.826598265830986, -9.437276070785291, -4.045063153169722, 1.3483888036840512, 6.741427736915415, 12.132401710176817, 17.51965941963632, 22.901550699787077, 28.27642702890785, 33.64264203401999, 38.99855199518634, 44.34251634899741, 49.6728981910907, 54.988064777549305, 60.286388025025985, 65.56624500943968, 70.82601846309211, 76.06409727005094, 81.27887695964934, 86.46876019794979, 91.63215727702182, 96.76748660188377, 101.87317517495971, 106.94765907790261, 111.98938395063668, 116.99680546747177, 121.96838981014433, 126.90261413763976, 131.79796705265213, 136.65294906453894, 141.46607304862843, 146.23586470173953, 150.96086299377413, 155.63962061524313, 160.27070442059147, 164.8526958671824, 169.38419144981077, 173.86380313060852, 178.29015876421388, 182.6619025180711, 186.97769528773492, 191.23621510704967, 195.4361575530799, 199.57623614566654, 203.65518274148727, 207.67174792250074, 211.6247013786538, 215.51283228473739, 219.33494967127237, 223.0898827893149, 226.77648146906677, 230.39361647218334, 233.94017983766875, 237.415085221255, 240.81726822815855, 244.14568673911413, 247.3993212295853, 250.57717508205383, 253.67827489129292, 256.70167076252955, 259.6464366024063, 262.5116704026515, 265.2964945163731, 268.0000559268892, 270.6215265090153, 273.16010328272614, 275.61500865911563, 277.98549067857977, 280.270823241148, 282.47030632889494, 284.5832662203614, 286.6090556969219, 288.54705424103327, 290.3966682263047, 292.1573310993314, 293.8285035532339, 295.4096736928538, 296.9003571915511, 298.30009743955833, 299.6084656838435, 300.8250611594418, 301.949511212213, 302.98147141298904, 303.9206256630756, 304.7666862910761, 305.51939414100804, 306.1785186516846, 306.7438579273379, 307.2152387994613, 307.59251687985255, 307.8755766048412, 308.0643312706867, 308.15872306013665, 308.15872306013665, 308.0643312706867, 307.8755766048412, 307.59251687985255, 307.2152387994613, 306.7438579273379, 306.1785186516846, 305.51939414100804, 304.76668629107616, 303.9206256630756, 302.9814714129891, 301.949511212213, 300.8250611594418, 299.6084656838435, 298.3000974395584, 296.9003571915512, 295.4096736928538, 293.82850355323393, 292.1573310993314, 290.3966682263048, 288.54705424103327, 286.609055696922, 284.58326622036145, 282.470306328895, 280.2708232411481, 277.9854906785798, 275.61500865911574, 273.1601032827262, 270.6215265090155, 268.00005592688933, 265.2964945163732, 262.5116704026516, 259.64643660240637, 256.70167076252966, 253.67827489129303, 250.577175082054, 247.39932122958538, 244.1456867391143, 240.81726822815867, 237.41508522125517, 233.94017983766884, 230.39361647218345, 226.77648146906688, 223.08988278931503, 219.33494967127245, 215.5128322847375, 211.624701378654, 207.67174792250083, 203.65518274148747, 199.57623614566666, 195.4361575530801, 191.23621510704993, 186.97769528773492, 182.66190251807117, 178.29015876421397, 173.86380313060874, 169.38419144981103, 164.85269586718252, 160.27070442059158, 155.6396206152434, 150.96086299377436, 146.23586470173964, 141.46607304862854, 136.6529490645391, 131.79796705265238, 126.90261413763983, 121.96838981014446, 116.99680546747192, 111.98938395063688, 106.94765907790287, 101.87317517495978, 96.76748660188392, 91.632157277022, 86.46876019795005, 81.27887695964941, 76.06409727005106, 70.82601846309231, 65.56624500943995, 60.28638802502625, 54.988064777549376, 49.672898191090844, 44.3425163489976, 38.99855199518661, 33.642642034020064, 28.27642702890798, 22.901550699787283, 17.51965941963659, 12.13240171017716, 6.741427736915552, 1.348388803684188, -4.045063153169517, -9.43727607078502, -14.826598265830919, -20.211378940429324, -25.589968687811737, -30.9607199975461, -36.32198776018459, -41.6721297711744, -47.00950723388131, -52.332485261566895, -57.63943337816915, -62.92872601773239, -68.19874302233156, -73.44787013834282, -78.67449951090293, -83.87703017641013, -89.0538685529126, -94.20342892823871, -99.32413394571365, -104.41441508731839, -109.47271315414105, -114.49747874397255, -119.48717272590399, -124.44026671177525, -129.35524352433458, -134.23059766196252, -139.06483575982233, -143.8564770472898, -148.6040538015273, -153.30611179705951, -157.9612107512171, -162.56792476530734, -167.12484276138005, -171.63056891445362, -176.0837230800678, -180.48294121703583, -184.82687580526158, -189.11419625849743, -193.3435893319141, -197.5137595243606, -201.623429475187, -205.67134035551163, -209.65625225381208, -213.57694455572033, -217.43221631790908, -221.2208866359508, -224.94179500603965, -228.59380168046368, -232.1757880167207, -235.68665682016797, -239.12533268010282, -242.49076229917097, -245.78191481600024, -248.9977821209636, -252.13737916497158, -255.19974426120214, -258.18393937967306, -261.08905043457037, -263.9141875642398, -266.6584854037604, -269.3211033500124, -271.90122581916296, -274.39806249648575, -276.81084857844183, -279.13884500694604, -281.3813386957466, -283.53764274885043, -285.60709667092533, -287.58906656961574, -289.48294534970915, -291.2881528990958, -293.0041362664613, -294.6303698306611, -296.1663554617231, -297.61162267342854, -298.96572876742727, -300.22825896883944, -301.3988265533052, -302.4770729654414, -303.4626679286708, -304.35530954638847, -305.1547243944358, -305.8606676048521, -306.47292294088055, -306.9913028632032, -307.41564858738576, -307.745830132515, -307.98174636101294, -308.12332500961617, -308.17052271151084], "z_vertices": [-3.774000442302185e-14, -5.393297071759847, -10.784942128101951, -16.173283659635416, -21.556671168869226, -26.933455675773423, -32.30199022287763, -37.660630379747815, -43.007734746691256, -48.34166545753094, -53.66078868129961, -58.96347512269659, -64.24810052115508, -69.51304614836879, -74.75669930412185, -79.97745381027458, -85.17371050274909, -90.34387772136881, -95.48637179739718, -100.59961753863078, -105.6820487118937, -110.73210852279001, -115.7482500925628, -120.72893693191797, -125.67264341166435, -130.57785523002724, -135.44306987649355, -140.2667970920434, -145.04755932563063, -149.78389218676924, -154.47434489409022, -159.11748071972795, -163.71187742940378, -168.25612771806877, -172.74883964097373, -177.1886370400345, -181.57415996536204, -185.90406509182682, -190.17702613053115, -194.39173423506438, -198.54689840241304, -202.64124586840782, -206.6735224975822, -210.64249316732523, -214.54694214621085, -218.38567346638771, -222.1575112899146, -225.86130026892985, -229.49590589954545, -233.06021486935524, -236.55313539845295, -239.9735975738538, -243.32055367721887, -246.59297850578017, -249.78986968637003, -252.91024798245675, -255.95315759409337, -258.91766645068805, -261.8028664965056, -264.6078739688132, -267.3318296685849, -269.9738992236816, -272.5332733444273, -275.00916807150156, -277.4008250160733, -279.7075115921021, -281.92852124073573, -284.0631736467361, -286.1108149468652, -288.07081793016965, -289.9425822301011, -291.7255345084138, -293.4191286307831, -295.0228458340919, -296.53619488533167, -297.95871223207206, -299.289962144451, -300.52953684864286, -301.67705665176294, -302.73217005817105, -303.6945538771377, -304.56391332184035, -305.3399820996592, -306.0225224937452, -306.6113254358347, -307.1062105702889, -307.50702630933847, -307.81364987951633, -308.0259873592642, -308.1439737077016, -308.1675727845484, -308.096777361195, -307.93160912291665, -307.67211866223073, -307.31838546340003, -306.87051787808593, -306.3286530921595, -305.6929570836799, -304.9636245720541, -304.14087895839214, -303.2249722570782, -302.21618501857546, -301.1148262434913, -299.9212332879277, -298.63577176014604, -297.2588354085779, -295.7908460012163, -294.23225319642467, -292.5835344052021, -290.84519464494815, -289.0177663847718, -287.10180938239085, -285.0979105126735, -283.00668358787306, -280.82876916961186, -278.5648343726714, -276.2155726606491, -273.7817036335444, -271.26397280733823, -268.6631513856353, -265.9800360234373, -263.21544858312024, -260.37023588269085, -257.44526943639823, -254.4414451877815, -251.35968323523412, -248.20092755016958, -244.96614568787413, -241.65632849113643, -238.272489786743, -234.81566607493411, -231.28691621191467, -227.68732108551663, -224.01798328411365, -220.28002675888814, -216.47459647955517, -212.60285808364748, -208.6659975194709, -204.6652206828369, -200.60175304768657, -196.47683929071655, -192.29174291012328, -188.04774583858264, -183.74614805058167, -179.38826716422554, -174.9754380376384, -170.50901236008522, -165.99035823793628, -161.42085977560484, -156.8019166515825, -152.13494368970612, -147.4213704257837, -142.6626406697149, -137.86021206323971, -133.01555563344866, -128.13015534219488, -123.2055076315425, -118.24312096539374, -113.24451536743193, -108.21122195552563, -103.14478247273249, -98.04674881504992, -92.91868255605574, -87.76215446858325, -82.57874404358036, -77.37003900629641, -72.13763482994848, -66.8831342470127, -61.608146758293906, -56.314288139919896, -51.00317994841584, -45.67644902400597, -40.335726992298135, -34.98264976450267, -29.61885703633705, -24.2459917857735, -18.865699769778942, -13.47962902020589, -8.089429338984413, -2.696751792774042, 2.6967517927739046, 8.089429338984276, 13.479629020205616, 18.865699769778807, 24.245991785773228, 29.618857036336912, 34.98264976450239, 40.335726992298, 45.6764490240057, 51.003179948415706, 56.31428813991976, 61.60814675829377, 66.88313424701258, 72.13763482994821, 77.37003900629627, 82.5787440435801, 87.7621544685831, 92.91868255605549, 98.04674881504978, 103.14478247273222, 108.21122195552549, 113.2445153674318, 118.2431209653936, 123.20550763154239, 128.13015534219463, 133.0155556334485, 137.86021206323946, 142.66264066971476, 147.42137042578344, 152.13494368970603, 156.8019166515824, 161.42085977560473, 165.9903582379362, 170.5090123600851, 174.9754380376383, 179.38826716422534, 183.74614805058155, 188.04774583858244, 192.29174291012316, 196.47683929071633, 200.60175304768646, 204.66522068283678, 208.66599751947078, 212.6028580836474, 216.4745964795551, 220.28002675888803, 224.01798328411346, 227.68732108551652, 231.2869162119145, 234.815666074934, 238.27248978674282, 241.65632849113626, 244.96614568787413, 248.2009275501695, 251.35968323523403, 254.44144518778137, 257.44526943639806, 260.3702358826908, 263.2154485831202, 265.98003602343715, 268.66315138563516, 271.2639728073382, 273.78170363354434, 276.21557266064906, 278.56483437267127, 280.8287691696118, 283.006683587873, 285.0979105126734, 287.1018093823908, 289.01776638477173, 290.84519464494815, 292.583534405202, 294.2322531964246, 295.79084600121627, 297.2588354085779, 298.63577176014604, 299.92123328792763, 301.1148262434912, 302.2161850185754, 303.2249722570782, 304.14087895839214, 304.963624572054, 305.69295708367986, 306.32865309215947, 306.87051787808593, 307.3183854634, 307.6721186622307, 307.9316091229166, 308.096777361195, 308.1675727845484, 308.1439737077016, 308.02598735926426, 307.81364987951633, 307.50702630933847, 307.1062105702889, 306.6113254358348, 306.0225224937452, 305.3399820996592, 304.56391332184035, 303.6945538771377, 302.7321700581711, 301.67705665176294, 300.52953684864286, 299.28996214445107, 297.9587122320721, 296.53619488533167, 295.0228458340919, 293.4191286307832, 291.72553450841383, 289.9425822301012, 288.0708179301697, 286.1108149468653, 284.06317364673623, 281.92852124073585, 279.7075115921021, 277.4008250160734, 275.0091680715017, 272.53327334442747, 269.9738992236816, 267.33182966858493, 264.60787396881335, 261.8028664965057, 258.91766645068816, 255.95315759409337, 252.91024798245684, 249.7898696863702, 246.59297850578034, 243.32055367721887, 239.97359757385388, 236.55313539845307, 233.0602148693554, 229.49590589954565, 225.8613002689299, 222.1575112899147, 218.38567346638794, 214.54694214621105, 210.64249316732523, 206.67352249758233, 202.64124586840805, 198.54689840241323, 194.39173423506458, 190.1770261305313, 185.9040650918269, 181.57415996536227, 177.18863704003473, 172.74883964097373, 168.25612771806888, 163.711877429404, 159.11748071972818, 154.47434489409022, 149.78389218676935, 145.04755932563074, 140.26679709204362, 135.4430698764938, 130.57785523002735, 125.67264341166447, 120.72893693191823, 115.74825009256305, 110.73210852279001, 105.68204871189383, 100.59961753863091, 95.48637179739745, 90.34387772136907, 85.17371050274923, 79.97745381027471, 74.75669930412212, 69.51304614836904, 64.24810052115522, 58.963475122696735, 53.660788681299884, 48.3416654575312, 43.007734746691256, 37.66063037974795, 32.30199022287777, 26.933455675773697, 21.5566711688695, 16.173283659635548, 10.784942128102088, 5.393297071760121, 3.774000442302185e-14], "A": 298354.1359863737, "axons_diameter": [4.181818181818182, 15.090909090909092, 4.636363636363637, 8.575757575757576, 10.393939393939394, 11.303030303030303, 7.515151515151516, 4.636363636363637, 2.0606060606060606, 2.9696969696969697, 7.212121212121212, 11.0, 11.606060606060606, 9.636363636363637, 4.9393939393939394, 4.9393939393939394, 3.878787878787879, 3.4242424242424243, 12.06060606060606, 9.93939393939394, 3.7272727272727275, 11.454545454545455, 10.84848484848485, 3.878787878787879, 10.242424242424242, 2.9696969696969697, 4.9393939393939394, 8.575757575757576, 4.636363636363637, 10.393939393939394, 11.757575757575758, 3.121212121212121, 11.0, 4.03030303030303, 7.212121212121212, 2.0606060606060606, 6.151515151515151, 12.818181818181818, 13.878787878787879, 4.9393939393939394, 4.333333333333334, 4.181818181818182, 11.454545454545455, 3.4242424242424243, 3.878787878787879, 2.515151515151515, 7.96969696969697, 2.3636363636363638, 2.9696969696969697, 4.9393939393939394, 12.818181818181818, 9.333333333333334, 6.757575757575758, 2.8181818181818183, 2.515151515151515, 2.3636363636363638, 4.787878787878788, 3.272727272727273, 4.484848484848484, 11.0, 9.636363636363637, 6.757575757575758, 6.303030303030303, 9.030303030303031, 3.272727272727273, 11.0, 8.424242424242426, 8.878787878787879, 2.9696969696969697, 8.878787878787879, 5.090909090909091, 7.0606060606060606, 9.636363636363637, 4.484848484848484, 3.4242424242424243, 7.515151515151516, 2.9696969696969697, 5.3939393939393945, 11.0, 12.363636363636363, 8.727272727272727, 11.151515151515152, 4.181818181818182, 12.515151515151516, 2.3636363636363638, 2.8181818181818183, 9.787878787878789, 3.5757575757575757, 9.787878787878789, 10.393939393939394, 9.787878787878789, 8.878787878787879, 3.272727272727273, 2.515151515151515, 4.333333333333334, 3.121212121212121, 4.181818181818182, 10.545454545454545, 2.8181818181818183, 12.96969696969697, 3.878787878787879, 7.515151515151516, 10.393939393939394, 10.393939393939394, 3.878787878787879, 2.9696969696969697, 3.878787878787879, 4.787878787878788, 12.06060606060606, 6.303030303030303, 10.090909090909092, 10.090909090909092, 4.181818181818182, 4.9393939393939394, 11.757575757575758, 8.575757575757576, 4.333333333333334, 5.090909090909091, 12.666666666666668, 3.121212121212121, 5.3939393939393945, 4.9393939393939394, 11.90909090909091, 15.242424242424242, 2.8181818181818183, 9.787878787878789, 11.0, 4.636363636363637, 7.818181818181818, 9.484848484848484, 6.303030303030303, 5.848484848484849, 9.484848484848484, 11.454545454545455, 3.878787878787879, 5.242424242424242, 11.0, 5.696969696969697, 4.181818181818182, 9.030303030303031, 2.9696969696969697, 11.303030303030303, 10.545454545454545, 11.90909090909091, 5.090909090909091, 3.121212121212121, 10.545454545454545, 9.93939393939394, 4.484848484848484, 12.363636363636363, 8.727272727272727, 12.363636363636363, 10.696969696969697, 10.393939393939394, 4.03030303030303, 10.393939393939394, 3.272727272727273, 3.5757575757575757, 8.424242424242426, 3.272727272727273, 10.242424242424242, 12.666666666666668, 12.666666666666668, 4.636363636363637, 7.0606060606060606, 6.0, 9.333333333333334, 4.787878787878788, 3.878787878787879, 5.696969696969697, 4.484848484848484, 12.212121212121213, 7.96969696969697, 2.8181818181818183, 9.484848484848484, 9.636363636363637, 7.363636363636364, 12.06060606060606, 5.848484848484849, 3.272727272727273, 2.9696969696969697, 3.7272727272727275, 11.606060606060606, 9.93939393939394, 9.484848484848484, 12.818181818181818, 5.090909090909091, 15.090909090909092, 4.636363636363637, 3.878787878787879, 2.666666666666667, 5.848484848484849, 9.484848484848484, 8.878787878787879, 3.7272727272727275, 5.696969696969697, 11.151515151515152, 3.272727272727273, 12.363636363636363, 5.242424242424242, 9.787878787878789, 13.272727272727273, 10.242424242424242, 8.727272727272727, 12.06060606060606, 3.5757575757575757, 3.7272727272727275, 9.333333333333334, 10.242424242424242, 5.545454545454546, 4.636363636363637, 13.727272727272728, 8.878787878787879, 10.242424242424242, 9.484848484848484, 10.242424242424242, 7.515151515151516, 6.606060606060606, 8.272727272727273, 4.03030303030303, 6.303030303030303, 5.696969696969697, 6.757575757575758, 12.96969696969697, 5.848484848484849, 9.93939393939394, 14.636363636363637, 4.787878787878788, 3.878787878787879, 8.727272727272727, 12.06060606060606, 10.242424242424242, 7.515151515151516, 13.121212121212121, 7.0606060606060606, 2.9696969696969697, 4.484848484848484, 10.242424242424242, 13.121212121212121, 4.03030303030303, 7.96969696969697, 12.515151515151516, 11.454545454545455, 5.545454545454546, 2.212121212121212, 10.84848484848485, 11.0, 8.121212121212121, 13.424242424242424, 10.696969696969697, 11.90909090909091, 10.393939393939394, 11.151515151515152, 12.96969696969697, 5.090909090909091, 10.090909090909092, 5.3939393939393945, 4.03030303030303, 2.212121212121212, 2.515151515151515, 3.4242424242424243, 5.696969696969697, 9.787878787878789, 4.484848484848484, 2.8181818181818183, 11.454545454545455, 3.5757575757575757, 5.545454545454546, 2.9696969696969697, 10.242424242424242, 13.121212121212121, 4.484848484848484, 3.121212121212121, 3.272727272727273, 12.666666666666668, 11.90909090909091, 5.242424242424242, 4.181818181818182, 12.818181818181818, 2.3636363636363638, 3.878787878787879, 8.878787878787879, 9.787878787878789, 6.454545454545455, 11.303030303030303, 6.757575757575758, 6.606060606060606, 5.696969696969697, 11.757575757575758, 7.666666666666667, 3.272727272727273, 12.818181818181818, 7.96969696969697, 4.787878787878788, 11.757575757575758, 9.484848484848484, 4.333333333333334, 6.606060606060606, 15.242424242424242, 6.757575757575758, 3.7272727272727275, 5.545454545454546, 8.727272727272727, 3.5757575757575757, 11.0, 5.696969696969697, 10.545454545454545, 10.545454545454545, 12.96969696969697, 11.0, 10.545454545454545, 2.515151515151515, 12.96969696969697, 2.666666666666667, 7.212121212121212, 3.5757575757575757, 10.545454545454545, 6.909090909090909, 2.666666666666667, 5.242424242424242, 10.242424242424242, 7.818181818181818, 10.242424242424242, 9.030303030303031, 11.0, 3.878787878787879, 9.030303030303031, 9.787878787878789, 2.8181818181818183, 5.242424242424242, 12.212121212121213, 10.393939393939394, 4.333333333333334, 6.606060606060606, 4.9393939393939394, 5.3939393939393945, 11.303030303030303, 5.242424242424242, 11.454545454545455, 4.9393939393939394, 14.030303030303031, 12.363636363636363, 4.636363636363637, 12.212121212121213, 3.121212121212121, 2.0606060606060606, 13.575757575757576, 6.606060606060606, 11.757575757575758, 14.787878787878789, 4.333333333333334, 4.9393939393939394, 4.484848484848484, 10.242424242424242, 3.878787878787879, 4.636363636363637, 7.515151515151516, 7.666666666666667, 12.666666666666668, 6.0, 2.666666666666667, 2.8181818181818183, 4.03030303030303, 9.484848484848484, 4.9393939393939394, 2.666666666666667, 9.636363636363637, 5.242424242424242, 2.666666666666667, 6.303030303030303, 8.272727272727273, 9.484848484848484, 8.727272727272727, 5.242424242424242, 10.545454545454545, 13.121212121212121, 4.181818181818182, 4.333333333333334, 10.84848484848485, 10.393939393939394, 11.151515151515152, 5.545454545454546, 6.909090909090909, 12.06060606060606, 6.0, 2.666666666666667, 12.363636363636363, 9.787878787878789, 5.848484848484849, 9.787878787878789, 5.242424242424242, 4.181818181818182, 11.757575757575758, 8.121212121212121, 2.9696969696969697, 10.242424242424242, 10.242424242424242, 3.7272727272727275, 11.0, 4.333333333333334, 6.303030303030303, 3.5757575757575757, 4.181818181818182, 6.0, 9.787878787878789, 9.787878787878789, 2.8181818181818183, 2.3636363636363638, 9.787878787878789, 2.515151515151515, 15.696969696969697, 9.030303030303031, 3.7272727272727275, 10.242424242424242, 11.757575757575758, 10.090909090909092, 9.636363636363637, 12.515151515151516, 11.303030303030303, 12.515151515151516, 4.787878787878788, 4.333333333333334, 4.787878787878788, 7.818181818181818, 10.84848484848485, 3.7272727272727275, 11.454545454545455, 3.121212121212121, 6.454545454545455, 3.878787878787879, 2.9696969696969697, 10.545454545454545, 8.424242424242426, 4.484848484848484, 6.303030303030303, 4.181818181818182, 9.333333333333334, 2.666666666666667, 6.303030303030303, 14.181818181818182, 5.3939393939393945, 12.818181818181818, 3.4242424242424243, 5.3939393939393945, 11.454545454545455, 6.0, 5.242424242424242, 5.242424242424242, 2.515151515151515, 12.96969696969697, 11.303030303030303, 2.515151515151515, 3.272727272727273, 9.484848484848484, 11.757575757575758, 5.545454545454546, 5.696969696969697, 4.9393939393939394, 12.515151515151516, 2.666666666666667, 2.9696969696969697, 12.818181818181818, 5.848484848484849, 8.878787878787879, 5.3939393939393945, 3.272727272727273, 9.181818181818182, 13.424242424242424, 3.121212121212121, 4.333333333333334, 4.03030303030303, 3.7272727272727275, 4.03030303030303, 12.515151515151516, 2.0606060606060606, 13.272727272727273, 5.242424242424242, 11.151515151515152, 2.515151515151515, 4.03030303030303, 9.93939393939394, 11.606060606060606, 3.7272727272727275, 4.9393939393939394, 10.696969696969697, 11.303030303030303, 6.454545454545455, 4.333333333333334, 7.818181818181818, 15.090909090909092, 6.151515151515151, 8.121212121212121, 5.090909090909091, 10.545454545454545, 11.151515151515152, 7.818181818181818, 11.151515151515152, 12.818181818181818, 6.151515151515151], "axons_type": [1.0, 1.0, 1.0, 1.0, 1.0, 1.0, 1.0, 1.0, 1.0, 1.0, 1.0, 1.0, 1.0, 1.0, 1.0, 1.0, 1.0, 1.0, 1.0, 1.0, 1.0, 1.0, 1.0, 1.0, 1.0, 1.0, 1.0, 1.0, 1.0, 1.0, 1.0, 1.0, 1.0, 1.0, 1.0, 1.0, 1.0, 1.0, 1.0, 1.0, 1.0, 1.0, 1.0, 1.0, 1.0, 1.0, 1.0, 1.0, 1.0, 1.0, 1.0, 1.0, 1.0, 1.0, 1.0, 1.0, 1.0, 1.0, 1.0, 1.0, 1.0, 1.0, 1.0, 1.0, 1.0, 1.0, 1.0, 1.0, 1.0, 1.0, 1.0, 1.0, 1.0, 1.0, 1.0, 1.0, 1.0, 1.0, 1.0, 1.0, 1.0, 1.0, 1.0, 1.0, 1.0, 1.0, 1.0, 1.0, 1.0, 1.0, 1.0, 1.0, 1.0, 1.0, 1.0, 1.0, 1.0, 1.0, 1.0, 1.0, 1.0, 1.0, 1.0, 1.0, 1.0, 1.0, 1.0, 1.0, 1.0, 1.0, 1.0, 1.0, 1.0, 1.0, 1.0, 1.0, 1.0, 1.0, 1.0, 1.0, 1.0, 1.0, 1.0, 1.0, 1.0, 1.0, 1.0, 1.0, 1.0, 1.0, 1.0, 1.0, 1.0, 1.0, 1.0, 1.0, 1.0, 1.0, 1.0, 1.0, 1.0, 1.0, 1.0, 1.0, 1.0, 1.0, 1.0, 1.0, 1.0, 1.0, 1.0, 1.0, 1.0, 1.0, 1.0, 1.0, 1.0, 1.0, 1.0, 1.0, 1.0, 1.0, 1.0, 1.0, 1.0, 1.0, 1.0, 1.0, 1.0, 1.0, 1.0, 1.0, 1.0, 1.0, 1.0, 1.0, 1.0, 1.0, 1.0, 1.0, 1.0, 1.0, 1.0, 1.0, 1.0, 1.0, 1.0, 1.0, 1.0, 1.0, 1.0, 1.0, 1.0, 1.0, 1.0, 1.0, 1.0, 1.0, 1.0, 1.0, 1.0, 1.0, 1.0, 1.0, 1.0, 1.0, 1.0, 1.0, 1.0, 1.0, 1.0, 1.0, 1.0, 1.0, 1.0, 1.0, 1.0, 1.0, 1.0, 1.0, 1.0, 1.0, 1.0, 1.0, 1.0, 1.0, 1.0, 1.0, 1.0, 1.0, 1.0, 1.0, 1.0, 1.0, 1.0, 1.0, 1.0, 1.0, 1.0, 1.0, 1.0, 1.0, 1.0, 1.0, 1.0, 1.0, 1.0, 1.0, 1.0, 1.0, 1.0, 1.0, 1.0, 1.0, 1.0, 1.0, 1.0, 1.0, 1.0, 1.0, 1.0, 1.0, 1.0, 1.0, 1.0, 1.0, 1.0, 1.0, 1.0, 1.0, 1.0, 1.0, 1.0, 1.0, 1.0, 1.0, 1.0, 1.0, 1.0, 1.0, 1.0, 1.0, 1.0, 1.0, 1.0, 1.0, 1.0, 1.0, 1.0, 1.0, 1.0, 1.0, 1.0, 1.0, 1.0, 1.0, 1.0, 1.0, 1.0, 1.0, 1.0, 1.0, 1.0, 1.0, 1.0, 1.0, 1.0, 1.0, 1.0, 1.0, 1.0, 1.0, 1.0, 1.0, 1.0, 1.0, 1.0, 1.0, 1.0, 1.0, 1.0, 1.0, 1.0, 1.0, 1.0, 1.0, 1.0, 1.0, 1.0, 1.0, 1.0, 1.0, 1.0, 1.0, 1.0, 1.0, 1.0, 1.0, 1.0, 1.0, 1.0, 1.0, 1.0, 1.0, 1.0, 1.0, 1.0, 1.0, 1.0, 1.0, 1.0, 1.0, 1.0, 1.0, 1.0, 1.0, 1.0, 1.0, 1.0, 1.0, 1.0, 1.0, 1.0, 1.0, 1.0, 1.0, 1.0, 1.0, 1.0, 1.0, 1.0, 1.0, 1.0, 1.0, 1.0, 1.0, 1.0, 1.0, 1.0, 1.0, 1.0, 1.0, 1.0, 1.0, 1.0, 1.0, 1.0, 1.0, 1.0, 1.0, 1.0, 1.0, 1.0, 1.0, 1.0, 1.0, 1.0, 1.0, 1.0, 1.0, 1.0, 1.0, 1.0, 1.0, 1.0, 1.0, 1.0, 1.0, 1.0, 1.0, 1.0, 1.0, 1.0, 1.0, 1.0, 1.0, 1.0, 1.0, 1.0, 1.0, 1.0, 1.0, 1.0, 1.0, 1.0, 1.0, 1.0, 1.0, 1.0, 1.0, 1.0, 1.0, 1.0, 1.0, 1.0, 1.0, 1.0, 1.0, 1.0, 1.0, 1.0, 1.0, 1.0, 1.0, 1.0, 1.0, 1.0, 1.0, 1.0, 1.0, 1.0, 1.0, 1.0, 1.0, 1.0, 1.0, 1.0, 1.0, 1.0, 1.0, 1.0, 1.0, 1.0, 1.0, 1.0, 1.0, 1.0, 1.0, 1.0, 1.0, 1.0, 1.0, 1.0, 1.0, 1.0, 1.0, 1.0, 1.0, 1.0, 1.0, 1.0, 1.0, 1.0, 1.0, 1.0, 1.0, 1.0, 1.0, 1.0, 1.0, 1.0, 1.0, 1.0, 1.0, 1.0, 1.0, 1.0, 1.0, 1.0], "axons_y": [-199.611744981054, -178.84781723755322, -154.0302214447346, -138.6177873676037, -115.2157266014826, -89.19322499525508, -65.82025580067143, -45.39802262462993, -29.096087485929203, -29.99091800329812, -12.24891978277886, 11.913530449886004, 38.27832043348874, 49.90117632043167, 72.29594777215559, 87.43795097768529, 105.71318855179383, 122.90711966850212, 145.50118762962722, 171.56464880261288, 195.3781282155548, 220.7651750295476, -223.94096541997888, -201.70798994781478, -179.7269446931214, -162.0600810701191, -143.1048042946009, -124.44011629142466, -103.78616139663899, -81.91425024588396, -56.97114994961032, -35.064796512279536, -13.046948505275727, 9.387429246832022, 30.047449815546315, 45.366405204957026, 51.62127071228424, 65.51680831017616, 90.03682000702725, 113.56391743146403, 132.61052336536443, 153.6160484359321, 176.43181863950525, 198.22049246690617, 207.74771379560107, -220.12966674400684, -200.0739770588993, -158.9511072471652, -141.2907270751433, -125.24108546728579, -101.70565817228966, -76.34049516250045, -59.63277174129767, -43.6806648145921, -26.04109670134093, -8.90533202108392, 9.104035153334147, 28.286897654056894, 70.2475637670366, 115.7161829169761, 141.023150204001, 150.889633442004, 163.6477133667171, 186.18647036475414, 222.5484216931763, 242.56472800334862, -233.3936413944854, -209.68934043821213, -179.51903053318512, -159.00532196993555, -135.0421157393974, -115.96418777097728, -92.61295814666033, -74.18428180884659, -56.88492645993858, -41.10720245852788, -2.8369424627597177, 41.26385212008334, 63.356605494740585, 89.07213931616114, 102.02216260763905, 126.90366794838876, 171.36012379249198, 200.81754184713228, 220.85635442665827, -239.1354051854746, -220.93450189678762, -186.00952960431428, -168.15127027315043, -143.7380436067243, -117.66165124410989, -93.25807212282069, -73.36805144940011, -59.538468428051104, -41.15745140477236, -24.282875622331304, -21.249150284966284, 18.882246941596385, 36.348707436272676, 59.372258977720435, 80.94537862834412, 136.76762576231457, 160.8580779734213, 185.27583936136685, 207.44059619494672, 225.1400033190401, 241.94392238946057, -245.04739336486386, -222.1132242925685, -191.24484326029688, -175.4230364367915, -150.84607048007467, -125.95630116992443, -106.39581961927885, -84.67532229861504, -62.724543737016106, -43.82424588476205, -22.812869997910475, -2.170435504590426, 20.77003018544758, 39.99796946549647, 59.869628235970566, 81.89619228859434, 110.48528710661381, 127.16846276741734, 148.30922670879548, 178.18695638784263, 200.29741148672298, 220.39023852587698, 242.08437516893704, -233.0492986561035, -211.93666356285937, -199.83532842471578, -165.86640125277484, -144.96823695655448, -129.83481518361287, -106.82438285928124, -81.8299076631573, -64.71322421206648, -41.54964826009736, -26.622157840452342, -4.723723534333877, 20.2668983273155, 43.852947321360624, 64.05390909948426, 74.01420849215185, 107.59136926119388, 131.24099016929398, 157.69097532606784, 174.42306125551187, 197.67731971148868, 221.08040837266, 254.51575651744034, -252.3635001133063, -195.04801349915567, -191.64581405989085, -154.51478674361974, -145.81718515584743, -98.78974982144368, -68.31819911768642, -47.10714014121894, -16.324976847484727, 14.116658295355178, 27.409569972816037, 45.87546328410045, 65.8532574716619, 86.3423409437917, 109.16150525916008, 126.29872183184436, 145.7883305090018, 157.4455802589619, 198.25804048538888, 234.9275871020267, 254.57732123900652, -241.0851734044338, -221.52526191744474, -174.5601288706494, -131.8324946448447, -105.75556509133982, -86.50659350192569, -59.42735496159144, -40.991939351996415, -22.08628204818133, 2.4093742481946347, 20.39184653648472, 45.8735238970826, 69.63697138590487, 91.1888088735308, 103.98061653839255, 119.02027065606127, 137.1788857494431, 175.97194966454705, 215.30332710090372, 240.57687026831204, -239.95556438969925, -219.86722672743218, -199.2924158233785, -175.44598084543784, -153.29614117004027, -129.6622831041083, -106.87697421869089, -80.66508881041214, -51.15222389188864, -26.967654875628988, -3.316927251264151, 18.246105106200805, 35.843844203501476, 58.68918037008827, 83.52225703388673, 107.05241017370889, 122.59454540570526, 148.09282080285124, 173.4005686068412, 197.40682398055145, 221.405778175229, 257.98918700747805, -220.96900181775052, -200.7478515063644, -179.83956157799585, -160.32077292983908, -140.06292820882962, -118.31460757832151, -97.04428870739318, -72.2625321481275, -48.80341031464696, -25.924180058234477, 0.7983396849435799, 25.46650355952733, 43.461091917531, 63.293357992665754, 88.6484922627889, 113.945570753533, 131.85806587651862, 156.1206859711189, 181.10885638915664, 200.62127313640573, 218.2716562793658, 240.65611373747086, -254.60236640254269, -222.6128035490298, -202.5516413086325, -177.80543959212497, -150.9629286385314, -128.04474288102938, -109.1588811937342, -88.72330973314158, -63.03421003466591, -36.20831565522398, -9.828602148526647, 16.998421108630396, 42.67214575926085, 66.79125738370345, 96.32006781018781, 122.7165935308293, 136.11572642774615, 149.15984073303628, 169.1139778006125, 188.69983062147548, 205.98803805522223, 227.44072989308853, -208.54286242476604, -189.0452420335381, -166.30837632478344, -144.19585741282995, -127.27942447097445, -106.44449153569559, -83.93295710035682, -65.1763273353568, -46.33829371408746, -25.234483572634968, 1.3108811436595018, 23.446739317148673, 41.62592123695399, 57.78810275344065, 80.72792595200589, 132.2157847707447, 155.1558719912062, 169.7634841563668, 192.5203525395117, 214.98238296706066, 244.69342643703763, -240.85313044105467, -197.89717435192637, -174.74741516803826, -150.88710645210116, -127.17916264129511, -107.00385670181105, -86.05283834016491, -64.302041072924, -40.13997233290155, -15.827974533280978, 2.6101930364903523, 22.46029323024964, 42.006778187320435, 62.088280687930286, 87.33961599444591, 104.25235842063928, 109.64976290137064, 152.85172834487838, 174.15185322184675, 193.450059744494, 211.33993621883968, 232.27653474342094, -241.1812065174291, -223.306504912945, -200.7870081592613, -177.5906127127694, -152.4140086571496, -128.0603678652365, -86.92083811048064, -64.25208784212822, -46.75769030135683, -24.28571825744275, -6.3424237458437345, 26.205167197745432, 40.762295500730595, 54.24342678563824, 78.07364781073237, 104.02364754641577, 125.38575915942313, 164.74881802010788, 179.06451258661053, 202.81765344010896, 225.23054662940356, 250.612096105224, -243.5338314244754, -223.15285408814907, -193.67141663529452, -149.84075642601204, -133.14495909990507, -109.5043015999974, -85.95367360647963, -65.32117582149885, -42.112984255302315, -22.23839723285418, -5.590297981753162, 14.026449176484071, 37.11172885652983, 58.10927660372444, 81.07512864648898, 104.82047291638413, 132.5964230435861, 149.62942016210786, 179.90298309373523, 186.54261699460187, 221.65229944921924, 244.30783891831112, -243.3646534960284, -219.3554132880839, -178.89684050711634, -168.13058998526597, -151.09284926463735, -122.08800015535583, -102.67128796329463, -80.08534721026945, -46.6984050409775, -26.838421899426216, -9.496223521106696, 13.89323856164309, 36.59455540091542, 52.27619675239353, 74.75687558426975, 93.19285769272462, 120.14226565508666, 141.33951148634316, 200.62949378024027, 206.43995896208267, 228.89029530703002, -223.79726294458123, -204.46133352455033, -185.8669107565448, -162.26875662904197, -139.38373927455092, -131.83261365868188, -115.15953026824663, -88.40546210100594, -62.167561530413856, -43.791700700671406, -19.09793329357724, 8.223655199981003, 35.34944047908685, 58.46392015291508, 79.03482300920483, 103.4881713766704, 127.56979327988657, 160.13282831125593, 175.75633117429453, 221.50644124512814, -232.57838914917994, -209.77648102578928, -188.79320638909243, -169.59996726639045, -148.9194492275717, -124.45165180641781, -104.26858733177279, -84.92405880036455, -62.522750896934035, -40.75679761814987, -0.755515164380655, 26.041360501874394, 46.317886023268, 71.17148075355401, 89.93403417508765, 109.48888182738696, 132.50712620455155, 150.54612547369692, 166.44991104444168, 198.1208161548713, 223.0433544140282, -241.52118353389577, -238.21558425325054, -210.8607535706751, -172.90677812509554, -157.70877497525856, -131.8231982071356, -107.41572119288006, -86.40375271802256, -62.46905301891062, -36.03302447246351, -17.124630890264687, 6.531957845325215, 20.546334714674945, 40.176527874843416, 61.306227721388666, 85.62642843198184, 107.93652483067848, 129.66559112601507, 148.80780750605444, 168.46893662051517, 184.80387281878663, 202.55819026820242, 210.2267487912177, -217.96126656615994, -196.2772807222382, -180.85118392202196, -167.69473627242004, -145.96802576477884, -125.36647751422316, -107.14539063864538, -88.5231872149548, -67.99647238146467, -44.13868275703178, -23.238964632513145, -2.194649525676301, 28.357648380246633, 51.48991706987914, 72.02136962182769, 92.07828311231981, 110.85247437893223, 126.84900907797784, 154.12288538734373, 178.96815460386048, 188.3806030970848, 234.83838607402504, -224.34571896027467, -202.35140590761452, -187.48739972255882, -145.22140356321444, -124.62525777685032, -129.2990283325944, -112.12032058653486, -82.60588560275059, -64.38198386408986, -41.932082918033196, -22.005858187454184, -3.0708406775712493, 16.99935890194719, 43.308729248813904, 62.95638369645932, 81.4409551061017, 103.33588794604368, 112.46010742275833, 149.91531392394978, 173.0501598807763, 196.3303409212773, 200.93270264937658, 216.27224898477132, -206.31876957794563, -181.88293057685067, -163.7132896666974, -148.8813730876135, -120.30904233212334, -103.94996867970531, -103.36409515578255, -69.86242162561088, -55.59431079624824, -32.62077061916463, -15.497227532911795, 1.2058771499637106, 27.654007781525916, 53.45029175491458, 68.22722318211268, 92.93285740017299, 80.78126221282896, 106.67914877599921, 132.27057846483856, 156.76676332173352, 183.8202523879404, 225.70696688889785], "axons_z": [-211.82480804580473, -225.34378180627655, -225.04125661418132, -240.3175975060084, -247.718838373861, -247.3558239540168, -240.2166522120828, -234.98754962873335, -226.42461680342905, -246.00990754528357, -236.5549280426187, -237.38784975360073, -238.06288160137743, -261.103092161686, -260.9664791212204, -247.8855567994923, -241.4016116887519, -233.88077207488828, -231.3657572117566, -233.56593661500852, -220.74514599367828, -204.42402158830262, -189.78563649603322, -192.79711336648242, -195.382854567785, -207.98834803949498, -208.53543494509796, -221.39728313980527, -228.1623544199898, -222.41760168686739, -214.80549037910947, -209.83817986573143, -212.13479944233, -214.88506981729677, -215.01998713542167, -199.4765552598235, -217.64650269305557, -238.00173422439573, -223.44102903025325, -217.0501090118882, -212.06145597608798, -209.6530145113951, -208.1910797363397, -202.3690616567103, -185.72932468451455, -168.361291581766, -171.93708978541628, -190.45349807888357, -189.5055458142867, -199.63854999481507, -204.47501414044865, -198.12552422856422, -182.25118672349876, -194.06271387544763, -194.5133926808102, -190.73715030839656, -195.38444166271304, -194.86472812284998, -209.37927699707154, -194.01020898110153, -191.64402862708698, -170.6294519845948, -187.95557875285192, -184.73746557858837, -171.12924448834673, -150.62325335350704, -149.63947894329758, -150.53518712661858, -173.75940920677988, -169.83865077071684, -171.50226112540454, -180.68337836768114, -179.75130379017182, -167.6121264756642, -156.95850337586137, -169.9607075705928, -174.1732514666792, -180.50842142914829, -187.51815700902193, -195.25359981367717, -173.26770018307633, -170.4565495851591, -168.81562596379513, -163.47668041455677, -153.28238497064103, -117.59813236667554, -128.8564596488948, -156.66414412941816, -144.22988613065917, -150.37517969524671, -157.1701756516897, -155.47774240010676, -148.68769744537147, -137.17074723150998, -146.59370585469728, -158.22288892974035, -176.6950339171776, -174.86599299249255, -161.90472503718533, -160.87755024061875, -170.1069685273035, -148.05047844673354, -149.1661089593645, -142.00575244418548, -141.08848750264818, -136.0971267362804, -128.06756647880027, -97.7335858439573, -102.92219084512381, -137.24864066912878, -120.32722448231279, -126.1329459122711, -136.89359149868017, -137.86023513707983, -129.23061259085543, -116.76485713816604, -127.26422642149402, -139.13617586478065, -151.19737486495532, -153.1151052475261, -143.0529195784404, -136.80168316786538, -145.19041537017355, -147.54766477531552, -130.22734647105318, -127.34293441815815, -117.2791790591008, -123.04833480712948, -116.16481932803694, -106.29318716789533, -80.86820707050722, -81.17728983007314, -116.04249666428238, -96.25215177572684, -104.89518371667317, -117.38808903914475, -114.74415119578285, -105.60047174578138, -95.37900477759484, -105.67033273635552, -120.35502281412207, -124.34569455943819, -131.17317163012967, -119.76002503590584, -107.70816566474976, -124.01960826606272, -119.67582451233864, -109.15871966067576, -107.34786932348572, -90.80636814651895, -101.47433415083388, -91.05545111629924, -84.46914565895347, -67.68348758406044, -70.38672081704662, -92.3550968868555, -69.76638737424733, -86.10075915877046, -91.23013804895335, -76.92879268016009, -81.74191238861503, -99.86985441616588, -105.00339130707081, -85.40783270282172, -95.2240920681563, -87.09920314882703, -106.5385788454786, -97.05488579359111, -87.8252932453911, -91.0114453925642, -74.49727623386428, -75.99940131200952, -69.99049587466027, -62.69659263091867, -45.37030444828878, -60.51051969611222, -73.43203552076821, -67.88161572683086, -70.05606018846694, -74.2461575868396, -61.114911678631756, -60.51675559879092, -73.34104975136307, -81.28144469699008, -64.30773032086002, -70.32333423330364, -66.94714226513084, -79.7764008846839, -58.37348744230834, -70.31029072648252, -72.85015019787083, -66.7188194109129, -56.31356818777755, -47.17346312525525, -23.783363213347698, -36.97387510848329, -48.156843565458026, -53.003672702000586, -46.961959518655945, -44.39676404040964, -47.20838289444837, -51.625568646948565, -41.05745414878589, -44.55309977858548, -54.21393621929724, -42.78905013502026, -49.16168497841373, -47.432498630399074, -49.04991327799292, -38.4098052882111, -51.38826440302682, -52.19893028385035, -44.33559602479569, -39.00621638338041, -32.41801622255081, -29.60242477876492, -15.296842189397557, -24.188458865824405, -32.68199446108531, -24.79587412486822, -26.384747395725306, -27.35218031488088, -25.95534099659985, -24.728105716393294, -18.07406747694062, -20.255609160555885, -25.982643346279488, -24.96771371595353, -32.04784706181461, -23.84899982166869, -23.379100912651825, -16.587845379747407, -32.29532332073587, -24.953444389685878, -21.837844386108983, -17.037911059287886, -10.599011748794984, -11.222773144863593, -5.457903801825131, 5.392839203843193, -1.9163180071173487, -7.274384295230339, -3.8959527871182367, -9.260548012969522, -10.599061243430144, -3.4935210489940705, 0.5262155515959129, 1.533158351835885, 1.0233675672993985, -3.5278751904389836, -9.105371099530533, 1.4659005482056726, 2.207348075888149, 8.706324323040402, -11.375031476671928, 6.965558701594884, -4.240102311853264, -2.728531691400392, 3.0743932710941584, 5.651398682378057, 17.972315259299148, 15.436067904044792, 16.636329925716325, 18.055672734199224, 9.901361062715093, 17.33313219641022, 18.19313021147419, 23.865774186757882, 19.36202468792993, 23.12044291124208, 27.107437614678634, 18.21568841287417, 13.436530531279109, 21.822687604289154, 23.970267231667666, 34.37972539555519, 28.983353838257646, 15.508011927398588, 21.301906160908402, 17.91229983393313, 11.635607077838744, 16.796950839083735, 36.74022084651754, 38.17358189170124, 39.96820200160169, 29.842983080661444, 41.3921872531371, 37.843759440332555, 47.362445472275795, 41.82437168686116, 42.872045791254116, 57.27603135344813, 41.42360742207382, 32.38416056375876, 44.036612683158154, 49.266138474204645, 23.51253283429683, 43.32028699203857, 54.181677113319274, 37.99362667041573, 44.60295858896444, 36.696111946986335, 29.125238591897983, 48.02241361081668, 34.60681681606349, 59.388081088565855, 61.54612938134466, 65.87896216779627, 54.72851591589332, 61.213332424283024, 73.67702073958749, 60.90306177198273, 64.42228946605229, 78.3034413032732, 66.0123131723525, 51.63031004085687, 68.97053965342093, 70.66791171728958, 62.23476462578133, 57.06693585325513, 79.248074507078, 59.90916162853361, 64.51078255567568, 54.130063660414784, 45.9993861595001, 66.74542637591564, 59.60066170551492, 81.11643642867175, 87.53090360169104, 78.347457050435, 75.20133175732094, 86.91200481232725, 96.08963428014467, 81.80138908490908, 88.33063507793794, 99.75943752103696, 87.00128348928764, 84.17463237061486, 94.77507802842155, 91.35885447518403, 85.58608098273656, 79.79937672456731, 96.00008023784842, 100.74343400383518, 79.03325694919177, 74.44797914811532, 72.67531717763542, 87.01119438806236, 84.6684998327029, 104.03273491342414, 81.94161102172984, 106.43387216743673, 94.96946380766727, 106.14153348746599, 108.38790716661624, 102.00496422096353, 109.15630029235562, 123.53031582810165, 113.90432581209791, 104.95442235248119, 116.08196104410017, 109.2996898316115, 106.68440722286358, 107.5562784312621, 113.91371954560522, 109.63921007090183, 89.32609648903905, 91.6418436370276, 106.56302650473934, 103.75460410404261, 129.7371754773256, 125.72450616521687, 133.0520438901681, 112.28051625921714, 128.16653518929022, 130.28153727487725, 115.23640610081267, 121.30878213884777, 145.8234242216308, 139.92832042278425, 130.23218205549963, 134.32639314825124, 128.69237218388355, 127.41503268113095, 129.1185961531524, 111.54431479128336, 127.75685805444127, 113.02462738754022, 123.90488169177888, 126.24313223411224, 151.3801518479464, 146.26643110179424, 156.38775984369778, 151.22216337481635, 146.96285037041446, 156.79655478992962, 137.4952703521827, 140.112603034731, 164.0316441289993, 153.44868798516757, 151.44785359540987, 149.17115396355712, 146.12070158782925, 150.73731936557436, 151.64263572867233, 134.501002589871, 148.5697782669828, 127.06223039045736, 137.85162948388694, 106.55622207054506, 149.0914171773703, 150.65749548007847, 165.06783014718866, 181.04106854112248, 177.12810765947768, 168.44257133615372, 181.71903526585515, 170.82383414024196, 165.7830694624763, 185.14581760733344, 185.86484402843607, 172.13224498897353, 171.0612683173588, 167.70441751297298, 168.41354506422687, 170.5521829982659, 177.11175064275275, 165.49772909433463, 168.22838836606962, 149.13318564122608, 144.15090010808666, 164.60745815073884, 173.3784171329016, 169.77002768686822, 183.39396075971248, 200.85722078026654, 202.95388788170732, 198.39495737524945, 191.60139353301992, 208.86100388892334, 194.9315386888136, 191.63977732639148, 207.47930927877206, 203.94346465440884, 193.73289429455008, 188.0569821464561, 186.98552812050178, 190.4946471706546, 188.49533023386198, 204.71027948356098, 187.35211916123808, 184.74027813475303, 167.38123960129332, 159.58380561903607, 197.77620783036093, 188.9727023085284, 203.47526739410006, 225.84712194450472, 237.92194463291838, 215.8073543603277, 210.70111271896144, 236.74136858061286, 215.26413798578974, 217.39429776727573, 227.18359084620292, 223.37953790191295, 216.49826019194535, 216.82305134510614, 203.98376448194, 207.2641874980276, 206.63259544850678, 223.16020593136167, 209.71721352559948, 206.50752702532512, 183.2853758642728, 205.51061826369255, 186.69319893310623, 217.57296523115915, 221.79100770724224, 219.6184882811435, 248.0494398980858, 264.80733894567084, 227.33536436583532, 248.63190088042109, 260.3137099227222, 238.5267217889953, 245.35639481561915, 256.4531068186664, 243.48832521637712, 241.518000153474, 240.3934219306383, 223.99204628396544, 223.38550741000324, 244.8435626658757, 244.85838283576004, 229.65045476744166, 231.18563830545588, 232.00007086622955, 205.1296464629802], "NoR_relative_position": [0.6668472546609636, 0.7915302829382448, 0.39163414781728556, 0.558106499910836, 0.15229771151188864, 0.4024218454962998, 0.7028105269739172, 0.5641519280267195, 0.5563992646127057, 0.09358354912691913, 0.13992504888546065, 0.9470313029991346, 0.9458926558222281, 0.5609320413389921, 0.8696102005278236, 0.4614542610348298, 0.48526106668402635, 0.7738195564102173, 0.36297441384187945, 0.18883514661144396, 0.21078703526031495, 0.7294948219740347, 0.9400015011872691, 0.9449704946385193, 0.8567977273461187, 0.4174085135910449, 0.04049959328730135, 0.19544895975486087, 0.5449675782166422, 0.2105705718338312, 0.07388602406406242, 0.7654943211063802, 0.8559216597833721, 0.9725320547030943, 0.644165607289489, 0.9145364028698934, 0.9675322730167554, 0.204623916650715, 0.9579455939418742, 0.6260759090131277, 0.4954587116770882, 0.586472719393606, 0.44899882868383023, 0.2250885739913452, 0.7357728776665503, 0.8389463673473788, 0.39260478662895215, 0.5651567393865029, 0.09378517943655795, 0.20799080129505254, 0.9038119560528503, 0.09357962494065264, 0.566183207530718, 0.7268291145398024, 0.5428826746351999, 0.7977762046084772, 0.618700730840468, 0.22729435939385478, 0.007208787005168027, 0.5167317294987814, 0.8079754461352524, 0.8449194238996198, 0.24472105266793875, 0.7989524122165085, 0.27873547185331726, 0.9815172357655244, 0.15557657249362866, 0.9756364143266804, 0.8645824435841212, 0.9772383769492399, 0.7978427811417197, 0.38957873964394063, 0.2323335188694433, 0.13620816965155347, 0.4896254027754736, 0.09774367104758264, 0.0018121929741736764, 0.10470855635470522, 0.6900446560765552, 0.47858271184931456, 0.12360546035466558, 0.8974825362592677, 0.3052613332597831, 0.09482494102059302, 0.023170848918373843, 0.938878425765932, 0.48101699422182964, 0.09641879874265402, 0.12251767836525951, 0.2763467659284995, 0.26222067683697636, 0.04968854155183777, 0.24140843963918812, 0.6897928385833492, 0.3584137525493244, 0.22762331968306548, 0.615233200914618, 0.9235249015068443, 0.030309049068964256, 0.46562989877652994, 0.17142415285946122, 0.31161376702104415, 0.02150259268598753, 0.8272989091162666, 0.38785735746370376, 0.9448395530490511, 0.3333146799331449, 0.006689194792977027, 0.3570269029648516, 0.5222513657303196, 0.5122816825746324, 0.433614636419979, 0.6715490642453564, 0.7449827512163408, 0.10313009780124216, 0.1278453027102604, 0.0330239902808247, 0.8251744263434141, 0.9473423760167139, 0.7692344502923978, 0.6817157482912901, 0.8668606739893919, 0.28472389687768196, 0.6765424621683214, 0.8081039746185384, 0.48519610819555525, 0.2800896462350637, 0.7728901632876919, 0.9071865577462354, 0.7823421537004203, 0.2720254210301388, 0.9835538796596794, 0.8908801001350396, 0.6754290769518696, 0.250499702664178, 0.5536757412465638, 0.25221937007187045, 0.945871042972017, 0.1507607574886647, 0.14020395229985216, 0.9467051308082892, 0.4946122491462899, 0.6317525583568593, 0.08580826754896842, 0.7203091592645616, 0.32791494178904834, 0.43811195335737396, 0.21539469046886295, 0.4053949907602552, 0.12565745612479484, 0.40841845198274407, 0.8699163592280632, 0.30981168077369814, 0.9487053477539469, 0.8269064333370527, 0.5468558113520725, 0.7919386358407029, 0.6882280068499457, 0.22679472052156024, 0.1992580175588058, 0.5918214077522342, 0.760578409835104, 0.7728364183551639, 0.34455217452271814, 0.37385856986123533, 0.1560241340180787, 0.12405821127916528, 0.46825341673029997, 0.23326947539611131, 0.13310382309180102, 0.6239279195925322, 0.46131861822816245, 0.4528211574488171, 0.2836029457553667, 0.19501024298948266, 0.9005454033227253, 0.04685647462346132, 0.13973441133307818, 0.9585540166079144, 0.9030082044330534, 0.01698140273530846, 0.8334629167681071, 0.10805774073201702, 0.4031268030593036, 0.6075677930059534, 0.6836550942931268, 0.691188866554598, 0.14494577998268754, 0.7063578080453985, 0.18830182984012167, 0.3098045904630532, 0.472012037527491, 0.9668744307570053, 0.9870574466783378, 0.2422227421770966, 0.3741554369863723, 0.8954431913452112, 0.10571727080923932, 0.5310146788533628, 0.8595973440605837, 0.5247470629994816, 0.11761309656971275, 0.3657223773184769, 0.03649435668787071, 0.6757724986023422, 0.9991030592991132, 0.6676958264074646, 0.7174910134483284, 0.4292149851287682, 0.5693057406167435, 0.602823968135623, 0.8534207261914611, 0.06162775607252535, 0.4514690851390367, 0.07912217087960205, 0.7162542118343191, 0.8427806456573512, 0.8648080577181824, 0.2624853121003139, 0.57746061490266, 0.7779213249304037, 0.7660988321094773, 0.8083686309802531, 0.3073864553114518, 0.4271124951213866, 0.12679650095583694, 0.23655197248235282, 0.7770816666296717, 0.3782001245798997, 0.5686396788902865, 0.10351375035379973, 0.6502325150185485, 0.6423474677866131, 0.21306309992375294, 0.8155524412989954, 0.8739063822832592, 0.8404617251459864, 0.6912464558833253, 0.9146717935210555, 0.09912786373435489, 0.2509670623380861, 0.0009872691177935655, 0.7299152057431919, 0.8485252411906797, 0.8498508181996284, 0.02178878682229335, 0.5390806205090476, 0.6020157869217597, 0.3625764917105444, 0.7798459170058252, 0.056112009263030393, 0.07636311404584639, 0.808680139294432, 0.3862601086308791, 0.7507916378108603, 0.4442367435889738, 0.7189852391247056, 0.5998434337056213, 0.3142559955054768, 0.6099887035511158, 0.463418330085552, 0.6881717455525455, 0.1631366182107955, 0.6952677793481531, 0.7232308537817959, 0.6856232568555866, 0.5942376757217448, 0.9962790621837885, 0.1835559698729572, 0.8990896326413679, 0.6584303906816711, 0.8995126417489958, 0.8427880024323887, 0.26987826548122495, 0.8031191663220131, 0.12070270185058463, 0.1719340926409859, 0.7626426465752428, 0.2248666195585124, 0.6460140311521123, 0.476049871235516, 0.7580484351870398, 0.6831762187911398, 0.1617205620901221, 0.970891345600501, 0.46107848322540235, 0.7058677171376919, 0.06671640575691529, 0.4489467007642999, 0.16952652651145228, 0.3075036780100624, 0.8387537962476106, 0.46272020774208966, 0.9707645347199881, 0.9126648253926931, 0.4500747761057402, 0.5380272527149652, 0.1414821895188264, 0.503025142787195, 0.43510770828091117, 0.9421314171447688, 0.7011319703321109, 0.703166506865917, 0.22598030796415214, 0.746477482767286, 0.6340630827500556, 0.3105890543458413, 0.5483375426774061, 0.7130303468400864, 0.4041153548758625, 0.31243237048970895, 0.23338102540482308, 0.4816529155631002, 0.17741561047573173, 0.4215954829232871, 0.567722270032648, 0.8221331762526263, 0.7906499175067172, 0.5870233931366314, 0.889032132147202, 0.6549515406203271, 0.3095731075316065, 0.6225634924958848, 0.759105650103402, 0.7875798892138041, 0.8975628779029492, 0.526482480257358, 0.9196837225648942, 0.7750400384323842, 0.3739548646951506, 0.5905079847108251, 0.8388439854867249, 0.5165429521596935, 0.19598369353728273, 0.8963105188091651, 0.33599750289620156, 0.07863971545388848, 0.9937974544467569, 0.993983524995812, 0.14769609579945753, 0.28463719037402213, 0.7269609041966352, 0.19250301355299848, 0.19786755187680927, 0.0032785229029225205, 0.6047313826122684, 0.09260440043808638, 0.6625024688622796, 0.046983291969756036, 0.32727045426154233, 0.8321367736594883, 0.19281405333732105, 0.4238830821807419, 0.019806262412146003, 0.6660635266280743, 0.1885532004458581, 0.2147209131334431, 0.8512695575379987, 0.9756988703296583, 0.8733447020715365, 0.40065479924104885, 0.4445354542944474, 0.4555269667895053, 0.42643426897230097, 0.9889465482978778, 0.20719000761539608, 0.6219488259305653, 0.12594482744332103, 0.7031698062423256, 0.7273513445833247, 0.28010705039069694, 0.9426474726281995, 0.673310069871496, 0.20320640213313768, 0.7667602306514854, 0.4455196035010257, 0.8317131778018615, 0.31021106105385143, 0.5626701596791394, 0.2962107241399873, 0.38024069652322257, 0.005440985260222075, 0.5632911659087962, 0.3285206276771597, 0.7668271339602626, 0.7316924784937746, 0.7031918661974228, 0.4795415829329597, 0.1692596234032947, 0.5538784465751049, 0.24259678453950895, 0.4918958747427421, 0.7639027326809811, 0.9209886974733085, 0.44367564722066377, 0.11197523306858448, 0.48596858491062456, 0.8848460090888791, 0.5118959059875521, 0.20053604022145288, 0.7790867510430043, 0.6901948281681144, 0.566032444917604, 0.005205024129834146, 0.8201033417715309, 0.09715909654353483, 0.0628677285071022, 0.8506013154149304, 0.18875501063819766, 0.8075594110477943, 0.20648177875241813, 0.11981253489008392, 0.7775391570056482, 0.8819553153742963, 0.30501399191458967, 0.9973644679224504, 0.020026540329941778, 0.1648482893787696, 0.9795101697328793, 0.9773487819789279, 0.43627435337704623, 0.6144248989593663, 0.6536986010617195, 0.7650515669136416, 0.22178197853624315, 0.745915142960338, 0.8213945390935989, 0.08205275616505758, 0.4108509900374788, 0.014515340485513506, 0.42193722917320853, 0.36047848191401033, 0.6020536787900288, 0.20287955055267803, 0.5481997690653783, 0.5950389772154733, 0.8356340431298943, 0.8195971567724035, 0.34615056476351747, 0.5736963656438487, 0.015143657108308672, 0.6411746818238707, 0.22324061828884034, 0.3184641058174912, 0.370998837541607, 0.19702524976910785, 0.7846673862730872, 0.5226401891203328, 0.7831729692623424, 0.19797043991064622, 0.6393642238415541, 0.4480441292293067, 0.4358576137524883, 0.04978130937227976, 0.4730183039713618, 0.493813348661315, 0.13622665862555572, 0.761972854682558, 0.25787876082886685, 0.5527729781692982, 0.19280345706174773, 0.39944639196302445, 0.31860745707432137, 0.982387048342074, 0.44891483509817187, 0.42357158004929185, 0.4339552433065569, 0.949269983731297, 0.09241944686201342, 0.6457567769500073, 0.3645564055502152, 0.9706950332094413, 0.9897070934807789, 0.798247968603034, 0.2909522452608011, 0.5542890367438668, 0.49849001478604704, 0.35147965609742204, 0.68802007898879, 0.7718051331075972, 0.7144118523102437, 0.17386471609644627, 0.18677768916317894, 0.28819864815611185, 0.6436761256395784, 0.7765477262371556, 0.6513588642953937, 0.7137930524160822, 0.19545140350723256, 0.08440195180671384, 0.8132570552725319, 0.44774403913131855, 0.6124625888218939, 0.9994557966518176, 0.23573648954674287, 0.9108371749890438, 0.3644660381152047, 0.4806515131904341, 0.26294451476016545, 0.4715988929857128], "L": 12000, "N_intra": 0, "intra_stim_position": [], "intra_stim_t_start": [], "intra_stim_duration": [], "intra_stim_amplitude": [], "intra_stim_ON": [], "extra_stim": {"electrodes": {"0": {"ID": 0, "footprint": [2.5467904137606427, 2.5518142017271033, 2.5659229678794513, 2.571741619359236, 2.572366164300527, 2.5730016735999226, 2.5795535663336477, 2.605947260167058, 2.656244883394574, 2.7225110317588204, 2.8047744723514794, 2.903805745478669, 3.0213543636049454, 3.1139730877720653, 3.144076755885494, 3.1473195580615583, 3.150574038779343, 3.1819279353976997, 3.2897107896369158, 3.461892766006708, 3.657658284021183, 3.8768030842018453, 4.121131570588214, 4.391148234503236, 4.595430040200662, 4.6612403190490275, 4.668266459183734, 4.675305047189667, 4.742481954960196, 4.971667635706908, 5.3261141706723105, 5.715796408583932, 6.143867655957311, 6.613129190636284, 7.12878081727309, 7.519390693357284, 7.644758314630294, 7.658165249877127, 7.671600838291551, 7.800073161471629, 8.237142429883503, 8.915878357036364, 9.663707618374005, 10.48653856757691, 11.390188938622508, 12.384548097502972, 13.13851009077478, 13.381104099521025, 13.407056270040162, 13.433065625815935, 13.681690063717205, 14.526266167660397, 15.844970802399594, 17.30274267483112, 18.914723692157274, 20.697916658922978, 22.6723141273064, 24.17436857185246, 24.658838921765028, 24.710684124553154, 24.762646901883336, 25.26118663801293, 26.95958176286109, 29.61847921674421, 32.573668168372464, 35.85454755882419, 39.49981749798861, 43.55509490202275, 46.65314664685441, 47.65410324174802, 47.7613177283706, 47.868793863739356, 48.897244613008425, 52.40596912783778, 57.917226193104064, 64.03890781268376, 70.84575545523676, 78.40408640557759, 86.78797580916014, 93.17698856073267, 95.23549476136465, 95.45620107470558, 95.67737927394481, 97.79228543646747, 104.99254013189949, 116.23332031668394, 128.63454568716514, 142.2796733094024, 157.2672987245849, 173.65749151617692, 185.95068932287728, 189.87964218838655, 190.29893088570134, 190.71881527158703, 194.7283881730394, 208.2385214868048, 228.86936901588, 250.9565486569243, 274.406894620466, 299.06114555131285, 324.6529593488473, 342.9478178957122, 348.6055251765974, 349.2060871568944, 349.8067869334843, 355.4942067363267, 373.9763072624924, 400.25405485940746, 425.77289570702584, 449.9698729456556, 472.02459582654365, 491.4039240332936, 502.92817111156427, 506.1624875560173, 506.4924185277351, 506.8204004934848, 509.82564716876055, 518.2260260882202, 526.6784904932255, 530.6469607222157, 529.8850992886422, 524.5253148085698, 514.6285078107779, 505.29877710871864, 502.04584311147846, 501.69182923589494, 501.3358337238273, 497.87133227445764, 485.50609735058856, 465.2473345404573, 442.4462364105545, 417.75173120286036, 391.9649508047478, 365.56416431573405, 347.0605612653542, 341.3982386352672, 340.800575849151, 340.20312373392034, 334.56364498721854, 316.4148828875846, 291.09385350009006, 266.81489568347286, 243.80520868525403, 222.18471204503487, 202.03072528823273, 188.8578014030175, 184.9548268961549, 184.54597852087934, 184.1378709160656, 180.31382625062034, 168.34786843830557, 152.4097360746106, 137.86822748849258, 124.63913588374402, 112.62476506324722, 101.75111720172004, 94.78211744286584, 92.74111313863531, 92.52779391322046, 92.31495535739045, 90.32331319442316, 84.14655733958867, 76.03956948685523, 68.74817125747195, 62.18044215112776, 56.26917145645302, 50.95573541043716, 47.57313815223724, 46.58184483706806, 46.47830839006591, 46.375018855144184, 45.41196241686804, 42.42834873866162, 38.522928344742674, 35.01234921638857, 31.85555255939386, 29.018332439334575, 26.4671282559258, 24.841439473168126, 24.365799448160534, 24.31612790526268, 24.26655827724504, 23.802616136929302, 22.366748830559683, 20.482778687311065, 18.78888760039222, 17.262209506331043, 15.887765480313162, 14.647508668236895, 13.85634228822671, 13.623864501168862, 13.599534988162993, 13.575273215065332, 13.349014874763661, 12.648399829592213, 11.72955200750244, 10.904597778925995, 10.164419964019716, 9.502273586763158, 8.911595268361877, 8.539236794891416, 8.430653036035705, 8.419354902542844, 8.408088183293627, 8.303095972728178, 7.981349594724702, 7.5696024384864, 7.211727159862562, 6.903468654092969, 6.642314359155465, 6.423713516527735, 6.2970543188896055, 6.262028594035384, 6.258425168847074, 6.254842291286261, 6.2219762010969335, 6.128714719884383, 6.029985101135029, 5.974733193431456], "type": "LIFE", "is_multipolar": false, "label": "LIFE_1", "is_volume": false, "D": 25, "length": 1000, "x_shift": 6000.0, "y_c": -131, "z_c": -93}}, "stimuli": {"0": {"t": [0], "s": [0]}}, "synchronised_stimuli": {}, "synchronised": false, "global_time_serie": [], "type": "FEM_stim", "endoneurium": {"name": "endoneurium", "source": "Ranck_1965", "isotrop_cond": false, "sigma": 0, "sigma_xx": 0.571, "sigma_yy": 0.571, "sigma_zz": 0.085}, "perineurium": {"name": "perineurium", "source": "Ranck_1965", "isotrop_cond": true, "sigma": 0.002, "sigma_xx": 0, "sigma_yy": 0, "sigma_zz": 0}, "epineurium": {"name": "epineurium", "source": "Rank_1965", "isotrop_cond": true, "sigma": 0.085, "sigma_xx": 0, "sigma_yy": 0, "sigma_zz": 0}, "external_material": {"name": "saline", "source": "admitted_number", "isotrop_cond": true, "sigma": 0.5, "sigma_xx": 0, "sigma_yy": 0, "sigma_zz": 0}, "electrodes_label": ["LIFE_1"], "model_fname": null, "setup": true}, "footprints": {"0": {"0": [2.579571242198336, 2.580583967964686, 2.5857962350244077, 2.5955985165526574, 2.610154205833973, 2.6244700316044094, 2.6307543827247772, 2.6317031351794147, 2.632658856253024, 2.6399046447188272, 2.6595035069269843, 2.689590413203684, 2.7241269588233945, 2.7638028471620313, 2.8079053035137527, 2.856411515930317, 2.8975445354488016, 2.914936656370224, 2.917359554701847, 2.9197832995684414, 2.9374697772028004, 2.984465867714671, 3.0483028459759858, 3.117545485348958, 3.1919008570515635, 3.2708988405033543, 3.3556652717367816, 3.4253725629908214, 3.4540945057419887, 3.458169747990406, 3.4622553776197735, 3.4916424000206447, 3.5673184525655293, 3.6700472722681683, 3.7789269123987967, 3.89368460105221, 4.0148759432357295, 4.143018718070722, 4.247177499153765, 4.29004407648114, 4.29611796977139, 4.302204866250055, 4.3460285593064585, 4.45857028965008, 4.611040615678729, 4.770231777801797, 4.938184240961239, 5.114761819897469, 5.300142284239717, 5.450465503906072, 5.512431302033473, 5.521162248819935, 5.5299128799813655, 5.592957807753831, 5.755065292399784, 5.972395710416218, 6.200673812919156, 6.440239642362417, 6.692990708466104, 6.958235282472971, 7.173645071880583, 7.261911159744809, 7.274410375016619, 7.286938858829136, 7.377011776003202, 7.609085315510353, 7.9216497306208025, 8.249270095074662, 8.595334859725966, 8.95827848196317, 9.340327315175426, 9.651496438795519, 9.779163046459068, 9.797246415893007, 9.81536885570774, 9.945560104517085, 10.281944607703709, 10.733994914559732, 11.209829387617528, 11.711631704387223, 12.240781545317267, 12.799003247103657, 13.254563874416123, 13.442051566648148, 13.468533473845207, 13.495083889124537, 13.686160488202644, 14.17883373764069, 14.843840852083279, 15.544818096054918, 16.285145508545366, 17.065430399507836, 17.889605929221005, 18.563291214921897, 18.8399296729786, 18.879151933680962, 18.918477436353054, 19.200874951279417, 19.93100532857685, 20.916161967320676, 21.957595508055093, 23.05789402524248, 24.223294701369998, 25.454002933565175, 26.459935221704143, 26.874557203495847, 26.933354110479346, 26.99228904760886, 27.416544582171664, 28.513524587712954, 29.99652858007053, 31.56741782023119, 33.23173328458676, 34.99561513990953, 36.868476711633235, 38.402378000928486, 39.03720411951328, 39.12703727243621, 39.21710582533326, 39.86534859702669, 41.5418125266588, 43.8175104460464, 46.23500611567348, 48.80488267816775, 51.53849202715548, 54.44569217940242, 56.83651307751768, 57.82743707335125, 57.968302360692746, 58.1094607736806, 59.12317634699457, 61.74794552724227, 65.32172244599136, 69.1333516274968, 73.19833461849105, 77.53416677124869, 82.16850287301092, 85.99891563259574, 87.57941713617323, 87.80405390389804, 88.02931782399423, 89.65338881685835, 93.88515745259234, 99.65458582575012, 105.84384997152539, 112.475314860162, 119.58858510930804, 127.22934635295432, 133.56941005256277, 136.20199210597139, 136.57791108631167, 136.95518247348994, 139.66169200293038, 146.7289234739726, 156.43031958982556, 166.8959109581328, 178.17544098213082, 190.373995721211, 203.5764997401001, 214.60572465167564, 219.19741795143526, 219.85389243798983, 220.51337415400738, 225.27518678572548, 237.70495002654064, 254.92422585312647, 273.6608469038458, 294.10544523386454, 316.38115358551494, 340.7684292475677, 361.2986430974508, 369.9280371663649, 371.15923983462716, 372.3952994010174, 381.34322299174937, 404.9428903371189, 437.8996927606166, 474.1743318335828, 514.1574541067814, 558.2202272669418, 606.8868731662066, 648.3647255701567, 665.890697175693, 668.3862082928999, 670.8941255794202, 689.0937151980837, 737.172386534118, 804.5734263873838, 879.0829591323973, 960.7319168875937, 1049.4183971360262, 1145.5516460078488, 1224.2141930872413, 1256.875794437181, 1261.4878012987397, 1266.0972632624332, 1298.8505576302402, 1383.088076519175, 1492.5758268941017, 1602.1362900744407, 1708.382479778718, 1808.4420704047243, 1899.335849234674, 1963.0929394677828, 1985.6596571992193, 1988.8738796121957, 1992.0695175806286, 2014.9347374724082, 2066.4905664522407, 2121.099493158445, 2162.104332279804, 2193.8180022691117, 2211.0466475863145, 2215.8699311914625, 2210.695828780362, 2207.3631200216923, 2206.854953114726, 2206.3262790658355, 2201.8862028498506, 2185.034865281101, 2153.844970689587, 2108.697364401765, 2050.7262878978463, 1985.3047606368443, 1904.0876833503166, 1834.3981134620813, 1805.0543922109339, 1800.9962274343732, 1796.922811599672, 1769.4077310166306, 1687.4891961734932, 1580.1149681029551, 1470.1960355891808, 1360.3509218390795, 1253.4747777435593, 1150.9057215400808, 1076.0748712424152, 1046.5655965844662, 1042.54275919519, 1038.5310445583364, 1010.4408297193169, 943.0361456959736, 862.8616106955149, 790.1484774264072, 723.909475352283, 664.0909151981799, 609.9647762136377, 571.4131378907825, 556.8205076947911, 554.8124236315261, 552.8162997078394, 538.8370958253407, 505.6107006518834, 466.41369703491665, 430.8421542801652, 398.53170770748187, 369.1373067263871, 342.30152998435045, 323.06200849336204, 315.74780396211185, 314.7353380450495, 313.72704181864543, 306.66551303028075, 289.8105879989985, 269.7345239684078, 251.33846577237, 234.42562864845374, 218.81241503181502, 204.45133015051428, 194.05694292758542, 190.08327020910667, 189.53240390517388, 188.98328942181777, 185.12200787461975, 175.86940764320212, 164.75604455304443, 154.4651235467162, 144.921253053027, 136.05883131927257, 127.8237249403264, 121.81018945348869, 119.50506079977797, 119.18527670666587, 118.86614140178784, 116.62230579866662, 111.2169783336276, 104.68146430028548, 98.59029310084541, 92.90025107273291, 87.58776305510274, 82.61762687892433, 78.97264967126584, 77.57130105420156, 77.37683365567992, 77.18293484103359, 75.81593123913112, 72.5145029508612, 68.50886469069279, 64.75656626157561, 61.232020500459456, 57.92916050543524, 54.82616755909332, 52.54453663157272, 51.664600636090356, 51.5424967390476, 51.420709921759766, 50.56240814061315, 48.48100060554862, 45.9502216971692, 43.56822575162484, 41.33056225931539, 39.2231177299241, 37.23815330331143, 35.77518636876741, 35.20885666503201, 35.13008242184928, 35.05153201802625, 34.49915973105601, 33.16075031501661, 31.528711898047415, 29.987281819820158, 28.535339065782875, 27.16222463087482, 25.867805689041937, 24.911530720584416, 24.541309169629674, 24.48983996179866, 24.438416782592185, 24.075698358570126, 23.196782857911614, 22.12149770492202, 21.107257649568254, 20.148937547756443, 19.2429634130087, 18.385611875240322, 17.751507387283056, 17.505060966036407, 17.47095140645762, 17.436917936531778, 17.196744572702364, 16.61174519775618, 15.89695330777399, 15.221068159427386, 14.58233212637285, 13.978802922202293, 13.409642324678934, 12.987333500270791, 12.82435239925062, 12.801687454262844, 12.779070611634229, 12.619709712920349, 12.233507434711825, 11.761531492005629, 11.316597486396127, 10.896694888613945, 10.502396682835657, 10.130460833191075, 9.856656126510886, 9.750975498105515, 9.736297384334202, 9.721659035967534, 9.618567247775525, 9.369022812639452, 9.066295705825405, 8.782251470393824, 8.516268990286672, 8.26795405707162, 8.035834519249129, 7.866506402558385, 7.801534427499955, 7.792533613488107, 7.7835614213915045, 7.720499801651859, 7.5684595042333855, 7.385453691650535, 7.216458248763081, 7.061231921235712, 6.918832488783743, 6.788393593759949, 6.695449600883854, 6.660559119089445, 6.655761782081656, 6.650988567686421, 6.6174569519923985, 6.538024785959778, 6.446021093765038, 6.366081217655236, 6.296739239134432, 6.23873333951195, 6.191509717318094, 6.162554439048049, 6.152876983484887, 6.151599066032954, 6.150344062496579, 6.142048721031623, 6.125915632992179, 6.117822426750582]}, "1": {"0": [2.5953936535074504, 2.6912989769446036, 2.899966041158248, 3.2212417072569353, 3.6647323489025347, 4.016326097812674, 4.1023387303808, 4.107982780771393, 4.113639660446742, 4.203229323583902, 4.649914144485602, 5.513059654290338, 6.6094664349410746, 8.002660789505732, 9.781963883170533, 12.064373819986125, 13.841401461799807, 14.274966825806208, 14.303443526541201, 14.331985171915505, 14.783613924774432, 17.047175574877585, 21.488576736164912, 27.29771382393744, 34.954200877380195, 45.139126281245815, 58.8183098436984, 69.90007260703902, 72.65090798405905, 72.83260712604311, 73.01486449089592, 75.9116229297887, 90.7683864039131, 121.57760424009821, 165.1036752682049, 227.98875821482122, 321.46700114472156, 464.9453235514716, 596.2607091448456, 630.9588859286957, 633.2790317346594, 635.6091731999575, 672.8868692336825, 875.789422862752, 1317.6772465055355, 1801.2351363468267, 2100.0165536384125, 2130.4131307677353, 1892.78949774535, 1617.0958916479074, 1549.314312959889, 1544.76569500712, 1540.2130189841098, 1469.2240546273858, 1154.040011521702, 760.587986366343, 507.8863637583586, 348.84349167596145, 246.11550837686377, 177.4907153638603, 145.68201187865023, 139.591776990807, 139.20961647336813, 138.8286463544974, 133.0600665779524, 110.19055618405541, 82.67250891534191, 62.74642927425328, 48.121136525994686, 37.27625723436449, 29.16643496520786, 25.099005540162178, 24.292874484885168, 24.24206549525391, 24.191380195285475, 23.42083173550102, 20.276064749008857, 16.292103116035072, 13.254910213362267, 10.957348267863066, 9.238685687513213, 7.980273852740643, 7.378677732909256, 7.263351628494734, 7.256148393026615, 7.24898559123926, 7.141977382741967, 6.7271558015607384, 6.299193363783029, 6.147433063832104]}, "2": {"0": [2.607984996258898, 2.60956045259944, 2.61744362688505, 2.6281584053858236, 2.632876649771893, 2.6335362415653822, 2.6342064899026107, 2.6397295588735945, 2.656865922697608, 2.6862479313474124, 2.7221664983240563, 2.7647680830507593, 2.8144776395291173, 2.8712653074132155, 2.9187907883880966, 2.9374272372708092, 2.9398613786565275, 2.942327589395617, 2.961790185465504, 3.0165130673957288, 3.09503154251495, 3.1809067506836266, 3.2739766300945243, 3.374504298664935, 3.4828809040045092, 3.570331181265602, 3.6042116604217567, 3.6086097199154223, 3.6130111072721878, 3.6477553180538553, 3.7438339494057167, 3.8789349011765326, 4.02351139006913, 4.177524067282593, 4.341496230072791, 4.51590231123063, 4.654998339245918, 4.708921553975191, 4.715944119910449, 4.722982604121996, 4.778054866055396, 4.92962709566732, 5.141323966131641, 5.365210060163204, 5.6029753798622925, 5.855762959329368, 6.123256817846925, 6.33658594471429, 6.419033793579719, 6.429749876228567, 6.440489251236317, 6.5245129620969555, 6.7556658411458965, 7.078656133347739, 7.421364583506513, 7.784934318592698, 8.171460220488182, 8.581181746686472, 8.908055797540634, 9.034719110153597, 9.051178667210817, 9.067677196150376, 9.196857650917325, 9.552588917130256, 10.049421388314032, 10.57782858347689, 11.140040312824118, 11.73928368085697, 12.376984973075407, 12.886082174751936, 13.083447320496067, 13.109174634332817, 13.134955585746024, 13.337165650597614, 13.894673099782096, 14.674823060263181, 15.506732861147892, 16.394309854701447, 17.341884816086452, 18.35232764142145, 19.162494661701636, 19.476095164331095, 19.516936452121687, 19.557871268403918, 19.878538568689457, 20.764526337008302, 22.008429057124385, 23.33784364988928, 24.757659474893277, 26.2786547253874, 27.906394916030965, 29.211731461042827, 29.718294790240193, 29.784301553256913, 29.8503838746631, 30.36973594508812, 31.806410839156094, 33.827182541500896, 35.99571233823008, 38.32124483937374, 40.82096340816863, 43.505980275972824, 45.668118789961774, 46.50886830769315, 46.61857072745038, 46.72861453928525, 47.592008736477716, 49.986215929495124, 53.365822113338005, 57.005071693153866, 60.933797775250845, 65.16614021983312, 69.73596965674326, 73.43201589653847, 74.87050390998374, 75.05847818768372, 75.24700726506673, 76.72762134822227, 80.84762014896329, 86.685806343487, 93.02252742477124, 99.87988997602143, 107.32296812508213, 115.41829717579776, 121.99090825317363, 124.5617324694743, 124.89805459065533, 125.23548773749071, 127.89018021058726, 135.3001813627671, 145.8624349779787, 157.40161841232342, 170.01718591110463, 183.82440172947085, 198.94827719158033, 211.3732134548468, 216.26814008583491, 216.9058133413375, 217.5458451274678, 222.58970391471985, 236.7705627061147, 257.2126393335796, 279.74969134892314, 304.72596511608435, 332.33822131812315, 363.1036580770398, 388.55560095156955, 398.64548358670294, 399.9693379198298, 401.2981307213686, 411.7941015553564, 441.3786171204158, 484.70325452208505, 533.0313505423886, 587.302336220294, 648.0733251456555, 716.2880274412793, 773.3947196482078, 796.0575048492144, 799.0313012592599, 802.0172096133534, 825.5594386448565, 891.9064115873402, 988.1475076979509, 1094.4440292399697, 1208.5708501270701, 1333.1096168012293, 1457.9262585324864, 1554.753647251858, 1589.4247303624006, 1593.9384046786809, 1598.4309616308979, 1632.93702320522, 1724.7311503543258, 1834.5316434652093, 1931.974741008057, 2013.4378455777826, 2081.169540822164, 2129.466934731963, 2155.4398562314254, 2161.02411651315, 2161.4615183635806, 2162.4177743752007, 2168.148978571504, 2177.7351033084838, 2176.0485903079657, 2157.684285971531, 2121.4094573150905, 2068.702377587865, 2002.883843627758, 1940.0155399412513, 1911.8091753070405, 1908.551763805431, 1905.2628116900578, 1878.6844003384274, 1800.089852161018, 1688.043168605542, 1563.5485565050703, 1437.632849411933, 1311.0127813557049, 1190.1507904096436, 1102.7701824311773, 1071.5642668769349, 1067.6635179733362, 1063.770201640357, 1033.8278401502903, 956.7600065054775, 863.7358665346733, 779.8625861071928, 704.7454330473854, 637.811959362123, 578.0682232174894, 537.2244058983583, 522.7676382073864, 520.9366483099124, 519.1175584589694, 505.29855221165167, 470.5692561208154, 428.76100208574934, 391.41645752429235, 357.85395127224666, 327.6883236418503, 300.5087971210687, 281.7532687263067, 275.08314040137276, 274.2333754213388, 273.38648952493884, 266.93532048198153, 250.64658671793362, 230.8069399115398, 212.82706563449307, 196.4795659344722, 181.57134455558298, 167.9807865556664, 158.4876419421078, 155.08671551603004, 154.6547240482195, 154.22398013797016, 150.93212416564003, 142.55389242424715, 132.27742698241298, 122.84471304643162, 114.17063327079472, 106.20600241818917, 98.87116669946383, 93.70620902202411, 91.85431219018183, 91.61825185177136, 91.3828652507658, 89.58110676994448, 84.9652860153127, 79.2731419323442, 74.01013338138411, 69.14236860156834, 64.63734506521432, 60.463774492352464, 57.51153417127063, 56.44842715177042, 56.3129639765606, 56.17784950611606, 55.14260127559635, 52.487237352334354, 49.1924804297463, 46.13257640960427, 43.289404462026376, 40.646658194882654, 38.18864301924346, 36.443568021661875, 35.81470963519109, 35.734433535763564, 35.65435922197025, 35.040989493370105, 33.46142436881969, 31.497068243830117, 29.666616344015846, 27.95933515957138, 26.365081339219035, 24.876453647288457, 23.818471178665217, 23.43559336985533, 23.38683886691567, 23.338219223622374, 22.96538665787433, 22.003142717620317, 20.80332325023274, 19.6816798206233, 18.633868359940475, 17.65434894420074, 16.736266334385675, 16.083087573955794, 15.846958806256309, 15.816824676640977, 15.786762073617549, 15.555773369242173, 14.96110861483683, 14.22016090225841, 13.527789064544322, 12.882820927630538, 12.27982353921814, 11.717941989596055, 11.318552760338395, 11.174717189172318, 11.156358683250305, 11.138045538578247, 10.997660458688937, 10.636498018798044, 10.188028183662729, 9.772234220662877, 9.38660892182926, 9.028709201127104, 8.698517264047153, 8.465768136913214, 8.38222114465501, 8.371578974675677, 8.360967408917503, 8.279810176299023, 8.072372351854025, 7.817638764761594, 7.58461778980266, 7.372355302080752, 7.179558499338907, 7.00599642837505, 6.886763664256235, 6.844771345405349, 6.839460184309718, 6.834171523522473, 6.793983393410586, 6.693422732316179, 6.5751820132201475, 6.473757645899166, 6.388573812428579, 6.3195738480662085, 6.266699271912253, 6.237622430351381, 6.228930645477083, 6.227903219651684, 6.226896139122921, 6.219787349985655, 6.211821742974424]}, "3": {"0": [2.6017277259509544, 2.617443847733467, 2.6795998870562294, 2.789015023156862, 2.8843189884952847, 2.9103057026518684, 2.912664998431569, 2.9150390985333656, 2.9425150163795704, 3.0680656543718743, 3.3023111392996696, 3.5883926179421874, 3.931745473863576, 4.339607162147067, 4.819610619287579, 5.172982119783044, 5.264289439056085, 5.272543234886682, 5.28081729250744, 5.375073901753317, 5.786389852760782, 6.50983918145763, 7.354899437167824, 8.342189542772536, 9.497132075858039, 10.853632091062456, 11.854893777560438, 12.113927844392295, 12.137353885787718, 12.160785219291757, 12.42867109114039, 13.607862983293101, 15.704597793639765, 18.187535534269227, 21.132286776018546, 24.633953133354776, 28.80647669876902, 31.931762356081396, 32.74676540654752, 32.820336403296885, 32.89407894858441, 33.736955510119685, 37.47545848767644, 44.22361944087113, 52.38012335990931, 62.2853019100474, 74.35174908706533, 89.13819012331079, 100.47948199463869, 103.47791176927215, 103.74910194345583, 104.02105536763118, 107.1328129272212, 121.14473631221016, 147.18082042706132, 179.91042933303143, 221.4292552049341, 274.65498503606494, 343.6612909206119, 399.2423352397009, 414.3365443071205, 415.7110974254989, 417.09135442983114, 432.9713912317065, 506.3576773771119, 650.359406738353, 841.1448071328979, 1087.235418919077, 1374.3857182220672, 1656.1246570864575, 1808.9896703330833, 1839.975565516844, 1842.5642164007922, 1845.1313919374904, 1872.9374160695736, 1962.8740308050378, 2019.5263271830947, 1974.390439562808, 1827.4830860881618, 1588.4917776493319, 1297.6517828316287, 1113.4821892749615, 1070.6196772227029, 1066.862202389686, 1063.1115587081474, 1021.4490275958192, 865.2353389147754, 668.6645562441402, 519.9507129027535, 408.5144738972896, 324.1989030073545, 259.7328912357835, 226.08286427656853, 218.70344760525262, 218.06101944716633, 217.42114108550862, 210.3816016696736, 184.02765962449936, 150.47543424830533, 123.82505016767914, 102.45329648896264, 85.20699113236657, 71.19155939774464, 63.533772709962605, 61.81848494086457, 61.668495082972875, 61.51897370739026, 59.8669799429667, 53.571130422264055, 45.26430700411656, 38.40426481959624, 32.71863169356799, 27.987464107873425, 24.039711357890642, 21.83797569764456, 21.34069425570114, 21.29712788226532, 21.2536685158601, 20.772521660567698, 18.92527201267432, 16.448901166967158, 14.371091954406122, 12.63350473861141, 11.183868957986178, 9.982289299161929, 9.32087628487779, 9.17257774403498, 9.159608724687455, 9.1466742024877, 9.003801497335031, 8.461605301030723, 7.758330768003518, 7.201244218200088, 6.7744892990189784, 6.466653361745487, 6.270474405223562, 6.206692113821197]}, "4": {"0": [2.611207246723246, 2.630809709823571, 2.6398692022131187, 2.6406215741761363, 2.6413853627690322, 2.651485013278298, 2.7159039317003444, 2.8766747886104715, 3.1084825309671262, 3.4157003510969757, 3.806418509268671, 4.2915298942794005, 4.652563083175621, 4.73844202765273, 4.745537205239187, 4.752649947001245, 4.841526654036806, 5.274809627586083, 6.079367401711593, 7.053537500546143, 8.233247792785592, 9.66629434465189, 11.411538319969733, 12.708313600745134, 13.017818599702363, 13.043349920986788, 13.068964222163444, 13.388869507789915, 14.961603312824204, 17.92066521728978, 21.574945572795823, 26.102354903061737, 31.738837364700103, 38.78729080394948, 44.14350912544558, 45.4331207668597, 45.539683139805746, 45.646556910139275, 46.98643041257488, 53.65114234150747, 66.52325192592096, 82.99420030143487, 104.22946588438616, 131.88016987409327, 168.30300516709644, 197.2139860046613, 204.3435216132476, 204.93645917503582, 205.53130375897288, 213.0005124755764, 251.17320932861725, 329.44686577070087, 437.8183522176521, 589.6934041418673, 802.0778770109887, 1087.088903152038, 1293.9632716124029, 1340.518346317761, 1344.135248730015, 1347.7512197639087, 1394.0736991223966, 1590.74639460928, 1819.403334719035, 1913.0153500907863, 1856.9340910074516, 1662.0022001459988, 1356.903106357939, 1147.2527059038239, 1101.5720585741738, 1098.0064521794172, 1094.4670508213878, 1050.822863685335, 868.4712842950739, 637.8851398321885, 472.11383703915254, 354.0178075315643, 269.075999106506, 207.0278017484491, 176.4883918000655, 170.4742583219085, 169.99606301009197, 169.5191152969108, 163.77746637167812, 140.40831100308583, 110.78681400436136, 88.09163506127369, 70.54634983799306, 56.86611492015386, 46.128486371412464, 40.55519009692947, 39.433262556499415, 39.343809574211555, 39.2546095484963, 38.17348235902623, 33.68588994361629, 27.76243402940103, 23.024871912179137, 19.225885215544594, 16.16744713350825, 13.708596422807085, 12.415953014508172, 12.15448973951827, 12.13361440475183, 12.112792057354088, 11.860792730467391, 10.813384915572993, 9.441119398230551, 8.368646296877346, 7.547251796156729, 6.939181726410481, 6.520861678125977, 6.346367598811477, 6.316916632850467, 6.314690042592328, 6.312489451560348, 6.287230320316257, 6.227521047209449]}, "5": {"0": [2.623754632732006, 2.652109775930101, 2.761671488922691, 2.873690774502546, 2.902216477864406, 2.904519215441156, 2.9068650399903677, 2.9374362043669993, 3.097536963723187, 3.424807056934056, 3.8494209288787173, 4.385106177083609, 5.0510474489583475, 5.871761520941694, 6.480792283738585, 6.62302930029214, 6.634226788494983, 6.645445962743571, 6.79237812914121, 7.528101365252644, 8.9164583560494, 10.629812699072833, 12.755179122071075, 15.407932579903303, 18.730358755107158, 21.23624042876386, 21.827008276983364, 21.873595319200486, 21.920299638224325, 22.533350700990976, 25.632218649763686, 31.622162636382082, 39.238524620657785, 49.00311824527342, 61.59158932820991, 77.93625001871234, 90.68417315476141, 93.7379936269327, 93.97933072065676, 94.22141440810813, 97.40897654459216, 113.85952890661687, 147.02155291363488, 191.72224592714147, 252.78656940577267, 337.4867624103194, 456.81191392042643, 556.1136780561111, 580.6140232194024, 582.5552386424071, 584.5001363192324, 610.3483276798609, 747.1152621137797, 1026.172567374117, 1358.1762651633703, 1650.1823336907362, 1814.605237815396, 1823.6276107528197, 1748.8104035836166, 1724.5650734275691, 1722.5922949031353, 1720.4889314970067, 1692.547860101142, 1533.4745262551642, 1210.9266584198574, 894.6901593783679, 648.8529932378789, 472.61767310159235, 348.6992194885513, 290.15009237350233, 279.04725555029023, 278.2080467927622, 277.3718257063218, 266.8172074659064, 223.69878291911016, 170.57103144650375, 131.4226596916589, 102.22564060584483, 80.18321749749016, 63.3724558603958, 54.874510740310264, 53.2138644224302, 53.08762043149135, 52.9617251003198, 51.36713748453581, 44.66192339754533, 35.9497040355189, 29.14323441840197, 23.794683880813338, 19.580491752705424, 16.245245044391705, 14.517036784532444, 14.176755642585656, 14.150796144113617, 14.124916059989157, 13.796567389450228, 12.410402495389983, 10.596352340887261, 9.188983588768721, 8.11500405326555, 7.316727934959116, 6.755342700264049, 6.512029902006886, 6.469912571353899, 6.466799854190933, 6.463708716023613, 6.425748295288939, 6.331773706995878]}, "6": {"0": [2.6423881724582805, 2.6539519524072275, 2.698354823225456, 2.7754855049211398, 2.8851927772671386, 2.9771820146817456, 3.004177949514763, 3.00677919752912, 3.009390954690562, 3.0376184111975384, 3.1533355297946657, 3.357476676515606, 3.5996397125782447, 3.882703687205548, 4.210512143207367, 4.587746292986757, 4.867961875159878, 4.946591866506449, 4.954146498575595, 4.961719415208595, 5.042637054210458, 5.3647001822725615, 5.905915724515135, 6.5223937458530985, 7.224475612629397, 8.023969423155831, 8.934613050084232, 9.609314556968624, 9.798481185412827, 9.816610320518093, 9.83477737698395, 10.029521065946888, 10.806297416517806, 12.11712147070344, 13.622905845518137, 15.356189349052697, 17.35493647436976, 19.659353396056822, 21.382873258051358, 21.868424039112107, 21.915098049797113, 21.96189367414953, 22.46346734000922, 24.47252157930013, 27.896088418046457, 31.872273220411508, 36.497979264504515, 41.896756174546674, 48.21773428202378, 53.003867644757975, 54.361024730799585, 54.49234713984117, 54.62359935590198, 56.02871756046781, 61.69806861766987, 71.50315180200961, 83.08559738979716, 96.81873659651647, 113.1799331442183, 132.7253983049283, 147.8046801144862, 152.12722836723327, 152.5439288872317, 152.96195754703496, 157.4594806019108, 175.79932907602716, 208.2455270048956, 247.72974356483297, 296.0269270103069, 355.44770574016, 428.87492039021845, 487.072279084286, 504.016000040312, 505.6516425271599, 507.2926615258817, 524.9536376574621, 597.9132739546803, 728.8757773557455, 888.687720963403, 1074.9572329034468, 1278.6307913135588, 1473.7972010843214, 1587.5933870387178, 1614.148762370723, 1616.5811250830452, 1619.0140337284333, 1643.748861958222, 1721.0918253881857, 1790.2996913092206, 1799.435083729406, 1745.996008709529, 1636.6231793839413, 1475.1436857687681, 1346.6205282525077, 1311.3704986747869, 1307.9832663741304, 1304.5940316763597, 1268.6741701683065, 1133.7037284483345, 940.657057724687, 772.7238007176898, 633.6451315656934, 520.5173171190598, 429.41725906790396, 378.86967014105, 366.6259405990144, 365.49022226230824, 364.35837915190336, 352.64030961696636, 312.22924872201764, 260.9421845591666, 219.08261567026528, 184.7780755504993, 156.451784333405, 132.97351893640467, 119.60049871722762, 116.30693726560486, 116.00125508227076, 115.69645734964828, 112.53114402869842, 101.45788585356914, 87.02881543210087, 74.87043865702957, 64.59391534224105, 55.88766210566169, 48.48747023534529, 44.19540450621203, 43.13061510126341, 43.031577079473166, 42.93248044765601, 41.89795719118046, 38.26228627619139, 33.452021370210595, 29.324271443704696, 25.78017788248824, 22.732145944919296, 20.108376128809645, 18.569625710150294, 18.186044406341455, 18.15024389009941, 18.114524099073588, 17.742225203284935, 16.424075650981557, 14.667309789705836, 13.156234443089238, 11.857848313566686, 10.747427335519932, 9.80031496700288, 9.252470534006862, 9.11698585973729, 9.104370737377131, 9.09180973897617, 8.961327415032617, 8.5043491215573, 7.911809665676853, 7.424354760360902, 7.032936361843006, 6.729988513576815, 6.510394590029639, 6.408848007171238, 6.3879152761178535, 6.386076697478373, 6.3842597366849505, 6.366155079883198, 6.336971890671709]}, "7": {"0": [2.655517302491623, 2.658194212567964, 2.6685186485942816, 2.6854403148600934, 2.7028997124643417, 2.7105300791154106, 2.7115432908684167, 2.71256439807619, 2.720854567508561, 2.7452986981881793, 2.7835467066592856, 2.8286874684261774, 2.8812345618750164, 2.94109287919211, 3.0080757630603605, 3.063292193770491, 3.085066831779236, 3.0878937774715887, 3.0907366604021096, 3.1132442146260195, 3.1762968584793274, 3.266005858031063, 3.3638421175436446, 3.469760255991972, 3.583675196705044, 3.7061038223135587, 3.8044163619704463, 3.8426369853312643, 3.8476219529959517, 3.8526193814481218, 3.891772955703482, 3.9999330723725826, 4.151792626328518, 4.313716233157728, 4.486323275171002, 4.67005043780587, 4.865639125654068, 5.021556227488837, 5.0817262776974905, 5.089566539462825, 5.097424173120163, 5.1589540527660045, 5.3285110132134825, 5.564932506149556, 5.816022343715142, 6.082821075309799, 6.365667958254454, 6.665988005543033, 6.904818303292341, 6.997226569203971, 7.009239476518311, 7.021280976602491, 7.1156110350304616, 7.375061981794457, 7.73697039565989, 8.121187845196598, 8.528870286843159, 8.961656981657105, 9.421368014502455, 9.788285900834662, 9.930037751413204, 9.948477278523438, 9.966956446519807, 10.112110158867722, 10.51115065361791, 11.069317716072202, 11.663298805336998, 12.295212423400264, 12.969374590449078, 13.688412452674614, 14.26291920841985, 14.485389407503135, 14.514397355649043, 14.543479035487259, 14.771390280175146, 15.400245247166604, 16.281032675809353, 17.22084744342392, 18.224737300337686, 19.29576826101605, 20.440467858116243, 21.35708087559605, 21.712201862965085, 21.758504317396913, 21.804923313642885, 22.168883794866602, 23.174651100634872, 24.586392197181173, 26.0971185461728, 27.7130464263351, 29.44291963200721, 31.296173299005247, 32.78388472917186, 33.36178842057687, 33.43714495209791, 33.512691440182365, 34.10518937448047, 35.74433562491092, 38.05476646802663, 40.53420533541969, 43.19286322847797, 46.05571914204827, 49.13267677101924, 51.61098316915101, 52.5751195518203, 52.700832868618654, 52.82689083805647, 53.81623812575938, 56.561075124543024, 60.436323405229416, 64.61487445328964, 69.116145401207, 73.97322444139596, 79.21787005502388, 83.45327481230721, 85.10627151411428, 85.32205746086244, 85.5384301958666, 87.2364368289776, 91.96356821832542, 98.65853213729133, 105.91132862741587, 113.77049302984894, 122.27940448468587, 131.53316897222155, 139.03514799634726, 141.96883068732154, 142.35224016124081, 142.73682292590638, 145.7659638447462, 154.20222805848078, 166.2363218009333, 179.33256400619365, 193.6084192788179, 209.20244629524615, 226.20425960793645, 240.10814782392586, 245.58682272041014, 246.30146997203502, 247.0183003182835, 252.6611983708142, 268.4401359680658, 291.0718762233591, 315.86317269905476, 343.15763672049815, 373.12235508450794, 406.0426460291432, 433.09722923226445, 443.739608174716, 445.13543941001456, 446.53646832072013, 457.52134689635903, 488.40278142453894, 532.9446756583758, 582.0470171924356, 635.6899237752563, 694.4977988795521, 758.726204943972, 811.0529478705893, 831.3125940736937, 833.9270675496142, 836.545672513928, 857.2508963530596, 915.2113850459144, 996.7594410301066, 1081.14412955107, 1169.3815855396258, 1257.418501201138, 1343.3134781771103, 1407.2625965223438, 1429.5446015485606, 1432.288543574706, 1435.1343072831166, 1457.1695629085702, 1510.8028475793383, 1578.0583308451655, 1632.802019204724, 1677.3879064360765, 1710.046973678623, 1732.340023459578, 1739.574453803596, 1740.9187094775912, 1741.0365321442953, 1741.143238498266, 1741.4061946817635, 1736.7377263861194, 1719.287794476689, 1691.0817640745295, 1650.8480111194003, 1598.9715826975273, 1538.3449965930877, 1484.8443918226462, 1463.6319636370347, 1460.8320052595348, 1458.0230387054642, 1435.8629919119126, 1374.2657476488016, 1289.750445060277, 1201.7058712315495, 1113.9232477751852, 1027.1677099902802, 945.1542543784062, 885.426932349938, 863.8835345924484, 861.1395416888914, 858.3999873141224, 837.3040019426297, 783.5790096708297, 717.5296587060485, 656.5997560696469, 601.064105007667, 550.4791629014774, 504.4683142300309, 472.3893150311309, 460.99246889411694, 459.540552466441, 458.0926583853174, 447.0551674697326, 419.02383798452223, 384.9148756328274, 353.8978077242383, 325.68503311193155, 300.0210774751395, 276.6046960692151, 260.28626316510645, 254.46442467028228, 253.7259027502542, 252.98950195994374, 247.35276876906076, 232.97612447222704, 215.37160800132858, 199.27528695148916, 184.53433773255193, 171.03060059556918, 158.6239331721829, 149.9216147919239, 146.80097495978072, 146.4041233114973, 146.00820438826196, 142.98043252040048, 135.24223382962063, 125.72347840652071, 116.94786795920847, 108.86931255528538, 101.40877466494803, 94.51411554933512, 89.66206587720188, 87.91752464856329, 87.69546361692836, 87.47410922003542, 85.7741314303105, 81.41747265398786, 76.03175169520804, 71.04480769533903, 66.42374216869477, 62.13621865413588, 58.15974855632784, 55.345723915898496, 54.3314496797427, 54.20220845458184, 54.07331822052917, 53.0862264752868, 50.54877351846901, 47.40003634867088, 44.472651693803584, 41.74952181605735, 39.21571087368089, 36.85551269744833, 35.18265521296425, 34.57879504273984, 34.50185244025317, 34.425124654758555, 33.835830178913355, 32.318629189784346, 30.43045925749685, 28.66881628001328, 27.02601578961649, 25.493161388257835, 24.0629389371846, 23.044172562333124, 22.676659082257437, 22.629726531574814, 22.58290929872433, 22.22389792306187, 21.29869284303735, 20.145485013986303, 19.068678117209515, 18.06005453245206, 17.118843947315497, 16.238550932247755, 15.611660357286818, 15.385048471794178, 15.356160266884475, 15.327348617215295, 15.106401636703707, 14.5368561929834, 13.827857394260832, 13.16585312460762, 12.548413404844588, 11.972555686565036, 11.436804347081814, 11.05618672814776, 10.919068632574762, 10.90161143581734, 10.884205050377867, 10.75061608771665, 10.406670778685013, 9.980680469707472, 9.585399088840944, 9.219241021844104, 8.880950892610345, 8.568598923630887, 8.348945710246612, 8.270246722253557, 8.260239920332074, 8.250265197039523, 8.173843302998266, 7.978945649340664, 7.740505527160712, 7.52337388615479, 7.326379999966923, 7.149047574302278, 6.990720505581566, 6.88335774969509, 6.84578591047007, 6.841054420814542, 6.836334562378802, 6.800413005860479, 6.711656817955252, 6.609509710650183, 6.524582340582621, 6.4564584774528635, 6.405410214697698, 6.371108018782077, 6.356404712837614]}, "8": {"0": [2.6705804081374107, 2.6709783797513635, 2.6721406988751806, 2.6741335756183324, 2.67646277545001, 2.6777921209516395, 2.678174989966131, 2.6785687218636074, 2.6800976977235664, 2.6837038337852976, 2.6889529939019665, 2.695054288503312, 2.701748371917269, 2.709394136690622, 2.7179458063084008, 2.7254377958656466, 2.7292329851126538, 2.7303061725058404, 2.731390124845431, 2.7353751727884963, 2.744066017603416, 2.7554974029893007, 2.767838281060047, 2.7812496175038097, 2.7954914750859556, 2.810607649029084, 2.8232811743904174, 2.8294337806156067, 2.83115822965392, 2.8328925760707016, 2.839305594083852, 2.8530986705594072, 2.871188008712528, 2.8902641733769103, 2.910353252571191, 2.931506373264973, 2.953434020562922, 2.971584891992914, 2.9803644089897507, 2.9827980557093565, 2.985242681543997, 2.9942568606369115, 3.013704891531829, 3.038667860237079, 3.0646027713364363, 3.091393234743655, 3.119054531335735, 3.1477372027549895, 3.171372142001375, 3.182680890891567, 3.1858041091775053, 3.188937776823381, 3.2004619452560856, 3.2253198347867156, 3.2572833597259834, 3.2903013222716684, 3.324408270939947, 3.359494588191029, 3.3954831944534685, 3.425001281242307, 3.439170445181168, 3.443076924423843, 3.446994660373402, 3.4613849386351445, 3.492331743469146, 3.531947614525699, 3.5726190733396135, 3.6143242658567902, 3.65712253585896, 3.7009670383243467, 3.7368487523602756, 3.7539962792358903, 3.758725265475158, 3.7634671841721414, 3.7808817571244595, 3.818324864660979, 3.866248052475236, 3.915331104708015, 3.9655485956171237, 4.016959173061276, 4.069620501689712, 4.112653842687373, 4.13325312191524, 4.138928570360977, 4.144617221527169, 4.165486370453906, 4.210354903980739, 4.267500462209204, 4.325910171392285, 4.385709739241447, 4.4469150969275795, 4.509492310933728, 4.56052857148275, 4.584947451170447, 4.591676015958563, 4.598420555089548, 4.6231684595610485, 4.676220428759234, 4.743883591453228, 4.813059487375452, 4.883678654341992, 4.955812742926514, 5.02955422767049, 5.089755366663536, 5.118534295172646, 5.1264580478726, 5.134400302210714, 5.163540496560777, 5.226048730708846, 5.305694257434058, 5.387049689908063, 5.47007694652314, 5.554858147712576, 5.641438769205088, 5.712129780300433, 5.745952888303072, 5.755264677199135, 5.764594740751137, 5.798851419388232, 5.8722337900635155, 5.965546118936945, 6.060821381696566, 6.158106505273636, 6.257612210739736, 6.359164386948601, 6.4419476799261, 6.4815411439978075, 6.492445948379388, 6.503374468127123, 6.543456509328783, 6.62943015510409, 6.73890290104618, 6.850535846169923, 6.9645737233470415, 7.081052626846433, 7.199930435429987, 7.297020234027634, 7.343493744572725, 7.356297600216285, 7.369131078969077, 7.416159347884213, 7.516964594862522, 7.645252940568541, 7.776162831302118, 7.909694125571933, 8.04621266973983, 8.185475464667528, 8.29900684669739, 8.353292608039402, 8.368248890744965, 8.383262533976493, 8.438371029801182, 8.556571993117428, 8.706636285060839, 8.859964225790202, 9.016710522467198, 9.1769598458408, 9.340552924028692, 9.474043159615173, 9.537897090520744, 9.55548503976539, 9.573111688449991, 9.637809654385727, 9.776446844965676, 9.952991522101895, 10.133757986959584, 10.318449254951407, 10.507042449233627, 10.699529117706332, 10.856793967781313, 10.932133341406999, 10.952897798347497, 10.973713487871299, 11.05010921388947, 11.21373418198476, 11.421901040533276, 11.634794587424588, 11.852500201510987, 12.075276578334034, 12.30275824104907, 12.488718206303659, 12.577746474331898, 12.602276843899844, 12.626864780200387, 12.717080562745968, 12.910874196991172, 13.157769962856213, 13.41013059341231, 13.668117972328295, 13.932051989684192, 14.202063053052926, 14.42267476367423, 14.528374673897511, 14.55748361451137, 14.586648689609971, 14.693689611043219, 14.923404972566448, 15.216402469977389, 15.516479716544511, 15.822879388760422, 16.136567727663053, 16.457409472283352, 16.719692706629463, 16.845249108578283, 16.87985510446084, 16.9145782651358, 17.041996150548332, 17.314733174447042, 17.663151398562743, 18.01973872561215, 18.384899853730623, 18.758422494315855, 19.140738056717534, 19.453114391700307, 19.6026759149743, 19.643897184466855, 19.68522027823067, 19.836815546079297, 20.1617648902016, 20.57677099082443, 21.001919861999824, 21.437175073751895, 21.88267654488938, 22.33902606640481, 22.71161032715635, 22.889976664138082, 22.939129447261436, 22.988400439111338, 23.169205205593382, 23.55800383688736, 24.054624364599334, 24.562783763863738, 25.08263267366031, 25.614611555096566, 26.160489408444803, 26.607587297150644, 26.821236043946936, 26.880126476998363, 26.93916192152215, 27.155826952301606, 27.620915697450762, 28.215294709137684, 28.823762859068786, 29.447540954491032, 30.086208313552472, 30.7408514813148, 31.2761438726422, 31.53263177615888, 31.603400658132372, 31.674338099115392, 31.934636203722473, 32.493564278398225, 33.207830177137076, 33.9397071574883, 34.689192984135545, 35.45880748438339, 36.24783873955791, 36.89348517163565, 37.20265225350519, 37.287855126715876, 37.37326506934653, 37.68670358635682, 38.360284028035, 39.22229816808969, 40.105925555214895, 41.011226788522706, 41.94003807005264, 42.89252208261873, 43.67290311958635, 44.04703933691607, 44.150178264384415, 44.253564318493936, 44.6329751744572, 45.44866158887453, 46.491085284797485, 47.56159747630072, 48.65895229988586, 49.78465533466856, 50.93985951214641, 51.88639886843404, 52.3403332295207, 52.465484736170694, 52.591011330983, 53.051766774532915, 54.04213593593989, 55.308088265169715, 56.607668151533964, 57.94099463513045, 59.31214169205557, 60.71744286203542, 61.869562584785925, 62.42206013194549, 62.57439840555001, 62.72713956178601, 63.28873596548529, 64.49679647644551, 66.03873224573645, 67.62368127677718, 69.24985295266913, 70.92041409819443, 72.6390517841623, 74.04969763619233, 74.72490446067046, 74.91091326813098, 75.09750358250896, 75.78335060141117, 77.26002776027063, 79.14634718667395, 81.0876066227707, 83.08216781861321, 85.13117046973878, 87.23606521864617, 88.96427345335844, 89.79448924689335, 90.02354301395647, 90.25325088223529, 91.09706030383066, 92.91335239694686, 95.23387946972387, 97.62270457043557, 100.07732907151461, 102.60117817657407, 105.19565080689415, 107.32692285244882, 108.35042477383654, 108.632636975508, 108.91567027197156, 109.95585669836426, 112.19593701872886, 115.0686710456254, 118.02284423765931, 121.05449695360707, 124.17728610452582, 127.39379524166017, 130.04291491622337, 131.31611232760594, 131.66736550742846, 132.01971790619535, 133.30890998012453, 136.08541912947618, 139.64415133245063, 143.31347756584697, 147.08982026990392, 150.97740338174967, 154.9833586268281, 158.27527505221423, 159.85967014191837, 160.29680026659935, 160.73658484001075, 162.35307822494698, 165.8325239839855, 170.28936596752143, 174.8780035176439, 179.60251597702447, 184.46979570049993, 189.50583036439556, 193.64747238873875, 195.63271662756162, 196.1806948773554, 196.73038390766595, 198.75084735820585, 203.0949695334463, 208.6913011397904, 214.46544975234832, 220.41724571527655, 226.55823758518653, 232.88785970710148, 238.1019801112925, 240.61376015357408, 241.30734943839803, 242.00317832659283, 244.561428189793, 250.0769361961037, 257.1516667722954, 264.4588298218596, 272.01252139933393, 279.797917016451, 287.8565937350256, 294.48010190054805, 297.66147109724665, 298.5390429629003, 299.42546401030233, 302.67144733203503, 309.67514055566613, 318.68063139943473, 328.0021699654069, 337.6239853747558, 347.556510997475, 357.8382341106762, 366.2938447617414, 370.36520697755446, 371.4904677603581, 372.61986531422883, 376.7764079560289, 385.7636218672715, 397.2993933261462, 409.26477739478224, 421.59524380151674, 434.3215580317077, 447.46274042966536, 458.31933249189717, 463.5495715432404, 464.9941342976439, 466.44352356310924, 471.7736459406667, 483.27069190353234, 498.04058409921277, 513.3030711572288, 529.1725560695462, 545.5404285874567, 562.4085716133243, 576.3445712145264, 583.0569528674623, 584.9055699266459, 586.7596957959245, 593.5843798126948, 608.3140537684849, 627.2985820935356, 646.7997173177378, 667.0031096129723, 687.7040390376204, 709.0201872198942, 726.6906625613864, 735.1338769032141, 737.4638306800556, 739.8008067523842, 748.3885791571669, 766.9384440357402, 790.5068715086711, 814.9525840860186, 839.8347805397834, 865.27608753088, 891.5597987040273, 912.9225749834683, 923.2082680139854, 926.1097709217864, 929.0614844156287, 939.8053103353943, 962.2789315564589, 990.4132270513024, 1018.7408547063575, 1047.6933017147678, 1077.5464577890295, 1107.3375310319366, 1131.3090034108623, 1142.5774033716818, 1145.6602830318234, 1148.7410490356203, 1159.9655927358704, 1183.9710935981877, 1213.8013254821637, 1243.3144736877298, 1273.8422739673729, 1303.1939258195964, 1332.2779009901212, 1354.8915916499534, 1365.3975981534415, 1368.2638999041553, 1371.124790721113, 1381.5189844887966, 1403.7669839287557, 1429.5429402346786, 1455.0085214656428, 1479.7851768091084, 1503.5098456159437, 1526.7445649054328, 1543.017151480432, 1550.9556243826803, 1553.096618111496, 1555.2228462482344, 1562.8587973572103, 1578.8024756835935, 1596.6324083194154, 1613.819038311686, 1629.3024287599817, 1643.4503625493066, 1656.4102923998819, 1665.647314833797, 1669.7024293276793, 1670.7791448232072, 1671.8410296358722, 1675.5283893009248, 1682.4939431753933, 1689.6772549586258, 1695.7204643397342, 1701.2017617769236, 1706.0979234076024, 1707.6115018676776, 1707.9471274091168, 1707.7808629839571, 1707.7334167830397, 1707.6867928931838, 1707.5236265987166, 1706.8342962712006, 1703.2069322835018, 1698.0348714095567, 1692.7140057363256, 1684.8637510830233, 1675.6244569252603, 1667.6736122846462, 1663.9200789387542, 1662.7823710816026, 1661.6111663635884, 1657.2112470611598, 1647.1906122837615, 1633.295002142507, 1617.6094505995886, 1600.6240650276404, 1582.7677336918757, 1564.0892921415966, 1547.329531203993, 1539.7462988625873, 1537.7345054452883, 1535.7102828746931, 1527.8101398703993, 1509.7996786184115, 1486.162679175613, 1461.075421825911, 1435.598074604997, 1409.0711145075966, 1381.9891714513885, 1359.597487350192, 1348.777014759985, 1345.7985163723654, 1342.8142333851918, 1332.096379971632, 1309.3597515566794, 1280.432272481713, 1250.4519791963407, 1220.3219466778276, 1190.4532543099438, 1160.6926851642459, 1137.0307608347505, 1125.6515764164903, 1122.539731547963, 1119.4305992196923, 1108.1076202189686, 1084.2674489011297, 1054.9133952440632, 1025.4688601408177, 996.3041952158607, 967.9906939305894, 940.251099735026, 918.4197955605977, 908.1744606730575, 905.3758029776088, 902.5809276879124, 892.4053475996819, 871.221010592817, 845.5596267756249, 820.3067133971559, 795.8464495177085, 772.1335725164616, 748.7690822935863, 730.6427782321282, 722.2422831827618, 719.9476626000189, 717.6589781799981, 709.3573621016909, 692.1851695749485, 671.3124130221202, 651.0951118039794, 631.5706289215092, 612.5712683578124, 594.006262038503, 579.6562499841036, 573.0043887571209, 571.1947472260808, 569.3918936963801, 562.8585502572928, 549.2629445174792, 532.7733596666081, 516.9377299068954, 501.5410660819932, 486.5995829252825, 472.1533344912801, 460.94703425556935, 455.7517435798247, 454.3374420582515, 452.92752903489816, 447.8261515451555, 437.24112937045544, 424.3859048557156, 412.025095201954, 399.9969335697673, 388.3559758909512, 377.08547815672745, 368.3394681343989, 364.2818370353387, 363.1784457371496, 362.0802986813263, 358.1244496923177, 349.86116448232883, 339.85787096273623, 330.19367512593465, 320.83881430098154, 311.7371955698192, 302.9541131272549, 296.10061962889324, 292.9277821652583, 292.0660108898771, 291.20753343365936, 288.10148158742993, 281.64721285472, 273.8215362928517, 266.2153972695494, 258.83511253300753, 251.69950640120848, 244.80538526650633, 239.42595661190563, 236.93288961239662, 236.25511028908466, 235.5796438562678, 233.1343209729475, 228.0491609218811, 221.84498865117666, 215.84748670425375, 210.0533539068876, 204.4230220260195, 198.94764062714773, 194.6918223670534, 192.7186745020558, 192.1811677930147, 191.64535589060603, 189.7062621762616, 185.6733201720379, 180.76221625884293, 176.006709841489, 171.39247734722397, 166.908018651556, 162.56254379332526, 159.17657444799167, 157.60286526455073, 157.1744175492339, 156.74729199204535, 155.1977969560241, 151.98104504535587, 148.06020761317407, 144.25700632611094, 140.56705178962375, 136.9725509769779, 133.49180776381363, 130.78190845717162, 129.52321017136384, 129.1806111037628, 128.83901672466422, 127.60097757805369, 125.02111035233524, 121.86942208831702, 118.80839785611792, 115.84200950754128, 112.95948262992002, 110.1557122185452, 107.96843690363981, 106.95435072880055, 106.67857379307985, 106.40256027208137, 105.40125216793558, 103.32203913349474, 100.78388533882949, 98.31079737952068, 95.905887821995, 93.56978143706942, 91.30125451507266, 89.52808030706966, 88.70423237827471, 88.48019124118292, 88.25675875914803, 87.44633861500652, 85.75674638364006, 83.69876607521148, 81.6957219076124, 79.74676972008604, 77.84798725369835, 75.99987345832635, 74.55586786459882, 73.88513183410775, 73.70249166937808, 73.52035430455501, 72.85995550336132, 71.48374853481037, 69.80359253584822, 68.16984202938892, 66.57840542573715, 65.02727844168818, 63.51935643864967, 62.340329650313805, 61.7919732466275, 61.64265323159115, 61.493705138325566, 60.953580729332394, 59.82669896529282, 58.450383537812236, 57.110697767427375, 55.806936379272436, 54.53749710872528, 53.29976810303679, 52.3334543679414, 51.883728456664514, 51.761231781938626, 51.6390422452731, 51.19582479523173, 50.27056298600981, 49.14079342575435, 48.04148902300859, 46.969739489325306, 45.924462677693704, 44.90487423892442, 44.10738799381482, 43.73658829679751, 43.63562975746143, 43.53495327549579, 43.169952718037564, 42.409489265626696, 41.47921823435709, 40.57288358960522, 39.6897617691042, 38.82717589469854, 37.98483807320106, 37.32640067004762, 37.019805397982985, 36.936328854356006, 36.85308591672528, 36.55129363841513, 35.9222545668837, 35.15304723592858, 34.40316094276928, 33.67178991598617, 32.95906958913846, 32.26286545656208, 31.71666725919517, 31.462835958527766, 31.393693015166118, 31.32472947687748, 31.074586451471294, 30.55288321371882, 29.915359678993607, 29.2931156809856, 28.686123711493543, 28.093912598596138, 27.515684881412785, 27.06217651772948, 26.851431429648667, 26.794074447950482, 26.73688771105498, 26.52948957261218, 26.095665941011234, 25.565280748071952, 25.048040505747196, 24.543228645322415, 24.050762352491294, 23.569874597553728, 23.1932964688008, 23.01800427638284, 22.970216141039735, 22.922543323528764, 22.74955172336555, 22.38856532400604, 21.94730642669219, 21.517075459948426, 21.096781863742827, 20.685836094029227, 20.284900964434364, 19.97126609144434, 19.825150744223933, 19.78533485506387, 19.745616041814973, 19.601495814250217, 19.300639486988125, 18.932571785371255, 18.572243942473513, 18.22104227693875, 17.878491780283074, 17.543921052713305, 17.281805151873815, 17.159747646087162, 17.12639718965506, 17.093127631690553, 16.972405090219223, 16.721065140959837, 16.413813927046405, 16.113669434871255, 15.820916587853132, 15.534990917427272, 15.255824439320927, 15.037174217115751, 14.935330794647882, 14.907581741428734, 14.879901598768187, 14.779476757725154, 14.569970862085778, 14.314091986180605, 14.063835299918152, 13.820058634000421, 13.582532092718687, 13.350266617952544, 13.168449604906586, 13.083836808459772, 13.060790537793542, 13.03780495688804, 12.954411764380959, 12.780297352494877, 12.567547910782379, 12.360170358867038, 12.15766435730531, 11.960077274890821, 11.767678789152901, 11.617008522473926, 11.546848425773314, 11.527734291680472, 11.508670230434044, 11.439545043666698, 11.295493394122687, 11.119516484033685, 10.948089378390556, 10.780998786457614, 10.61806989042929, 10.459336497144971, 10.33530153303561, 10.27767919555063, 10.261976016354835, 10.246312872968948, 10.189493832764876, 10.070961670381992, 9.926438280315896, 9.785922572115846, 9.649000272741977, 9.515739742592553, 9.38596359758788, 9.284637619546437, 9.237580796242742, 9.224769909212425, 9.21199482389516, 9.165679129548899, 9.069195881743727, 8.951666519718351, 8.837396175871852, 8.726423153393792, 8.618683192218226, 8.51385533235995, 8.432216305415526, 8.394332609582037, 8.384025504724512, 8.373750478495923, 8.336471441456741, 8.259024358534393, 8.16490382955485, 8.073594088705672, 7.985093882771857, 7.899368790584416, 7.816392810933848, 7.751905542124244, 7.722033238167938, 7.713912401112203, 7.705819693811812, 7.676526039368299, 7.615743484735847, 7.542065647870062, 7.47095134149895, 7.402367300471034, 7.336247021582809, 7.2725422210267086, 7.223257197121795, 7.2005324919569516, 7.194368199817237, 7.188231096261455, 7.166065937579876, 7.1202292413801604, 7.064916919512966, 7.012007096589136, 6.961366770584529, 6.91303340176664, 6.866974226737949, 6.8316724705781615, 6.815483340745719, 6.8111010616718275, 6.806742099316287, 6.791033762506003, 6.758784641933939, 6.720425018288819, 6.684327360072704, 6.650526850141336, 6.6187227789121925, 6.589109890095183, 6.566953529307961, 6.556965509757389, 6.554284642479748, 6.551627976145365, 6.542100716576635, 6.522935412482168, 6.50090012331452, 6.480988079896294, 6.463305279329632, 6.447695639004288, 6.434156531323442, 6.424859260094466, 6.4208897686419455, 6.419856806421578, 6.4188474358325225, 6.415376664706552, 6.409124772515794, 6.40309770827178, 6.39911885743264, 6.397803448624179]}, "9": {"0": [2.6433704704607153, 2.6436492676016696, 2.64373465816319, 2.6438294719384117, 2.644466041747284, 2.6464845288952876, 2.6501823558610993, 2.656118779350673, 2.6637241507680933, 2.6734358924778907, 2.684319195374023, 2.6945988617423557, 2.699650846980268, 2.700645334476866, 2.7016485506512793, 2.707078428319578, 2.719549941300336, 2.735986905088552, 2.754419124535689, 2.7747522264001208, 2.7965545972150903, 2.820031161422671, 2.840964436957888, 2.851021788591108, 2.852974717943771, 2.854936524044042, 2.8653255906452197, 2.8883642142085812, 2.9179004386035974, 2.9493664741678858, 2.982756601527886, 3.017517924114391, 3.053968388584756, 3.0857733188839642, 3.10089203807748, 3.1038187666080432, 3.1067562096228674, 3.122271415205049, 3.1566226769652963, 3.1994257617913724, 3.2443045452487844, 3.290962920235169, 3.3396714458799917, 3.39039432220334, 3.4338724438406905, 3.4545253318433358, 3.4585146700970233, 3.4625152023567938, 3.483585257866708, 3.529980577602876, 3.587711262682517, 3.6474698980551947, 3.7093771445254244, 3.773357287961073, 3.839689833522986, 3.896395806524345, 3.923267897489772, 3.9284515624498675, 3.933653645350841, 3.9610378691721246, 4.021204521093297, 4.095808540107901, 4.172956011888698, 4.252484491562677, 4.334563477975358, 4.41932913865197, 4.4917673109228735, 4.526042782895518, 4.532648315458629, 4.53926939192519, 4.574101234018284, 4.650526062763085, 4.745230638022466, 4.842741352663989, 4.943217261376164, 5.046825906081538, 5.153605810779631, 5.244647514265969, 5.287720417916732, 5.296027936730429, 5.304354768890784, 5.348163486955407, 5.44419940633644, 5.562835596673766, 5.684871630581078, 5.810894512116615, 5.940673605849782, 6.074338085870614, 6.188390414960039, 6.242281906698145, 6.252668835889473, 6.263077620744558, 6.317789110454653, 6.4378139552373375, 6.586172580673755, 6.738819243903007, 6.896122681333992, 7.058065038447096, 7.225027935625869, 7.3670400294513705, 7.434225035468615, 7.44722151195772, 7.4602105024751895, 7.528478050957676, 7.678231565976027, 7.863642847316769, 8.054393091593477, 8.25054957772583, 8.452437424768792, 8.660795577362267, 8.838336327933279, 8.922351045430199, 8.93854968477335, 8.954784268441829, 9.040186506009327, 9.227323002823143, 9.45887462977439, 9.697771084650732, 9.944007651207562, 10.197983421884114, 10.459580959645145, 10.682820108350187, 10.788319011523816, 10.808649415120712, 10.829021592520228, 10.936384573361547, 11.17220258363014, 11.464205082506723, 11.765247867209784, 12.075908140258495, 12.396376927812863, 12.72702549844716, 13.009739541466756, 13.143596656671319, 13.169416295565556, 13.195296747627358, 13.331496294922264, 13.630481236177719, 14.000899647862193, 14.38369123921859, 14.778478723053665, 15.186697752734336, 15.607093516766499, 15.966717996942707, 16.136936086084265, 16.169787743518235, 16.202741225172492, 16.3761466890959, 16.756916249856623, 17.229379893340468, 17.716735883989298, 18.220325972848393, 18.740204866376594, 19.27784992459299, 19.73715241524217, 19.954745268860062, 19.99668239380833, 20.038727570921875, 20.26006867737934, 20.746575382087762, 21.35071829076557, 21.974577123876376, 22.618811244897966, 23.284086439171777, 23.973582989102255, 24.563865645002117, 24.84284924741881, 24.896712242051017, 24.950718038006762, 25.23508937587894, 25.859687480073514, 26.635695743067256, 27.4389107835998, 28.268771616149767, 29.126380933003958, 30.014864228724967, 30.775295053818468, 31.136425916141423, 31.205890369676847, 31.27553270189523, 31.64275039637035, 32.45001049177743, 33.45264646272344, 34.49110089758919, 35.56605137783548, 36.67899579903902, 37.83122648406846, 38.82093637333118, 39.28933981658524, 39.379798860280594, 39.470504904792506, 39.94812230385236, 40.99783554685403, 42.30558587812319, 43.659714632673236, 45.06388528220848, 46.51851227115035, 48.02514992501861, 49.31963686084356, 49.933458558626846, 50.05199713284851, 50.17085918089489, 50.79672866869879, 52.173512929443, 53.885828534627386, 55.6631178265851, 57.50713179220926, 59.417475959460106, 61.39834083908655, 63.104885435874166, 63.915716534279106, 64.07209834324489, 64.22890686997314, 65.05484587823031, 66.87215860345425, 69.13234306175251, 71.48243306088727, 73.92456546403545, 76.45925476858758, 79.08882175302034, 81.34994866375267, 82.42704141561374, 82.63442100591486, 82.84241470853512, 83.93791814954304, 86.35375172662403, 89.36755702677054, 92.50724660132983, 95.76506229795925, 99.15348800072228, 102.67131672250467, 105.70077883762798, 107.1436493698164, 107.4224727751338, 107.7021172752433, 109.17505375222166, 112.42334589034581, 116.48056475981409, 120.69998193475918, 125.09244425089835, 129.6646752555197, 134.43610451385945, 138.53655738696617, 140.48983002604544, 140.86681725154247, 141.24491735946995, 143.2410523347866, 147.6499125173539, 153.15336429984924, 158.8972740379049, 164.89647279952024, 171.15154787010732, 177.67069370317355, 183.28138223485362, 185.9591656822452, 186.47715118850783, 186.99694069856022, 189.74201111879864, 195.80204414593646, 203.3944786553523, 211.31398100381486, 219.5878982342114, 228.21503876384318, 237.23945165630454, 245.0344113759074, 248.7450193235949, 249.46198431414643, 250.18487107060093, 253.99626460123858, 262.41840964309534, 272.998522737675, 284.0452456881898, 295.5827994100468, 307.6448005673339, 320.22649493421926, 331.16779711593693, 336.368693365764, 337.3733917996985, 338.38105602076723, 343.7701861649139, 355.62403638954555, 370.49772801673765, 386.06743383910776, 402.37161281268686, 419.41274369447626, 437.15375913320077, 452.5691399426456, 459.9214369235786, 461.34419184708264, 462.771767521988, 470.3057643853582, 486.9745409548172, 507.89327255228534, 529.7712398450024, 552.6938689861785, 576.6183351392324, 601.684788638994, 623.0922317731035, 633.3609151676656, 635.3468776176029, 637.338264441437, 647.8266325997427, 670.9420924542942, 699.8631297845252, 729.8127091239307, 760.9014453262124, 792.9900122483231, 826.0734835013266, 854.3508876442854, 867.8369842317034, 870.4448680017025, 873.0610053033354, 886.7415125062391, 916.8692933529106, 953.3169874052577, 990.1479440670693, 1028.0543504197976, 1066.0983586672871, 1104.4851583376505, 1136.1131318793687, 1150.7086285669689, 1153.4947981028215, 1156.2782507637, 1170.7709779822117, 1202.1417993579798, 1239.0730263633995, 1275.2835250089431, 1309.8510003277897, 1342.98858586652, 1376.0500777660263, 1400.7794635760836, 1411.8139996357552, 1413.9521950727658, 1416.0822422588683, 1427.0742357313693, 1448.7862088530537, 1474.2619986146537, 1498.4438533864713, 1518.7402468893288, 1536.9037054324206, 1552.86699419241, 1564.371055530361, 1568.8966610143043, 1569.7138696202526, 1570.515227829589, 1574.396411971106, 1582.0501437622188, 1588.516491014914, 1592.6146729675045, 1593.263641442359, 1592.2006336631202, 1588.0088485485903, 1581.7510720064786, 1578.8242842511306, 1578.245971488314, 1577.655297882133, 1574.36959027162, 1566.0573893633234, 1553.0018413035177, 1537.2956774260872, 1519.2594221877696, 1497.6043849120936, 1475.1455517837433, 1455.1193987382314, 1445.5008948649952, 1443.610564759169, 1441.7045951428706, 1431.496340505342, 1408.1710793151872, 1377.4296490952793, 1344.6798584490934, 1311.1581578759524, 1276.6248812087115, 1240.8976630260352, 1210.5198508962283, 1195.7831372061455, 1192.9563878947226, 1190.1280034188173, 1175.329898331261, 1143.660616335015, 1105.38045316124, 1067.3103347299095, 1029.5835307107914, 991.7913838293813, 954.4621841887529, 923.9114642606196, 910.0581066385687, 907.4294750690547, 904.802974386118, 891.0130976920314, 861.6847938922193, 827.5653258221907, 794.323792769193, 762.006694446316, 730.8306727484736, 700.8627989731893, 676.8169174284901, 665.8691919409038, 663.789113508485, 661.7173968094648, 651.0157709236046, 628.4865333735535, 602.4426366619878, 577.5282638540805, 553.7253171528292, 530.7480007542147, 508.79028084094614, 491.3468159714215, 483.4546776090946, 481.95308057563676, 480.4566920934221, 472.7218609146507, 456.59580236759723, 437.8987671512112, 419.98716741314536, 402.9469653467578, 386.6494263269441, 371.11873348759696, 358.699825575733, 353.1056220578195, 352.0495022039747, 350.9964629732578, 345.53638249476637, 334.06454411197393, 320.8162425622575, 308.1540715670047, 296.06894256264064, 284.4966872100802, 273.4402772049826, 264.62279536834876, 260.6336513900717, 259.8774850675068, 259.1237747003227, 255.2216603447222, 247.06638033122687, 237.63273963021246, 228.59553027678436, 219.95780995926785, 211.6880279455419, 203.7763654505727, 197.4339162606417, 194.57184863431405, 194.02899725170752, 193.48780212726177, 190.68826643347103, 184.81317230268485, 178.0010005139579, 171.4852151509354, 165.23112385658868, 159.22852065255063, 153.47360855938055, 148.8764354369585, 146.78428436733859, 146.39011008901448, 145.99703798920063, 143.96144921847258, 139.68339939080911, 134.71151378415593, 129.94658886533946, 125.3687212091229, 120.96598356959078, 116.74638791562359, 113.37232998332733, 111.83564815046182, 111.54416910326398, 111.2543246686249, 109.75434289025033, 106.59754703353607, 102.93604925026132, 99.4152652630093, 96.02184931715355, 92.75967117704528, 89.63136699501017, 87.12260543194661, 85.98208185273783, 85.76547682931442, 85.54949419325922, 84.43193291933939, 82.08336098543217, 79.35268247860078, 76.72191736840364, 74.1851196199645, 71.74302304598228, 69.39522877509691, 67.51156937846235, 66.65555688262066, 66.49305603795253, 66.3310055482398, 65.49199770232745, 63.72395500133561, 61.670059223107046, 59.68934194395424, 57.778135366462436, 55.93830176595121, 54.16362924678557, 52.736771048286535, 52.08920015495463, 51.96622318082223, 51.8435773661591, 51.20842775639144, 49.870584232713625, 48.312112174241925, 46.80947521610787, 45.35766662312319, 43.95584691945935, 42.605589584409955, 41.52156217118197, 41.028634939399666, 40.93497150710681, 40.84153888099175, 40.35732756699305, 39.337058321425324, 38.14571976545082, 36.99623942179958, 35.887434986787866, 34.81792532288363, 33.78379918364088, 32.95244962720475, 32.57421960579776, 32.50237171607752, 32.43070779999352, 32.05942487470647, 31.276011041432543, 30.363022226566848, 29.481015498896063, 28.62816028016261, 27.80335641827311, 27.006150233620627, 26.36568951954912, 26.073799408314287, 26.018465234896087, 25.963313699686466, 25.67740687368364, 25.072921440646343, 24.368564589801622, 23.687353531143376, 23.02871404362152, 22.392073933826765, 21.776648936377203, 21.2808798163257, 21.055527538884476, 21.012711020909457, 20.970001220739977, 20.748678870222225, 20.28111753165361, 19.7354334082116, 19.207364464214727, 18.69709233940675, 18.202736758097355, 17.724650797807193, 17.340045612981744, 17.164721795746484, 17.131395366648423, 17.098138870526395, 16.925861191571357, 16.562665691916244, 16.1386963667857, 15.72891392505529, 15.332406260957587, 14.9491781388531, 14.578415867625308, 14.280583611728309, 14.144977772264863, 14.119208229931385, 14.093501400146522, 13.960136116589398, 13.679002784979842, 13.350939153531392, 13.033745504601868, 12.727652082172712, 12.431718775450715, 12.145995506301242, 11.91619930735283, 11.811648084190221, 11.79179142432063, 11.771986808416095, 11.669415897593883, 11.453056339103304, 11.200673914309737, 10.957016388103193, 10.722523200275704, 10.495969295493898, 10.277789935223044, 10.10255149517568, 10.022933699652288, 10.007805458489294, 9.992717253136206, 9.91456806128364, 9.750064900326674, 9.55861842990362, 9.374432314705535, 9.197190313089893, 9.026561122251197, 8.862583333879329, 8.731088160179013, 8.671452944251115, 8.660138653876677, 8.648853793793128, 8.590476209724892, 8.467837094152591, 8.325578455023559, 8.189168215882358, 8.058518670828033, 7.933362583917549, 7.813570936974696, 7.718060428409324, 7.674907090510322, 7.666736766046653, 7.658593102665814, 7.616493016083, 7.528386642387381, 7.426883595384186, 7.330148882268318, 7.2383330713794125, 7.15110528249616, 7.068333897754607, 7.00325644497812, 6.9741126823598005, 6.9686019744842005, 6.963113602277692, 6.934866315644857, 6.876263156439013, 6.80953220009143, 6.747208183495363, 6.689131771513009, 6.635347507248677, 6.585725254391003, 6.547734170471392, 6.531005815938702, 6.527874933013034, 6.52476691612284, 6.508906523925294, 6.476813553693136, 6.442037810368453, 6.411266918049371, 6.384618869055113, 6.3619558287286875, 6.343565645359165, 6.331282428957648, 6.326490846361637, 6.3256509420864155, 6.324833599100384, 6.320957567937176, 6.314678808721937, 6.310944193066057]}, "10": {"0": [2.6598165536483815, 2.6661132043617592, 2.67082578601545, 2.671334005059512, 2.6718514277021836, 2.677682645704084, 2.706253471719573, 2.773537831627485, 2.870089625516481, 2.9969662691310988, 3.154287446490236, 3.343488460134364, 3.4887788637143844, 3.5312777664205353, 3.5354605793757665, 3.5396537859275847, 3.5837123447396593, 3.75483330968261, 4.042372976194605, 4.371886259854154, 4.747869581256272, 5.174450912116258, 5.657776064200641, 6.016519963906215, 6.1198960805389255, 6.130027186802221, 6.1401817120760365, 6.246487251660807, 6.65569563831661, 7.331931486251256, 8.095631325564787, 8.958259046104876, 9.935088206460051, 11.043916305179167, 11.870860163184064, 12.109810538087142, 12.133213205405326, 12.156667869193207, 12.402521004027065, 13.353368585353644, 14.937427250770941, 16.748015514351763, 18.81656925766549, 21.184773414761402, 23.900444774919567, 25.940068948428618, 26.532527994722756, 26.59064003980422, 26.648898825749402, 27.259934120278693, 29.63122842762099, 33.61435214906673, 38.21395917714053, 43.536942308333316, 49.703940372411196, 56.863122429957265, 62.306585472674755, 63.8966768209213, 64.05282502324792, 64.20941688207819, 65.85332105702008, 72.26532974648211, 83.17727152900005, 95.96226764951075, 110.97257368292127, 128.6646034840025, 149.55601926045568, 165.6872649136189, 170.43236265040133, 170.8994138047379, 171.36775419497158, 176.29084515572015, 195.72178579664362, 229.2995441640654, 269.4530293343258, 317.6096660323244, 375.5541335547321, 445.0816650733757, 499.4022789731899, 515.4313975488947, 517.0255661624515, 518.6269827465492, 535.3547896283627, 601.111137167799, 714.3009561909498, 844.6411191272538, 990.5314136618892, 1142.908480735088, 1287.194747184839, 1373.502759459164, 1394.3413881162128, 1396.310641107121, 1398.272653178334, 1417.4390184216393, 1480.0549408625395, 1539.5843924211415, 1556.5606073662593, 1529.2545804737938, 1460.764465487996, 1353.6144775962994, 1265.3359646651404, 1239.6430865093398, 1237.1334910824658, 1234.6163368253724, 1207.73062896627, 1107.0853857306777, 955.5392542916383, 812.6561571448656, 686.0343904997698, 577.2581775016104, 485.662119617753, 432.9583775603755, 419.6253536682686, 418.3612727310446, 417.1016557478785, 404.314051939709, 360.96526881299087, 305.5509481620311, 259.4010271248678, 220.95402726892038, 188.7409575332049, 161.70467751878172, 146.0206114486387, 142.032697005911, 141.65395723073362, 141.27643755210158, 137.43516082337487, 124.35792564881038, 107.35784930106126, 92.91963754910313, 80.623709463652, 70.12066705410683, 61.13355287152939, 55.838945414729224, 54.48143901999853, 54.35214017386492, 54.22320539702361, 52.90822243296739, 48.4044727706632, 42.47192041530008, 37.351862607422945, 32.931508883813436, 29.10445332550932, 25.78676684156295, 23.813514924418566, 23.305769492485126, 23.257303402850717, 23.208963334705118, 22.716646733662625, 21.020902309738247, 18.76707115486595, 16.80626323375004, 15.100720321111057, 13.61907474237837, 12.334872523093217, 11.571890677467822, 11.375817446686513, 11.357143924235048, 11.338521205888481, 11.148949693375275, 10.497861556563974, 9.642589453259568, 8.91123460854947, 8.290780208018086, 7.770692100718701, 7.340771959186069, 7.099688940477511, 7.040007975200099, 7.034368293714919, 7.028754489701128, 6.972245077382457, 6.787574144737567, 6.574185102020837, 6.433400171709259, 6.374357886239823]}, "11": {"0": [2.6647295394694015, 2.7375023338282887, 2.890359280013405, 3.125018948709682, 3.4464844284268406, 3.86278976678431, 4.1787429062747785, 4.253379074894989, 4.259353923631228, 4.265343494224757, 4.342702651208617, 4.730001953412347, 5.461389441001694, 6.358795128429064, 7.455885330459846, 8.796351761614911, 10.441462645655092, 11.66599490837014, 11.954101573235421, 11.977155964789286, 12.000265024936601, 12.298489917061671, 13.79130047491834, 16.632141587297742, 20.173537917850663, 24.60547412080911, 30.17759171512894, 37.21941507644046, 42.58644997690864, 43.86373767242165, 43.96607540490439, 44.068674294698354, 45.39624524122737, 52.11205035265779, 65.20564892051318, 82.0680506734923, 103.91888643324752, 132.42495281164645, 169.8840346141776, 199.3947610404042, 206.51931203842642, 207.09243230313592, 207.66721391321113, 215.15077280260596, 253.55704138456792, 331.21265472785944, 435.10487767093014, 573.1959835474274, 751.2596129687719, 963.026194994983, 1101.1519143560047, 1130.2154493056778, 1132.4677003951563, 1134.7162076133502, 1162.910056458759, 1279.1937283068057, 1401.963677312113, 1423.9948728275342, 1344.4469129107897, 1176.8934699220956, 961.6387303822924, 825.3719734211629, 796.8943109218837, 794.6819280292581, 792.4805691573156, 765.0229760192746, 646.8967584672802, 491.5934994366831, 373.4656611198113, 285.1522873571751, 219.21174121207943, 169.69536501968287, 145.01772427201007, 140.2138838538305, 139.8426206331788, 139.47242418935448, 134.86214692515023, 115.70576501378258, 91.18114520901698, 72.31140670683304, 57.70837488456022, 46.340372385622594, 37.4458926506879, 32.85996071502778, 31.952183259922663, 31.88200100130064, 31.81200539849948, 30.938509996218396, 27.254979339697506, 22.408665348596358, 18.56593480625221, 15.511367290396459, 13.088622217174118, 11.175305964234584, 10.19064804851581, 9.996635128564344, 9.981634018554914, 9.966672616292419, 9.780149273604746, 9.001999986396148, 8.008611768638447, 7.273763976283679, 6.7641883500838675, 6.458480193351789, 6.359002859655631]}, "12": {"0": [2.6599582419233023, 2.7368769491705103, 2.9022248577607126, 3.1559577496540765, 3.50467554800061, 3.9582982040707932, 4.3040517233440045, 4.385327842310265, 4.391626159656837, 4.397939466629848, 4.482191038883471, 4.908063995138045, 5.718409108043004, 6.719595775651906, 7.952779645136361, 9.473174000457993, 11.36062057826782, 12.777120440675002, 13.109019098884893, 13.134717930261507, 13.160478320888393, 13.504230962256894, 15.246725226935553, 18.594390866673542, 22.814400496458184, 28.160466775787132, 34.97315978334935, 43.697393401915505, 50.40616821596672, 51.99635316615917, 52.11972426214594, 52.243408980391344, 53.896270812578074, 62.382070589995195, 79.14321350862305, 101.04136779318955, 129.8316488968239, 167.92837468230775, 218.7235957567273, 258.9666648322643, 268.66332912308866, 269.41722562486774, 270.17324612636986, 280.30625188085907, 333.04669534868907, 439.5517343388734, 579.380662866081, 754.8592399164778, 953.3332633055398, 1138.068800676097, 1225.4525531737818, 1240.600192603295, 1241.6514602323803, 1242.6955023297312, 1256.2888457220088, 1295.1142347341063, 1276.4469272421968, 1166.3177204614249, 988.7186687895171, 789.2982715367878, 608.4564138410891, 512.416994635767, 493.6326205885592, 492.22143851016295, 490.81369022323287, 472.70289432277315, 397.02539935400074, 301.20084884955844, 229.5870825927692, 176.13491326917583, 136.04097651058973, 105.7928352346999, 90.6629527642507, 87.72634722280819, 87.50703064848095, 87.28840783565994, 84.47914963860732, 72.67008121172178, 57.47655008888503, 45.756798824112586, 36.66865135176902, 29.591427146706557, 24.059514220241443, 21.217481759754737, 20.65988682127882, 20.618113043754985, 20.576440360997815, 20.038755609819024, 17.75819873464232, 14.762661295318658, 12.411552363402771, 10.575767716300563, 9.159091256515968, 8.085975013873098, 7.561300725137026, 7.4618766326095765, 7.454499351760423, 7.447143029273062, 7.353008762850964, 6.973998923423301, 6.554851734903148, 6.358329466974927]}, "13": {"0": [2.6155831692062326, 2.6389602822254843, 2.722476564095637, 2.8669743131805987, 2.9898862142075684, 3.0215377778388812, 3.0242696171658965, 3.027011770860313, 3.060299834164697, 3.222342264040066, 3.5330773815878858, 3.9191778847641587, 4.390834199994401, 4.9612431729456965, 5.64570537235813, 6.1483766700387665, 6.2708284372272995, 6.2812932286615, 6.291779751716039, 6.4179394304863955, 7.0121793974907325, 8.09105206447663, 9.378295115177039, 10.923273198721672, 12.784853638443504, 15.035255690698229, 16.704860121851244, 17.114222601766006, 17.14919886070142, 17.18426505759555, 17.606764575941924, 19.611789533586034, 23.32118247143094, 27.851574205231415, 33.40739957611304, 40.24491705494024, 48.68784175315881, 55.06646416767798, 56.643770591467735, 56.77896936791936, 56.91454075355575, 58.550383177561855, 66.39004643195305, 81.20360802154784, 99.75859861773257, 123.11646050140924, 152.64834142564348, 190.12245144472485, 219.08911357737958, 226.33268539549277, 226.95641902708937, 227.58186545225084, 235.11001879535493, 271.59608803720096, 341.6237783380769, 430.15510097634376, 540.133207433774, 671.4955986523712, 817.7496464412857, 911.4174194332805, 932.3046001261042, 934.0461902689863, 935.7842961702216, 956.0908018627619, 1038.1046660437762, 1134.6496264214827, 1176.957786501153, 1158.0251651397598, 1081.8335126359104, 959.9492674906245, 868.6003840999421, 847.0861203052983, 845.2642515739129, 843.4412063771307, 822.1179961373978, 727.9202850786149, 589.5038272896338, 470.8562135636352, 374.13615284911475, 297.2265296754309, 236.7390752038437, 205.26542136676645, 198.76260543740008, 198.22413037174795, 197.68715305087576, 191.43019586518605, 166.41673228906063, 134.0142057346021, 108.43938765451607, 88.15860365490305, 72.00052754193682, 59.08085174882173, 52.231928070037405, 50.80161579117003, 50.682932384406975, 50.564536498189405, 49.18535394850982, 43.599888063919444, 36.20657311761009, 30.213731242430217, 25.346152788911496, 21.38159746436606, 18.1464374533447, 16.403647716029365, 16.03740962859811, 16.006965736019765, 15.976608491634137, 15.622997458507475, 14.183738758095682, 12.263957847064724, 10.703917806681119, 9.446822915242354, 8.444718284298352, 7.659300932326436, 7.259263637197677, 7.178243149909646, 7.171590007852256, 7.164964395452691, 7.087969140161406, 6.790262876592438, 6.449640287733582, 6.278571239963993]}, "14": {"0": [2.6067423299482337, 2.611236989981202, 2.6243911599308163, 2.6460527407634786, 2.675504202039757, 2.7131934115748293, 2.74706287370266, 2.7603614188996857, 2.762033592881668, 2.7637137318029343, 2.777670215553584, 2.8195294001463953, 2.8829384935675377, 2.954817373657325, 3.0353729148102477, 3.125171369457609, 3.223724566730356, 3.3028876938619987, 3.3324660815497746, 3.3361599197215783, 3.339867232173533, 3.370523991607392, 3.4592466350932716, 3.5876321989438917, 3.72680646784471, 3.876838151529192, 4.038674622443832, 4.2127316804728, 4.350434565498831, 4.401680763255959, 4.408045355775774, 4.414424989621342, 4.46672581556385, 4.618069732473744, 4.834394872826362, 5.065839472527035, 5.31368513930567, 5.578556615116983, 5.861305551532067, 6.0838107166239705, 6.166409203565349, 6.176656894977837, 6.186909785371949, 6.271292423536375, 6.513954471108093, 6.860143936248831, 7.228656505397356, 7.6226900364628065, 8.042744030147674, 8.491073498667198, 8.843155641566167, 8.974024789337566, 8.990316596206611, 9.006646632222779, 9.140595429262609, 9.525815908312229, 10.077592292888866, 10.668011111535481, 11.30068964887297, 11.979364032257472, 12.707380758165177, 13.281523258137417, 13.495612801794293, 13.522177795989675, 13.548764371435295, 13.767610996686376, 14.398853515584742, 15.302685431258844, 16.273974666518715, 17.315356671804178, 18.43473829265141, 19.637192145663537, 20.5890911786773, 20.94347909727276, 20.987494038309535, 21.03163352971374, 21.395320676203415, 22.443948649600365, 23.953103311961904, 25.57661564518804, 27.32876403913964, 29.219215568054107, 31.257973002235282, 32.87482730540657, 33.47895684466147, 33.55410263460937, 33.629430539568396, 34.24916166875574, 36.04065709759828, 38.62754624403469, 41.41781064909796, 44.4393406742371, 47.708168054838715, 51.243051001354345, 54.05468591451873, 55.10894029798885, 55.24009781861051, 55.37158294950901, 56.45135540739339, 59.58142783157116, 64.10699228130227, 69.01799515591819, 74.35013364655697, 80.1471189405725, 86.43498566114486, 91.4598171451589, 93.34113591811384, 93.5752231582754, 93.80995540469165, 95.75040268003684, 101.37506235311525, 109.53421423992414, 118.42109738508317, 128.10270890270482, 138.65359802968965, 150.15985183876523, 159.36972910933304, 162.82826377621123, 163.25911605084372, 163.69127046148935, 167.26015257499796, 177.6185842711289, 192.69267741063618, 209.15836386123914, 227.1483638364915, 246.7910037706561, 268.2180840285992, 285.35182233793887, 291.79271720090946, 292.5942762246448, 293.3978166789024, 300.0382835527668, 319.28263675010606, 347.2213404084024, 377.55309412548104, 410.4554252236741, 445.99836132025854, 484.1695106632978, 514.1497940596298, 525.3166873107343, 526.6940083766619, 528.073543158073, 539.4344539217193, 572.0941120782974, 617.9971498631953, 665.9540456869663, 715.120682276541, 765.0079986881447, 814.762118841973, 851.1229336416739, 864.0785879336302, 865.6890020755317, 867.2976269180064, 879.8881883334448, 913.7792406315248, 957.0049774540895, 995.2949755248579, 1028.7568535432142, 1056.0332489665955, 1076.106164520711, 1086.7151038690972, 1089.5386561711573, 1089.85480100749, 1090.1641016027263, 1092.0794542351955, 1094.914787136403, 1092.472710559534, 1082.1881602690917, 1065.0802089062377, 1040.530791381836, 1009.4404104536576, 983.1692952111102, 972.9103698238108, 971.6167083963799, 970.3158738708336, 959.6028343363351, 928.4529709256947, 882.9132194796192, 835.200054859348, 785.7953545081778, 735.5898908925286, 685.9180709422759, 649.8132945103193, 636.9804302043219, 635.4106756242818, 633.8451709582913, 621.1986485570282, 586.8700594778351, 542.4987701987037, 500.581149451217, 461.3296149652955, 424.7236816463753, 390.78460033563124, 367.26872319998, 359.17585013775783, 358.19223161826073, 357.2108399682611, 349.30545230053696, 328.20309408370883, 301.8360728229517, 277.6278469563591, 255.4028498379952, 235.07877744060036, 216.44202778121473, 203.63470435981097, 199.2164632075718, 198.6827307302726, 198.15051759474053, 193.87484965294576, 182.49086432188383, 168.28744587808967, 155.27967065161593, 143.34891946199096, 132.4208109894808, 122.41100853821239, 115.50292274699348, 113.12808385168341, 112.84030309954588, 112.55339382378924, 110.24620256379292, 104.09552520780396, 96.39692167809685, 89.32403033610078, 82.82211215568122, 76.8361654682012, 71.32773536823234, 67.5263535175595, 66.21194907063526, 66.05255776373603, 65.89355240034085, 64.61672521827359, 61.20849125031054, 56.93509346476274, 52.99156020208103, 49.34578567597688, 45.98238581149766, 42.8736585932034, 40.72147303097822, 39.976438755953104, 39.88610839765326, 39.79599869549035, 39.070564390677696, 37.13151302184279, 34.690752545375574, 32.43350119347407, 30.34313240567459, 28.408707045165382, 26.61557451121104, 25.370937898700987, 24.940528937988347, 24.888251525776194, 24.836098220418307, 24.416656794085522, 23.293422583658533, 21.877078718206068, 20.562622343885582, 19.344097553660617, 18.21298341439865, 17.163038161159854, 16.433018266108466, 16.18028959992627, 16.149567128537086, 16.118844577967636, 15.87176327216274, 15.210911879117592, 14.377220417877648, 13.602828523285742, 12.885468372750271, 12.220861152796612, 11.605746633676002, 11.179024318392718, 11.031462564335442, 11.013543617029939, 10.995672511083049, 10.851986863920189, 10.46796721956978, 9.985462384693873, 9.54067708022778, 9.131407849684967, 8.756091938158667, 8.412200061612573, 8.1765294985922, 8.095583507660999, 8.08576657379376, 8.075981795458576, 7.997532855934911, 7.789512762800694, 7.531604082648661, 7.299745184074715, 7.09168402737329, 6.9066496151392505, 6.743930012166829, 6.63652458946037, 6.600874631740713, 6.596600574998717, 6.592350256534461, 6.5586369900363195, 6.472287000186825, 6.373758569273316, 6.296648515806307, 6.239083334980316, 6.202072147254186, 6.188422328850994]}, "15": {"0": [2.61859212762445, 2.6236963727505542, 2.637128218152452, 2.653995188556163, 2.660730852835683, 2.6615934972474404, 2.6624640470512255, 2.6699441963424784, 2.6936570314504418, 2.7336713443224334, 2.7816134293970656, 2.8387102383425034, 2.9039013883450493, 2.9775336946556674, 3.0375328444255683, 3.0602535800811848, 3.063066268257041, 3.0658903559961876, 3.089301576566777, 3.1583001245000686, 3.259949090153097, 3.370402882130989, 3.4906940639658814, 3.62134518158312, 3.762835844211443, 3.8751307901295444, 3.9170557624141136, 3.9222743546564134, 3.9275041693328054, 3.970491879658645, 4.094487442130205, 4.272645367783143, 4.464143243058135, 4.669563056093456, 4.889702152039442, 5.125271646585477, 5.3105497788192375, 5.379260125353049, 5.387789749174837, 5.396341767415396, 5.467033619360265, 5.669812664361834, 5.959383895769304, 6.268015615298409, 6.597414992789662, 6.949486136563524, 7.3241458608013135, 7.619290635370089, 7.728770073014159, 7.742407496125993, 7.756076016095986, 7.868293931788903, 8.189398091161703, 8.64742321018256, 9.137420667063774, 9.661517243822273, 10.223094480602182, 10.824123550190683, 11.298451288645378, 11.474772530470817, 11.496670342643942, 11.518621886380089, 11.699204643970345, 12.219952386846169, 12.965515929885552, 13.765035875605241, 14.623095155527823, 15.543932260351603, 16.532132826968326, 17.312747721987602, 17.603730983117835, 17.639818493021554, 17.675992025498637, 17.97363304322914, 18.83245908754904, 20.06473511526238, 21.391408680220422, 22.818696336185806, 24.35610748338997, 26.012708092400604, 27.325142852780473, 27.815908343887827, 27.876912459788837, 27.938053235535303, 28.44125729079495, 29.893949392775003, 31.986602717668728, 34.24541028038212, 36.683677346131006, 39.32150383708958, 42.168251893976226, 44.433986359308214, 45.2798637612364, 45.38505476019254, 45.49052820085425, 46.36002547267867, 48.87491153227265, 52.505766976337085, 56.436826904303494, 60.691545838532974, 65.30655277567095, 70.32029347151082, 74.31062748214548, 75.80405811377786, 75.98977765420709, 76.17603311139867, 77.71202876030499, 82.17434140366191, 88.63038447795425, 95.64954766141375, 103.28118047168569, 111.58094579955124, 120.61209252864774, 127.84086917160545, 130.5598545192958, 130.89747126415082, 131.23555140160062, 134.02390906678434, 142.11682708306773, 153.87566282984935, 166.701519233853, 180.68666273488847, 195.93768719851857, 212.58101667537014, 225.89086398270086, 230.8804713885832, 231.5018894483555, 232.12514381001353, 237.26401359421783, 252.21713564195124, 273.9073109063022, 297.54723472199703, 323.2132652874835, 351.12383342522656, 381.3307645796261, 405.32070558157596, 414.2730151363518, 415.38337116746726, 416.49656595323347, 425.67616081349166, 452.1357533465094, 490.05123813199776, 530.339768118216, 573.0285415302261, 617.7156306952238, 664.3174489173124, 699.6628437767696, 712.4349030480114, 714.0055886359252, 715.60892893323, 728.3425892794701, 764.1371426201929, 811.7326488300403, 857.7878196465476, 902.191390110716, 942.6779236568524, 978.9069312068111, 1002.657678607122, 1010.3122330286208, 1011.2422640236805, 1012.1661858004198, 1019.5256202816876, 1037.1668582734346, 1055.5120863888167, 1066.4501530350574, 1070.6514922023237, 1067.3767616802188, 1056.9975145944327, 1044.7380028791613, 1039.5513566548916, 1038.8751406439867, 1038.1903891803618, 1031.8710544601136, 1013.0606742761104, 983.0097042933005, 947.2914531846869, 906.7620139584574, 863.0021521764431, 817.0282096746835, 781.7847590282046, 768.8470683938782, 767.25165582561, 765.6549435239357, 752.8119843525303, 717.1226284625934, 669.4469929897904, 622.6931125438734, 577.830113552014, 534.9403586212128, 494.3550161565703, 465.8012423141602, 455.8685599562898, 454.6618922310126, 453.46018449675535, 443.75227173636296, 417.7126751093904, 384.81116715403255, 354.3245050845626, 326.23701960499443, 300.2970233376112, 276.44765323676177, 260.0403504362903, 254.3857297657972, 253.69918941885987, 253.01443553379377, 247.50654162613014, 232.8685295783479, 214.54940459149094, 197.7660949803187, 182.3723145807928, 168.2744565902697, 155.31496366853992, 146.41394037469846, 143.34993553499316, 142.9782613838858, 142.6075441195096, 139.62920621832114, 131.7003696975744, 121.77324019416075, 112.65981850577907, 104.28387791300408, 96.59302252020815, 89.5178047528314, 84.63763044169619, 82.95378200322929, 82.74953054051765, 82.54590475726062, 80.90906471644199, 76.54191353395613, 71.0670026777809, 66.01766258233475, 61.37062764685897, 57.08508194456044, 53.129981782222245, 50.3941040255384, 49.44941214728203, 49.334171796341586, 49.21932369287777, 48.29697161385915, 45.83567892150727, 42.738676507651256, 39.87898009340944, 37.23153031658674, 34.78264792677145, 32.51933167224904, 30.947846672826955, 30.405056572955218, 30.339049641646607, 30.27320387720704, 29.742930675683418, 28.325592115367147, 26.54000198140223, 24.88486175134229, 23.3518923747938, 21.931487702163682, 20.613521978895566, 19.69804899695512, 19.381186475758536, 19.342667110251142, 19.30423746572937, 18.99517090621275, 18.16638811270819, 17.12026300812138, 16.149919606125717, 15.248459263492721, 14.412656545674631, 13.63701471501961, 13.097996816041848, 12.911719723544302, 12.88905307584433, 12.866451418821423, 12.68477775410165, 12.198030812292927, 11.585654436646173, 11.019056056930273, 10.495217498224857, 10.011798391088416, 9.566248561907054, 9.25854507329342, 9.152678611053341, 9.139843522754644, 9.127045041925415, 9.024231106870968, 8.750462828388827, 8.408787310974768, 8.097048038897853, 7.813229862252793, 7.555866117376528, 7.323920593624157, 7.167315404590424, 7.114447698538897, 7.108043255968256, 7.101663440470289, 7.050631935866927, 6.917161272726183, 6.756682308536461, 6.61754289956402, 6.499578442654075, 6.402576766495313, 6.326472317927867, 6.283248240937322, 6.270396286769268, 6.268873207809761, 6.267384355361843, 6.256430898334849, 6.233448468592508, 6.2228955695052095]}, "16": {"0": [2.616865673061161, 2.619722173741538, 2.6258935670473575, 2.6334185996444184, 2.6378031385648835, 2.6384958254651845, 2.639195442658918, 2.6440467083612407, 2.656616895597367, 2.674879994265943, 2.696906844673653, 2.723369234528417, 2.7536985441214847, 2.787657178331721, 2.8170727999957026, 2.8301596573918237, 2.8321586665507055, 2.834168186990197, 2.847871720188533, 2.88213067005462, 2.9280845150080688, 2.9777938630103624, 3.0314062810422944, 3.088693866081907, 3.1499178958172074, 3.201653433285009, 3.2239502736579726, 3.2273224765420023, 3.2307053457363315, 3.2535767580009534, 3.3102359530862535, 3.385571942434809, 3.465263579176334, 3.54932758662994, 3.6381089534962032, 3.7317588682085794, 3.809586464848758, 3.8428489737085396, 3.8478731071174432, 3.852910184660865, 3.8868902546705577, 3.9709201898424156, 4.081733644987261, 4.197872339931975, 4.319790427738806, 4.4477641129571746, 4.5818967573044524, 4.692659072709937, 4.739958621520623, 4.74712620510501, 4.754308441021755, 4.802602326151188, 4.921508586004066, 5.07767257815656, 5.240667321551158, 5.411257762517242, 5.589830871075835, 5.775914055109327, 5.929553355449045, 5.9951008246933135, 6.004997808677359, 6.0149176237696365, 6.081741429249357, 6.245962101383995, 6.4612842558946815, 6.686089659656156, 6.920780586868013, 7.165934329468367, 7.42198911497295, 7.632378710439854, 7.722474512715976, 7.736066914415132, 7.749690412972447, 7.8414940252422, 8.067393724318439, 8.361975827748216, 8.670221504909769, 8.993059217811322, 9.329961423909984, 9.68256595278161, 9.973953288720763, 10.098341360596224, 10.117121197514676, 10.135943970653903, 10.26274925139233, 10.575556301700038, 10.98688561211572, 11.416868292823189, 11.867461194970778, 12.339403098082338, 12.833723465376792, 13.242440802779857, 13.417184334326372, 13.44358557388278, 13.470073381975396, 13.648322866813526, 14.087554009869574, 14.66506001242731, 15.27001195846559, 15.90421647255265, 16.568410707252337, 17.26507953889628, 17.841410355437464, 18.087954757441924, 18.125268474137375, 18.162662128044733, 18.41438942189333, 19.034711863171786, 19.85135476485635, 20.70799635722756, 21.60860972555034, 22.554621039756707, 23.546309743838194, 24.369420586622898, 24.72175004336113, 24.77502237085105, 24.82844595407116, 25.188557960291607, 26.0785514577574, 27.251299111907755, 28.48336340335861, 29.779912359762648, 31.142212866499865, 32.57766521607796, 33.7666078366029, 34.27616603175316, 34.35320835732626, 34.43045155257544, 34.951805388819594, 36.24122363503621, 37.94096248459167, 39.7300930271005, 41.61411049860976, 43.59866054052831, 45.68945808876601, 47.42602202727512, 48.17174082046579, 48.284592899774665, 48.39772091233759, 49.15875836950028, 51.04003825715007, 53.52696138601314, 56.15087823792479, 58.91478738738948, 61.83548884068512, 64.91056563607249, 67.47074123681118, 68.56884268830333, 68.73498353672899, 68.90159741621783, 70.02604238362726, 72.81297817994306, 76.49636086978298, 80.38732909736895, 84.4996253705558, 88.84457281769345, 93.42758290767821, 97.24775621912029, 98.88800521775055, 99.13682654697948, 99.38629393572408, 101.0636856631092, 105.22440043547884, 110.7428961240275, 116.57330823017247, 122.73577578952612, 129.26141834529935, 136.17125198749312, 141.92067655995626, 144.38384368855534, 144.75704633152338, 145.13141227897503, 147.66188549489658, 153.9428203678968, 162.28233215497264, 171.10059998754167, 180.42541926386812, 190.29276512467368, 200.73039927536564, 209.43447087624978, 213.17682586716313, 213.7431376360149, 214.31103556303748, 218.14478121897096, 227.64802078643095, 240.2461698738947, 253.5781629185757, 267.6356080433502, 282.5365181230508, 298.21406304273484, 311.28240463438374, 316.89652023690456, 317.74823478616554, 318.6021512278272, 324.3338912127224, 338.489009148206, 357.2167250686114, 376.8887771382018, 397.5729170599437, 419.25020300478155, 441.9875581292525, 460.67412879939656, 468.6435728763932, 469.84523752111244, 471.04915235436977, 479.14910896144477, 499.05045606182307, 524.981144653701, 551.8730263710803, 579.4332352314273, 607.8024835532465, 636.7774805685814, 660.0625312617768, 669.8151037910313, 671.2796318301005, 672.7453500342386, 682.4950370086046, 706.3275110806464, 735.825169555035, 765.3111067903089, 794.2220464927767, 822.4361738195639, 849.8488305051775, 870.6712570118722, 878.7626612143645, 880.0174096063878, 881.2676493347565, 889.5163280865432, 908.3967853911302, 930.2851233438018, 950.1351470395665, 968.1849115088316, 983.5520591864769, 996.2384873362726, 1004.2238761104138, 1007.0272926472514, 1007.4173634951211, 1007.7997260629161, 1010.1658247069867, 1014.8562197202037, 1018.2554512940902, 1018.331899674352, 1015.6421591897358, 1009.9473436654403, 1001.5102359996364, 992.727028110854, 988.4197825238031, 987.7458515904015, 987.0838259813034, 982.7138119313602, 971.0758151030693, 953.882230142828, 934.1147384863086, 912.2202834745361, 888.4083856254648, 863.1491452046773, 842.1363091215827, 833.1616894208323, 831.8115187459206, 830.4589455650178, 821.2913660717586, 799.0939197041517, 770.2068923902291, 740.4732542620201, 710.9365743248451, 681.0863610013477, 651.64139805594, 628.4805382261308, 618.8964452693788, 617.4689993713611, 616.043082006876, 606.557063593064, 584.0291038315403, 556.2620680116704, 529.3344811375861, 503.33214301442916, 478.0517933553884, 453.85445976803237, 435.4136145614571, 427.89404800281585, 426.7786358245825, 425.6658968477233, 418.3012946857807, 401.0352033697575, 380.216115128351, 360.3704040581527, 341.53233366103825, 323.58293480617795, 306.55010385515624, 293.6965449021499, 288.4946567246027, 287.7235894952731, 286.9546930272789, 281.87409447330936, 270.0579817655671, 255.8669747814837, 242.42251331019597, 229.71659815256555, 217.6936493821682, 206.32496808426262, 197.7730502805221, 194.32453556332013, 193.81312109767524, 193.30327371344302, 189.9327222378935, 182.07820766056804, 172.66258142336105, 163.77184613152275, 155.3688172165736, 147.43455100493352, 139.9227536786044, 134.2719468677417, 131.98878756676066, 131.65051907074042, 131.3131469941724, 129.08166479082865, 123.8955699510815, 117.67493372039083, 111.79424013452521, 106.2314149498779, 100.96992897937497, 95.99106633316713, 92.2406654916264, 90.72478147666278, 90.49948245323522, 90.27459709345348, 88.79168349288167, 85.34361786249252, 81.201266975624, 77.28293984226892, 73.57116498936085, 70.05466886015158, 66.71836000265665, 64.2011616384047, 63.185360426052355, 63.03495072919352, 62.88498839188202, 61.89041846602896, 59.57468724651992, 56.792470747745874, 54.15061500213043, 51.64929478775369, 49.273787920315065, 47.0203789503242, 45.315684419745644, 44.626109434695756, 44.52400082161993, 44.422186063256085, 43.74959421751936, 42.17613544509579, 40.28262635000648, 38.485935221513344, 36.77826270301441, 35.157824623830585, 33.61886668897348, 32.453213613292434, 31.98174642202379, 31.911890291171364, 31.842214626327607, 31.381143141173283, 30.305340728306394, 29.00697524548373, 27.77457747204819, 26.601639099167986, 25.488285556359106, 24.428824780301678, 23.626105953953925, 23.301291383300423, 23.25315558964648, 23.205146638502136, 22.887522448069983, 22.14449368293482, 21.25006967456155, 20.399059449829288, 19.588465511861738, 18.81832356715075, 18.08516203263477, 17.529219837691098, 17.30378277551211, 17.270293638212088, 17.236999202475015, 17.016417729241365, 16.500792351259896, 15.879011622055774, 15.287174582223482, 14.723746581659258, 14.187944772618376, 13.678610730756972, 13.291977085825764, 13.135604106539478, 13.11242616509695, 13.089308169573645, 12.93635734898356, 12.5788895826376, 12.147884096882215, 11.73886422623606, 11.349764851512713, 10.98044590053224, 10.630290075922796, 10.365412719594213, 10.258356525263757, 10.242499279416222, 10.22668327950934, 10.122082771752705, 9.878367073112045, 9.585377778416683, 9.308524792260409, 9.046955874315637, 8.799621650800365, 8.566407741724857, 8.391192569673418, 8.320674974418155, 8.31024523117528, 8.29984940734629, 8.231262875231394, 8.07162734338542, 7.881464442896759, 7.703285601623777, 7.5365887243519, 7.381028332705494, 7.235971178582034, 7.128443537714376, 7.085566023684904, 7.079279662545854, 7.072989296577089, 7.031572981821265, 6.936736941434032, 6.825547425654929, 6.723858811344123, 6.631890101893055, 6.548921976212804, 6.475126422066818, 6.4233138189548775, 6.403517855663928, 6.40062263407667, 6.397742934729675, 6.379247775711165, 6.338629223380999, 6.295731290217605, 6.261931799492516, 6.236994432452088, 6.221536587122958, 6.215401951353878]}, "17": {"0": [2.614864756604954, 2.6153608748397392, 2.617862115415493, 2.6224554356813905, 2.6294468403706017, 2.6392097549377103, 2.648976208637208, 2.6537646487330036, 2.654602000870133, 2.65543050548529, 2.660489755736043, 2.6734200484355584, 2.691725360895753, 2.7121610731337005, 2.7354631045418714, 2.761277471900245, 2.7894299824604967, 2.814155530847246, 2.8257348533001947, 2.8276937036521406, 2.8296643307855507, 2.8415818580483556, 2.869868671036795, 2.9063561696143028, 2.9453755753876596, 2.986857934533026, 3.0311443518983547, 3.077779206913666, 3.1176795068688152, 3.1359270074400345, 3.1390254507167854, 3.1421342536270207, 3.160837481445988, 3.2045042131912425, 3.2606975421644764, 3.319703275468124, 3.3813886581451182, 3.4462111191686176, 3.5138692145098362, 3.5713471374663888, 3.5972954196077103, 3.6016803078808026, 3.6061118285016804, 3.6326944046465286, 3.6944857609688033, 3.7730457407747324, 3.8551405396131555, 3.9406397342334936, 4.0295838317736665, 4.122260003784004, 4.20059768763409, 4.235984813132349, 4.241962469727636, 4.2479526602196795, 4.28403986449825, 4.3675860346595385, 4.47396592638937, 4.584102134391463, 4.698426215387763, 4.8175207948828405, 4.940895576063381, 5.044749573328723, 5.091803087890688, 5.099711781066611, 5.107637246030501, 5.155383976780225, 5.265783486564638, 5.405955723643084, 5.551131222151657, 5.701385106735344, 5.857387092589506, 6.018853172190981, 6.154802842367772, 6.216143808015424, 6.2265028136299705, 6.2368973684507285, 6.2994336373387565, 6.443416534179091, 6.6259094503304095, 6.814775978698876, 7.010536252142564, 7.2136168658175395, 7.423857742260838, 7.600572140487316, 7.680342990777338, 7.693807645360938, 7.707303213974837, 7.788425162991013, 7.97589998786332, 8.213526103582439, 8.459235593685433, 8.71394429952769, 8.978393447718913, 9.252341041435093, 9.483302833646123, 9.587919920566105, 9.605553116657191, 9.623224371669542, 9.729425288511042, 9.974866530585945, 10.286440064563589, 10.610195302917752, 10.946358939678314, 11.295061125187933, 11.657775455960044, 11.963110064127958, 12.101179911097507, 12.124520031541365, 12.147913971045025, 12.288539887470403, 12.614055630593986, 13.027028262023007, 13.455914448140986, 13.902256948560344, 14.364922124493349, 14.845589385032266, 15.251176350689182, 15.434561489580673, 15.465557929375592, 15.496624692163957, 15.683238441932126, 16.115048086481785, 16.664389535378344, 17.23446579153129, 17.82731115236535, 18.44411660089674, 19.085194281729322, 19.626146720930105, 19.87079233019868, 19.912125841226167, 19.953587041820803, 20.203140319604962, 20.780383226599223, 21.515677915809476, 22.281077338196422, 23.07756834848767, 23.906922500177018, 24.77027117681936, 25.501438206706595, 25.832901473080494, 25.88891020534218, 25.94505257670083, 26.282486119038875, 27.063893835892298, 28.0574437087964, 29.093744975316287, 30.174810100307603, 31.29947841599403, 32.47281008091575, 33.46424959243009, 33.91370419228633, 33.98975885202566, 34.06601061349024, 34.524826222650724, 35.58965871225969, 36.9438408287557, 38.355377059334174, 39.8283422098006, 41.36429888106772, 42.96631339940406, 44.32457253931688, 44.94013827564325, 45.04405153873571, 45.14822952229579, 45.77498558879967, 47.22877275326086, 49.08591326840858, 51.023046103059606, 53.04266946773017, 55.153033689862035, 57.35540717294523, 59.22190450858657, 60.06751966867212, 60.21126980829149, 60.35536585008573, 61.220757333401174, 63.22829991480919, 65.78756242567758, 68.46244625994214, 71.25827917193665, 74.18305339134736, 77.23968674450491, 79.82671702031583, 81.00210974871263, 81.20116000373194, 81.40070498459023, 82.60097816571908, 85.38784179409978, 88.9519585484641, 92.67685896335465, 96.57122186591862, 100.64480687687272, 104.90401516598064, 108.51973188529779, 110.15829068663139, 110.43568929245171, 110.71389742657006, 112.38977030031478, 116.28572966063568, 121.26800674131565, 126.47619871497265, 131.92211413652137, 137.63012511002447, 143.6058904801638, 148.67924435220445, 150.98026879506278, 151.36966028809218, 151.76006960907222, 154.11335724708812, 159.57760021001405, 166.57331982914027, 173.8869152388294, 181.55460903281775, 189.5601231565409, 197.95551008018404, 205.07517100748737, 208.30661212013518, 208.85266751734127, 209.40030907271816, 212.69907278301577, 220.36557594583329, 230.18237510635558, 240.44327311247665, 251.16502418498237, 262.35190441050094, 274.02651118234184, 283.9572684569343, 288.4533402398631, 289.21386999071063, 289.9761760774699, 294.57609230960674, 305.22516721960403, 318.7839080965812, 332.91878359280616, 347.65410123424914, 362.95620661952745, 378.90204327141873, 392.3089346826697, 398.3812939044661, 399.4082106982814, 400.43619762001555, 406.66940336248473, 420.95059889061736, 439.04788851609806, 457.70404008575565, 476.9523043573815, 496.7519122822173, 517.135064374174, 534.1159513207515, 541.7593030965417, 543.0475881273023, 544.3357256358786, 552.0097526783212, 569.6000322057533, 591.4435966331295, 613.8300101385204, 636.3395105219937, 659.1221457021704, 681.8648670313877, 700.4527183494034, 708.5433622050082, 709.8997899569689, 711.2599632206213, 719.372449645344, 737.7276749436427, 759.8171602489532, 781.6659332877289, 802.6134399377888, 822.9229328032421, 842.5168427536543, 857.8891284622907, 864.3550079041514, 865.4246556170473, 866.504923020331, 872.8019270798773, 886.5292199710472, 902.1805046480517, 916.491708530935, 929.3273780961908, 940.7664357194501, 950.3501826062917, 956.9174631206814, 959.4100559229248, 959.8096403200778, 960.2019573288196, 962.3923868545731, 966.7403491060346, 970.6356427467892, 972.3977180661306, 972.4805295504096, 970.6193487726191, 966.9956813624966, 962.6528923470104, 960.372973095345, 959.9701425554429, 959.5614179228048, 956.8800903094996, 950.3977455448095, 940.9056904944537, 929.5399962291215, 916.6073139017594, 901.9352023389259, 886.271301350875, 872.5931578447962, 866.2545877483836, 865.1775343053621, 864.0964629599428, 857.6118476163324, 842.5740351459468, 823.1814197965259, 802.8064554793237, 781.8305953377975, 759.9375308543197, 737.966598783349, 719.403178796778, 711.250028009472, 709.8810543796264, 708.5115605351087, 700.4201073693141, 681.9616416974262, 659.2232674500514, 636.5666766352607, 613.9699833098266, 591.7901258755792, 569.883803160624, 552.2458408472422, 544.5608248599472, 543.2782380862532, 541.997396491651, 534.369604473005, 517.3409079779367, 496.9765431126408, 477.0806183353902, 457.82336881786165, 439.1831197686803, 421.0956630049123, 406.82600688282855, 400.6443899481191, 399.61574010308664, 398.58936368003344, 392.52182269433155, 379.08757730038764, 363.1491630394339, 347.80688685109175, 333.0851606020708, 318.9369607936714, 305.37195816297736, 294.73692102406307, 290.14740799769874, 289.38388093731425, 288.62316474940127, 284.12429950029247, 274.21431764429434, 262.504505438348, 251.30414068504064, 240.59152838233695, 230.33355192067188, 220.53139792394873, 212.85328612653942, 209.54970875258667, 209.00105982311888, 208.45395500440776, 205.22338605414382, 198.1130062710794, 189.72029279973464, 181.71246276974279, 174.0537208440522, 166.72402512158075, 159.7381240812208, 154.2804360824551, 151.92659072301984, 151.53536753056346, 151.1453565038541, 148.84040899093316, 143.7654702396798, 137.79578358636712, 132.08101731595826, 126.62768867725337, 121.42503306406923, 116.44591484684199, 112.55157127283266, 110.87380974719727, 110.59543588277957, 110.31808064283595, 108.68071014339478, 105.0741685508363, 100.80952837959987, 96.7402861662124, 92.85207792304135, 89.12674963616715, 85.56988208326835, 82.78439302449236, 81.58532860694947, 81.38605235916098, 81.18730783397879, 80.0131460068399, 77.42729758790553, 74.38002459350247, 71.45877915001186, 68.66424399213503, 65.99225421417349, 63.43785035142779, 61.43148885911369, 60.5678750649835, 60.42432571895376, 60.281187342840546, 59.4361225237419, 57.57555116009275, 55.37354511410308, 53.26811298639031, 51.25312827310446, 49.32014815985213, 47.47055984568353, 46.020024397599364, 45.394406413798684, 45.2903842051186, 45.18663894083037, 44.57370999163951, 43.22281556928713, 41.62330408916988, 40.092092841681215, 38.62640628721155, 37.217489130905655, 35.869693518412554, 34.812867030944666, 34.35708851442729, 34.28123075210814, 34.20555208581374, 33.75881900435075, 32.77231497152388, 31.60594635746801, 30.488333342261086, 29.416310283544963, 28.387886324095195, 27.400019343759574, 26.625531814369705, 26.29155625907352, 26.23588838907849, 26.180309941698617, 25.852317133829583, 25.128880391949455, 24.27398632292543, 23.454031367322333, 22.66563014935998, 21.91016022595832, 21.184751831198717, 20.61552391751071, 20.369969666083563, 20.329094221495986, 20.28832326413078, 20.047135843493145, 19.514837205801108, 18.885304484654664, 18.28013146995365, 17.699493794090824, 17.141741148950963, 16.606096761163784, 16.184894397957517, 16.003303968490513, 15.973107516932137, 15.942984253088266, 15.76486543130972, 15.371398010552006, 14.90534795279389, 14.458185608952776, 14.029013656188358, 13.616676505273523, 13.22122058075895, 12.910429579276014, 12.776401552926846, 12.754135038706012, 12.731928529352347, 12.600691841808061, 12.310541481397209, 11.96753901710681, 11.638464229007246, 11.322976658434502, 11.020794414522756, 10.730622490440576, 10.503757538410788, 10.405901451277034, 10.389652218649944, 10.373393258994085, 10.277384951921174, 10.066450731910392, 9.817290509108762, 9.579095865690242, 9.35165750377813, 9.134480514176989, 8.927302131796054, 8.765284656857512, 8.695572841843095, 8.684003978667116, 8.672469941426474, 8.60441043940717, 8.454851643599897, 8.279270657767114, 8.112068724600213, 7.9535408488624615, 7.802823371130686, 7.660227477360984, 7.549456852319355, 7.50209392864127, 7.494249689656535, 7.486420985607317, 7.440312493640261, 7.339321873232071, 7.222282791026999, 7.112318227283077, 7.008698098430969, 6.91165792369297, 6.821473885468225, 6.752553047841523, 6.723498664310125, 6.718699360259043, 6.71392277911972, 6.685874161119393, 6.625680937178644, 6.557172894665183, 6.494692406776068, 6.438636661032677, 6.388648521332703, 6.344518890316915, 6.313176571457413, 6.300643627700334, 6.298678876468332, 6.296741553914694, 6.28523561314366, 6.262446915532522, 6.239506536487146, 6.2229370782910305, 6.2136467204653485]}, "18": {"0": [2.600396863607477, 2.615454270731245, 2.7113547477225786, 2.8168153750402873, 2.843652644969062, 2.8457508258734636, 2.847838959170283, 2.876419162228441, 3.0328029612862513, 3.3590077075734417, 3.791155799604826, 4.346184540452334, 5.0459560920176765, 5.917479298839906, 6.5670825166192195, 6.718556813722059, 6.729981712232407, 6.741432262833323, 6.897535227307205, 7.686831370413191, 9.183038106409414, 11.04953969915823, 13.389016514978739, 16.325380897452565, 20.0212661848589, 22.83146809785617, 23.494692973809336, 23.544820979815103, 23.595065256300845, 24.28214189240085, 27.792560246726616, 34.642447708112186, 43.43097327334343, 54.75444864855778, 69.40731066243487, 88.46475776283305, 103.2706681704678, 106.79873437771148, 107.06490892435843, 107.33187821769529, 111.00107245953866, 129.92827460947075, 167.55278136356105, 216.73714029350427, 280.5972831691172, 362.15251117207, 463.07610658760694, 535.3645853899209, 551.5393141608071, 552.7496847325849, 553.9807597775501, 570.3883769757537, 648.1557100936548, 766.7669855055133, 858.1183677651231, 902.192494612722, 888.7683227662815, 820.5882947013833, 756.8376290476924, 741.6562723670736, 740.5037829355068, 739.3477657306007, 723.563391713065, 647.4682285195956, 524.835236769474, 414.2716663324022, 322.2027745238828, 249.1719041458488, 192.50942010622074, 163.90599848825232, 158.35451881556415, 157.94977458080274, 157.54600192435294, 152.2159751802589, 129.85112475367188, 101.16521309028133, 79.21231717543328, 62.36390289464898, 49.38955944928506, 39.351485370847556, 34.241312703730756, 33.24306736535371, 33.1702340532758, 33.09758652969457, 32.13725864247567, 28.077852479823395, 22.781263338357824, 18.644638652313308, 15.401522063409576, 12.856899585961358, 10.869490215864401, 9.857482200683632, 9.66131494554524, 9.646990975890036, 9.632706725250737, 9.444276840816011, 8.6542302107003, 7.660214672967182, 6.942850905565376, 6.464973573323403, 6.275895933853964]}, "19": {"0": [2.579893920435422, 2.60966799489373, 2.6198189097024196, 2.6206766087014635, 2.62154388591207, 2.63273371423665, 2.699467434748238, 2.855679218706149, 3.0757214831326314, 3.3643390327516314, 3.728615918093716, 4.179873600547633, 4.516130027418944, 4.597381015941118, 4.6042408521895135, 4.611116033180351, 4.695044063631633, 5.096873117333168, 5.836050764605208, 6.7211489229256784, 7.778680554573123, 9.046156650040691, 10.575203663053058, 11.705682249996922, 11.978447421640604, 12.001473752009627, 12.024554010869029, 12.306198601083453, 13.658236118423456, 16.15967802620164, 19.198283830896308, 22.91095665735067, 27.47504569932082, 33.08945280441515, 37.30117825007036, 38.326238543918635, 38.41290415227995, 38.49981443982967, 39.5631014035848, 44.7063153175767, 54.400456883133515, 66.45134770583707, 81.48088487974414, 100.24427151055576, 123.72156131743772, 141.5576054476044, 145.9222949106898, 146.29090279998178, 146.66046197449546, 151.183955432978, 173.19570354282325, 214.8759761192369, 266.4973444050963, 329.59030167172705, 404.8709578262088, 491.38906609221834, 550.008301797084, 563.3684299566028, 564.4844636778311, 565.6008020214036, 578.981099938444, 638.0984074585422, 723.6941412744376, 789.0423119734334, 823.807761353897, 822.0359339589231, 784.0778474011478, 743.9461766877714, 733.6850315399773, 732.8068076685255, 731.9246426186761, 720.969934073318, 667.8693793841896, 575.4870151945373, 482.61672419529475, 397.147486851156, 323.0306760331612, 261.0981789044564, 227.85063492211023, 220.98335078794784, 220.42022671745372, 219.8582313708421, 213.22375131217652, 186.02492815945135, 150.0836619657523, 121.34300418252778, 98.3772091722831, 80.03385102928533, 65.353579724327, 57.59707282780689, 55.99899618531515, 55.868631811945285, 55.738588020969345, 54.19831514415832, 47.88856728594161, 39.52042545705447, 32.771441352961546, 27.30927827644374, 22.88114688416555, 19.29067803495437, 17.37243346796532, 16.974831065675385, 16.942288631582937, 16.909831561287113, 16.526192400697823, 14.943617176425525, 12.82929632721529, 11.110133305350542, 9.722850745962235, 8.616420215595612, 7.748690729964448, 7.306015369302416, 7.217035752232823, 7.209795884576811, 7.20258302975552, 7.118133270432376, 6.784358934445686, 6.390820468714342, 6.154327574569044, 6.07792653611614]}, "20": {"0": [2.5647117315057755, 2.5660009853991617, 2.567211726033535, 2.567443744110961, 2.567688201572306, 2.5695642941798065, 2.57547887499513, 2.5856330828733283, 2.598978606068861, 2.6150353079395097, 2.6338607720093536, 2.6558214132981806, 2.6757803531453592, 2.6847852519279893, 2.6862199325359333, 2.687664929228387, 2.6972351699364485, 2.7213711090763777, 2.7537278652551427, 2.7898841049347385, 2.8286314997337527, 2.8705178949352383, 2.915859032454151, 2.954084133637243, 2.971070495501739, 2.973731858824544, 2.9764046681064236, 2.9938828988633057, 3.0365665250469, 3.0928575170406307, 3.152549317737765, 3.216184793567604, 3.2833518829372803, 3.3536301708768543, 3.4128132519521865, 3.4385953664171476, 3.4426369080053756, 3.4466886712739635, 3.473073991476507, 3.5372400125307877, 3.6213389702290257, 3.70962077545951, 3.802148577081063, 3.898680352334954, 4.000222591257138, 4.084647427942101, 4.121529336288721, 4.127305544898725, 4.133095105690702, 4.170766934445532, 4.261944462767672, 4.379781196660704, 4.503015260734115, 4.632102808916106, 4.766556117625106, 4.906530286292381, 5.022986389494661, 5.073718809659442, 5.081638927611204, 5.089615936858026, 5.141311153733957, 5.265507938805532, 5.426352708315711, 5.594247019050983, 5.769701828656887, 5.9512120593901745, 6.140556369548536, 6.297326299900537, 6.365437195247135, 6.376083884611239, 6.386754157740477, 6.4561594441438155, 6.62363435420907, 6.8400528383295045, 7.065725790601819, 7.300859626557018, 7.545842143813535, 7.7995159511470105, 8.010644699035181, 8.102741093260127, 8.117036340523303, 8.13137008790159, 8.224555608088647, 8.449470185402287, 8.741460778874416, 9.04604899606237, 9.363962974915902, 9.695287962184874, 10.040842839390823, 10.328074482601968, 10.453146184775994, 10.472691241578998, 10.492278796744401, 10.620371481295686, 10.928265310612097, 11.3280881993552, 11.745294067480351, 12.180352815482442, 12.634049750537761, 13.107711627245143, 13.502604484653052, 13.67358106660328, 13.700249652257538, 13.72699095037903, 13.90155303883285, 14.322796745946238, 14.869489934641921, 15.441129822265031, 16.03791704815689, 16.661155816131053, 17.310976092659054, 17.853217770774485, 18.089064676595793, 18.125921191912635, 18.162857987617695, 18.403174540847154, 18.983672086960762, 19.74064335879027, 20.532026018842345, 21.36112245202336, 22.227637757390085, 23.135000070823423, 23.893019254783656, 24.223407185371528, 24.275110566860306, 24.326939046703043, 24.664313269335604, 25.47890245766317, 26.540408286052685, 27.65113512678537, 28.815022802226302, 30.033907870431566, 31.309973774894758, 32.37444425255823, 32.83884714231592, 32.91159435967066, 32.984424070524156, 33.45862282499644, 34.60780664916808, 36.10300749949459, 37.67196783579557, 39.315380891340276, 41.03967378282894, 42.84730344332667, 44.3591562329531, 45.01810349809515, 45.121162243457064, 45.224467579282226, 45.89700771928461, 47.5261331694367, 49.65547547330188, 51.88355598865732, 54.22099385500653, 56.67913435267167, 59.25776285942566, 61.41377375060915, 62.35585991102355, 62.50332368954674, 62.651105471817836, 63.613172451297146, 65.94316433909087, 68.98895931092594, 72.18455940099919, 75.54012370123105, 79.06878447154719, 82.77354143753047, 85.87392773106339, 87.22661669050456, 87.43843204051508, 87.65100484530599, 89.03662138330347, 92.38683073919613, 96.766325177894, 101.36476976386146, 106.19426794287372, 111.26994867443165, 116.60933364987352, 121.0759317118379, 123.02744362193178, 123.33269943805956, 123.63872944020402, 125.63166625285844, 130.46462355461975, 136.77688779203865, 143.40362740478022, 150.3627963522289, 157.67504924653343, 165.35331292766995, 171.77749193512875, 174.58014352322806, 175.01911494133074, 175.45930458154078, 178.32495640283997, 185.2580442033451, 194.28300863642846, 203.76108591345178, 213.699459831023, 224.09395866166818, 234.9788031621845, 244.05920185534552, 248.01726879818622, 248.635993574759, 249.2561154569959, 253.29013814945566, 263.01571756313734, 275.666703962436, 288.84324403743756, 302.58186227847807, 316.8578804453872, 331.714925358912, 344.00431066574646, 349.3388605678871, 350.17093755600195, 351.0044595475784, 356.4165931059982, 369.38055732281316, 386.0415845623476, 403.22960705403943, 420.8458905492398, 438.8961619201269, 457.42455541380525, 472.4637758830527, 478.9109472348388, 479.9147542029537, 480.91954400850125, 487.3384407389638, 502.73274736704076, 522.0916707453935, 541.4771304559379, 560.8499313546786, 580.1301884756964, 599.1802915082002, 614.1404748723094, 620.4268048271357, 621.397494595255, 622.3669911556553, 628.5929415227496, 642.8152936091157, 660.3248602163119, 676.9329448242031, 692.5757763154011, 707.1785271067985, 720.7606690631849, 730.7753296682456, 734.5238645562476, 735.1286939057942, 735.7297502405505, 739.5167290323501, 747.7408774022838, 756.9685675865924, 764.2254483683355, 770.1586806975091, 774.4236573311729, 777.0017384481283, 777.957863453251, 778.0137425459017, 778.0063301006828, 777.994603311376, 777.5529022981743, 776.3120846991562, 773.0537551296208, 768.1755743410253, 761.7018406668101, 753.7064856334465, 743.8822202219001, 735.1594844072963, 731.2528717799285, 730.6292942077496, 730.0021778578472, 725.8713277646849, 715.6713762677344, 701.6025392470787, 686.5339789829317, 670.3109182058198, 653.5809758535743, 635.7934954611335, 621.1771899261482, 614.8833942728468, 613.9390336976967, 612.9941672351092, 606.7627705445414, 591.6712329323886, 572.6524006369535, 553.214439555485, 533.880156556615, 514.4083451671569, 495.1278360045675, 479.9076815146785, 473.441624308935, 472.4422741475395, 471.4437077477896, 465.02037411117607, 450.04986149507334, 431.7891556438568, 413.8396335396801, 396.38457526485064, 379.38648422973506, 362.98719796268415, 350.1585291685035, 344.81500328551573, 343.9928489071432, 343.1722022367537, 337.9141045426428, 325.8215531133441, 311.19280416262103, 297.14868712594404, 283.64003306675056, 270.66999140597824, 258.22833540944805, 248.66176820629914, 244.69675703604167, 244.08742976067055, 243.47951662976527, 239.58979090598424, 230.6725278935729, 219.9843929711702, 209.77135508831367, 200.0280034748965, 190.7378272102702, 181.87975968818733, 175.0809905781269, 172.27179753613004, 171.8410179723571, 171.41127623534678, 168.66367355272544, 162.36772751576837, 154.8436759111267, 147.67759987753382, 140.85490092753648, 134.35720216658942, 128.17033419236265, 123.43486197634468, 121.48063795535924, 121.18006057326969, 120.88060469646103, 118.96819632651786, 114.58940499000536, 109.35957105390108, 104.38012637994284, 99.64733060916659, 95.1325749164672, 90.85082126412244, 87.5657444228124, 86.21074877137265, 86.00282943957768, 85.79544651128313, 84.47042499737199, 81.43619201688765, 77.80692669835508, 74.35462571193614, 71.06769682261758, 67.9376142004606, 64.95995034176303, 62.67882458330751, 61.73427486679606, 61.589392383908525, 61.445395275517456, 60.524701245128725, 58.41235030755792, 55.88696046443592, 53.48209030660049, 51.18629999384991, 49.00578417270215, 46.92624349529564, 45.33372661350823, 44.67527558909155, 44.57430792303938, 44.47363077463387, 43.82854114495885, 42.351667422179716, 40.5842640971769, 38.89723470848219, 37.29146276281511, 35.759346317639746, 34.2992287665176, 33.17847549472406, 32.71577891395283, 32.6446892729334, 32.57376671935544, 32.1202316035028, 31.081640486400815, 29.836765605427118, 28.64985082389957, 27.517999467746055, 26.436149485119223, 25.404409111983963, 24.612687172688567, 24.28535365786977, 24.235041399667562, 24.184858582805038, 23.863968815374967, 23.128130954625167, 22.24783415590869, 21.407141041654675, 20.60399370799677, 19.839199912356523, 19.10764307653398, 18.54750945481086, 18.315151441982678, 18.279450099412514, 18.243833378754832, 18.016045114573224, 17.494303910868577, 16.868599259097454, 16.270268291809025, 15.699303727181087, 15.153752893140883, 14.633623503193169, 14.233451343745864, 14.066884644660675, 14.041312178368544, 14.015811411674468, 13.853697318332145, 13.48209712496084, 13.036397565935356, 12.610062834516341, 12.204221139825888, 11.815438851063686, 11.445042055024052, 11.160203283661039, 11.042810821935438, 11.024784104019968, 11.006815027293596, 10.892127934751494, 10.628814943325978, 10.313389701899144, 10.013120751642395, 9.727495194907625, 9.4559458653414, 9.197725001158144, 9.000658287794622, 8.919670937104051, 8.907252341018074, 8.894866628608382, 8.815751579811497, 8.634498523211489, 8.418333240760349, 8.214082916007527, 8.021091860383855, 7.839125579665424, 7.666895383879976, 7.536511652376602, 7.483450280104033, 7.475237813409527, 7.46705231615554, 7.414609608014524, 7.297221834825625, 7.1582300171394015, 7.027992846710842, 6.906782908339475, 6.793830814554129, 6.689488933780056, 6.61121122445968, 6.579681590326233, 6.574876159763632, 6.570092688972822, 6.539733530598051, 6.471110793830375, 6.394106399853762, 6.324101275707717, 6.261653584605213, 6.207283693538143, 6.159731884924754, 6.128303732775854, 6.116322242871333, 6.114526473530449, 6.112750573122093, 6.101771064135309, 6.079229303603471, 6.058817020846624, 6.045480018921971, 6.041013881609502]}, "21": {"0": [2.556030598190168, 2.5926496730728728, 2.7083471203669, 2.903436383744483, 3.182031633948414, 3.4023431401694673, 3.4552407074887013, 3.4593804605387413, 3.463527893291518, 3.518155473996763, 3.7977040794608428, 4.337651956835129, 5.010753705217642, 5.8399321835607365, 6.856001299974411, 8.099871884381825, 9.02412966151462, 9.23950410780934, 9.256336765496423, 9.273206742863884, 9.496185918900254, 10.61967096001423, 12.753959325933819, 15.398521294380624, 18.686546558037858, 22.812987928736938, 28.014310149896303, 31.953713698379875, 32.88144202248912, 32.953940290431106, 33.02661923688516, 33.989130342956614, 38.882882481279566, 48.3745485005628, 60.455223785064426, 75.89534785069553, 95.6378634542062, 120.91742637881634, 140.27542836420085, 144.85405068819824, 145.21202208719612, 145.57088268790676, 150.32702334025757, 174.49814133779228, 221.1937975048913, 279.46179897749766, 350.27070817594483, 432.5907925993095, 521.716822112612, 577.1780954514285, 588.6362583483043, 589.5132389057869, 590.3890262013705, 601.7612665311971, 649.776233375826, 706.095056268446, 728.3396328647055, 711.884297232696, 660.1567540574785, 583.2148144422212, 527.9793268196435, 515.8939961777554, 514.980649415346, 514.0418686196398, 501.82929889174864, 445.768859597001, 362.00423127237275, 289.3469861341285, 229.25883627856797, 180.92906231829545, 142.71257969404272, 123.03490964929178, 119.17437881314834, 118.88307576059957, 118.59252180434537, 114.87950250238015, 99.18785724321371, 78.71304341152347, 62.71885409093431, 50.2074203531978, 40.40172053980912, 32.69394622753307, 28.719765762166787, 27.93709599021825, 27.877987344432498, 27.819015621489005, 27.0641169039464, 23.86326350969724, 19.648144115776304, 16.311480653208115, 13.664671644433435, 11.565868336717045, 9.9104420259333, 9.06275334706486, 8.897159891052338, 8.88470497389257, 8.872291740343648, 8.713601643835872, 8.050580889064731, 7.216328722018323, 6.616467059481438, 6.2237070135741765, 6.057060026991231]}, "22": {"0": [2.580530782956336, 2.643634915452978, 2.7844019302364877, 2.9999767219065774, 3.294327018073301, 3.6738934144740263, 3.9611127386914458, 4.029193195738929, 4.034691792832318, 4.040202452375258, 4.110815983254485, 4.461065626648283, 5.119379770267246, 5.921963935816223, 6.900484033715646, 8.095400563559108, 9.559204568417059, 10.646464483762104, 10.902905657845174, 10.92356334297743, 10.94426678765267, 11.2097341491126, 12.530545901890637, 15.033965616522876, 18.135626748963183, 21.998741455368275, 26.8252549598648, 32.890752989493286, 37.500627972358345, 38.59934629869331, 38.68804994146879, 38.776969057507905, 39.91901345687431, 45.67317598209829, 56.867537334534745, 71.28945344818355, 90.02671127399447, 114.62392566463612, 147.329496618774, 173.48746840074912, 179.88324841290415, 180.40248715071507, 180.9234817617028, 187.65283583859778, 222.5964245877103, 295.7721720563118, 400.2070918804177, 553.3215632818058, 783.0263144290892, 1122.902885857303, 1396.407775761788, 1459.7775511227032, 1464.7105678434662, 1469.7415191052635, 1533.7138167737787, 1811.7008895866973, 2139.2387968354665, 2271.8812179923016, 2205.82614727554, 1940.1687172071292, 1512.9551599651822, 1227.7032382129144, 1169.6238194457942, 1165.081687168501, 1160.5500207868488, 1105.605057158067, 880.7031121198029, 618.3457105119359, 443.90641365683194, 325.8795811934906, 243.9393285269736, 185.56308199651872, 157.30083458093887, 151.84301145385163, 151.41967467654263, 150.9976635833629, 145.7932920656706, 124.43236009864172, 97.49648767675458, 77.05570749497808, 61.38192741333069, 49.25080979058861, 39.79431790977237, 34.92520423119087, 33.95857692232597, 33.883303895327195, 33.80822663079974, 32.87718359891286, 28.969490330746687, 23.822216660735922, 19.72853399734868, 16.461670634749723, 13.849416833635631, 11.77315380225783, 10.69609105592019, 10.482726061937749, 10.466106774204793, 10.449544373541848, 10.243694188536889, 9.384652785188907, 8.273479924167603, 7.432350121322994, 6.81703430449016, 6.399118739261021, 6.16315374914498, 6.106400830926118]}, "23": {"0": [2.598129017086506, 2.599123261383705, 2.603505994958625, 2.6113759674065253, 2.6229984104697164, 2.6381541300008897, 2.6568606209533865, 2.674296277104502, 2.6824455910802327, 2.6837074664449787, 2.684977400165223, 2.6938722459574076, 2.715988688390193, 2.7478096822862934, 2.783091323035721, 2.8223052184604547, 2.8649433503253112, 2.9114487950943904, 2.950811971049371, 2.9677796255506785, 2.9703528874405096, 2.9729408610846013, 2.990570411314762, 3.034584732065077, 3.093481744982716, 3.1568835202012524, 3.223860800317636, 3.295024273515263, 3.3701201677220562, 3.432862975130748, 3.4597167966569553, 3.4637766252056967, 3.4678468276816266, 3.4951680730989825, 3.562983320895801, 3.652971477942024, 3.74738329928802, 3.84666387203302, 3.9509127232547807, 4.060224010794771, 4.150336634363284, 4.188894203140033, 4.194713369062993, 4.200545124973771, 4.240048109514704, 4.337365599984761, 4.465639816085455, 4.599168380980224, 4.738970767209579, 4.885563075069109, 5.0378668056958, 5.164111480808173, 5.218025742508849, 5.226149979326878, 5.234290384809507, 5.289094858558944, 5.424011005634955, 5.60080533189831, 5.785586441826372, 5.978070908924703, 6.179352018090469, 6.389913128321259, 6.56304549045671, 6.6370775138615645, 6.648271027829304, 6.659493457825168, 6.734874344698212, 6.921005319605323, 7.16467046718813, 7.4193915994147535, 7.685533726526094, 7.9641867294632345, 8.255514727239722, 8.495713022452458, 8.598313474328553, 8.613840654007856, 8.629368983916155, 8.733964451470076, 8.991488877963981, 9.329786910038118, 9.683581687831529, 10.05417921265263, 10.441634731540079, 10.84765420382917, 11.183250846337375, 11.326265119063576, 11.347870961836877, 11.369541540863722, 11.515870467550236, 11.876173026954058, 12.350891793262631, 12.848012686494881, 13.36935672131087, 13.915910025354867, 14.488340827663496, 14.961708367319877, 15.164345136419882, 15.194934067306466, 15.225635279706013, 15.432697190685131, 15.94341957343324, 16.61456417813753, 17.318557299620288, 18.057132102674153, 18.83235786031935, 19.646946541006738, 20.321984203023273, 20.610294170406362, 20.65384693563732, 20.697501753775022, 20.991736828485333, 21.718019213990445, 22.67566546168732, 23.683849146019718, 24.7418627665485, 25.85316079342697, 27.02182272963033, 27.992455200948392, 28.408021164042715, 28.47082042767893, 28.533771349383784, 28.95786260259812, 30.006081773596907, 31.390825096054876, 32.848776125696574, 34.38342059097056, 35.99984986875694, 37.70461698678984, 39.12080482984947, 39.727656045124014, 39.81947064179376, 39.91152067562116, 40.532471392380145, 42.06986021166807, 44.10228901251091, 46.25011703928796, 48.518000993225556, 50.9068656558049, 53.43300439316544, 55.53797645141518, 56.44274090924753, 56.579555986922294, 56.71673392600536, 57.64273924054609, 59.93691360344827, 62.982249591767456, 66.19928084119766, 69.60982067640703, 73.21706340147418, 77.03889243043513, 80.22869660897877, 81.60146338404775, 81.80936129131064, 82.01788137317371, 83.42661135094919, 86.9248523033088, 91.57648390828021, 96.51714955581491, 101.76232903885828, 107.33705458740235, 113.27129657194017, 118.24580584901217, 120.38802156316422, 120.71224894988401, 121.03755121290365, 123.23816552996409, 128.73064479341198, 136.05197330760006, 143.85782839785395, 152.19677908294588, 161.09935159629072, 170.62199204415205, 178.64251530185388, 182.11174540386386, 182.63837893285134, 183.16676833501555, 186.74256728987078, 195.66698403515863, 207.64405299211975, 220.51573359954332, 234.3252638669333, 249.19712512172873, 265.2234194106618, 278.80713527888116, 284.70535797212324, 285.60123170054095, 286.5004677035309, 292.5973677530975, 307.89511298055317, 328.61625098539326, 351.0199100300354, 375.24747670686264, 401.71859636390155, 430.34952764258315, 454.8766912529098, 465.58671827496437, 467.21446491871126, 468.84858084174334, 479.95878200278315, 507.98086227312365, 546.3031206842725, 588.1011440673508, 633.9104503736418, 683.95544520681, 738.9118276496132, 786.0384809301838, 806.6538228814464, 809.7926040401167, 812.9447640110044, 834.3446027920896, 888.942129041934, 963.331761212117, 1043.8901624765372, 1131.171439946429, 1224.7092544475195, 1324.5257954881697, 1408.8915395028434, 1443.445678748223, 1448.6389552047572, 1453.838121467022, 1488.4861102951525, 1573.9267337967258, 1682.2748824914038, 1789.0715772732121, 1888.792061661342, 1982.7419342795688, 2068.474097802115, 2127.8886173036685, 2149.4574409381157, 2153.3128027970583, 2157.109075119893, 2180.1435988025632, 2226.868247125701, 2276.85812753376, 2317.1253280421834, 2348.454004237782, 2368.362819420514, 2378.783987353792, 2378.771851544158, 2376.3716927288724, 2375.895665787649, 2375.39711958154, 2371.930980654023, 2364.173257881929, 2340.416852678115, 2308.1636879686093, 2265.2497403450157, 2210.8611749808756, 2147.1932106133204, 2090.861741575544, 2065.2166428892233, 2061.3005261569215, 2057.3612279323875, 2030.425785374284, 1958.070253073875, 1864.5929734813594, 1761.5913447455887, 1656.2976352462429, 1547.617099400115, 1440.0598177696395, 1355.8076086735066, 1322.0616789379867, 1317.1264220092564, 1312.1972474211725, 1279.173963133971, 1202.189461221569, 1108.7757406086635, 1022.7821165000644, 943.865329535416, 871.4065380672612, 805.2532832778212, 756.7275213222792, 737.4547909148797, 734.6215833131328, 731.8035422762183, 713.3872318736105, 671.2168493725463, 622.0869883768432, 577.3530148169722, 536.544775526966, 499.0946859638563, 464.82534207532336, 439.6565266508146, 429.6685493172418, 428.1911864797594, 426.72766915265794, 417.09240684388396, 395.03097303064385, 369.2058877803783, 345.40333498615746, 323.3886075712242, 303.1222313291647, 284.3512130803756, 270.43846051277023, 264.89390116423345, 264.0754989583118, 263.2598587446121, 257.8810449380538, 245.52829161933738, 230.92251924002014, 217.36655915476445, 204.71918586242367, 192.93531748047803, 181.95347899833402, 173.7635444468572, 170.48172408305868, 169.99657787500587, 169.51313716093293, 166.32863027876724, 158.95843530487568, 150.204887590247, 142.00467103885455, 134.32740280133189, 127.12749537902421, 120.37199524647706, 115.3057919020511, 113.27111822873725, 112.97019536036434, 112.67016952824531, 110.68898645591077, 106.08740176344392, 100.60143474504815, 95.43290999021434, 90.57318226628036, 85.99237486917181, 81.67366136033186, 78.42838753443378, 77.11955791980787, 76.92582885267643, 76.73267144521665, 75.45624882153675, 72.48888993254579, 68.93679598126977, 65.58237285542239, 62.41300075120069, 59.414669770085986, 56.58257586818168, 54.445411892053926, 53.58300723728566, 53.455001441950145, 53.32747982272065, 52.48586605546626, 50.525516073229504, 48.1696759766854, 45.94237301781363, 43.83024006136099, 41.829223554024736, 39.9339894648524, 38.50086894169644, 37.922517605957694, 37.8368605481166, 37.75139610628701, 37.18589738428889, 35.86511509300812, 34.279526069377, 32.77339530620757, 31.343191210090076, 29.986169061057424, 28.697178524666345, 27.720493585347043, 27.326129727199625, 27.26764419999611, 27.209301503702218, 26.82343269580942, 25.921829686546488, 24.835353059393782, 23.801883686821753, 22.819597570753494, 21.885616340359803, 20.997491305215036, 20.3243160077914, 20.05206858387011, 20.01168854666599, 19.97140586209112, 19.704818895068883, 19.080882195052077, 18.328828751811674, 17.612429959065015, 16.930856648274492, 16.28258739635778, 15.66474802897121, 15.196899650059141, 15.00770715304656, 14.979639850115424, 14.951603408414659, 14.765809676032289, 14.332491054276327, 13.80998838562754, 13.31413076722942, 12.842092938707156, 12.394026164589825, 11.969078972298767, 11.647040360269921, 11.51713590435042, 11.49793831079102, 11.478737921499137, 11.351393904578659, 11.05422410717198, 10.697538427419218, 10.359350769184045, 10.038859015167157, 9.735020822987558, 9.448131455146116, 9.231763341629827, 9.14489761645008, 9.13209269433539, 9.119256249203408, 9.034326477248635, 8.836437446775058, 8.599769524057459, 8.376774930443025, 8.166891455692424, 7.96980857629449, 7.785082958422401, 7.646420964473262, 7.590938329107625, 7.58277406299961, 7.5746403560651085, 7.520703045552904, 7.396133947544538, 7.249120274260029, 7.112288081452762, 6.9857574130566, 6.86915639116139, 6.7620215457305894, 6.6837966083974285, 6.652913741861542, 6.648373304140595, 6.64386936592188, 6.61440473485257, 6.54716910462132, 6.4708419772632215, 6.4029663564610875, 6.344685782003154, 6.294957523223027, 6.253747918002267, 6.227368121441955, 6.2179476114933605, 6.216647214337999, 6.2153705112068, 6.2072454103748, 6.191266723104876, 6.179788836518133, 6.1767477997681315]}, "24": {"0": [2.620235910667513, 2.6428010362634606, 2.7334337671401086, 2.8958381591771283, 3.128402552373628, 3.4355880294223513, 3.670685668896099, 3.727384265803282, 3.732092323494291, 3.7368121027356964, 3.7954835250860386, 4.083491048837469, 4.622308989294509, 5.277149302888373, 6.067733005778149, 7.022468606510038, 8.177499682341061, 9.030246215723055, 9.233776144673143, 9.250693436844823, 9.267650438487797, 9.477893889517338, 10.500865044409464, 12.408783125629768, 14.745648569874687, 17.615035976725622, 21.148112671825807, 25.513211583489273, 28.79506903687603, 29.585181431406124, 29.65109554481804, 29.71719087805885, 30.536954326686725, 34.56720126221966, 42.245445519618606, 51.91277900362802, 64.16814028153314, 79.80808954115608, 99.92065550274177, 115.60226932633383, 119.45151349444514, 119.77309195311288, 120.0947125687733, 124.11304207172628, 144.3033257445795, 184.61306617760434, 238.81776952148982, 313.0533035946231, 416.836553496269, 565.6304173553654, 693.2353798446982, 725.9206433571837, 728.6837580602976, 731.459278932725, 766.4541068662593, 950.9773049444261, 1346.2342091259125, 1831.3330662265664, 2227.757180925974, 2432.2038778610886, 2444.8808246760304, 2354.618225349737, 2323.299439489715, 2320.8331202768313, 2318.3423694533153, 2280.338051942245, 2074.1570897001984, 1614.9043342546609, 1155.2804051340547, 816.9950007310321, 588.0954931629738, 432.35213979963567, 359.6452114614952, 345.5756085139074, 344.4579295376563, 343.34435071088143, 330.0702694838575, 277.2886792246208, 212.91673107211741, 165.44256603247197, 129.93171326945046, 102.93531467260185, 82.18716409323062, 71.56166770266822, 69.42051979034966, 69.24871390816277, 69.07741351608293, 67.02505929353438, 58.5859392387769, 47.58463938036803, 38.89224639848369, 31.985137513568546, 26.465838105329265, 22.037028856289503, 19.69802235484284, 19.221359541897908, 19.182999223875015, 19.144737897851304, 18.684081693899202, 16.768257324885067, 14.219329939903853, 12.171806950193329, 10.536764751018406, 9.241635188282878, 8.232001764601993, 7.720175219721468, 7.618777448304807, 7.610603919274367, 7.602460557972537, 7.505663422300315, 7.118130012147661, 6.657331456450569, 6.369229740286753, 6.282098100981927]}, "25": {"0": [2.6216220227411267, 2.6222918253625807, 2.624472971841595, 2.6277086079899896, 2.6295817760518907, 2.629940487445349, 2.6303084105921606, 2.6323796106297, 2.6376912026726895, 2.645563570642679, 2.6550870058584146, 2.666320260066548, 2.6791689117700397, 2.6940697220319016, 2.7076518750148137, 2.7143316241024564, 2.7155900083171076, 2.716863156530767, 2.72375220861957, 2.7397239098319845, 2.76044364254466, 2.78290687029378, 2.806716706426912, 2.8324858490096605, 2.860402050990178, 2.884584650049991, 2.8963471140428245, 2.8986323144454116, 2.900926627528659, 2.913056991589758, 2.9396364936127055, 2.9735278434100576, 3.0088594735314365, 3.0459850856379505, 3.0847379964395447, 3.1254509999194027, 3.1604988291500336, 3.177194814374373, 3.180424442953866, 3.1836646027964215, 3.200757801640213, 3.2385112877757707, 3.2856374934483052, 3.3346171317794253, 3.3851962122208605, 3.4380260371557285, 3.4927054571936047, 3.539683680636275, 3.56209112769735, 3.5664346636397743, 3.5707349796508923, 3.5933824371225733, 3.6432126096873763, 3.7050447279178087, 3.769419912381085, 3.8357655294585236, 3.9043943129481757, 3.975243898342345, 4.035859530166344, 4.064530704721083, 4.070052955888471, 4.075589166481141, 4.104729436199942, 4.168781186330241, 4.248275856721175, 4.3300903085895905, 4.414642921651409, 4.501904930760944, 4.591717021396557, 4.668390528070517, 4.704690672996669, 4.711690873552705, 4.718707013556385, 4.755608543723756, 4.836548149747981, 4.936449102070135, 5.039360810006211, 5.1454699184850226, 5.254657616945075, 5.367118181736222, 5.4631404807949275, 5.508452844838663, 5.5172201122645275, 5.526018148281961, 5.571946475958718, 5.673178795626697, 5.798136631588115, 5.926932888906821, 6.0593588628958335, 6.195850153501289, 6.3364442593077, 6.456162354003351, 6.512742348584302, 6.523652076611611, 6.534586236382508, 6.592088028689319, 6.718049145126251, 6.874134493785462, 7.034817171151811, 7.200329032889232, 7.370831957846609, 7.5462732853840375, 7.6959932368497315, 7.766765147491699, 7.780413950358846, 7.794094867414264, 7.866066721111948, 8.02393861250664, 8.219361051735746, 8.420730229925386, 8.627943838495604, 8.841905668197734, 9.06217652326135, 9.249919194277256, 9.338755944452778, 9.355883938317627, 9.373049821282777, 9.463372205731307, 9.661501375800176, 9.90678815290809, 10.160049617752948, 10.420880930992077, 10.690055076048372, 10.967494344845518, 11.204232346541433, 11.316375773596075, 11.338042568578715, 11.35976977532787, 11.47396024932732, 11.723967488122923, 12.034017208826082, 12.3538050014599, 12.683966222724441, 13.024419568169774, 13.375887238051686, 13.676801088247753, 13.81921006265026, 13.846671316105851, 13.874194712839975, 14.01883441077852, 14.336688196247263, 14.730728006386526, 15.13758632783032, 15.557696219816323, 15.991171033041027, 16.438836129101983, 16.821952271718498, 17.003691690044374, 17.0387805836038, 17.073962144273427, 17.258274540943386, 17.662953859090848, 18.16566737084379, 18.684468194687252, 19.220921442501233, 19.77487882383179, 20.3462080687149, 20.836213223488794, 21.068260692401953, 21.112922222624373, 21.157698598007784, 21.393414054518175, 21.911494765488634, 22.555300245139577, 23.220597430484457, 23.90733924206318, 24.617950693550576, 25.352823805555815, 25.982794211318012, 26.28135050429483, 26.338903019317904, 26.396595963199744, 26.7001852681299, 27.36675348252862, 28.195609624825114, 29.052816604992707, 29.938842743903425, 30.855854633065448, 31.8058837579627, 32.619300633407114, 33.00494965283496, 33.07942315736628, 33.15409945690463, 33.547399515401274, 34.4125018936823, 35.48715394315081, 36.59949726657777, 37.75223605991039, 38.94594176367723, 40.18144926186989, 41.24391985464919, 41.74876855496138, 41.84603870234942, 41.943545991589765, 42.45664139833739, 43.58381878565657, 44.98842704377601, 46.44534795314119, 47.95694087655771, 49.52173777955732, 51.145350199002564, 52.540101642775895, 53.203986755583394, 53.33250337067666, 53.46138656967521, 54.136880090093044, 55.623433203703115, 57.47460408004111, 59.39857079893817, 61.397331382546966, 63.46967319596371, 65.62079613226685, 67.46963882774101, 68.34914223207112, 68.5190871580168, 68.68955587936023, 69.58802310271278, 71.56461567562623, 74.03305246450515, 76.5947957759768, 79.26220276346429, 82.03521940629632, 84.91344132880062, 87.38967856291157, 88.5685928569855, 88.7964770859928, 89.0250541503603, 90.23044726109035, 92.89277425490137, 96.21462685693378, 99.66751693049295, 103.26455006482239, 107.01508178181344, 110.92189242084322, 114.29074073098603, 115.90101874923653, 116.21170740741144, 116.52308337068345, 118.1629231825821, 121.77515446728917, 126.30522613272383, 131.0342604671714, 135.96005635518054, 141.10140964367372, 146.47402826602658, 151.11912052179684, 153.3362432142252, 153.7661343072389, 154.1974249342592, 156.45979318718517, 161.46437178870727, 167.76673810735664, 174.32544076453465, 181.20531381505938, 188.4044452397964, 195.92666200141977, 202.44919588156466, 205.56238188081372, 206.16408565802274, 206.76798121110906, 209.95799406756922, 217.05953749791055, 225.9559724292803, 235.27830959664038, 245.11702581099186, 255.40161330372635, 266.15264759003253, 275.5379783806273, 280.0330207438826, 280.9003326761306, 281.77112116686914, 286.37539652331355, 296.6094375474265, 309.58149613884973, 323.19089620906163, 337.4807755791145, 352.54945398570305, 368.5366174558008, 382.418958105512, 389.05756115030727, 390.3425023054132, 391.6318908475823, 398.4838318830364, 413.73683415473886, 433.00885645487017, 453.40301042661036, 475.0391291181211, 497.8952275660983, 521.9524623537043, 543.1345682310176, 553.3448303783026, 555.3249393166649, 557.3131264090518, 567.8144203712019, 591.2760885635886, 620.9452149205067, 652.5634676788937, 686.0900703090862, 721.7240922050503, 759.4926508896581, 792.401573725768, 808.3116076803394, 811.4059094359225, 814.5156329494303, 830.9743822455841, 867.6014282236242, 914.0431117408365, 963.490256528416, 1015.5854201807326, 1070.7090127178617, 1128.8652994357915, 1179.258307801988, 1203.105021453751, 1207.703770263563, 1212.313055021051, 1236.6785683800942, 1291.8343889036007, 1359.0004300188464, 1428.3315043137434, 1498.5396689901768, 1572.2348582812913, 1642.0284396112186, 1700.7469179799468, 1727.984478644678, 1733.1824079347475, 1738.3747803934707, 1765.4021976352658, 1822.5183648135137, 1888.135702477514, 1949.806936064899, 2006.3173602007937, 2059.2983237505255, 2108.2602367442496, 2145.8125751069388, 2163.729478945449, 2166.9713422994, 2170.223202971924, 2186.816081246067, 2218.049651509939, 2252.3364382387103, 2281.7205518862243, 2307.1292690614573, 2325.0797810796817, 2342.184468170351, 2353.4769455387054, 2357.1003512567822, 2357.753676428108, 2358.386046871293, 2361.3481723934806, 2360.7053116131865, 2364.846719162673, 2360.958915012382, 2350.972055477388, 2336.792249464032, 2320.9761808035923, 2304.1512144139965, 2294.749235858747, 2292.8607634765985, 2290.9540411486396, 2280.699438158922, 2255.884312126027, 2224.587186718165, 2187.0679911843895, 2143.416525266978, 2096.787376818326, 2045.3972910724456, 1999.0166889070433, 1976.7838790588582, 1972.5729676346698, 1968.3823342355713, 1946.3426677697007, 1894.9772570567284, 1830.3486688621276, 1761.8801913606462, 1692.468089125397, 1621.789630044227, 1549.500286146234, 1491.1255519394576, 1463.0203452267247, 1457.6578298936508, 1452.305211909545, 1424.5114250971833, 1366.9982527280542, 1298.8293298990332, 1233.5244923816613, 1170.723616266158, 1112.01609698064, 1054.388295009566, 1009.3261482445248, 988.7450405725631, 984.8693609162406, 981.0148254634562, 961.2276834024548, 920.5283920235582, 873.5740899159235, 829.1587742041052, 787.2542788715516, 747.9687719375622, 710.9968618014288, 681.8475681272629, 668.8260553256863, 666.3739639890498, 663.9351010388708, 651.3508088177296, 625.1106738877108, 594.9646012895278, 566.7356611382336, 540.0631838946246, 514.8965098147444, 491.1466651177618, 472.41188806311993, 463.97536740538766, 462.3819440134233, 460.79501923079124, 452.6104103474862, 435.575740677526, 416.1869828192336, 397.758676733049, 380.27502060242034, 363.7784599697532, 348.097690690197, 335.73014255114765, 330.1673767259508, 329.1154515699526, 328.0677645567187, 322.6440402254478, 311.27648486656653, 298.2923191387529, 285.95639622373926, 274.189219795296, 263.01551335952604, 252.36995401881623, 243.92829945510277, 240.12159737537985, 239.40126405330375, 238.68146392570017, 234.9756973557992, 227.22175830567997, 218.25216386090312, 209.7151459856478, 201.57279018968916, 193.80195473163536, 186.35202157031344, 180.4428568451078, 177.77812791704616, 177.27335203314897, 176.76888655121274, 174.16083567990785, 168.69349405908537, 162.37298760278708, 156.31479975228777, 150.53174820179638, 145.00660811086027, 139.71260228439286, 135.478539583722, 133.55725588317205, 133.193539827382, 132.83094696171435, 130.95621714520223, 127.02951925188708, 122.47593644272618, 118.11139423951283, 113.92446122727341, 109.90661871437207, 106.05032065444946, 102.96747024615995, 101.56982005505958, 101.30513095666907, 101.04125348504014, 99.6759528309314, 96.80379152273252, 93.46918594311713, 90.26788793237671, 87.17810684792072, 84.21965662794238, 81.37359193515277, 79.09468856824752, 78.0614275071154, 77.86535673676366, 77.66985464148829, 76.65971518079067, 74.52821153194513, 72.05537863798133, 69.66944245264145, 67.37747333305828, 65.17084356107584, 63.04756191068342, 61.34040953305947, 60.56671487167056, 60.419867983818804, 60.27343687807737, 59.51544112845271, 57.91845286808193, 56.06026968930567, 54.271750804416705, 52.545098943079616, 50.88210880606332, 49.28038757755653, 47.991860771540416, 47.406715320844626, 47.29564342440659, 47.184889304005175, 46.61162784829102, 45.40484579114853, 43.99821781447208, 42.63898354781487, 41.330597233350424, 40.06904322137734, 38.851635529422225, 37.871263603482724, 37.42559119747546, 37.341021706914134, 37.256681186036616, 36.81952397607277, 35.89927352316251, 34.82676294605211, 33.79115180743574, 32.79133804866604, 31.824946924859724, 30.891175639403578, 30.14002179333593, 29.79882541872389, 29.734146683429895, 29.669636740034882, 29.334960864239143, 28.6282366191757, 27.803881149264168, 27.006851174992768, 26.23641652497304, 25.490997188642176, 24.77149806252437, 24.19212978316791, 23.92882502503668, 23.878782517608066, 23.828839845842115, 23.57008426282326, 23.024551501437152, 22.38749478584206, 21.770882813809518, 21.175686693284383, 20.59945163045412, 20.04188582076239, 19.593327481930977, 19.389023834717506, 19.35020786587065, 19.31149088902298, 19.110895940430726, 18.686840834096316, 18.19221289253656, 17.713654870682184, 17.25010915343285, 16.802297083815425, 16.368706945961186, 16.01963983050822, 15.860691445154055, 15.830576011638914, 15.800541411791265, 15.644611072916954, 15.315518581646764, 14.930753489389204, 14.559246835109423, 14.200082375773428, 13.852711012039888, 13.517376598675884, 13.24739024505396, 13.124579168101056, 13.101252529911694, 13.077997968424068, 12.957611970403248, 12.703300046381953, 12.40625362662085, 12.119293092588556, 11.842710828693402, 11.575498799046997, 11.317257889995467, 11.10975784373073, 11.015573986680966, 10.99770016361068, 10.979877671282836, 10.88759907892793, 10.69256038327199, 10.465572553864332, 10.246553309636584, 10.035439345038505, 9.831732927593013, 9.636049128619293, 9.478583031474178, 9.407268569036606, 9.393737022831022, 9.380245056189537, 9.310424975153584, 9.16351942012318, 8.992781136175385, 8.828624508542656, 8.670495452076203, 8.518634555210543, 8.372930675334592, 8.256812689139455, 8.204229368782297, 8.194227216487809, 8.184235368396125, 8.132485463318728, 8.024109960851458, 7.898722728239278, 7.778756493010228, 7.6641264850272615, 7.554497121636478, 7.449953359365928, 7.366925361343443, 7.3295117951645485, 7.322434098632758, 7.315384022810983, 7.278988943874174, 7.202622046073828, 7.115121364278933, 7.031933732380799, 6.953631184842788, 6.879835507341695, 6.810018823161713, 6.75529283194308, 6.730919310753137, 6.726329817300083, 6.721816314127417, 6.6982895225112795, 6.6497240152916675, 6.594972622976957, 6.544583131569146, 6.497979687370906, 6.455554727752229, 6.417005643791997, 6.388065348418767, 6.375431042499083, 6.373049414384358, 6.37070031724655, 6.358993702388356, 6.335833141061017, 6.311449634820176, 6.291184386055353, 6.274881523055681, 6.26245163506128, 6.25452475274425, 6.251041091932121]}, "26": {"0": [2.637417126995657, 2.63759680989336, 2.637658205747337, 2.637727165622634, 2.638608481319546, 2.644517843648938, 2.659821404391233, 2.6828523645052367, 2.7153801120316503, 2.756103976995541, 2.8051189095138955, 2.8479739069393455, 2.864283957206458, 2.866340288948688, 2.868408122800731, 2.8857373668940878, 2.9372130852803573, 3.0132403908373204, 3.098794562134637, 3.193330672672176, 3.296862378381766, 3.410001862174869, 3.5004146072674454, 3.534286113323191, 3.538499162275385, 3.5427226555708398, 3.577488808633076, 3.6780575601839183, 3.823009913954721, 3.9793568575772245, 4.147585185904977, 4.3282432324567575, 4.521948785049463, 4.6747927728314576, 4.731695213656114, 4.738760078733937, 4.745841161179442, 4.804082194061078, 4.971390937990063, 5.210257054068768, 5.465467086459987, 5.73818052649933, 6.029384132820187, 6.340637831629099, 6.585222200564807, 6.676061953504217, 6.6873337283951635, 6.698629935029695, 6.791461635350248, 7.059272369426156, 7.44071514086377, 7.848765787979816, 8.285564425127506, 8.751858245078738, 9.251723356968437, 9.645008645233634, 9.791292685624375, 9.809465327096822, 9.827681960575879, 9.977596028047854, 10.409157668394924, 11.025851914352627, 11.68798204403409, 12.397327642941988, 13.159400797080702, 13.978180113898484, 14.624500873714867, 14.865405333944597, 14.895293725768678, 14.925255426545347, 15.171861169490315, 15.884323649410517, 16.907059375318788, 18.00630412508308, 19.18865875539651, 20.460223829176655, 21.829976503821687, 22.914278751174106, 23.31896401391545, 23.369298996036918, 23.419751592224433, 23.834633809473047, 25.032789678640658, 26.758770595673955, 28.620241772496442, 30.627028181785246, 32.7960183632892, 35.14082533963087, 37.00579434828937, 37.701989576726604, 37.78858712863782, 37.87541818131173, 38.59084706278614, 40.66322754057697, 43.65724037423402, 46.90324750351582, 50.424596205127635, 54.24976695472679, 58.40104286975865, 61.72355844300151, 62.96685252364462, 63.12151327467153, 63.27659348934808, 64.55364576622254, 68.27068784735117, 73.67003546957893, 79.55243022866954, 85.96928590096981, 92.98579893724866, 100.65599724928398, 106.81547865306626, 109.14134756084982, 109.43227796002449, 109.72252189894797, 112.11377027772825, 119.09010091234855, 129.27907768578103, 140.49203629367722, 152.83641110932885, 166.44487462835104, 181.48876277363678, 193.68743334474632, 198.30654577467428, 198.8828430286351, 199.46089747896596, 204.23382527052243, 218.25923499429192, 238.94742331059678, 261.98791940305375, 287.7131333731042, 316.48483115959687, 348.7529403094239, 375.3150046697874, 385.44605053493177, 386.711117241365, 387.9806495304834, 398.4939573774073, 429.66166977284246, 476.4194620910234, 529.3521192944041, 589.606949174125, 658.085821406137, 736.4203382890114, 801.7864143469488, 826.9002032104273, 830.0390643874476, 833.1899560645529, 859.3274158955886, 936.8183662230689, 1053.9967157435844, 1186.467336881452, 1333.6082104979528, 1489.7009912631884, 1651.1337169099556, 1769.0354399856644, 1810.4616104726022, 1815.5330206143387, 1820.598873924728, 1860.0975410876686, 1966.604743042597, 2093.748769908225, 2195.068359915572, 2270.7622520065192, 2328.081225544229, 2360.649994480044, 2372.8862912994177, 2374.47871578068, 2374.383415139592, 2374.1849260790705, 2372.8787938573987, 2361.9109771182425, 2328.2994284195242, 2270.0917867237845, 2190.0262742759373, 2090.091408972377, 1963.554031172627, 1860.0060598119478, 1820.466323341261, 1815.4462315799358, 1810.409056831517, 1768.7725941006004, 1651.0836490517402, 1488.4517402283964, 1330.0832988214217, 1184.6748749864905, 1052.653007461859, 935.979363620018, 857.9934356617151, 831.9215963592734, 828.7795905690527, 825.6509499749365, 800.6820222477727, 735.4818639787109, 657.5473771702673, 589.0415304762034, 528.7532693596517, 475.9232805024988, 429.23039605577475, 398.0691811868839, 387.55196298533207, 386.28443421303444, 385.02223682857124, 374.9466574692646, 348.4454496135511, 316.23158942942547, 287.50867706311124, 261.81723227486447, 238.79173368348577, 218.11000691122766, 204.14197913562842, 199.3751406635734, 198.7981474641425, 198.22300671535913, 193.61142315692229, 181.43329321466993, 166.42621767348345, 152.80868061936957, 140.49354250798385, 129.30959682967364, 119.12255392189755, 112.15898734876178, 109.77029485226524, 109.48111439232218, 109.19286603582732, 106.8771121470151, 100.7262707655238, 93.06901251813706, 86.06478547030204, 79.65762811365106, 73.78419591595613, 68.40250697748088, 64.6945095317927, 63.41971479734904, 63.26500533593335, 63.11072721310049, 61.870338217499764, 58.55992670716602, 54.42075302707822, 50.608111339938155, 47.099615925453335, 43.86482594148164, 40.88528647719032, 38.825946670283955, 38.113228287415225, 38.02679444105718, 37.9408065961668, 37.249011101377995, 35.39663274237616, 33.06996969370671, 30.917835848805268, 28.92550405578473, 27.084231605647684, 25.377429628954204, 24.193467128320346, 23.784117782853755, 23.73441064965977, 23.684831232316796, 23.28604847128737, 22.21738425669191, 20.870064145135853, 19.619979091617555, 18.460936202245048, 17.38528325362614, 16.38675067166323, 15.69261292628514, 15.452412075750114, 15.423235962772605, 15.394134233393759, 15.160022122179663, 14.534024684223816, 13.74420953995995, 13.013674917010887, 12.33693693689046, 11.711513975529876, 11.134178201766643, 10.734434284107095, 10.596388672557346, 10.57965894267036, 10.562971233078606, 10.428616199598864, 10.070721603854322, 9.622693039076674, 9.210814556579269, 8.833698094867268, 8.488955863623968, 8.17468094515746, 7.959983368310566, 7.886327113322636, 7.877422122196963, 7.868546594299007, 7.797451050297789, 7.609863186590852, 7.379255032546092, 7.173069994447589, 6.990557381388706, 6.830660203535221, 6.692276780704547, 6.6034197983896705, 6.574333961681093, 6.570863805135729, 6.567416234516472, 6.540215810556128, 6.472094694749974, 6.398097256210094, 6.344754415262515, 6.311787837198781, 6.301316786816019]}, "27": {"0": [2.640959400396598, 2.6642389244026137, 2.67288547671608, 2.6737006036309445, 2.6745248823248837, 2.6844171477158194, 2.7380785703219397, 2.861044453542632, 3.031635297517125, 3.2507343866772307, 3.5221929826042024, 3.850319073572616, 4.09537888713822, 4.159119204518167, 4.16485899804088, 4.170613014993916, 4.236345555964011, 4.525644622972045, 5.037352421245974, 5.635695790510471, 6.334451026625984, 7.151026716918159, 8.104701533923917, 8.80630074609384, 8.98762457492771, 9.003978487337978, 9.020369389902212, 9.20714104455618, 10.028275716738515, 11.479796983342018, 13.190731503086264, 15.213830030736817, 17.610987354158546, 20.45496620700481, 22.572581797040435, 23.12355068426967, 23.173295283316378, 23.22315687216044, 23.793304239461172, 26.311675719962967, 30.826796408433196, 36.2341235188867, 42.741347605270164, 50.6041889840066, 60.1387379703168, 67.38043308928569, 69.28672218655142, 69.4590163841542, 69.63181877274236, 71.60683721881024, 80.43750094451222, 96.63269572795689, 116.64635466430039, 141.52839777371986, 172.70901892743075, 212.12613982687853, 243.2078681236561, 251.52586695807233, 252.2811322010271, 253.03898992901165, 261.74283723735806, 301.6937378189764, 378.4677590048506, 479.5724468544456, 614.4394366962117, 795.0217038276942, 1035.4589581478756, 1226.0015994129526, 1275.307833046182, 1279.7515404275607, 1284.197345235163, 1335.406958820637, 1551.6538370397463, 1857.914566707361, 2077.2611731804577, 2186.01106995966, 2181.5113296493078, 2065.6260927655658, 1929.9497703203833, 1888.5937962633566, 1884.9531115974264, 1881.437137792507, 1840.7150874883382, 1647.090358641621, 1314.1014188185095, 1013.9812202911019, 778.6361101632386, 602.0868548112844, 470.53513542729786, 403.5130078301054, 389.00972193872667, 387.7404598476806, 386.4757338306899, 372.6826592051986, 321.6318943245559, 258.04846536372327, 208.7161644350369, 170.06165578157763, 139.4585602202069, 115.03184162916064, 101.85279291410949, 98.92127194756658, 98.66455757265804, 98.4086179303332, 95.58356453963972, 84.89567144227554, 70.92809236849571, 59.51389715291839, 50.14629062930169, 42.42644264409772, 36.045921458772575, 32.51014420868301, 31.71404309458111, 31.644319262039097, 31.57477322173597, 30.80545065086423, 27.856256302400723, 23.922974349612407, 20.63514103520459, 17.88219191541513, 15.572529337040026, 13.640098421711272, 12.564175035095294, 12.321733421179339, 12.300494353583684, 12.279309948745954, 12.045005203455158, 11.148257939016663, 9.960845464033422, 8.985895154528402, 8.19388065415268, 7.560618707896119, 7.067941953975698, 6.8177491163842, 6.7647384080587685, 6.760177754347119, 6.755629663039242, 6.705915292584997, 6.53163100010599, 6.355681497168204, 6.297520545814552]}, "28": {"0": [2.640812491382016, 2.6430678798348244, 2.6513124821676906, 2.6668917849602343, 2.6832758571263997, 2.6902408037007457, 2.691159312182569, 2.6920811379210514, 2.699900152880982, 2.7232895935615264, 2.760775130085216, 2.805186572717498, 2.856981657480301, 2.9154341519122795, 2.980980907925226, 3.0350451842131148, 3.0562388236869484, 3.059014250037307, 3.0618021310518677, 3.0838471627750743, 3.145496506102999, 3.233848493926179, 3.3297434024399832, 3.4334417969685385, 3.5450235507046446, 3.665162149247101, 3.761577764153186, 3.7990382763094197, 3.803932193563291, 3.808833872007633, 3.847185921620441, 3.9532657706142498, 4.102032495231695, 4.26070260021063, 4.4298481152342815, 4.610030914813624, 4.801411399882075, 4.954252535445217, 5.01315650671602, 5.02083107117584, 5.028523357436743, 5.088782761324645, 5.254747965440914, 5.4859825775391515, 5.731827574656487, 5.992467195019743, 6.269305466808844, 6.5631670693925095, 6.796752054623689, 6.886952143875621, 6.898712648740331, 6.910502928239618, 7.002857054434006, 7.25692318923047, 7.610992447060866, 7.986673631399951, 8.38608831252665, 8.810315978015637, 9.261122509583538, 9.620029820556763, 9.758817370148831, 9.77688601466696, 9.794993795975481, 9.936757907298237, 10.327959535489224, 10.87500844581863, 11.456422400172741, 12.076074282944424, 12.7362783510988, 13.439757132634556, 14.001600567676224, 14.21958573520803, 14.24796791284818, 14.276422030168817, 14.499530997709666, 15.115357445113844, 15.977345129354427, 16.898278096602283, 17.880744951652975, 18.929478312410165, 20.048871414691586, 20.946012424987565, 21.293461295864663, 21.338767927351814, 21.38421034771389, 21.740472417988805, 22.725010024945245, 24.105828113439838, 25.583666530046415, 27.165425381625713, 28.857784116885213, 30.670706330012962, 32.12547522469053, 32.69128741608337, 32.76497542930552, 32.83884727390453, 33.41800360323191, 35.02019818837162, 37.27509896194913, 39.69909469653839, 42.302766086400894, 45.10336216775165, 48.10984793579405, 50.53576525668555, 51.47800080288097, 51.60118031006935, 51.72515696364576, 52.69497117115961, 55.382776712970035, 59.180038353826966, 63.27003655661596, 67.68824740850154, 72.45024167874664, 77.5969171548651, 81.76045588216573, 83.38553213373078, 83.59747014995251, 83.80996290690382, 85.48079994000135, 90.12370317651569, 96.71954222112032, 103.86011146054686, 111.62135808978813, 120.02303235434344, 129.17304516396746, 136.60307533775128, 139.51619276029015, 139.89734718156208, 140.27976550254166, 143.2885319606592, 151.67730151783175, 163.6358936291587, 176.7092993337663, 190.98717747706633, 206.60968056260865, 223.7729121587299, 237.83553056539833, 243.35778298274153, 244.07967904567215, 244.80411499345743, 250.50872965125387, 266.5480585648955, 289.64486560330744, 315.1281740789709, 343.2680943807292, 374.3929300073798, 408.82144352600955, 437.4016009544236, 448.71226051526907, 450.1952617544036, 451.68365177433606, 463.40253527395674, 496.37354727071215, 544.4482378832083, 597.9276431409988, 657.6889003523245, 724.1919152730492, 797.8365479583308, 858.7031508447214, 882.634501480331, 885.7574300455286, 888.8974741984749, 913.7236371702145, 983.9456751809629, 1083.8733240606855, 1191.1167735935683, 1304.5550161818414, 1419.7709479550024, 1534.7379881340112, 1617.396606257029, 1647.0095377559117, 1650.9343724961966, 1654.8552155772445, 1685.2411632858311, 1759.8546198183687, 1845.872214283851, 1919.9081561723883, 1979.6842274912296, 2023.4517517312654, 2050.8508158800264, 2064.6840856397903, 2067.1280317872443, 2067.2175480926976, 2067.285187732044, 2067.0598904267013, 2060.434286144671, 2044.0737970235743, 2009.7645713032848, 1961.1599943769736, 1897.3072047910166, 1817.181927966862, 1749.1109302004654, 1722.3820621111026, 1718.843795562386, 1715.2845571544358, 1686.2410909507441, 1606.4561707131281, 1492.6738240878285, 1377.6637244999774, 1262.7829605822637, 1152.0106508341726, 1047.538045379695, 973.598787279208, 946.8651989399099, 943.499909998308, 940.1099928265645, 914.3054382437641, 849.5734378724198, 770.6445501006036, 699.4157721839167, 635.5043626187515, 578.2523127423372, 526.8312536482858, 491.436404346053, 478.8799239504119, 477.2944060839776, 475.71469052306105, 463.6555374590225, 433.0074504359205, 396.18981286728376, 362.92995084035687, 332.94419633714057, 305.7737769433381, 281.19263252205656, 264.16829181633636, 258.08061754684473, 257.307449635805, 256.53703916819217, 250.66050922629645, 235.74494745357518, 217.5508495672807, 200.9671670963532, 185.8257412567284, 172.00095799281226, 159.35353471572458, 150.4955327788096, 147.32279308127067, 146.91995443901692, 146.5183411208541, 143.4452211261411, 135.58336574775402, 125.94270467951685, 117.07505340881742, 108.91633238950698, 101.39533412945211, 94.45528504288548, 89.56829537698734, 87.81663798294446, 87.59351393690537, 87.37101348026083, 85.666316154711, 81.29474240799064, 75.89062265484193, 70.89086483104072, 66.26188565491033, 61.96833013286808, 57.99711970084631, 55.18265220454908, 54.16841089620834, 54.03919570293078, 53.910345554225245, 52.9234389802696, 50.39088771861736, 47.24454679409726, 44.32347101930321, 41.6062722943716, 39.07941369200312, 36.728166303026185, 35.058761283684014, 34.45651545335849, 34.379775076528134, 34.30323470301043, 33.716414427253014, 32.20603836351252, 30.32417500537996, 28.569915268456075, 26.932959042448385, 25.404732767376633, 23.98016883212195, 22.965567487985208, 22.598816653537085, 22.552052352628735, 22.505410851811536, 22.147724158465795, 21.225532857663932, 20.07661078412543, 19.002743608435747, 17.99774506201204, 17.058979273742246, 16.18092574145269, 15.556038966183621, 15.330056539500811, 15.301242342552406, 15.27250107573105, 15.052073583411483, 14.483703048532151, 13.77621180491079, 13.115533551685607, 12.49968737653382, 11.925474359182605, 11.391010951626674, 11.011184968300652, 10.874298536912358, 10.856860181069676, 10.839467685996947, 10.706136818649073, 10.36353853562456, 9.938568371984443, 9.544157916129343, 9.17921165326896, 8.841617981439025, 8.530423967850355, 8.311587075235481, 8.233116207185114, 8.223136406290614, 8.21318896055, 8.136884975346934, 7.9428077039385006, 7.704969850034891, 7.488237110746274, 7.291704172099849, 7.114669644962794, 6.956320980329063, 6.848677223719601, 6.811032207583884, 6.806271483127331, 6.8015347478245225, 6.765613767400716, 6.676553508480943, 6.5737299041156305, 6.487820824900534, 6.418614005918205, 6.365843128464197, 6.3297044341807425, 6.313577705168099]}, "29": {"0": [2.6596749306982073, 2.6725004242449435, 2.7137091246566607, 2.7268673733810216, 2.7279740184185233, 2.7290894346235364, 2.743547164292242, 2.82725765676128, 3.02102531043761, 3.2906440714084195, 3.6418557078688445, 4.083776378095591, 4.6299489312840185, 5.035279366110199, 5.131662747884735, 5.13960417557098, 5.147563285474574, 5.2470097193393315, 5.733052235608587, 6.635490594311516, 7.7292280346741595, 9.056359184735166, 10.672124109810635, 12.646417295530588, 14.116665048035694, 14.468088228927936, 14.497092231930553, 14.526155815976956, 14.889433921969943, 16.67657299120653, 20.04683672024563, 24.220788751133924, 29.413219374793666, 35.89585277427999, 44.03947467593461, 50.24426644135667, 51.74110938713872, 51.86499570511244, 51.989235667196716, 53.54356962582527, 61.28991338566999, 76.29149214267692, 95.55617288878588, 120.48936434504876, 153.04534673046734, 196.03274169383505, 230.28017173442882, 238.71583815009996, 239.41529667667083, 240.11688869393458, 248.9835215727723, 294.2639468234327, 387.17785567338024, 515.8756531704701, 695.9955499348537, 947.6149188056502, 1277.0462904979154, 1505.8187925482712, 1554.901765325416, 1558.8674908105997, 1562.8232454232796, 1610.4528857616992, 1800.301908072455, 1992.6598944824166, 2029.9423545424222, 1914.920707252239, 1650.5676371795062, 1297.0764242267157, 1077.996501558473, 1033.5268591358158, 1029.9619336192584, 1026.4065135816102, 983.636647369738, 809.711904267466, 596.9909012652764, 445.16951602433835, 336.37818078684893, 257.20745680622383, 198.82031464425188, 169.88702851336063, 164.1679379175877, 163.71335524935267, 163.26041713231407, 157.80279417162868, 135.51509612008203, 107.1480920332451, 85.32821912850945, 68.39953280434756, 55.17606025600047, 44.782652705148124, 39.38412112563307, 38.29666995254063, 38.20976392463286, 38.12317164589252, 37.07577464084169, 32.725894695066465, 26.984288562918543, 22.393556761785142, 18.713956406398385, 15.75641550668653, 13.384253727413217, 12.140427486838162, 11.889350942055557, 11.869323770024463, 11.849350910308267, 11.607509037965205, 10.604371746115238, 9.294172884600156, 8.277673331859894, 7.507196451375763, 6.949935923294082, 6.583013260777638, 6.451086376495438]}, "30": {"0": [2.6796013774518084, 2.6839998969460055, 2.6889494644689127, 2.689393093835577, 2.689847586085225, 2.6967620823077216, 2.749647839027311, 2.906377068615655, 3.156074878723171, 3.5025256964232008, 3.956812343442331, 4.534861814763629, 4.9702364363371405, 5.07207510177877, 5.079900886446737, 5.087739722349818, 5.193079399612304, 5.724477787121852, 6.733856842458655, 7.982273396992294, 9.530291646042262, 11.457197937171461, 13.869554144224624, 15.691780727125632, 16.120110736315556, 16.153058927088384, 16.186091746740633, 16.629954337009746, 18.88798452032376, 23.25660801005447, 28.812714048644303, 35.91943411144023, 45.065038440825525, 56.91959135680988, 66.12721896780063, 68.32008824429012, 68.48929928596253, 68.65900153601764, 70.94823907051781, 82.76550501132377, 106.44959069686615, 138.02568735301114, 180.61728261618072, 238.77070100893167, 319.37185996850917, 385.79446788436303, 402.11895928096254, 403.3843473445671, 404.6541277846826, 421.87108343003257, 513.679142487209, 710.3911582742355, 989.9407299847949, 1350.1063779323354, 1703.624046780405, 1917.3299107343303, 1962.640494527955, 1961.8908411410223, 1961.8279498421794, 1961.7609493241507, 1959.4257799840716, 1902.7821546020054, 1670.168248446991, 1311.0080675982697, 956.8439639422903, 687.3479021596389, 497.41058494101924, 408.8755635324982, 392.2285320781807, 391.0057704484896, 389.78767097311606, 374.1033413517286, 309.9752179436244, 232.087623105493, 175.76978598114925, 134.49636544279406, 103.86774999929666, 80.87760982456366, 69.4076918704217, 67.18568614360964, 67.02116127485783, 66.85689364876971, 64.72494663950677, 55.78318717391973, 44.27697937410158, 35.406813092049525, 28.525689665103336, 23.162889357208112, 18.96800481841017, 16.811619658553784, 16.388793454573893, 16.35738222026604, 16.326048503755963, 15.918880417952066, 14.195392260927726, 11.947693967444813, 10.208351272065364, 8.878974692834433, 7.886184299558685, 7.1745570862836985, 6.854831826977432, 6.797983985448237, 6.793859241194958, 6.789758493994785, 6.737622663365382, 6.576922056814866]}, "31": {"0": [2.6909573056681584, 2.6912201322466562, 2.693177847319191, 2.697227336096018, 2.703329571837689, 2.711245954449516, 2.7192932771945397, 2.7234204416330683, 2.724208730137207, 2.725004328977652, 2.729488435666688, 2.74000228873087, 2.7546630508150263, 2.771178000348543, 2.789841910743973, 2.8106618465008353, 2.8331478066224425, 2.8532373156918283, 2.862844837085849, 2.8646362184756664, 2.8664366054082255, 2.876457364573435, 2.8994779472802152, 2.929212253281434, 2.9612487956733418, 2.995017881521898, 3.031071649844518, 3.069189705404283, 3.102159463333313, 3.1176187932393056, 3.1204712355993163, 3.123334080523163, 3.139187753237269, 3.175066496834745, 3.2204057221038696, 3.268060167354613, 3.317712514954216, 3.369652355976866, 3.423904191237469, 3.4705065936895054, 3.4923793060932034, 3.4963955754040814, 3.5004288007178785, 3.522740361869694, 3.5726882165810787, 3.6352681921322083, 3.7002481262099574, 3.7676944282253784, 3.837725281582383, 3.9104198940803045, 3.97247315341999, 4.0014593608067015, 4.00679411887467, 4.012141049782095, 4.041645619221518, 4.107530247394984, 4.189956894670814, 4.275252600876456, 4.363457801845872, 4.454778763495554, 4.549185556152174, 4.629576094425531, 4.667126382517429, 4.674045602429102, 4.680981389455848, 4.719115739928561, 4.80421804021702, 4.910374881643148, 5.019996689284119, 5.133113508539478, 5.250035204491551, 5.370692799049533, 5.473371175244231, 5.521270329525666, 5.530084590743656, 5.538915705514687, 5.587583274499191, 5.696013746892617, 5.831138926553324, 5.970517650720612, 6.114251324669899, 6.262707208795063, 6.415935475231018, 6.54620167810791, 6.60692416196738, 6.6180939368393465, 6.629287061604617, 6.691018988213008, 6.828638145051306, 6.999718488456996, 7.176415057552345, 7.358998858902144, 7.54730239228388, 7.741583973147885, 7.9067999645673295, 7.983763545365501, 7.997918475787381, 8.012102272061348, 8.09037273900219, 8.264871966270663, 8.482059078072755, 8.706603542882007, 8.938136827747902, 9.177466896683192, 9.424437652839488, 9.634614089130489, 9.73264065937676, 9.750673138398906, 9.768737290801555, 9.868413063030028, 10.090523945368048, 10.367669713821543, 10.653887518593642, 10.94972997269942, 11.255559111732849, 11.571535767035948, 11.840537902578076, 11.96614712991293, 11.989264603566033, 12.012441408164097, 12.140470635242474, 12.425523782495068, 12.781380443899035, 13.149171691625906, 13.529876789641568, 13.923365697061291, 14.33019731540707, 14.677536452309413, 14.83971049204805, 14.8695727830595, 14.899507026050944, 15.064622633039532, 15.433235029077146, 15.893071206396812, 16.368923972500436, 16.861785888567564, 17.371741630779024, 17.899688253881404, 18.350550721299413, 18.561090679205133, 18.599851510582845, 18.63870761845081, 18.85296052090039, 19.33097750426108, 19.92834372904198, 20.54699020563423, 21.187840201564896, 21.852207294393928, 22.539802037459353, 23.1266747264278, 23.40089615063967, 23.451405293280533, 23.5020419149774, 23.781452820515078, 24.405244745559422, 25.185559653031635, 25.99370236395563, 26.832222901029724, 27.70054934102303, 28.601050433040935, 29.370670011773218, 29.730512333487706, 29.796749011546225, 29.863157730736393, 30.2296844715995, 31.049071051485072, 32.072869139755916, 33.136280150008815, 34.240489800848344, 35.38544319496786, 36.5735159341078, 37.58815610698306, 38.063504939661065, 38.151113637634296, 38.238951065090255, 38.724328198967356, 39.807623298303916, 41.163146012847896, 42.57366169481786, 44.03828128161594, 45.55956813652515, 47.141231503543715, 48.49416471103268, 49.126919236377006, 49.24343681248205, 49.3602363167086, 50.00515197491935, 51.44980336670469, 53.26245370867242, 55.14484847199015, 57.101680452475705, 59.138817231049515, 61.25675729502886, 63.07018238372024, 63.92003387025012, 64.07650981900497, 64.2334658666701, 65.10107740855362, 67.04235528038875, 69.47971286759444, 72.0179585298259, 74.66102764094568, 77.40526407377027, 80.26715262291997, 82.72421459263796, 83.87476529614563, 84.08682703269504, 84.29946033929696, 85.47340500490256, 88.10846969418549, 91.41995716566295, 94.86817322622848, 98.46046719870394, 102.21443292060347, 106.12092597118539, 109.47542289813593, 111.05285445844, 111.3436014164231, 111.63516748167018, 113.24482900860201, 116.85275516171045, 121.39940074815605, 126.14100758653495, 131.08699681240316, 136.26044884356514, 141.65197676862024, 146.29213367798624, 148.47567422462475, 148.87840366633836, 149.28215682104312, 151.51559029910027, 156.52858285192545, 162.8424352459925, 169.45900119640112, 176.36354963818704, 183.58305012574633, 191.14205714243846, 197.65908049973768, 200.72257370700947, 201.2881597083874, 201.85518886049834, 204.98905189429527, 212.02653379589148, 220.9166641620144, 230.2457667558226, 240.02024209264283, 250.27939981783533, 260.992111680419, 270.260817003081, 274.6314826888683, 275.43981942595207, 276.2505264263215, 280.7291532670232, 290.79192489303273, 303.54863573307546, 316.9191294510594, 330.9914804906049, 345.771774770013, 361.2386325224823, 374.6417977828236, 380.96062607905304, 382.1284735706176, 383.30045783324897, 389.8003724802069, 404.3988165202189, 422.9422123934928, 442.46541141541724, 463.0043292795907, 484.6244868523745, 507.3153543280543, 526.901035231409, 536.201898282541, 537.9254929844985, 539.6566000063132, 549.2415444880049, 570.8016475587872, 597.9892201179302, 626.6119332569583, 656.7430049033946, 688.4482069057476, 721.7471907696072, 750.4725621838297, 764.0376395944929, 766.5388036195432, 769.0472776340172, 782.9353064778448, 814.1512182389872, 853.7064148858692, 895.0907851693728, 938.3490017681723, 982.6746852054406, 1028.9242719133185, 1068.4848829643188, 1087.1293116910383, 1090.5589838433439, 1093.9964877990453, 1112.9499348921822, 1153.2496853530931, 1203.3879233684158, 1254.759736758844, 1305.4588577036202, 1356.2052590256642, 1407.362200662905, 1447.685892675811, 1466.4775057297704, 1469.9176316041462, 1473.3304268979637, 1491.5691337366293, 1529.8589034592044, 1573.7930802375247, 1615.1829100461855, 1653.6688910703297, 1689.301705609429, 1721.7005629357975, 1746.4453779070968, 1756.8191829019388, 1758.7671024661377, 1760.5200476763853, 1769.6584886150933, 1788.4785417942621, 1809.306766112988, 1827.172537609267, 1840.2409022785373, 1849.35924555948, 1854.5706948128595, 1856.7851299555637, 1857.4456879789, 1857.3549088440452, 1857.253824835803, 1856.4736814283074, 1853.0967734369433, 1846.7483485729124, 1836.8922880983982, 1822.6647332083658, 1806.1042526378274, 1784.1573602318474, 1763.0885100817006, 1753.2999770247727, 1751.4629395913475, 1749.6114060565656, 1739.229316990043, 1714.7167990481348, 1680.4938284323148, 1643.3673000453593, 1604.2858784106425, 1562.1655228167433, 1517.8015574225778, 1478.9206497958394, 1460.6983630867512, 1457.3438240358835, 1453.9814671413242, 1435.2952474254769, 1394.8696786837424, 1344.076979537142, 1292.7236608595597, 1241.3346197294838, 1190.1925403083083, 1139.6330575418594, 1098.7305258062845, 1080.2228546595693, 1076.8618862979329, 1073.5089866836968, 1055.3002963625447, 1016.3977932075716, 970.4663618730358, 926.3428427731576, 883.8490623691324, 842.7935516559767, 804.0599204138783, 773.1406161929802, 759.3151369230384, 756.8172705289895, 754.3325571217648, 740.9790408994301, 712.6586317546853, 679.9979271025071, 648.7817888043135, 618.8394497466105, 590.6922922741595, 563.8181309984908, 542.5547083377448, 533.1768623057419, 531.4823721979333, 529.7935854841974, 520.6512835435213, 501.1910661486806, 478.79042598481914, 457.49126655824944, 437.2631492141269, 418.0514213751174, 399.7176281903164, 385.3163627463426, 378.91398160045463, 377.7569986062495, 376.60395176905126, 370.34147727762496, 357.1213554036421, 341.83391106466667, 327.2798432109059, 313.37990670303327, 300.1757549682188, 287.6366621085748, 277.70763018157913, 273.2966863249452, 272.49517972056344, 271.6963202043463, 267.3707676610372, 258.1926248763356, 247.58731195391223, 237.4734005304651, 227.81683436271828, 218.60203064409515, 209.82094966504482, 202.87068489902882, 199.77532233175657, 199.21548171846607, 198.65739784933461, 195.63107720393873, 189.19324909867186, 181.72320882040998, 174.58917144735514, 167.77156907325858, 161.24656759329358, 155.01332082509043, 150.06812714721522, 147.86503970002076, 147.46627079206303, 147.06865675286772, 144.91283039574557, 140.32018405698966, 134.9794251942153, 129.88199283216932, 124.99140349016541, 120.3026073402994, 115.81526305364703, 112.24843308573791, 110.65934536979027, 110.37197436492794, 110.08551704879258, 108.52970900135907, 105.21990261199834, 101.35959910747366, 97.65317870440664, 94.09931089283542, 90.6870615311626, 87.41603382935068, 84.815361215856, 83.65607716018087, 83.44636649649885, 83.23643171888375, 82.09869051382077, 79.67133412951094, 76.846302140067, 74.13178535062916, 71.52362274826338, 69.01823778930628, 66.61027808169365, 64.69279175389562, 63.83533328817478, 63.67999982623307, 63.52509770835103, 62.6849148729134, 60.89525279422962, 58.8023813752115, 56.78988416487858, 54.857078331120455, 52.99990426074547, 51.21283191928662, 49.78656652511585, 49.14913727733992, 49.0336618282367, 48.918490294669134, 48.29349885426676, 46.95964401853965, 45.40094844389318, 43.9019649310538, 42.458456685150395, 41.06946823385348, 39.73368788567357, 38.66495764987501, 38.18700154802244, 38.10055756454965, 38.01433658483761, 37.546368603262174, 36.54572834199724, 35.374278053783385, 34.2473367536885, 33.16299135364106, 32.116524854563316, 31.108389929385403, 30.30300546355691, 29.94235029520153, 29.8769742730308, 29.811766025627943, 29.458086462593972, 28.702553491722842, 27.81829635302956, 26.965273938881968, 26.143570464778165, 25.350687900565656, 24.58726173334025, 23.977267372044643, 23.70410631077395, 23.654594188750842, 23.605204027551725, 23.337046937056066, 22.763292201087772, 22.092054010058238, 21.44436110841405, 20.81994359801263, 20.217185876285782, 19.63622182218736, 19.171684332971072, 18.963419347663695, 18.925667388223086, 18.88800759603174, 18.683494812423675, 18.24594759615092, 17.733883879548184, 17.240096265737197, 16.76386436420832, 16.304503267005124, 15.861600394931255, 15.507254591836983, 15.34865129691079, 15.319916613612511, 15.29125084087284, 15.135556548123757, 14.802631297530542, 14.412961184879386, 14.03685447034389, 13.674965309067328, 13.326223228490663, 12.98977822931284, 12.721226401059193, 12.601068157070534, 12.57930074540006, 12.557590692149006, 12.439613386116665, 12.187504611769993, 11.892883867235808, 11.609250942911956, 11.336226873367334, 11.073562675609441, 10.821068002160349, 10.619518152132652, 10.529432439933538, 10.513127566643968, 10.496870285810042, 10.408606960498997, 10.22026363949046, 10.000346387870541, 9.789167234403724, 9.586205980002362, 9.391658417729289, 9.204810339561838, 9.056087256909626, 8.989804455611045, 8.977821354741506, 8.965875731263464, 8.901145151464819, 8.763400998221481, 8.602874591363435, 8.449575367105275, 8.302944398563175, 8.162833012243286, 8.029091627198, 7.9232650609417865, 7.876312862071494, 7.867826253512438, 7.859368603647871, 7.813599267513771, 7.716583542097316, 7.604514263191873, 7.4982050575194785, 7.397600772499138, 7.302573212783467, 7.212985992077658, 7.142939526984877, 7.112089082983833, 7.1065393697439525, 7.101016522035737, 7.071240696293398, 7.00872924469079, 6.937810044128352, 6.871996442207579, 6.811114734859743, 6.755210990402289, 6.704273446988221, 6.665862096975479, 6.649434224943864, 6.646509826098566, 6.643609215092293, 6.628125725306276, 6.596751313620571, 6.563193705960529, 6.534456939967956, 6.510582683917258, 6.491487284594901, 6.477310109139739, 6.469210609683766, 6.466602995774049, 6.466200072421626, 6.465819854556444, 6.4653534182040096]}, "32": {"0": [2.692205222361218, 2.719148878271577, 2.82616522851895, 3.016511196148908, 3.2918983999532916, 3.658806798738097, 3.9409028506226225, 4.007829393460402, 4.013183327762086, 4.018549731592623, 4.08793573349441, 4.436215364714193, 5.097614314891788, 5.911646834690663, 6.908517446371019, 8.128914943330253, 9.624420237986959, 10.736365147134608, 10.99775260098287, 11.018690351831982, 11.03967858062954, 11.30994035152015, 12.661577638612814, 15.230808311129502, 18.433964141102248, 22.4385035193137, 27.467491794193116, 33.810741119175454, 38.638422071842136, 39.78494496874145, 39.87685018165998, 39.96900051369221, 41.16207426360207, 47.1961562030859, 58.953422354269215, 74.07484243197709, 93.64427909156677, 119.15318666915034, 152.64926308528428, 179.03288107079462, 185.41762985678722, 185.93209606879338, 186.44826306187056, 193.13428612485134, 227.56128417813136, 297.49233076330194, 392.3174425321896, 521.4938105354622, 697.4637804784315, 929.6843880129245, 1101.7303481939264, 1140.41073368801, 1143.4733271892678, 1146.5366918367, 1184.9812332192616, 1360.0412605389404, 1581.4419588029018, 1688.100902755301, 1665.0587964983451, 1512.9043935537604, 1260.1979220016779, 1081.8113011673931, 1043.5864932033721, 1040.6002893178118, 1037.6242449368553, 1000.4504902828413, 838.5632220888627, 627.3780989221312, 469.822632393077, 354.3854518604547, 269.64380889455555, 206.94479192413124, 175.97908423596388, 169.9598716801804, 169.49630075979337, 169.03409559265648, 163.28277790808247, 139.47907916947202, 109.19969710632357, 86.08276394559863, 68.3091481698795, 54.55216745450677, 43.844539332522366, 38.34774745085601, 37.25931150608012, 37.17522475617978, 37.09137161227568, 36.045974816386746, 31.646788695507993, 25.870056641011452, 21.30423550052336, 17.683200992251326, 14.81007122698092, 12.537193467384508, 11.363092115233588, 11.13123822639885, 11.113321275021327, 11.095453190889872, 10.872580891488983, 9.93855442205968, 8.73527343812374, 7.826969172575565, 7.169650428509811, 6.733382371659072, 6.542724976709569]}, "33": {"0": [2.6875301262071827, 2.6893236239276623, 2.695370322792801, 2.70617405900537, 2.7208292333101647, 2.7397292749941755, 2.7634252849989265, 2.7850583641833535, 2.7945673925613197, 2.795953271683406, 2.797326080774548, 2.807118412919252, 2.8335408787359615, 2.8721598964654884, 2.91473290794105, 2.961451839448662, 3.013030808186041, 3.0686700254743524, 3.1158353084323354, 3.135970918510826, 3.138928338499109, 3.1418958540184168, 3.1626481346303668, 3.2154983872920653, 3.286916944726511, 3.363146572180628, 3.4444852129440346, 3.530977990968952, 3.622540374536213, 3.6982355942147267, 3.730084411823077, 3.7347473952458685, 3.739422923485156, 3.772025549314097, 3.8544605898294595, 3.9645955489680063, 4.080771421196454, 4.203239513624995, 4.332222139488899, 4.467898716246033, 4.579426505330301, 4.6261734325331165, 4.633001982048894, 4.639846242166146, 4.687524442129736, 4.8076825435589035, 4.967458855811786, 5.135281303114652, 5.31112326814827, 5.49568650721738, 5.689173603222035, 5.847541093038827, 5.913780014694968, 5.923463200224555, 5.933168762056497, 6.000777658414465, 6.17096030290688, 6.396870150511138, 6.633785183673058, 6.881621999376311, 7.1415737406873525, 7.413820171955114, 7.636488926038052, 7.729774998207571, 7.743406455639331, 7.757060827507067, 7.852132482315321, 8.091403156865603, 8.40944554758478, 8.742085100712295, 9.091016168274813, 9.457195018258565, 9.8413311762857, 10.15615605573119, 10.288215008502677, 10.307523656525476, 10.32687625304716, 10.461682333672247, 10.800864693175281, 11.251707239328463, 11.725804743375951, 12.223630266646163, 12.747150976469163, 13.297301706536226, 13.748957317770339, 13.938427271233273, 13.966140306589212, 13.993922382867103, 14.187519431273842, 14.67528675708026, 15.325425939472781, 16.010200073251777, 16.729976661114435, 17.48784923113515, 18.285712194264278, 18.942050032391847, 19.217200932918193, 19.25744558251287, 19.29779165755175, 19.57902303076537, 20.28871056256964, 21.23576574934511, 22.23340428588034, 23.28487007453583, 24.39316616023325, 25.561329393618944, 26.524544454798377, 26.928481761310433, 26.987553266981543, 27.046797190632464, 27.459976360036617, 28.505009808181985, 29.90028137135256, 31.373876019894574, 32.92928717019815, 34.572622378203086, 36.30950167693096, 37.742337171986755, 38.34467027214142, 38.43276191900236, 38.52106727285708, 39.136863988337865, 40.69663801974695, 42.78303199055842, 44.99123570289889, 47.32530625221906, 49.79765716310291, 52.41523318829551, 54.578796146788825, 55.489292659668905, 55.6224140824458, 55.75590566680513, 56.68756807146029, 59.04673589617211, 62.214116177075944, 65.56792684715592, 69.12596776762473, 72.90068758241303, 76.9052668318665, 80.2271506744928, 81.62645216199721, 81.83126524877731, 82.0366151326078, 83.46889990783538, 87.10053598732186, 91.97816599610856, 97.16637270206908, 102.67935285943022, 108.54928068697993, 114.78203521286687, 119.96389985935359, 122.14969189983735, 122.4700390131925, 122.7909426963613, 125.0398213588233, 130.7324302258813, 138.39723048475798, 146.58151478842902, 155.2888566809225, 164.58095381096103, 174.50764384760103, 182.75860395545192, 186.2427170098947, 186.75385918043534, 187.26657826351038, 190.84913904164725, 199.9777532562765, 212.30293991476867, 225.45468997143786, 239.5296115241356, 254.5953399118235, 270.70327219278425, 284.12917253666944, 289.81844964649355, 290.65392122164184, 291.4921924959427, 297.35930913045485, 312.2823638601104, 332.4281918615655, 354.09102412153123, 377.2317791120091, 402.0202409886332, 428.53844575792795, 450.7022762101307, 460.1291237057629, 461.5076837976105, 462.89045598468755, 472.5513844997254, 497.129126824869, 530.4045842346978, 565.8951760485808, 603.8242706811737, 644.0722611658907, 686.9491614385963, 722.386184868005, 737.1873502370097, 739.355628963762, 741.5729304118557, 756.9504281433519, 795.4094902897978, 846.7306307020814, 899.5019949241536, 954.4545498545716, 1010.444290367372, 1067.5745274721708, 1112.2232753732442, 1130.5598994905283, 1133.0945091947788, 1135.5479418326765, 1153.497723357156, 1196.8498084127982, 1250.9546717097724, 1301.8717032421714, 1349.474857619798, 1392.3440666958434, 1430.4230143377229, 1456.8189355084658, 1466.5721392306305, 1467.9571000028577, 1469.328172472106, 1478.41453147073, 1498.4486654846794, 1517.9728219845879, 1531.4845364128355, 1539.4222646515418, 1540.513436893093, 1535.6180842605286, 1527.8057051200194, 1523.329231102716, 1522.6177628248684, 1521.8930618212182, 1516.5290580500887, 1500.7195928626304, 1475.8499067287482, 1445.7618726174815, 1410.0974144658305, 1369.5291178334805, 1323.5175197050564, 1284.571448102694, 1268.2663514592311, 1265.8632363142876, 1263.4493695641995, 1246.723286928809, 1204.938811346514, 1149.5281792487551, 1092.6837252525838, 1035.3118639482122, 978.908955552892, 923.5449705545462, 880.9353756625374, 864.0460946374851, 861.6100758220244, 859.176696107808, 842.494384512428, 802.3278050215791, 753.2146835440768, 706.7751529335987, 662.768018399645, 621.1760770969795, 582.2612960584809, 553.398644012332, 542.0223164339346, 540.3974309799457, 538.7767716650229, 527.6990118997408, 501.521555118095, 470.2099946320599, 440.97625300116204, 413.53202726372126, 387.9615255236462, 364.1351086777552, 346.4946706808298, 339.57432855817717, 338.58582294668383, 337.6002325887749, 330.8757055776681, 314.98450147214146, 295.9813852233635, 278.2204094959556, 261.6274591008762, 246.12503755328362, 231.62488862196386, 220.91284191731293, 216.69448147821797, 216.09084498474627, 215.4890435220124, 211.3889534324959, 201.70276681207656, 190.0607848425064, 179.17987620906987, 168.98608538660753, 159.4050907407907, 150.4442997368762, 143.80557539813898, 141.19107934379218, 140.81645721694545, 140.44288746749524, 137.89333709123383, 131.86229466873664, 124.59789193433484, 117.77949221821824, 111.37745836766683, 105.35296801590887, 99.6949509602073, 95.48775622917995, 93.83004800985148, 93.59234745142368, 93.35535454008595, 91.73857088005549, 87.90318886100638, 83.27629892830787, 78.9159682444375, 74.81495470318221, 70.94484095964948, 67.30047563020972, 64.58351819969461, 63.512433408152795, 63.35894890965355, 63.20588558527765, 62.1606975344174, 59.67753691661618, 56.67270111392495, 53.839002528393976, 51.16247569507983, 48.63494140446775, 46.24664137118433, 44.466356949918826, 43.76232543038327, 43.66132759577979, 43.56059124371476, 42.87290180721817, 41.237939526729, 39.25909435799653, 37.387353770160544, 35.618436081398194, 33.94515725299167, 32.36161655932106, 31.177241230701636, 30.70864011819412, 30.641497942483223, 30.574542564774454, 30.117072274051726, 29.02782743866699, 27.707461285306223, 26.456380865062837, 25.27294977814786, 24.151415331715643, 23.088445079339348, 22.293337941998523, 21.979148649514453, 21.933908476849833, 21.88877708447894, 21.580721197187376, 20.848151013062854, 19.95971971644153, 19.115292430521297, 18.315923556909894, 17.55782100473108, 16.839146966582536, 16.30057151028941, 16.087548690469816, 16.057004825729013, 16.026540150380512, 15.818386545925593, 15.322442824393782, 14.72087647447166, 14.151041446389115, 13.611237304007936, 13.100382426220678, 12.61663432818862, 12.255001359728103, 12.111988127366823, 12.091485876998417, 12.071039198004177, 11.931365173867208, 11.598941061919573, 11.196628483187414, 10.817008976231119, 10.458532711646487, 10.120476052818166, 9.801663519156644, 9.564469157955697, 9.470842588363816, 9.457414787103591, 9.444025436787857, 9.35267559749182, 9.136450204623817, 8.87627675713288, 8.632067519748166, 8.403478025420508, 8.189580031764628, 7.990141650081915, 7.8431504780896475, 7.785607544701067, 7.777389005344729, 7.769199990790191, 7.713463725495994, 7.582358677221516, 7.4266736917419225, 7.283349876995502, 7.152182018975291, 7.032760474053886, 6.924867319576546, 6.8480514324089965, 6.8186753538819, 6.814513493458917, 6.810375600819838, 6.782463883522078, 6.718715561885867, 6.647261499005572, 6.586760681869309, 6.537274712340318, 6.498520837405967, 6.470473027477445, 6.456034820898831, 6.4520685319243265, 6.451573257660058, 6.451100011213289, 6.448433882013656, 6.446581529616966]}, "34": {"0": [2.6874512292635626, 2.716005389079628, 2.7733245112077816, 2.861517043733895, 2.937231622238543, 2.9602303888854076, 2.9625235658273685, 2.964827855068368, 2.989132499412638, 3.087212620185779, 3.2594551549904542, 3.4651906377264368, 3.706101029586244, 3.984846821103444, 4.305307830425618, 4.545530553280888, 4.615067032410127, 4.621882365327987, 4.628711412717878, 4.700193224593571, 4.976337379853814, 5.434097194899755, 5.952659165977995, 6.538701152141162, 7.200717822728648, 7.948030325126162, 8.502432181100682, 8.662150016960798, 8.677813539648657, 8.693513046709125, 8.857503834633656, 9.49032745692335, 10.539412957099394, 11.731890865902205, 13.088739620749367, 14.635976105863945, 16.402257984438176, 17.725050613344358, 18.107883646575303, 18.14540582178259, 18.183020588456234, 18.57742198173251, 20.105436436094525, 22.660415111964987, 25.59201357481028, 28.961956181191002, 32.843729474908294, 37.32324089214063, 40.70655619698197, 41.69269340166785, 41.78945119010247, 41.88643882931941, 42.90364922393928, 46.86647361440875, 53.55484987186819, 61.3239086985381, 70.35917617383102, 80.9095395143571, 93.2261451113283, 102.62970958339874, 105.38302816780806, 105.65366181801653, 105.92507057726272, 108.77968939141786, 119.9468617181472, 139.04581318480032, 161.56463121038374, 188.1556599634428, 219.63218674879192, 256.9733934802799, 285.8398816667159, 294.3664451369698, 295.2040466090076, 296.04441126343914, 304.89414805789374, 339.68004576359834, 399.7125920524471, 470.9419773975946, 554.8471624239978, 653.1297352220698, 765.7882327850751, 847.9284839837559, 871.5773227232535, 873.8733744621735, 876.1716209374573, 899.9904221426259, 987.9777202652209, 1117.5528503296184, 1235.8294943573546, 1330.1746103619078, 1393.2924166863945, 1419.5011029980794, 1417.521835697217, 1413.9634216031056, 1413.5255588180332, 1413.098838948168, 1407.890660643644, 1378.2994206488604, 1305.4653462151646, 1202.5262417774095, 1080.2439696193132, 949.1748510450707, 820.6539998172877, 739.796281887103, 718.7835429638296, 716.7654385649033, 714.7489039453617, 693.9057189278057, 622.9886073846754, 529.0437770831534, 448.84055676628157, 381.1444398393904, 324.1020091941913, 276.104167336975, 248.30234541744468, 241.2270144498912, 240.55391610576154, 239.88265378733624, 233.06966108473188, 209.9641375733921, 180.0112023718676, 154.69201705459514, 133.25934781773992, 115.05889686064488, 99.58015526033236, 90.50109341741607, 88.18093369678083, 87.95979669779568, 87.73926243771119, 85.4968901667845, 77.82709789152517, 67.76782046260024, 59.14157737531743, 51.724115497753644, 45.33907329506395, 39.832340807982426, 36.57060363453735, 35.731136330920926, 35.6511986978765, 35.57147707148313, 34.75860667743793, 31.96659315282315, 28.270241178936377, 25.065685391707145, 22.286394634334314, 19.87044862503317, 17.769326269975657, 16.51681087969429, 16.193748069902696, 16.162955093658777, 16.132240441867832, 15.819190516736091, 14.741338385356505, 13.311678097405775, 12.072810933811798, 11.002033239829867, 10.080298593876769, 9.290245362939311, 8.827962707056471, 8.710047731506256, 8.69883994070069, 8.687664330109577, 8.574030083065512, 8.18867617053024, 7.694584825217864, 7.28975081398907, 6.967515749284483, 6.7230934695448274, 6.553625557097765, 6.4814095334993835, 6.46731781183975, 6.466116859404831, 6.464940141424087, 6.454160917453008, 6.437802050414004]}, "35": {"0": [2.699127259031034, 2.699311094369467, 2.7002416557991857, 2.7021339742217685, 2.7049595139943783, 2.708631764025764, 2.7131020721460573, 2.717260445912936, 2.719402459684762, 2.7200020932192723, 2.720613484767072, 2.7229299028529548, 2.7282962005967564, 2.735885119381623, 2.7441533936798517, 2.753347471600837, 2.7636129804505543, 2.7746385472613597, 2.7840574304574064, 2.788717476692724, 2.7900241223359714, 2.7913478524877005, 2.7962594587682044, 2.807027300333943, 2.82122907030769, 2.83635856553674, 2.852386318432978, 2.8693014633176346, 2.8871819975256696, 2.901962240363644, 2.90911549847982, 2.9111001140185713, 2.9130952318652947, 2.9204650007595125, 2.9365995614558997, 2.957578050746198, 2.9796522071925193, 3.002293579615252, 3.0258705914626334, 3.0503159746057875, 3.0705463066678473, 3.080383768075228, 3.08310949059277, 3.085840738270783, 3.0959023674988644, 3.117594599524042, 3.1454899469630146, 3.17447611661145, 3.2042541529184785, 3.235022303766036, 3.266830092045618, 3.292908204907036, 3.3054289220326143, 3.3088911442919193, 3.312363975985367, 3.325127195511151, 3.3526154100959284, 3.387879164711223, 3.424149373674608, 3.461420710489077, 3.4997542169586078, 3.5391201714090395, 3.5714676207050413, 3.5869916132849085, 3.5912717046449267, 3.5955508433745482, 3.6112658103816626, 3.6450944361693822, 3.688350076724111, 3.73263029651884, 3.7780268121570457, 3.8246108186273386, 3.8723970952272984, 3.911498695347121, 3.930245905412792, 3.9354129694440467, 3.9405928445713396, 3.9596041630917616, 4.000417459756039, 4.052559997763804, 4.10592853954413, 4.160506127944818, 4.216389671358316, 4.273591726621442, 4.320281589560188, 4.342649054080907, 4.34881433025719, 4.354994276375154, 4.377674424363202, 4.426372205757986, 4.488506936421285, 4.552060560855384, 4.617075668887695, 4.6835191095792625, 4.75140044173223, 4.806863711011404, 4.833406715005102, 4.840720470582843, 4.848049802511075, 4.874950758448734, 4.932641191914228, 5.0060827002085, 5.081055876387426, 5.157719408373575, 5.2360869365892535, 5.3161637921939615, 5.38149063181517, 5.4127358793407785, 5.421340660722621, 5.42996382890365, 5.4615994536256265, 5.52961938070292, 5.616047811431564, 5.70431103239623, 5.794458286816385, 5.886439054725082, 5.980375969941054, 6.057046173419046, 6.093685157186791, 6.103800230445105, 6.113917881570496, 6.151017836842578, 6.23046126426911, 6.331689244172469, 6.435085488968159, 6.540680362011807, 6.648477282175572, 6.758794768937846, 6.848642130417697, 6.891504049508573, 6.903303589828307, 6.9151280379935445, 6.958791643017008, 7.051766426109991, 7.170102212925428, 7.290875789610925, 7.414447483799864, 7.54058075276587, 7.6692353603216326, 7.774218215330239, 7.824472985295523, 7.838318532788897, 7.8521960801069595, 7.903110127494773, 8.01218526704993, 8.15096285604394, 8.292720234047847, 8.437868009609227, 8.585689842368138, 8.736621798201488, 8.859674283466383, 8.91855503773327, 8.934775152476403, 8.951031919553099, 9.010667793773393, 9.138584299366396, 9.301501155548042, 9.46793670435702, 9.637924718452616, 9.811737414870617, 9.9891082020969, 10.133802347021469, 10.203152125193798, 10.222258635632782, 10.241409094570653, 10.311609240824168, 10.46202598170823, 10.653620939184652, 10.849744197957191, 11.050402560919743, 11.255533930176243, 11.464961821170471, 11.635813791442779, 11.717527858476739, 11.740055978630963, 11.762632939373582, 11.845434212946001, 12.023142524506163, 12.24997604199009, 12.48200428199104, 12.718877453922733, 12.96101024228136, 13.20854972858557, 13.410846688538319, 13.507800684904682, 13.534515162532074, 13.561285265933284, 13.65934768344809, 13.869935600981956, 14.138557397403138, 14.413645572540055, 14.694634063931979, 14.98174131674779, 15.275373471353431, 15.515468942153086, 15.63049193944206, 15.66218755513573, 15.693958749879174, 15.810540812801726, 16.060282658563963, 16.37883825249465, 16.705000931142905, 17.038770694508756, 17.38039503927931, 17.73011086210449, 18.01560326019236, 18.15218175862602, 18.189802714958933, 18.227571393186288, 18.36623125479676, 18.66368475235956, 19.042706397187118, 19.430492319098207, 19.827500917785805, 20.235017885045714, 20.65100101864575, 20.99092862545869, 21.153452007202027, 21.19836630156004, 21.243386628914667, 21.408629181589717, 21.763065469480424, 22.21524446343504, 22.678632780928957, 23.152658960542833, 23.638081722809932, 24.135104641657684, 24.54123325979958, 24.735852009705066, 24.789496903149384, 24.8432765402775, 25.040668471927255, 25.464612095914024, 26.005761172777767, 26.56005169110263, 27.127620478053256, 27.70863813569227, 28.30393871284076, 28.791264863079792, 29.024565913319318, 29.088867051896305, 29.15333892548815, 29.390061041187973, 29.898651190109227, 30.54826636949673, 31.213601186596247, 31.89439480116782, 32.59301452691566, 33.30788085822592, 33.89311971637474, 34.17373342835766, 34.25100829297501, 34.32847194096772, 34.61332619002349, 35.2258580436337, 36.006047255273884, 36.80644941201305, 37.62873676363925, 38.47031255025856, 39.33299282421788, 40.03886494492974, 40.37698371211458, 40.47021466885394, 40.56369393855452, 40.906929291971224, 41.64452819395399, 42.58707345946039, 43.554431604736585, 44.54580346830661, 45.562145190376334, 46.60443468326328, 47.45818903643262, 47.867134706208766, 47.97988077361308, 48.09293674783509, 48.508134827085144, 49.40092291967429, 50.540976591572715, 51.710635276356186, 52.91007749946388, 54.14212015473165, 55.40467786952616, 56.43796896616593, 56.933746349658854, 57.07045562523324, 57.207530836683816, 57.71085633118702, 58.793424345452955, 60.177046773128914, 61.59734678157503, 63.05363694051411, 64.54960016760279, 66.085200605045, 67.34244133146956, 67.94579526020753, 68.11203585298385, 68.27872711172016, 68.89084763448771, 70.20850421199546, 71.89298674602418, 73.62297039856769, 75.40296229047331, 77.22861027060937, 79.10023955090247, 80.63279861169569, 81.36765908212362, 81.57093822114862, 81.77480885349595, 82.52289591671064, 84.12898437001374, 86.18363870855768, 88.29690839668291, 90.47004036359553, 92.69892181741542, 94.98867196207813, 96.86526547811492, 97.7655766659102, 98.01384265036911, 98.26277996278837, 99.17914558958995, 101.14827446408276, 103.6649314279294, 106.25466206216733, 108.91357922417694, 111.6488026819153, 114.46060518226389, 116.76612664043608, 117.8730138252467, 118.17833190868636, 118.48451303039847, 119.60916463192764, 122.02974444661896, 125.12956925458529, 128.31750650996878, 131.59675367319227, 134.96164176902832, 138.42343000418944, 141.26270312765698, 142.62637088435264, 143.00276997033572, 143.3803406942362, 144.768128429889, 147.75778243280467, 151.588503184973, 155.52027639815617, 159.56375194881915, 163.71695889238353, 167.98941349734181, 171.51709604639373, 173.208136638422, 173.67427201650375, 174.14161481168452, 175.85791322025943, 179.54955068487092, 184.27572379266928, 189.14742967181658, 194.15582971021678, 199.30915699952095, 204.62636081554825, 208.98409297283533, 211.07766888580582, 211.65507626889453, 212.23408423854403, 214.36060493271913, 218.9326238448573, 224.80672745964586, 230.8510474394253, 237.10565297355797, 243.49952027604624, 250.0921290453042, 255.5148891615787, 258.1166232187246, 258.8338422586038, 259.5531311598944, 262.1974832206018, 267.91419326062123, 275.22770207747334, 282.76251332943605, 290.5209060889496, 298.49908572957287, 306.7030679517275, 313.44978003602233, 316.6958993423591, 317.592036918627, 318.49102582618, 321.7981712347193, 328.91029567878167, 338.0264988239911, 347.4081099734662, 357.0832846729756, 367.02616553415993, 377.25347847967026, 385.6472021584825, 389.6755311176004, 390.78661333851966, 391.90080573755324, 396.0017753008152, 404.8546397601299, 416.17379422016757, 427.84115681234493, 439.798854234847, 452.09694969613827, 464.75073995991727, 475.1403507384654, 480.13073674785534, 481.50751323874664, 482.8882899939351, 487.9610192658928, 498.8484483314097, 512.8488712067926, 527.2300482033733, 541.981920708051, 557.1182797688165, 572.6480607434721, 585.3450904911856, 591.4051604515753, 593.0743307531658, 594.7471901014852, 600.8831606146348, 614.2017872628104, 631.0988363375824, 648.4200745651157, 666.2807912650044, 684.4717922063834, 702.954897054672, 717.8899846697918, 725.0734473013067, 727.0573907077442, 729.0581091982607, 736.3910296146906, 752.0412091030599, 771.898592337825, 791.7318987809189, 812.2940377614781, 832.8763883304435, 853.6706570610405, 870.5615055241512, 878.58486572775, 880.7927118452665, 882.9956199416603, 891.0343197605719, 908.2686727285701, 929.944863887583, 951.5062974456116, 973.3028133733312, 994.8702090069054, 1016.7264419379034, 1033.8853740699503, 1041.7560259180118, 1043.9803094212627, 1046.2074078531384, 1054.3585180699943, 1071.275366356196, 1092.4406662897002, 1112.96686497676, 1132.9413789502623, 1152.3527056093262, 1171.5335621409158, 1186.6422244963221, 1193.6246969404554, 1195.5269695792704, 1197.4244756343548, 1204.2735108295117, 1218.2915925139464, 1235.009359785059, 1251.3276971927005, 1266.8762987122884, 1281.6127018104028, 1295.262043143935, 1305.4808077694584, 1310.0777880738162, 1311.3132141477633, 1312.53820898125, 1317.0129054430333, 1326.156991478807, 1336.655117918258, 1346.2820603043842, 1354.9724740061397, 1362.3521232305702, 1368.939512639209, 1373.46873697195, 1375.367228531739, 1375.8587334128176, 1376.3378820394576, 1377.9297446906883, 1381.07917779566, 1383.758899726591, 1385.1167576969872, 1385.8633688320522, 1385.9360947776672, 1384.9582917107462, 1383.1662775291575, 1382.0476487792846, 1381.6309621265907, 1381.2077284793693, 1379.6077056778627, 1376.1043173970143, 1371.0804507265, 1364.9445886576868, 1357.7847810457758, 1350.0941708993319, 1340.813221092744, 1332.3389302678088, 1328.1642745175684, 1327.007051638427, 1325.8434312289514, 1321.502004840017, 1312.2819113217274, 1299.7105617345644, 1285.6393210700755, 1271.3025236632225, 1256.2250495839457, 1240.376530324695, 1227.2294968715846, 1220.80066789682, 1219.0061444673213, 1217.1981354862132, 1211.1375342931915, 1196.8771334133603, 1178.645807922601, 1159.599651201955, 1140.1812227079622, 1120.34680124035, 1100.0014019306764, 1083.356007200381, 1075.1920891689742, 1073.0101035339073, 1070.8272713602164, 1062.8438006516171, 1045.9945224457958, 1024.5590786419227, 1003.1238220109547, 981.5017535304132, 960.0703393144966, 938.5038481928402, 921.2381038731152, 913.0328953679659, 910.7899894988446, 908.5494514863677, 900.393263132125, 883.3345439502096, 862.171131638436, 841.1819946386429, 820.0752452587222, 799.3481305407531, 779.2574788668472, 763.3085906884993, 755.9002079119506, 753.8785989345995, 751.8563093563015, 744.507831668152, 729.0824554422453, 709.8002094767692, 691.0121536960291, 672.7329660461867, 654.9800038855851, 637.4908374988893, 623.7799795203547, 617.397271204462, 615.6607509211258, 613.9324187590422, 607.6541973873337, 594.5305607359772, 578.4275324545755, 562.7501697710941, 547.4702144947287, 532.6030953085192, 518.1427326920956, 506.8336173749616, 501.5612326695746, 500.1242408418235, 498.6908482547483, 493.50221940015535, 482.6985563420052, 469.5247649289894, 456.71686600181226, 444.25449736608203, 432.1717234338352, 420.41904164117653, 411.2638677018963, 407.00067598138025, 405.8392821455806, 404.68158981000647, 400.4882855559984, 391.75831193857715, 381.12305942365265, 370.79142244688967, 360.73043948264706, 351.00220143248737, 341.51311006098814, 334.1228108805477, 330.6908439769668, 329.7569841781408, 328.82595306961036, 325.452387318254, 318.42860424912607, 309.8581597100919, 301.5535531583175, 293.4986833141339, 285.67093885057454, 278.04719026499316, 272.1006819356499, 269.3439476443415, 268.59415589581187, 267.84667347784887, 265.1385163240097, 259.50628177131557, 252.66513386256906, 246.00514407057864, 239.52266552739897, 233.24443868429677, 227.12991673265736, 222.35687310044133, 220.14166734531148, 219.5389973010038, 218.93770304733104, 216.75886882122924, 212.2258009680831, 206.69242643271156, 201.33629376045178, 196.1255695614428, 191.06115370038682, 186.1369295888962, 182.29884364535786, 180.5170085405273, 180.03217381670612, 179.54882779170126, 177.7918731013361, 174.14093805829526, 169.69812598304702, 165.38263026090817, 161.18169869464666, 157.1017774097227, 153.13065993162414, 150.02838052194284, 148.58184178736485, 148.18780166082308, 147.79480980983647, 146.3760042240171, 143.4250046255208, 139.8345998500954, 136.34578872758735, 132.9439258931853, 129.6358878160816, 126.41760577790279, 123.907030765895, 122.74108880908915, 122.4238023527011, 122.10747481473096, 120.95922040856927, 118.56683166408784, 115.6491551710468, 112.81381325038244, 110.05226508494711, 107.36356305047956, 104.75077245416638, 102.71261272614309, 101.76480704427391, 101.50676024855132, 101.24944069219637, 100.31659928674075, 98.37041248725265, 95.9966056097065, 93.68811319855162, 91.43906216245618, 89.24972988562432, 87.11781241585868, 85.45137245207088, 84.67776733091769, 84.46713665335695, 84.25699032944107, 83.49546661658532, 81.9080034982221, 79.97080952929454, 78.08310311675179, 76.24255296670711, 74.45121885984418, 72.70836580298825, 71.34693673713096, 70.713523752613, 70.54086234239142, 70.3686739452963, 69.74432869339809, 68.44285080744577, 66.85570627220118, 65.31052970968705, 63.80451924052842, 62.33592729753521, 60.90280883611251, 59.78412643746115, 59.26347186317692, 59.12169767554617, 58.98031338637495, 58.46789431824355, 57.40077243194755, 56.096595415150254, 54.825295600707065, 53.58534514076878, 52.37622818303328, 51.19740361802671, 50.27655818878025, 49.84818429627938, 49.73152519847754, 49.61518133107088, 49.192743800175144, 48.313125514249066, 47.23866197194346, 46.19080669084157, 45.168306846297426, 44.16976067326209, 43.19817188280988, 42.43794526831926, 42.08421575468971, 41.98788190343677, 41.89180720775922, 41.54340542339773, 40.8162820815545, 39.92705671594367, 39.05981047268863, 38.21525147336419, 37.39195511676959, 36.58883478622905, 35.959669821567076, 35.666940090989904, 35.587242613531245, 35.50776985602842, 35.21933714548842, 34.61620075425592, 33.88078451666744, 33.16389870508863, 32.464337100988416, 31.78119119885265, 31.114684001970762, 30.592740375549308, 30.349888090998967, 30.283769534370215, 30.21781618934362, 29.978537695768853, 29.47921245295462, 28.868498001071615, 28.272351299779547, 27.690880829583406, 27.12353480238083, 26.56974516283166, 26.136046837090774, 25.93414310119636, 25.879138401966614, 25.8242735727801, 25.625244829651535, 25.209978156413587, 24.702262871895307, 24.207011546070483, 23.7230561711166, 23.250955687361103, 22.790859122784514, 22.43018491188238, 22.26207545279902, 22.216274834969095, 22.170589598696917, 22.004782343506488, 21.65902854611458, 21.236352121874315, 20.82305946251986, 20.419854503801844, 20.02620803354911, 19.641865731523527, 19.340571480609604, 19.200313745244937, 19.162079595121757, 19.12394372525626, 18.98561026468097, 18.697058228563485, 18.344609945113895, 18.000156411140775, 17.663669715345154, 17.3350306153251, 17.014426169393808, 16.763429727652927, 16.646569806538682, 16.61471414238682, 16.582931054159733, 16.46755896443255, 16.22631792996112, 15.931963338293162, 15.644552406189106, 15.364273180221549, 15.090435636361116, 14.823003741586964, 14.61358836016082, 14.516043118365467, 14.489494953454036, 14.463013410950742, 14.366932810314518, 14.166402762734984, 13.92106969293436, 13.681575501682417, 13.448019214867859, 13.220388489474233, 12.997802928094291, 12.823709290097018, 12.742675404358634, 12.720612554875617, 12.69860590123916, 12.618774916955852, 12.452231271487028, 12.248805640584617, 12.050021103818375, 11.856187791277522, 11.667419088759317, 11.483209710671767, 11.339162945134852, 11.272222290124951, 11.253984122975817, 11.235791682738338, 11.169790893535033, 11.03222594736799, 10.864117893136848, 10.700036786022528, 10.540263896665268, 10.38463745316753, 10.2332014379354, 10.114715079810535, 10.05962762918832, 10.044623380183324, 10.02965868835081, 9.975401025523494, 9.862309457027248, 9.724406046947573, 9.590284669393748, 9.4598548354962, 9.3328775933912, 9.209337639856482, 9.112929845641688, 9.068187075216624, 9.056002925080655, 9.043854921212, 8.99983049560743, 8.908213165146103, 8.796695271088172, 8.688328550839929, 8.583004260894157, 8.480652492481138, 8.381474430193087, 8.304298426931627, 8.26851309186844, 8.258760516460988, 8.249038316223317, 8.213817288745926, 8.140674593814015, 8.051870107382555, 7.965843034849042, 7.882553490241709, 7.8019747479012125, 7.724070312393916, 7.6636590023566304, 7.635700524102687, 7.628104948779326, 7.620537304553324, 7.593148347892665, 7.536395362291729, 7.467721643667253, 7.4014874114898745, 7.337748587134478, 7.276534993427501, 7.217617302728253, 7.172247673904597, 7.151343549499568, 7.145673658500883, 7.1400290150549255, 7.119644498627731, 7.077589145112773, 7.027139519696607, 6.978955808613444, 6.933106323477144, 6.889408244173313, 6.848021887643546, 6.816555808775438, 6.802196197633886, 6.798319295878747, 6.794466508174033, 6.780611299137998, 6.752337566399017, 6.71895980972094, 6.687809949726649, 6.658874834174698, 6.632148471845208, 6.607602740459975, 6.589534972986729, 6.581489321655274, 6.579339117425957, 6.577212415153483, 6.569641622560802, 6.554575321835775, 6.53781451631777, 6.5231731036909695, 6.510945847002931, 6.500949903334684, 6.493051154197906, 6.488253911060692, 6.486455661566382, 6.486014889636405, 6.485596496931163, 6.484259524585381, 6.482686956012488]}, "36": {"0": [2.6746400892628515, 2.6790823275246662, 2.7006250946312758, 2.7396795793593958, 2.797476710708519, 2.873062188912424, 2.967127608346152, 3.043462570871954, 3.0688374291189655, 3.0715824492776065, 3.0743303226712153, 3.100788846471539, 3.1928644425189296, 3.3420666432862434, 3.5115294771264867, 3.7029227101420052, 3.917502560559038, 4.157052916831709, 4.339877704660791, 4.398896085242866, 4.4052083680817775, 4.41153620703022, 4.4721454894290025, 4.678699111600767, 5.001132794082774, 5.356854713188126, 5.74891619402453, 6.180422404539615, 6.655022031469385, 7.01391424684792, 7.129045654533607, 7.141369595564571, 7.153722981125656, 7.272000418879438, 7.672606930879266, 8.295635635954886, 8.980726246835275, 9.735799008824014, 10.568528258777288, 11.48903778332406, 12.189038380361747, 12.414229916062427, 12.438360525721015, 12.46254762638584, 12.693986119142723, 13.48178556325689, 14.714909080788342, 16.080545480387944, 17.59659923936946, 19.279657040862496, 21.14929032796401, 22.576465711941058, 23.037458021567403, 23.08687044612238, 23.13645678297162, 23.611600771573304, 25.230664627791796, 27.77711432836563, 30.61851468927208, 33.79295728685988, 37.34329562173777, 41.31748442841621, 44.37049152857983, 45.35961873734271, 45.46557196045622, 45.571818388445806, 46.5915155035017, 50.085108644141066, 55.60478557883257, 61.8105298773868, 68.79211410436795, 76.66198134968563, 85.52965509936782, 92.38744914991042, 94.61980882263515, 94.85928966891464, 95.0994095729689, 97.40173574254307, 105.32093923477451, 117.92920955027724, 132.2218365083261, 148.43765448955864, 166.85063607801715, 187.7923574409218, 204.0887244620158, 209.4127496919766, 209.98425538302985, 210.55736166064378, 216.0618515978387, 235.05460134688127, 265.4631591771822, 300.13043437978695, 339.6459257278021, 384.62196943145284, 435.6659407917792, 475.2097024195568, 488.04436909129225, 489.4199057972858, 490.80023808730266, 504.05135835824154, 549.4321470503243, 620.8304515913817, 699.3135371470951, 783.7857663172264, 872.9423315588718, 962.8040277027575, 1024.4314168434105, 1042.6102188245013, 1044.5528153208659, 1046.4907524983032, 1064.5921725884004, 1119.9706257283292, 1189.765143138562, 1243.6768587696426, 1280.277448404603, 1297.9080010902535, 1295.4204778123533, 1282.0253720361975, 1276.0069163440128, 1275.3142681211718, 1274.61075252942, 1267.2196385337456, 1237.7109240031386, 1181.2690265007016, 1110.2408555295494, 1027.9125230483721, 939.6912756129146, 849.6874397525031, 787.6176216026769, 768.9089738155197, 766.9663843800815, 765.0293349042438, 746.7169363608951, 688.7290841944238, 611.1002408163116, 540.7152111325668, 477.7043395054007, 421.7709052134501, 372.44270991501475, 341.470678111941, 332.473390580174, 331.54054663735747, 330.6107455195811, 321.9632624366272, 295.4085081121987, 261.32557593670185, 231.45247298387756, 205.2040194505751, 182.1708644920343, 161.93267297318903, 149.27106905488247, 145.59764028539132, 145.21444832287915, 144.83232452045428, 141.27152635179502, 130.37892044887832, 116.32839698758598, 103.92696114662262, 92.97542350683564, 83.28464476866799, 74.69621725313375, 69.29327043543039, 67.71988862614594, 67.55573766322958, 67.39205971343962, 65.86338388211527, 61.162786749430936, 55.06645001667922, 49.64143940480316, 44.811114364725306, 40.50463846920208, 36.66417159201283, 34.231272209671175, 33.52088506309044, 33.44675976840712, 33.37281704338702, 32.68267101100371, 30.55136810349137, 27.771517085265238, 25.285305352175026, 23.060775962053594, 21.066963949493935, 19.27930421936654, 18.142440256724996, 17.809635759889805, 17.774881787090504, 17.740214873264012, 17.416606386458973, 16.416050350269682, 15.107944462502255, 13.936029562862947, 12.886929730273604, 11.948799545341641, 11.111518534718192, 10.581999977326111, 10.42768600485762, 10.411598252696438, 10.395554617470808, 10.246016842109679, 9.785478051745418, 9.190333097652715, 8.666101935731916, 8.206853509163047, 7.807601373166919, 7.463808437126411, 7.254996279564279, 7.195617260498853, 7.189472501621057, 7.18335273479944, 7.126815811535059, 6.958429841706113, 6.756822838412945, 6.601192831046189, 6.490507078793199, 6.424974897815132, 6.406280338143181]}, "37": {"0": [2.641764391391664, 2.657199244402401, 2.7103888565904186, 2.726868068673046, 2.728098733888496, 2.7293389829484194, 2.747757489360127, 2.857967753070392, 3.112739684548522, 3.4742155207849716, 3.9531139262564357, 4.571265826592973, 5.354986661773571, 5.947064998416877, 6.086496546826388, 6.096588365537868, 6.10669901475371, 6.25072201552556, 6.977307959070262, 8.363452670253885, 10.09688755522266, 12.28536139927041, 15.061862764312155, 18.595882471431427, 21.303510353034575, 21.945356463027426, 21.991893164939807, 22.038542322019865, 22.705564612248008, 26.114708860363848, 32.81052576176036, 41.501809662391935, 52.84704508129569, 67.7268179853824, 87.38407608187818, 102.92281901176652, 106.66287620697726, 106.9351837211259, 107.20823209125705, 111.12132515646206, 131.38922815352515, 172.46533777363535, 227.90023134327419, 302.73553807381796, 403.28899922637805, 535.5988775252982, 636.0202418024838, 659.1992062535918, 660.874894489631, 662.5677066438092, 686.4369968723456, 801.1836369727736, 981.6244448600063, 1120.2783294418673, 1178.537287479472, 1143.479909907581, 1021.8366138293611, 915.6777622922172, 890.9683123509413, 889.2169242605606, 887.464246928048, 862.8318543430908, 746.2758340178951, 574.1328093939231, 433.3301533238639, 325.26939292575884, 244.63801199522376, 184.89637127846817, 155.5897506368482, 149.93229732345574, 149.53852285049345, 149.14593828383707, 143.75244806719812, 121.44796982535233, 93.38099726675392, 72.31372378124718, 56.404660557003645, 44.30740973523315, 35.061847685902904, 30.38738910263514, 29.475922531779997, 29.41219728678787, 29.34863364833893, 28.47212214560158, 24.796652109406768, 20.050552753053907, 16.374704116751005, 13.524339337057912, 11.323942487617915, 9.64229611547599, 8.804189682672465, 8.642973866615176, 8.631739943616697, 8.620538185436029, 8.466711632807428, 7.834612624307251, 7.075054588621161, 6.581347219870909, 6.414943946031681]}, "38": {"0": [2.649688422187959, 2.6618297571810676, 2.7665513850337375, 2.977962688843918, 3.2983082231911474, 3.740340839250484, 4.322557664385542, 4.774493346196002, 4.883077869965705, 4.890529884443703, 4.898000803544922, 5.010707649607534, 5.576192643014833, 6.660568130686347, 8.025236718645065, 9.744786029691161, 11.932253831612492, 14.730438204287395, 16.889676510420102, 17.410381346578475, 17.44614393668208, 17.48199004198818, 18.023357923486884, 20.752004644128437, 26.108024217523138, 33.090033770068814, 42.24407815230214, 54.30528757540829, 70.2867910838814, 83.0133626070156, 86.12273121807408, 86.33699754218935, 86.55187197162769, 89.81225022103257, 106.48917691152403, 140.25159595438862, 185.895570988862, 247.7255192873085, 331.3474819443337, 442.7833009222956, 529.4817639771844, 550.2027655886507, 551.6227017535867, 553.0454838888635, 574.3734959216193, 678.3158018190293, 853.2440282830308, 1007.9000187323808, 1099.4529360996598, 1102.0453035903327, 1015.1247801215819, 924.6595193467091, 902.1256026521381, 900.5766659170221, 899.024262315861, 875.8694952394025, 765.8134638815774, 595.3014005504649, 450.2953007529509, 337.07419630254367, 252.03786702480934, 189.09105434425967, 158.16475924878574, 152.1599834035235, 151.76364388958785, 151.36838606649394, 145.63299665713282, 122.26988331257039, 93.20216904132869, 71.5480165258353, 55.328831289244306, 43.107662307047434, 33.85100655435241, 29.188340981165204, 28.270121039976907, 28.209386847682804, 28.148802614689426, 27.268424155704366, 23.639194507757885, 19.007653124580465, 15.452949684587447, 12.725472226224122, 10.646489997912251, 9.081757512397338, 8.313257810171336, 8.165063497048967, 8.15531503481591, 8.14559708763659, 8.004810603360388, 7.442991083749286, 6.799480657069283, 6.429526774077937, 6.336367369414311]}, "39": {"0": [2.6441120548922243, 2.650823599816432, 2.666499081172989, 2.6908363639761057, 2.714006322123369, 2.723439005505359, 2.724624651866865, 2.725821520980514, 2.7361684075485493, 2.7679594211245546, 2.8186590310146626, 2.877546420622724, 2.9452775907766466, 3.0210759482177654, 3.1060834197432547, 3.174968965145704, 3.2008929749552792, 3.204139880379169, 3.2074027867173753, 3.234328902456374, 3.31278404170013, 3.42712258019273, 3.551349088426635, 3.686286743388278, 3.8322362836679487, 3.9899647002846423, 4.114819414002618, 4.161379479217083, 4.167162904586754, 4.172960207175329, 4.2206773946215, 4.358454564975276, 4.556100516868009, 4.768120629234614, 4.995341753493939, 5.238606307747641, 5.4987088926283905, 5.703240465013066, 5.779248249031245, 5.788660013945042, 5.79809285228084, 5.875677203571649, 6.098978533372792, 6.4176642112244044, 6.757664775822839, 7.12034460810231, 7.507846067068421, 7.921045053121016, 8.245781877639525, 8.366625147816631, 8.381577829042678, 8.39659307082234, 8.519691095790694, 8.874041941632937, 9.380404279795554, 9.922539734526804, 10.503315958958137, 11.125368169845052, 11.792362878305022, 12.31844218672246, 12.514197796641957, 12.53848892685586, 12.562832955308483, 12.763332569138907, 13.340903039581395, 14.168853143824775, 15.056289322981169, 16.008960919040636, 17.031614758023917, 18.129377890680267, 18.997295321324266, 19.320859536577775, 19.361023929822053, 19.40127873735327, 19.732303415105847, 20.68862399991266, 22.0631952386754, 23.54241453466413, 25.13638964122359, 26.856044459295425, 28.708132433596113, 30.17823781347425, 30.72716715322529, 30.795348590234873, 30.86369425074702, 31.42611516450778, 33.0526339604793, 35.39834114574106, 37.92981074902803, 40.663646221906035, 43.62305999621085, 46.81937298037662, 49.35840256346807, 50.30913253289649, 50.427484107839724, 50.546174956779936, 51.522417280489414, 54.34535790287593, 58.42244897065238, 62.84417893736179, 67.63050975256412, 72.82319531299834, 78.46549341486805, 82.94979475383383, 84.63469938543993, 84.84434911767943, 85.05450920030822, 86.78406055344018, 91.79531942885362, 99.0527774673492, 106.94164813105323, 115.50965722462762, 124.83107056488602, 134.95757685536736, 143.05313569330335, 146.09243645072004, 146.469810481119, 146.84834204066442, 149.97252713311394, 159.02790875961054, 172.15984170875674, 186.4620098908457, 202.02387780440884, 218.94203460125925, 237.34609428179596, 252.03814438140765, 257.5419492364076, 258.225349282408, 258.91199220911506, 264.573719690568, 280.97890389664525, 304.6452388314055, 330.3551851754878, 358.07090687506116, 387.9920432713971, 420.11894741446963, 445.5340566205812, 454.95953445381303, 456.1281583447091, 457.29911215978734, 466.93310764657286, 494.5492618565426, 533.5596606831924, 574.5632969345912, 617.4237243423843, 661.4735722291351, 706.4647458200923, 739.8883868608407, 751.8187707421756, 753.2898429763643, 754.7611792429046, 766.7597692954804, 799.5678479804055, 842.3995112676214, 882.9247936293418, 919.8414824859591, 952.6376403899179, 980.3989032011808, 997.7711651956696, 1003.1034785791533, 1003.7229627506692, 1004.3358041086096, 1009.1750847756223, 1020.3068259659101, 1029.527546434417, 1032.4440402405698, 1027.9962939774953, 1017.1677466627234, 999.9975311302771, 983.3645402317449, 976.6931481731082, 975.8480435770676, 974.9971349274305, 967.8551110193968, 945.7844802331933, 912.0024688799978, 873.8429282623102, 833.2225638768671, 790.0297909658469, 745.289758489409, 711.7788596003658, 699.7064657526118, 698.2216901478154, 696.739726286886, 684.7011390551997, 651.424502103886, 607.6575170433231, 565.3842486856112, 524.6718057205676, 486.0532327619457, 449.705977835626, 424.1500241947515, 415.27667999026727, 414.1966137141303, 413.119213170265, 404.4625903707298, 381.16332463209903, 351.7897456193801, 324.47503058154774, 299.27463765807005, 276.00028721225107, 254.53249975211955, 239.7031678778332, 234.5980299838168, 233.9791869198139, 233.36185842392965, 228.39296641802375, 215.13435133033303, 198.5180651922203, 183.2716216975253, 169.23277118532548, 156.3541132094857, 144.50545491893595, 136.32646927909937, 133.51159490841582, 133.1702027296565, 132.82971157775535, 130.09099423749134, 122.80490572496366, 113.65867195511282, 105.25643044099856, 97.52152153918138, 90.40715235524179, 83.85071739936365, 79.3230619214839, 77.76498551343263, 77.57569699266648, 77.38687469065884, 75.86682881829717, 71.81065648172702, 66.71955686766029, 62.01881121338182, 57.69061668923638, 53.69376807684307, 50.00080859366856, 47.44452768270433, 46.5605510713635, 46.4532197000373, 46.346165273103004, 45.48507728489495, 43.187708451637334, 40.292368740028074, 37.617182020895434, 35.14097685225515, 32.85038952459874, 30.728769473046658, 29.259310004288455, 28.751154610919446, 28.689440470787726, 28.627705050324895, 28.130827001791125, 26.802878010892588, 25.12896343067976, 23.57948421955272, 22.142297794253125, 20.810447131751925, 19.5749446889686, 18.715757014458642, 18.41789782334735, 18.381781678610125, 18.345773348419822, 18.05588124861227, 17.279581759479484, 16.29893853086647, 15.388542880483195, 14.543787553306013, 13.760687728364092, 13.034021048464929, 12.529667850663207, 12.35565300980083, 12.334483703009855, 12.313365162897759, 12.143355231862708, 11.688572690882935, 11.11600965956377, 10.58710063511858, 10.098965027470518, 9.649435472506878, 9.23621345634279, 8.951703074903598, 8.853827830285182, 8.841963118663395, 8.830133119273723, 8.735131852122448, 8.482472792273143, 8.168150054461336, 7.882492369401422, 7.623576913190931, 7.39075438502608, 7.182437522362843, 7.042778936214597, 6.995732198538313, 6.990062489158333, 6.984417037283947, 6.9393192867774935, 6.822359526965835, 6.683646824691178, 6.566481788040204, 6.470643422376298, 6.396058473924982, 6.3425187008644786, 6.316406054420625, 6.309950100005254, 6.30927407548813, 6.308623187189123, 6.304164930480717, 6.299945470592482]}, "40": {"0": [2.635675826810504, 2.6404914909275052, 2.6510089621324378, 2.6621264334662826, 2.6675376999532743, 2.668346290420075, 2.669165388082929, 2.6754843868499223, 2.6931639240350336, 2.720457294563726, 2.753432496170142, 2.791629507006954, 2.835593910031174, 2.88454328642802, 2.925872776668938, 2.942903419831526, 2.9452598748958283, 2.9476258931210095, 2.9652710265375006, 3.013175490188033, 3.0800526587695733, 3.152219217605235, 3.230945516568632, 3.3156681739356713, 3.406413980482002, 3.4807184896580012, 3.5109601649461717, 3.515133936238323, 3.519324275802388, 3.5502587904017746, 3.63205523808943, 3.744323326270436, 3.8638710347131364, 3.9909519921379806, 4.125850447816096, 4.268748467917189, 4.384845600397489, 4.431650747868282, 4.438097082581871, 4.444558910528583, 4.492424785366906, 4.61820386254839, 4.789960991151091, 4.971528455708847, 5.163080698838716, 5.365378265685383, 5.57834041104316, 5.75056459297573, 5.819778218222058, 5.82929705628815, 5.838832767683791, 5.909390311978284, 6.095029983785796, 6.347292909151228, 6.612387588811912, 6.892270530415372, 7.187122555013283, 7.497463670589742, 7.747783667856038, 7.848648364249026, 7.8625231604789425, 7.876427264799684, 7.9792955961405125, 8.24969650107215, 8.616142025788536, 9.002814339326704, 9.411433601172913, 9.842876476400967, 10.298004062765866, 10.666604231866431, 10.814963266660694, 10.835368566349118, 10.85581661282859, 11.007144753793575, 11.406356670847185, 11.95104633821367, 12.526470568604237, 13.134814072075674, 13.777815928923168, 14.458266123540849, 15.008882854812796, 15.230543611687397, 15.261119996897273, 15.291712466851713, 15.518364298669754, 16.115551055782152, 16.930893817662003, 17.79301361091992, 18.705337242815173, 19.672216328781175, 20.697954784389434, 21.52979271716917, 21.865356559261958, 21.911590208615397, 21.957936992032202, 22.301794926468844, 23.20737433321306, 24.44879167363387, 25.764378141737534, 27.161335114149647, 28.645722111230334, 30.223374409508313, 31.50445948402456, 32.02178984862326, 32.093087274725455, 32.16456547176143, 32.69416844416108, 34.0945653712979, 36.01119142111092, 38.050894197053196, 40.22067892921798, 42.527689641255975, 44.98114945710007, 46.980750394411224, 47.78879516684976, 47.9000973850966, 48.01167933703297, 48.83824682597123, 51.02469099396566, 54.03086651387382, 57.22907363366701, 60.63643523216976, 64.26622615650169, 68.14177888566209, 71.29822554047226, 72.57457706442091, 72.75080818457731, 72.92754255331737, 74.23912895221345, 77.71530773638037, 82.48513132243197, 87.56993533699358, 93.00135897566477, 98.80139809045569, 104.99171767627705, 110.05220056960675, 112.10142262259879, 112.38392470971748, 112.66718753611224, 114.76794491000241, 120.32645414258987, 127.98736650919732, 136.15626450407117, 144.89929347862252, 154.2409553847807, 164.21540931931517, 172.36019657803504, 175.66402389736004, 176.11993926164936, 176.5771624689696, 179.9684419265365, 188.93881853824112, 201.30099499001875, 214.48604353689842, 228.54139800756414, 243.5759011167637, 259.571404646984, 272.6375812258403, 277.9132055164856, 278.63965606391145, 279.36781940789496, 284.7719717565721, 299.0604051317625, 318.64736086917924, 339.4344574405792, 361.4479736311561, 384.7225131219793, 409.3233839225538, 429.1380061956954, 437.1317651999298, 438.23129349528404, 439.333127199412, 447.4497061217067, 468.6633287159907, 497.3129132124752, 527.1320828011222, 557.9987930793612, 589.7007468264724, 622.1424741944475, 647.5645300516677, 657.4327842832464, 658.7592878804976, 660.0856590155763, 670.2002662893934, 695.5434872749265, 728.3291079929478, 760.6211300618768, 791.841494776494, 821.9944839396851, 849.917404067063, 870.0656593592943, 877.6183239740291, 878.6320362366106, 879.6418930892864, 886.9990108989742, 904.5307708203416, 924.1342899537746, 940.7937869800677, 953.8179207643728, 963.3629480781758, 969.0882650412871, 971.0065389097849, 971.1135997678388, 971.0781297232104, 971.0359801343693, 970.5803610883443, 968.0261454701163, 961.3215225741641, 951.2878460987694, 937.2822782847958, 919.647986145261, 899.1679708525787, 881.3577789071469, 873.9633694112761, 872.9310416344553, 871.8944425394395, 864.1421245983839, 843.3596008005892, 814.9729247900113, 784.6968408527194, 753.0378602864969, 720.660181627315, 687.7034895245594, 662.3970152194614, 652.4900028269581, 651.1247420851055, 649.7603488371103, 639.7801230017634, 614.5117858264648, 582.3045652309952, 550.7996214922397, 520.1248610865601, 490.46043795872964, 462.19763629936796, 441.1509389234162, 433.0953404031191, 432.00521580174495, 430.91696030654094, 423.05458994311715, 403.51079770789937, 379.2220917956424, 356.21051375638405, 334.42555305791575, 313.96524431972983, 294.70350666662637, 280.63066820709895, 275.2970165806944, 274.5792136950587, 273.8598958793304, 268.6580704513356, 255.7994302853898, 240.03687550671748, 225.2440576911385, 211.38612771863367, 198.4012368993762, 186.24925342893138, 177.40828209438487, 174.07596917443647, 173.62692583815732, 173.1791557998525, 169.93669104846091, 161.9245868385903, 152.09605942392105, 142.9004663207498, 134.30187601998082, 126.25751026048019, 118.72739365283977, 113.24658446901408, 111.18139856811774, 110.9024451300907, 110.62423263649887, 108.60927411352087, 103.63785165024969, 97.55029823291498, 91.84276042554872, 86.50339844078484, 81.49618320709156, 76.80378321852739, 73.39249657170804, 72.10346530662994, 71.92972697536067, 71.75645536456116, 70.4999100986221, 67.39359774902618, 63.585287053017126, 60.01320527656608, 56.66260117238994, 53.52055101615538, 50.568102159125395, 48.41860572422375, 47.60617373492028, 47.49665901834525, 47.38690863365826, 46.5917063660758, 44.62866635666365, 42.219833540166704, 39.954542691194476, 37.82662291469389, 35.82715664709455, 33.94611393638245, 32.574888604978604, 32.055637618696906, 31.985554608846336, 31.915643910626653, 31.40826474842031, 30.1547241241566, 28.613295362787106, 27.16185893853517, 25.796355923345732, 24.511903951532275, 23.304319999841844, 22.4218906956151, 22.08765957079224, 22.042543724562847, 21.99754324085539, 21.671013127573037, 20.862324599867122, 19.8674589367712, 18.930140944462202, 18.046210702425327, 17.21456448311825, 16.430753536399372, 15.857504182523362, 15.640515691121529, 15.611236461677489, 15.582030760151083, 15.369844683929237, 14.844128575206051, 14.197770599388559, 13.588307111605229, 13.014537935259195, 12.47496324411667, 11.966805191118208, 11.596397057888634, 11.456274982341904, 11.43737658464735, 11.418482113409619, 11.281428227624767, 10.94298772183694, 10.527367575216806, 10.137563693549868, 9.772908979403347, 9.431243280501493, 9.112183552939584, 8.881024322487574, 8.793861571563786, 8.782121882499165, 8.770416905666659, 8.685640721080693, 8.476954332486136, 8.222812390487512, 7.98734759349377, 7.7692825075278105, 7.568151653398372, 7.383179340276042, 7.251341716868536, 7.202250986863929, 7.195670230881437, 7.189116494740884, 7.141670575336689, 7.026382597713212, 6.8896880863450285, 6.767200625921723, 6.658211254624469, 6.563244127853342, 6.481480638658168, 6.427816054358462, 6.409010691177921, 6.406532829153676, 6.404078176370637, 6.3867506836950465, 6.3476879715125225, 6.309107969580118, 6.284272696764628, 6.273227052127392]}, "41": {"0": [2.619998787630302, 2.6224879615606116, 2.629748040504889, 2.6423819733298988, 2.6553272153329055, 2.6612408962423446, 2.6621029340830735, 2.662975430893237, 2.669489681561425, 2.6875432071326752, 2.714735453338111, 2.7467222090719883, 2.783634779430494, 2.8254383145578603, 2.8710927927367136, 2.9106211676072373, 2.9272818883665757, 2.929638641783095, 2.9319888028850074, 2.949075448951747, 2.9940369753225022, 3.0563629443512847, 3.1233037753627317, 3.1953892987460737, 3.272822604683595, 3.3558313671222177, 3.424574998558718, 3.4529222624203215, 3.4569479977756643, 3.460984885026403, 3.4898954129822184, 3.5650661185253116, 3.666902232504879, 3.774981374326411, 3.8896363665336198, 4.0110758440148375, 4.139459629268418, 4.24431142565451, 4.287423453803148, 4.2935380091546484, 4.299675723872296, 4.343717663490876, 4.4574156166410726, 4.610641161596208, 4.7719794603386525, 4.941906806959195, 5.120658639005375, 5.308668644601301, 5.461598000649523, 5.524396650691606, 5.5332836006975885, 5.5421880952118485, 5.606089425601455, 5.770527139244395, 5.991370515215181, 6.223401582352645, 6.466987980780986, 6.722681982421373, 6.991336001445101, 7.209173358676335, 7.298580381135741, 7.3112550144442565, 7.323958872819444, 7.41527625566154, 7.650057963181078, 7.965128121825899, 8.295211561785555, 8.64245950943287, 9.00773419744509, 9.391921724541165, 9.704849324644808, 9.833250412473603, 9.851445088920451, 9.869680398579971, 10.000697674692866, 10.33830623600857, 10.79286982414716, 11.271431663258836, 11.77574363643513, 12.30715335122811, 12.866915976809034, 13.322927237099224, 13.510341017898174, 13.536884088249218, 13.563465176716223, 13.754707237455117, 14.247630354247708, 14.911522029705141, 15.610503421322246, 16.347887734138343, 17.124872805885378, 17.944957306280205, 18.613865006062657, 18.88909965320629, 18.92811576938093, 18.967201567255486, 19.248433706419636, 19.973432627979612, 20.952783492904956, 21.98666386097718, 23.079943042295007, 24.236988958129924, 25.460386988628407, 26.46054427062713, 26.872587420044255, 26.931068522929447, 26.989700509320976, 27.41079560845971, 28.498718335265732, 29.968502935404675, 31.52575673337589, 33.1745242866554, 34.917905018857354, 36.763798670948724, 38.27690922338912, 38.89973519855473, 38.988138403512636, 39.07707917036903, 39.71624841878085, 41.36427363134787, 43.59602713866033, 45.95939420662328, 48.46849182442087, 51.12545591746982, 53.94574614605525, 56.25902794198471, 57.212841452868155, 57.34823936721428, 57.48399840443584, 58.461173721606535, 60.98926348832697, 64.40975044385584, 68.04832959649724, 71.90420821543886, 76.00750938129677, 80.36471976445556, 83.94312747603011, 85.4185538149037, 85.62785809778967, 85.83764010703779, 87.34970673167378, 91.26341584692443, 96.57195785032474, 102.21875919962929, 108.22300997356814, 114.60236659867827, 121.3837134959782, 126.9616057245409, 129.26309550737983, 129.58979406969578, 129.91736073280572, 132.27527512783283, 138.3812795000529, 146.66659763158256, 155.47966091972597, 164.8545541045199, 174.81970147388276, 185.4020522747799, 194.09380730583115, 197.67743866696406, 198.18559631480213, 198.6952484426557, 202.3694321325141, 211.87735853219476, 224.76123294270423, 238.42340874447055, 252.90710379646174, 268.283081566436, 284.53737387665166, 297.84113391123896, 303.3023450006781, 304.07692063285583, 304.8534661032279, 310.4407337995415, 324.85403696695647, 344.2576154807154, 364.6673715343805, 386.1123965917673, 408.49149025691156, 431.9142145340057, 450.8069868987642, 458.49347379153085, 459.58216989559253, 460.673335012652, 468.5044798775929, 488.4847461586071, 514.7595437811271, 541.9103114639164, 569.5345799224292, 597.5658623380011, 625.718215413619, 647.7958662954939, 656.5935104215185, 657.8223923722143, 659.0478682241207, 667.7739911175333, 689.512610833215, 716.9184149964677, 743.426736527348, 768.791282430266, 792.7522026991959, 815.0726701786446, 831.3313069819839, 837.370190634685, 838.1498054327471, 838.9220647529518, 844.5819205613993, 858.1431312377116, 872.5205493387299, 885.152933370567, 894.5516256281371, 900.8882177605534, 904.1356209762355, 904.6468716335963, 904.5335745218654, 904.5014042576463, 904.4640879802322, 903.6747612133511, 900.5637772129054, 894.0579733863925, 884.3477274022281, 871.8844400380902, 856.9731260733945, 839.6199010799113, 824.3670423849662, 817.885745575649, 816.9585371725426, 816.0271153431933, 809.3653276765544, 791.9255636652177, 768.1589554238672, 742.3823605601312, 715.8373299706326, 688.5282420021173, 660.4800041160286, 638.5510581705154, 629.8832612823186, 628.664850699473, 627.4463009864936, 618.6791230486466, 596.6239494123655, 568.4990617014082, 540.8362524164129, 513.8057210207508, 487.4907908645879, 461.99862855107625, 442.8017968191763, 435.2849291627915, 434.23545025546457, 433.18797953432346, 425.7823323847142, 407.6590695248216, 385.25657600949967, 363.9149821221318, 343.5224939633622, 324.14735303299227, 305.7955070289928, 292.16242145714165, 286.8827236347472, 286.1501877488561, 285.4193564840503, 280.2633080270181, 267.73654883701533, 252.4314955992388, 237.9554624835155, 224.32580196591766, 211.47017074000715, 199.35768201412375, 190.43067077153356, 186.9801461537401, 186.5016503482469, 186.02454247861982, 182.66689440165982, 174.50593754188327, 164.57881331956844, 155.22537248576634, 146.43542732473725, 138.1740169663261, 130.40703845928022, 124.68197458208056, 122.47132398681723, 122.16293562768413, 121.85605587853273, 119.69748172538475, 114.4705257240651, 108.11018196745975, 102.13047916762315, 96.50266481391927, 91.21245138291773, 86.2338088636383, 82.56515362705338, 81.14744849893432, 80.95053984767698, 80.7539337881982, 79.3675662271887, 76.01135237276345, 71.92698959110419, 68.08167283304778, 64.45851506859113, 61.05014296869788, 57.83543894074164, 55.46753232714228, 54.55179809042428, 54.4243774781973, 54.2972696494536, 53.40270920435993, 51.234637287945894, 48.58978329341597, 46.0949616985326, 43.74227028629162, 41.52476762453287, 39.43235250388909, 37.88633067965091, 37.289048513064095, 37.2060954301804, 37.123307936142446, 36.538618394441855, 35.121490023117914, 33.39190166552143, 31.75935866085293, 30.218473541579762, 28.761096705713335, 27.386569003135186, 26.369362248637437, 25.976230564020042, 25.921617117666298, 25.867148914725757, 25.482294765118052, 24.54790419399754, 23.407122514346653, 22.32968061903634, 21.31149510080103, 20.34949131003605, 19.440064949652157, 18.766845961702675, 18.506231265270394, 18.469957972728448, 18.43380393795579, 18.17901247133831, 17.560156215066954, 16.80198397425823, 16.085292680484713, 15.408084903949417, 14.766788934033286, 14.161321939060871, 13.712690875853049, 13.539089546332418, 13.514958435597398, 13.490888230433509, 13.321253903088255, 12.909275127244936, 12.404801093150994, 11.929024296059202, 11.480153195380604, 11.055890538301123, 10.656659413377344, 10.361775858972637, 10.247805903723103, 10.23194556845212, 10.216123679065511, 10.104699529058161, 9.835493771479165, 9.507863779272853, 9.200414734244056, 8.911567873023536, 8.641430557368087, 8.388768162479366, 8.203985231893828, 8.132902708551152, 8.123049304874506, 8.113228676594279, 8.04417249877045, 7.877867323403173, 7.677558766905215, 7.491974637046908, 7.320237194650273, 7.162179546343984, 7.017461105979057, 6.913594585742345, 6.874164795247484, 6.86872238558667, 6.863304400602712, 6.8254258580815, 6.735837059562447, 6.631367496638705, 6.539165466365982, 6.458571137656918, 6.389743567797805, 6.332936338349712, 6.296619638851129, 6.284250239580521, 6.282603297167324, 6.280976299311456, 6.269873104616355, 6.247581614045519, 6.229313602384939, 6.223631331770057]}, "42": {"0": [2.603905367262705, 2.654214858686894, 2.7885147904845455, 2.9147845050789987, 2.9461928421432484, 2.9486547295600367, 2.951107452613754, 2.9842074967793297, 3.1594865233789475, 3.514114686799472, 3.9730330215257896, 4.55338514961748, 5.276297296399325, 6.167020112569886, 6.826284869999529, 6.97969203333039, 6.9916429936064395, 7.003619103572298, 7.16180523539339, 7.956332846637347, 9.457150024807977, 11.316281454736142, 13.62655872480184, 16.49710415745388, 20.082400085580705, 22.79029522612138, 23.427997135953717, 23.477877189697654, 23.527889649387753, 24.1891042714692, 27.54703084100211, 34.036543765367625, 42.2782105574496, 52.78492280998575, 66.22291115238876, 83.47390686792424, 96.73951439676652, 99.885205581395, 100.1315061804573, 100.378454475829, 103.65348300470076, 120.38815578467688, 153.21858623632482, 195.43690121525358, 249.35020692918602, 317.28952231156717, 400.7175317765979, 460.66791665727715, 474.3048757551108, 475.3596486075291, 476.4153924941994, 490.2774108163977, 556.356919172896, 662.5125063340834, 755.9036526915858, 818.5892300154882, 838.184587076278, 810.2922910101229, 770.9532070373007, 760.7283166055273, 759.9112983154371, 759.0861288039181, 747.9119844869927, 690.5057007012877, 586.1759526564533, 480.4325905414614, 384.85070434184956, 304.2333617271289, 238.89643300296765, 205.03671179186478, 198.38374934387616, 197.88264757532016, 197.38343526225762, 190.98803871974607, 163.9408697062706, 128.761931870027, 101.44526352076883, 80.2559393835991, 63.77861249450815, 50.94195594372415, 44.36480249883881, 43.07269875716179, 42.97501084416253, 42.87754016549129, 41.634409457093774, 36.378992080973546, 29.49355113953562, 24.073664855798057, 19.801360364848275, 16.425141618340433, 13.75196765467585, 12.367559785511917, 12.094688491467968, 12.074082313410166, 12.053531290630247, 11.7909313982938, 10.679751900321381, 9.23285996748506, 8.12357416804909, 7.298119422854868, 6.710897958148008, 6.3364548179832605, 6.205705393574864, 6.188400531890455, 6.187228671014695, 6.1860793791984765, 6.174613714893365]}, "43": {"0": [2.583345650368282, 2.585103677583582, 2.5862430239590046, 2.586436389394162, 2.5866443289916923, 2.5881869695168502, 2.5929591392030997, 2.601254199442447, 2.6113827591108594, 2.6243140988585143, 2.639553472965034, 2.6567847198144587, 2.672607564347621, 2.6799867623444547, 2.681271355195705, 2.682568104103677, 2.6905535916329124, 2.7098879792408357, 2.735650301654828, 2.7638363389649996, 2.794303952301351, 2.8272615929877936, 2.8623275780052677, 2.892777218493028, 2.9067105539005413, 2.909047156527038, 2.911406648826238, 2.925899813791708, 2.9597268476336556, 3.0034426256401825, 3.04996748759171, 3.0990558910543484, 3.1509540801862292, 3.2055372774017763, 3.251853961473549, 3.272851379353071, 3.276411527442384, 3.2799829115764734, 3.3015113545505055, 3.3515416704425385, 3.415738582206264, 3.48271775233909, 3.552924249921013, 3.6264194827761993, 3.70283682342313, 3.767224012678384, 3.7964990981815365, 3.801467381438776, 3.806452631753411, 3.8365341850978387, 3.906032894435928, 3.994728770989362, 4.086536619208595, 4.182056465377477, 4.281948101211813, 4.385035650832573, 4.472564498726014, 4.511912908504565, 4.518563167148256, 4.525228355024003, 4.565574395588313, 4.6584175063825155, 4.776313247960998, 4.898512851985325, 5.025407351392847, 5.156839629584313, 5.29276747305406, 5.407940144879281, 5.459824759714508, 5.46854175170983, 5.477259672511333, 5.530034160441781, 5.651638699918249, 5.805720558316834, 5.965546051384353, 6.130414431764938, 6.301449518262635, 6.478727356532059, 6.627654612536538, 6.6948449925977505, 6.706194767317549, 6.717567608939415, 6.785956981932837, 6.944630298729653, 7.144745384568361, 7.351870182513731, 7.566462338540143, 7.7886014761158835, 8.018752985413869, 8.212941228928425, 8.300374719199606, 8.315157709099905, 8.329915259740618, 8.418635176953071, 8.624839300618795, 8.88576919308142, 9.156817908233364, 9.437566510514305, 9.728774285374453, 10.030248568771958, 10.285283974931874, 10.400943172724116, 10.420290819573529, 10.43969389235619, 10.556959586962233, 10.827708837963346, 11.172147169221105, 11.529947009157748, 11.900840817521816, 12.28565129914602, 12.684656506404304, 13.02048071967115, 13.172410026320485, 13.198117717753561, 13.223880924554107, 13.378671096619955, 13.737497035100915, 14.190755118169601, 14.662413824951825, 15.152587229848569, 15.660311674285689, 16.188593927361403, 16.63441297289158, 16.835543917096455, 16.869549074790864, 16.90363401887253, 17.108570059585098, 17.58260861047098, 18.184063396325595, 18.811200360034178, 19.462935706367322, 20.139740387825398, 20.845969879032484, 21.441790476092116, 21.711330807207045, 21.75688453200467, 21.802549200002417, 22.077415876060844, 22.714075285867334, 23.52506248089091, 24.367950107332295, 25.245806612465717, 26.160192494162, 27.11323855243931, 27.918178917109216, 28.28214828541406, 28.343761194596297, 28.405529082087398, 28.777001656008483, 29.63632650572796, 30.731496823723646, 31.870697034672276, 33.05817907675203, 34.29555438157721, 35.58514889102328, 36.675833981639904, 37.16935173659676, 37.25280143024463, 37.33647324227932, 37.84005733624153, 39.00783071464594, 40.494873544198384, 42.04574813698525, 43.66338826363322, 45.348744036891816, 47.10848927404494, 48.59687195131585, 49.27022415498977, 49.384068511910705, 49.49818023017579, 50.18612275159812, 51.77867054970942, 53.81109461802513, 55.931862432935205, 58.14360302762756, 60.448808477100975, 62.85695201484448, 64.89729185169865, 65.82192192453707, 65.97830899886085, 66.13509446044505, 67.07987518436683, 69.26789430930394, 72.05974561456017, 74.97464243846021, 78.01984891864281, 81.19500830276621, 84.51042553662113, 87.32013066349285, 88.59246566122673, 88.80765339104421, 89.02336844844778, 90.32425632503767, 93.34149769727743, 97.18680444021699, 101.20315149601669, 105.39390494128537, 109.77247502488304, 114.34897242175012, 118.22510488437707, 119.98150486400428, 120.27859428311594, 120.57642103097383, 122.36792380947077, 126.5271150072167, 131.83692293859107, 137.37339414473362, 143.15567878762707, 149.1909614547597, 155.49304885894205, 160.82424165190096, 163.24145042510253, 163.65143772197723, 164.06238254348995, 166.5329104645382, 172.2493247415875, 179.54153911440528, 187.13454435370286, 195.05581907187496, 203.2996044877112, 211.90546253349137, 219.1641938787778, 222.45703032276455, 223.01359030358105, 223.57139770309982, 226.92375159650126, 234.68939245198243, 244.55818022280067, 254.81436957671914, 265.45722171529184, 276.5153178182861, 287.9911166460883, 297.6396846823405, 301.99312081556997, 302.72809464645115, 303.46453702744463, 307.8867621459717, 318.0853606207761, 331.0323829052466, 344.3424127512819, 358.1028853932855, 372.23908748717145, 386.8068957342486, 398.95430580780146, 404.3996458173151, 405.3167170543873, 406.23507827234357, 411.73845869889584, 424.31534491354637, 440.1350382953008, 456.2209150952392, 472.5386220624373, 489.1336792068418, 505.84831365450344, 519.6140756834296, 525.6986521672035, 526.7174420931528, 527.7364613314764, 533.8177245553323, 547.6315045744908, 564.5751864426907, 581.4434704069799, 598.1647940705083, 614.5892944169198, 630.7662051105747, 643.6752407804369, 649.291631906949, 650.2140845831617, 651.1347853303075, 656.6176091347952, 668.8644704550617, 683.1342941867043, 696.9328943510054, 709.8761669132803, 722.0443836764339, 733.1752063254136, 741.7904514263972, 745.330139190267, 745.9079200658952, 746.4819279267325, 749.8266528175874, 756.7603868532902, 764.2927150201982, 770.7926207436527, 775.9268291187525, 779.8459138698901, 782.7103610788148, 784.0785207359901, 784.2584567119184, 784.2708833371837, 784.2806823129024, 784.2971860176632, 783.784287802262, 781.9965700011588, 779.0003902060354, 774.7677252370723, 769.2480328697972, 762.4515133477042, 756.1004039921233, 753.0604946360437, 752.5369050570989, 752.00939775249, 748.7822930612691, 741.0059834278859, 730.4543953509854, 718.9451867485824, 706.5784398633666, 693.3784974063888, 679.4433660569168, 667.5691107068228, 662.2931039995339, 661.3810840206479, 660.4690627682342, 655.0304215311816, 642.5364379618985, 626.6934433258089, 610.3446681234697, 593.7823785485974, 577.1070443516145, 560.1737626773445, 546.3741971764946, 540.2660598384132, 539.2288927379051, 538.1905134596082, 532.0683570668132, 518.2943386765824, 501.50526581639275, 484.8367473514482, 468.2793524148583, 451.99367628105074, 435.97943792273395, 423.14006684505443, 417.55688442288846, 416.6299707069019, 415.6988521257661, 410.1653526440913, 397.8047300000396, 382.96099444220465, 368.50350943018157, 354.4525035028673, 340.83928602951545, 327.60546947663624, 317.1289925457323, 312.6095132009684, 311.8564128808981, 311.102642114313, 306.63586383062244, 296.7354826111001, 284.9593799610076, 273.61998319401744, 262.66902645792754, 252.1210728713853, 241.97662743981084, 233.9842234548286, 230.54000865195096, 229.96700484231968, 229.39531185071675, 226.00209943880594, 218.52143679016362, 209.66929438081192, 201.17305454403257, 193.0074642740352, 185.18511294753617, 177.67122460900967, 171.76843054904535, 169.2249604966979, 168.80214600437043, 168.38044050382916, 165.8886490706616, 160.3936270311012, 153.90591614978513, 147.68528919127453, 141.71829535249472, 136.00042108374458, 130.52645595025092, 126.23127553719452, 124.38088741151765, 124.0733871085862, 123.76663590194939, 121.95562651261022, 117.96706880825042, 113.24970244082311, 108.73153239920681, 104.4031808817105, 100.2622240250516, 96.29354810198298, 93.18107728485805, 91.83963563179222, 91.61686182662704, 91.39471279767577, 90.08230935312494, 87.18744112849626, 83.76945825197235, 80.49630206998171, 77.36102176912301, 74.35861182451646, 71.47884368729652, 69.22335600716487, 68.25160165465839, 68.09008065897407, 67.92897166695012, 66.97600440429636, 64.87452071264457, 62.39491119426966, 60.01684276034662, 57.74215337573316, 55.55767560797146, 53.46515047311542, 51.823882123398775, 51.11567374552132, 50.99809668770082, 50.880803725508166, 50.18730777052484, 48.65718934733461, 46.85085980326021, 45.11838621602152, 43.45673145604314, 41.86300410754072, 40.335622897734304, 39.13787420197649, 38.62111119807506, 38.53519666796059, 38.44949539902942, 37.94213703170554, 36.82292427662454, 35.500549741949385, 34.23199396683743, 33.01380786712946, 31.84623934879449, 30.727251085065824, 29.84700124073108, 29.46755445806671, 29.404525397038036, 29.34166451974099, 28.969949499064754, 28.148067426563177, 27.177118056728958, 26.243554030658338, 25.34708599765811, 24.488373734473644, 23.6631889534345, 23.0143033413278, 22.734570465774933, 22.68808495273695, 22.64170110617875, 22.36753151565261, 21.76251600722392, 21.046213932792913, 20.358818237255985, 19.697884279910273, 19.063668724873082, 18.454840110189043, 17.975313499797725, 17.768566241027827, 17.734194088290877, 17.69989920164554, 17.497156315533154, 17.049475971442234, 16.520103544051562, 16.010637307181767, 15.521387998787846, 15.051230883267035, 14.599925013169933, 14.244983397978542, 14.091650665782646, 14.066171653130349, 14.040751714230721, 13.890315754103042, 13.557787101263031, 13.164589195846576, 12.787179299793218, 12.42491933348961, 12.077298988215924, 11.743679106735934, 11.481174990689263, 11.367841585636816, 11.349045546289057, 11.33029505550366, 11.219423265295795, 10.974577474306525, 10.685498605781511, 10.40785325106253, 10.14200057358117, 9.887684618932118, 9.643760740300662, 9.453143519171686, 9.371196284287482, 9.357573897811045, 9.344013400098206, 9.264124064204587, 9.087354556007861, 8.878934273362084, 8.679989005160325, 8.491018770055627, 8.309700334425676, 8.137509703050123, 8.003643470373644, 7.946263679786984, 7.936746315557834, 7.927256136018596, 7.8712571712451735, 7.748727332807965, 7.604912255405898, 7.468339236984714, 7.33941797829301, 7.218101057058691, 7.102868425578302, 7.014206202958805, 6.9760398230509955, 6.969744046314206, 6.963503343330515, 6.926861163762503, 6.847588634480293, 6.755276529253008, 6.668845033927507, 6.588743120173514, 6.51536569112192, 6.44777796089267, 6.397783079571894, 6.376566481130914, 6.37308271334135, 6.369620224639388, 6.349469198730664, 6.30700028596968, 6.259416527678928, 6.2187714926597195, 6.183530435747301, 6.154804506776733, 6.132371899265639, 6.1178917762542415, 6.112891263659753, 6.112131690006607, 6.111372310021848, 6.107272766651124, 6.101007194100069, 6.0989400789111246]}, "44": {"0": [2.5905849354941024, 2.5930195344713067, 2.598762205805984, 2.608433914745173, 2.6221976871950674, 2.6353220691320924, 2.641275121291238, 2.6421730680559548, 2.643076520529618, 2.6494001328916044, 2.666489533094057, 2.691659442383281, 2.7198425792267362, 2.751719237500796, 2.7875965914432586, 2.826663594145458, 2.8604833744722145, 2.8751617544575683, 2.8773827163163235, 2.8796197269104606, 2.894974791810864, 2.9328587328929334, 2.984479626119773, 3.039740821589648, 3.0989861250520456, 3.162599679945214, 3.229697766233578, 3.2858874153737916, 3.3100592163584373, 3.313742559950625, 3.3174364135542973, 3.342169078741422, 3.403788768603814, 3.485397151259258, 3.5716554882597245, 3.662742378674485, 3.7589248232295622, 3.8599249154832553, 3.9435959182011, 3.979321493889364, 3.9847313013592456, 3.990154903052055, 4.026738787677107, 4.117108292472347, 4.236053693530275, 4.360911347313874, 4.491644610116079, 4.628438643645573, 4.771847489031444, 4.890292208344162, 4.941041289468736, 4.948724835667084, 4.956429371321903, 5.007954571158559, 5.134918311278422, 5.301446245844211, 5.474881112308415, 5.656765096035085, 5.84600453094631, 6.043811773652038, 6.206896403797295, 6.2764678513223755, 6.286972138687443, 6.297499746954967, 6.3683480767769245, 6.542346669756621, 6.770233793768471, 7.008052910818089, 7.255982106168168, 7.515238565467603, 7.786035815001214, 8.009346014470523, 8.104568389528717, 8.118948803899558, 8.133360178220919, 8.23048868075541, 8.469660363033466, 8.78354619264414, 9.111532349557482, 9.453913333809117, 9.81297513567165, 10.18877996322685, 10.498945085796079, 10.631346737901357, 10.651337423330938, 10.671371459381986, 10.806347693322264, 11.139109914793044, 11.575565240526824, 12.033378437761234, 12.511870101199865, 13.013220652758749, 13.536995201975776, 13.969407236736465, 14.15477099225641, 14.182636583309849, 14.210567192667414, 14.398940529713338, 14.863259545063878, 15.473190089648005, 16.112706240431898, 16.781732481501606, 17.483180005428423, 18.218875259607128, 18.826958142365424, 19.08698549179174, 19.126237108635085, 19.165572133775967, 19.43146173139755, 20.087480458238076, 20.950157975575554, 21.85725313142795, 22.80924798164651, 23.809690478542347, 24.860373590230743, 25.730414667089143, 26.102049407338754, 26.158129717600385, 26.214363950846078, 26.593909303138435, 27.533293122714287, 28.770842931178024, 30.070074281918938, 31.436909880974444, 32.87383098256462, 34.38196902225812, 35.63243044768786, 36.168610951510296, 36.24964272934715, 36.33086426816414, 36.87857096107376, 38.23229433049164, 40.02026781081452, 41.90024355141968, 43.87699668339254, 45.95944140690608, 48.147148764670646, 49.96291180432628, 50.74082631547458, 50.85855273427864, 50.97656869348336, 51.77242404032163, 53.74046878205334, 56.33829974747552, 59.07271307843462, 61.955886004329805, 64.98927300178539, 68.18382154933009, 70.83996558925958, 71.97924480933828, 72.15147776137036, 72.3240566750391, 73.48841452015613, 76.36947731866373, 80.17494158878135, 84.18626143346833, 88.40952926591822, 92.85587810561519, 97.54524696323314, 101.44144597725425, 103.11136379922479, 103.36364753164123, 103.61652955086487, 105.32442948289739, 109.55377869593988, 115.14039527298878, 121.0218611576387, 127.22958791219014, 133.76168182075781, 140.6372811844752, 146.35574134493723, 148.80307520172028, 149.1729987909666, 149.54390451414326, 152.0478266477796, 158.23811761166908, 166.4162047378207, 175.00471766670975, 184.04519590086628, 193.54660376810514, 203.53918263976522, 211.8198101881268, 215.34687686494618, 215.87948254626656, 216.413639636962, 220.021642721332, 228.95225255125104, 240.69289136056287, 252.97815902524147, 265.83276511773977, 279.2956656643471, 293.33190734327303, 304.8907074690397, 309.81513884815524, 310.55506023917286, 311.2962651867993, 316.3207695224824, 328.62125082167285, 344.6583802114707, 361.2683435543396, 378.44851193234996, 396.2105509569213, 414.4695008528907, 429.35548116889254, 435.6184484985651, 436.5591888545739, 437.5007561960438, 443.7962970164721, 459.0669081585181, 478.73651465685913, 498.58815125896666, 518.6369313060126, 538.799597465603, 558.9431436089317, 574.7478616262476, 581.3165590239466, 582.2949208572702, 583.2719882694482, 589.7705807646598, 605.2577074586133, 624.3390818999875, 642.8022848458617, 660.6266894773006, 677.513530910217, 693.2642444580745, 704.8751052073035, 709.4969167869283, 710.1666795931408, 710.8346479845052, 715.2506938433804, 725.4730030788271, 737.0515503468475, 746.8902855840333, 755.1019297136075, 761.6389687923557, 766.4113403648548, 769.0053163570492, 769.6777691260555, 769.7726659577664, 769.8632751921983, 770.3071140743713, 770.3673054111949, 769.076135199561, 765.8296567714191, 760.7295898347917, 753.8880137663226, 745.3107626600538, 737.3849693719477, 733.6880488751107, 733.1253142296597, 732.5601560209233, 728.6857012129522, 718.9158436902745, 705.3418545152892, 690.5067697195534, 674.532907762262, 657.5600338947804, 639.6729831621785, 625.0161130707371, 618.7262166870911, 617.7826688445562, 616.8392711333147, 610.5411594461187, 595.1715946274571, 575.4355167097431, 555.3811316458886, 535.2887081134719, 515.1509442474701, 495.18499715446853, 479.4336388320385, 472.8890280376781, 471.9140312674412, 470.9403213452094, 464.45223880794515, 449.0673187058943, 429.9844099790226, 411.3274410339525, 393.19023129586304, 375.5245275680051, 358.3812513161177, 345.2552694770379, 339.8827917492688, 339.0831312623976, 338.28682683974995, 333.00909072874333, 320.5872678393567, 305.45079843934155, 290.90594659956287, 276.98334569155037, 263.6360264257807, 250.87637056089045, 241.17294301735427, 237.23613672348054, 236.65266807898368, 236.07065208689153, 232.20671611612303, 223.17606955742298, 212.2560631450105, 201.8578364323608, 191.95342171656847, 182.5373320250167, 173.58267836087228, 166.79282658773897, 164.04814727709828, 163.64001899611176, 163.23220908722678, 160.54041334980036, 154.2710752398469, 146.71509697788812, 139.5323852841293, 132.71804200089855, 126.24762370145329, 120.10370539587025, 115.45955189788005, 113.58218047997325, 113.30351504955422, 113.02554502580607, 111.18994059107409, 106.90565775576107, 101.75361334207538, 96.86053905637819, 92.21500047850134, 87.80767887005888, 83.62531560327955, 80.46489401377227, 79.18580689028384, 78.99616779291988, 78.80704936458785, 77.5570810600919, 74.63974353060682, 71.12997697439158, 67.79766496429635, 64.63274370844314, 61.62754368192481, 58.7771837336688, 56.620565293968205, 55.74870198497772, 55.619425358697335, 55.4904706824119, 54.63656763062327, 52.646317728803965, 50.2501788258886, 47.97215461242783, 45.81008546551813, 43.755853331961276, 41.80332202935924, 40.32294830037417, 39.72476060144795, 39.636151583319396, 39.54778637529927, 38.96243427870988, 37.596432368244436, 35.94969250121512, 34.38475022141896, 32.896299124095336, 31.481961188430663, 30.13656500979532, 29.116496144006266, 28.704464167545325, 28.643436078800228, 28.582581083212922, 28.179081408145983, 27.23470475761845, 26.096753277439262, 25.01476843395831, 23.984647056705175, 23.006571552227232, 22.07348582552266, 21.36655782683592, 21.080883510258943, 21.03855539558852, 20.996258732695885, 20.716043606907903, 20.062231108105998, 19.272926670629204, 18.521354582660827, 17.806964273005544, 17.126200815513144, 16.477595022734633, 15.985239875123506, 15.785750392001855, 15.756188682429457, 15.72669459195639, 15.531353631447235, 15.075252755133286, 14.524762745734607, 14.00105813330305, 13.50178903669047, 13.026997022296857, 12.574687392399303, 12.231573455590759, 12.092305640707085, 12.071649342637901, 12.051052514178318, 11.914978599699035, 11.597352766701494, 11.214969316646574, 10.85108189046941, 10.50583990621863, 10.178087057723847, 9.866808732323141, 9.631983441346197, 9.537167906994915, 9.523112994393752, 9.509094130355482, 9.416365588854779, 9.200054406724243, 8.941685799695305, 8.696843204552852, 8.465656449931611, 8.248398377756788, 8.043812033179318, 7.890358039148404, 7.82842496902803, 7.8192722457604695, 7.8101514011077136, 7.750143382166757, 7.611294969553975, 7.446221832179337, 7.2919360571211795, 7.147837501100375, 7.014358137499772, 6.890631073508937, 6.7998982940446036, 6.763885825770839, 6.758554626447848, 6.75324218290708, 6.718322210985033, 6.638446393982094, 6.546395644419028, 6.462960850159769, 6.388900446012694, 6.323777806794154, 6.267925583561246, 6.230093557425592, 6.21585270572037, 6.2137903024831695, 6.211745963937207, 6.198739283477534, 6.171627467976362, 6.145448724357035, 6.128605117795393, 6.121597675046114]}, "45": {"0": [2.599615608563413, 2.6001407572802133, 2.6015733809914883, 2.604212266659714, 2.6081729423373843, 2.613285583770195, 2.6183387697785143, 2.6210768843478407, 2.621724390015572, 2.622382312865524, 2.6254462294724585, 2.6323300131536587, 2.6415596225369664, 2.6518684701538366, 2.663351720902877, 2.676093711407501, 2.6898212680377878, 2.702080805162422, 2.7082122887700244, 2.7096113101750654, 2.7110183839461994, 2.717437545911573, 2.7314445408235466, 2.749457319867866, 2.7685902145305517, 2.788788343397094, 2.8101616164036134, 2.8325410677324916, 2.8520938171631123, 2.861637375685888, 2.863804350479082, 2.865979977842668, 2.875826993267125, 2.896967422906386, 2.923523493827243, 2.951290231722008, 2.9801622157229457, 3.0101408714496714, 3.0415468592647956, 3.068341307822739, 3.081497053973437, 3.084483535568579, 3.0874707025042545, 3.1008729407740248, 3.1295666940293487, 3.1651938141974867, 3.2019345840732796, 3.2399589763206937, 3.279294818875918, 3.3199176105706782, 3.3545024647917034, 3.371412364860444, 3.3752298074766536, 3.37905678815208, 3.396249278516235, 3.4330844306443007, 3.4784961859090946, 3.5250826193402545, 3.5731621502217155, 3.622659233360065, 3.6734206985962405, 3.71662292259031, 3.7377050187011824, 3.742468405236815, 3.7472421118761683, 3.768691613596762, 3.813812941711599, 3.8698885998440087, 3.9277504719220055, 3.9871937873073087, 4.048267182619694, 4.110724513081665, 4.164063900994139, 4.1898976382579525, 4.195730000623339, 4.201572078698056, 4.227771413878999, 4.283476509922075, 4.352214549783298, 4.422638717870492, 4.494850444626018, 4.568951716670913, 4.645043651314084, 4.709366331683468, 4.740671438199867, 4.747744415715476, 4.7548328441021654, 4.786601560064131, 4.853984924617166, 4.936949311465941, 5.021976376972646, 5.109296779123128, 5.19853031789908, 5.29014095432451, 5.367550009037052, 5.405250282278067, 5.413805783151465, 5.422384706737176, 5.460680626697485, 5.541489106766802, 5.641159259165478, 5.743754505185484, 5.84835378306007, 5.955633269514268, 6.065540438815307, 6.158764830631375, 6.2038686099714475, 6.214066938779844, 6.224290361513019, 6.270115356781369, 6.367530317045409, 6.48776405104439, 6.611009404539823, 6.737097141560693, 6.866116684189781, 6.998457770698026, 7.1104519285183905, 7.165112230234872, 7.177486512605772, 7.189896988506365, 7.245499702859521, 7.362851965083475, 7.507541943808301, 7.655770830365904, 7.807850564728326, 7.963700194444163, 8.123239516808416, 8.258804837317316, 8.324648683883352, 8.339526155559819, 8.354436462286062, 8.420990451954479, 8.562558051382076, 8.737310571740327, 8.916792428237931, 9.10042924500183, 9.288580620046258, 9.481903870448791, 9.6457749959481, 9.72548007752531, 9.743529603693819, 9.761615371503945, 9.842823121104658, 10.014683649907548, 10.226396927224325, 10.443615507833355, 10.666209887984044, 10.894591123226546, 11.129206312930922, 11.328969198101431, 11.425873510274714, 11.447768926274973, 11.469712704448527, 11.567934377310205, 11.776529143799452, 12.03422280213951, 12.298401871778582, 12.569962914973953, 12.848448059521731, 13.134339907097704, 13.377357189636522, 13.49524033135984, 13.521931995109133, 13.548681817715748, 13.668492938661686, 13.9229250841459, 14.237279652492788, 14.560633462964656, 14.891795041938698, 15.232084786217493, 15.580928548219688, 15.8774894254731, 16.0218113584826, 16.054442562893705, 16.087153802351878, 16.233774030550165, 16.54540997831633, 16.929654210014572, 17.323804165359743, 17.72918402185388, 18.14539582704817, 18.572977375291984, 18.93628305111248, 19.11288350693876, 19.152833521899417, 19.192889040437603, 19.37256424894844, 19.75425860386323, 20.225205949274503, 20.709991716517585, 21.20734505782697, 21.718659108767838, 22.24412153506436, 22.691227209865918, 22.908431401096305, 22.957515009538348, 23.006709430253483, 23.227165905955967, 23.696764973786816, 24.27754173351115, 24.873143305259735, 25.484926951172568, 26.115160772995857, 26.763851761869372, 27.316168800032177, 27.584557136023843, 27.645215004279798, 27.705959543063102, 27.97834477752799, 28.55813582671934, 29.276384964155145, 30.015437338402883, 30.774546890698772, 31.555039614436772, 32.35810803417831, 33.04250785339522, 33.37586681723576, 33.45123602276048, 33.526788690950596, 33.86571899865825, 34.58660086236796, 35.47860550029729, 36.39835604541222, 37.34271138528118, 38.314739836384554, 39.31709946376557, 40.172508306431055, 40.589046285921235, 40.68324809376867, 40.777692137190705, 41.20115019136492, 42.10207172803654, 43.21578291629017, 44.36518761037039, 45.548230439576365, 46.76578310633032, 48.02007539633357, 49.09134969891558, 49.61441507395706, 49.732683743380846, 49.851244043735306, 50.38286607072846, 51.51558321446776, 52.918056903844814, 54.36452480597987, 55.85545798696955, 57.392671935094064, 58.979271022628936, 60.33302054387281, 60.992707699525305, 61.141931904803435, 61.29154720669854, 61.96266990954959, 63.395896975130356, 65.17114882969855, 67.00213831426909, 68.89125605869668, 70.8427226203908, 72.85440707843685, 74.57508427495834, 75.41633501504619, 75.6067352315434, 75.79765577966164, 76.65363069555961, 78.47945267907517, 80.7423554386718, 83.08451582567224, 85.50292494664413, 88.00059729975081, 90.58048161802256, 92.78760274349533, 93.86545368715565, 94.10964833484331, 94.35459819280081, 95.45441906545334, 97.80189729101592, 100.71192271490187, 103.72707092923775, 106.84584870655823, 110.07259269547978, 113.4086303627133, 116.26783908661257, 117.66946234441109, 117.98593975541064, 118.30345541918628, 119.7287492281204, 122.77087026852922, 126.55829320000433, 130.48037510475112, 134.54453300917268, 138.75029972001963, 143.11921640603418, 146.86747323182377, 148.7022486590834, 149.11770663095749, 149.53527274984415, 151.41204119482484, 155.41376562245895, 160.3959447088697, 165.57342949781622, 170.9435169465008, 176.52574893474818, 182.31762230971117, 187.27947963604254, 189.70961161261792, 190.26167870101537, 190.81600741777126, 193.31164187145086, 198.65827904404472, 205.3217304027787, 212.24378168080887, 219.45528919962752, 226.95551475896096, 234.7677015590926, 241.49875616773215, 244.80318131456258, 245.55338890787093, 246.30654145749634, 249.68211467591507, 256.9114469654426, 265.9760127064725, 275.4502367938196, 285.31403890496085, 295.5984551185781, 306.32784264481893, 315.6150015315413, 320.18779322668144, 321.2266541987972, 322.26931996412515, 326.95754753743324, 337.0231466202748, 349.61577004953665, 362.76298263253676, 376.59195736793595, 391.00009918691046, 406.10118910926246, 419.23108779276697, 425.678418986193, 427.1400753318769, 428.60777087603725, 435.2160796684455, 449.4602225947002, 467.47413880145405, 486.32211249137134, 506.121274180775, 526.8349868205069, 548.6874848235376, 567.6560220348774, 577.0064259469369, 579.1308078875052, 581.2641156356569, 590.8711416466713, 611.6869253557845, 637.8269439185506, 665.3985812495915, 694.4141804776785, 725.0481931641698, 757.3617581554295, 785.3530264796104, 799.1948692680816, 802.3698993735134, 805.5606519557632, 819.958516568768, 850.6561297722407, 889.282765348807, 930.0261238572353, 972.6834892809766, 1017.85518918865, 1065.2919843997868, 1106.18855685662, 1126.1881891221842, 1130.7144848487512, 1135.2534320483112, 1155.6828388798906, 1199.6025423109193, 1254.3584173046127, 1312.1554558045668, 1371.788331122482, 1431.7512294826038, 1493.5080023724665, 1546.6697515609487, 1572.5326411866276, 1578.3684095922442, 1584.214121737241, 1609.9468211056756, 1662.392874006562, 1724.6069140555546, 1787.266442776917, 1848.913749155159, 1909.4756408408575, 1966.0560871465, 2011.1754732887005, 2032.2311559060338, 2036.9359328498554, 2041.6318291049672, 2062.4327774168205, 2103.087559814529, 2149.3796528780617, 2191.7751800267824, 2232.0672959703033, 2269.59251927042, 2303.758395997731, 2329.247681406786, 2340.4294672922842, 2342.819971366861, 2345.2391459266196, 2356.1462965709757, 2376.941236907113, 2398.8881034066653, 2418.0896176473807, 2434.0729613919425, 2445.7685703099532, 2453.9600114563887, 2458.112703185595, 2459.64651680231, 2459.899170075209, 2460.1398949178947, 2460.920918607748, 2460.9949718998446, 2457.9705149092233, 2450.2106732781403, 2442.0312347984723, 2432.581864686577, 2417.2621185597573, 2401.4299705170797, 2393.4170667889507, 2391.573562122375, 2389.707350441339, 2381.244324462147, 2361.4552939765676, 2334.4462386438554, 2304.7173619948353, 2268.6844643486656, 2230.4926123722407, 2189.0409560177413, 2154.098039841774, 2136.0096409826774, 2131.888141879226, 2127.745020823088, 2109.0350671460665, 2068.6080531074517, 2017.1346352824173, 1962.2822043030285, 1905.0280250219112, 1844.615232476136, 1785.2136305550803, 1732.8789337610253, 1707.262270198176, 1701.5830520810011, 1695.899893593239, 1670.5474692200844, 1617.7139562484474, 1554.2196666509171, 1490.9425205634047, 1428.1167612567651, 1369.1090714449745, 1309.481317673819, 1261.850245563864, 1239.6686608615914, 1234.6992008417244, 1229.763020011935, 1208.1369852283485, 1163.9427169442074, 1112.3284947602704, 1063.0378725828696, 1015.6819802533872, 971.2423433339666, 928.5410968513963, 894.2689668395332, 878.5206938148245, 874.9668263860634, 871.4329016193429, 856.19871686395, 825.196880123479, 789.5482224508257, 755.74997263924, 723.6362311571473, 693.1424934343406, 664.1879799967796, 641.2664030207452, 630.6450799477461, 628.2835186996474, 625.9313650786288, 615.6011096127363, 594.690592884644, 570.6173165469238, 547.7284904080557, 525.9665494429016, 505.1778816854191, 485.46356064987526, 469.8087203633561, 462.51795089687795, 460.89851779046893, 459.2868998973811, 452.19313341040026, 437.8080235337469, 421.22494329852384, 405.44948448427874, 390.37615583696675, 375.9426129902798, 362.1484482781937, 351.20348782636466, 346.11281848095587, 344.982298477192, 343.8564793421602, 338.90076784039996, 328.7753897477704, 317.0821550185142, 305.8829397681644, 295.15971380480687, 284.90528660894233, 275.07974985239235, 267.2176275396948, 263.5520027720436, 262.7370539056816, 261.9251604695129, 258.34724749749, 251.05565552582482, 242.58938382548402, 234.4779763308585, 226.6911741419103, 219.20903038534746, 212.01181030593864, 206.24954381770524, 203.56317868291927, 202.96508847217194, 202.36909261170868, 199.73739388590218, 194.36311112989512, 188.13609769643125, 182.13305386726802, 176.35013228969476, 170.78152635161254, 165.43299332624343, 161.13343038183987, 159.1236950381462, 158.67660784046936, 158.23095866799719, 156.26413596477565, 152.23994819629556, 147.54877470033483, 143.03509714072393, 138.68108749387457, 134.4825312875974, 130.42511942333397, 127.16222737043809, 125.63878508889351, 125.30000456572304, 124.96222911015028, 123.46940813483067, 120.4097319949161, 116.84434471313403, 113.39681960593303, 110.06690179167803, 106.84834970820111, 103.73573550332495, 101.23451833058267, 100.06288530515687, 99.80191959861271, 99.54169372507644, 98.3920037112093, 96.03917182421523, 93.28482891795234, 90.62316975231887, 88.04801913062236, 85.55305785576195, 83.14303539508602, 81.20050156654592, 80.29037666147048, 80.08781757669323, 79.88578778192085, 78.99257942073581, 77.16004000516308, 75.02145676335144, 72.94415087714876, 70.93554515119644, 68.98941866827217, 67.10254108293941, 65.58208552611053, 64.8693619930238, 64.71043019164269, 64.55191849876717, 63.85123566079225, 62.41537239428013, 60.734456591788714, 59.1039787876867, 57.523047956962344, 55.99138319410354, 54.50680032567319, 53.30787763591526, 52.74493517341695, 52.6193713994027, 52.49414680053652, 51.94143048946849, 50.806828996408356, 49.47672871954969, 48.186283873788994, 46.93604260487646, 45.721969121208375, 44.54376099964626, 43.59278709578895, 43.14605353647248, 43.046415564145306, 42.94703081213944, 42.50780291030989, 41.60668570954814, 40.55005668161345, 39.52313800665576, 38.52698156294157, 37.56003485906956, 36.62039657928111, 35.86196678729477, 35.50570509534349, 35.426240806445186, 35.34697685963584, 34.996448560061694, 34.27566996271413, 33.431370185499716, 32.61121240200977, 31.81436378435127, 31.041101887520046, 30.28809950995245, 29.678967394464408, 29.39301425463048, 29.329282275280917, 29.26572927643808, 28.984928494898714, 28.40750722812112, 27.729893704452678, 27.070155344068784, 26.428563060143137, 25.806132744660932, 25.201373858114195, 24.711439899977627, 24.48061519521088, 24.429154127294442, 24.377831712861354, 24.150920925680396, 23.684292191173746, 23.137223732561875, 22.605644322775255, 22.08837958189059, 21.585963175730416, 21.09574939201418, 20.69958185154265, 20.51354669490654, 20.4720701175395, 20.430704890458017, 20.24787549111898, 19.871203535656395, 19.428486661738845, 18.997132474207152, 18.577997011371966, 18.16947289074683, 17.773549244228587, 17.452330606812527, 17.301065476601753, 17.26730659494676, 17.23364931808223, 17.084969928239204, 16.77858042425906, 16.418617255874135, 16.06933333569556, 15.728717416525303, 15.397669155225284, 15.07598551819232, 14.815759831113915, 14.693362908162072, 14.666059595442357, 14.6388240801204, 14.518200675425552, 14.270670668683548, 13.980364083075756, 13.697182290224726, 13.422309389763825, 13.15492122588287, 12.895101454068092, 12.685245817481002, 12.586450389909926, 12.564412668859225, 12.542429951322974, 12.445227299185014, 12.245798598192433, 12.011565629124135, 11.783856486424744, 11.56244040996517, 11.347800516244067, 11.139474932496253, 10.970621169548151, 10.89163092554547, 10.874094591518066, 10.856616791295068, 10.778485241476275, 10.618668675160405, 10.431734378898676, 10.250057404669102, 10.073291532396668, 9.90215812342153, 9.737068126618047, 9.603301386926699, 9.540438296832157, 9.526428252592922, 9.512456664044905, 9.450714166648448, 9.324226151619115, 9.176083904540821, 9.032424051516147, 8.89365434482302, 8.75903641171351, 8.628892480804627, 8.52406050116769, 8.47487202336449, 8.463931407556121, 8.453019404071135, 8.404780398686972, 8.305904598159922, 8.190532080601978, 8.07930838660842, 7.971704413839084, 7.868526056102951, 7.768140239755927, 7.687623378674248, 7.650037786295671, 7.641690836711267, 7.6333780811544125, 7.596647756370833, 7.521593880083398, 7.43410990799818, 7.349975629651272, 7.269077641531078, 7.191402310194087, 7.117102420029503, 7.057875039604401, 7.030071036873728, 7.023917199760339, 7.0177824791533245, 6.990699333746105, 6.935739881721829, 6.872109881606949, 6.812068556758973, 6.754705101267253, 6.700449880362776, 6.6487979669050885, 6.608077453316005, 6.589340971408013, 6.5851898690510655, 6.581059591284684, 6.562934614427248, 6.52652988510687, 6.485138102134463, 6.4461682579117285, 6.410038125145718, 6.376792166500462, 6.34632510892515, 6.32297495813437, 6.312391826569212, 6.310062222457683, 6.307754964868311, 6.297785633534143, 6.278246474716705, 6.257120653464016, 6.238959691840184, 6.223581094303998, 6.21117643573515, 6.200865456737908, 6.194407321085778, 6.192281858366286, 6.191791560226456, 6.191323359833888, 6.189506913129463, 6.187256368123195]}, "46": {"0": [2.620824485934535, 2.631775676373785, 2.679839197767053, 2.733081722093818, 2.7492258921297617, 2.750762818172947, 2.752307866377001, 2.7696793286594703, 2.8489229092969244, 3.001473682664353, 3.1940193687872784, 3.4288551694227043, 3.7083586709061764, 4.03724112709055, 4.282108355126795, 4.348495792907517, 4.35469094811215, 4.360899549131825, 4.4293123615865815, 4.714230226276207, 5.2034855497366825, 5.766521539163422, 6.414393678393467, 7.160364606694553, 8.02038426161893, 8.655120223097633, 8.826550533301168, 8.842569459193587, 8.858622119129837, 9.035037764511396, 9.771040850236538, 11.038995970150154, 12.510974649577616, 14.223543492553517, 16.217346955979426, 18.54307350438522, 20.275662799472997, 20.74650985747181, 20.790464112835117, 20.8345220905689, 21.319703579911106, 23.354146969203946, 26.897562932080852, 31.065184944242255, 35.979866777441735, 41.79338865348553, 48.692696910589, 53.91514381355375, 55.34750215056758, 55.481555329326866, 55.61597448737362, 57.09887726996773, 63.36227029324437, 74.48229964726843, 87.86787532045292, 104.0753613164468, 123.80753409775939, 147.95923043676908, 166.76943248983991, 172.00794834082788, 172.50104706016856, 172.99562702909222, 178.47121248830533, 201.949929360534, 245.23044261091152, 300.07526055205415, 370.4231975932072, 461.8958528342104, 582.7164788897022, 683.3842437694944, 712.3647649527609, 715.109999965799, 717.8686172585437, 748.6864879819932, 885.9011047623354, 1155.5552556904493, 1508.5118730076372, 1908.763000966822, 2251.062098244674, 2478.6054846189695, 2561.3363916274056, 2575.1597599449287, 2576.317752907345, 2577.452954216525, 2588.0540365728357, 2596.634664191301, 2519.59659358283, 2323.9755926688204, 2009.3883352630382, 1617.5948703957888, 1243.2826056174213, 1041.680541774963, 996.7965559610609, 992.8265918787488, 988.8400150202552, 946.1412718807452, 797.5134667662733, 621.8095734350089, 491.3180022904284, 392.85973709327897, 317.3889051475712, 258.8272857332759, 227.43461198989198, 220.1847607737678, 219.53191961040275, 218.8815476591276, 211.92477504095876, 187.1055939149911, 155.5047444746977, 129.96775133063812, 109.16965756843337, 92.10971408276134, 78.03018158535693, 70.13875846364117, 68.2740488463, 68.10532787484307, 67.9371024706838, 66.14182043635132, 59.598277677679796, 50.992634857077206, 43.778264000437346, 37.71751369633967, 32.60951093257993, 28.28808027982772, 25.81882111783924, 25.230461172793227, 25.17718114371352, 25.1240397681172, 24.555411919796367, 22.465456668043803, 19.67526462762598, 17.295496943972477, 15.267224006906051, 13.540989171043247, 12.07682098705521, 11.241604447318771, 11.042929183182931, 11.024983590887786, 11.00708613573779, 10.815458341311198, 10.114648393585218, 9.191022288375054, 8.424390751881159, 7.795082081812536, 7.28720493807234, 6.888825110755567, 6.682208830664429, 6.636251761021481, 6.632156425160253, 6.628085887015261, 6.585204530412314, 6.442492029059874, 6.309486330053477]}, "47": {"0": [2.644945401289762, 2.645368281202831, 2.6468622381558804, 2.649284434450497, 2.652155152751446, 2.6536825620026896, 2.6540735378831415, 2.6544728916366913, 2.6562303310755433, 2.6603675516849123, 2.6663017289525404, 2.673366914971281, 2.681297763049899, 2.6903576099625126, 2.700589905565509, 2.7098411639490365, 2.7145323712847262, 2.715681031276968, 2.7168392745232204, 2.721777449950393, 2.7325474718262823, 2.7463860785270593, 2.761389516598356, 2.777652856708232, 2.7950350314442334, 2.8133771054736045, 2.8292350661176506, 2.8370959194604537, 2.8389939346811532, 2.840902354857383, 2.848978309687957, 2.8662624205325815, 2.8883766659432264, 2.9112585589231674, 2.9355499295529572, 2.9608347540535043, 2.9873768571542767, 3.0099859875850505, 3.0209664575763115, 3.023613478728135, 3.0262706628073968, 3.037471930489837, 3.0614151473490008, 3.0914724403625513, 3.1227353549512866, 3.1553237862762984, 3.188709791482358, 3.223248652998954, 3.2526033381677713, 3.266957328657417, 3.270424085136114, 3.2739015861694423, 3.2885193227441594, 3.3194715493962925, 3.358140495709234, 3.398033303687017, 3.4390908520259065, 3.4814466420817665, 3.5248405506421516, 3.5615704917511284, 3.579507159533375, 3.5838381483157153, 3.588180559329067, 3.6063811332756504, 3.644968682729943, 3.692993789941952, 3.742306712758061, 3.7929869183538933, 3.844996098084969, 3.898379846761528, 3.943379956063672, 3.9652771175292116, 3.9705558336970226, 3.9758465716425664, 3.9980607957541903, 4.045088349698752, 4.103645105493532, 4.163681699469923, 4.225249146520945, 4.288429831327317, 4.353075293214351, 4.40755131762221, 4.434036761721956, 4.440409757795028, 4.4467989407672315, 4.47364323210415, 4.5305612770191415, 4.601050942966448, 4.673195450108417, 4.747129389780689, 4.822875547157366, 4.9003105365026265, 4.96547809776151, 4.997158166954884, 5.004783651333252, 5.012422483108779, 5.044510398167017, 5.112513684796824, 5.196696803105995, 5.282821640072458, 5.370963703397136, 5.461279194848781, 5.553615494974776, 5.631293698655005, 5.669108168962828, 5.6782324833484275, 5.687364290490258, 5.725672846160512, 5.806657488482603, 5.906968617463814, 6.009614360689261, 6.114692508594334, 6.222173842523887, 6.332017470497561, 6.424387856578162, 6.469349412631404, 6.480185924506029, 6.491051525568497, 6.536592071107776, 6.63292038654823, 6.752396963468299, 6.874734525154946, 6.999778892266825, 7.1276669567290405, 7.258663036496983, 7.368975674965685, 7.422531761340547, 7.435437521051863, 7.448372420791098, 7.502679479865819, 7.617591573357968, 7.760088348116152, 7.9059619237853065, 8.055291901504718, 8.208064020655646, 8.36442021312457, 8.496076104444494, 8.56002221225795, 8.575424953898285, 8.590859845118775, 8.655685678715818, 8.793099391853586, 8.963751528969604, 9.138249065793312, 9.316816346112194, 9.499662016855591, 9.68679153542029, 9.844631588371914, 9.921296328148502, 9.939766699845894, 9.958271814996976, 10.035978564991971, 10.200575641051904, 10.404786659428689, 10.613901400655404, 10.828240876681862, 11.047779489192187, 11.272453626878299, 11.461778175681388, 11.553850224739255, 11.576047733459855, 11.598299198492741, 11.69173639344995, 11.889639409644632, 12.13516581100044, 12.38665872258396, 12.644589968235291, 12.909082024069065, 13.180051275551676, 13.408313271695027, 13.519411701506154, 13.546188057937725, 13.573026821734473, 13.685721533780733, 13.924260267669693, 14.220483877499612, 14.524658382421048, 14.83632516736295, 15.155907038797617, 15.483669075229763, 15.759716620890082, 15.894125472914755, 15.926533883298958, 15.959022601437455, 16.09536135026027, 16.383614260568468, 16.74287953117771, 17.11083539918474, 17.48826849859323, 17.87504638960008, 18.271749748070434, 18.606328472305094, 18.769246639871447, 18.80852572443692, 18.847900708003284, 19.01326928126983, 19.36364140811429, 19.798864162111165, 20.244856774306008, 20.702179080474952, 21.171896918402922, 21.65465078756196, 22.061564396081078, 22.259646979059106, 22.307380238575938, 22.355226524104637, 22.556165271473915, 22.98235755302536, 23.511229906449472, 24.054518495678856, 24.611324553405733, 25.184184793108106, 25.771886101824855, 26.26773341094303, 26.50950821859474, 26.567880154164307, 26.626209014320036, 26.87134275717786, 27.391339942267326, 28.037375011814767, 28.70017300611073, 29.380893667557714, 30.080125102813327, 30.79932649528532, 31.406291991428496, 31.702048059384357, 31.7733362626728, 31.844784360390914, 32.145311467205865, 32.782837053724116, 33.5745565897273, 34.38807672122879, 35.22536618086793, 36.08484658224117, 36.967362503824184, 37.71271962976178, 38.075854421620406, 38.16368199388001, 38.25174112275578, 38.62181482974233, 39.40650349292526, 40.38191949580253, 41.38672250766126, 42.417880462679626, 43.47869428979841, 44.56916359759591, 45.491328074057094, 45.94093423776585, 46.04940567091908, 46.1581701826498, 46.61533590043311, 47.58613213342627, 48.79510046116371, 50.0373441071245, 51.31607416859554, 52.63417413581203, 53.99167162917674, 55.13750640540406, 55.69709095902665, 55.83211546276686, 55.967512395929354, 56.53607831319663, 57.74243146327918, 59.24799417794915, 60.79808531178229, 62.392558403771716, 64.0357396268245, 65.72637313728708, 67.15819788242588, 67.85662185944554, 68.0252450950335, 68.19437088469158, 68.90575651528508, 70.41946010506807, 72.30454599912731, 74.24671341196631, 76.24928955283204, 78.31478598368899, 80.44053784595845, 82.24020700475708, 83.11948046158395, 83.33170852565466, 83.54454907935774, 84.43946910122824, 86.34098128732445, 88.7168319527604, 91.16678025612786, 93.6933998137073, 96.29851757612661, 98.99080835258044, 101.2731327276219, 102.38445928260296, 102.65239174949764, 102.92206690020899, 104.0579511504194, 106.47855694346059, 109.49841655983455, 112.61304176275459, 115.82949231691111, 119.15399645050772, 122.58711014081977, 125.49594324345648, 126.92044158283709, 127.26460443128163, 127.6098891307603, 129.06327847610723, 132.15807538013064, 136.02121673005337, 140.01634106885263, 144.14484554987703, 148.43457030681947, 152.86246345360692, 156.620494728712, 158.45893817748845, 158.90352906686394, 159.34963344158896, 161.22757763857052, 165.23196090538406, 170.25410453087972, 175.43562281046982, 180.79480260708692, 186.37144106291754, 192.14655518313097, 197.04824586842227, 199.4544228698053, 200.03575748030175, 200.6189852786396, 203.0800875353589, 208.32537929193512, 214.89628637753108, 221.7159848373434, 228.80455764221392, 236.14426661848694, 243.78171419011713, 250.28770291349457, 253.47929558582143, 254.2511936295932, 255.02596151291135, 258.2898237998579, 265.23574228888464, 273.9717376273523, 283.09593840785107, 292.5795825031981, 302.41860149802733, 312.671830292897, 321.4268450254453, 325.7306009681408, 326.7725395117213, 327.8178921689396, 332.2179885531837, 341.63084916953494, 353.47509556430776, 365.8409514333455, 378.7538288764746, 392.1940756370319, 406.19241140471354, 418.16935830035203, 424.07255081205614, 425.50202058646863, 426.93739237907766, 432.99087118366845, 445.9615954194843, 462.43567898832845, 479.646619943957, 497.5658120286165, 516.320124004338, 535.9020481743964, 552.8218391247867, 561.1407135340629, 563.1553888689011, 565.1785504465638, 573.7151985648853, 592.0515487819931, 615.2242388867409, 639.5528009589398, 665.120961002119, 691.8670742863727, 719.8070921989768, 744.0299714737313, 755.9882353254308, 758.8841679688219, 761.7921397309591, 774.0604968609434, 800.4071729739371, 833.9442320941085, 869.2960396779475, 906.2317634194001, 944.9647200325717, 985.7986703343806, 1021.3921256471546, 1038.7931183470278, 1043.0301144872235, 1047.3023935634383, 1065.449296131927, 1104.6219281056917, 1153.682492440647, 1204.1247840808167, 1257.0667972072397, 1312.6716619234442, 1370.6062089748677, 1421.2113152246498, 1445.5011038907107, 1451.3087387711003, 1457.1119835475733, 1481.2882644077652, 1532.5836038602367, 1597.6724667218687, 1662.394144820813, 1728.404454347974, 1795.5819396762527, 1861.3531092112403, 1913.5917635265384, 1937.6780561226287, 1943.3830155490086, 1949.0627412352585, 1972.9422285137748, 2025.8034214109593, 2085.194413477571, 2138.5809122576566, 2192.993038034248, 2243.4437797471646, 2289.1983098967867, 2325.303956537828, 2341.6808426515604, 2345.5250200748537, 2349.3386006095075, 2364.92669433757, 2395.6889140039616, 2429.2925260933985, 2460.074176848412, 2488.3255341369636, 2514.214470205839, 2532.9284320781917, 2546.8004952350193, 2554.105361695872, 2555.7216605913827, 2557.2624103914127, 2563.432350222977, 2575.148087583874, 2587.2208794369744, 2595.113623638996, 2600.791623675299, 2603.873851040653, 2602.6388710258598, 2598.174195993859, 2596.5070014380167, 2595.945876360872, 2595.322240299821, 2592.532390535214, 2586.313108998011, 2574.059942728339, 2562.9103992128453, 2545.5470940531254, 2525.231071735535, 2502.6020889125625, 2481.591856255068, 2470.7675789539976, 2468.031701649306, 2465.2902277042745, 2453.9099453851873, 2432.979426013385, 2396.664881494215, 2358.1626762988244, 2318.6067120549837, 2275.05265221943, 2226.741571252996, 2183.584358324748, 2162.324313880694, 2157.34196589583, 2152.3013972750146, 2130.6325238553536, 2085.2537828377685, 2028.8697588104685, 1966.0257320384774, 1902.8415031317516, 1836.7712088217747, 1770.3667421352209, 1716.3055205079493, 1690.1849707578704, 1683.914890896534, 1677.6165360180864, 1652.614621938383, 1599.9947734250081, 1535.9543912568388, 1472.225018470368, 1411.201207313616, 1352.3981957963579, 1294.6034981066255, 1248.3608828774675, 1227.1448108503384, 1222.150830598524, 1217.1914255731024, 1196.8269414532106, 1155.2618699660673, 1106.331378519035, 1059.5314534943545, 1014.9213304447089, 972.4697045618444, 932.246793472381, 900.7127961548154, 886.0599255210757, 882.5837730407761, 879.1208276051259, 864.7166279463718, 835.893620740803, 802.3437020478897, 770.3922312832719, 739.6496910353491, 710.5257668388642, 682.8316959694627, 661.1493090466114, 651.0747431630391, 648.6885658323465, 646.3118359887166, 636.4930008721315, 616.5058956024953, 593.2262301619297, 570.9940149249484, 549.7906485859849, 529.5134459134784, 510.1841346468945, 494.9235939230925, 487.7909228466644, 486.0999579898492, 484.4175865648086, 477.4743739456344, 463.3611712536573, 446.8824681315806, 431.19043011234544, 416.1360658610904, 401.6919348752816, 387.8524280477835, 376.85368045679814, 371.7241907796455, 370.50913551210505, 369.2901941271559, 364.2791437724891, 354.1198269821317, 342.23754452761153, 330.8468317382359, 319.86192692144596, 309.3498346217931, 299.2257116273567, 291.1991880307287, 287.44103829740334, 286.55079616596726, 285.6647580641662, 282.0020658284896, 274.51816644473257, 265.7358087509619, 257.28733748889266, 249.1919600186161, 241.37531924411525, 233.85666617748674, 227.83802278963302, 225.01869067968187, 224.35360278075234, 223.69055343986588, 220.9448916516248, 215.33602435826998, 208.7567533693461, 202.41119317594467, 196.28496637666757, 190.36882355088636, 184.66882682500386, 180.12063149371107, 177.9912790343952, 177.48390023890025, 176.97778984614334, 174.88206879302163, 170.61024525987685, 165.5888874708743, 160.74709088693498, 156.061020250661, 151.53843951126217, 147.1733081179757, 143.67767196207302, 142.0369604233543, 141.6473497501384, 141.25900445596682, 139.65184614487458, 136.36656018459558, 132.48784378038408, 128.7320902058213, 125.10827407537984, 121.60579434316949, 118.21723118515185, 115.50320894558561, 114.22820784222294, 113.92554042042653, 113.62404548514169, 112.37319352209325, 109.80390323259773, 106.77263020535828, 103.84965295327197, 101.01982801547796, 98.27510868114827, 95.6124101315687, 93.48203810372712, 92.47911021074279, 92.24180696410168, 92.00531908730167, 91.02289547501196, 89.00868396096625, 86.62816028506009, 84.32136975660381, 82.08357336501366, 79.91688995848382, 77.81671565046383, 76.13104020656516, 75.33899903130501, 75.1504612254762, 74.96239460096201, 74.1825783078635, 72.58695848633447, 70.69848513379551, 68.86807821600718, 67.09360570340532, 65.37147784202013, 63.698314240800705, 62.35621780699583, 61.72395654997187, 61.57357898895498, 61.42366502258524, 60.80280765263021, 59.52928277142086, 58.023396317617305, 56.56297595255723, 55.14443833657217, 53.76412181167032, 52.42505850037092, 51.35027268067098, 50.84476628684307, 50.72457529781062, 50.60473913347526, 50.10724749812687, 49.0863433614956, 47.87882508163478, 46.7054326971902, 45.565347521368224, 44.45676722537395, 43.377539215608415, 42.510595707677574, 42.102627662458325, 42.00558014815221, 41.90879117943304, 41.50795449099845, 40.68700998291346, 39.71545936811365, 38.77007838987117, 37.84881398209269, 36.95251533106343, 36.08157475640489, 35.3822123805602, 35.052797224483115, 34.974427013720124, 34.89626974296968, 34.57232807940943, 33.90680932258261, 33.11897374983459, 32.35241536178296, 31.606038707867558, 30.878960683874407, 30.171789560369817, 29.60429089505493, 29.33658038090702, 29.272850395395544, 29.209278098179436, 28.945619832568564, 28.40443178361585, 27.76263531361053, 27.13880015210705, 26.531150162324487, 25.939630135038545, 25.363573420192584, 24.900256208715977, 24.68176972325373, 24.62961097352721, 24.577569480050357, 24.36192958320626, 23.919674166841812, 23.39644169438319, 22.887464911154016, 22.391387355598354, 21.90826105854741, 21.437885010629508, 21.059227742448755, 20.88041579192452, 20.837854183153866, 20.795404599176194, 20.61930181605512, 20.257818586100534, 19.829809992648556, 19.41286346778814, 19.006656928864484, 18.61019769465204, 18.224101940535395, 17.91346013099353, 17.766798457272987, 17.731897988032742, 17.697087295349345, 17.552751280808057, 17.256523811412972, 16.905581362778346, 16.56348428476853, 16.229834496744413, 15.904748602043398, 15.58840330835805, 15.333812180612592, 15.21356612457168, 15.184945060427243, 15.156398079818597, 15.03826101477166, 14.795497809295306, 14.507987846539141, 14.2279534778285, 13.955454794597433, 13.690287903170715, 13.431997820534074, 13.224270448874709, 13.126386372535707, 13.103116882486596, 13.079902072994832, 12.983588299373752, 12.785731351362989, 12.55142222614642, 12.323371927902432, 12.101518032448084, 11.885734717120458, 11.67554996735581, 11.506589948803775, 11.427083426257846, 11.408167965005818, 11.389303784769517, 11.311115401679755, 11.150845379694536, 10.960814945080182, 10.776543632185867, 10.597315013498175, 10.422941769024575, 10.253292764967595, 10.117249992553976, 10.053142499426846, 10.037892178174745, 10.022672243468866, 9.959555864497453, 9.830179602209556, 9.67750405588033, 9.529566906545023, 9.386461399458849, 9.246986958783678, 9.111719183379687, 9.003507905298994, 8.952631139333281, 8.940536311326285, 8.928396315539777, 8.878039372028757, 8.77542039543403, 8.654736431643643, 8.537727316011916, 8.42439358594465, 8.314643070469659, 8.208444438416551, 8.123543433681622, 8.083689927593758, 8.07422187976237, 8.064784767930016, 8.025726800408869, 7.945843050895862, 7.8517470436945125, 7.7609351091235075, 7.673306723068946, 7.588884114324619, 7.507755200285101, 7.443014212187718, 7.41266830897978, 7.405466306385858, 7.398298138887078, 7.3686753131936165, 7.308183243538257, 7.237670584612143, 7.169971591888412, 7.1051014038181775, 7.042933676161763, 6.983507206167156, 6.93661079795547, 6.9148189766599115, 6.909659661222312, 6.904524140217415, 6.883334063070998, 6.840428631357806, 6.790594737506965, 6.743438314313082, 6.698895845336967, 6.656878732547164, 6.6174439609394105, 6.586885613705974, 6.572836941830891, 6.569522888963507, 6.5662237293432275, 6.552671816859685, 6.525679427324652, 6.495251574361542, 6.467291742624502, 6.441843539077459, 6.418801227250749, 6.398215144903652, 6.383155456956887, 6.376526037237178, 6.37498218262867, 6.373460874959233, 6.367354171027215, 6.35587703416228, 6.344237170057007, 6.335107707994279, 6.328705996890761, 6.324739324700627, 6.3235268609516595]}, "48": {"0": [2.6613556431702508, 2.6615729195375826, 2.6616464367210453, 2.661735728508096, 2.662322384454543, 2.6643754769730106, 2.6684307086189145, 2.67409779628546, 2.681533752944229, 2.6906492718090522, 2.7015221649436363, 2.711922772127942, 2.717043947090945, 2.7180453997732577, 2.71905626141315, 2.7245222075522877, 2.7373546193849894, 2.7542558906227432, 2.7728921125617045, 2.793396414385303, 2.8157639456015744, 2.83982418625374, 2.861122436407646, 2.8714544942307536, 2.873465202985118, 2.875483502925154, 2.8861324517605533, 2.910037713832776, 2.9401902108763536, 2.9721932566925284, 3.0059533160276075, 3.0414100018770296, 3.0785504013686396, 3.110745421278521, 3.1260939181034546, 3.1290695258407353, 3.132056147536596, 3.1478928586543207, 3.1830156775419165, 3.2267951225620437, 3.2724513377055753, 3.3199284592394425, 3.3693444509368864, 3.4207132134338667, 3.4649479944051467, 3.48595123506927, 3.490008449778287, 3.4940771132751496, 3.515485117680491, 3.5624998890329667, 3.6210988977331864, 3.681734918811256, 3.744496624984935, 3.809529683484449, 3.8767033755573963, 3.9342313456945286, 3.9615184992304147, 3.966782281046394, 3.9720577245868536, 3.999780370799475, 4.060719125953606, 4.136408811563213, 4.214507555821001, 4.295132600423068, 4.37837474558882, 4.464140801709899, 4.537397351409178, 4.572110858977321, 4.578808052566869, 4.585521441473085, 4.620818347016233, 4.698120077823177, 4.793784401228629, 4.892389971928698, 4.9941476204400335, 5.098956778633279, 5.206761452393508, 5.298685636983314, 5.342120713392455, 5.350491397753059, 5.358879408549425, 5.403040259116486, 5.500122482999304, 5.619894496839952, 5.743379571770686, 5.870526802646966, 6.001463006298459, 6.136145959801383, 6.251022342627978, 6.3054229297770705, 6.315910210584219, 6.326420324732573, 6.381653554317917, 6.502628093216896, 6.65225307550961, 6.806457462642388, 6.965315840870919, 7.1289718793658245, 7.297412722188038, 7.4411241581123795, 7.509105184098348, 7.522213318497802, 7.53535059292517, 7.604434888430249, 7.755860180004651, 7.943372511245126, 8.136551483404087, 8.335625390423855, 8.540550416658068, 8.751685296020959, 8.932204120875735, 9.017647929567701, 9.034110579283775, 9.050611613632222, 9.137413715328915, 9.327622365300055, 9.563061139838512, 9.805796308768274, 10.056146686181517, 10.314315535030815, 10.580202096197686, 10.807389657747368, 10.91506106011753, 10.935803148164123, 10.956566478474501, 11.065812693782675, 11.305652168858408, 11.602935827977628, 11.909399965411314, 12.225591946608871, 12.552185468711372, 12.889164526285418, 13.177125902522043, 13.313590703053995, 13.339891719265017, 13.36623111998298, 13.50481752665311, 13.809048985949254, 14.186233033599526, 14.576358236130613, 14.97841454071766, 15.393498624067705, 15.82293146383135, 16.189817228826573, 16.36369093131011, 16.397233441530574, 16.430856259505326, 16.607745504639123, 16.99583840648208, 17.47744796845037, 17.974718171571382, 18.488489754784002, 19.01979508743277, 19.568062946489842, 20.037071717125684, 20.25915326627299, 20.301989233821065, 20.34493630008856, 20.57103712119871, 21.068072580974974, 21.685499337977838, 22.323241960782752, 22.98179727295589, 23.663169763956947, 24.36685984512381, 24.969887619933743, 25.255499704231422, 25.31082440529408, 25.36628988061343, 25.6578197825818, 26.297193902722846, 27.091358271371174, 27.912537356120392, 28.761970420940425, 29.64129899154435, 30.550471009870932, 31.329654877085897, 31.6994671203929, 31.770808931234857, 31.842323183803195, 32.21853689147326, 33.045342045532976, 34.073962383950274, 35.13854471791385, 36.24125184500997, 37.38408564924116, 38.56613182499902, 39.58122183776304, 40.06244073307054, 40.15528760107252, 40.24836105528268, 40.73961509882148, 41.81905216778493, 43.16227704952746, 44.55389586328215, 45.997000722855745, 47.495418066454, 49.04698206523447, 50.37779059803932, 51.010451986166245, 51.13259326467191, 51.25513115749116, 51.90057528944075, 53.32155692844888, 55.091126539491555, 56.925605978738226, 58.833050866747435, 60.81249192155629, 62.86294198275101, 64.62683182910125, 65.46593034758799, 65.62801181794693, 65.7904139016307, 66.64403604646057, 68.53089830280443, 70.88066960968956, 73.32327879566577, 75.85926116621626, 78.4963526752685, 81.23712836284335, 83.5937411487829, 84.71491863992748, 84.93149792853721, 85.14868970677932, 86.2942450603976, 88.824541714164, 91.9816195461777, 95.25935322827655, 98.6721097234536, 102.22973869230626, 105.92918947854535, 109.11861364240808, 110.63902448000788, 110.933323430683, 111.22855161952607, 112.78476509466829, 116.21068965481258, 120.48766710451721, 124.95660603341078, 129.61967510613724, 134.4732433098149, 139.53210082936513, 143.9127618365188, 146.0006279498115, 146.4040036140434, 146.80853957496586, 148.9402536593297, 153.65969830221567, 159.56932069094862, 165.74133552843784, 172.1999791307447, 178.9380101455576, 186.0125501532004, 192.1206827317145, 195.0307829377998, 195.59334701875864, 196.15747735481077, 199.13399838162115, 205.75116439159316, 214.07175307780446, 222.7738490149842, 231.8914816638584, 241.4471353791311, 251.4871608818431, 260.1795645065462, 264.34715402448165, 265.15405802684955, 265.9638318687638, 270.2331528220602, 279.7225615064598, 291.64154276328935, 304.2090279350271, 317.3958348394367, 331.29418511214317, 345.96863093983825, 358.6924122224701, 364.7885663020603, 365.9693056965579, 367.1547307973176, 373.4562523655722, 387.40776821951863, 405.07838086694477, 423.70617334206975, 443.35577416187135, 464.1715933212128, 486.29954753095797, 505.5610219234762, 514.8073617078694, 516.5991970040197, 518.3985879596896, 527.9188690044685, 549.2060562101324, 576.1889112177156, 604.9049596259525, 635.3344225669093, 667.5453690652423, 702.1166528832975, 732.502494712436, 747.088886315969, 749.9192229847885, 752.7615985736985, 767.8018254305869, 801.2650693776674, 844.3361891168616, 890.132191796566, 938.8021222813715, 991.1650487799476, 1046.9283249459947, 1095.8218221991629, 1119.7361129430537, 1124.3684884755928, 1129.0153152144603, 1153.74366858387, 1208.4207417166247, 1277.6281193592117, 1353.4091422543927, 1430.8899715284608, 1510.9053511285117, 1593.0400505257412, 1665.7651147625384, 1698.998251317334, 1705.2911079751655, 1711.5613557471802, 1743.5567608485662, 1818.0183264758307, 1906.1229549168818, 1989.8058646755062, 2069.024083895187, 2147.6900258472283, 2217.8529563396596, 2273.191204604184, 2297.8445418043652, 2302.480158856984, 2307.070479606438, 2330.307887705479, 2377.5088411716797, 2426.388953237897, 2471.0568240402986, 2508.2653399189603, 2542.7887467444198, 2574.0626089792227, 2595.5585242182196, 2605.25736640765, 2607.0742376994817, 2608.454036916584, 2614.280580243434, 2625.3259720067217, 2638.4127462694332, 2646.4953800167496, 2648.8249958061656, 2647.4449301278423, 2642.237407215222, 2629.9831991152914, 2624.124978724912, 2623.421068998546, 2622.7427846208325, 2617.5795432611267, 2600.9044226413007, 2574.622811755602, 2546.091416483576, 2514.0332834713536, 2474.6729509765437, 2430.0823426054885, 2386.3616782593776, 2365.3305815108642, 2361.24468258617, 2357.2743338498194, 2335.9815234996886, 2283.5367530384756, 2219.575373786469, 2151.011317848008, 2074.1149344751016, 1991.8203632593004, 1908.1168493124435, 1838.405051352687, 1804.0861629828396, 1797.3911469144084, 1790.7102330665532, 1756.0476069277559, 1683.6892320334252, 1597.0860891841562, 1513.7603383893968, 1432.193905879145, 1354.6236173826715, 1281.2957773839457, 1222.2028766648716, 1195.9973965591373, 1191.087075074178, 1186.1983513161827, 1161.0174215093004, 1108.7059766596558, 1049.3123806737992, 993.0664652665376, 940.7167302624572, 891.5703545923925, 845.9477948192007, 809.9490037193116, 793.8516192967919, 790.8090737021159, 787.779296598077, 772.1634438444074, 739.8346077987395, 703.2677092952537, 668.7636580609526, 636.4252756763799, 605.8961216983724, 577.3125424723735, 554.6398221814508, 544.49955832819, 542.5826329210737, 540.6736290991086, 530.7767382635217, 510.3526483255825, 486.99460386459015, 464.9404412549884, 444.1399241464303, 424.4301483013153, 405.6896068156635, 390.9371495955348, 384.3112275586671, 383.05897173336734, 381.81066789331805, 375.34235506045377, 361.8946639477438, 346.4669956264476, 331.8160817314615, 317.90347338463084, 304.70141593179824, 292.1162578391622, 282.16887640208154, 277.67945172730134, 276.8274536830485, 275.9786192567197, 271.59337297900504, 262.45169908305377, 251.91756456376828, 241.86757472893174, 232.2947637322779, 223.13129106739711, 214.42557187943095, 207.5066878898447, 204.3752733539317, 203.7818945412144, 203.1906232953212, 200.13664961934427, 193.73449133336572, 186.35365180741474, 179.28141156775206, 172.53471306861118, 166.06735843390337, 159.88548753143482, 154.95440891345598, 152.72426023521933, 152.3016084779839, 151.88047695750544, 149.7021999722706, 145.130843807331, 139.83951091389, 134.77186794406444, 129.90211810636973, 125.2443576428863, 120.78052053905644, 117.20610305494216, 115.58869522484608, 115.2822686257736, 114.97669206332266, 113.39459869010477, 110.06772086367272, 106.20508665452955, 102.50101082028083, 98.9467885651181, 95.52846693491624, 92.25009739863184, 89.62390319537916, 88.43108596438003, 88.20457795459431, 87.97865463446595, 86.8099121257021, 84.35822878397278, 81.50871798606136, 78.76374030673189, 76.121995278621, 73.58706597055155, 71.14825206293943, 69.18834467638668, 68.29876896949206, 68.13025156387435, 67.9621057672971, 67.08991583117277, 65.25925781968354, 63.131717730072324, 61.080477512053754, 59.10357982131845, 57.20045104869524, 55.366664138921465, 53.89203478852507, 53.22318423543651, 53.09622235374203, 52.969615296744635, 52.314162221401716, 50.935523466390755, 49.33002478175236, 47.78147984854573, 46.28587913741321, 44.845249112965504, 43.45609661362829, 42.337233210463694, 41.83121248458531, 41.7352045336554, 41.63942743011355, 41.14297250602815, 40.09613429110664, 38.875642154003195, 37.696549389324446, 36.558759353203, 35.461380628586056, 34.40205262460358, 33.549605067371886, 33.16167688417985, 33.08806216197953, 33.01462988107961, 32.6344526607904, 31.833582804969993, 30.897530558106354, 29.99472691770795, 29.122235937942783, 28.278662848388283, 27.46486314558159, 26.80947410816234, 26.511039142629475, 26.454335006096713, 26.397771083908648, 26.10484540763079, 25.487982286376212, 24.76736664051522, 24.070423143555292, 23.39717985766943, 22.747149384082824, 22.11836742823655, 21.612203466119045, 21.38189336046509, 21.338158344413987, 21.294539485791496, 21.06860520372569, 20.590970801058308, 20.03290984123332, 19.49376047366413, 18.97213701148158, 18.46781416751148, 17.980053088916375, 17.586964832777753, 17.407705811592283, 17.37364760490516, 17.339728735948178, 17.164100710922803, 16.793700984586447, 16.360652344849246, 15.941731875343358, 15.536755026689638, 15.145385869709916, 14.76727745077681, 14.462978441752373, 14.324567326614336, 14.298250958557857, 14.27200248196237, 14.136020230220625, 13.849316951801601, 13.514597869055374, 13.191191691121809, 12.879191883396032, 12.577777652268159, 12.286689782984821, 12.052369604077546, 11.945739624687791, 11.925483256847652, 11.905278391327974, 11.800865579796206, 11.58049257022985, 11.32395328605144, 11.076432822322868, 10.83758754473796, 10.607565477213615, 10.385467211993813, 10.207112011613168, 10.1261947894184, 10.110839167439186, 10.095527811001283, 10.016229407129163, 9.84929060196455, 9.655072326615196, 9.468279009990896, 9.288584688587656, 9.115577471780846, 8.94920182709421, 8.816112013879334, 8.755903746327695, 8.744492718248768, 8.733119340519949, 8.67422698796912, 8.550313976473799, 8.406509226240237, 8.268598844052576, 8.136501910290157, 8.009919694553135, 7.888755322791565, 7.792441830071036, 7.748778578400904, 7.7404959310619, 7.73224702732659, 7.689714564123608, 7.6008685744547435, 7.498616449288595, 7.401116878788513, 7.30838352635069, 7.2205889144300315, 7.137502866141886, 7.07196769732091, 7.042568670218424, 7.037022815275532, 7.031484582583417, 7.002960119679127, 6.943975587142612, 6.8769570571039855, 6.814240076781907, 6.755931476100012, 6.701641095656282, 6.6517119161303455, 6.613499877920694, 6.5967150818336275, 6.593570091708762, 6.590447220948648, 6.574485708075209, 6.5422200011859255, 6.507103213495873, 6.47616997384053, 6.449255498342648, 6.4265180776495185, 6.407862140687847, 6.395467659193129, 6.3906996716369004, 6.389858336126193, 6.389040012644531, 6.385140157136416, 6.378855692066905, 6.375102573527711]}, "49": {"0": [2.6627712904978047, 2.667240378623465, 2.670386685320778, 2.670814544425752, 2.6712507062389648, 2.6751097634550502, 2.6886756971933825, 2.7139267816424715, 2.7477974159861094, 2.7912053335329237, 2.84279085154895, 2.9038403396986627, 2.9549094606534467, 2.974387095565643, 2.9768232759426727, 2.979269655232375, 2.9995617865755513, 3.059271310203381, 3.1475978949198753, 3.2450707752596464, 3.3520111650238125, 3.469129444035596, 3.5962722518875023, 3.6973620553417423, 3.7351477226239576, 3.7398423309505255, 3.7445493912284764, 3.7833265644592666, 3.8955373985279635, 4.056859653270923, 4.230420222513223, 4.4168457259080025, 4.616592742197851, 4.830814861550962, 4.99943714425759, 5.062106080085328, 5.069900944099776, 5.077716242130236, 5.141915279747141, 5.326199803119774, 5.5895829291328125, 5.870768753342303, 6.171241562988779, 6.492363412227351, 6.835552226912724, 7.105514705260453, 7.205856955586925, 7.218292194882375, 7.230756450859533, 7.333286884782685, 7.6283104426040005, 8.049923562000293, 8.50043458004793, 8.982852738839794, 9.499020319336191, 10.052058704747282, 10.487628202116353, 10.649849625431445, 10.669979941782753, 10.690155457143586, 10.855834771557332, 11.333873037187614, 12.01821403042408, 12.752793589384531, 13.541820982698598, 14.38880478166667, 15.299004910922568, 16.01924488123933, 16.287846249737825, 16.321187356035367, 16.354604784921374, 16.629575378636865, 17.422759045052196, 18.562583082255202, 19.788205582968807, 21.109032223148734, 22.530195399539288, 24.062565908089407, 25.27606579465978, 25.729249938079096, 25.78553787387047, 25.84196401900593, 26.306396158651783, 27.649454869520454, 29.5855341113444, 31.67258990498289, 33.92871318793153, 36.368413957037916, 39.00885283630543, 41.10722822973892, 41.893128505391644, 41.990954598818604, 42.08903681097455, 42.8965088995049, 45.23478746738568, 48.62056495826466, 52.29058152144159, 56.278204049905455, 60.613829904429124, 65.32861646099586, 69.09739322386923, 70.50988666881696, 70.6856561950502, 70.8619679421485, 72.31631836173155, 76.54233860665572, 82.68435084013534, 89.39388610980743, 96.72267034649488, 104.73725870516974, 113.52268263182378, 120.57382876353778, 123.23335383912195, 123.56525939513017, 123.89829561618123, 126.6477927925177, 134.65749680765467, 146.3806338838069, 159.27281436873997, 173.5018263061568, 189.248512472461, 206.65368656817748, 220.7622402488003, 226.11689939085437, 226.7861411080453, 227.4578751994611, 233.01713219919358, 249.2920117364767, 273.3637017063159, 300.24093358977154, 330.27068112677944, 363.965700028982, 401.8444197381921, 433.0713984941619, 444.97981145324985, 446.46540641112034, 447.95703621972274, 460.32291472580334, 497.04516539227416, 552.4110257764002, 615.1965812004922, 686.7659959993401, 768.6954191035452, 862.5762694100424, 941.2655580280102, 971.6183295152687, 975.4035001888599, 979.2021131835515, 1010.6216488524726, 1104.7958417409793, 1246.5671933677145, 1404.0442789469923, 1573.7199436271187, 1746.6718699119144, 1915.3603917984262, 2029.6443910090663, 2069.077621617769, 2073.8822207005705, 2078.342006327917, 2114.258517159658, 2207.0374756604156, 2308.486659400071, 2388.3273171668757, 2437.7205093806033, 2469.1041833219515, 2477.94762304262, 2466.43971643321, 2461.307943144314, 2460.8054745662953, 2460.04660352308, 2453.7485743803068, 2423.772136573012, 2357.597926781299, 2270.714229088613, 2161.0385504710675, 2023.6267355205864, 1865.6167869062774, 1740.5021491392808, 1694.116599304307, 1688.3440553771272, 1682.5691736501296, 1635.6066945198347, 1507.6368282453518, 1340.450117288694, 1189.7448894574643, 1054.3575615603665, 936.5468996422386, 833.2615628226364, 765.1913047597311, 742.3819190532029, 739.637998464469, 736.8979348065243, 715.0782069143731, 658.308606831242, 590.2232224092716, 530.3395794208606, 477.72079436182975, 431.23547640931304, 390.0544424801746, 362.531235467185, 353.1998422897183, 352.0728257670224, 350.9500547654635, 341.9502372148332, 318.4003004994704, 289.6617699041984, 263.90407306947463, 240.79183189525358, 220.02156939114806, 201.34603630475945, 188.65048405043177, 184.30639294529283, 183.78190108069742, 183.25921472521188, 179.07187114546207, 168.00025539979356, 154.30201530356024, 141.86661651773295, 130.58155444188156, 120.31514253695391, 110.94428563413851, 104.53308233354167, 102.33482364629474, 102.06874893333556, 101.80318999695321, 99.66960497361468, 93.99517905471126, 86.91537071003565, 80.44186581567577, 74.5029622204355, 69.06443490818884, 64.0679084610416, 60.62704283118366, 59.44021584477775, 59.29624292446298, 59.152648982004465, 58.00037567368317, 54.925206934800435, 51.071712532819404, 47.525058860268366, 44.2556950078126, 41.243932508689184, 38.46566729724511, 36.54281283412063, 35.87839210528432, 35.797693427191916, 35.7172097370048, 35.071166254101335, 33.34292775089978, 31.167990161463376, 29.155618867790327, 27.29460093179175, 25.571946806259987, 23.977052285345046, 22.869709640240508, 22.486710845481674, 22.440193682121194, 22.393792694975634, 22.02042460608877, 21.020919030551394, 19.758629541778173, 18.58937236944958, 17.504057197094326, 16.497468574781013, 15.564425853848277, 14.915716308738933, 14.69169554619131, 14.664490128309422, 14.637354052334032, 14.419054208048978, 13.834597448436204, 13.098233552170903, 12.417310308936308, 11.787924850270965, 11.206934306952094, 10.671125661679977, 10.300309638077149, 10.172655970398878, 10.1571733833786, 10.141734656688287, 10.017721506913048, 9.687133554412721, 9.273382786154285, 8.894818556699107, 8.548825656700647, 8.23369370520892, 7.947102488857568, 7.752304282551572, 7.685958072361718, 7.677946939838931, 7.669958040543061, 7.605883915349179, 7.437044346243077, 7.2311277030043755, 7.049092587277203, 6.889950371419311, 6.753110092645959, 6.6377329439285635, 6.565889155960246, 6.542835340213754, 6.5401041215970235, 6.537395022345045, 6.516210110968705, 6.465238801104163, 6.414635971430455, 6.385190928077413, 6.377042906228883]}, "50": {"0": [2.677030710394233, 2.735668349676531, 2.898750749864375, 3.165404184105192, 3.5391659392659096, 4.033748500956889, 4.414929521082601, 4.5051475314383875, 4.51167994435366, 4.518227428824738, 4.611721430411253, 5.085186290000758, 5.993052701447191, 7.129890320014307, 8.554439120184355, 10.346192780316365, 12.609780269878362, 14.336653700076909, 14.745810860377583, 14.775465940791433, 14.805190052254071, 15.229829688699677, 17.393215013041406, 21.612771293253747, 27.04283510084228, 34.06853063702112, 43.22571810753666, 55.268066916680276, 64.7510821308374, 67.03396135296316, 67.19998268433189, 67.36624985385372, 69.75168073575823, 82.11548422704453, 107.2356967584359, 141.41447862271474, 188.61048767712248, 254.9302154778924, 350.072216339032, 431.33371545112254, 451.743072029257, 453.242108651867, 454.7456013153326, 476.4435823012762, 594.5514410071706, 862.103037675775, 1269.6082049356357, 1789.8392017377682, 2185.9629475318575, 2331.6005006100795, 2296.9315625011004, 2277.016144111623, 2275.2314517759087, 2273.415101139442, 2246.196504065863, 2071.187324129474, 1602.919907976227, 1105.4598068610283, 752.5234356834003, 523.4956152697746, 372.5899813835506, 303.99696421452603, 291.2015343269055, 290.3139011392305, 289.4294852123132, 277.34708898093044, 228.5503464755657, 169.98691040980023, 128.03939649729645, 97.5065968603826, 74.97342676504196, 58.161814133465434, 49.79963678859273, 48.17793908980106, 48.064756175321506, 47.95188662475363, 46.40077825122512, 39.92571471830539, 31.652753718979195, 25.30777863777227, 20.420506148407796, 16.638646985939435, 13.715110754463586, 12.23367778311208, 11.944861843935655, 11.924691255919832, 11.904574300609994, 11.627728015424188, 10.472120601463406, 9.009571670979675, 7.931206869364601, 7.168929425302969, 6.678598234083936, 6.461362923038017]}, "51": {"0": [2.6933459180315134, 2.6987509046193767, 2.7030572876788224, 2.703488799573071, 2.7039290743932174, 2.710086953185847, 2.7511397549903793, 2.862848992788752, 3.0365694354494317, 3.2710451063972132, 3.5713828337350564, 3.943494212529392, 4.222334711561421, 4.291787620324992, 4.297820155438374, 4.303875377306656, 4.375598224711977, 4.708899469144345, 5.313743598333355, 6.033653626364666, 6.889029789430876, 7.905579266407316, 9.115274029215605, 10.006182649263621, 10.227350972387992, 10.246557301747966, 10.265796277801243, 10.493573122121001, 11.550642493522393, 13.475369130969453, 15.793763577852573, 18.59309760358508, 21.981734536309983, 26.093411448389237, 29.17065919637197, 29.939784917328115, 30.00660525248459, 30.07360940302391, 30.86963843721025, 34.59530388844921, 41.50425116797593, 50.00633348723999, 60.522495744685266, 73.58603740888292, 89.8984664282508, 102.42170202586843, 105.58583861360694, 105.8617813329499, 106.13851629070429, 109.43198503490603, 125.09644285287433, 155.00953803916423, 193.32613077516413, 242.89109491874467, 307.702913970117, 393.4260858406719, 462.7698548711785, 480.8083550334725, 482.3906754786604, 483.97852990207895, 503.0480346769451, 595.8914854844576, 785.3201934581645, 1045.7569191268474, 1391.1047627890698, 1771.8378884486053, 2069.038732915498, 2189.7082919317204, 2206.7665480408227, 2208.1868767910814, 2209.5957739501446, 2226.2771166937414, 2257.820454146191, 2199.232852211622, 2000.1285272420132, 1668.6181471923915, 1287.0888026287575, 965.0978497491357, 803.823126723359, 770.976575420292, 768.2329246744217, 765.5004860404523, 734.4938047751756, 616.1519954761327, 472.82377647133256, 366.97803781182614, 287.8015274947032, 227.78569714392043, 181.73440672832498, 157.92204670825998, 152.94195618011474, 152.52409316227065, 152.10755827548124, 147.33154651729774, 128.5380780252396, 104.31575739268786, 85.12795554454, 69.82971901141187, 57.56356142293828, 47.68548725768298, 42.39861444728677, 41.27267365564518, 41.17790665195315, 41.08340380827853, 39.99877337779913, 35.6712840808826, 29.93009336422043, 25.239298319770736, 21.39887457530298, 18.246553915533696, 15.655277940252528, 14.251470720052186, 13.951925186827737, 13.92665933980742, 13.901444625994353, 13.611833900027777, 12.455154213271246, 10.921308805898633, 9.68291981395349, 8.692611675652305, 7.9151503003612875, 7.321603230286967, 7.029842676391543, 6.971560378753478, 6.966717595120581, 6.96189900403266, 6.907387366478708, 6.709343068248838, 6.541945486119138]}, "52": {"0": [2.7175802711243904, 2.728113072765352, 2.7643781248097556, 2.8248723822999557, 2.880385848455517, 2.8987394674095204, 2.9006269613851967, 2.902525353526915, 2.9220071613058503, 2.9972828351947496, 3.1292534956082108, 3.287885267322346, 3.4745374107463145, 3.6903853133584175, 3.9376551664308623, 4.125049379603536, 4.181850682275696, 4.187609507036116, 4.193381704459169, 4.2518156487560805, 4.46666922949057, 4.815510061073602, 5.206950018966794, 5.645318074943875, 6.135558170755754, 6.683679807530367, 7.0933292009020255, 7.216612103916876, 7.229127892590595, 7.24167286106365, 7.368527458012035, 7.832459946584448, 8.581935226680923, 9.42115854167376, 10.362625231700068, 11.418763250898575, 12.606535048376735, 13.49950543699223, 13.76922021422947, 13.796576716775862, 13.82399915915113, 14.101787319299687, 15.122256995418923, 16.78260062824152, 18.66078732973747, 20.785989656891083, 23.192412260448176, 25.922400836356946, 27.987843075915723, 28.615380767174077, 28.679050300026937, 28.742854152290064, 29.38878788478442, 31.77227018983972, 35.677763280127124, 40.13492985020849, 45.23001274867365, 51.06252911700118, 57.75514269533108, 62.871901992207725, 64.4300443528921, 64.58815716762658, 64.74692952202427, 66.36002049419737, 72.34413780007903, 82.25663235078581, 93.71505749497071, 106.9897382194324, 122.41461447998043, 140.38263496106873, 154.31878058951435, 158.59115131073023, 159.02679302689305, 159.46392397939331, 163.91462095598564, 180.52429686391702, 208.53905108127947, 241.62321295017776, 280.81238249536364, 327.54153835813486, 383.40196730500475, 427.85880912034304, 441.72035541930956, 443.13822185394156, 444.5619162490021, 459.04234258119976, 513.9500976809562, 609.2790977230258, 726.1817879112314, 870.2158947565421, 1047.5288613492119, 1263.8780442534303, 1431.5026127500075, 1480.7678238162846, 1485.7570116151117, 1490.7533381164849, 1540.7475052118893, 1713.9143076885873, 1945.5908693400058, 2121.956104237858, 2235.536632384658, 2290.1158892719804, 2286.1648966360435, 2253.200732488569, 2239.3074990513737, 2237.580594515706, 2235.7944326816096, 2217.7385734839786, 2139.000148057633, 1971.718878413512, 1746.985535675315, 1493.0186330996257, 1245.8344452777474, 1033.2543000583723, 910.3301566911484, 878.211062548853, 875.0644261013823, 871.9251793829188, 841.2733158876943, 743.2953675804124, 623.2809233717335, 525.3941703851788, 445.15177067473854, 378.72319830796044, 323.6105386467311, 291.3735093039944, 282.84324975942894, 282.0052247899135, 281.16988105709277, 272.9691969491113, 246.42086547125808, 212.6389253958573, 184.03503827883648, 159.7328271932388, 138.99546668957055, 121.25726424272763, 110.64281632403382, 107.79365343586568, 107.51277928825928, 107.23240876647566, 104.48431209521738, 95.49954536716729, 83.83356673845175, 73.74949982659527, 65.00716606619318, 57.416392303073565, 50.81337845474793, 46.8115160451779, 45.73147563460534, 45.624998888192664, 45.51881629033432, 44.47244838063519, 41.034079722855466, 36.523174149546314, 32.57489210442765, 29.112815887994476, 26.072866329250846, 23.402748565138484, 21.773619407732586, 21.33138958965463, 21.287711453276735, 21.24413910779292, 20.81472682857634, 19.399534924901133, 17.531766666580463, 15.886314127101942, 14.440678785628897, 13.170644638844909, 12.057818194095626, 11.381061063779129, 11.19804799428112, 11.1799543089132, 11.161908035416515, 10.984917444713638, 10.404669008832084, 9.646602289481716, 8.991771776229761, 8.430023851307817, 7.952886760791459, 7.553033751354126, 7.3221290996939326, 7.261859344772627, 7.255973939866161, 7.250115202802376, 7.192838273180341, 7.0132332436206175, 6.803551822392917, 6.656452769426959, 6.575602286724531]}, "53": {"0": [2.7082276364814053, 2.7092720579526604, 2.711846551265604, 2.7161780049640787, 2.7219289297880915, 2.7278240339548243, 2.73104271622696, 2.7317234388740315, 2.7324171405694773, 2.7359837059232763, 2.7442537458100102, 2.7552133337491416, 2.7676387410422874, 2.781462885350285, 2.7970465614211975, 2.8144355009612583, 2.830024960842843, 2.837700124498377, 2.8392425625219615, 2.8407958374170765, 2.8487043298658383, 2.866563404565813, 2.8892059964787595, 2.913700724937476, 2.9397554725517603, 2.967120195249982, 2.9960288575085188, 3.021345060565477, 3.033741406706598, 3.0362741275465663, 3.0388192561358505, 3.051563912704392, 3.079248783681016, 3.1142540887658003, 3.1506392869364426, 3.1887189185299425, 3.228451476955524, 3.2700627610656845, 3.3058598530662655, 3.3230882258556695, 3.3265903133234214, 3.330104004722634, 3.347634282902184, 3.385869121703921, 3.433486061491428, 3.482852013491222, 3.5340370208600267, 3.587127479179672, 3.6420619916634367, 3.6892509096740573, 3.7118982845235218, 3.716482359763163, 3.7210782818125994, 3.744105419575361, 3.794112712026401, 3.8560968023861677, 3.919952740851356, 3.985878354936298, 4.053912428127891, 4.124040535409325, 4.184170789013604, 4.213017738253482, 4.218863781177435, 4.224723219752883, 4.254027268406042, 4.317421934740663, 4.39572684667645, 4.476446555570672, 4.5595956292245905, 4.645128500011941, 4.73316580347681, 4.808437146361071, 4.844510342832186, 4.851821674670474, 4.859150108596583, 4.895802082622965, 4.974983671867525, 5.072659264552991, 5.173019854419718, 5.276254915267185, 5.382517711584139, 5.491759954691653, 5.585051453116318, 5.629660647332546, 5.6386958456623395, 5.647754740797805, 5.693086046704166, 5.791054316123212, 5.91169621179856, 6.0357119725587625, 6.163169414325076, 6.2943126701776455, 6.429169251946049, 6.544320292151617, 6.599398351005355, 6.6105540166142, 6.6217332543037255, 6.6776430876181605, 6.798621554064403, 6.947533946993184, 7.100752596021201, 7.258206690613044, 7.42009257834864, 7.586392509204893, 7.728282215258308, 7.796255557587283, 7.81003241971502, 7.823841505671177, 7.892930795036104, 8.042296601592287, 8.226205709933394, 8.415275478864183, 8.60979282836673, 8.809840185371215, 9.015555875752217, 9.191288575608443, 9.27540541860215, 9.292459959364214, 9.3095523334945, 9.394998179212832, 9.579747706182332, 9.807359820879286, 10.04182924838959, 10.282906137640223, 10.531052139730237, 10.786487009889496, 11.004787447813355, 11.109299641213255, 11.130483495620084, 11.151713803546748, 11.257879792759619, 11.48770799491069, 11.771364109521873, 12.063205684000854, 12.363697208119962, 12.673424834233165, 12.992078712833614, 13.264819864233134, 13.395287773887231, 13.421743262125197, 13.448264690192046, 13.581030666486567, 13.868460835134337, 14.222760365793407, 14.588268999259746, 14.964945166846912, 15.353033245491927, 15.753065921825176, 16.095511529346517, 16.25956909960616, 16.29280409533415, 16.326111418850484, 16.492756541580317, 16.85423888492855, 17.300603793051092, 17.76057633338232, 18.234683605769007, 18.723491849384303, 19.22756168174976, 19.6596753908082, 19.8667931297273, 19.908782682953063, 19.950874060450083, 20.161234871725984, 20.616657538882798, 21.18024851516803, 21.761572676528754, 22.36035823793357, 22.97814839742754, 23.615438106363413, 24.161807980478642, 24.423811648470338, 24.476935641969654, 24.530192907795726, 24.796781767759104, 25.374069916772186, 26.08841916872869, 26.824948001833878, 27.58441893161003, 28.36864964945033, 29.178624224823977, 29.87427070325216, 30.20746288332287, 30.27503643445852, 30.342782026725814, 30.681932080328476, 31.41774548313491, 32.32611074520719, 33.26515391925882, 34.23575070596885, 35.237318426993305, 36.2718439572092, 37.158767919795885, 37.584624986833354, 37.671032977498484, 37.75767472709281, 38.19167481605863, 39.1339928631315, 40.29925940470685, 41.50194092066599, 42.746314134756375, 44.036205723035295, 45.36918685482453, 46.51292140262681, 47.06171582988362, 47.172912689841276, 47.28441826254778, 47.842963698819425, 49.055380173254214, 50.557937060139615, 52.113317657766004, 53.72151255842191, 55.38518305978363, 57.10963990038787, 58.5883557459493, 59.29844029456419, 59.442628592623244, 59.58725475748947, 60.31160738991233, 61.88693542814902, 63.83521845778164, 65.85088498213045, 67.94342543740716, 70.11087204208177, 72.35409680602514, 74.28412229380596, 75.21180005613579, 75.39992189332877, 75.5885169411264, 76.53258227048602, 78.58291934068298, 81.13251345965473, 83.77874206113972, 86.51534657451013, 89.35182648239356, 92.2924884852377, 94.82661356910683, 96.04614154282528, 96.29352097521513, 96.54152715560323, 97.78457616747787, 100.48827886642161, 103.84663291359932, 107.330636117831, 110.93984707044415, 114.69294513644004, 118.58396260735239, 121.94094644746039, 123.5561716802966, 123.88328301203579, 124.211426237834, 125.85886485520564, 129.44867342996307, 133.9071327074886, 138.53860164725825, 143.34989962089497, 148.35554222872778, 153.563261425805, 158.05318161791786, 160.21978787686908, 160.65861384002056, 161.0988205503005, 163.30649405003, 168.11610138988763, 174.1012243086045, 180.33744504698342, 186.83262851415415, 193.57967874001307, 200.6083574679276, 206.6838418137625, 209.61670023749176, 210.21445971097725, 210.8107310224346, 213.80014778957678, 220.33646338535877, 228.48047832114926, 236.9950174963229, 245.8344775911538, 255.04801049489868, 264.64330864854435, 272.965737311577, 276.98560612785894, 277.8027210552135, 278.61974808710715, 282.7534835117451, 291.7364414623711, 302.97182712082116, 314.70440723382876, 326.95493477070085, 339.72212082382606, 353.0904710449838, 364.64009676452633, 370.2215585230696, 371.3578856928994, 372.49856839132343, 378.23071873165264, 390.7903463574633, 406.4607186645918, 422.83295276597033, 440.0649167087039, 458.0625967217742, 476.909629907997, 493.24800450712837, 501.1960439271428, 502.813482361952, 504.43252968845974, 512.5399726393223, 530.2846500500056, 552.5730414708466, 575.9478169344542, 600.5273496151858, 626.1643921000965, 652.9582896158698, 676.2630357515104, 687.6241039557191, 689.9405082990103, 692.2666520574027, 703.8957423878452, 729.3116179265558, 761.3028569251248, 794.9667500678404, 830.1056321245621, 866.7717197848267, 905.2693863243879, 938.8169976754905, 954.8897196539989, 958.1468652100151, 961.4114960372866, 977.742494944907, 1013.6405469888956, 1058.5317836113472, 1105.1942974183273, 1153.253243648307, 1202.0467157282433, 1251.8399021189136, 1294.3774627353357, 1314.9828529568758, 1319.1497849764476, 1323.3233774850607, 1344.1014384189536, 1387.5222845850635, 1439.819169388896, 1492.2793922039898, 1543.2801273981152, 1593.8414801341892, 1642.8801259566276, 1681.6925793796172, 1699.2894864744055, 1702.5961936511749, 1705.8772870016794, 1723.530067338071, 1758.388576475682, 1798.9119778505742, 1835.8779561692463, 1870.4200958377924, 1902.2164998984667, 1930.437362596152, 1952.285431320035, 1960.8378631004307, 1962.5201552398623, 1964.3500017227707, 1973.2065424860887, 1990.0575946174536, 2007.1829868523184, 2019.673362627449, 2031.7377668703873, 2039.7326379667295, 2043.3196738241293, 2044.6598154087515, 2044.5754021970072, 2044.679966577907, 2044.7510096697927, 2044.1168362481142, 2040.875640891374, 2033.4757550150532, 2024.0688849272917, 2011.1703154335223, 1994.1627752709069, 1974.6210697234546, 1957.9181195327355, 1948.6393287922358, 1946.1997526482976, 1944.3079769886515, 1934.5978619761913, 1911.9970622210396, 1880.7685629763969, 1848.0761387522298, 1811.951079793325, 1772.283594951742, 1730.3900235281442, 1693.4613815622838, 1675.3659867257084, 1671.704919230029, 1668.0348625023812, 1649.2976559770973, 1609.7716684894044, 1560.6736513515832, 1509.3518600814677, 1457.9057411514161, 1405.5861728419327, 1352.9424587145825, 1308.958135978604, 1288.3207881262074, 1284.3183611111126, 1280.3196864345489, 1260.507608009007, 1218.349371256726, 1168.514983586078, 1119.891158138036, 1073.1103805434234, 1028.3715888724055, 984.9000758655229, 949.9383449715758, 933.8517349643844, 930.653452163437, 927.4683445605227, 911.8382544668203, 879.6083445052077, 842.2767969967183, 806.5688264211824, 772.7467360185952, 740.2798931257453, 709.3196264165048, 684.539559018323, 673.2554129728909, 671.0085924154778, 668.7617590111497, 657.6618218191379, 634.9097443147556, 608.9539305187175, 584.161709374792, 560.3689650710517, 537.791764895431, 516.1626592835134, 498.9323759519202, 491.0594993470327, 489.4924860859125, 487.93133249201554, 480.273110402864, 464.4187928196759, 446.1439172603897, 428.7141722519852, 411.9682185303527, 396.0835794816714, 380.8537517204935, 368.67136339002775, 363.0988242857871, 361.9894049563915, 360.8840447090781, 355.4525380828244, 344.22002013706975, 331.23765757939447, 318.77874941859665, 306.9092968569208, 295.5481178544838, 284.6542238336278, 275.9353808184547, 271.93082311897285, 271.1328648344478, 270.3375877866175, 266.4166372939548, 258.29549161922574, 248.94081767265595, 239.98105911687588, 231.37514437526937, 223.11010456993841, 215.18650392278397, 208.85160236823947, 205.93884333219867, 205.35782197384455, 204.77855360829463, 201.92640780871218, 196.01846129832208, 189.18148545757913, 182.60012776182708, 176.2842738663551, 170.21656896085923, 164.37305053797456, 159.68356991990527, 157.53073973102443, 157.10205247794454, 156.67468678725197, 154.57088378540269, 150.2040439020251, 145.13051566235924, 140.25763179659978, 135.56094174612502, 131.04485135966692, 126.70454318166175, 123.21188281726253, 121.60507593862003, 121.28461731267146, 120.96514531375878, 119.38990913912485, 116.11667474022396, 112.31998828893259, 108.66762511844365, 105.1485058347197, 101.75399772737833, 98.48187778132299, 95.84674184445576, 94.6348142711427, 94.39314985035533, 94.15223075432048, 92.96093320702936, 90.49426778281901, 87.6261110028491, 84.85769185928294, 82.18418753321345, 79.60733012330856, 77.12489054636686, 75.12078867773435, 74.19926991104253, 74.01537261185705, 73.83197531405223, 72.92816585286238, 71.04791339004565, 68.85970571489514, 66.7475302011101, 64.70843769808741, 62.73895074878367, 60.83694644246242, 59.3038235455208, 58.59682176481046, 58.45569586856668, 58.31497573736549, 57.6217242889276, 56.17659689135362, 54.49750698622645, 52.874888002821734, 51.30632127932712, 49.79186155728797, 48.32607547102396, 47.14377196665889, 46.59883967285802, 46.49007815696457, 46.381620819439945, 45.847103889484195, 44.734938151787276, 43.43850669850838, 42.18446370798521, 40.971637248739846, 39.79859275607038, 38.664707697134325, 37.749342050396216, 37.32733424688022, 37.24298502109501, 37.15883983761336, 36.74372472011485, 35.87938996630981, 34.87213232625108, 33.89744034607242, 32.954236405697, 32.042314820069684, 31.158314974751136, 30.444376835565475, 30.114932535162684, 30.049146989119784, 29.98352291897631, 29.65954665040503, 28.985172802734315, 28.198957144732272, 27.437136052531862, 26.699802308656274, 25.985275633690396, 25.293862174404527, 24.735408808227618, 24.47752953937149, 24.426005032992396, 24.3746456954374, 24.121400324250516, 23.593405918745635, 22.977430382167647, 22.38145468377109, 21.803005495785033, 21.243348594649127, 20.70074305449188, 20.260949702722097, 20.05841436194128, 20.01794499154236, 19.977576347199168, 19.778504783539542, 19.363697568139912, 18.87962323911538, 18.40979663827335, 17.95504025892803, 17.51468898367645, 17.08741235250098, 16.742232671576872, 16.583121327527024, 16.551350764932614, 16.519665272629418, 16.363171410744293, 16.036635901191456, 15.655935162735744, 15.286725252080263, 14.92958910866118, 14.583953180011752, 14.248916004058515, 13.977611968880879, 13.852631100433028, 13.827681676710199, 13.80279843496737, 13.680145494801026, 13.424598618958736, 13.126362056289976, 12.83799137055317, 12.558765342600395, 12.288491314347484, 12.026732435886974, 11.815467532781417, 11.718081620416267, 11.698635667050135, 11.679241641764444, 11.583672114403164, 11.384582235583329, 11.153096001791797, 10.929180022489865, 10.712799572177524, 10.503967530131447, 10.30199335802853, 10.139049013713915, 10.064050480848211, 10.049083428365678, 10.03415797259367, 9.960584145303999, 9.807354102132997, 9.629555092065191, 9.458221738171426, 9.292778600919789, 9.133328375764737, 8.979726686984158, 8.856282865417699, 8.7994826032316, 8.788156765261919, 8.776866054083893, 8.721288151817953, 8.606063341175654, 8.472507522444516, 8.344230178855653, 8.221050122215876, 8.102738665498483, 7.989283930636962, 7.898522067902812, 7.856953171143915, 7.848673107421308, 7.840422040178104, 7.799855939957903, 7.715986123880139, 7.619358603697048, 7.527189350668443, 7.439412663998918, 7.355970486538544, 7.276797722710308, 7.2140766331499915, 7.185521762231731, 7.179849093866231, 7.174201419242907, 7.14654068998032, 7.089839901950903, 7.025419416413865, 6.964995857905125, 6.908527030625062, 6.855911525245654, 6.807215431379952, 6.769592256893983, 6.752777881738043, 6.749463052188245, 6.7461725133268455, 6.730181738398181, 6.698164656670049, 6.663184293976845, 6.63203327279265, 6.604642158448914, 6.581079862972762, 6.5612282712321015, 6.547540476954933, 6.542019514513725, 6.540973572905705, 6.53995147514471, 6.535226653730498, 6.527138194810351, 6.520797756077805, 6.51852470605628]}, "54": {"0": [2.711179916783561, 2.711515783307122, 2.712955560127905, 2.7159484457783023, 2.7194088356179544, 2.7212289786467343, 2.7216545240209644, 2.722088374356235, 2.724120931336434, 2.7290327846173286, 2.7361992322226327, 2.7444676916942687, 2.753738850830454, 2.764329966126999, 2.775974775204249, 2.7863440099231327, 2.791886011424989, 2.793146969420046, 2.7944110757142795, 2.80013159724136, 2.8127197867885276, 2.8289630635222007, 2.8461793929224153, 2.864648356091381, 2.8841854310175714, 2.9052327443672676, 2.923788107991201, 2.9329534147079723, 2.935020058083684, 2.93709626661801, 2.946450224865378, 2.9665846110783445, 2.9920821400617177, 3.0185611925487663, 3.046688178283451, 3.0760631825441997, 3.106694218137846, 3.1329733104353306, 3.1458139310317264, 3.148725862971064, 3.1516480873663286, 3.1647844001005834, 3.1929901577503257, 3.2282093821870452, 3.2647898884709528, 3.302605447571673, 3.3415989260707786, 3.381881665004675, 3.4164565877582755, 3.433382582494223, 3.437211331628803, 3.4410511872895824, 3.4582831883472087, 3.495023815694515, 3.540512912810592, 3.5874359111663883, 3.635850147523735, 3.685766560816146, 3.7371487158368613, 3.7809691989092458, 3.8023337565953956, 3.807168080671106, 3.8120156327804566, 3.833736138285766, 3.8799398348146585, 3.9369639689106877, 3.995602536737523, 4.055850825963074, 4.117785071331766, 4.181471605652543, 4.235706072877998, 4.262060475140815, 4.268017611252874, 4.273988747043373, 4.3007455161320705, 4.357626355715551, 4.427870618829825, 4.499956474012305, 4.573932384269022, 4.649815600349791, 4.727667517264748, 4.793802307683599, 4.8259522871993195, 4.833219517490043, 4.840503849868588, 4.873145362759518, 4.942462081003102, 5.027954363309666, 5.115502744283479, 5.205294044660656, 5.297339247135964, 5.391657925603594, 5.4717540497534225, 5.510661039575692, 5.5194539274814725, 5.528266885614515, 5.567750723265692, 5.651487393995498, 5.7546775769802965, 5.86038367404072, 5.96860367870684, 6.0796151146786555, 6.19334735747674, 6.289907217077143, 6.336828344289633, 6.34742926189724, 6.3580529227901375, 6.405634420950289, 6.506561019208638, 6.6308465007961574, 6.758237981564512, 6.888813219239135, 7.022687851402776, 7.1596802776814705, 7.276039092319435, 7.332553177210227, 7.345332350154512, 7.358143807656652, 7.415501937718296, 7.537101678085717, 7.686841271211901, 7.840257600321258, 7.9975606963859605, 8.158664251257939, 8.323912374284278, 8.46429241346525, 8.532534018678346, 8.547954753629906, 8.563423140837948, 8.632558190280363, 8.779308266789766, 8.960133000386387, 9.14559692600586, 9.335374699431304, 9.53004884656436, 9.729798040350598, 9.899346137851621, 9.981845596621579, 10.000500230058421, 10.019194504381394, 10.102880208547141, 10.280351077360931, 10.499226724797786, 10.723758658310901, 10.954232393902616, 11.190810604876393, 11.433186556502852, 11.639214157701156, 11.739258848876776, 11.761869132574239, 11.78453428418391, 11.886118222274801, 12.102062504175796, 12.368443295419988, 12.641479052967476, 12.921848051797186, 13.209267389032787, 13.50450804154535, 13.75573440595349, 13.877876820663246, 13.905504936957382, 13.933192218261265, 14.057189641988643, 14.320445345106302, 14.645704447599158, 14.979736554633783, 15.32262751479753, 15.674338932152722, 16.03588136885583, 16.34352847320996, 16.49300203678695, 16.526794682455833, 16.560671957004136, 16.71253978816291, 17.035668844712344, 17.434010739522698, 17.84314530165229, 18.264096793973508, 18.696515722478523, 19.14046886982018, 19.517963861675625, 19.701396504969345, 19.742893444790784, 19.78450054115753, 19.97109573013528, 20.368158364058974, 20.858564133005046, 21.361896819449647, 21.8794194697455, 22.411184421470892, 22.957460407447236, 23.42272716671711, 23.649223642376054, 23.700421532773294, 23.75174690222655, 23.98171201324251, 24.470336497466036, 25.07469667529555, 25.6955981868505, 26.333565570673464, 26.990303388097605, 27.665822584618137, 28.240818668116308, 28.520979116960056, 28.58435695177069, 28.64787979805371, 28.932318511014596, 29.537945234299123, 30.285241564964902, 31.053481131806834, 31.84603036336732, 32.660052266971256, 33.498473648451004, 34.21270774745683, 34.56002049375231, 34.63858013544015, 34.71734419083556, 35.070527073111855, 35.82252338559408, 36.75262541957011, 37.70875225242747, 38.69427510166241, 39.70945604372708, 40.75349520709978, 41.6432196240403, 42.07744135767592, 42.17570330661571, 42.27434802097903, 42.71683317381516, 43.65548463012375, 44.81868836735161, 46.015850278126656, 47.24952157420251, 48.51964778126157, 49.82915889963133, 50.94582332262128, 51.48993368998417, 51.613014738589186, 51.736418669573666, 52.28980126628733, 53.46788459787887, 54.926064140092464, 56.429232165910676, 57.9793715319061, 59.57785706220585, 61.225726037071, 62.63157437237743, 63.316442135358585, 63.47131823633973, 63.62658419712615, 64.32228778323679, 65.80694149104573, 67.64729345867835, 69.54595883524703, 71.50337686616264, 73.52638296604364, 75.61018237143217, 77.3869870158372, 78.252979234613, 78.44907035211573, 78.64573818186976, 79.52841375333315, 81.41088662740687, 83.74773097596072, 86.15889507589581, 88.64639175269761, 91.21161249899932, 93.86272916342507, 96.12574473744314, 97.22898895466753, 97.47898721120424, 97.72974490653614, 98.85547684141638, 101.25824172659568, 104.24265875010403, 107.31669233717439, 110.49335603808893, 113.77789439378164, 117.16891192223211, 120.06952507144794, 121.48418354154455, 121.80434339535448, 122.12547926002134, 123.57445427686022, 126.65591832941772, 130.47435878986147, 134.42587522293746, 138.51657983847542, 142.74321567715603, 147.11294018738295, 150.8651922732641, 152.7007943263639, 153.1164352954742, 153.5333282731953, 155.40057312183262, 159.38417452601203, 164.331224183873, 169.4568371709892, 174.75370848117112, 180.2436984171155, 185.93551567509576, 190.81909842640042, 193.20201791937316, 193.74082438578978, 194.2811017100033, 196.70457242724416, 201.87948441063213, 208.3355481655091, 215.03424112360966, 221.9779607803627, 229.15914024425572, 236.63218235270517, 243.0427967080928, 246.172272898207, 246.88010981061524, 247.5902319358564, 250.77983186016056, 257.5928753652067, 266.07865076015594, 274.8940874811377, 284.0664585622198, 293.55711867291234, 303.43259315835013, 311.9191042685543, 316.06978953809386, 317.0112429418846, 317.95598378785616, 322.20240314117115, 331.2696875775416, 342.57039750752386, 354.31873722648857, 366.4915771788996, 379.1571255406094, 392.37157874418926, 403.6759314820606, 409.2147313728582, 410.4710952795329, 411.73200047698805, 417.401380291183, 429.55668526127164, 444.76514348410416, 460.6319311961865, 477.06772409333007, 494.0913514040008, 511.846975326687, 527.1296955729729, 534.6599927798248, 536.3622334606906, 538.0719864614132, 545.7311591079557, 562.1512337805658, 582.6212944247804, 603.961805287101, 626.1954185372975, 649.2723680459515, 673.2867532657598, 694.0958907559112, 704.2054190087777, 706.4989011909236, 708.8014077729313, 719.1629982013491, 741.3785328584695, 769.0335605202606, 797.9718273760868, 827.9630292182817, 858.9894037970136, 891.2134623503166, 918.8719406950688, 932.337987387322, 935.3835383417055, 938.4368482244317, 952.1260724126367, 980.8878407560406, 1016.6334798135068, 1053.4661831874187, 1091.4636635449167, 1130.9270023180031, 1170.5424514885415, 1203.2569681529405, 1219.4077662219324, 1223.053987664097, 1226.7002285464457, 1242.935563385169, 1277.0127332903417, 1318.4869734478734, 1360.0700850121896, 1401.0398669553467, 1440.785285112752, 1479.807805845662, 1511.7447105793008, 1526.5298750125532, 1529.864276641832, 1533.2697867925367, 1548.1049118058068, 1578.974568907589, 1614.079068921482, 1645.9783467885634, 1676.9128588315696, 1706.8017794996795, 1734.503648169726, 1756.664714384578, 1766.374084505608, 1768.50578796377, 1770.6195302390954, 1779.9990355297762, 1798.199113709138, 1817.3119856661137, 1834.456730372531, 1849.5961777287016, 1862.5846780083566, 1874.617781466855, 1883.04897
[truncated: 2,334,157 more chars]
