# Supplementary material for: NRV: An open framework for in silico evaluation of peripheral nerve electrical stimulation strategies
Source: PLoS Comput Biol. 2024 Jul 12;20(7):e1011826. doi: 10.1371/journal.pcbi.1011826 (PMC11268605; doi:10.1371/journal.pcbi.1011826)
Supplement: S3 Archive — Python scripts and data files to generate and plot the in silico study replication. (ZIP) [file pcbi.1011826.s012.zip › S3_Archive/data/raw_results/elec_pos_2_PW_50_us/Fascicle_2_spike_summary.csv]

340	132.5964230435861	79.79937672456731	12.36	True	-10.204081632653061	0
480	-120.30904233212334	264.80733894567084	11.61	True	-10.204081632653061	0
30	-56.97114994961032	-214.80549037910947	11.76	True	-10.204081632653061	0
250	16.998421108630396	-3.5278751904389836	10.7	True	-10.204081632653061	0
330	-85.95367360647963	86.91200481232725	10.39	True	-10.204081632653061	0
110	-175.4230364367915	-120.32722448231279	10.09	True	-10.204081632653061	0
150	197.67731971148868	-101.47433415083388	8.73	True	-10.204081632653061	0
80	102.02216260763905	-173.26770018307633	8.73	True	-10.204081632653061	0
230	63.293357992665754	-23.84899982166869	8.73	True	-10.204081632653061	0
320	179.06451258661053	59.90916162853361	7.82	True	-10.204081632653061	0
10	-12.24891978277886	-236.5549280426187	7.21	True	-10.204081632653061	0
130	-233.0492986561035	-80.86820707050722	6.3	True	-10.204081632653061	0
489	53.45029175491458	240.3934219306383	6.15	True	-10.204081632653061	0
251	42.67214575926085	-9.105371099530533	11.91	True	-10.204081632653061	0
111	-150.84607048007467	-126.1329459122711	10.09	True	-10.204081632653061	0
151	221.08040837266	-91.05545111629924	12.36	True	-10.204081632653061	0
231	88.6484922627889	-23.379100912651825	12.06	True	-10.204081632653061	0
81	126.90366794838876	-170.4565495851591	11.15	True	-10.204081632653061	0
210	107.05241017370889	-38.4098052882111	5.55	True	-10.204081632653061	0
170	145.7883305090018	-91.0114453925642	5.7	True	-10.204081632653061	0
321	202.81765344010896	64.51078255567568	10.24	True	-10.204081632653061	0
120	39.99796946549647	-143.0529195784404	5.39	True	-10.204081632653061	0
11	11.913530449886004	-237.38784975360073	11.0	True	-10.204081632653061	0
200	-129.6622831041083	-44.39676404040964	5.24	True	-10.204081632653061	0
350	-151.09284926463735	106.43387216743673	4.94	True	-10.204081632653061	0
252	66.79125738370345	1.4659005482056726	10.39	True	-10.204081632653061	0
152	254.51575651744034	-84.46914565895347	10.7	True	-10.204081632653061	0
232	113.945570753533	-16.587845379747407	10.24	True	-10.204081632653061	0
490	68.22722318211268	223.99204628396544	8.12	True	-10.204081632653061	0
12	38.27832043348874	-238.06288160137743	11.61	True	-10.204081632653061	0
201	-106.87697421869089	-47.20838289444837	9.79	True	-10.204081632653061	0
322	225.23054662940356	54.130063660414784	9.03	True	-10.204081632653061	0
0	-199.611744981054	-211.82480804580473	4.18	True	-10.204081632653061	0
131	-211.93666356285937	-81.17728983007314	5.85	True	-10.204081632653061	0
341	149.62942016210786	96.00008023784842	4.64	True	-10.204081632653061	0
253	96.32006781018781	2.207348075888149	11.15	True	-10.204081632653061	0
240	-222.6128035490298	5.392839203843193	4.03	True	-10.204081632653061	0
153	-252.3635001133063	-67.68348758406044	10.39	True	-10.204081632653061	0
220	-160.32077292983908	-24.79587412486822	4.03	True	-10.204081632653061	0
190	119.02027065606127	-70.31029072648252	3.88	True	-10.204081632653061	0
202	-80.66508881041214	-51.625568646948565	13.27	True	-10.204081632653061	0
100	80.94537862834412	-170.1069685273035	3.88	True	-10.204081632653061	0
13	49.90117632043167	-261.103092161686	9.64	True	-10.204081632653061	0
331	-65.32117582149885	96.08963428014467	4.33	True	-10.204081632653061	0
323	250.612096105224	45.9993861595001	11.0	True	-10.204081632653061	0
233	131.85806587651862	-32.29532332073587	7.52	True	-10.204081632653061	0
1	-178.84781723755322	-225.34378180627655	15.09	True	-10.204081632653061	0
20	195.3781282155548	-220.74514599367828	3.73	True	-10.204081632653061	0
300	193.450059744494	44.60295858896444	3.73	True	-10.204081632653061	0
254	122.7165935308293	8.706324323040402	12.97	True	-10.204081632653061	0
342	179.90298309373523	100.74343400383518	12.21	True	-10.204081632653061	0
132	-199.83532842471578	-116.04249666428238	9.48	True	-10.204081632653061	0
121	59.869628235970566	-136.80168316786538	4.94	True	-10.204081632653061	0
241	-202.5516413086325	-1.9163180071173487	7.97	True	-10.204081632653061	0
211	122.59454540570526	-51.38826440302682	4.64	True	-10.204081632653061	0
234	156.1206859711189	-24.953444389685878	13.12	True	-10.204081632653061	0
203	-51.15222389188864	-41.05745414878589	10.24	True	-10.204081632653061	0
481	-103.94996867970531	227.33536436583532	3.73	True	-10.204081632653061	0
171	157.4455802589619	-74.49727623386428	4.48	True	-10.204081632653061	0
21	220.7651750295476	-204.42402158830262	11.45	True	-10.204081632653061	0
112	-125.95630116992443	-136.89359149868017	4.18	True	-10.204081632653061	0
491	92.93285740017299	223.38550741000324	5.09	True	-10.204081632653061	0
101	136.76762576231457	-148.05047844673354	7.52	True	-10.204081632653061	0
82	171.36012379249198	-168.81562596379513	4.18	True	-10.204081632653061	0
221	-140.06292820882962	-26.384747395725306	6.3	True	-10.204081632653061	0
133	-165.86640125277484	-96.25215177572684	11.45	True	-10.204081632653061	0
160	-68.31819911768642	-76.92879268016009	3.27	True	-10.204081632653061	0
290	-15.827974533280978	42.872045791254116	3.27	True	-10.204081632653061	0
180	-86.50659350192569	-74.2461575868396	3.27	True	-10.204081632653061	0
351	-122.08800015535583	94.96946380766727	4.48	True	-10.204081632653061	0
122	81.89619228859434	-145.19041537017355	11.91	True	-10.204081632653061	0
332	-42.112984255302315	81.80138908490908	6.61	True	-10.204081632653061	0
242	-177.80543959212497	-7.274384295230339	12.52	True	-10.204081632653061	0
212	148.09282080285124	-52.19893028385035	13.73	True	-10.204081632653061	0
172	198.25804048538888	-75.99940131200952	12.21	True	-10.204081632653061	0
22	-223.94096541997888	-189.78563649603322	10.85	True	-10.204081632653061	0
204	-26.967654875628988	-44.55309977858548	8.73	True	-10.204081632653061	0
83	200.81754184713228	-163.47668041455677	12.52	True	-10.204081632653061	0
492	80.78126221282896	244.8435626658757	10.55	True	-10.204081632653061	0
291	2.6101930364903523	57.27603135344813	12.82	True	-10.204081632653061	0
235	181.10885638915664	-21.837844386108983	7.06	True	-10.204081632653061	0
102	160.8580779734213	-149.1661089593645	10.39	True	-10.204081632653061	0
140	-26.622157840452342	-120.35502281412207	2.97	True	-10.204081632653061	0
161	-47.10714014121894	-81.74191238861503	10.24	True	-10.204081632653061	0
123	110.48528710661381	-147.54766477531552	15.24	True	-10.204081632653061	0
301	211.33993621883968	36.696111946986335	5.55	True	-10.204081632653061	0
352	-102.67128796329463	106.14153348746599	10.24	True	-10.204081632653061	0
14	72.29594777215559	-260.9664791212204	4.94	True	-10.204081632653061	0
243	-150.9629286385314	-3.8959527871182367	11.45	True	-10.204081632653061	0
255	136.11572642774615	-11.375031476671928	5.09	True	-10.204081632653061	0
213	173.4005686068412	-44.33559602479569	8.88	True	-10.204081632653061	0
31	-35.064796512279536	-209.83817986573143	3.12	True	-10.204081632653061	0
205	-3.316927251264151	-54.21393621929724	12.06	True	-10.204081632653061	0
2	-154.0302214447346	-225.04125661418132	4.64	True	-10.204081632653061	0
493	106.67914877599921	244.85838283576004	11.15	True	-10.204081632653061	0
173	234.9275871020267	-69.99049587466027	7.97	True	-10.204081632653061	0
162	-16.324976847484727	-99.86985441616588	12.67	True	-10.204081632653061	0
141	-4.723723534333877	-124.34569455943819	11.3	True	-10.204081632653061	0
103	185.27583936136685	-142.00575244418548	10.39	True	-10.204081632653061	0
154	-195.04801349915567	-70.38672081704662	4.03	True	-10.204081632653061	0
222	-118.31460757832151	-27.35218031488088	5.7	True	-10.204081632653061	0
292	22.46029323024964	41.42360742207382	7.97	True	-10.204081632653061	0
482	-103.36409515578255	248.63190088042109	4.94	True	-10.204081632653061	0
302	232.27653474342094	29.125238591897983	8.73	True	-10.204081632653061	0
256	149.15984073303628	6.965558701594884	10.09	True	-10.204081632653061	0
214	197.40682398055145	-39.00621638338041	10.24	True	-10.204081632653061	0
32	-13.046948505275727	-212.13479944233	11.0	True	-10.204081632653061	0
113	-106.39581961927885	-137.86023513707983	4.94	True	-10.204081632653061	0
163	14.116658295355178	-105.00339130707081	12.67	True	-10.204081632653061	0
3	-138.6177873676037	-240.3175975060084	8.58	True	-10.204081632653061	0
333	-22.23839723285418	88.33063507793794	4.94	True	-10.204081632653061	0
142	20.2668983273155	-131.17317163012967	10.55	True	-10.204081632653061	0
324	-243.5338314244754	66.74542637591564	3.88	True	-10.204081632653061	0
494	132.27057846483856	229.65045476744166	7.82	True	-10.204081632653061	0
155	-191.64581405989085	-92.3550968868555	10.39	True	-10.204081632653061	0
483	-69.86242162561088	260.3137099227222	10.7	True	-10.204081632653061	0
280	214.98238296706066	17.91229983393313	2.36	True	-10.204081632653061	0
114	-84.67532229861504	-129.23061259085543	11.76	True	-10.204081632653061	0
215	221.405778175229	-32.41801622255081	9.48	True	-10.204081632653061	0
15	87.43795097768529	-247.8855567994923	4.94	True	-10.204081632653061	0
223	-97.04428870739318	-25.95534099659985	6.76	True	-10.204081632653061	0
4	-115.2157266014826	-247.718838373861	10.39	True	-10.204081632653061	0
143	43.852947321360624	-119.76002503590584	11.91	True	-10.204081632653061	0
495	156.76676332173352	231.18563830545588	11.15	True	-10.204081632653061	0
244	-128.04474288102938	-9.260548012969522	5.55	True	-10.204081632653061	0
484	-55.59431079624824	238.5267217889953	11.3	True	-10.204081632653061	0
134	-144.96823695655448	-104.89518371667317	3.88	True	-10.204081632653061	0
325	-223.15285408814907	59.60066170551492	9.03	True	-10.204081632653061	0
257	169.1139778006125	-4.240102311853264	5.39	True	-10.204081632653061	0
224	-72.2625321481275	-24.728105716393294	12.97	True	-10.204081632653061	0
216	257.98918700747805	-29.60242477876492	10.24	True	-10.204081632653061	0
115	-62.724543737016106	-116.76485713816604	8.58	True	-10.204081632653061	0
496	183.8202523879404	232.00007086622955	12.82	True	-10.204081632653061	0
5	-89.19322499525508	-247.3558239540168	11.3	True	-10.204081632653061	0
293	42.006778187320435	32.38416056375876	4.79	True	-10.204081632653061	0
334	-5.590297981753162	99.75943752103696	5.39	True	-10.204081632653061	0
326	-193.67141663529452	81.11643642867175	9.79	True	-10.204081632653061	0
343	186.54261699460187	79.03325694919177	3.12	True	-10.204081632653061	0
353	-80.08534721026945	108.38790716661624	3.88	True	-10.204081632653061	0
23	-201.70798994781478	-192.79711336648242	3.88	True	-10.204081632653061	0
485	-32.62077061916463	245.35639481561915	6.45	True	-10.204081632653061	0
164	27.409569972816037	-85.40783270282172	4.64	True	-10.204081632653061	0
370	-162.26875662904197	125.72450616521687	9.48	True	-10.204081632653061	0
217	-220.96900181775052	-15.296842189397557	7.52	True	-10.204081632653061	0
294	62.088280687930286	44.036612683158154	11.76	True	-10.204081632653061	0
335	14.026449176484071	87.00128348928764	11.3	True	-10.204081632653061	0
6	-65.82025580067143	-240.2166522120828	7.52	True	-10.204081632653061	0
104	207.44059619494672	-141.08848750264818	3.88	True	-10.204081632653061	0
144	64.05390909948426	-107.70816566474976	5.09	True	-10.204081632653061	0
135	-129.83481518361287	-117.38808903914475	5.24	True	-10.204081632653061	0
191	137.1788857494431	-72.85015019787083	2.67	True	-10.204081632653061	0
24	-179.7269446931214	-195.382854567785	10.24	True	-10.204081632653061	0
33	9.387429246832022	-214.88506981729677	4.03	True	-10.204081632653061	0
225	-48.80341031464696	-18.07406747694062	5.85	True	-10.204081632653061	0
497	225.70696688889785	205.1296464629802	6.15	True	-10.204081632653061	0
206	18.246105106200805	-42.78905013502026	3.58	True	-10.204081632653061	0
380	58.46392015291508	134.32639314825124	5.55	True	-10.204081632653061	0
371	-139.38373927455092	133.0520438901681	8.73	True	-10.204081632653061	0
181	-59.42735496159144	-61.114911678631756	2.97	True	-10.204081632653061	0
295	87.33961599444591	49.266138474204645	9.48	True	-10.204081632653061	0
303	-241.1812065174291	48.02241361081668	3.58	True	-10.204081632653061	0
165	45.87546328410045	-95.2240920681563	7.06	True	-10.204081632653061	0
136	-106.82438285928124	-114.74415119578285	11.0	True	-10.204081632653061	0
281	244.69342643703763	11.635607077838744	3.88	True	-10.204081632653061	0
218	-200.7478515063644	-24.188458865824405	6.61	True	-10.204081632653061	0
226	-25.924180058234477	-20.255609160555885	9.94	True	-10.204081632653061	0
236	200.62127313640573	-17.037911059287886	2.97	True	-10.204081632653061	0
16	105.71318855179383	-241.4016116887519	3.88	True	-10.204081632653061	0
34	30.047449815546315	-215.01998713542167	7.21	True	-10.204081632653061	0
116	-43.82424588476205	-127.26422642149402	4.33	True	-10.204081632653061	0
304	-223.306504912945	34.60681681606349	11.0	True	-10.204081632653061	0
227	0.7983396849435799	-25.982643346279488	14.64	True	-10.204081632653061	0
258	188.69983062147548	-2.728531691400392	4.03	True	-10.204081632653061	0
336	37.11172885652983	84.17463237061486	5.24	True	-10.204081632653061	0
354	-46.6984050409775	102.00496422096353	4.64	True	-10.204081632653061	0
192	175.97194966454705	-66.7188194109129	5.85	True	-10.204081632653061	0
381	79.03482300920483	128.69237218388355	6.91	True	-10.204081632653061	0
390	-169.59996726639045	146.26643110179424	4.18	True	-10.204081632653061	0
282	-240.85313044105467	16.796950839083735	8.88	True	-10.204081632653061	0
124	127.16846276741734	-130.22734647105318	2.82	True	-10.204081632653061	0
219	-179.83956157799585	-32.68199446108531	8.27	True	-10.204081632653061	0
156	-154.51478674361974	-69.76638737424733	3.27	True	-10.204081632653061	0
486	-15.497227532911795	256.4531068186664	4.33	True	-10.204081632653061	0
7	-45.39802262462993	-234.98754962873335	4.64	True	-10.204081632653061	0
337	58.10927660372444	94.77507802842155	11.45	True	-10.204081632653061	0
166	65.8532574716619	-87.09920314882703	6.0	True	-10.204081632653061	0
382	103.4881713766704	127.41503268113095	12.06	True	-10.204081632653061	0
372	-131.83261365868188	112.28051625921714	5.24	True	-10.204081632653061	0
174	254.57732123900652	-62.69659263091867	2.82	True	-10.204081632653061	0
391	-148.9194492275717	156.38775984369778	11.76	True	-10.204081632653061	0
193	215.30332710090372	-56.31356818777755	9.48	True	-10.204081632653061	0
137	-81.8299076631573	-105.60047174578138	5.7	True	-10.204081632653061	0
283	-197.89717435192637	36.74022084651754	9.79	True	-10.204081632653061	0
84	220.85635442665827	-153.28238497064103	2.36	True	-10.204081632653061	0
125	148.30922670879548	-127.34293441815815	9.79	True	-10.204081632653061	0
355	-26.838421899426216	109.15630029235562	7.52	True	-10.204081632653061	0
373	-115.15953026824663	128.16653518929022	10.55	True	-10.204081632653061	0
487	1.2058771499637106	243.48832521637712	7.82	True	-10.204081632653061	0
167	86.3423409437917	-106.5385788454786	9.33	True	-10.204081632653061	0
175	-241.0851734044338	-45.37030444828878	9.48	True	-10.204081632653061	0
117	-22.812869997910475	-139.13617586478065	5.09	True	-10.204081632653061	0
305	-200.7870081592613	59.388081088565855	5.7	True	-10.204081632653061	0
296	104.25235842063928	23.51253283429683	4.33	True	-10.204081632653061	0
126	178.18695638784263	-117.2791790591008	11.0	True	-10.204081632653061	0
392	-124.45165180641781	151.22216337481635	8.12	True	-10.204081632653061	0
194	240.57687026831204	-47.17346312525525	8.88	True	-10.204081632653061	0
237	218.2716562793658	-10.599011748794984	4.48	True	-10.204081632653061	0
228	25.46650355952733	-24.96771371595353	4.79	True	-10.204081632653061	0
488	27.654007781525916	241.518000153474	15.09	True	-10.204081632653061	0
90	-117.66165124410989	-157.1701756516897	9.79	True	-10.204081632653061	0
374	-88.40546210100594	130.28153727487725	13.12	True	-10.204081632653061	0
356	-9.496223521106696	123.53031582810165	7.67	True	-10.204081632653061	0
383	127.56979327988657	129.1185961531524	6.0	True	-10.204081632653061	0
284	-174.74741516803826	38.17358189170124	6.45	True	-10.204081632653061	0
118	-2.170435504590426	-151.19737486495532	12.67	True	-10.204081632653061	0
207	35.843844203501476	-49.16168497841373	3.73	True	-10.204081632653061	0
306	-177.5906127127694	61.54612938134466	10.55	True	-10.204081632653061	0
176	-221.52526191744474	-60.51051969611222	9.64	True	-10.204081632653061	0
182	-40.991939351996415	-60.51675559879092	3.73	True	-10.204081632653061	0
238	240.65611373747086	-11.222773144863593	10.24	True	-10.204081632653061	0
310	-46.75769030135683	60.90306177198273	2.52	True	-10.204081632653061	0
338	81.07512864648898	91.35885447518403	4.94	True	-10.204081632653061	0
357	13.89323856164309	113.90432581209791	12.67	True	-10.204081632653061	0
285	-150.88710645210116	39.96820200160169	11.3	True	-10.204081632653061	1
297	109.64976290137064	43.32028699203857	6.61	True	-10.204081632653061	0
91	-93.25807212282069	-155.47774240010676	8.88	True	-10.204081632653061	0
360	74.75687558426975	109.2996898316115	2.82	True	-10.204081632653061	0
208	58.68918037008827	-47.432498630399074	9.33	True	-10.204081632653061	0
307	-152.4140086571496	65.87896216779627	10.55	True	-10.204081632653061	1
183	-22.08628204818133	-73.34104975136307	11.61	True	-10.204081632653061	0
239	-254.60236640254269	-5.457903801825131	13.12	True	-10.204081632653061	0
327	-149.84075642601204	87.53090360169104	2.82	True	-10.204081632653061	0
311	-24.28571825744275	64.42228946605229	12.97	True	-10.204081632653061	0
339	104.82047291638413	85.58608098273656	14.03	True	-10.204081632653061	0
145	74.01420849215185	-124.01960826606272	3.12	True	-10.204081632653061	0
440	-44.13868275703178	191.63977732639148	12.82	True	-10.204081632653061	0
460	-82.60588560275059	236.74136858061286	12.82	True	-10.204081632653061	0
177	-174.5601288706494	-73.43203552076821	7.36	True	-10.204081632653061	0
17	122.90711966850212	-233.88077207488828	3.42	True	-10.204081632653061	0
430	210.2267487912177	164.60745815073884	10.55	True	-10.204081632653061	0
298	152.85172834487838	54.181677113319274	15.24	True	-10.204081632653061	0
25	-162.0600810701191	-207.98834803949498	2.97	True	-10.204081632653061	0
168	109.16150525916008	-97.05488579359111	4.79	True	-10.204081632653061	0
410	-210.8607535706751	150.65749548007847	9.03	True	-10.204081632653061	0
138	-64.71322421206648	-95.37900477759484	4.18	True	-10.204081632653061	0
105	225.1400033190401	-136.0971267362804	2.97	True	-10.204081632653061	0
209	83.52225703388673	-49.04991327799292	10.24	True	-10.204081632653061	0
308	-86.92083811048064	61.213332424283024	11.0	True	-10.204081632653061	0
184	2.4093742481946347	-81.28144469699008	9.94	True	-10.204081632653061	0
245	-109.1588811937342	-10.599061243430144	2.21	True	-10.204081632653061	0
127	200.29741148672298	-123.04833480712948	4.64	True	-10.204081632653061	0
146	107.59136926119388	-119.67582451233864	10.55	True	-10.204081632653061	0
157	-145.81718515584743	-86.10075915877046	3.58	True	-10.204081632653061	0
178	-131.8324946448447	-67.88161572683086	12.06	True	-10.204081632653061	0
18	145.50118762962722	-231.3657572117566	12.06	True	-10.204081632653061	0
358	36.59455540091542	104.95442235248119	6.0	True	-10.204081632653061	0
286	-107.00385670181105	41.3921872531371	6.61	True	-10.204081632653061	1
431	-217.96126656615994	173.3784171329016	8.42	True	-10.204081632653061	0
139	-41.54964826009736	-105.67033273635552	9.03	True	-10.204081632653061	0
309	-64.25208784212822	73.67702073958749	10.55	True	-10.204081632653061	0
246	-88.72330973314158	-3.4935210489940705	10.85	True	-10.204081632653061	0
185	20.39184653648472	-64.30773032086002	9.48	True	-10.204081632653061	0
158	-124.0647419876348	-94.2076551093361	12.67	True	-10.204081632653061	0
299	174.15185322184675	37.99362667041573	6.76	True	-10.204081632653061	0
147	131.24099016929398	-109.15871966067576	9.94	True	-10.204081632653061	0
375	-62.167561530413856	115.23640610081267	4.18	True	-10.204081632653061	0
128	220.39023852587698	-116.16481932803694	7.82	True	-10.204081632653061	0
19	171.56464880261288	-233.56593661500852	9.94	True	-10.204081632653061	0
461	-64.38198386408986	215.26413798578974	5.85	True	-10.204081632653061	0
270	-25.234483572634968	23.12044291124208	10.24	True	-10.204081632653061	0
328	-133.14495909990507	78.347457050435	5.24	True	-10.204081632653061	0
195	-239.95556438969925	-23.783363213347698	3.73	True	-10.204081632653061	0
420	20.546334714674945	172.13224498897353	4.33	True	-10.204081632653061	0
229	43.461091917531	-32.04784706181461	3.88	True	-10.204081632653061	0
247	-63.03421003466591	0.5262155515959129	11.0	True	-10.204081632653061	0
186	45.8735238970826	-70.32333423330364	12.82	True	-10.204081632653061	0
26	-143.1048042946009	-208.53543494509796	4.94	True	-10.204081632653061	0
271	1.3108811436595018	27.107437614678634	13.12	True	-10.204081632653061	0
344	221.65229944921924	74.44797914811532	2.06	True	-10.204081632653061	0
179	-105.75556509133982	-70.05606018846694	5.85	True	-10.204081632653061	0
159	-98.78974982144368	-91.23013804895335	8.42	True	-10.204081632653061	0
329	-109.5043015999974	75.20133175732094	12.21	True	-10.204081632653061	0
129	242.08437516893704	-106.29318716789533	9.48	True	-10.204081632653061	0
462	-41.932082918033196	217.39429776727573	8.88	True	-10.204081632653061	0
287	-86.05283834016491	37.843759440332555	5.7	True	-10.204081632653061	0
361	93.19285769272462	106.68440722286358	4.03	True	-10.204081632653061	0
345	244.30783891831112	72.67531717763542	13.58	True	-10.204081632653061	0
470	112.46010742275833	223.16020593136167	3.73	True	-10.204081632653061	0
85	-239.1354051854746	-117.59813236667554	2.82	True	-10.204081632653061	0
248	-36.20831565522398	1.533158351835885	8.12	True	-10.204081632653061	0
27	-124.44011629142466	-221.39728313980527	8.58	True	-10.204081632653061	0
400	71.17148075355401	149.17115396355712	3.58	True	-10.204081632653061	0
288	-64.302041072924	47.362445472275795	11.76	True	-10.204081632653061	0
362	120.14226565508666	107.5562784312621	9.48	True	-10.204081632653061	0
169	126.29872183184436	-87.8252932453911	3.88	True	-10.204081632653061	0
432	-196.2772807222382	169.77002768686822	4.48	True	-10.204081632653061	0
196	-219.86722672743218	-36.97387510848329	5.7	True	-10.204081632653061	0
393	-104.26858733177279	146.96285037041446	2.97	True	-10.204081632653061	0
106	241.94392238946057	-128.06756647880027	3.88	True	-10.204081632653061	0
249	-9.828602148526647	1.0233675672993985	13.42	True	-10.204081632653061	0
119	20.77003018544758	-153.1151052475261	3.12	True	-10.204081632653061	0
411	-172.90677812509554	165.06783014718866	3.73	True	-10.204081632653061	0
86	-220.93450189678762	-128.8564596488948	9.79	True	-10.204081632653061	0
148	157.69097532606784	-107.34786932348572	4.48	True	-10.204081632653061	0
187	69.63697138590487	-66.94714226513084	5.09	True	-10.204081632653061	0
259	205.98803805522223	3.0743932710941584	2.21	True	-10.204081632653061	0
421	40.176527874843416	171.0612683173588	4.79	True	-10.204081632653061	0
92	-73.36805144940011	-148.68769744537147	3.27	True	-10.204081632653061	0
441	-23.238964632513145	207.47930927877206	3.42	True	-10.204081632653061	0
376	-43.791700700671406	121.30878213884777	4.33	True	-10.204081632653061	0
346	-243.3646534960284	87.01119438806236	6.61	True	-10.204081632653061	0
197	-199.2924158233785	-48.156843565458026	11.15	True	-10.204081632653061	0
394	-84.92405880036455	156.79655478992962	10.24	True	-10.204081632653061	0
289	-40.13997233290155	41.82437168686116	7.67	True	-10.204081632653061	0
463	-22.005858187454184	227.18359084620292	5.39	True	-10.204081632653061	0
35	45.366405204957026	-199.4765552598235	2.06	True	-10.204081632653061	0
412	-157.70877497525856	181.04106854112248	10.24	True	-10.204081632653061	0
188	91.1888088735308	-79.7764008846839	15.09	True	-10.204081632653061	0
149	174.42306125551187	-90.80636814651895	12.36	True	-10.204081632653061	0
272	23.446739317148673	18.21568841287417	4.48	True	-10.204081632653061	0
384	160.13282831125593	111.54431479128336	2.67	True	-10.204081632653061	0
347	-219.3554132880839	84.6684998327029	11.76	True	-10.204081632653061	0
377	-19.09793329357724	145.8234242216308	10.85	True	-10.204081632653061	0
433	-180.85118392202196	183.39396075971248	6.3	True	-10.204081632653061	0
8	-29.096087485929203	-226.42461680342905	2.06	True	-10.204081632653061	0
395	-62.522750896934035	137.4952703521827	10.24	True	-10.204081632653061	0
422	61.306227721388666	167.70441751297298	7.82	True	-10.204081632653061	0
413	-131.8231982071356	177.12810765947768	11.76	True	-10.204081632653061	0
28	-103.78616139663899	-228.1623544199898	4.64	True	-10.204081632653061	0
385	175.75633117429453	127.75685805444127	12.36	True	-10.204081632653061	0
348	-178.89684050711634	104.03273491342414	14.79	True	-10.204081632653061	0
363	141.33951148634316	113.91371954560522	4.94	True	-10.204081632653061	0
378	8.223655199981003	139.92832042278425	10.39	True	-10.204081632653061	0
36	51.62127071228424	-217.64650269305557	6.15	True	-10.204081632653061	0
107	-245.04739336486386	-97.7335858439573	4.79	True	-10.204081632653061	0
423	85.62642843198184	168.41354506422687	10.85	True	-10.204081632653061	0
442	-2.194649525676301	203.94346465440884	5.39	True	-10.204081632653061	0
414	-107.41572119288006	168.44257133615372	10.09	True	-10.204081632653061	0
312	-6.3424237458437345	78.3034413032732	2.67	True	-10.204081632653061	0
401	89.93403417508765	146.12070158782925	4.18	True	-10.204081632653061	0
471	149.91531392394978	209.71721352559948	4.03	True	-10.204081632653061	0
450	178.96815460386048	184.74027813475303	2.52	True	-10.204081632653061	0
29	-81.91425024588396	-222.41760168686739	10.39	True	-10.204081632653061	0
386	221.50644124512814	113.02462738754022	9.79	True	-10.204081632653061	0
379	35.34944047908685	130.23218205549963	11.15	True	-10.204081632653061	0
37	65.51680831017616	-238.00173422439573	12.82	True	-10.204081632653061	0
108	-222.1132242925685	-102.92219084512381	12.06	True	-10.204081632653061	0
443	28.357648380246633	193.73289429455008	11.45	True	-10.204081632653061	0
472	173.0501598807763	206.50752702532512	12.52	True	-10.204081632653061	0
359	52.27619675239353	116.08196104410017	2.67	True	-10.204081632653061	0
415	-86.40375271802256	181.71903526585515	9.64	True	-10.204081632653061	0
189	103.98061653839255	-58.37348744230834	4.64	True	-10.204081632653061	0
38	90.03682000702725	-223.44102903025325	13.88	True	-10.204081632653061	0
313	26.205167197745432	66.0123131723525	7.21	True	-10.204081632653061	0
260	227.44072989308853	5.651398682378057	2.52	True	-10.204081632653061	0
416	-62.46905301891062	170.82383414024196	12.52	True	-10.204081632653061	0
402	109.48888182738696	150.73731936557436	6.0	True	-10.204081632653061	0
87	-186.00952960431428	-156.66414412941816	3.58	True	-10.204081632653061	0
434	-167.69473627242004	200.85722078026654	4.18	True	-10.204081632653061	0
109	-191.24484326029688	-137.24864066912878	6.3	True	-10.204081632653061	0
387	-232.57838914917994	123.90488169177888	5.85	True	-10.204081632653061	0
444	51.48991706987914	188.0569821464561	6.0	True	-10.204081632653061	0
349	-168.13058998526597	81.94161102172984	4.33	True	-10.204081632653061	0
417	-36.03302447246351	165.7830694624763	11.3	True	-10.204081632653061	0
403	132.50712620455155	151.64263572867233	9.79	True	-10.204081632653061	0
88	-168.15127027315043	-144.22988613065917	9.79	True	-10.204081632653061	0
50	-101.70565817228966	-204.47501414044865	12.82	True	-10.204081632653061	0
435	-145.96802576477884	202.95388788170732	9.33	True	-10.204081632653061	0
396	-40.75679761814987	140.112603034731	3.73	True	-10.204081632653061	0
198	-175.44598084543784	-53.003672702000586	3.27	True	-10.204081632653061	0
388	-209.77648102578928	126.24313223411224	9.79	True	-10.204081632653061	0
60	141.023150204001	-191.64402862708698	9.64	True	-10.204081632653061	0
418	-17.124630890264687	185.14581760733344	12.52	True	-10.204081632653061	0
464	-3.0708406775712493	223.37953790191295	3.27	True	-10.204081632653061	0
404	150.54612547369692	134.501002589871	9.79	True	-10.204081632653061	0
39	113.56391743146403	-217.0501090118882	4.94	True	-10.204081632653061	0
89	-143.7380436067243	-150.37517969524671	10.39	True	-10.204081632653061	0
397	-0.755515164380655	164.0316441289993	11.0	True	-10.204081632653061	0
199	-153.29614117004027	-46.961959518655945	12.36	True	-10.204081632653061	0
51	-76.34049516250045	-198.12552422856422	9.33	True	-10.204081632653061	0
424	107.93652483067848	170.5521829982659	3.73	True	-10.204081632653061	0
273	41.62592123695399	13.436530531279109	3.12	True	-10.204081632653061	0
465	16.99935890194719	216.49826019194535	9.18	True	-10.204081632653061	0
70	-135.0421157393974	-171.50226112540454	5.09	True	-10.204081632653061	0
61	150.889633442004	-170.6294519845948	6.76	True	-10.204081632653061	0
445	72.02136962182769	186.98552812050178	5.24	True	-10.204081632653061	0
425	129.66559112601507	177.11175064275275	11.45	True	-10.204081632653061	0
9	-29.99091800329812	-246.00990754528357	2.97	True	-10.204081632653061	0
466	43.308729248813904	216.82305134510614	13.42	True	-10.204081632653061	0
389	-188.79320638909243	151.3801518479464	5.24	True	-10.204081632653061	0
40	132.61052336536443	-212.06145597608798	4.33	True	-10.204081632653061	0
451	188.3806030970848	167.38123960129332	3.27	True	-10.204081632653061	0
52	-59.63277174129767	-182.25118672349876	6.76	True	-10.204081632653061	0
93	-59.538468428051104	-137.17074723150998	2.52	True	-10.204081632653061	0
314	40.762295500730595	51.63031004085687	3.58	True	-10.204081632653061	0
71	-115.96418777097728	-180.68337836768114	7.06	True	-10.204081632653061	0
419	6.531957845325215	185.86484402843607	4.79	True	-10.204081632653061	0
62	163.6477133667171	-187.95557875285192	6.3	True	-10.204081632653061	0
261	-208.54286242476604	17.972315259299148	3.42	True	-10.204081632653061	0
452	234.83838607402504	159.58380561903607	9.48	True	-10.204081632653061	0
364	200.62949378024027	109.63921007090183	2.67	True	-10.204081632653061	0
315	54.24342678563824	68.97053965342093	10.55	True	-10.204081632653061	0
72	-92.61295814666033	-179.75130379017182	9.64	True	-10.204081632653061	0
446	92.07828311231981	190.4946471706546	5.24	True	-10.204081632653061	0
398	26.041360501874394	153.44868798516757	4.33	True	-10.204081632653061	0
453	-224.34571896027467	197.77620783036093	11.76	True	-10.204081632653061	0
63	186.18647036475414	-184.73746557858837	9.03	True	-10.204081632653061	0
365	206.43995896208267	89.32609648903905	9.64	True	-10.204081632653061	0
316	78.07364781073237	70.66791171728958	6.91	True	-10.204081632653061	0
262	-189.0452420335381	15.436067904044792	5.7	True	-10.204081632653061	0
399	46.317886023268	151.44785359540987	6.3	True	-10.204081632653061	0
41	153.6160484359321	-209.6530145113951	4.18	True	-10.204081632653061	0
94	-41.15745140477236	-146.59370585469728	4.33	True	-10.204081632653061	0
263	-166.30837632478344	16.636329925716325	9.79	True	-10.204081632653061	0
454	-202.35140590761452	188.9727023085284	5.55	True	-10.204081632653061	0
42	176.43181863950525	-208.1910797363397	11.45	True	-10.204081632653061	0
274	57.78810275344065	21.822687604289154	3.27	True	-10.204081632653061	0
73	-74.18428180884659	-167.6121264756642	4.48	True	-10.204081632653061	0
366	228.89029530703002	91.6418436370276	5.24	True	-10.204081632653061	0
436	-125.36647751422316	198.39495737524945	2.67	True	-10.204081632653061	0
473	196.3303409212773	183.2853758642728	2.06	True	-10.204081632653061	0
275	80.72792595200589	23.970267231667666	12.67	True	-10.204081632653061	0
405	166.44991104444168	148.5697782669828	2.82	True	-10.204081632653061	0
426	148.80780750605444	165.49772909433463	3.12	True	-10.204081632653061	0
467	62.95638369645932	203.98376448194	3.12	True	-10.204081632653061	0
474	200.93270264937658	205.51061826369255	13.27	True	-10.204081632653061	0
276	132.2157847707447	34.37972539555519	11.91	True	-10.204081632653061	0
455	-187.48739972255882	203.47526739410006	5.7	True	-10.204081632653061	0
437	-107.14539063864538	191.60139353301992	6.3	True	-10.204081632653061	0
264	-144.19585741282995	18.055672734199224	4.48	True	-10.204081632653061	0
427	168.46893662051517	168.22838836606962	6.45	True	-10.204081632653061	0
53	-43.6806648145921	-194.06271387544763	2.82	True	-10.204081632653061	0
438	-88.5231872149548	208.86100388892334	14.18	True	-10.204081632653061	0
64	222.5484216931763	-171.12924448834673	3.27	True	-10.204081632653061	0
475	216.27224898477132	186.69319893310623	5.24	True	-10.204081632653061	0
277	155.1558719912062	28.983353838257646	5.24	True	-10.204081632653061	0
65	242.56472800334862	-150.62325335350704	11.0	True	-10.204081632653061	0
456	-145.22140356321444	225.84712194450472	4.94	True	-10.204081632653061	0
468	81.4409551061017	207.2641874980276	4.33	True	-10.204081632653061	0
476	-206.31876957794563	217.57296523115915	11.15	True	-10.204081632653061	0
43	198.22049246690617	-202.3690616567103	3.42	True	-10.204081632653061	0
447	110.85247437893223	188.49533023386198	2.52	True	-10.204081632653061	0
95	-24.282875622331304	-158.22288892974035	3.12	True	-10.204081632653061	0
74	-56.88492645993858	-156.95850337586137	3.42	True	-10.204081632653061	0
439	-67.99647238146467	194.9315386888136	5.39	True	-10.204081632653061	0
66	-233.3936413944854	-149.63947894329758	8.42	True	-10.204081632653061	0
457	-124.62525777685032	237.92194463291838	12.52	True	-10.204081632653061	0
448	126.84900907797784	204.71027948356098	12.97	True	-10.204081632653061	0
317	104.02364754641577	62.23476462578133	2.67	True	-10.204081632653061	0
67	-209.68934043821213	-150.53518712661858	8.88	True	-10.204081632653061	0
75	-41.10720245852788	-169.9607075705928	7.52	True	-10.204081632653061	0
449	154.12288538734373	187.35211916123808	11.3	True	-10.204081632653061	0
428	184.80387281878663	149.13318564122608	3.88	True	-10.204081632653061	0
278	169.7634841563668	15.508011927398588	4.18	True	-10.204081632653061	0
367	-223.79726294458123	106.56302650473934	2.67	True	-10.204081632653061	0
469	103.33588794604368	206.63259544850678	4.03	True	-10.204081632653061	0
318	125.38575915942313	57.06693585325513	5.24	True	-10.204081632653061	0
279	192.5203525395117	21.301906160908402	12.82	True	-10.204081632653061	0
96	-21.249150284966284	-176.6950339171776	4.18	True	-10.204081632653061	0
44	207.74771379560107	-185.72932468451455	3.88	True	-10.204081632653061	0
265	-127.27942447097445	9.901361062715093	2.82	True	-10.204081632653061	0
319	164.74881802010788	79.248074507078	10.24	True	-10.204081632653061	0
97	18.882246941596385	-174.86599299249255	10.55	True	-10.204081632653061	0
368	-204.46133352455033	103.75460410404261	6.3	True	-10.204081632653061	0
266	-106.44449153569559	17.33313219641022	11.45	True	-10.204081632653061	0
406	198.1208161548713	127.06223039045736	2.36	True	-10.204081632653061	0
369	-185.8669107565448	129.7371754773256	8.27	True	-10.204081632653061	0
54	-26.04109670134093	-194.5133926808102	2.52	True	-10.204081632653061	0
407	223.0433544140282	137.85162948388694	9.79	True	-10.204081632653061	0
76	-2.8369424627597177	-174.1732514666792	2.97	True	-10.204081632653061	0
458	-129.2990283325944	215.8073543603277	2.67	True	-10.204081632653061	0
477	-181.88293057685067	221.79100770724224	2.52	True	-10.204081632653061	0
68	-179.51903053318512	-173.75940920677988	2.97	True	-10.204081632653061	0
429	202.55819026820242	144.15090010808666	2.97	True	-10.204081632653061	0
69	-159.00532196993555	-169.83865077071684	8.88	True	-10.204081632653061	0
267	-83.93295710035682	18.19313021147419	3.58	True	-10.204081632653061	0
77	41.26385212008334	-180.50842142914829	5.39	True	-10.204081632653061	0
78	63.356605494740585	-187.51815700902193	11.0	True	-10.204081632653061	0
98	36.348707436272676	-161.90472503718533	2.82	True	-10.204081632653061	0
268	-65.1763273353568	23.865774186757882	5.55	True	-10.204081632653061	0
79	89.07213931616114	-195.25359981367717	12.36	True	-10.204081632653061	0
45	-220.12966674400684	-168.361291581766	2.52	True	-10.204081632653061	0
478	-163.7132896666974	219.6184882811435	4.03	True	-10.204081632653061	0
99	59.372258977720435	-160.87755024061875	12.97	True	-10.204081632653061	0
479	-148.8813730876135	248.0494398980858	9.94	True	-10.204081632653061	0
46	-200.0739770588993	-171.93708978541628	7.97	True	-10.204081632653061	0
408	-241.52118353389577	106.55622207054506	2.52	True	-10.204081632653061	0
459	-112.12032058653486	210.70111271896144	2.97	True	-10.204081632653061	0
55	-8.90533202108392	-190.73715030839656	2.36	True	-10.204081632653061	0
409	-238.21558425325054	149.0914171773703	15.7	True	-10.204081632653061	0
56	9.104035153334147	-195.38444166271304	4.79	True	-10.204081632653061	0
269	-46.33829371408746	19.36202468792993	2.97	True	-10.204081632653061	0
47	-158.9511072471652	-190.45349807888357	2.36	True	-10.204081632653061	0
57	28.286897654056894	-194.86472812284998	3.27	True	-10.204081632653061	0
58	70.2475637670366	-209.37927699707154	4.48	True	-10.204081632653061	0
59	115.7161829169761	-194.01020898110153	11.0	True	-10.204081632653061	0
48	-141.2907270751433	-189.5055458142867	2.97	True	-10.204081632653061	0
49	-125.24108546728579	-199.63854999481507	4.94	True	-10.204081632653061	0
