# Supplementary material for: NRV: An open framework for in silico evaluation of peripheral nerve electrical stimulation strategies
Source: PLoS Comput Biol. 2024 Jul 12;20(7):e1011826. doi: 10.1371/journal.pcbi.1011826 (PMC11268605; doi:10.1371/journal.pcbi.1011826)
Supplement: S3 Archive — Python scripts and data files to generate and plot the in silico study replication. (ZIP) [file pcbi.1011826.s012.zip › S3_Archive/data/raw_results/elec_pos_3_PW_50_us/Fascicle_43_spike_summary.csv]

330	-109.5043015999974	75.20133175732094	12.21	True	-219.3877551020408	1
340	104.82047291638413	85.58608098273656	14.03	True	-219.3877551020408	1
230	88.6484922627889	-23.379100912651825	12.06	True	-219.3877551020408	1
250	42.67214575926085	-9.105371099530533	11.91	True	-219.3877551020408	1
30	-56.97114994961032	-214.80549037910947	11.76	True	-219.3877551020408	1
480	-148.8813730876135	248.0494398980858	9.94	True	-219.3877551020408	1
110	-175.4230364367915	-120.32722448231279	10.09	True	-219.3877551020408	1
160	-47.10714014121894	-81.74191238861503	10.24	True	-219.3877551020408	1
320	164.74881802010788	79.248074507078	10.24	True	-219.3877551020408	1
200	-106.87697421869089	-47.20838289444837	9.79	True	-219.3877551020408	1
80	102.02216260763905	-173.26770018307633	8.73	True	-219.3877551020408	1
150	197.67731971148868	-101.47433415083388	8.73	True	-219.3877551020408	1
240	-202.5516413086325	-1.9163180071173487	7.97	True	-219.3877551020408	1
10	-12.24891978277886	-236.5549280426187	7.21	True	-219.3877551020408	1
130	-233.0492986561035	-80.86820707050722	6.3	True	-219.3877551020408	1
220	-140.06292820882962	-26.384747395725306	6.3	True	-219.3877551020408	1
341	132.5964230435861	79.79937672456731	12.36	True	-219.3877551020408	1
490	53.45029175491458	240.3934219306383	6.15	True	-219.3877551020408	1
331	-85.95367360647963	86.91200481232725	10.39	True	-219.3877551020408	1
231	113.945570753533	-16.587845379747407	10.24	True	-219.3877551020408	1
481	-120.30904233212334	264.80733894567084	11.61	True	-219.3877551020408	1
251	66.79125738370345	1.4659005482056726	10.39	True	-219.3877551020408	1
161	-16.324976847484727	-99.86985441616588	12.67	True	-219.3877551020408	1
201	-80.66508881041214	-51.625568646948565	13.27	True	-219.3877551020408	1
111	-150.84607048007467	-126.1329459122711	10.09	True	-219.3877551020408	1
81	126.90366794838876	-170.4565495851591	11.15	True	-219.3877551020408	1
151	221.08040837266	-91.05545111629924	12.36	True	-219.3877551020408	1
241	-177.80543959212497	-7.274384295230339	12.52	True	-219.3877551020408	1
11	11.913530449886004	-237.38784975360073	11.0	True	-219.3877551020408	1
120	39.99796946549647	-143.0529195784404	5.39	True	-219.3877551020408	1
321	179.06451258661053	59.90916162853361	7.82	True	-219.3877551020408	1
162	14.116658295355178	-105.00339130707081	12.67	True	-219.3877551020408	1
252	96.32006781018781	2.207348075888149	11.15	True	-219.3877551020408	1
210	122.59454540570526	-51.38826440302682	4.64	True	-219.3877551020408	1
202	-51.15222389188864	-41.05745414878589	10.24	True	-219.3877551020408	1
242	-150.9629286385314	-3.8959527871182367	11.45	True	-219.3877551020408	1
491	68.22722318211268	223.99204628396544	8.12	True	-219.3877551020408	1
152	254.51575651744034	-84.46914565895347	10.7	True	-219.3877551020408	1
232	131.85806587651862	-32.29532332073587	7.52	True	-219.3877551020408	1
12	38.27832043348874	-238.06288160137743	11.61	True	-219.3877551020408	1
170	157.4455802589619	-74.49727623386428	4.48	True	-219.3877551020408	1
322	202.81765344010896	64.51078255567568	10.24	True	-219.3877551020408	1
350	-168.13058998526597	81.94161102172984	4.33	True	-219.3877551020408	1
211	148.09282080285124	-52.19893028385035	13.73	True	-219.3877551020408	1
253	122.7165935308293	8.706324323040402	12.97	True	-219.3877551020408	1
131	-211.93666356285937	-81.17728983007314	5.85	True	-219.3877551020408	1
0	-199.611744981054	-211.82480804580473	4.18	True	-219.3877551020408	1
221	-118.31460757832151	-27.35218031488088	5.7	True	-219.3877551020408	1
233	156.1206859711189	-24.953444389685878	13.12	True	-219.3877551020408	1
153	-252.3635001133063	-67.68348758406044	10.39	True	-219.3877551020408	1
203	-26.967654875628988	-44.55309977858548	8.73	True	-219.3877551020408	1
280	244.69342643703763	11.635607077838744	3.88	True	-219.3877551020408	0
171	198.25804048538888	-75.99940131200952	12.21	True	-219.3877551020408	1
13	49.90117632043167	-261.103092161686	9.64	True	-219.3877551020408	1
100	80.94537862834412	-170.1069685273035	3.88	True	-219.3877551020408	1
1	-178.84781723755322	-225.34378180627655	15.09	True	-219.3877551020408	1
20	195.3781282155548	-220.74514599367828	3.73	True	-219.3877551020408	1
323	225.23054662940356	54.130063660414784	9.03	True	-219.3877551020408	1
300	193.450059744494	44.60295858896444	3.73	True	-219.3877551020408	1
132	-199.83532842471578	-116.04249666428238	9.48	True	-219.3877551020408	1
212	173.4005686068412	-44.33559602479569	8.88	True	-219.3877551020408	1
342	149.62942016210786	96.00008023784842	4.64	True	-219.3877551020408	1
204	-3.316927251264151	-54.21393621929724	12.06	True	-219.3877551020408	1
121	59.869628235970566	-136.80168316786538	4.94	True	-219.3877551020408	1
332	-65.32117582149885	96.08963428014467	4.33	True	-219.3877551020408	1
243	-128.04474288102938	-9.260548012969522	5.55	True	-219.3877551020408	1
281	-240.85313044105467	16.796950839083735	8.88	True	-219.3877551020408	1
21	220.7651750295476	-204.42402158830262	11.45	True	-219.3877551020408	1
492	92.93285740017299	223.38550741000324	5.09	True	-219.3877551020408	1
324	250.612096105224	45.9993861595001	11.0	True	-219.3877551020408	1
172	234.9275871020267	-69.99049587466027	7.97	True	-219.3877551020408	1
234	181.10885638915664	-21.837844386108983	7.06	True	-219.3877551020408	1
112	-125.95630116992443	-136.89359149868017	4.18	True	-219.3877551020408	1
133	-165.86640125277484	-96.25215177572684	11.45	True	-219.3877551020408	1
222	-97.04428870739318	-25.95534099659985	6.76	True	-219.3877551020408	1
82	171.36012379249198	-168.81562596379513	4.18	True	-219.3877551020408	1
213	197.40682398055145	-39.00621638338041	10.24	True	-219.3877551020408	1
343	179.90298309373523	100.74343400383518	12.21	True	-219.3877551020408	1
101	136.76762576231457	-148.05047844673354	7.52	True	-219.3877551020408	1
163	27.409569972816037	-85.40783270282172	4.64	True	-219.3877551020408	1
290	-15.827974533280978	42.872045791254116	3.27	True	-219.3877551020408	1
122	81.89619228859434	-145.19041537017355	11.91	True	-219.3877551020408	1
254	136.11572642774615	-11.375031476671928	5.09	True	-219.3877551020408	1
351	-151.09284926463735	106.43387216743673	4.94	True	-219.3877551020408	1
22	-223.94096541997888	-189.78563649603322	10.85	True	-219.3877551020408	1
282	-197.89717435192637	36.74022084651754	9.79	True	-219.3877551020408	1
482	-103.94996867970531	227.33536436583532	3.73	True	-219.3877551020408	1
493	80.78126221282896	244.8435626658757	10.55	True	-219.3877551020408	1
223	-72.2625321481275	-24.728105716393294	12.97	True	-219.3877551020408	1
83	200.81754184713228	-163.47668041455677	12.52	True	-219.3877551020408	1
301	211.33993621883968	36.696111946986335	5.55	True	-219.3877551020408	1
123	110.48528710661381	-147.54766477531552	15.24	True	-219.3877551020408	1
102	160.8580779734213	-149.1661089593645	10.39	True	-219.3877551020408	1
333	-42.112984255302315	81.80138908490908	6.61	True	-219.3877551020408	1
291	2.6101930364903523	57.27603135344813	12.82	True	-219.3877551020408	1
214	221.405778175229	-32.41801622255081	9.48	True	-219.3877551020408	1
180	-59.42735496159144	-61.114911678631756	2.97	True	-219.3877551020408	1
140	-26.622157840452342	-120.35502281412207	2.97	True	-219.3877551020408	1
14	72.29594777215559	-260.9664791212204	4.94	True	-219.3877551020408	1
255	149.15984073303628	6.965558701594884	10.09	True	-219.3877551020408	1
494	106.67914877599921	244.85838283576004	11.15	True	-219.3877551020408	1
164	45.87546328410045	-95.2240920681563	7.06	True	-219.3877551020408	1
31	-35.064796512279536	-209.83817986573143	3.12	True	-219.3877551020408	1
2	-154.0302214447346	-225.04125661418132	4.64	True	-219.3877551020408	1
103	185.27583936136685	-142.00575244418548	10.39	True	-219.3877551020408	1
215	257.98918700747805	-29.60242477876492	10.24	True	-219.3877551020408	1
141	-4.723723534333877	-124.34569455943819	11.3	True	-219.3877551020408	1
302	232.27653474342094	29.125238591897983	8.73	True	-219.3877551020408	1
190	137.1788857494431	-72.85015019787083	2.67	True	-219.3877551020408	1
292	22.46029323024964	41.42360742207382	7.97	True	-219.3877551020408	1
154	-195.04801349915567	-70.38672081704662	4.03	True	-219.3877551020408	1
283	-174.74741516803826	38.17358189170124	6.45	True	-219.3877551020408	1
113	-106.39581961927885	-137.86023513707983	4.94	True	-219.3877551020408	1
32	-13.046948505275727	-212.13479944233	11.0	True	-219.3877551020408	1
224	-48.80341031464696	-18.07406747694062	5.85	True	-219.3877551020408	1
495	132.27057846483856	229.65045476744166	7.82	True	-219.3877551020408	1
3	-138.6177873676037	-240.3175975060084	8.58	True	-219.3877551020408	1
142	20.2668983273155	-131.17317163012967	10.55	True	-219.3877551020408	1
284	-150.88710645210116	39.96820200160169	11.3	True	-219.3877551020408	1
483	-103.36409515578255	248.63190088042109	4.94	True	-219.3877551020408	1
155	-191.64581405989085	-92.3550968868555	10.39	True	-219.3877551020408	1
114	-84.67532229861504	-129.23061259085543	11.76	True	-219.3877551020408	1
216	-220.96900181775052	-15.296842189397557	7.52	True	-219.3877551020408	1
256	169.1139778006125	-4.240102311853264	5.39	True	-219.3877551020408	1
334	-22.23839723285418	88.33063507793794	4.94	True	-219.3877551020408	1
165	65.8532574716619	-87.09920314882703	6.0	True	-219.3877551020408	1
225	-25.924180058234477	-20.255609160555885	9.94	True	-219.3877551020408	1
15	87.43795097768529	-247.8855567994923	4.94	True	-219.3877551020408	1
496	156.76676332173352	231.18563830545588	11.15	True	-219.3877551020408	1
352	-122.08800015535583	94.96946380766727	4.48	True	-219.3877551020408	1
134	-144.96823695655448	-104.89518371667317	3.88	True	-219.3877551020408	1
143	43.852947321360624	-119.76002503590584	11.91	True	-219.3877551020408	1
4	-115.2157266014826	-247.718838373861	10.39	True	-219.3877551020408	1
325	-243.5338314244754	66.74542637591564	3.88	True	-219.3877551020408	1
191	175.97194966454705	-66.7188194109129	5.85	True	-219.3877551020408	1
205	18.246105106200805	-42.78905013502026	3.58	True	-219.3877551020408	1
484	-69.86242162561088	260.3137099227222	10.7	True	-219.3877551020408	1
226	0.7983396849435799	-25.982643346279488	14.64	True	-219.3877551020408	1
115	-62.724543737016106	-116.76485713816604	8.58	True	-219.3877551020408	1
497	183.8202523879404	232.00007086622955	12.82	True	-219.3877551020408	1
166	86.3423409437917	-106.5385788454786	9.33	True	-219.3877551020408	1
23	-201.70798994781478	-192.79711336648242	3.88	True	-219.3877551020408	1
285	-127.17916264129511	29.842983080661444	6.76	True	-219.3877551020408	1
5	-89.19322499525508	-247.3558239540168	11.3	True	-219.3877551020408	1
353	-102.67128796329463	106.14153348746599	10.24	True	-219.3877551020408	1
217	-200.7478515063644	-24.188458865824405	6.61	True	-219.3877551020408	1
326	-223.15285408814907	59.60066170551492	9.03	True	-219.3877551020408	1
293	42.006778187320435	32.38416056375876	4.79	True	-219.3877551020408	1
485	-55.59431079624824	238.5267217889953	11.3	True	-219.3877551020408	1
192	215.30332710090372	-56.31356818777755	9.48	True	-219.3877551020408	1
181	-40.991939351996415	-60.51675559879092	3.73	True	-219.3877551020408	1
24	-179.7269446931214	-195.382854567785	10.24	True	-219.3877551020408	1
335	-5.590297981753162	99.75943752103696	5.39	True	-219.3877551020408	1
294	62.088280687930286	44.036612683158154	11.76	True	-219.3877551020408	1
327	-193.67141663529452	81.11643642867175	9.79	True	-219.3877551020408	1
218	-179.83956157799585	-32.68199446108531	8.27	True	-219.3877551020408	1
104	207.44059619494672	-141.08848750264818	3.88	True	-219.3877551020408	1
6	-65.82025580067143	-240.2166522120828	7.52	True	-219.3877551020408	1
235	200.62127313640573	-17.037911059287886	2.97	True	-219.3877551020408	0
135	-129.83481518361287	-117.38808903914475	5.24	True	-219.3877551020408	1
286	-107.00385670181105	41.3921872531371	6.61	True	-219.3877551020408	1
193	240.57687026831204	-47.17346312525525	8.88	True	-219.3877551020408	1
144	64.05390909948426	-107.70816566474976	5.09	True	-219.3877551020408	1
344	186.54261699460187	79.03325694919177	3.12	True	-219.3877551020408	0
498	225.70696688889785	205.1296464629802	6.15	True	-219.3877551020408	1
33	9.387429246832022	-214.88506981729677	4.03	True	-219.3877551020408	1
182	-22.08628204818133	-73.34104975136307	11.61	True	-219.3877551020408	1
336	14.026449176484071	87.00128348928764	11.3	True	-219.3877551020408	1
486	-32.62077061916463	245.35639481561915	6.45	True	-219.3877551020408	1
303	-241.1812065174291	48.02241361081668	3.58	True	-219.3877551020408	1
295	87.33961599444591	49.266138474204645	9.48	True	-219.3877551020408	1
173	254.57732123900652	-62.69659263091867	2.82	True	-219.3877551020408	0
136	-106.82438285928124	-114.74415119578285	11.0	True	-219.3877551020408	1
227	25.46650355952733	-24.96771371595353	4.79	True	-219.3877551020408	1
257	188.69983062147548	-2.728531691400392	4.03	True	-219.3877551020408	1
167	109.16150525916008	-97.05488579359111	4.79	True	-219.3877551020408	1
183	2.4093742481946347	-81.28144469699008	9.94	True	-219.3877551020408	1
116	-43.82424588476205	-127.26422642149402	4.33	True	-219.3877551020408	1
304	-223.306504912945	34.60681681606349	11.0	True	-219.3877551020408	1
16	105.71318855179383	-241.4016116887519	3.88	True	-219.3877551020408	1
34	30.047449815546315	-215.01998713542167	7.21	True	-219.3877551020408	1
174	-241.0851734044338	-45.37030444828878	9.48	True	-219.3877551020408	1
124	127.16846276741734	-130.22734647105318	2.82	True	-219.3877551020408	1
287	-86.05283834016491	37.843759440332555	5.7	True	-219.3877551020408	1
184	20.39184653648472	-64.30773032086002	9.48	True	-219.3877551020408	1
206	35.843844203501476	-49.16168497841373	3.73	True	-219.3877551020408	1
337	37.11172885652983	84.17463237061486	5.24	True	-219.3877551020408	1
354	-80.08534721026945	108.38790716661624	3.88	True	-219.3877551020408	1
156	-154.51478674361974	-69.76638737424733	3.27	True	-219.3877551020408	1
7	-45.39802262462993	-234.98754962873335	4.64	True	-219.3877551020408	1
175	-221.52526191744474	-60.51051969611222	9.64	True	-219.3877551020408	1
236	218.2716562793658	-10.599011748794984	4.48	True	-219.3877551020408	1
244	-109.1588811937342	-10.599061243430144	2.21	True	-219.3877551020408	1
137	-81.8299076631573	-105.60047174578138	5.7	True	-219.3877551020408	1
125	148.30922670879548	-127.34293441815815	9.79	True	-219.3877551020408	1
288	-64.302041072924	47.362445472275795	11.76	True	-219.3877551020408	1
185	45.8735238970826	-70.32333423330364	12.82	True	-219.3877551020408	1
84	220.85635442665827	-153.28238497064103	2.36	True	-219.3877551020408	0
207	58.68918037008827	-47.432498630399074	9.33	True	-219.3877551020408	1
219	-160.32077292983908	-24.79587412486822	4.03	True	-219.3877551020408	1
338	58.10927660372444	94.77507802842155	11.45	True	-219.3877551020408	1
487	-15.497227532911795	256.4531068186664	4.33	True	-219.3877551020408	1
305	-200.7870081592613	59.388081088565855	5.7	True	-219.3877551020408	1
245	-88.72330973314158	-3.4935210489940705	10.85	True	-219.3877551020408	1
237	240.65611373747086	-11.222773144863593	10.24	True	-219.3877551020408	1
126	178.18695638784263	-117.2791790591008	11.0	True	-219.3877551020408	1
117	-22.812869997910475	-139.13617586478065	5.09	True	-219.3877551020408	1
296	104.25235842063928	23.51253283429683	4.33	True	-219.3877551020408	1
176	-174.5601288706494	-73.43203552076821	7.36	True	-219.3877551020408	1
289	-40.13997233290155	41.82437168686116	7.67	True	-219.3877551020408	1
208	83.52225703388673	-49.04991327799292	10.24	True	-219.3877551020408	1
194	-239.95556438969925	-23.783363213347698	3.73	True	-219.3877551020408	1
238	-254.60236640254269	-5.457903801825131	13.12	True	-219.3877551020408	1
306	-177.5906127127694	61.54612938134466	10.55	True	-219.3877551020408	1
118	-2.170435504590426	-151.19737486495532	12.67	True	-219.3877551020408	1
246	-63.03421003466591	0.5262155515959129	11.0	True	-219.3877551020408	1
228	43.461091917531	-32.04784706181461	3.88	True	-219.3877551020408	1
488	1.2058771499637106	243.48832521637712	7.82	True	-219.3877551020408	1
177	-131.8324946448447	-67.88161572683086	12.06	True	-219.3877551020408	0
168	126.29872183184436	-87.8252932453911	3.88	True	-219.3877551020408	1
186	69.63697138590487	-66.94714226513084	5.09	True	-219.3877551020408	1
297	109.64976290137064	43.32028699203857	6.61	True	-219.3877551020408	1
355	-46.6984050409775	102.00496422096353	4.64	True	-219.3877551020408	1
307	-152.4140086571496	65.87896216779627	10.55	True	-219.3877551020408	1
489	27.654007781525916	241.518000153474	15.09	True	-219.3877551020408	1
25	-162.0600810701191	-207.98834803949498	2.97	True	-219.3877551020408	1
229	63.293357992665754	-23.84899982166869	8.73	True	-219.3877551020408	1
247	-36.20831565522398	1.533158351835885	8.12	True	-219.3877551020408	1
339	81.07512864648898	91.35885447518403	4.94	True	-219.3877551020408	1
145	74.01420849215185	-124.01960826606272	3.12	True	-219.3877551020408	1
105	225.1400033190401	-136.0971267362804	2.97	True	-219.3877551020408	0
187	91.1888088735308	-79.7764008846839	15.09	True	-219.3877551020408	1
298	152.85172834487838	54.181677113319274	15.24	True	-219.3877551020408	1
138	-64.71322421206648	-95.37900477759484	4.18	True	-219.3877551020408	1
308	-128.0603678652365	54.72851591589332	12.97	True	-219.3877551020408	1
209	107.05241017370889	-38.4098052882111	5.55	True	-219.3877551020408	1
195	-219.86722672743218	-36.97387510848329	5.7	True	-219.3877551020408	1
17	122.90711966850212	-233.88077207488828	3.42	True	-219.3877551020408	1
248	-9.828602148526647	1.0233675672993985	13.42	True	-219.3877551020408	1
127	200.29741148672298	-123.04833480712948	4.64	True	-219.3877551020408	1
328	-149.84075642601204	87.53090360169104	2.82	True	-219.3877551020408	1
356	-26.838421899426216	109.15630029235562	7.52	True	-219.3877551020408	1
178	-105.75556509133982	-70.05606018846694	5.85	True	-219.3877551020408	1
146	107.59136926119388	-119.67582451233864	10.55	True	-219.3877551020408	1
309	-86.92083811048064	61.213332424283024	11.0	True	-219.3877551020408	1
157	-145.81718515584743	-86.10075915877046	3.58	True	-219.3877551020408	1
18	145.50118762962722	-231.3657572117566	12.06	True	-219.3877551020408	1
169	145.7883305090018	-91.0114453925642	5.7	True	-219.3877551020408	1
139	-41.54964826009736	-105.67033273635552	9.03	True	-219.3877551020408	1
196	-199.2924158233785	-48.156843565458026	11.15	True	-219.3877551020408	1
249	16.998421108630396	-3.5278751904389836	10.7	True	-219.3877551020408	1
299	174.15185322184675	37.99362667041573	6.76	True	-219.3877551020408	1
128	220.39023852587698	-116.16481932803694	7.82	True	-219.3877551020408	1
147	131.24099016929398	-109.15871966067576	9.94	True	-219.3877551020408	1
357	-9.496223521106696	123.53031582810165	7.67	True	-219.3877551020408	1
239	-222.6128035490298	5.392839203843193	4.03	True	-219.3877551020408	1
26	-143.1048042946009	-208.53543494509796	4.94	True	-219.3877551020408	1
19	171.56464880261288	-233.56593661500852	9.94	True	-219.3877551020408	1
158	-98.78974982144368	-91.23013804895335	8.42	True	-219.3877551020408	1
329	-133.14495909990507	78.347457050435	5.24	True	-219.3877551020408	1
129	242.08437516893704	-106.29318716789533	9.48	True	-219.3877551020408	1
358	13.89323856164309	113.90432581209791	12.67	True	-219.3877551020408	1
188	103.98061653839255	-58.37348744230834	4.64	True	-219.3877551020408	1
27	-124.44011629142466	-221.39728313980527	8.58	True	-219.3877551020408	1
85	-239.1354051854746	-117.59813236667554	2.82	True	-219.3877551020408	1
345	221.65229944921924	74.44797914811532	2.06	True	-219.3877551020408	0
106	241.94392238946057	-128.06756647880027	3.88	True	-219.3877551020408	1
258	205.98803805522223	3.0743932710941584	2.21	True	-219.3877551020408	0
119	20.77003018544758	-153.1151052475261	3.12	True	-219.3877551020408	1
346	244.30783891831112	72.67531717763542	13.58	True	-219.3877551020408	1
359	36.59455540091542	104.95442235248119	6.0	True	-219.3877551020408	1
86	-220.93450189678762	-128.8564596488948	9.79	True	-219.3877551020408	1
148	157.69097532606784	-107.34786932348572	4.48	True	-219.3877551020408	1
149	174.42306125551187	-90.80636814651895	12.36	True	-219.3877551020408	1
35	45.366405204957026	-199.4765552598235	2.06	True	-219.3877551020408	1
28	-103.78616139663899	-228.1623544199898	4.64	True	-219.3877551020408	1
347	-243.3646534960284	87.01119438806236	6.61	True	-219.3877551020408	1
179	-86.50659350192569	-74.2461575868396	3.27	True	-219.3877551020408	1
8	-29.096087485929203	-226.42461680342905	2.06	True	-219.3877551020408	1
107	-245.04739336486386	-97.7335858439573	4.79	True	-219.3877551020408	1
197	-175.44598084543784	-53.003672702000586	3.27	True	-219.3877551020408	1
29	-81.91425024588396	-222.41760168686739	10.39	True	-219.3877551020408	1
189	119.02027065606127	-70.31029072648252	3.88	True	-219.3877551020408	1
348	-219.3554132880839	84.6684998327029	11.76	True	-219.3877551020408	1
108	-222.1132242925685	-102.92219084512381	12.06	True	-219.3877551020408	1
198	-153.29614117004027	-46.961959518655945	12.36	True	-219.3877551020408	1
36	51.62127071228424	-217.64650269305557	6.15	True	-219.3877551020408	1
349	-178.89684050711634	104.03273491342414	14.79	True	-219.3877551020408	1
159	-68.31819911768642	-76.92879268016009	3.27	True	-219.3877551020408	1
37	65.51680831017616	-238.00173422439573	12.82	True	-219.3877551020408	1
38	90.03682000702725	-223.44102903025325	13.88	True	-219.3877551020408	1
109	-191.24484326029688	-137.24864066912878	6.3	True	-219.3877551020408	1
87	-186.00952960431428	-156.66414412941816	3.58	True	-219.3877551020408	1
199	-129.6622831041083	-44.39676404040964	5.24	True	-219.3877551020408	1
88	-168.15127027315043	-144.22988613065917	9.79	True	-219.3877551020408	1
89	-143.7380436067243	-150.37517969524671	10.39	True	-219.3877551020408	1
39	113.56391743146403	-217.0501090118882	4.94	True	-219.3877551020408	1
259	227.44072989308853	5.651398682378057	2.52	True	-219.3877551020408	0
9	-29.99091800329812	-246.00990754528357	2.97	True	-219.3877551020408	1
310	-64.25208784212822	73.67702073958749	10.55	True	-219.3877551020408	1
311	-46.75769030135683	60.90306177198273	2.52	True	-219.3877551020408	1
312	-24.28571825744275	64.42228946605229	12.97	True	-219.3877551020408	1
313	-6.3424237458437345	78.3034413032732	2.67	True	-219.3877551020408	1
314	26.205167197745432	66.0123131723525	7.21	True	-219.3877551020408	1
315	40.762295500730595	51.63031004085687	3.58	True	-219.3877551020408	1
316	54.24342678563824	68.97053965342093	10.55	True	-219.3877551020408	1
317	78.07364781073237	70.66791171728958	6.91	True	-219.3877551020408	1
318	104.02364754641577	62.23476462578133	2.67	True	-219.3877551020408	0
319	125.38575915942313	57.06693585325513	5.24	True	-219.3877551020408	1
270	1.3108811436595018	27.107437614678634	13.12	True	-219.3877551020408	1
271	23.446739317148673	18.21568841287417	4.48	True	-219.3877551020408	1
260	-208.54286242476604	17.972315259299148	3.42	True	-219.3877551020408	1
261	-189.0452420335381	15.436067904044792	5.7	True	-219.3877551020408	1
262	-166.30837632478344	16.636329925716325	9.79	True	-219.3877551020408	1
272	41.62592123695399	13.436530531279109	3.12	True	-219.3877551020408	1
263	-144.19585741282995	18.055672734199224	4.48	True	-219.3877551020408	1
273	57.78810275344065	21.822687604289154	3.27	True	-219.3877551020408	1
274	80.72792595200589	23.970267231667666	12.67	True	-219.3877551020408	1
275	132.2157847707447	34.37972539555519	11.91	True	-219.3877551020408	1
264	-127.27942447097445	9.901361062715093	2.82	True	-219.3877551020408	1
265	-106.44449153569559	17.33313219641022	11.45	True	-219.3877551020408	1
90	-117.66165124410989	-157.1701756516897	9.79	True	-219.3877551020408	1
276	155.1558719912062	28.983353838257646	5.24	True	-219.3877551020408	1
91	-93.25807212282069	-155.47774240010676	8.88	True	-219.3877551020408	1
277	169.7634841563668	15.508011927398588	4.18	True	-219.3877551020408	1
266	-83.93295710035682	18.19313021147419	3.58	True	-219.3877551020408	1
278	192.5203525395117	21.301906160908402	12.82	True	-219.3877551020408	1
92	-73.36805144940011	-148.68769744537147	3.27	True	-219.3877551020408	1
267	-65.1763273353568	23.865774186757882	5.55	True	-219.3877551020408	1
268	-46.33829371408746	19.36202468792993	2.97	True	-219.3877551020408	1
279	214.98238296706066	17.91229983393313	2.36	True	-219.3877551020408	0
269	-25.234483572634968	23.12044291124208	10.24	True	-219.3877551020408	1
93	-59.538468428051104	-137.17074723150998	2.52	True	-219.3877551020408	1
94	-41.15745140477236	-146.59370585469728	4.33	True	-219.3877551020408	1
95	-24.282875622331304	-158.22288892974035	3.12	True	-219.3877551020408	1
96	-21.249150284966284	-176.6950339171776	4.18	True	-219.3877551020408	1
97	18.882246941596385	-174.86599299249255	10.55	True	-219.3877551020408	1
98	36.348707436272676	-161.90472503718533	2.82	True	-219.3877551020408	1
99	59.372258977720435	-160.87755024061875	12.97	True	-219.3877551020408	1
410	-238.21558425325054	149.0914171773703	15.7	True	-219.3877551020408	1
450	154.12288538734373	187.35211916123808	11.3	True	-219.3877551020408	1
400	46.317886023268	151.44785359540987	6.3	True	-219.3877551020408	1
411	-210.8607535706751	150.65749548007847	9.03	True	-219.3877551020408	1
440	-67.99647238146467	194.9315386888136	5.39	True	-219.3877551020408	1
420	6.531957845325215	185.86484402843607	4.79	True	-219.3877551020408	1
441	-44.13868275703178	191.63977732639148	12.82	True	-219.3877551020408	1
412	-172.90677812509554	165.06783014718866	3.73	True	-219.3877551020408	1
421	20.546334714674945	172.13224498897353	4.33	True	-219.3877551020408	1
460	-112.12032058653486	210.70111271896144	2.97	True	-219.3877551020408	1
430	202.55819026820242	144.15090010808666	2.97	True	-219.3877551020408	0
401	71.17148075355401	149.17115396355712	3.58	True	-219.3877551020408	1
413	-157.70877497525856	181.04106854112248	10.24	True	-219.3877551020408	1
461	-82.60588560275059	236.74136858061286	12.82	True	-219.3877551020408	1
431	210.2267487912177	164.60745815073884	10.55	True	-219.3877551020408	1
414	-131.8231982071356	177.12810765947768	11.76	True	-219.3877551020408	1
442	-23.238964632513145	207.47930927877206	3.42	True	-219.3877551020408	1
432	-217.96126656615994	173.3784171329016	8.42	True	-219.3877551020408	1
415	-107.41572119288006	168.44257133615372	10.09	True	-219.3877551020408	1
422	40.176527874843416	171.0612683173588	4.79	True	-219.3877551020408	1
462	-64.38198386408986	215.26413798578974	5.85	True	-219.3877551020408	1
451	178.96815460386048	184.74027813475303	2.52	True	-219.3877551020408	0
416	-86.40375271802256	181.71903526585515	9.64	True	-219.3877551020408	1
402	89.93403417508765	146.12070158782925	4.18	True	-219.3877551020408	1
423	61.306227721388666	167.70441751297298	7.82	True	-219.3877551020408	1
443	-2.194649525676301	203.94346465440884	5.39	True	-219.3877551020408	1
463	-41.932082918033196	217.39429776727573	8.88	True	-219.3877551020408	1
417	-62.46905301891062	170.82383414024196	12.52	True	-219.3877551020408	1
424	85.62642843198184	168.41354506422687	10.85	True	-219.3877551020408	1
444	28.357648380246633	193.73289429455008	11.45	True	-219.3877551020408	1
418	-36.03302447246351	165.7830694624763	11.3	True	-219.3877551020408	1
433	-196.2772807222382	169.77002768686822	4.48	True	-219.3877551020408	1
403	109.48888182738696	150.73731936557436	6.0	True	-219.3877551020408	1
419	-17.124630890264687	185.14581760733344	12.52	True	-219.3877551020408	1
464	-22.005858187454184	227.18359084620292	5.39	True	-219.3877551020408	1
445	51.48991706987914	188.0569821464561	6.0	True	-219.3877551020408	1
404	132.50712620455155	151.64263572867233	9.79	True	-219.3877551020408	1
434	-180.85118392202196	183.39396075971248	6.3	True	-219.3877551020408	1
405	150.54612547369692	134.501002589871	9.79	True	-219.3877551020408	1
446	72.02136962182769	186.98552812050178	5.24	True	-219.3877551020408	1
452	188.3806030970848	167.38123960129332	3.27	True	-219.3877551020408	0
425	107.93652483067848	170.5521829982659	3.73	True	-219.3877551020408	1
453	234.83838607402504	159.58380561903607	9.48	True	-219.3877551020408	1
426	129.66559112601507	177.11175064275275	11.45	True	-219.3877551020408	1
435	-167.69473627242004	200.85722078026654	4.18	True	-219.3877551020408	1
454	-224.34571896027467	197.77620783036093	11.76	True	-219.3877551020408	1
447	92.07828311231981	190.4946471706546	5.24	True	-219.3877551020408	1
436	-145.96802576477884	202.95388788170732	9.33	True	-219.3877551020408	1
465	-3.0708406775712493	223.37953790191295	3.27	True	-219.3877551020408	0
466	16.99935890194719	216.49826019194535	9.18	True	-219.3877551020408	1
455	-202.35140590761452	188.9727023085284	5.55	True	-219.3877551020408	1
467	43.308729248813904	216.82305134510614	13.42	True	-219.3877551020408	1
406	166.44991104444168	148.5697782669828	2.82	True	-219.3877551020408	0
456	-187.48739972255882	203.47526739410006	5.7	True	-219.3877551020408	1
427	148.80780750605444	165.49772909433463	3.12	True	-219.3877551020408	0
428	168.46893662051517	168.22838836606962	6.45	True	-219.3877551020408	1
457	-145.22140356321444	225.84712194450472	4.94	True	-219.3877551020408	1
458	-124.62525777685032	237.92194463291838	12.52	True	-219.3877551020408	1
437	-125.36647751422316	198.39495737524945	2.67	True	-219.3877551020408	0
448	110.85247437893223	188.49533023386198	2.52	True	-219.3877551020408	0
468	62.95638369645932	203.98376448194	3.12	True	-219.3877551020408	0
449	126.84900907797784	204.71027948356098	12.97	True	-219.3877551020408	1
438	-107.14539063864538	191.60139353301992	6.3	True	-219.3877551020408	1
439	-88.5231872149548	208.86100388892334	14.18	True	-219.3877551020408	1
429	184.80387281878663	149.13318564122608	3.88	True	-219.3877551020408	0
469	81.4409551061017	207.2641874980276	4.33	True	-219.3877551020408	1
407	198.1208161548713	127.06223039045736	2.36	True	-219.3877551020408	0
408	223.0433544140282	137.85162948388694	9.79	True	-219.3877551020408	1
459	-129.2990283325944	215.8073543603277	2.67	True	-219.3877551020408	0
409	-241.52118353389577	106.55622207054506	2.52	True	-219.3877551020408	1
470	103.33588794604368	206.63259544850678	4.03	True	-219.3877551020408	1
471	112.46010742275833	223.16020593136167	3.73	True	-219.3877551020408	0
472	149.91531392394978	209.71721352559948	4.03	True	-219.3877551020408	0
473	173.0501598807763	206.50752702532512	12.52	True	-219.3877551020408	1
474	196.3303409212773	183.2853758642728	2.06	True	-219.3877551020408	0
475	200.93270264937658	205.51061826369255	13.27	True	-219.3877551020408	1
476	216.27224898477132	186.69319893310623	5.24	True	-219.3877551020408	1
477	-206.31876957794563	217.57296523115915	11.15	True	-219.3877551020408	1
478	-181.88293057685067	221.79100770724224	2.52	True	-219.3877551020408	0
479	-163.7132896666974	219.6184882811435	4.03	True	-219.3877551020408	1
380	35.34944047908685	130.23218205549963	11.15	True	-219.3877551020408	1
370	-185.8669107565448	129.7371754773256	8.27	True	-219.3877551020408	1
371	-162.26875662904197	125.72450616521687	9.48	True	-219.3877551020408	1
390	-188.79320638909243	151.3801518479464	5.24	True	-219.3877551020408	1
381	58.46392015291508	134.32639314825124	5.55	True	-219.3877551020408	1
372	-139.38373927455092	133.0520438901681	8.73	True	-219.3877551020408	1
382	79.03482300920483	128.69237218388355	6.91	True	-219.3877551020408	1
383	103.4881713766704	127.41503268113095	12.06	True	-219.3877551020408	1
373	-131.83261365868188	112.28051625921714	5.24	True	-219.3877551020408	1
391	-169.59996726639045	146.26643110179424	4.18	True	-219.3877551020408	1
374	-115.15953026824663	128.16653518929022	10.55	True	-219.3877551020408	1
392	-148.9194492275717	156.38775984369778	11.76	True	-219.3877551020408	1
384	127.56979327988657	129.1185961531524	6.0	True	-219.3877551020408	1
375	-88.40546210100594	130.28153727487725	13.12	True	-219.3877551020408	1
360	52.27619675239353	116.08196104410017	2.67	True	-219.3877551020408	0
393	-124.45165180641781	151.22216337481635	8.12	True	-219.3877551020408	1
376	-62.167561530413856	115.23640610081267	4.18	True	-219.3877551020408	1
377	-43.791700700671406	121.30878213884777	4.33	True	-219.3877551020408	1
394	-104.26858733177279	146.96285037041446	2.97	True	-219.3877551020408	1
385	160.13282831125593	111.54431479128336	2.67	True	-219.3877551020408	0
378	-19.09793329357724	145.8234242216308	10.85	True	-219.3877551020408	1
361	74.75687558426975	109.2996898316115	2.82	True	-219.3877551020408	0
395	-84.92405880036455	156.79655478992962	10.24	True	-219.3877551020408	1
386	175.75633117429453	127.75685805444127	12.36	True	-219.3877551020408	1
379	8.223655199981003	139.92832042278425	10.39	True	-219.3877551020408	1
396	-62.522750896934035	137.4952703521827	10.24	True	-219.3877551020408	1
387	221.50644124512814	113.02462738754022	9.79	True	-219.3877551020408	1
388	-232.57838914917994	123.90488169177888	5.85	True	-219.3877551020408	1
362	93.19285769272462	106.68440722286358	4.03	True	-219.3877551020408	1
389	-209.77648102578928	126.24313223411224	9.79	True	-219.3877551020408	1
363	120.14226565508666	107.5562784312621	9.48	True	-219.3877551020408	1
397	-40.75679761814987	140.112603034731	3.73	True	-219.3877551020408	1
398	-0.755515164380655	164.0316441289993	11.0	True	-219.3877551020408	1
364	141.33951148634316	113.91371954560522	4.94	True	-219.3877551020408	1
399	26.041360501874394	153.44868798516757	4.33	True	-219.3877551020408	1
365	200.62949378024027	109.63921007090183	2.67	True	-219.3877551020408	0
366	206.43995896208267	89.32609648903905	9.64	True	-219.3877551020408	1
367	228.89029530703002	91.6418436370276	5.24	True	-219.3877551020408	1
368	-223.79726294458123	106.56302650473934	2.67	True	-219.3877551020408	1
369	-204.46133352455033	103.75460410404261	6.3	True	-219.3877551020408	1
50	-101.70565817228966	-204.47501414044865	12.82	True	-219.3877551020408	1
60	141.023150204001	-191.64402862708698	9.64	True	-219.3877551020408	1
51	-76.34049516250045	-198.12552422856422	9.33	True	-219.3877551020408	1
70	-135.0421157393974	-171.50226112540454	5.09	True	-219.3877551020408	1
61	150.889633442004	-170.6294519845948	6.76	True	-219.3877551020408	1
40	132.61052336536443	-212.06145597608798	4.33	True	-219.3877551020408	1
52	-59.63277174129767	-182.25118672349876	6.76	True	-219.3877551020408	1
71	-115.96418777097728	-180.68337836768114	7.06	True	-219.3877551020408	1
62	163.6477133667171	-187.95557875285192	6.3	True	-219.3877551020408	1
72	-92.61295814666033	-179.75130379017182	9.64	True	-219.3877551020408	1
63	186.18647036475414	-184.73746557858837	9.03	True	-219.3877551020408	1
41	153.6160484359321	-209.6530145113951	4.18	True	-219.3877551020408	1
73	-74.18428180884659	-167.6121264756642	4.48	True	-219.3877551020408	1
42	176.43181863950525	-208.1910797363397	11.45	True	-219.3877551020408	1
53	-43.6806648145921	-194.06271387544763	2.82	True	-219.3877551020408	1
64	222.5484216931763	-171.12924448834673	3.27	True	-219.3877551020408	0
65	242.56472800334862	-150.62325335350704	11.0	True	-219.3877551020408	1
74	-56.88492645993858	-156.95850337586137	3.42	True	-219.3877551020408	1
66	-233.3936413944854	-149.63947894329758	8.42	True	-219.3877551020408	1
43	198.22049246690617	-202.3690616567103	3.42	True	-219.3877551020408	1
67	-209.68934043821213	-150.53518712661858	8.88	True	-219.3877551020408	1
75	-41.10720245852788	-169.9607075705928	7.52	True	-219.3877551020408	1
44	207.74771379560107	-185.72932468451455	3.88	True	-219.3877551020408	1
54	-26.04109670134093	-194.5133926808102	2.52	True	-219.3877551020408	1
68	-179.51903053318512	-173.75940920677988	2.97	True	-219.3877551020408	1
76	-2.8369424627597177	-174.1732514666792	2.97	True	-219.3877551020408	1
69	-159.00532196993555	-169.83865077071684	8.88	True	-219.3877551020408	1
77	41.26385212008334	-180.50842142914829	5.39	True	-219.3877551020408	1
78	63.356605494740585	-187.51815700902193	11.0	True	-219.3877551020408	1
79	89.07213931616114	-195.25359981367717	12.36	True	-219.3877551020408	1
45	-220.12966674400684	-168.361291581766	2.52	True	-219.3877551020408	1
46	-200.0739770588993	-171.93708978541628	7.97	True	-219.3877551020408	1
55	-8.90533202108392	-190.73715030839656	2.36	True	-219.3877551020408	1
56	9.104035153334147	-195.38444166271304	4.79	True	-219.3877551020408	1
47	-158.9511072471652	-190.45349807888357	2.36	True	-219.3877551020408	1
57	28.286897654056894	-194.86472812284998	3.27	True	-219.3877551020408	1
58	70.2475637670366	-209.37927699707154	4.48	True	-219.3877551020408	1
59	115.7161829169761	-194.01020898110153	11.0	True	-219.3877551020408	1
48	-141.2907270751433	-189.5055458142867	2.97	True	-219.3877551020408	1
49	-125.24108546728579	-199.63854999481507	4.94	True	-219.3877551020408	1
