# Supplementary material for: NRV: An open framework for in silico evaluation of peripheral nerve electrical stimulation strategies
Source: PLoS Comput Biol. 2024 Jul 12;20(7):e1011826. doi: 10.1371/journal.pcbi.1011826 (PMC11268605; doi:10.1371/journal.pcbi.1011826)
Supplement: S4 Archive — Python scripts and data files to generate and plot the in silico extracellular study. (ZIP) [file pcbi.1011826.s013.zip]

Archive with 90 entries (71 files):
- S4_Archive/
- __MACOSX/._S4_Archive
- S4_Archive/plot.py
- __MACOSX/S4_Archive/._plot.py
- S4_Archive/.DS_Store
- __MACOSX/S4_Archive/._.DS_Store
- S4_Archive/sim_recording_fascicles.py
- __MACOSX/S4_Archive/._sim_recording_fascicles.py
- S4_Archive/Script_launcher.py
- __MACOSX/S4_Archive/._Script_launcher.py
- S4_Archive/recorders/
- __MACOSX/S4_Archive/._recorders
- S4_Archive/figures/
- __MACOSX/S4_Archive/._figures
- S4_Archive/sources/
- __MACOSX/S4_Archive/._sources
- S4_Archive/recorders/.DS_Store
- __MACOSX/S4_Archive/recorders/._.DS_Store
- S4_Archive/recorders/100_1_rec.json
- __MACOSX/S4_Archive/recorders/._100_1_rec.json
- S4_Archive/figures/recordings_200_3pp.png
- __MACOSX/S4_Archive/figures/._recordings_200_3pp.png
- S4_Archive/figures/recordings_500_4pp.png
- __MACOSX/S4_Archive/figures/._recordings_500_4pp.png
- S4_Archive/figures/recordings_200_1pp.png
- __MACOSX/S4_Archive/figures/._recordings_200_1pp.png
- S4_Archive/figures/recordings_200_5pp.png
- __MACOSX/S4_Archive/figures/._recordings_200_5pp.png
- S4_Archive/figures/recordings_500_2pp.png
- __MACOSX/S4_Archive/figures/._recordings_500_2pp.png
- S4_Archive/figures/Amplitude_latency_plot.png
- __MACOSX/S4_Archive/figures/._Amplitude_latency_plot.png
- S4_Archive/figures/recordings_500_5pp.png
- __MACOSX/S4_Archive/figures/._recordings_500_5pp.png
- S4_Archive/figures/recordings_200_2pp.png
- __MACOSX/S4_Archive/figures/._recordings_200_2pp.png
- S4_Archive/figures/recordings_500_3pp.png
- __MACOSX/S4_Archive/figures/._recordings_500_3pp.png
- S4_Archive/figures/recordings_500_1pp.png
- __MACOSX/S4_Archive/figures/._recordings_500_1pp.png
- S4_Archive/figures/recordings_200_4pp.png
- __MACOSX/S4_Archive/figures/._recordings_200_4pp.png
- S4_Archive/figures/recordings_100_2pp.png
- __MACOSX/S4_Archive/figures/._recordings_100_2pp.png
- S4_Archive/figures/recordings_100_4pp.png
- __MACOSX/S4_Archive/figures/._recordings_100_4pp.png
- S4_Archive/figures/recordings_100_3pp.png
- __MACOSX/S4_Archive/figures/._recordings_100_3pp.png
- S4_Archive/figures/recordings_100_1pp.png
- __MACOSX/S4_Archive/figures/._recordings_100_1pp.png
- S4_Archive/figures/recordings_100_5pp.png
- __MACOSX/S4_Archive/figures/._recordings_100_5pp.png
- S4_Archive/sources/.DS_Store
- __MACOSX/S4_Archive/sources/._.DS_Store
- S4_Archive/sources/fascicles/
- __MACOSX/S4_Archive/sources/._fascicles
- S4_Archive/sources/fascicles/.DS_Store
- __MACOSX/S4_Archive/sources/fascicles/._.DS_Store
- S4_Archive/sources/fascicles/100/
- __MACOSX/S4_Archive/sources/fascicles/._100
- S4_Archive/sources/fascicles/500/
- __MACOSX/S4_Archive/sources/fascicles/._500
- S4_Archive/sources/fascicles/100/.DS_Store
- __MACOSX/S4_Archive/sources/fascicles/100/._.DS_Store
- S4_Archive/sources/fascicles/100/6/
- __MACOSX/S4_Archive/sources/fascicles/100/._6
- S4_Archive/sources/fascicles/100/1/
- __MACOSX/S4_Archive/sources/fascicles/100/._1
- S4_Archive/sources/fascicles/100/4/
- __MACOSX/S4_Archive/sources/fascicles/100/._4
- S4_Archive/sources/fascicles/100/3/
- __MACOSX/S4_Archive/sources/fascicles/100/._3
- S4_Archive/sources/fascicles/100/2/
- __MACOSX/S4_Archive/sources/fascicles/100/._2
- S4_Archive/sources/fascicles/100/5/
- __MACOSX/S4_Archive/sources/fascicles/100/._5
- S4_Archive/sources/fascicles/500/.DS_Store
- __MACOSX/S4_Archive/sources/fascicles/500/._.DS_Store
- S4_Archive/sources/fascicles/500/6/
- __MACOSX/S4_Archive/sources/fascicles/500/._6
- S4_Archive/sources/fascicles/500/1/
- __MACOSX/S4_Archive/sources/fascicles/500/._1
- S4_Archive/sources/fascicles/500/4/
- __MACOSX/S4_Archive/sources/fascicles/500/._4
- S4_Archive/sources/fascicles/500/3/
- __MACOSX/S4_Archive/sources/fascicles/500/._3
- S4_Archive/sources/fascicles/500/2/
- __MACOSX/S4_Archive/sources/fascicles/500/._2
- S4_Archive/sources/fascicles/500/5/
- __MACOSX/S4_Archive/sources/fascicles/500/._5
