# Supplementary material for: NRV: An open framework for in silico evaluation of peripheral nerve electrical stimulation strategies
Source: PLoS Comput Biol. 2024 Jul 12;20(7):e1011826. doi: 10.1371/journal.pcbi.1011826 (PMC11268605; doi:10.1371/journal.pcbi.1011826)
Supplement: S4 Archive — Python scripts and data files to generate and plot the in silico extracellular study. (ZIP) [file pcbi.1011826.s013.zip › S4_Archive/plot.py]

import nrv
import numpy as np
import matplotlib.pyplot as plt
from matplotlib.patches import Rectangle, Patch
import matplotlib.lines as mlines
import scipy.stats as stats

import matplotlib as mpl

box_color = "k"
width_box = 1
mpl.rcParams['axes.linewidth'] = width_box
mpl.rcParams['axes.edgecolor'] = box_color


font = {'family' : 'Arial',
    'weight' : 'medium',
    'size'   : 22,
    'style'  : 'normal'}

legend_ftsize = 16
mpl.rcParams['mathtext.fontset'] = 'custom'
mpl.rcParams['mathtext.rm'] = 'Arial'
mpl.rcParams['mathtext.it'] = 'Arial'
mpl.rc('font', **font)
mpl.rc('text', usetex=False)

N_ax = 100
ID_fasc = 4
N_elec = 7
L = 20000  # length, in um
t_sim = 40
dt = 0.005

mylinated_only = True

N_axs = [100, 200, 500]
ID_fascs = [1, 2, 3, 4, 5]
CAP_ppt = {}

tols = np.array([1e-3, 4e-3, 8e-3])

legend_elements = [
    Patch(facecolor="k", alpha=0.3, edgecolor=None, label="Stimualation Artifact"),
    Patch(facecolor="b", alpha=0.3, edgecolor=None, label="Myelinated eCAP"),
    Patch(facecolor="r", alpha=0.3, edgecolor=None, label="Unmyelinated eCAP"),
]


legend_2 = [
    mlines.Line2D([], [], color='b', marker='s', alpha=.3, linestyle='None', label='Myelinated eCAP'),
    #mlines.Line2D([], [], color='b', marker='None', linestyle='-', label='Myelinated eCAP Fit'),
    mlines.Line2D([], [], color='r', marker='o', alpha=.3, linestyle='None', label='Unmyelinated eCAP'),
    #mlines.Line2D([], [], color='r', marker='None', linestyle='-', label='Unmyelinated eCAP Fit'),
]

def CAP_time_detection(
    Voltage, t, t_stim=0, stim_duration=0, tol=0.05, myelinated=False, index=True
):
    """
    internal use, Return index in the time scale or time of the start and stop of
    a Compound Action Potentiel
    Parameters
    ----------
    Voltage : list(float)
        list of voltage value
    t     : list(float)
        list of time value
    t_stim : float
        time of the stimulation (to skip the stimulation artefact)
    stim_duration     : list(float)
        list of time value
    tol : float
        absolute tolerence in Volt
    index     : bool
        if true the time index is returned, else the time value
    """
    i_start_unm, i_stop_unm = 0, 0
    i_start_m, i_stop_m = 0, 0
    dt = t[1] - t[0]
    offset = int((t_stim + stim_duration) / dt) + 1
    S = Voltage
    N = len(S) - offset
    for i in range(N - 1):
        if i_start_unm == 0 and S[i + offset] - S[-1] > tol:
            i_start_unm = i + offset
        if i_stop_unm == 0 and abs(S[len(S) - i - 1]) - abs(S[-1]) > tol:
            i_stop_unm = len(S) - i - 1
    if myelinated is False:
        i_max = i_start_unm + np.argmax(Voltage[i_start_unm:i_stop_unm])
        i_min = i_start_unm + np.argmin(Voltage[i_start_unm:i_stop_unm])
        if index:
            return i_start_unm, i_max, i_min, i_stop_unm
        else:
            return t[i_start_unm], t[i_max], t[i_min], t[i_stop_unm]
    else:
        ## No unmyelinated CAP found
        if i_start_unm == 0:
            i_stop_m = i_stop_unm
            for i in range(N - 1):
                if i_start_m == 0 and abs(S[i + offset]) - abs(S[-1]) > tol:
                    i_start_m = i + offset
        else:
            N = i_start_unm - offset
            for i in range(N - 1):
                if i_start_m == 0 and abs(S[i + offset]) - abs(S[-1]) > tol:
                    i_start_m = i + offset
                if i_stop_m == 0 and abs(S[i_start_unm - i - 1]) - abs(S[-1]) > tol:
                    i_stop_m = i_start_unm - i - 1
        i_max = i_start_m + np.argmax(Voltage[i_start_m:i_stop_m])
        i_min = i_start_m + np.argmin(Voltage[i_start_m:i_stop_m])
        if index:
            return i_start_m, i_max, i_min, i_stop_m
        else:
            return t[i_start_m], t[i_max], t[i_min], t[i_stop_m]


for j in range(len(N_axs)):
    CAP_ppt[j] = {
        "values": {"N": [], "V": []},
        "duration": {"val": []},
        "amp max": {"val": []},
        "lantency": {"val": []},
        "duration myel": {"val": []},
        "amp max myel": {"val": []},
        "lantency myel": {"val": []},
        "xelec": [],
    }
    N_ax = N_axs[j]

    for ID_fasc in ID_fascs:
        # test recording
        testrec = nrv.recorder("endoneurium_bhadra")
        testrec.load("recorders/" + str(N_ax) + "_" + str(ID_fasc) + "_rec.json")
        print("recorders/" + str(N_ax) + "_" + str(ID_fasc) + "_rec.json")
        T = testrec.t
        N_elec = len(testrec.recording_points)
        val = [testrec.recording_points[str(k)]["recording"] for k in range(N_elec)]

        y_min = np.min(val)
        y_max = np.max(val)

        fig = plt.figure(figsize=(7, 5))

        # axs = []
        dts = []
        amps = []
        lat = []
        dts_myel = []
        amps_myel = []
        lat_myel = []
        x_poss = []
        Ns = []
        Vs = []
        # subplt = [1, 3, 5, 7, 2, 4, 6, 8]
        for k in range(N_elec):
            i_start, i_max, i_min, i_stop = CAP_time_detection(
                Voltage=testrec.recording_points[str(k)]["recording"],
                t=testrec.t,
                t_stim=2,
                stim_duration=1,
                tol=tols[j],
                myelinated=False,
            )

            amp = (
                testrec.recording_points[str(k)]["recording"][i_max]
                - testrec.recording_points[str(k)]["recording"][i_min]
            )
            t_start = testrec.t[i_start]
            t_stop = testrec.t[i_stop]
            dts += [t_stop - t_start]
            lat += [testrec.t[i_max] - 1]
            x = testrec.recording_points[str(k)]["x"]
            x_poss += [x]
            amps += [amp]
            V_CAP = testrec.recording_points[str(k)]["recording"][i_start:i_stop]
            Vs += [V_CAP]
            Ns += [len(V_CAP)]

            # axs.append(plt.subplot(4, 2, subplt[k]))
            plt.plot(
                testrec.t[:],
                8 - k + np.asarray(testrec.recording_points[str(k)]["recording"]),
                color="k",
            )
            plt.scatter(
                [testrec.t[i_max], testrec.t[i_min]],
                [
                    8 - k + testrec.recording_points[str(k)]["recording"][i_max],
                    8 - k + testrec.recording_points[str(k)]["recording"][i_min],
                ],
                color="r",
            )
            x_r = np.asarray([t_start, t_stop, t_stop, t_start])
            y_0 = 8 - k + testrec.recording_points[str(k)]["recording"][i_min]
            y_r = np.asarray([y_0, y_0, y_0 + amp, y_0 + amp])
            plt.fill(x_r, y_r, color="r", alpha=0.2)

            # do the same for myelinated ones
            i_start, i_max, i_min, i_stop = CAP_time_detection(
                Voltage=testrec.recording_points[str(k)]["recording"],
                t=testrec.t,
                t_stim=1,
                stim_duration=0.5,
                tol=tols[j],
                myelinated=True,
            )
            amp = (
                testrec.recording_points[str(k)]["recording"][i_max]
                - testrec.recording_points[str(k)]["recording"][i_min]
            )
            t_start = testrec.t[i_start]
            t_stop = testrec.t[i_stop]
            plt.scatter(
                [testrec.t[i_max], testrec.t[i_min]],
                [
                    8 - k + testrec.recording_points[str(k)]["recording"][i_max],
                    8 - k + testrec.recording_points[str(k)]["recording"][i_min],
                ],
                color="b",
            )
            x_r = np.asarray([t_start, t_stop, t_stop, t_start])
            y_0 = 8 - k + testrec.recording_points[str(k)]["recording"][i_min]
            y_r = np.asarray([y_0, y_0, y_0 + amp, y_0 + amp])
            plt.fill(x_r, y_r, color="b", alpha=0.2)

            dts_myel += [t_stop - t_start]
            amps_myel += [amp]
            lat_myel += [testrec.t[i_max] - 1]

        x_r = np.asarray([1.0, 1.5, 1.5, 1.0])
        y_r = np.asarray([0, 0, 10, 10])
        plt.fill(x_r, y_r, color="k", alpha=0.2)
        plt.xlim(0, 35)
        plt.ylim(0, 9.2)
        plt.xlabel("Time (ms)")
        plt.ylabel("Recording point")
        plt.yticks(
            [1, 2, 3, 4, 5, 6, 7, 8], labels=["8", "7", "6", "5", "4", "3", "2", "1"]
        )
        plt.legend(handles=legend_elements, loc="upper right",fontsize=legend_ftsize)
        plt.plot([9.5, 9.5], [8.25, 8.75], color="k", linewidth="2")
        plt.text(10, 8.5, r"$500\mu V$")
        plt.tick_params(width=width_box,length = 10,color = box_color)
        plt.tick_params(width=width_box,length = 10,color = box_color)
        plt.tight_layout()
        plt.savefig("figures/recordings_" + str(N_ax) + "_" + str(ID_fasc) + "pp.png",dpi=600,transparent=True)

        CAP_ppt[j]["duration"]["val"] += [dts]
        CAP_ppt[j]["amp max"]["val"] += [amps]
        CAP_ppt[j]["lantency"]["val"] += [lat]
        CAP_ppt[j]["duration myel"]["val"] += [dts_myel]
        CAP_ppt[j]["amp max myel"]["val"] += [amps_myel]
        CAP_ppt[j]["lantency myel"]["val"] += [lat_myel]
        CAP_ppt[j]["values"]["V"] += [Vs]
        CAP_ppt[j]["values"]["N"] += [Ns]

        CAP_ppt[j]["xelec"] += [x_poss]

    CAP_ppt[j]["duration"]["avg"] = np.mean(CAP_ppt[j]["duration"]["val"], axis=0)
    CAP_ppt[j]["duration"]["std"] = np.std(CAP_ppt[j]["duration"]["val"], axis=0)

    CAP_ppt[j]["amp max"]["avg"] = np.mean(CAP_ppt[j]["amp max"]["val"], axis=0)
    CAP_ppt[j]["amp max"]["std"] = np.std(CAP_ppt[j]["amp max"]["val"], axis=0)

# CAP_ppt["values"]["avg"] = np.mean(CAP_ppt["values"]['V'], axis=0)
# CAP_ppt["values"]["std"] = np.std(CAP_ppt["values"]['V'], axis=0)

print(np.size(CAP_ppt[0]["amp max"]["std"]))
print(np.size(CAP_ppt[0]["amp max"]["avg"]))
print(np.size(CAP_ppt[0]["xelec"][0]))

"""
plt.show()
exit()
"""
plt.close("all")


## stats
all_lat_U_flipped = list(CAP_ppt[2]["lantency"]["val"])
all_lat_U_flipped = np.log10([list(i) for i in zip(*all_lat_U_flipped)])

all_amp_flipped = list(CAP_ppt[2]["amp max"]["val"])
all_amp_flipped = [list(i) for i in zip(*all_amp_flipped)]

mean_lat = np.mean(all_lat_U_flipped,axis = 1)
mean_amp = np.mean(all_amp_flipped,axis = 1)
mean_lat= mean_lat[1:-1]
mean_amp= mean_amp[1:-1]

res_U = stats.linregress(mean_lat, mean_amp)


all_lat_M_flipped = list(CAP_ppt[2]["lantency myel"]["val"])
all_lat_M_flipped = np.log10([list(i) for i in zip(*all_lat_M_flipped)])

all_amp_M_flipped = list(CAP_ppt[2]["amp max myel"]["val"])
all_amp_M_flipped = [list(i) for i in zip(*all_amp_M_flipped)]

mean_lat_M = np.mean(all_lat_M_flipped,axis = 1)
mean_amp_M = np.mean(all_amp_M_flipped,axis = 1)
mean_lat_M= mean_lat_M[1:-1]
mean_amp_M= mean_amp_M[1:-1]

res_M = stats.linregress(mean_lat_M, mean_amp_M)

fig1, ax1 = plt.subplots(figsize=(7, 5))
for k in range(5):
    ax1.scatter(
        CAP_ppt[2]["lantency"]["val"][k],
        CAP_ppt[2]["amp max"]["val"][k],
        color="r",
        alpha=0.3,
        marker="o",
    )
    ax1.scatter(
        CAP_ppt[2]["lantency myel"]["val"][k],
        CAP_ppt[2]["amp max myel"]["val"][k],
        color="b",
        alpha=0.3,
        marker="s",
    )
U_lat_scale = np.linspace(np.min(np.log10(4)), np.max(np.log10(20.5)))
ax1.plot(np.power(10,U_lat_scale), res_U.intercept + res_U.slope * U_lat_scale, "r")#, label="Unmyelinated fitted")

M_lat_scale = np.linspace(np.min(np.log10(1.65)), np.max(np.log10(2.5)))
ax1.plot(np.power(10,M_lat_scale), res_M.intercept + res_M.slope * M_lat_scale, "b")#, label="Myelinated fitted")

A_vs_lat = res_M.intercept + res_M.slope * M_lat_scale
M_lat_log = np.power(10,M_lat_scale)
myelinated_slope = (A_vs_lat[-1]-A_vs_lat[0])/(M_lat_log[-1]-M_lat_log[0])
print(myelinated_slope)

A_vs_lat = res_U.intercept + res_U.slope * U_lat_scale
U_lat_log = np.power(10,U_lat_scale)
unmyelinated_slope = (A_vs_lat[-1]-A_vs_lat[0])/(U_lat_log[-1]-U_lat_log[0])
print(unmyelinated_slope)

#plt.title("N=1559 axon (500 myelinated)")
ax1.semilogx()
ax1.set_xlabel("Latency (ms)")
ax1.set_ylabel("Max. Amplitude (mV)")
#plt.grid()

xticks= list(np.int32(np.logspace(np.log10(1),np.log10(20),5)))
xticks_str = [str(x) for x in xticks]
ax1.set_xticks(xticks, labels=xticks_str)

ax1.get_xaxis().get_major_formatter().labelOnlyBase = False
ax1.legend(handles=legend_2,fontsize=legend_ftsize)
fig1.tight_layout()
fig1.savefig("figures/Amplitude_latency_plot.png",dpi=600,transparent=True)
