# Supplementary material for: NRV: An open framework for in silico evaluation of peripheral nerve electrical stimulation strategies
Source: PLoS Comput Biol. 2024 Jul 12;20(7):e1011826. doi: 10.1371/journal.pcbi.1011826 (PMC11268605; doi:10.1371/journal.pcbi.1011826)
Supplement: S4 Archive — Python scripts and data files to generate and plot the in silico extracellular study. (ZIP) [file pcbi.1011826.s013.zip › S4_Archive/sim_recording_fascicles.py]

## argv[1], argv[2], argv[3], argv[4], argv[5] :
## Num of axons, Fasciule ID, number of electrodes, fascicles length, simu duration
## default 100, 1, 5, 20000, 40

import nrv
import sys
import numpy as np
import time

mylinated_only = True

## Parameters
N_ax = 100
ID_fasc = 3
N_elec = 8
L = 20000           # length, in um
t_sim = 40


if len(sys.argv)>=2:
    N_ax = int(sys.argv[1])
    if len(sys.argv)>=3:
        ID_fasc = int(sys.argv[2])
        if len(sys.argv)>=4:
            N_elec = int(sys.argv[3])
            if len(sys.argv)>=5:
                L = int(sys.argv[4])
                if len(sys.argv)>=6:
                    t_sim = int(sys.argv[5])

print(N_ax, ID_fasc, N_elec, L, t_sim)


# Fascicle config
S_DIR = '/sources/fascicles/' # source/ ## to test
if mylinated_only:
    ffile = '/fascicle_myelinated.json'
    type_ax =  'm'
else:
    ffile = '/fascicle_full.json'
    type_ax =  ''
ID_fascs = [1,2, 3, 4, 5]

for ID_fasc in ID_fascs:
    t1 = time.time()
    print('starting '+ str(N_ax)+' '+ str(ID_fasc))
    ID =10 * N_ax + ID_fasc
    source_file = S_DIR+ str(N_ax)+'/'+ str(ID_fasc) + ffile
    # intra cellular stimulation parameters
    position = 0.
    t_start = 1
    duration = 0.5
    amplitude = 4


    # Fascicle declaration
    fascicle_1 = nrv.fascicle(dt=5e-3)
    fascicle_1.load_fascicle_configuration(source_file)
    fascicle_1.define_length(L)
    fascicle_1.set_ID(ID)
    # intra cellular stimulation
    fascicle_1.insert_I_Clamp(position, t_start, duration, amplitude)


    # test recording
    testrec = nrv.recorder('endoneurium_bhadra')
    z = (fascicle_1.A/np.pi)**0.5

    for i in range(N_elec):
        testrec.set_recording_point(L*(i+1)/N_elec, 0, z)


    fascicle_1.attach_extracellular_recorder(testrec)
    # simulation
    fascicle_1.simulate(t_sim=t_sim, save_path='figures/', verbose=False, postproc_script="Rmv_keys")
    t2 = time.time() - t1
    if nrv.MCH.do_master_only_work():        
        testrec.save_recorder(True, 'recorders/'+ str(N_ax)+type_ax+'_'+ str(ID_fasc) +'_rec.json')
        print('simulation performed in ' + str(t2) + 's')
        #plt.show()
