# Supplementary material for: NRV: An open framework for in silico evaluation of peripheral nerve electrical stimulation strategies
Source: PLoS Comput Biol. 2024 Jul 12;20(7):e1011826. doi: 10.1371/journal.pcbi.1011826 (PMC11268605; doi:10.1371/journal.pcbi.1011826)
Supplement: S4 Archive — Python scripts and data files to generate and plot the in silico extracellular study. (ZIP) [file pcbi.1011826.s013.zip › S4_Archive/Script_launcher.py]

import os

script_sim = "sim_recording_fascicles.py"

sp = " "

N_ax = 100
ID_fasc = 1
N_elec = 5
L = 20000           # length, in um
t_sim = 40

with open(script_sim) as f:
    code = compile(f.read(), script_sim, 'nrv2calm')
    exec(code, globals(), locals())
