# Supplementary material for: NRV: An open framework for in silico evaluation of peripheral nerve electrical stimulation strategies
Source: PLoS Comput Biol. 2024 Jul 12;20(7):e1011826. doi: 10.1371/journal.pcbi.1011826 (PMC11268605; doi:10.1371/journal.pcbi.1011826)
Supplement: S4 Archive — Python scripts and data files to generate and plot the in silico extracellular study. (ZIP) [file pcbi.1011826.s013.zip › S4_Archive/recorders/100_1_rec.json]

{"material": "endoneurium_bhadra", "is_isotropic": true, "t": [0.0, 0.005, 0.01, 0.015000000000000001, 0.02, 0.024999999999999998, 0.029999999999999995, 0.034999999999999996, 0.04, 0.045000000000000005, 0.05000000000000001, 0.055000000000000014, 0.06000000000000002, 0.06500000000000002, 0.07000000000000002, 0.07500000000000002, 0.08000000000000003, 0.08500000000000003, 0.09000000000000004, 0.09500000000000004, 0.10000000000000005, 0.10500000000000005, 0.11000000000000006, 0.11500000000000006, 0.12000000000000006, 0.12500000000000006, 0.13000000000000006, 0.13500000000000006, 0.14000000000000007, 0.14500000000000007, 0.15000000000000008, 0.15500000000000008, 0.1600000000000001, 0.1650000000000001, 0.1700000000000001, 0.1750000000000001, 0.1800000000000001, 0.1850000000000001, 0.1900000000000001, 0.19500000000000012, 0.20000000000000012, 0.20500000000000013, 0.21000000000000013, 0.21500000000000014, 0.22000000000000014, 0.22500000000000014, 0.23000000000000015, 0.23500000000000015, 0.24000000000000016, 0.24500000000000016, 0.25000000000000017, 0.25500000000000017, 0.2600000000000002, 0.2650000000000002, 0.2700000000000002, 0.2750000000000002, 0.2800000000000002, 0.2850000000000002, 0.2900000000000002, 0.2950000000000002, 0.3000000000000002, 0.3050000000000002, 0.3100000000000002, 0.3150000000000002, 0.32000000000000023, 0.32500000000000023, 0.33000000000000024, 0.33500000000000024, 0.34000000000000025, 0.34500000000000025, 0.35000000000000026, 0.35500000000000026, 0.36000000000000026, 0.36500000000000027, 0.3700000000000003, 0.3750000000000003, 0.3800000000000003, 0.3850000000000003, 0.3900000000000003, 0.3950000000000003, 0.4000000000000003, 0.4050000000000003, 0.4100000000000003, 0.4150000000000003, 0.4200000000000003, 0.4250000000000003, 0.4300000000000003, 0.43500000000000033, 0.44000000000000034, 0.44500000000000034, 0.45000000000000034, 0.45500000000000035, 0.46000000000000035, 0.46500000000000036, 0.47000000000000036, 0.47500000000000037, 0.48000000000000037, 0.4850000000000004, 0.4900000000000004, 0.4950000000000004, 0.5000000000000003, 0.5050000000000002, 0.5100000000000001, 0.515, 0.5199999999999999, 0.5249999999999998, 0.5299999999999997, 0.5349999999999996, 0.5399999999999995, 0.5449999999999994, 0.5499999999999993, 0.5549999999999992, 0.559999999999999, 0.564999999999999, 0.5699999999999988, 0.5749999999999987, 0.5799999999999986, 0.5849999999999985, 0.5899999999999984, 0.5949999999999983, 0.5999999999999982, 0.6049999999999981, 0.609999999999998, 0.6149999999999979, 0.6199999999999978, 0.6249999999999977, 0.6299999999999976, 0.6349999999999975, 0.6399999999999973, 0.6449999999999972, 0.6499999999999971, 0.654999999999997, 0.6599999999999969, 0.6649999999999968, 0.6699999999999967, 0.6749999999999966, 0.6799999999999965, 0.6849999999999964, 0.6899999999999963, 0.6949999999999962, 0.6999999999999961, 0.704999999999996, 0.7099999999999959, 0.7149999999999958, 0.7199999999999956, 0.7249999999999955, 0.7299999999999954, 0.7349999999999953, 0.7399999999999952, 0.7449999999999951, 0.749999999999995, 0.7549999999999949, 0.7599999999999948, 0.7649999999999947, 0.7699999999999946, 0.7749999999999945, 0.7799999999999944, 0.7849999999999943, 0.7899999999999942, 0.794999999999994, 0.7999999999999939, 0.8049999999999938, 0.8099999999999937, 0.8149999999999936, 0.8199999999999935, 0.8249999999999934, 0.8299999999999933, 0.8349999999999932, 0.8399999999999931, 0.844999999999993, 0.8499999999999929, 0.8549999999999928, 0.8599999999999927, 0.8649999999999926, 0.8699999999999924, 0.8749999999999923, 0.8799999999999922, 0.8849999999999921, 0.889999999999992, 0.8949999999999919, 0.8999999999999918, 0.9049999999999917, 0.9099999999999916, 0.9149999999999915, 0.9199999999999914, 0.9249999999999913, 0.9299999999999912, 0.9349999999999911, 0.939999999999991, 0.9449999999999908, 0.9499999999999907, 0.9549999999999906, 0.9599999999999905, 0.9649999999999904, 0.9699999999999903, 0.9749999999999902, 0.9799999999999901, 0.98499999999999, 0.9899999999999899, 0.9949999999999898, 0.9999999999999897, 1.0049999999999897, 1.0099999999999896, 1.0149999999999895, 1.0199999999999894, 1.0249999999999893, 1.0299999999999891, 1.034999999999989, 1.039999999999989, 1.0449999999999888, 1.0499999999999887, 1.0549999999999886, 1.0599999999999885, 1.0649999999999884, 1.0699999999999883, 1.0749999999999882, 1.079999999999988, 1.084999999999988, 1.0899999999999879, 1.0949999999999878, 1.0999999999999877, 1.1049999999999875, 1.1099999999999874, 1.1149999999999873, 1.1199999999999872, 1.1249999999999871, 1.129999999999987, 1.134999999999987, 1.1399999999999868, 1.1449999999999867, 1.1499999999999866, 1.1549999999999865, 1.1599999999999864, 1.1649999999999863, 1.1699999999999862, 1.174999999999986, 1.179999999999986, 1.1849999999999858, 1.1899999999999857, 1.1949999999999856, 1.1999999999999855, 1.2049999999999854, 1.2099999999999853, 1.2149999999999852, 1.219999999999985, 1.224999999999985, 1.2299999999999849, 1.2349999999999848, 1.2399999999999847, 1.2449999999999846, 1.2499999999999845, 1.2549999999999844, 1.2599999999999842, 1.2649999999999841, 1.269999999999984, 1.274999999999984, 1.2799999999999838, 1.2849999999999837, 1.2899999999999836, 1.2949999999999835, 1.2999999999999834, 1.3049999999999833, 1.3099999999999832, 1.314999999999983, 1.319999999999983, 1.3249999999999829, 1.3299999999999828, 1.3349999999999826, 1.3399999999999825, 1.3449999999999824, 1.3499999999999823, 1.3549999999999822, 1.3599999999999821, 1.364999999999982, 1.369999999999982, 1.3749999999999818, 1.3799999999999817, 1.3849999999999816, 1.3899999999999815, 1.3949999999999814, 1.3999999999999813, 1.4049999999999812, 1.409999999999981, 1.414999999999981, 1.4199999999999808, 1.4249999999999807, 1.4299999999999806, 1.4349999999999805, 1.4399999999999804, 1.4449999999999803, 1.4499999999999802, 1.45499999999998, 1.45999999999998, 1.4649999999999799, 1.4699999999999798, 1.4749999999999797, 1.4799999999999796, 1.4849999999999794, 1.4899999999999793, 1.4949999999999792, 1.4999999999999791, 1.504999999999979, 1.509999999999979, 1.5149999999999788, 1.5199999999999787, 1.5249999999999786, 1.5299999999999785, 1.5349999999999784, 1.5399999999999783, 1.5449999999999782, 1.549999999999978, 1.554999999999978, 1.5599999999999778, 1.5649999999999777, 1.5699999999999776, 1.5749999999999775, 1.5799999999999774, 1.5849999999999773, 1.5899999999999772, 1.594999999999977, 1.599999999999977, 1.604999999999977, 1.6099999999999768, 1.6149999999999767, 1.6199999999999766, 1.6249999999999765, 1.6299999999999764, 1.6349999999999763, 1.6399999999999761, 1.644999999999976, 1.649999999999976, 1.6549999999999758, 1.6599999999999757, 1.6649999999999756, 1.6699999999999755, 1.6749999999999754, 1.6799999999999753, 1.6849999999999752, 1.689999999999975, 1.694999999999975, 1.6999999999999749, 1.7049999999999748, 1.7099999999999747, 1.7149999999999745, 1.7199999999999744, 1.7249999999999743, 1.7299999999999742, 1.7349999999999741, 1.739999999999974, 1.744999999999974, 1.7499999999999738, 1.7549999999999737, 1.7599999999999736, 1.7649999999999735, 1.7699999999999734, 1.7749999999999733, 1.7799999999999732, 1.784999999999973, 1.789999999999973, 1.7949999999999728, 1.7999999999999727, 1.8049999999999726, 1.8099999999999725, 1.8149999999999724, 1.8199999999999723, 1.8249999999999722, 1.829999999999972, 1.834999999999972, 1.8399999999999719, 1.8449999999999718, 1.8499999999999717, 1.8549999999999716, 1.8599999999999715, 1.8649999999999713, 1.8699999999999712, 1.8749999999999711, 1.879999999999971, 1.884999999999971, 1.8899999999999708, 1.8949999999999707, 1.8999999999999706, 1.9049999999999705, 1.9099999999999704, 1.9149999999999703, 1.9199999999999702, 1.92499999999997, 1.92999999999997, 1.9349999999999699, 1.9399999999999697, 1.9449999999999696, 1.9499999999999695, 1.9549999999999694, 1.9599999999999693, 1.9649999999999692, 1.969999999999969, 1.974999999999969, 1.979999999999969, 1.9849999999999688, 1.9899999999999687, 1.9949999999999686, 1.9999999999999685, 2.0049999999999684, 2.0099999999999683, 2.014999999999968, 2.019999999999968, 2.024999999999968, 2.029999999999968, 2.0349999999999677, 2.0399999999999676, 2.0449999999999675, 2.0499999999999674, 2.0549999999999673, 2.059999999999967, 2.064999999999967, 2.069999999999967, 2.074999999999967, 2.0799999999999668, 2.0849999999999667, 2.0899999999999666, 2.0949999999999664, 2.0999999999999663, 2.1049999999999662, 2.109999999999966, 2.114999999999966, 2.119999999999966, 2.124999999999966, 2.1299999999999657, 2.1349999999999656, 2.1399999999999655, 2.1449999999999654, 2.1499999999999653, 2.154999999999965, 2.159999999999965, 2.164999999999965, 2.169999999999965, 2.1749999999999647, 2.1799999999999646, 2.1849999999999645, 2.1899999999999644, 2.1949999999999643, 2.199999999999964, 2.204999999999964, 2.209999999999964, 2.214999999999964, 2.219999999999964, 2.2249999999999637, 2.2299999999999636, 2.2349999999999635, 2.2399999999999634, 2.2449999999999632, 2.249999999999963, 2.254999999999963, 2.259999999999963, 2.264999999999963, 2.2699999999999627, 2.2749999999999626, 2.2799999999999625, 2.2849999999999624, 2.2899999999999623, 2.294999999999962, 2.299999999999962, 2.304999999999962, 2.309999999999962, 2.3149999999999618, 2.3199999999999616, 2.3249999999999615, 2.3299999999999614, 2.3349999999999613, 2.3399999999999612, 2.344999999999961, 2.349999999999961, 2.354999999999961, 2.359999999999961, 2.3649999999999607, 2.3699999999999606, 2.3749999999999605, 2.3799999999999604, 2.3849999999999603, 2.38999999999996, 2.39499999999996, 2.39999999999996, 2.40499999999996, 2.4099999999999597, 2.4149999999999596, 2.4199999999999595, 2.4249999999999594, 2.4299999999999593, 2.434999999999959, 2.439999999999959, 2.444999999999959, 2.449999999999959, 2.4549999999999588, 2.4599999999999587, 2.4649999999999586, 2.4699999999999585, 2.4749999999999583, 2.4799999999999582, 2.484999999999958, 2.489999999999958, 2.494999999999958, 2.499999999999958, 2.5049999999999577, 2.5099999999999576, 2.5149999999999575, 2.5199999999999574, 2.5249999999999573, 2.529999999999957, 2.534999999999957, 2.539999999999957, 2.544999999999957, 2.5499999999999567, 2.5549999999999566, 2.5599999999999565, 2.5649999999999564, 2.5699999999999563, 2.574999999999956, 2.579999999999956, 2.584999999999956, 2.589999999999956, 2.594999999999956, 2.5999999999999557, 2.6049999999999556, 2.6099999999999555, 2.6149999999999554, 2.6199999999999553, 2.624999999999955, 2.629999999999955, 2.634999999999955, 2.639999999999955, 2.6449999999999547, 2.6499999999999546, 2.6549999999999545, 2.6599999999999544, 2.6649999999999543, 2.669999999999954, 2.674999999999954, 2.679999999999954, 2.684999999999954, 2.6899999999999538, 2.6949999999999537, 2.6999999999999535, 2.7049999999999534, 2.7099999999999533, 2.7149999999999532, 2.719999999999953, 2.724999999999953, 2.729999999999953, 2.734999999999953, 2.7399999999999527, 2.7449999999999526, 2.7499999999999525, 2.7549999999999524, 2.7599999999999523, 2.764999999999952, 2.769999999999952, 2.774999999999952, 2.779999999999952, 2.7849999999999517, 2.7899999999999516, 2.7949999999999515, 2.7999999999999514, 2.8049999999999513, 2.809999999999951, 2.814999999999951, 2.819999999999951, 2.824999999999951, 2.8299999999999508, 2.8349999999999507, 2.8399999999999506, 2.8449999999999505, 2.8499999999999504, 2.8549999999999502, 2.85999999999995, 2.86499999999995, 2.86999999999995, 2.87499999999995, 2.8799999999999497, 2.8849999999999496, 2.8899999999999495, 2.8949999999999494, 2.8999999999999493, 2.904999999999949, 2.909999999999949, 2.914999999999949, 2.919999999999949, 2.9249999999999488, 2.9299999999999486, 2.9349999999999485, 2.9399999999999484, 2.9449999999999483, 2.949999999999948, 2.954999999999948, 2.959999999999948, 2.964999999999948, 2.969999999999948, 2.9749999999999477, 2.9799999999999476, 2.9849999999999475, 2.9899999999999474, 2.9949999999999473, 2.999999999999947, 3.004999999999947, 3.009999999999947, 3.014999999999947, 3.0199999999999467, 3.0249999999999466, 3.0299999999999465, 3.0349999999999464, 3.0399999999999463, 3.044999999999946, 3.049999999999946, 3.054999999999946, 3.059999999999946, 3.0649999999999458, 3.0699999999999457, 3.0749999999999456, 3.0799999999999454, 3.0849999999999453, 3.0899999999999452, 3.094999999999945, 3.099999999999945, 3.104999999999945, 3.109999999999945, 3.1149999999999447, 3.1199999999999446, 3.1249999999999445, 3.1299999999999444, 3.1349999999999443, 3.139999999999944, 3.144999999999944, 3.149999999999944, 3.154999999999944, 3.1599999999999437, 3.1649999999999436, 3.1699999999999435, 3.1749999999999434, 3.1799999999999433, 3.184999999999943, 3.189999999999943, 3.194999999999943, 3.199999999999943, 3.204999999999943, 3.2099999999999427, 3.2149999999999426, 3.2199999999999425, 3.2249999999999424, 3.2299999999999423, 3.234999999999942, 3.239999999999942, 3.244999999999942, 3.249999999999942, 3.2549999999999417, 3.2599999999999416, 3.2649999999999415, 3.2699999999999414, 3.2749999999999413, 3.279999999999941, 3.284999999999941, 3.289999999999941, 3.294999999999941, 3.2999999999999408, 3.3049999999999407, 3.3099999999999405, 3.3149999999999404, 3.3199999999999403, 3.3249999999999402, 3.32999999999994, 3.33499999999994, 3.33999999999994, 3.34499999999994, 3.3499999999999397, 3.3549999999999396, 3.3599999999999395, 3.3649999999999394, 3.3699999999999393, 3.374999999999939, 3.379999999999939, 3.384999999999939, 3.389999999999939, 3.3949999999999387, 3.3999999999999386, 3.4049999999999385, 3.4099999999999384, 3.4149999999999383, 3.419999999999938, 3.424999999999938, 3.429999999999938, 3.434999999999938, 3.4399999999999378, 3.4449999999999377, 3.4499999999999376, 3.4549999999999375, 3.4599999999999373, 3.4649999999999372, 3.469999999999937, 3.474999999999937, 3.479999999999937, 3.484999999999937, 3.4899999999999367, 3.4949999999999366, 3.4999999999999365, 3.5049999999999364, 3.5099999999999363, 3.514999999999936, 3.519999999999936, 3.524999999999936, 3.529999999999936, 3.5349999999999357, 3.5399999999999356, 3.5449999999999355, 3.5499999999999354, 3.5549999999999353, 3.559999999999935, 3.564999999999935, 3.569999999999935, 3.574999999999935, 3.579999999999935, 3.5849999999999347, 3.5899999999999346, 3.5949999999999345, 3.5999999999999344, 3.6049999999999343, 3.609999999999934, 3.614999999999934, 3.619999999999934, 3.624999999999934, 3.6299999999999337, 3.6349999999999336, 3.6399999999999335, 3.6449999999999334, 3.6499999999999333, 3.654999999999933, 3.659999999999933, 3.664999999999933, 3.669999999999933, 3.6749999999999328, 3.6799999999999327, 3.6849999999999326, 3.6899999999999324, 3.6949999999999323, 3.6999999999999322, 3.704999999999932, 3.709999999999932, 3.714999999999932, 3.719999999999932, 3.7249999999999317, 3.7299999999999316, 3.7349999999999315, 3.7399999999999314, 3.7449999999999313, 3.749999999999931, 3.754999999999931, 3.759999999999931, 3.764999999999931, 3.7699999999999307, 3.7749999999999306, 3.7799999999999305, 3.7849999999999304, 3.7899999999999303, 3.79499999999993, 3.79999999999993, 3.80499999999993, 3.80999999999993, 3.81499999999993, 3.8199999999999297, 3.8249999999999296, 3.8299999999999295, 3.8349999999999294, 3.8399999999999292, 3.844999999999929, 3.849999999999929, 3.854999999999929, 3.859999999999929, 3.8649999999999287, 3.8699999999999286, 3.8749999999999285, 3.8799999999999284, 3.8849999999999283, 3.889999999999928, 3.894999999999928, 3.899999999999928, 3.904999999999928, 3.9099999999999278, 3.9149999999999276, 3.9199999999999275, 3.9249999999999274, 3.9299999999999273, 3.9349999999999272, 3.939999999999927, 3.944999999999927, 3.949999999999927, 3.954999999999927, 3.9599999999999267, 3.9649999999999266, 3.9699999999999265, 3.9749999999999264, 3.9799999999999263, 3.984999999999926, 3.989999999999926, 3.994999999999926, 3.999999999999926, 4.004999999999926, 4.009999999999927, 4.014999999999928, 4.0199999999999285, 4.024999999999929, 4.02999999999993, 4.034999999999931, 4.039999999999932, 4.044999999999932, 4.049999999999933, 4.054999999999934, 4.059999999999935, 4.0649999999999356, 4.069999999999936, 4.074999999999937, 4.079999999999938, 4.084999999999939, 4.0899999999999395, 4.09499999999994, 4.099999999999941, 4.104999999999942, 4.109999999999943, 4.114999999999943, 4.119999999999944, 4.124999999999945, 4.129999999999946, 4.1349999999999465, 4.139999999999947, 4.144999999999948, 4.149999999999949, 4.15499999999995, 4.15999999999995, 4.164999999999951, 4.169999999999952, 4.174999999999953, 4.1799999999999535, 4.184999999999954, 4.189999999999955, 4.194999999999956, 4.199999999999957, 4.204999999999957, 4.209999999999958, 4.214999999999959, 4.21999999999996, 4.224999999999961, 4.229999999999961, 4.234999999999962, 4.239999999999963, 4.244999999999964, 4.2499999999999645, 4.254999999999965, 4.259999999999966, 4.264999999999967, 4.269999999999968, 4.274999999999968, 4.279999999999969, 4.28499999999997, 4.289999999999971, 4.2949999999999715, 4.299999999999972, 4.304999999999973, 4.309999999999974, 4.314999999999975, 4.319999999999975, 4.324999999999976, 4.329999999999977, 4.334999999999978, 4.3399999999999785, 4.344999999999979, 4.34999999999998, 4.354999999999981, 4.359999999999982, 4.3649999999999824, 4.369999999999983, 4.374999999999984, 4.379999999999985, 4.384999999999986, 4.389999999999986, 4.394999999999987, 4.399999999999988, 4.404999999999989, 4.4099999999999895, 4.41499999999999, 4.419999999999991, 4.424999999999992, 4.429999999999993, 4.434999999999993, 4.439999999999994, 4.444999999999995, 4.449999999999996, 4.4549999999999965, 4.459999999999997, 4.464999999999998, 4.469999999999999, 4.475, 4.48, 4.485000000000001, 4.490000000000002, 4.495000000000003, 4.5000000000000036, 4.505000000000004, 4.510000000000005, 4.515000000000006, 4.520000000000007, 4.5250000000000075, 4.530000000000008, 4.535000000000009, 4.54000000000001, 4.545000000000011, 4.550000000000011, 4.555000000000012, 4.560000000000013, 4.565000000000014, 4.5700000000000145, 4.575000000000015, 4.580000000000016, 4.585000000000017, 4.590000000000018, 4.595000000000018, 4.600000000000019, 4.60500000000002, 4.610000000000021, 4.6150000000000215, 4.620000000000022, 4.625000000000023, 4.630000000000024, 4.635000000000025, 4.640000000000025, 4.645000000000026, 4.650000000000027, 4.655000000000028, 4.660000000000029, 4.665000000000029, 4.67000000000003, 4.675000000000031, 4.680000000000032, 4.6850000000000325, 4.690000000000033, 4.695000000000034, 4.700000000000035, 4.705000000000036, 4.710000000000036, 4.715000000000037, 4.720000000000038, 4.725000000000039, 4.7300000000000395, 4.73500000000004, 4.740000000000041, 4.745000000000042, 4.750000000000043, 4.755000000000043, 4.760000000000044, 4.765000000000045, 4.770000000000046, 4.7750000000000465, 4.780000000000047, 4.785000000000048, 4.790000000000049, 4.79500000000005, 4.8000000000000504, 4.805000000000051, 4.810000000000052, 4.815000000000053, 4.820000000000054, 4.825000000000054, 4.830000000000055, 4.835000000000056, 4.840000000000057, 4.8450000000000575, 4.850000000000058, 4.855000000000059, 4.86000000000006, 4.865000000000061, 4.870000000000061, 4.875000000000062, 4.880000000000063, 4.885000000000064, 4.8900000000000645, 4.895000000000065, 4.900000000000066, 4.905000000000067, 4.910000000000068, 4.915000000000068, 4.920000000000069, 4.92500000000007, 4.930000000000071, 4.9350000000000716, 4.940000000000072, 4.945000000000073, 4.950000000000074, 4.955000000000075, 4.9600000000000755, 4.965000000000076, 4.970000000000077, 4.975000000000078, 4.980000000000079, 4.985000000000079, 4.99000000000008, 4.995000000000081, 5.000000000000082, 5.0050000000000825, 5.010000000000083, 5.015000000000084, 5.020000000000085, 5.025000000000086, 5.030000000000086, 5.035000000000087, 5.040000000000088, 5.045000000000089, 5.0500000000000895, 5.05500000000009, 5.060000000000091, 5.065000000000092, 5.070000000000093, 5.075000000000093, 5.080000000000094, 5.085000000000095, 5.090000000000096, 5.095000000000097, 5.100000000000097, 5.105000000000098, 5.110000000000099, 5.1150000000001, 5.1200000000001005, 5.125000000000101, 5.130000000000102, 5.135000000000103, 5.140000000000104, 5.145000000000104, 5.150000000000105, 5.155000000000106, 5.160000000000107, 5.1650000000001075, 5.170000000000108, 5.175000000000109, 5.18000000000011, 5.185000000000111, 5.190000000000111, 5.195000000000112, 5.200000000000113, 5.205000000000114, 5.2100000000001145, 5.215000000000115, 5.220000000000116, 5.225000000000117, 5.230000000000118, 5.2350000000001184, 5.240000000000119, 5.24500000000012, 5.250000000000121, 5.255000000000122, 5.260000000000122, 5.265000000000123, 5.270000000000124, 5.275000000000125, 5.2800000000001255, 5.285000000000126, 5.290000000000127, 5.295000000000128, 5.300000000000129, 5.305000000000129, 5.31000000000013, 5.315000000000131, 5.320000000000132, 5.3250000000001325, 5.330000000000133, 5.335000000000134, 5.340000000000135, 5.345000000000136, 5.350000000000136, 5.355000000000137, 5.360000000000138, 5.365000000000139, 5.3700000000001396, 5.37500000000014, 5.380000000000141, 5.385000000000142, 5.390000000000143, 5.3950000000001435, 5.400000000000144, 5.405000000000145, 5.410000000000146, 5.415000000000147, 5.420000000000147, 5.425000000000148, 5.430000000000149, 5.43500000000015, 5.4400000000001505, 5.445000000000151, 5.450000000000152, 5.455000000000153, 5.460000000000154, 5.465000000000154, 5.470000000000155, 5.475000000000156, 5.480000000000157, 5.4850000000001575, 5.490000000000158, 5.495000000000159, 5.50000000000016, 5.505000000000161, 5.510000000000161, 5.515000000000162, 5.520000000000163, 5.525000000000164, 5.530000000000165, 5.535000000000165, 5.540000000000166, 5.545000000000167, 5.550000000000168, 5.5550000000001685, 5.560000000000169, 5.56500000000017, 5.570000000000171, 5.575000000000172, 5.580000000000172, 5.585000000000173, 5.590000000000174, 5.595000000000175, 5.6000000000001755, 5.605000000000176, 5.610000000000177, 5.615000000000178, 5.620000000000179, 5.625000000000179, 5.63000000000018, 5.635000000000181, 5.640000000000182, 5.6450000000001825, 5.650000000000183, 5.655000000000184, 5.660000000000185, 5.665000000000186, 5.6700000000001864, 5.675000000000187, 5.680000000000188, 5.685000000000189, 5.69000000000019, 5.69500000000019, 5.700000000000191, 5.705000000000192, 5.710000000000193, 5.7150000000001935, 5.720000000000194, 5.725000000000195, 5.730000000000196, 5.735000000000197, 5.740000000000197, 5.745000000000198, 5.750000000000199, 5.7550000000002, 5.7600000000002005, 5.765000000000201, 5.770000000000202, 5.775000000000203, 5.780000000000204, 5.785000000000204, 5.790000000000205, 5.795000000000206, 5.800000000000207, 5.8050000000002075, 5.810000000000208, 5.815000000000209, 5.82000000000021, 5.825000000000211, 5.8300000000002115, 5.835000000000212, 5.840000000000213, 5.845000000000214, 5.850000000000215, 5.855000000000215, 5.860000000000216, 5.865000000000217, 5.870000000000218, 5.8750000000002185, 5.880000000000219, 5.88500000000022, 5.890000000000221, 5.895000000000222, 5.900000000000222, 5.905000000000223, 5.910000000000224, 5.915000000000225, 5.9200000000002255, 5.925000000000226, 5.930000000000227, 5.935000000000228, 5.940000000000229, 5.945000000000229, 5.95000000000023, 5.955000000000231, 5.960000000000232, 5.965000000000233, 5.970000000000233, 5.975000000000234, 5.980000000000235, 5.985000000000236, 5.9900000000002365, 5.995000000000237, 6.000000000000238, 6.005000000000239, 6.01000000000024, 6.01500000000024, 6.020000000000241, 6.025000000000242, 6.030000000000243, 6.0350000000002435, 6.040000000000244, 6.045000000000245, 6.050000000000246, 6.055000000000247, 6.060000000000247, 6.065000000000248, 6.070000000000249, 6.07500000000025, 6.0800000000002505, 6.085000000000251, 6.090000000000252, 6.095000000000253, 6.100000000000254, 6.1050000000002544, 6.110000000000255, 6.115000000000256, 6.120000000000257, 6.125000000000258, 6.130000000000258, 6.135000000000259, 6.14000000000026, 6.145000000000261, 6.1500000000002615, 6.155000000000262, 6.160000000000263, 6.165000000000264, 6.170000000000265, 6.175000000000265, 6.180000000000266, 6.185000000000267, 6.190000000000268, 6.1950000000002685, 6.200000000000269, 6.20500000000027, 6.210000000000271, 6.215000000000272, 6.220000000000272, 6.225000000000273, 6.230000000000274, 6.235000000000275, 6.2400000000002755, 6.245000000000276, 6.250000000000277, 6.255000000000278, 6.260000000000279, 6.2650000000002795, 6.27000000000028, 6.275000000000281, 6.280000000000282, 6.285000000000283, 6.290000000000283, 6.295000000000284, 6.300000000000285, 6.305000000000286, 6.3100000000002865, 6.315000000000287, 6.320000000000288, 6.325000000000289, 6.33000000000029, 6.33500000000029, 6.340000000000291, 6.345000000000292, 6.350000000000293, 6.3550000000002935, 6.360000000000294, 6.365000000000295, 6.370000000000296, 6.375000000000297, 6.380000000000297, 6.385000000000298, 6.390000000000299, 6.3950000000003, 6.400000000000301, 6.405000000000301, 6.410000000000302, 6.415000000000303, 6.420000000000304, 6.4250000000003045, 6.430000000000305, 6.435000000000306, 6.440000000000307, 6.445000000000308, 6.450000000000308, 6.455000000000309, 6.46000000000031, 6.465000000000311, 6.4700000000003115, 6.475000000000312, 6.480000000000313, 6.485000000000314, 6.490000000000315, 6.495000000000315, 6.500000000000316, 6.505000000000317, 6.510000000000318, 6.5150000000003185, 6.520000000000319, 6.52500000000032, 6.530000000000321, 6.535000000000322, 6.5400000000003224, 6.545000000000323, 6.550000000000324, 6.555000000000325, 6.560000000000326, 6.565000000000326, 6.570000000000327, 6.575000000000328, 6.580000000000329, 6.5850000000003295, 6.59000000000033, 6.595000000000331, 6.600000000000332, 6.605000000000333, 6.610000000000333, 6.615000000000334, 6.620000000000335, 6.625000000000336, 6.6300000000003365, 6.635000000000337, 6.640000000000338, 6.645000000000339, 6.65000000000034, 6.65500000000034, 6.660000000000341, 6.665000000000342, 6.670000000000343, 6.6750000000003435, 6.680000000000344, 6.685000000000345, 6.690000000000346, 6.695000000000347, 6.7000000000003475, 6.705000000000348, 6.710000000000349, 6.71500000000035, 6.720000000000351, 6.725000000000351, 6.730000000000352, 6.735000000000353, 6.740000000000354, 6.7450000000003545, 6.750000000000355, 6.755000000000356, 6.760000000000357, 6.765000000000358, 6.770000000000358, 6.775000000000359, 6.78000000000036, 6.785000000000361, 6.7900000000003615, 6.795000000000362, 6.800000000000363, 6.805000000000364, 6.810000000000365, 6.815000000000365, 6.820000000000366, 6.825000000000367, 6.830000000000368, 6.835000000000369, 6.840000000000369, 6.84500000000037, 6.850000000000371, 6.855000000000372, 6.8600000000003725, 6.865000000000373, 6.870000000000374, 6.875000000000375, 6.880000000000376, 6.885000000000376, 6.890000000000377, 6.895000000000378, 6.900000000000379, 6.9050000000003795, 6.91000000000038, 6.915000000000381, 6.920000000000382, 6.925000000000383, 6.930000000000383, 6.935000000000384, 6.940000000000385, 6.945000000000386, 6.9500000000003865, 6.955000000000387, 6.960000000000388, 6.965000000000389, 6.97000000000039, 6.97500000000039, 6.980000000000391, 6.985000000000392, 6.990000000000393, 6.995000000000394, 7.000000000000394, 7.005000000000395, 7.010000000000396, 7.015000000000397, 7.0200000000003975, 7.025000000000398, 7.030000000000399, 7.0350000000004, 7.040000000000401, 7.045000000000401, 7.050000000000402, 7.055000000000403, 7.060000000000404, 7.0650000000004045, 7.070000000000405, 7.075000000000406, 7.080000000000407, 7.085000000000408, 7.090000000000408, 7.095000000000409, 7.10000000000041, 7.105000000000411, 7.1100000000004115, 7.115000000000412, 7.120000000000413, 7.125000000000414, 7.130000000000415, 7.1350000000004155, 7.140000000000416, 7.145000000000417, 7.150000000000418, 7.155000000000419, 7.160000000000419, 7.16500000000042, 7.170000000000421, 7.175000000000422, 7.1800000000004225, 7.185000000000423, 7.190000000000424, 7.195000000000425, 7.200000000000426, 7.205000000000426, 7.210000000000427, 7.215000000000428, 7.220000000000429, 7.2250000000004295, 7.23000000000043, 7.235000000000431, 7.240000000000432, 7.245000000000433, 7.250000000000433, 7.255000000000434, 7.260000000000435, 7.265000000000436, 7.270000000000437, 7.275000000000437, 7.280000000000438, 7.285000000000439, 7.29000000000044, 7.2950000000004405, 7.300000000000441, 7.305000000000442, 7.310000000000443, 7.315000000000444, 7.320000000000444, 7.325000000000445, 7.330000000000446, 7.335000000000447, 7.3400000000004475, 7.345000000000448, 7.350000000000449, 7.35500000000045, 7.360000000000451, 7.365000000000451, 7.370000000000452, 7.375000000000453, 7.380000000000454, 7.3850000000004545, 7.390000000000455, 7.395000000000456, 7.400000000000457, 7.405000000000458, 7.410000000000458, 7.415000000000459, 7.42000000000046, 7.425000000000461, 7.430000000000462, 7.435000000000462, 7.440000000000463, 7.445000000000464, 7.450000000000465, 7.4550000000004655, 7.460000000000466, 7.465000000000467, 7.470000000000468, 7.475000000000469, 7.480000000000469, 7.48500000000047, 7.490000000000471, 7.495000000000472, 7.5000000000004725, 7.505000000000473, 7.510000000000474, 7.515000000000475, 7.520000000000476, 7.525000000000476, 7.530000000000477, 7.535000000000478, 7.540000000000479, 7.5450000000004795, 7.55000000000048, 7.555000000000481, 7.560000000000482, 7.565000000000483, 7.5700000000004835, 7.575000000000484, 7.580000000000485, 7.585000000000486, 7.590000000000487, 7.595000000000487, 7.600000000000488, 7.605000000000489, 7.61000000000049, 7.6150000000004905, 7.620000000000491, 7.625000000000492, 7.630000000000493, 7.635000000000494, 7.640000000000494, 7.645000000000495, 7.650000000000496, 7.655000000000497, 7.6600000000004975, 7.665000000000498, 7.670000000000499, 7.6750000000005, 7.680000000000501, 7.685000000000501, 7.690000000000502, 7.695000000000503, 7.700000000000504, 7.705000000000505, 7.710000000000505, 7.715000000000506, 7.720000000000507, 7.725000000000508, 7.7300000000005085, 7.735000000000509, 7.74000000000051, 7.745000000000511, 7.750000000000512, 7.755000000000512, 7.760000000000513, 7.765000000000514, 7.770000000000515, 7.7750000000005155, 7.780000000000516, 7.785000000000517, 7.790000000000518, 7.795000000000519, 7.800000000000519, 7.80500000000052, 7.810000000000521, 7.815000000000522, 7.8200000000005225, 7.825000000000523, 7.830000000000524, 7.835000000000525, 7.840000000000526, 7.845000000000526, 7.850000000000527, 7.855000000000528, 7.860000000000529, 7.86500000000053, 7.87000000000053, 7.875000000000531, 7.880000000000532, 7.885000000000533, 7.8900000000005335, 7.895000000000534, 7.900000000000535, 7.905000000000536, 7.910000000000537, 7.915000000000537, 7.920000000000538, 7.925000000000539, 7.93000000000054, 7.9350000000005405, 7.940000000000541, 7.945000000000542, 7.950000000000543, 7.955000000000544, 7.960000000000544, 7.965000000000545, 7.970000000000546, 7.975000000000547, 7.9800000000005475, 7.985000000000548, 7.990000000000549, 7.99500000000055, 8.00000000000055, 8.00500000000055, 8.010000000000549, 8.015000000000548, 8.020000000000547, 8.025000000000546, 8.030000000000545, 8.035000000000544, 8.040000000000543, 8.045000000000542, 8.05000000000054, 8.05500000000054, 8.060000000000539, 8.065000000000538, 8.070000000000537, 8.075000000000536, 8.080000000000535, 8.085000000000534, 8.090000000000533, 8.095000000000532, 8.10000000000053, 8.10500000000053, 8.110000000000529, 8.115000000000528, 8.120000000000527, 8.125000000000526, 8.130000000000525, 8.135000000000524, 8.140000000000523, 8.145000000000522, 8.15000000000052, 8.15500000000052, 8.160000000000519, 8.165000000000518, 8.170000000000517, 8.175000000000516, 8.180000000000515, 8.185000000000514, 8.190000000000513, 8.195000000000512, 8.20000000000051, 8.20500000000051, 8.210000000000509, 8.215000000000508, 8.220000000000507, 8.225000000000506, 8.230000000000505, 8.235000000000504, 8.240000000000503, 8.245000000000502, 8.250000000000501, 8.2550000000005, 8.260000000000499, 8.265000000000498, 8.270000000000497, 8.275000000000496, 8.280000000000495, 8.285000000000494, 8.290000000000493, 8.295000000000492, 8.300000000000491, 8.30500000000049, 8.310000000000489, 8.315000000000488, 8.320000000000487, 8.325000000000486, 8.330000000000485, 8.335000000000484, 8.340000000000483, 8.345000000000482, 8.350000000000481, 8.35500000000048, 8.360000000000479, 8.365000000000478, 8.370000000000477, 8.375000000000476, 8.380000000000475, 8.385000000000474, 8.390000000000473, 8.395000000000472, 8.400000000000471, 8.40500000000047, 8.410000000000469, 8.415000000000468, 8.420000000000467, 8.425000000000466, 8.430000000000465, 8.435000000000464, 8.440000000000463, 8.445000000000462, 8.450000000000461, 8.45500000000046, 8.46000000000046, 8.465000000000458, 8.470000000000457, 8.475000000000456, 8.480000000000455, 8.485000000000454, 8.490000000000453, 8.495000000000452, 8.500000000000451, 8.50500000000045, 8.51000000000045, 8.515000000000448, 8.520000000000447, 8.525000000000446, 8.530000000000445, 8.535000000000444, 8.540000000000443, 8.545000000000442, 8.550000000000441, 8.55500000000044, 8.56000000000044, 8.565000000000438, 8.570000000000437, 8.575000000000436, 8.580000000000435, 8.585000000000434, 8.590000000000433, 8.595000000000432, 8.600000000000431, 8.60500000000043, 8.61000000000043, 8.615000000000428, 8.620000000000427, 8.625000000000426, 8.630000000000425, 8.635000000000424, 8.640000000000423, 8.645000000000422, 8.650000000000421, 8.65500000000042, 8.66000000000042, 8.665000000000418, 8.670000000000417, 8.675000000000416, 8.680000000000415, 8.685000000000414, 8.690000000000413, 8.695000000000412, 8.700000000000411, 8.70500000000041, 8.71000000000041, 8.715000000000408, 8.720000000000407, 8.725000000000406, 8.730000000000405, 8.735000000000404, 8.740000000000403, 8.745000000000402, 8.750000000000401, 8.7550000000004, 8.7600000000004, 8.765000000000398, 8.770000000000397, 8.775000000000396, 8.780000000000395, 8.785000000000394, 8.790000000000393, 8.795000000000393, 8.800000000000392, 8.80500000000039, 8.81000000000039, 8.815000000000389, 8.820000000000388, 8.825000000000387, 8.830000000000386, 8.835000000000385, 8.840000000000384, 8.845000000000383, 8.850000000000382, 8.85500000000038, 8.86000000000038, 8.865000000000379, 8.870000000000378, 8.875000000000377, 8.880000000000376, 8.885000000000375, 8.890000000000374, 8.895000000000373, 8.900000000000372, 8.90500000000037, 8.91000000000037, 8.915000000000369, 8.920000000000368, 8.925000000000367, 8.930000000000366, 8.935000000000365, 8.940000000000364, 8.945000000000363, 8.950000000000362, 8.95500000000036, 8.96000000000036, 8.965000000000359, 8.970000000000358, 8.975000000000357, 8.980000000000356, 8.985000000000355, 8.990000000000354, 8.995000000000353, 9.000000000000352, 9.00500000000035, 9.01000000000035, 9.015000000000349, 9.020000000000348, 9.025000000000347, 9.030000000000346, 9.035000000000345, 9.040000000000344, 9.045000000000343, 9.050000000000342, 9.05500000000034, 9.06000000000034, 9.065000000000339, 9.070000000000338, 9.075000000000337, 9.080000000000336, 9.085000000000335, 9.090000000000334, 9.095000000000333, 9.100000000000332, 9.10500000000033, 9.11000000000033, 9.115000000000329, 9.120000000000328, 9.125000000000327, 9.130000000000326, 9.135000000000325, 9.140000000000324, 9.145000000000323, 9.150000000000322, 9.15500000000032, 9.16000000000032, 9.165000000000319, 9.170000000000318, 9.175000000000317, 9.180000000000316, 9.185000000000315, 9.190000000000314, 9.195000000000313, 9.200000000000312, 9.205000000000311, 9.21000000000031, 9.215000000000309, 9.220000000000308, 9.225000000000307, 9.230000000000306, 9.235000000000305, 9.240000000000304, 9.245000000000303, 9.250000000000302, 9.255000000000301, 9.2600000000003, 9.265000000000299, 9.270000000000298, 9.275000000000297, 9.280000000000296, 9.285000000000295, 9.290000000000294, 9.295000000000293, 9.300000000000292, 9.305000000000291, 9.31000000000029, 9.315000000000289, 9.320000000000288, 9.325000000000287, 9.330000000000286, 9.335000000000285, 9.340000000000284, 9.345000000000283, 9.350000000000282, 9.355000000000281, 9.36000000000028, 9.365000000000279, 9.370000000000278, 9.375000000000277, 9.380000000000276, 9.385000000000275, 9.390000000000274, 9.395000000000273, 9.400000000000272, 9.405000000000271, 9.41000000000027, 9.41500000000027, 9.420000000000268, 9.425000000000267, 9.430000000000266, 9.435000000000265, 9.440000000000264, 9.445000000000263, 9.450000000000262, 9.455000000000261, 9.46000000000026, 9.46500000000026, 9.470000000000258, 9.475000000000257, 9.480000000000256, 9.485000000000255, 9.490000000000254, 9.495000000000253, 9.500000000000252, 9.505000000000251, 9.51000000000025, 9.51500000000025, 9.520000000000248, 9.525000000000247, 9.530000000000246, 9.535000000000245, 9.540000000000244, 9.545000000000243, 9.550000000000242, 9.555000000000241, 9.56000000000024, 9.56500000000024, 9.570000000000238, 9.575000000000237, 9.580000000000236, 9.585000000000235, 9.590000000000234, 9.595000000000233, 9.600000000000232, 9.605000000000231, 9.61000000000023, 9.61500000000023, 9.620000000000228, 9.625000000000227, 9.630000000000226, 9.635000000000225, 9.640000000000224, 9.645000000000223, 9.650000000000222, 9.655000000000221, 9.66000000000022, 9.66500000000022, 9.670000000000218, 9.675000000000217, 9.680000000000216, 9.685000000000215, 9.690000000000214, 9.695000000000213, 9.700000000000212, 9.705000000000211, 9.71000000000021, 9.71500000000021, 9.720000000000208, 9.725000000000207, 9.730000000000206, 9.735000000000205, 9.740000000000204, 9.745000000000203, 9.750000000000203, 9.755000000000202, 9.7600000000002, 9.7650000000002, 9.770000000000199, 9.775000000000198, 9.780000000000197, 9.785000000000196, 9.790000000000195, 9.795000000000194, 9.800000000000193, 9.805000000000192, 9.81000000000019, 9.81500000000019, 9.820000000000189, 9.825000000000188, 9.830000000000187, 9.835000000000186, 9.840000000000185, 9.845000000000184, 9.850000000000183, 9.855000000000182, 9.86000000000018, 9.86500000000018, 9.870000000000179, 9.875000000000178, 9.880000000000177, 9.885000000000176, 9.890000000000175, 9.895000000000174, 9.900000000000173, 9.905000000000172, 9.91000000000017, 9.91500000000017, 9.920000000000169, 9.925000000000168, 9.930000000000167, 9.935000000000166, 9.940000000000165, 9.945000000000164, 9.950000000000163, 9.955000000000162, 9.96000000000016, 9.96500000000016, 9.970000000000159, 9.975000000000158, 9.980000000000157, 9.985000000000156, 9.990000000000155, 9.995000000000154, 10.000000000000153, 10.005000000000152, 10.01000000000015, 10.01500000000015, 10.020000000000149, 10.025000000000148, 10.030000000000147, 10.035000000000146, 10.040000000000145, 10.045000000000144, 10.050000000000143, 10.055000000000142, 10.06000000000014, 10.06500000000014, 10.070000000000139, 10.075000000000138, 10.080000000000137, 10.085000000000136, 10.090000000000135, 10.095000000000134, 10.100000000000133, 10.105000000000132, 10.11000000000013, 10.11500000000013, 10.120000000000129, 10.125000000000128, 10.130000000000127, 10.135000000000126, 10.140000000000125, 10.145000000000124, 10.150000000000123, 10.155000000000122, 10.160000000000121, 10.16500000000012, 10.170000000000119, 10.175000000000118, 10.180000000000117, 10.185000000000116, 10.190000000000115, 10.195000000000114, 10.200000000000113, 10.205000000000112, 10.210000000000111, 10.21500000000011, 10.220000000000109, 10.225000000000108, 10.230000000000107, 10.235000000000106, 10.240000000000105, 10.245000000000104, 10.250000000000103, 10.255000000000102, 10.260000000000101, 10.2650000000001, 10.270000000000099, 10.275000000000098, 10.280000000000097, 10.285000000000096, 10.290000000000095, 10.295000000000094, 10.300000000000093, 10.305000000000092, 10.310000000000091, 10.31500000000009, 10.320000000000089, 10.325000000000088, 10.330000000000087, 10.335000000000086, 10.340000000000085, 10.345000000000084, 10.350000000000083, 10.355000000000082, 10.360000000000081, 10.36500000000008, 10.37000000000008, 10.375000000000078, 10.380000000000077, 10.385000000000076, 10.390000000000075, 10.395000000000074, 10.400000000000073, 10.405000000000072, 10.410000000000071, 10.41500000000007, 10.42000000000007, 10.425000000000068, 10.430000000000067, 10.435000000000066, 10.440000000000065, 10.445000000000064, 10.450000000000063, 10.455000000000062, 10.460000000000061, 10.46500000000006, 10.47000000000006, 10.475000000000058, 10.480000000000057, 10.485000000000056, 10.490000000000055, 10.495000000000054, 10.500000000000053, 10.505000000000052, 10.510000000000051, 10.51500000000005, 10.52000000000005, 10.525000000000048, 10.530000000000047, 10.535000000000046, 10.540000000000045, 10.545000000000044, 10.550000000000043, 10.555000000000042, 10.560000000000041, 10.56500000000004, 10.57000000000004, 10.575000000000038, 10.580000000000037, 10.585000000000036, 10.590000000000035, 10.595000000000034, 10.600000000000033, 10.605000000000032, 10.610000000000031, 10.61500000000003, 10.62000000000003, 10.625000000000028, 10.630000000000027, 10.635000000000026, 10.640000000000025, 10.645000000000024, 10.650000000000023, 10.655000000000022, 10.660000000000021, 10.66500000000002, 10.67000000000002, 10.675000000000018, 10.680000000000017, 10.685000000000016, 10.690000000000015, 10.695000000000014, 10.700000000000014, 10.705000000000013, 10.710000000000012, 10.71500000000001, 10.72000000000001, 10.725000000000009, 10.730000000000008, 10.735000000000007, 10.740000000000006, 10.745000000000005, 10.750000000000004, 10.755000000000003, 10.760000000000002, 10.765, 10.77, 10.774999999999999, 10.779999999999998, 10.784999999999997, 10.789999999999996, 10.794999999999995, 10.799999999999994, 10.804999999999993, 10.809999999999992, 10.81499999999999, 10.81999999999999, 10.824999999999989, 10.829999999999988, 10.834999999999987, 10.839999999999986, 10.844999999999985, 10.849999999999984, 10.854999999999983, 10.859999999999982, 10.86499999999998, 10.86999999999998, 10.874999999999979, 10.879999999999978, 10.884999999999977, 10.889999999999976, 10.894999999999975, 10.899999999999974, 10.904999999999973, 10.909999999999972, 10.91499999999997, 10.91999999999997, 10.924999999999969, 10.929999999999968, 10.934999999999967, 10.939999999999966, 10.944999999999965, 10.949999999999964, 10.954999999999963, 10.959999999999962, 10.96499999999996, 10.96999999999996, 10.974999999999959, 10.979999999999958, 10.984999999999957, 10.989999999999956, 10.994999999999955, 10.999999999999954, 11.004999999999953, 11.009999999999952, 11.01499999999995, 11.01999999999995, 11.024999999999949, 11.029999999999948, 11.034999999999947, 11.039999999999946, 11.044999999999945, 11.049999999999944, 11.054999999999943, 11.059999999999942, 11.06499999999994, 11.06999999999994, 11.074999999999939, 11.079999999999938, 11.084999999999937, 11.089999999999936, 11.094999999999935, 11.099999999999934, 11.104999999999933, 11.109999999999932, 11.114999999999931, 11.11999999999993, 11.124999999999929, 11.129999999999928, 11.134999999999927, 11.139999999999926, 11.144999999999925, 11.149999999999924, 11.154999999999923, 11.159999999999922, 11.164999999999921, 11.16999999999992, 11.174999999999919, 11.179999999999918, 11.184999999999917, 11.189999999999916, 11.194999999999915, 11.199999999999914, 11.204999999999913, 11.209999999999912, 11.214999999999911, 11.21999999999991, 11.224999999999909, 11.229999999999908, 11.234999999999907, 11.239999999999906, 11.244999999999905, 11.249999999999904, 11.254999999999903, 11.259999999999902, 11.264999999999901, 11.2699999999999, 11.274999999999899, 11.279999999999898, 11.284999999999897, 11.289999999999896, 11.294999999999895, 11.299999999999894, 11.304999999999893, 11.309999999999892, 11.314999999999891, 11.31999999999989, 11.32499999999989, 11.329999999999888, 11.334999999999887, 11.339999999999886, 11.344999999999885, 11.349999999999884, 11.354999999999883, 11.359999999999882, 11.364999999999881, 11.36999999999988, 11.37499999999988, 11.379999999999878, 11.384999999999877, 11.389999999999876, 11.394999999999875, 11.399999999999874, 11.404999999999873, 11.409999999999872, 11.414999999999871, 11.41999999999987, 11.42499999999987, 11.429999999999868, 11.434999999999867, 11.439999999999866, 11.444999999999865, 11.449999999999864, 11.454999999999863, 11.459999999999862, 11.464999999999861, 11.46999999999986, 11.47499999999986, 11.479999999999858, 11.484999999999857, 11.489999999999856, 11.494999999999855, 11.499999999999854, 11.504999999999853, 11.509999999999852, 11.514999999999851, 11.51999999999985, 11.52499999999985, 11.529999999999848, 11.534999999999847, 11.539999999999846, 11.544999999999845, 11.549999999999844, 11.554999999999843, 11.559999999999842, 11.564999999999841, 11.56999999999984, 11.57499999999984, 11.579999999999838, 11.584999999999837, 11.589999999999836, 11.594999999999835, 11.599999999999834, 11.604999999999833, 11.609999999999832, 11.614999999999831, 11.61999999999983, 11.62499999999983, 11.629999999999828, 11.634999999999827, 11.639999999999826, 11.644999999999825, 11.649999999999824, 11.654999999999824, 11.659999999999823, 11.664999999999822, 11.66999999999982, 11.67499999999982, 11.679999999999819, 11.684999999999818, 11.689999999999817, 11.694999999999816, 11.699999999999815, 11.704999999999814, 11.709999999999813, 11.714999999999812, 11.71999999999981, 11.72499999999981, 11.729999999999809, 11.734999999999808, 11.739999999999807, 11.744999999999806, 11.749999999999805, 11.754999999999804, 11.759999999999803, 11.764999999999802, 11.7699999999998, 11.7749999999998, 11.779999999999799, 11.784999999999798, 11.789999999999797, 11.794999999999796, 11.799999999999795, 11.804999999999794, 11.809999999999793, 11.814999999999792, 11.81999999999979, 11.82499999999979, 11.829999999999789, 11.834999999999788, 11.839999999999787, 11.844999999999786, 11.849999999999785, 11.854999999999784, 11.859999999999783, 11.864999999999782, 11.86999999999978, 11.87499999999978, 11.879999999999779, 11.884999999999778, 11.889999999999777, 11.894999999999776, 11.899999999999775, 11.904999999999774, 11.909999999999773, 11.914999999999772, 11.91999999999977, 11.92499999999977, 11.929999999999769, 11.934999999999768, 11.939999999999767, 11.944999999999766, 11.949999999999765, 11.954999999999764, 11.959999999999763, 11.964999999999762, 11.96999999999976, 11.97499999999976, 11.979999999999759, 11.984999999999758, 11.989999999999757, 11.994999999999756, 11.999999999999755, 12.004999999999754, 12.009999999999753, 12.014999999999752, 12.01999999999975, 12.02499999999975, 12.029999999999749, 12.034999999999748, 12.039999999999747, 12.044999999999746, 12.049999999999745, 12.054999999999744, 12.059999999999743, 12.064999999999742, 12.069999999999741, 12.07499999999974, 12.079999999999739, 12.084999999999738, 12.089999999999737, 12.094999999999736, 12.099999999999735, 12.104999999999734, 12.109999999999733, 12.114999999999732, 12.119999999999731, 12.12499999999973, 12.129999999999729, 12.134999999999728, 12.139999999999727, 12.144999999999726, 12.149999999999725, 12.154999999999724, 12.159999999999723, 12.164999999999722, 12.169999999999721, 12.17499999999972, 12.179999999999719, 12.184999999999718, 12.189999999999717, 12.194999999999716, 12.199999999999715, 12.204999999999714, 12.209999999999713, 12.214999999999712, 12.219999999999711, 12.22499999999971, 12.229999999999709, 12.234999999999708, 12.239999999999707, 12.244999999999706, 12.249999999999705, 12.254999999999704, 12.259999999999703, 12.264999999999702, 12.269999999999701, 12.2749999999997, 12.2799999999997, 12.284999999999698, 12.289999999999697, 12.294999999999696, 12.299999999999695, 12.304999999999694, 12.309999999999693, 12.314999999999692, 12.319999999999691, 12.32499999999969, 12.32999999999969, 12.334999999999688, 12.339999999999687, 12.344999999999686, 12.349999999999685, 12.354999999999684, 12.359999999999683, 12.364999999999682, 12.369999999999681, 12.37499999999968, 12.37999999999968, 12.384999999999678, 12.389999999999677, 12.394999999999676, 12.399999999999675, 12.404999999999674, 12.409999999999673, 12.414999999999672, 12.419999999999671, 12.42499999999967, 12.42999999999967, 12.434999999999668, 12.439999999999667, 12.444999999999666, 12.449999999999665, 12.454999999999664, 12.459999999999663, 12.464999999999662, 12.469999999999661, 12.47499999999966, 12.47999999999966, 12.484999999999658, 12.489999999999657, 12.494999999999656, 12.499999999999655, 12.504999999999654, 12.509999999999653, 12.514999999999652, 12.519999999999651, 12.52499999999965, 12.52999999999965, 12.534999999999648, 12.539999999999647, 12.544999999999646, 12.549999999999645, 12.554999999999644, 12.559999999999643, 12.564999999999642, 12.569999999999641, 12.57499999999964, 12.57999999999964, 12.584999999999638, 12.589999999999637, 12.594999999999636, 12.599999999999635, 12.604999999999634, 12.609999999999634, 12.614999999999633, 12.619999999999632, 12.62499999999963, 12.62999999999963, 12.634999999999629, 12.639999999999628, 12.644999999999627, 12.649999999999626, 12.654999999999625, 12.659999999999624, 12.664999999999623, 12.669999999999622, 12.67499999999962, 12.67999999999962, 12.684999999999619, 12.689999999999618, 12.694999999999617, 12.699999999999616, 12.704999999999615, 12.709999999999614, 12.714999999999613, 12.719999999999612, 12.72499999999961, 12.72999999999961, 12.734999999999609, 12.739999999999608, 12.744999999999607, 12.749999999999606, 12.754999999999605, 12.759999999999604, 12.764999999999603, 12.769999999999602, 12.7749999999996, 12.7799999999996, 12.784999999999599, 12.789999999999598, 12.794999999999597, 12.799999999999596, 12.804999999999595, 12.809999999999594, 12.814999999999593, 12.819999999999592, 12.82499999999959, 12.82999999999959, 12.834999999999589, 12.839999999999588, 12.844999999999587, 12.849999999999586, 12.854999999999585, 12.859999999999584, 12.864999999999583, 12.869999999999582, 12.87499999999958, 12.87999999999958, 12.884999999999579, 12.889999999999578, 12.894999999999577, 12.899999999999576, 12.904999999999575, 12.909999999999574, 12.914999999999573, 12.919999999999572, 12.92499999999957, 12.92999999999957, 12.934999999999569, 12.939999999999568, 12.944999999999567, 12.949999999999566, 12.954999999999565, 12.959999999999564, 12.964999999999563, 12.969999999999562, 12.97499999999956, 12.97999999999956, 12.984999999999559, 12.989999999999558, 12.994999999999557, 12.999999999999556, 13.004999999999555, 13.009999999999554, 13.014999999999553, 13.019999999999552, 13.024999999999551, 13.02999999999955, 13.034999999999549, 13.039999999999548, 13.044999999999547, 13.049999999999546, 13.054999999999545, 13.059999999999544, 13.064999999999543, 13.069999999999542, 13.074999999999541, 13.07999999999954, 13.084999999999539, 13.089999999999538, 13.094999999999537, 13.099999999999536, 13.104999999999535, 13.109999999999534, 13.114999999999533, 13.119999999999532, 13.124999999999531, 13.12999999999953, 13.134999999999529, 13.139999999999528, 13.144999999999527, 13.149999999999526, 13.154999999999525, 13.159999999999524, 13.164999999999523, 13.169999999999522, 13.174999999999521, 13.17999999999952, 13.184999999999519, 13.189999999999518, 13.194999999999517, 13.199999999999516, 13.204999999999515, 13.209999999999514, 13.214999999999513, 13.219999999999512, 13.224999999999511, 13.22999999999951, 13.23499999999951, 13.239999999999508, 13.244999999999507, 13.249999999999506, 13.254999999999505, 13.259999999999504, 13.264999999999503, 13.269999999999502, 13.274999999999501, 13.2799999999995, 13.2849999999995, 13.289999999999498, 13.294999999999497, 13.299999999999496, 13.304999999999495, 13.309999999999494, 13.314999999999493, 13.319999999999492, 13.324999999999491, 13.32999999999949, 13.33499999999949, 13.339999999999488, 13.344999999999487, 13.349999999999486, 13.354999999999485, 13.359999999999484, 13.364999999999483, 13.369999999999482, 13.374999999999481, 13.37999999999948, 13.38499999999948, 13.389999999999478, 13.394999999999477, 13.399999999999476, 13.404999999999475, 13.409999999999474, 13.414999999999473, 13.419999999999472, 13.424999999999471, 13.42999999999947, 13.43499999999947, 13.439999999999468, 13.444999999999467, 13.449999999999466, 13.454999999999465, 13.459999999999464, 13.464999999999463, 13.469999999999462, 13.474999999999461, 13.47999999999946, 13.48499999999946, 13.489999999999458, 13.494999999999457, 13.499999999999456, 13.504999999999455, 13.509999999999454, 13.514999999999453, 13.519999999999452, 13.524999999999451, 13.52999999999945, 13.53499999999945, 13.539999999999448, 13.544999999999447, 13.549999999999446, 13.554999999999445, 13.559999999999444, 13.564999999999444, 13.569999999999443, 13.574999999999442, 13.57999999999944, 13.58499999999944, 13.589999999999439, 13.594999999999438, 13.599999999999437, 13.604999999999436, 13.609999999999435, 13.614999999999434, 13.619999999999433, 13.624999999999432, 13.62999999999943, 13.63499999999943, 13.639999999999429, 13.644999999999428, 13.649999999999427, 13.654999999999426, 13.659999999999425, 13.664999999999424, 13.669999999999423, 13.674999999999422, 13.67999999999942, 13.68499999999942, 13.689999999999419, 13.694999999999418, 13.699999999999417, 13.704999999999416, 13.709999999999415, 13.714999999999414, 13.719999999999413, 13.724999999999412, 13.72999999999941, 13.73499999999941, 13.739999999999409, 13.744999999999408, 13.749999999999407, 13.754999999999406, 13.759999999999405, 13.764999999999404, 13.769999999999403, 13.774999999999402, 13.7799999999994, 13.7849999999994, 13.789999999999399, 13.794999999999398, 13.799999999999397, 13.804999999999396, 13.809999999999395, 13.814999999999394, 13.819999999999393, 13.824999999999392, 13.82999999999939, 13.83499999999939, 13.839999999999389, 13.844999999999388, 13.849999999999387, 13.854999999999386, 13.859999999999385, 13.864999999999384, 13.869999999999383, 13.874999999999382, 13.87999999999938, 13.88499999999938, 13.889999999999379, 13.894999999999378, 13.899999999999377, 13.904999999999376, 13.909999999999375, 13.914999999999374, 13.919999999999373, 13.924999999999372, 13.92999999999937, 13.93499999999937, 13.939999999999369, 13.944999999999368, 13.949999999999367, 13.954999999999366, 13.959999999999365, 13.964999999999364, 13.969999999999363, 13.974999999999362, 13.979999999999361, 13.98499999999936, 13.989999999999359, 13.994999999999358, 13.999999999999357, 14.004999999999356, 14.009999999999355, 14.014999999999354, 14.019999999999353, 14.024999999999352, 14.029999999999351, 14.03499999999935, 14.039999999999349, 14.044999999999348, 14.049999999999347, 14.054999999999346, 14.059999999999345, 14.064999999999344, 14.069999999999343, 14.074999999999342, 14.079999999999341, 14.08499999999934, 14.089999999999339, 14.094999999999338, 14.099999999999337, 14.104999999999336, 14.109999999999335, 14.114999999999334, 14.119999999999333, 14.124999999999332, 14.129999999999331, 14.13499999999933, 14.139999999999329, 14.144999999999328, 14.149999999999327, 14.154999999999326, 14.159999999999325, 14.164999999999324, 14.169999999999323, 14.174999999999322, 14.179999999999321, 14.18499999999932, 14.18999999999932, 14.194999999999318, 14.199999999999317, 14.204999999999316, 14.209999999999315, 14.214999999999314, 14.219999999999313, 14.224999999999312, 14.229999999999311, 14.23499999999931, 14.23999999999931, 14.244999999999308, 14.249999999999307, 14.254999999999306, 14.259999999999305, 14.264999999999304, 14.269999999999303, 14.274999999999302, 14.279999999999301, 14.2849999999993, 14.2899999999993, 14.294999999999298, 14.299999999999297, 14.304999999999296, 14.309999999999295, 14.314999999999294, 14.319999999999293, 14.324999999999292, 14.329999999999291, 14.33499999999929, 14.33999999999929, 14.344999999999288, 14.349999999999287, 14.354999999999286, 14.359999999999285, 14.364999999999284, 14.369999999999283, 14.374999999999282, 14.379999999999281, 14.38499999999928, 14.38999999999928, 14.394999999999278, 14.399999999999277, 14.404999999999276, 14.409999999999275, 14.414999999999274, 14.419999999999273, 14.424999999999272, 14.429999999999271, 14.43499999999927, 14.43999999999927, 14.444999999999268, 14.449999999999267, 14.454999999999266, 14.459999999999265, 14.464999999999264, 14.469999999999263, 14.474999999999262, 14.479999999999261, 14.48499999999926, 14.48999999999926, 14.494999999999258, 14.499999999999257, 14.504999999999256, 14.509999999999255, 14.514999999999254, 14.519999999999254, 14.524999999999253, 14.529999999999252, 14.53499999999925, 14.53999999999925, 14.544999999999249, 14.549999999999248, 14.554999999999247, 14.559999999999246, 14.564999999999245, 14.569999999999244, 14.574999999999243, 14.579999999999242, 14.58499999999924, 14.58999999999924, 14.594999999999239, 14.599999999999238, 14.604999999999237, 14.609999999999236, 14.614999999999235, 14.619999999999234, 14.624999999999233, 14.629999999999232, 14.63499999999923, 14.63999999999923, 14.644999999999229, 14.649999999999228, 14.654999999999227, 14.659999999999226, 14.664999999999225, 14.669999999999224, 14.674999999999223, 14.679999999999222, 14.68499999999922, 14.68999999999922, 14.694999999999219, 14.699999999999218, 14.704999999999217, 14.709999999999216, 14.714999999999215, 14.719999999999214, 14.724999999999213, 14.729999999999212, 14.73499999999921, 14.73999999999921, 14.744999999999209, 14.749999999999208, 14.754999999999207, 14.759999999999206, 14.764999999999205, 14.769999999999204, 14.774999999999203, 14.779999999999202, 14.7849999999992, 14.7899999999992, 14.794999999999199, 14.799999999999198, 14.804999999999197, 14.809999999999196, 14.814999999999195, 14.819999999999194, 14.824999999999193, 14.829999999999192, 14.83499999999919, 14.83999999999919, 14.844999999999189, 14.849999999999188, 14.854999999999187, 14.859999999999186, 14.864999999999185, 14.869999999999184, 14.874999999999183, 14.879999999999182, 14.88499999999918, 14.88999999999918, 14.894999999999179, 14.899999999999178, 14.904999999999177, 14.909999999999176, 14.914999999999175, 14.919999999999174, 14.924999999999173, 14.929999999999172, 14.934999999999171, 14.93999999999917, 14.944999999999169, 14.949999999999168, 14.954999999999167, 14.959999999999166, 14.964999999999165, 14.969999999999164, 14.974999999999163, 14.979999999999162, 14.984999999999161, 14.98999999999916, 14.994999999999159, 14.999999999999158, 15.004999999999157, 15.009999999999156, 15.014999999999155, 15.019999999999154, 15.024999999999153, 15.029999999999152, 15.034999999999151, 15.03999999999915, 15.044999999999149, 15.049999999999148, 15.054999999999147, 15.059999999999146, 15.064999999999145, 15.069999999999144, 15.074999999999143, 15.079999999999142, 15.084999999999141, 15.08999999999914, 15.094999999999139, 15.099999999999138, 15.104999999999137, 15.109999999999136, 15.114999999999135, 15.119999999999134, 15.124999999999133, 15.129999999999132, 15.134999999999131, 15.13999999999913, 15.14499999999913, 15.149999999999128, 15.154999999999127, 15.159999999999126, 15.164999999999125, 15.169999999999124, 15.174999999999123, 15.179999999999122, 15.184999999999121, 15.18999999999912, 15.19499999999912, 15.199999999999118, 15.204999999999117, 15.209999999999116, 15.214999999999115, 15.219999999999114, 15.224999999999113, 15.229999999999112, 15.234999999999111, 15.23999999999911, 15.24499999999911, 15.249999999999108, 15.254999999999107, 15.259999999999106, 15.264999999999105, 15.269999999999104, 15.274999999999103, 15.279999999999102, 15.284999999999101, 15.2899999999991, 15.2949999999991, 15.299999999999098, 15.304999999999097, 15.309999999999096, 15.314999999999095, 15.319999999999094, 15.324999999999093, 15.329999999999092, 15.334999999999091, 15.33999999999909, 15.34499999999909, 15.349999999999088, 15.354999999999087, 15.359999999999086, 15.364999999999085, 15.369999999999084, 15.374999999999083, 15.379999999999082, 15.384999999999081, 15.38999999999908, 15.39499999999908, 15.399999999999078, 15.404999999999077, 15.409999999999076, 15.414999999999075, 15.419999999999074, 15.424999999999073, 15.429999999999072, 15.434999999999071, 15.43999999999907, 15.44499999999907, 15.449999999999068, 15.454999999999067, 15.459999999999066, 15.464999999999065, 15.469999999999064, 15.474999999999064, 15.479999999999063, 15.484999999999062, 15.48999999999906, 15.49499999999906, 15.499999999999059, 15.504999999999058, 15.509999999999057, 15.514999999999056, 15.519999999999055, 15.524999999999054, 15.529999999999053, 15.534999999999052, 15.53999999999905, 15.54499999999905, 15.549999999999049, 15.554999999999048, 15.559999999999047, 15.564999999999046, 15.569999999999045, 15.574999999999044, 15.579999999999043, 15.584999999999042, 15.58999999999904, 15.59499999999904, 15.599999999999039, 15.604999999999038, 15.609999999999037, 15.614999999999036, 15.619999999999035, 15.624999999999034, 15.629999999999033, 15.634999999999032, 15.63999999999903, 15.64499999999903, 15.649999999999029, 15.654999999999028, 15.659999999999027, 15.664999999999026, 15.669999999999025, 15.674999999999024, 15.679999999999023, 15.684999999999022, 15.68999999999902, 15.69499999999902, 15.699999999999019, 15.704999999999018, 15.709999999999017, 15.714999999999016, 15.719999999999015, 15.724999999999014, 15.729999999999013, 15.734999999999012, 15.73999999999901, 15.74499999999901, 15.749999999999009, 15.754999999999008, 15.759999999999007, 15.764999999999006, 15.769999999999005, 15.774999999999004, 15.779999999999003, 15.784999999999002, 15.789999999999, 15.794999999999, 15.799999999998999, 15.804999999998998, 15.809999999998997, 15.814999999998996, 15.819999999998995, 15.824999999998994, 15.829999999998993, 15.834999999998992, 15.83999999999899, 15.84499999999899, 15.849999999998989, 15.854999999998988, 15.859999999998987, 15.864999999998986, 15.869999999998985, 15.874999999998984, 15.879999999998983, 15.884999999998982, 15.889999999998981, 15.89499999999898, 15.899999999998979, 15.904999999998978, 15.909999999998977, 15.914999999998976, 15.919999999998975, 15.924999999998974, 15.929999999998973, 15.934999999998972, 15.939999999998971, 15.94499999999897, 15.949999999998969, 15.954999999998968, 15.959999999998967, 15.964999999998966, 15.969999999998965, 15.974999999998964, 15.979999999998963, 15.984999999998962, 15.989999999998961, 15.99499999999896, 15.999999999998959, 16.00499999999896, 16.009999999998964, 16.014999999998967, 16.01999999999897, 16.024999999998972, 16.029999999998974, 16.034999999998977, 16.03999999999898, 16.044999999998982, 16.049999999998985, 16.054999999998987, 16.05999999999899, 16.064999999998992, 16.069999999998995, 16.074999999998997, 16.079999999999, 16.084999999999003, 16.089999999999005, 16.094999999999008, 16.09999999999901, 16.104999999999013, 16.109999999999015, 16.114999999999018, 16.11999999999902, 16.124999999999023, 16.129999999999026, 16.134999999999028, 16.13999999999903, 16.144999999999033, 16.149999999999036, 16.15499999999904, 16.15999999999904, 16.164999999999043, 16.169999999999046, 16.17499999999905, 16.17999999999905, 16.184999999999054, 16.189999999999056, 16.19499999999906, 16.19999999999906, 16.204999999999064, 16.209999999999066, 16.21499999999907, 16.21999999999907, 16.224999999999074, 16.229999999999077, 16.23499999999908, 16.239999999999082, 16.244999999999084, 16.249999999999087, 16.25499999999909, 16.259999999999092, 16.264999999999095, 16.269999999999097, 16.2749999999991, 16.279999999999102, 16.284999999999105, 16.289999999999107, 16.29499999999911, 16.299999999999113, 16.304999999999115, 16.309999999999118, 16.31499999999912, 16.319999999999123, 16.324999999999125, 16.329999999999128, 16.33499999999913, 16.339999999999133, 16.344999999999136, 16.349999999999138, 16.35499999999914, 16.359999999999143, 16.364999999999146, 16.36999999999915, 16.37499999999915, 16.379999999999153, 16.384999999999156, 16.38999999999916, 16.39499999999916, 16.399999999999164, 16.404999999999166, 16.40999999999917, 16.41499999999917, 16.419999999999174, 16.424999999999176, 16.42999999999918, 16.43499999999918, 16.439999999999184, 16.444999999999187, 16.44999999999919, 16.454999999999192, 16.459999999999194, 16.464999999999197, 16.4699999999992, 16.474999999999202, 16.479999999999205, 16.484999999999207, 16.48999999999921, 16.494999999999212, 16.499999999999215, 16.504999999999217, 16.50999999999922, 16.514999999999223, 16.519999999999225, 16.524999999999228, 16.52999999999923, 16.534999999999233, 16.539999999999235, 16.544999999999238, 16.54999999999924, 16.554999999999243, 16.559999999999246, 16.564999999999248, 16.56999999999925, 16.574999999999253, 16.579999999999256, 16.58499999999926, 16.58999999999926, 16.594999999999263, 16.599999999999266, 16.60499999999927, 16.60999999999927, 16.614999999999274, 16.619999999999276, 16.62499999999928, 16.62999999999928, 16.634999999999284, 16.639999999999286, 16.64499999999929, 16.64999999999929, 16.654999999999294, 16.659999999999297, 16.6649999999993, 16.669999999999302, 16.674999999999304, 16.679999999999307, 16.68499999999931, 16.689999999999312, 16.694999999999315, 16.699999999999317, 16.70499999999932, 16.709999999999322, 16.714999999999325, 16.719999999999327, 16.72499999999933, 16.729999999999333, 16.734999999999335, 16.739999999999338, 16.74499999999934, 16.749999999999343, 16.754999999999345, 16.759999999999348, 16.76499999999935, 16.769999999999353, 16.774999999999356, 16.779999999999358, 16.78499999999936, 16.789999999999363, 16.794999999999366, 16.79999999999937, 16.80499999999937, 16.809999999999373, 16.814999999999376, 16.81999999999938, 16.82499999999938, 16.829999999999384, 16.834999999999386, 16.83999999999939, 16.84499999999939, 16.849999999999394, 16.854999999999396, 16.8599999999994, 16.8649999999994, 16.869999999999404, 16.874999999999407, 16.87999999999941, 16.884999999999412, 16.889999999999414, 16.894999999999417, 16.89999999999942, 16.904999999999422, 16.909999999999425, 16.914999999999427, 16.91999999999943, 16.924999999999432, 16.929999999999435, 16.934999999999437, 16.93999999999944, 16.944999999999443, 16.949999999999445, 16.954999999999448, 16.95999999999945, 16.964999999999453, 16.969999999999455, 16.974999999999458, 16.97999999999946, 16.984999999999463, 16.989999999999466, 16.994999999999468, 16.99999999999947, 17.004999999999473, 17.009999999999476, 17.01499999999948, 17.01999999999948, 17.024999999999483, 17.029999999999486, 17.03499999999949, 17.03999999999949, 17.044999999999494, 17.049999999999496, 17.0549999999995, 17.0599999999995, 17.064999999999504, 17.069999999999506, 17.07499999999951, 17.07999999999951, 17.084999999999514, 17.089999999999517, 17.09499999999952, 17.099999999999522, 17.104999999999524, 17.109999999999527, 17.11499999999953, 17.119999999999532, 17.124999999999535, 17.129999999999537, 17.13499999999954, 17.139999999999542, 17.144999999999545, 17.149999999999547, 17.15499999999955, 17.159999999999553, 17.164999999999555, 17.169999999999558, 17.17499999999956, 17.179999999999563, 17.184999999999565, 17.189999999999568, 17.19499999999957, 17.199999999999573, 17.204999999999576, 17.209999999999578, 17.21499999999958, 17.219999999999583, 17.224999999999586, 17.22999999999959, 17.23499999999959, 17.239999999999593, 17.244999999999596, 17.2499999999996, 17.2549999999996, 17.259999999999604, 17.264999999999606, 17.26999999999961, 17.27499999999961, 17.279999999999614, 17.284999999999616, 17.28999999999962, 17.29499999999962, 17.299999999999624, 17.304999999999627, 17.30999999999963, 17.314999999999632, 17.319999999999634, 17.324999999999637, 17.32999999999964, 17.334999999999642, 17.339999999999645, 17.344999999999647, 17.34999999999965, 17.354999999999652, 17.359999999999655, 17.364999999999657, 17.36999999999966, 17.374999999999662, 17.379999999999665, 17.384999999999668, 17.38999999999967, 17.394999999999673, 17.399999999999675, 17.404999999999678, 17.40999999999968, 17.414999999999683, 17.419999999999686, 17.424999999999688, 17.42999999999969, 17.434999999999693, 17.439999999999696, 17.4449999999997, 17.4499999999997, 17.454999999999703, 17.459999999999706, 17.46499999999971, 17.46999999999971, 17.474999999999714, 17.479999999999716, 17.48499999999972, 17.48999999999972, 17.494999999999724, 17.499999999999726, 17.50499999999973, 17.50999999999973, 17.514999999999734, 17.519999999999737, 17.52499999999974, 17.529999999999742, 17.534999999999744, 17.539999999999747, 17.54499999999975, 17.549999999999752, 17.554999999999755, 17.559999999999757, 17.56499999999976, 17.569999999999762, 17.574999999999765, 17.579999999999767, 17.58499999999977, 17.589999999999772, 17.594999999999775, 17.599999999999778, 17.60499999999978, 17.609999999999783, 17.614999999999785, 17.619999999999788, 17.62499999999979, 17.629999999999793, 17.634999999999796, 17.639999999999798, 17.6449999999998, 17.649999999999803, 17.654999999999806, 17.65999999999981, 17.66499999999981, 17.669999999999813, 17.674999999999816, 17.67999999999982, 17.68499999999982, 17.689999999999824, 17.694999999999826, 17.69999999999983, 17.70499999999983, 17.709999999999834, 17.714999999999836, 17.71999999999984, 17.72499999999984, 17.729999999999844, 17.734999999999847, 17.73999999999985, 17.744999999999852, 17.749999999999854, 17.754999999999857, 17.75999999999986, 17.764999999999862, 17.769999999999865, 17.774999999999867, 17.77999999999987, 17.784999999999872, 17.789999999999875, 17.794999999999877, 17.79999999999988, 17.804999999999882, 17.809999999999885, 17.814999999999888, 17.81999999999989, 17.824999999999893, 17.829999999999895, 17.834999999999898, 17.8399999999999, 17.844999999999903, 17.849999999999905, 17.854999999999908, 17.85999999999991, 17.864999999999913, 17.869999999999916, 17.87499999999992, 17.87999999999992, 17.884999999999923, 17.889999999999926, 17.89499999999993, 17.89999999999993, 17.904999999999934, 17.909999999999936, 17.91499999999994, 17.91999999999994, 17.924999999999944, 17.929999999999946, 17.93499999999995, 17.93999999999995, 17.944999999999954, 17.949999999999957, 17.95499999999996, 17.95999999999996, 17.964999999999964, 17.969999999999967, 17.97499999999997, 17.979999999999972, 17.984999999999975, 17.989999999999977, 17.99499999999998, 17.999999999999982, 18.004999999999985, 18.009999999999987, 18.01499999999999, 18.019999999999992, 18.024999999999995, 18.029999999999998, 18.035, 18.040000000000003, 18.045000000000005, 18.050000000000008, 18.05500000000001, 18.060000000000013, 18.065000000000015, 18.070000000000018, 18.07500000000002, 18.080000000000023, 18.085000000000026, 18.09000000000003, 18.09500000000003, 18.100000000000033, 18.105000000000036, 18.11000000000004, 18.11500000000004, 18.120000000000044, 18.125000000000046, 18.13000000000005, 18.13500000000005, 18.140000000000054, 18.145000000000056, 18.15000000000006, 18.15500000000006, 18.160000000000064, 18.165000000000067, 18.17000000000007, 18.17500000000007, 18.180000000000074, 18.185000000000077, 18.19000000000008, 18.195000000000082, 18.200000000000085, 18.205000000000087, 18.21000000000009, 18.215000000000092, 18.220000000000095, 18.225000000000097, 18.2300000000001, 18.235000000000102, 18.240000000000105, 18.245000000000108, 18.25000000000011, 18.255000000000113, 18.260000000000115, 18.265000000000118, 18.27000000000012, 18.275000000000123, 18.280000000000125, 18.285000000000128, 18.29000000000013, 18.295000000000133, 18.300000000000136, 18.30500000000014, 18.31000000000014, 18.315000000000143, 18.320000000000146, 18.32500000000015, 18.33000000000015, 18.335000000000154, 18.340000000000156, 18.34500000000016, 18.35000000000016, 18.355000000000164, 18.360000000000166, 18.36500000000017, 18.37000000000017, 18.375000000000174, 18.380000000000177, 18.38500000000018, 18.39000000000018, 18.395000000000184, 18.400000000000187, 18.40500000000019, 18.410000000000192, 18.415000000000195, 18.420000000000197, 18.4250000000002, 18.430000000000202, 18.435000000000205, 18.440000000000207, 18.44500000000021, 18.450000000000212, 18.455000000000215, 18.460000000000218, 18.46500000000022, 18.470000000000223, 18.475000000000225, 18.480000000000228, 18.48500000000023, 18.490000000000233, 18.495000000000235, 18.500000000000238, 18.50500000000024, 18.510000000000243, 18.515000000000246, 18.52000000000025, 18.52500000000025, 18.530000000000253, 18.535000000000256, 18.54000000000026, 18.54500000000026, 18.550000000000264, 18.555000000000266, 18.56000000000027, 18.56500000000027, 18.570000000000274, 18.575000000000276, 18.58000000000028, 18.58500000000028, 18.590000000000284, 18.595000000000287, 18.60000000000029, 18.60500000000029, 18.610000000000294, 18.615000000000297, 18.6200000000003, 18.625000000000302, 18.630000000000305, 18.635000000000307, 18.64000000000031, 18.645000000000312, 18.650000000000315, 18.655000000000317, 18.66000000000032, 18.665000000000322, 18.670000000000325, 18.675000000000328, 18.68000000000033, 18.685000000000333, 18.690000000000335, 18.695000000000338, 18.70000000000034, 18.705000000000343, 18.710000000000345, 18.715000000000348, 18.72000000000035, 18.725000000000353, 18.730000000000356, 18.73500000000036, 18.74000000000036, 18.745000000000363, 18.750000000000366, 18.75500000000037, 18.76000000000037, 18.765000000000374, 18.770000000000376, 18.77500000000038, 18.78000000000038, 18.785000000000384, 18.790000000000386, 18.79500000000039, 18.80000000000039, 18.805000000000394, 18.810000000000397, 18.8150000000004, 18.8200000000004, 18.825000000000404, 18.830000000000407, 18.83500000000041, 18.840000000000412, 18.845000000000415, 18.850000000000417, 18.85500000000042, 18.860000000000422, 18.865000000000425, 18.870000000000427, 18.87500000000043, 18.880000000000432, 18.885000000000435, 18.890000000000438, 18.89500000000044, 18.900000000000443, 18.905000000000445, 18.910000000000448, 18.91500000000045, 18.920000000000453, 18.925000000000455, 18.930000000000458, 18.93500000000046, 18.940000000000463, 18.945000000000466, 18.95000000000047, 18.95500000000047, 18.960000000000473, 18.965000000000476, 18.97000000000048, 18.97500000000048, 18.980000000000484, 18.985000000000486, 18.99000000000049, 18.99500000000049, 19.000000000000494, 19.005000000000496, 19.0100000000005, 19.0150000000005, 19.020000000000504, 19.025000000000507, 19.03000000000051, 19.03500000000051, 19.040000000000514, 19.045000000000517, 19.05000000000052, 19.055000000000522, 19.060000000000525, 19.065000000000527, 19.07000000000053, 19.075000000000532, 19.080000000000535, 19.085000000000537, 19.09000000000054, 19.095000000000542, 19.100000000000545, 19.105000000000548, 19.11000000000055, 19.115000000000553, 19.120000000000555, 19.125000000000558, 19.13000000000056, 19.135000000000563, 19.140000000000565, 19.145000000000568, 19.15000000000057, 19.155000000000573, 19.160000000000576, 19.16500000000058, 19.17000000000058, 19.175000000000583, 19.180000000000586, 19.18500000000059, 19.19000000000059, 19.195000000000594, 19.200000000000596, 19.2050000000006, 19.2100000000006, 19.215000000000604, 19.220000000000606, 19.22500000000061, 19.23000000000061, 19.235000000000614, 19.240000000000617, 19.24500000000062, 19.25000000000062, 19.255000000000624, 19.260000000000627, 19.26500000000063, 19.270000000000632, 19.275000000000635, 19.280000000000637, 19.28500000000064, 19.290000000000642, 19.295000000000645, 19.300000000000647, 19.30500000000065, 19.310000000000652, 19.315000000000655, 19.320000000000658, 19.32500000000066, 19.330000000000663, 19.335000000000665, 19.340000000000668, 19.34500000000067, 19.350000000000673, 19.355000000000675, 19.360000000000678, 19.36500000000068, 19.370000000000683, 19.375000000000686, 19.38000000000069, 19.38500000000069, 19.390000000000693, 19.395000000000696, 19.4000000000007, 19.4050000000007, 19.410000000000704, 19.415000000000706, 19.42000000000071, 19.42500000000071, 19.430000000000714, 19.435000000000716, 19.44000000000072, 19.44500000000072, 19.450000000000724, 19.455000000000727, 19.46000000000073, 19.46500000000073, 19.470000000000734, 19.475000000000737, 19.48000000000074, 19.485000000000742, 19.490000000000745, 19.495000000000747, 19.50000000000075, 19.505000000000752, 19.510000000000755, 19.515000000000757, 19.52000000000076, 19.525000000000762, 19.530000000000765, 19.535000000000768, 19.54000000000077, 19.545000000000773, 19.550000000000775, 19.555000000000778, 19.56000000000078, 19.565000000000783, 19.570000000000785, 19.575000000000788, 19.58000000000079, 19.585000000000793, 19.590000000000796, 19.5950000000008, 19.6000000000008, 19.605000000000803, 19.610000000000806, 19.61500000000081, 19.62000000000081, 19.625000000000814, 19.630000000000816, 19.63500000000082, 19.64000000000082, 19.645000000000824, 19.650000000000826, 19.65500000000083, 19.66000000000083, 19.665000000000834, 19.670000000000837, 19.67500000000084, 19.68000000000084, 19.685000000000844, 19.690000000000847, 19.69500000000085, 19.700000000000852, 19.705000000000854, 19.710000000000857, 19.71500000000086, 19.720000000000862, 19.725000000000865, 19.730000000000867, 19.73500000000087, 19.740000000000872, 19.745000000000875, 19.750000000000878, 19.75500000000088, 19.760000000000883, 19.765000000000885, 19.770000000000888, 19.77500000000089, 19.780000000000893, 19.785000000000895, 19.790000000000898, 19.7950000000009, 19.800000000000903, 19.805000000000906, 19.810000000000908, 19.81500000000091, 19.820000000000913, 19.825000000000916, 19.83000000000092, 19.83500000000092, 19.840000000000924, 19.845000000000926, 19.85000000000093, 19.85500000000093, 19.860000000000934, 19.865000000000936, 19.87000000000094, 19.87500000000094, 19.880000000000944, 19.885000000000947, 19.89000000000095, 19.89500000000095, 19.900000000000954, 19.905000000000957, 19.91000000000096, 19.915000000000962, 19.920000000000964, 19.925000000000967, 19.93000000000097, 19.935000000000972, 19.940000000000975, 19.945000000000977, 19.95000000000098, 19.955000000000982, 19.960000000000985, 19.965000000000988, 19.97000000000099, 19.975000000000993, 19.980000000000995, 19.985000000000998, 19.990000000001, 19.995000000001003, 20.000000000001005, 20.005000000001008, 20.01000000000101, 20.015000000001013, 20.020000000001016, 20.025000000001018, 20.03000000000102, 20.035000000001023, 20.040000000001026, 20.04500000000103, 20.05000000000103, 20.055000000001034, 20.060000000001036, 20.06500000000104, 20.07000000000104, 20.075000000001044, 20.080000000001046, 20.08500000000105, 20.09000000000105, 20.095000000001054, 20.100000000001057, 20.10500000000106, 20.11000000000106, 20.115000000001064, 20.120000000001067, 20.12500000000107, 20.130000000001072, 20.135000000001074, 20.140000000001077, 20.14500000000108, 20.150000000001082, 20.155000000001085, 20.160000000001087, 20.16500000000109, 20.170000000001092, 20.175000000001095, 20.180000000001098, 20.1850000000011, 20.190000000001103, 20.195000000001105, 20.200000000001108, 20.20500000000111, 20.210000000001113, 20.215000000001115, 20.220000000001118, 20.22500000000112, 20.230000000001123, 20.235000000001126, 20.240000000001128, 20.24500000000113, 20.250000000001133, 20.255000000001136, 20.26000000000114, 20.26500000000114, 20.270000000001144, 20.275000000001146, 20.28000000000115, 20.28500000000115, 20.290000000001154, 20.295000000001156, 20.30000000000116, 20.30500000000116, 20.310000000001164, 20.315000000001167, 20.32000000000117, 20.32500000000117, 20.330000000001174, 20.335000000001177, 20.34000000000118, 20.345000000001182, 20.350000000001184, 20.355000000001187, 20.36000000000119, 20.365000000001192, 20.370000000001195, 20.375000000001197, 20.3800000000012, 20.385000000001202, 20.390000000001205, 20.395000000001207, 20.40000000000121, 20.405000000001213, 20.410000000001215, 20.415000000001218, 20.42000000000122, 20.425000000001223, 20.430000000001225, 20.435000000001228, 20.44000000000123, 20.445000000001233, 20.450000000001236, 20.455000000001238, 20.46000000000124, 20.465000000001243, 20.470000000001246, 20.47500000000125, 20.48000000000125, 20.485000000001254, 20.490000000001256, 20.49500000000126, 20.50000000000126, 20.505000000001264, 20.510000000001266, 20.51500000000127, 20.52000000000127, 20.525000000001274, 20.530000000001277, 20.53500000000128, 20.54000000000128, 20.545000000001284, 20.550000000001287, 20.55500000000129, 20.560000000001292, 20.565000000001294, 20.570000000001297, 20.5750000000013, 20.580000000001302, 20.585000000001305, 20.590000000001307, 20.59500000000131, 20.600000000001312, 20.605000000001315, 20.610000000001317, 20.61500000000132, 20.620000000001323, 20.625000000001325, 20.630000000001328, 20.63500000000133, 20.640000000001333, 20.645000000001335, 20.650000000001338, 20.65500000000134, 20.660000000001343, 20.665000000001346, 20.670000000001348, 20.67500000000135, 20.680000000001353, 20.685000000001356, 20.69000000000136, 20.69500000000136, 20.700000000001364, 20.705000000001366, 20.71000000000137, 20.71500000000137, 20.720000000001374, 20.725000000001376, 20.73000000000138, 20.73500000000138, 20.740000000001384, 20.745000000001387, 20.75000000000139, 20.75500000000139, 20.760000000001394, 20.765000000001397, 20.7700000000014, 20.775000000001402, 20.780000000001404, 20.785000000001407, 20.79000000000141, 20.795000000001412, 20.800000000001415, 20.805000000001417, 20.81000000000142, 20.815000000001422, 20.820000000001425, 20.825000000001427, 20.83000000000143, 20.835000000001433, 20.840000000001435, 20.845000000001438, 20.85000000000144, 20.855000000001443, 20.860000000001445, 20.865000000001448, 20.87000000000145, 20.875000000001453, 20.880000000001456, 20.885000000001458, 20.89000000000146, 20.895000000001463, 20.900000000001466, 20.90500000000147, 20.91000000000147, 20.915000000001474, 20.920000000001476, 20.92500000000148, 20.93000000000148, 20.935000000001484, 20.940000000001486, 20.94500000000149, 20.95000000000149, 20.955000000001494, 20.960000000001497, 20.9650000000015, 20.9700000000015, 20.975000000001504, 20.980000000001507, 20.98500000000151, 20.990000000001512, 20.995000000001514, 21.000000000001517, 21.00500000000152, 21.010000000001522, 21.015000000001525, 21.020000000001527, 21.02500000000153, 21.030000000001532, 21.035000000001535, 21.040000000001537, 21.04500000000154, 21.050000000001543, 21.055000000001545, 21.060000000001548, 21.06500000000155, 21.070000000001553, 21.075000000001555, 21.080000000001558, 21.08500000000156, 21.090000000001563, 21.095000000001566, 21.100000000001568, 21.10500000000157, 21.110000000001573, 21.115000000001576, 21.12000000000158, 21.12500000000158, 21.130000000001584, 21.135000000001586, 21.14000000000159, 21.14500000000159, 21.150000000001594, 21.155000000001596, 21.1600000000016, 21.1650000000016, 21.170000000001604, 21.175000000001607, 21.18000000000161, 21.18500000000161, 21.190000000001614, 21.195000000001617, 21.20000000000162, 21.205000000001622, 21.210000000001624, 21.215000000001627, 21.22000000000163, 21.225000000001632, 21.230000000001635, 21.235000000001637, 21.24000000000164, 21.245000000001642, 21.250000000001645, 21.255000000001647, 21.26000000000165, 21.265000000001653, 21.270000000001655, 21.275000000001658, 21.28000000000166, 21.285000000001663, 21.290000000001665, 21.295000000001668, 21.30000000000167, 21.305000000001673, 21.310000000001676, 21.315000000001678, 21.32000000000168, 21.325000000001683, 21.330000000001686, 21.33500000000169, 21.34000000000169, 21.345000000001694, 21.350000000001696, 21.3550000000017, 21.3600000000017, 21.365000000001704, 21.370000000001706, 21.37500000000171, 21.38000000000171, 21.385000000001714, 21.390000000001717, 21.39500000000172, 21.40000000000172, 21.405000000001724, 21.410000000001727, 21.41500000000173, 21.420000000001732, 21.425000000001734, 21.430000000001737, 21.43500000000174, 21.440000000001742, 21.445000000001745, 21.450000000001747, 21.45500000000175, 21.460000000001752, 21.465000000001755, 21.470000000001757, 21.47500000000176, 21.480000000001763, 21.485000000001765, 21.490000000001768, 21.49500000000177, 21.500000000001773, 21.505000000001775, 21.510000000001778, 21.51500000000178, 21.520000000001783, 21.525000000001786, 21.530000000001788, 21.53500000000179, 21.540000000001793, 21.545000000001796, 21.5500000000018, 21.5550000000018, 21.560000000001803, 21.565000000001806, 21.57000000000181, 21.57500000000181, 21.580000000001814, 21.585000000001816, 21.59000000000182, 21.59500000000182, 21.600000000001824, 21.605000000001827, 21.61000000000183, 21.61500000000183, 21.620000000001834, 21.625000000001837, 21.63000000000184, 21.635000000001842, 21.640000000001844, 21.645000000001847, 21.65000000000185, 21.655000000001852, 21.660000000001855, 21.665000000001857, 21.67000000000186, 21.675000000001862, 21.680000000001865, 21.685000000001867, 21.69000000000187, 21.695000000001873, 21.700000000001875, 21.705000000001878, 21.71000000000188, 21.715000000001883, 21.720000000001885, 21.725000000001888, 21.73000000000189, 21.735000000001893, 21.740000000001896, 21.745000000001898, 21.7500000000019, 21.755000000001903, 21.760000000001906, 21.76500000000191, 21.77000000000191, 21.775000000001913, 21.780000000001916, 21.78500000000192, 21.79000000000192, 21.795000000001924, 21.800000000001926, 21.80500000000193, 21.81000000000193, 21.815000000001934, 21.820000000001937, 21.82500000000194, 21.83000000000194, 21.835000000001944, 21.840000000001947, 21.84500000000195, 21.850000000001952, 21.855000000001954, 21.860000000001957, 21.86500000000196, 21.870000000001962, 21.875000000001965, 21.880000000001967, 21.88500000000197, 21.890000000001972, 21.895000000001975, 21.900000000001977, 21.90500000000198, 21.910000000001983, 21.915000000001985, 21.920000000001988, 21.92500000000199, 21.930000000001993, 21.935000000001995, 21.940000000001998, 21.945000000002, 21.950000000002003, 21.955000000002006, 21.960000000002008, 21.96500000000201, 21.970000000002013, 21.975000000002016, 21.98000000000202, 21.98500000000202, 21.990000000002023, 21.995000000002026, 22.00000000000203, 22.00500000000203, 22.010000000002034, 22.015000000002036, 22.02000000000204, 22.02500000000204, 22.030000000002044, 22.035000000002047, 22.04000000000205, 22.04500000000205, 22.050000000002054, 22.055000000002057, 22.06000000000206, 22.065000000002062, 22.070000000002064, 22.075000000002067, 22.08000000000207, 22.085000000002072, 22.090000000002075, 22.095000000002077, 22.10000000000208, 22.105000000002082, 22.110000000002085, 22.115000000002087, 22.12000000000209, 22.125000000002093, 22.130000000002095, 22.135000000002098, 22.1400000000021, 22.145000000002103, 22.150000000002105, 22.155000000002108, 22.16000000000211, 22.165000000002113, 22.170000000002116, 22.175000000002118, 22.18000000000212, 22.185000000002123, 22.190000000002126, 22.19500000000213, 22.20000000000213, 22.205000000002133, 22.210000000002136, 22.21500000000214, 22.22000000000214, 22.225000000002144, 22.230000000002146, 22.23500000000215, 22.24000000000215, 22.245000000002154, 22.250000000002156, 22.25500000000216, 22.26000000000216, 22.265000000002164, 22.270000000002167, 22.27500000000217, 22.280000000002172, 22.285000000002174, 22.290000000002177, 22.29500000000218, 22.300000000002182, 22.305000000002185, 22.310000000002187, 22.31500000000219, 22.320000000002192, 22.325000000002195, 22.330000000002197, 22.3350000000022, 22.340000000002203, 22.345000000002205, 22.350000000002208, 22.35500000000221, 22.360000000002213, 22.365000000002215, 22.370000000002218, 22.37500000000222, 22.380000000002223, 22.385000000002226, 22.390000000002228, 22.39500000000223, 22.400000000002233, 22.405000000002236, 22.41000000000224, 22.41500000000224, 22.420000000002243, 22.425000000002246, 22.43000000000225, 22.43500000000225, 22.440000000002254, 22.445000000002256, 22.45000000000226, 22.45500000000226, 22.460000000002264, 22.465000000002266, 22.47000000000227, 22.47500000000227, 22.480000000002274, 22.485000000002277, 22.49000000000228, 22.495000000002282, 22.500000000002284, 22.505000000002287, 22.51000000000229, 22.515000000002292, 22.520000000002295, 22.525000000002297, 22.5300000000023, 22.535000000002302, 22.540000000002305, 22.545000000002307, 22.55000000000231, 22.555000000002313, 22.560000000002315, 22.565000000002318, 22.57000000000232, 22.575000000002323, 22.580000000002325, 22.585000000002328, 22.59000000000233, 22.595000000002333, 22.600000000002336, 22.605000000002338, 22.61000000000234, 22.615000000002343, 22.620000000002346, 22.62500000000235, 22.63000000000235, 22.635000000002353, 22.640000000002356, 22.64500000000236, 22.65000000000236, 22.655000000002364, 22.660000000002366, 22.66500000000237, 22.67000000000237, 22.675000000002374, 22.680000000002376, 22.68500000000238, 22.69000000000238, 22.695000000002384, 22.700000000002387, 22.70500000000239, 22.710000000002392, 22.715000000002394, 22.720000000002397, 22.7250000000024, 22.730000000002402, 22.735000000002405, 22.740000000002407, 22.74500000000241, 22.750000000002412, 22.755000000002415, 22.760000000002417, 22.76500000000242, 22.770000000002423, 22.775000000002425, 22.780000000002428, 22.78500000000243, 22.790000000002433, 22.795000000002435, 22.800000000002438, 22.80500000000244, 22.810000000002443, 22.815000000002446, 22.820000000002448, 22.82500000000245, 22.830000000002453, 22.835000000002456, 22.84000000000246, 22.84500000000246, 22.850000000002463, 22.855000000002466, 22.86000000000247, 22.86500000000247, 22.870000000002474, 22.875000000002476, 22.88000000000248, 22.88500000000248, 22.890000000002484, 22.895000000002486, 22.90000000000249, 22.90500000000249, 22.910000000002494, 22.915000000002497, 22.9200000000025, 22.925000000002502, 22.930000000002504, 22.935000000002507, 22.94000000000251, 22.945000000002512, 22.950000000002515, 22.955000000002517, 22.96000000000252, 22.965000000002522, 22.970000000002525, 22.975000000002527, 22.98000000000253, 22.985000000002533, 22.990000000002535, 22.995000000002538, 23.00000000000254, 23.005000000002543, 23.010000000002545, 23.015000000002548, 23.02000000000255, 23.025000000002553, 23.030000000002556, 23.035000000002558, 23.04000000000256, 23.045000000002563, 23.050000000002566, 23.05500000000257, 23.06000000000257, 23.065000000002573, 23.070000000002576, 23.07500000000258, 23.08000000000258, 23.085000000002584, 23.090000000002586, 23.09500000000259, 23.10000000000259, 23.105000000002594, 23.110000000002596, 23.1150000000026, 23.1200000000026, 23.125000000002604, 23.130000000002607, 23.13500000000261, 23.140000000002612, 23.145000000002614, 23.150000000002617, 23.15500000000262, 23.160000000002622, 23.165000000002625, 23.170000000002627, 23.17500000000263, 23.180000000002632, 23.185000000002635, 23.190000000002637, 23.19500000000264, 23.200000000002643, 23.205000000002645, 23.210000000002648, 23.21500000000265, 23.220000000002653, 23.225000000002655, 23.230000000002658, 23.23500000000266, 23.240000000002663, 23.245000000002666, 23.250000000002668, 23.25500000000267, 23.260000000002673, 23.265000000002676, 23.27000000000268, 23.27500000000268, 23.280000000002683, 23.285000000002686, 23.29000000000269, 23.29500000000269, 23.300000000002694, 23.305000000002696, 23.3100000000027, 23.3150000000027, 23.320000000002704, 23.325000000002706, 23.33000000000271, 23.33500000000271, 23.340000000002714, 23.345000000002717, 23.35000000000272, 23.355000000002722, 23.360000000002724, 23.365000000002727, 23.37000000000273, 23.375000000002732, 23.380000000002735, 23.385000000002737, 23.39000000000274, 23.395000000002742, 23.400000000002745, 23.405000000002747, 23.41000000000275, 23.415000000002753, 23.420000000002755, 23.425000000002758, 23.43000000000276, 23.435000000002763, 23.440000000002765, 23.445000000002768, 23.45000000000277, 23.455000000002773, 23.460000000002776, 23.465000000002778, 23.47000000000278, 23.475000000002783, 23.480000000002786, 23.48500000000279, 23.49000000000279, 23.495000000002793, 23.500000000002796, 23.5050000000028, 23.5100000000028, 23.515000000002804, 23.520000000002806, 23.52500000000281, 23.53000000000281, 23.535000000002814, 23.540000000002816, 23.54500000000282, 23.55000000000282, 23.555000000002824, 23.560000000002827, 23.56500000000283, 23.570000000002832, 23.575000000002834, 23.580000000002837, 23.58500000000284, 23.590000000002842, 23.595000000002845, 23.600000000002847, 23.60500000000285, 23.610000000002852, 23.615000000002855, 23.620000000002857, 23.62500000000286, 23.630000000002862, 23.635000000002865, 23.640000000002868, 23.64500000000287, 23.650000000002873, 23.655000000002875, 23.660000000002878, 23.66500000000288, 23.670000000002883, 23.675000000002886, 23.680000000002888, 23.68500000000289, 23.690000000002893, 23.695000000002896, 23.7000000000029, 23.7050000000029, 23.710000000002903, 23.715000000002906, 23.72000000000291, 23.72500000000291, 23.730000000002914, 23.735000000002916, 23.74000000000292, 23.74500000000292, 23.750000000002924, 23.755000000002926, 23.76000000000293, 23.76500000000293, 23.770000000002934, 23.775000000002937, 23.78000000000294, 23.785000000002942, 23.790000000002944, 23.795000000002947, 23.80000000000295, 23.805000000002952, 23.810000000002955, 23.815000000002957, 23.82000000000296, 23.825000000002962, 23.830000000002965, 23.835000000002967, 23.84000000000297, 23.845000000002972, 23.850000000002975, 23.855000000002978, 23.86000000000298, 23.865000000002983, 23.870000000002985, 23.875000000002988, 23.88000000000299, 23.885000000002993, 23.890000000002996, 23.895000000002998, 23.900000000003, 23.905000000003003, 23.910000000003006, 23.91500000000301, 23.92000000000301, 23.925000000003013, 23.930000000003016, 23.93500000000302, 23.94000000000302, 23.945000000003024, 23.950000000003026, 23.95500000000303, 23.96000000000303, 23.965000000003034, 23.970000000003036, 23.97500000000304, 23.98000000000304, 23.985000000003044, 23.990000000003047, 23.99500000000305, 24.000000000003052, 24.005000000003054, 24.010000000003057, 24.01500000000306, 24.020000000003062, 24.025000000003065, 24.030000000003067, 24.03500000000307, 24.040000000003072, 24.045000000003075, 24.050000000003077, 24.05500000000308, 24.060000000003082, 24.065000000003085, 24.070000000003088, 24.07500000000309, 24.080000000003093, 24.085000000003095, 24.090000000003098, 24.0950000000031, 24.100000000003103, 24.105000000003105, 24.110000000003108, 24.11500000000311, 24.120000000003113, 24.125000000003116, 24.13000000000312, 24.13500000000312, 24.140000000003123, 24.145000000003126, 24.15000000000313, 24.15500000000313, 24.160000000003134, 24.165000000003136, 24.17000000000314, 24.17500000000314, 24.180000000003144, 24.185000000003146, 24.19000000000315, 24.19500000000315, 24.200000000003154, 24.205000000003157, 24.21000000000316, 24.21500000000316, 24.220000000003164, 24.225000000003167, 24.23000000000317, 24.235000000003172, 24.240000000003175, 24.245000000003177, 24.25000000000318, 24.255000000003182, 24.260000000003185, 24.265000000003187, 24.27000000000319, 24.275000000003192, 24.280000000003195, 24.285000000003198, 24.2900000000032, 24.295000000003203, 24.300000000003205, 24.305000000003208, 24.31000000000321, 24.315000000003213, 24.320000000003215, 24.325000000003218, 24.33000000000322, 24.335000000003223, 24.340000000003226, 24.34500000000323, 24.35000000000323, 24.355000000003233, 24.360000000003236, 24.36500000000324, 24.37000000000324, 24.375000000003244, 24.380000000003246, 24.38500000000325, 24.39000000000325, 24.395000000003254, 24.400000000003256, 24.40500000000326, 24.41000000000326, 24.415000000003264, 24.420000000003267, 24.42500000000327, 24.43000000000327, 24.435000000003274, 24.440000000003277, 24.44500000000328, 24.450000000003282, 24.455000000003285, 24.460000000003287, 24.46500000000329, 24.470000000003292, 24.475000000003295, 24.480000000003297, 24.4850000000033, 24.490000000003302, 24.495000000003305, 24.500000000003308, 24.50500000000331, 24.510000000003313, 24.515000000003315, 24.520000000003318, 24.52500000000332, 24.530000000003323, 24.535000000003325, 24.540000000003328, 24.54500000000333, 24.550000000003333, 24.555000000003336, 24.56000000000334, 24.56500000000334, 24.570000000003343, 24.575000000003346, 24.58000000000335, 24.58500000000335, 24.590000000003354, 24.595000000003356, 24.60000000000336, 24.60500000000336, 24.610000000003364, 24.615000000003366, 24.62000000000337, 24.62500000000337, 24.630000000003374, 24.635000000003377, 24.64000000000338, 24.64500000000338, 24.650000000003384, 24.655000000003387, 24.66000000000339, 24.665000000003392, 24.670000000003395, 24.675000000003397, 24.6800000000034, 24.685000000003402, 24.690000000003405, 24.695000000003407, 24.70000000000341, 24.705000000003412, 24.710000000003415, 24.715000000003418, 24.72000000000342, 24.725000000003423, 24.730000000003425, 24.735000000003428, 24.74000000000343, 24.745000000003433, 24.750000000003435, 24.755000000003438, 24.76000000000344, 24.765000000003443, 24.770000000003446, 24.77500000000345, 24.78000000000345, 24.785000000003453, 24.790000000003456, 24.79500000000346, 24.80000000000346, 24.805000000003464, 24.810000000003466, 24.81500000000347, 24.82000000000347, 24.825000000003474, 24.830000000003476, 24.83500000000348, 24.84000000000348, 24.845000000003484, 24.850000000003487, 24.85500000000349, 24.86000000000349, 24.865000000003494, 24.870000000003497, 24.8750000000035, 24.880000000003502, 24.885000000003505, 24.890000000003507, 24.89500000000351, 24.900000000003512, 24.905000000003515, 24.910000000003517, 24.91500000000352, 24.920000000003522, 24.925000000003525, 24.930000000003528, 24.93500000000353, 24.940000000003533, 24.945000000003535, 24.950000000003538, 24.95500000000354, 24.960000000003543, 24.965000000003545, 24.970000000003548, 24.97500000000355, 24.980000000003553, 24.985000000003556, 24.99000000000356, 24.99500000000356, 25.000000000003563, 25.005000000003566, 25.01000000000357, 25.01500000000357, 25.020000000003574, 25.025000000003576, 25.03000000000358, 25.03500000000358, 25.040000000003584, 25.045000000003586, 25.05000000000359, 25.05500000000359, 25.060000000003594, 25.065000000003597, 25.0700000000036, 25.0750000000036, 25.080000000003604, 25.085000000003607, 25.09000000000361, 25.095000000003612, 25.100000000003615, 25.105000000003617, 25.11000000000362, 25.115000000003622, 25.120000000003625, 25.125000000003627, 25.13000000000363, 25.135000000003632, 25.140000000003635, 25.145000000003638, 25.15000000000364, 25.155000000003643, 25.160000000003645, 25.165000000003648, 25.17000000000365, 25.175000000003653, 25.180000000003655, 25.185000000003658, 25.19000000000366, 25.195000000003663, 25.200000000003666, 25.20500000000367, 25.21000000000367, 25.215000000003673, 25.220000000003676, 25.22500000000368, 25.23000000000368, 25.235000000003684, 25.240000000003686, 25.24500000000369, 25.25000000000369, 25.255000000003694, 25.260000000003696, 25.2650000000037, 25.2700000000037, 25.275000000003704, 25.280000000003707, 25.28500000000371, 25.29000000000371, 25.295000000003714, 25.300000000003717, 25.30500000000372, 25.310000000003722, 25.315000000003725, 25.320000000003727, 25.32500000000373, 25.330000000003732, 25.335000000003735, 25.340000000003737, 25.34500000000374, 25.350000000003742, 25.355000000003745, 25.360000000003748, 25.36500000000375, 25.370000000003753, 25.375000000003755, 25.380000000003758, 25.38500000000376, 25.390000000003763, 25.395000000003765, 25.400000000003768, 25.40500000000377, 25.410000000003773, 25.415000000003776, 25.42000000000378, 25.42500000000378, 25.430000000003783, 25.435000000003786, 25.44000000000379, 25.44500000000379, 25.450000000003794, 25.455000000003796, 25.4600000000038, 25.4650000000038, 25.470000000003804, 25.475000000003806, 25.48000000000381, 25.48500000000381, 25.490000000003814, 25.495000000003817, 25.50000000000382, 25.50500000000382, 25.510000000003824, 25.515000000003827, 25.52000000000383, 25.525000000003832, 25.530000000003835, 25.535000000003837, 25.54000000000384, 25.545000000003842, 25.550000000003845, 25.555000000003847, 25.56000000000385, 25.565000000003852, 25.570000000003855, 25.575000000003858, 25.58000000000386, 25.585000000003863, 25.590000000003865, 25.595000000003868, 25.60000000000387, 25.605000000003873, 25.610000000003875, 25.615000000003878, 25.62000000000388, 25.625000000003883, 25.630000000003886, 25.63500000000389, 25.64000000000389, 25.645000000003893, 25.650000000003896, 25.6550000000039, 25.6600000000039, 25.665000000003904, 25.670000000003906, 25.67500000000391, 25.68000000000391, 25.685000000003914, 25.690000000003916, 25.69500000000392, 25.70000000000392, 25.705000000003924, 25.710000000003927, 25.71500000000393, 25.72000000000393, 25.725000000003934, 25.730000000003937, 25.73500000000394, 25.740000000003942, 25.745000000003945, 25.750000000003947, 25.75500000000395, 25.760000000003952, 25.765000000003955, 25.770000000003957, 25.77500000000396, 25.780000000003962, 25.785000000003965, 25.790000000003968, 25.79500000000397, 25.800000000003973, 25.805000000003975, 25.810000000003978, 25.81500000000398, 25.820000000003983, 25.825000000003985, 25.830000000003988, 25.83500000000399, 25.840000000003993, 25.845000000003996, 25.850000000004, 25.855000000004, 25.860000000004003, 25.865000000004006, 25.87000000000401, 25.87500000000401, 25.880000000004014, 25.885000000004016, 25.89000000000402, 25.89500000000402, 25.900000000004024, 25.905000000004026, 25.91000000000403, 25.91500000000403, 25.920000000004034, 25.925000000004037, 25.93000000000404, 25.93500000000404, 25.940000000004044, 25.945000000004047, 25.95000000000405, 25.955000000004052, 25.960000000004054, 25.965000000004057, 25.97000000000406, 25.975000000004062, 25.980000000004065, 25.985000000004067, 25.99000000000407, 25.995000000004072, 26.000000000004075, 26.005000000004078, 26.01000000000408, 26.015000000004083, 26.020000000004085, 26.025000000004088, 26.03000000000409, 26.035000000004093, 26.040000000004095, 26.045000000004098, 26.0500000000041, 26.055000000004103, 26.060000000004106, 26.065000000004108, 26.07000000000411, 26.075000000004113, 26.080000000004116, 26.08500000000412, 26.09000000000412, 26.095000000004124, 26.100000000004126, 26.10500000000413, 26.11000000000413, 26.115000000004134, 26.120000000004136, 26.12500000000414, 26.13000000000414, 26.135000000004144, 26.140000000004147, 26.14500000000415, 26.15000000000415, 26.155000000004154, 26.160000000004157, 26.16500000000416, 26.170000000004162, 26.175000000004164, 26.180000000004167, 26.18500000000417, 26.190000000004172, 26.195000000004175, 26.200000000004177, 26.20500000000418, 26.210000000004182, 26.215000000004185, 26.220000000004188, 26.22500000000419, 26.230000000004193, 26.235000000004195, 26.240000000004198, 26.2450000000042, 26.250000000004203, 26.255000000004205, 26.260000000004208, 26.26500000000421, 26.270000000004213, 26.275000000004216, 26.280000000004218, 26.28500000000422, 26.290000000004223, 26.295000000004226, 26.30000000000423, 26.30500000000423, 26.310000000004234, 26.315000000004236, 26.32000000000424, 26.32500000000424, 26.330000000004244, 26.335000000004246, 26.34000000000425, 26.34500000000425, 26.350000000004254, 26.355000000004257, 26.36000000000426, 26.36500000000426, 26.370000000004264, 26.375000000004267, 26.38000000000427, 26.385000000004272, 26.390000000004274, 26.395000000004277, 26.40000000000428, 26.405000000004282, 26.410000000004285, 26.415000000004287, 26.42000000000429, 26.425000000004292, 26.430000000004295, 26.435000000004298, 26.4400000000043, 26.445000000004303, 26.450000000004305, 26.455000000004308, 26.46000000000431, 26.465000000004313, 26.470000000004315, 26.475000000004318, 26.48000000000432, 26.485000000004323, 26.490000000004326, 26.495000000004328, 26.50000000000433, 26.505000000004333, 26.510000000004336, 26.51500000000434, 26.52000000000434, 26.525000000004344, 26.530000000004346, 26.53500000000435, 26.54000000000435, 26.545000000004354, 26.550000000004356, 26.55500000000436, 26.56000000000436, 26.565000000004364, 26.570000000004367, 26.57500000000437, 26.58000000000437, 26.585000000004374, 26.590000000004377, 26.59500000000438, 26.600000000004382, 26.605000000004384, 26.610000000004387, 26.61500000000439, 26.620000000004392, 26.625000000004395, 26.630000000004397, 26.6350000000044, 26.640000000004402, 26.645000000004405, 26.650000000004407, 26.65500000000441, 26.660000000004413, 26.665000000004415, 26.670000000004418, 26.67500000000442, 26.680000000004423, 26.685000000004425, 26.690000000004428, 26.69500000000443, 26.700000000004433, 26.705000000004436, 26.710000000004438, 26.71500000000444, 26.720000000004443, 26.725000000004446, 26.73000000000445, 26.73500000000445, 26.740000000004454, 26.745000000004456, 26.75000000000446, 26.75500000000446, 26.760000000004464, 26.765000000004466, 26.77000000000447, 26.77500000000447, 26.780000000004474, 26.785000000004477, 26.79000000000448, 26.79500000000448, 26.800000000004484, 26.805000000004487, 26.81000000000449, 26.815000000004492, 26.820000000004494, 26.825000000004497, 26.8300000000045, 26.835000000004502, 26.840000000004505, 26.845000000004507, 26.85000000000451, 26.855000000004512, 26.860000000004515, 26.865000000004517, 26.87000000000452, 26.875000000004523, 26.880000000004525, 26.885000000004528, 26.89000000000453, 26.895000000004533, 26.900000000004535, 26.905000000004538, 26.91000000000454, 26.915000000004543, 26.920000000004546, 26.925000000004548, 26.93000000000455, 26.935000000004553, 26.940000000004556, 26.94500000000456, 26.95000000000456, 26.955000000004564, 26.960000000004566, 26.96500000000457, 26.97000000000457, 26.975000000004574, 26.980000000004576, 26.98500000000458, 26.99000000000458, 26.995000000004584, 27.000000000004587, 27.00500000000459, 27.01000000000459, 27.015000000004594, 27.020000000004597, 27.0250000000046, 27.030000000004602, 27.035000000004604, 27.040000000004607, 27.04500000000461, 27.050000000004612, 27.055000000004615, 27.060000000004617, 27.06500000000462, 27.070000000004622, 27.075000000004625, 27.080000000004627, 27.08500000000463, 27.090000000004633, 27.095000000004635, 27.100000000004638, 27.10500000000464, 27.110000000004643, 27.115000000004645, 27.120000000004648, 27.12500000000465, 27.130000000004653, 27.135000000004656, 27.140000000004658, 27.14500000000466, 27.150000000004663, 27.155000000004666, 27.16000000000467, 27.16500000000467, 27.170000000004674, 27.175000000004676, 27.18000000000468, 27.18500000000468, 27.190000000004684, 27.195000000004686, 27.20000000000469, 27.20500000000469, 27.210000000004694, 27.215000000004697, 27.2200000000047, 27.2250000000047, 27.230000000004704, 27.235000000004707, 27.24000000000471, 27.245000000004712, 27.250000000004714, 27.255000000004717, 27.26000000000472, 27.265000000004722, 27.270000000004725, 27.275000000004727, 27.28000000000473, 27.285000000004732, 27.290000000004735, 27.295000000004737, 27.30000000000474, 27.305000000004743, 27.310000000004745, 27.315000000004748, 27.32000000000475, 27.325000000004753, 27.330000000004755, 27.335000000004758, 27.34000000000476, 27.345000000004763, 27.350000000004766, 27.355000000004768, 27.36000000000477, 27.365000000004773, 27.370000000004776, 27.37500000000478, 27.38000000000478, 27.385000000004784, 27.390000000004786, 27.39500000000479, 27.40000000000479, 27.405000000004794, 27.410000000004796, 27.4150000000048, 27.4200000000048, 27.425000000004804, 27.430000000004807, 27.43500000000481, 27.44000000000481, 27.445000000004814, 27.450000000004817, 27.45500000000482, 27.460000000004822, 27.465000000004824, 27.470000000004827, 27.47500000000483, 27.480000000004832, 27.485000000004835, 27.490000000004837, 27.49500000000484, 27.500000000004842, 27.505000000004845, 27.510000000004847, 27.51500000000485, 27.520000000004853, 27.525000000004855, 27.530000000004858, 27.53500000000486, 27.540000000004863, 27.545000000004865, 27.550000000004868, 27.55500000000487, 27.560000000004873, 27.565000000004876, 27.570000000004878, 27.57500000000488, 27.580000000004883, 27.585000000004886, 27.59000000000489, 27.59500000000489, 27.600000000004894, 27.605000000004896, 27.6100000000049, 27.6150000000049, 27.620000000004904, 27.625000000004906, 27.63000000000491, 27.63500000000491, 27.640000000004914, 27.645000000004917, 27.65000000000492, 27.65500000000492, 27.660000000004924, 27.665000000004927, 27.67000000000493, 27.675000000004932, 27.680000000004934, 27.685000000004937, 27.69000000000494, 27.695000000004942, 27.700000000004945, 27.705000000004947, 27.71000000000495, 27.715000000004952, 27.720000000004955, 27.725000000004957, 27.73000000000496, 27.735000000004963, 27.740000000004965, 27.745000000004968, 27.75000000000497, 27.755000000004973, 27.760000000004975, 27.765000000004978, 27.77000000000498, 27.775000000004983, 27.780000000004986, 27.785000000004988, 27.79000000000499, 27.795000000004993, 27.800000000004996, 27.805000000005, 27.810000000005, 27.815000000005003, 27.820000000005006, 27.82500000000501, 27.83000000000501, 27.835000000005014, 27.840000000005016, 27.84500000000502, 27.85000000000502, 27.855000000005024, 27.860000000005027, 27.86500000000503, 27.87000000000503, 27.875000000005034, 27.880000000005037, 27.88500000000504, 27.890000000005042, 27.895000000005044, 27.900000000005047, 27.90500000000505, 27.910000000005052, 27.915000000005055, 27.920000000005057, 27.92500000000506, 27.930000000005062, 27.935000000005065, 27.940000000005067, 27.94500000000507, 27.950000000005073, 27.955000000005075, 27.960000000005078, 27.96500000000508, 27.970000000005083, 27.975000000005085, 27.980000000005088, 27.98500000000509, 27.990000000005093, 27.995000000005096, 28.000000000005098, 28.0050000000051, 28.010000000005103, 28.015000000005106, 28.02000000000511, 28.02500000000511, 28.030000000005113, 28.035000000005116, 28.04000000000512, 28.04500000000512, 28.050000000005124, 28.055000000005126, 28.06000000000513, 28.06500000000513, 28.070000000005134, 28.075000000005137, 28.08000000000514, 28.08500000000514, 28.090000000005144, 28.095000000005147, 28.10000000000515, 28.105000000005152, 28.110000000005154, 28.115000000005157, 28.12000000000516, 28.125000000005162, 28.130000000005165, 28.135000000005167, 28.14000000000517, 28.145000000005172, 28.150000000005175, 28.155000000005177, 28.16000000000518, 28.165000000005183, 28.170000000005185, 28.175000000005188, 28.18000000000519, 28.185000000005193, 28.190000000005195, 28.195000000005198, 28.2000000000052, 28.205000000005203, 28.210000000005206, 28.215000000005208, 28.22000000000521, 28.225000000005213, 28.230000000005216, 28.23500000000522, 28.24000000000522, 28.245000000005223, 28.250000000005226, 28.25500000000523, 28.26000000000523, 28.265000000005234, 28.270000000005236, 28.27500000000524, 28.28000000000524, 28.285000000005244, 28.290000000005247, 28.29500000000525, 28.30000000000525, 28.305000000005254, 28.310000000005257, 28.31500000000526, 28.320000000005262, 28.325000000005264, 28.330000000005267, 28.33500000000527, 28.340000000005272, 28.345000000005275, 28.350000000005277, 28.35500000000528, 28.360000000005282, 28.365000000005285, 28.370000000005287, 28.37500000000529, 28.380000000005293, 28.385000000005295, 28.390000000005298, 28.3950000000053, 28.400000000005303, 28.405000000005305, 28.410000000005308, 28.41500000000531, 28.420000000005313, 28.425000000005316, 28.430000000005318, 28.43500000000532, 28.440000000005323, 28.445000000005326, 28.45000000000533, 28.45500000000533, 28.460000000005333, 28.465000000005336, 28.47000000000534, 28.47500000000534, 28.480000000005344, 28.485000000005346, 28.49000000000535, 28.49500000000535, 28.500000000005354, 28.505000000005356, 28.51000000000536, 28.51500000000536, 28.520000000005364, 28.525000000005367, 28.53000000000537, 28.535000000005372, 28.540000000005374, 28.545000000005377, 28.55000000000538, 28.555000000005382, 28.560000000005385, 28.565000000005387, 28.57000000000539, 28.575000000005392, 28.580000000005395, 28.585000000005397, 28.5900000000054, 28.595000000005403, 28.600000000005405, 28.605000000005408, 28.61000000000541, 28.615000000005413, 28.620000000005415, 28.625000000005418, 28.63000000000542, 28.635000000005423, 28.640000000005426, 28.645000000005428, 28.65000000000543, 28.655000000005433, 28.660000000005436, 28.66500000000544, 28.67000000000544, 28.675000000005443, 28.680000000005446, 28.68500000000545, 28.69000000000545, 28.695000000005454, 28.700000000005456, 28.70500000000546, 28.71000000000546, 28.715000000005464, 28.720000000005466, 28.72500000000547, 28.73000000000547, 28.735000000005474, 28.740000000005477, 28.74500000000548, 28.750000000005482, 28.755000000005484, 28.760000000005487, 28.76500000000549, 28.770000000005492, 28.775000000005495, 28.780000000005497, 28.7850000000055, 28.790000000005502, 28.795000000005505, 28.800000000005507, 28.80500000000551, 28.810000000005513, 28.815000000005515, 28.820000000005518, 28.82500000000552, 28.830000000005523, 28.835000000005525, 28.840000000005528, 28.84500000000553, 28.850000000005533, 28.855000000005536, 28.860000000005538, 28.86500000000554, 28.870000000005543, 28.875000000005546, 28.88000000000555, 28.88500000000555, 28.890000000005553, 28.895000000005556, 28.90000000000556, 28.90500000000556, 28.910000000005564, 28.915000000005566, 28.92000000000557, 28.92500000000557, 28.930000000005574, 28.935000000005576, 28.94000000000558, 28.94500000000558, 28.950000000005584, 28.955000000005587, 28.96000000000559, 28.965000000005592, 28.970000000005594, 28.975000000005597, 28.9800000000056, 28.985000000005602, 28.990000000005605, 28.995000000005607, 29.00000000000561, 29.005000000005612, 29.010000000005615, 29.015000000005617, 29.02000000000562, 29.025000000005623, 29.030000000005625, 29.035000000005628, 29.04000000000563, 29.045000000005633, 29.050000000005635, 29.055000000005638, 29.06000000000564, 29.065000000005643, 29.070000000005646, 29.075000000005648, 29.08000000000565, 29.085000000005653, 29.090000000005656, 29.09500000000566, 29.10000000000566, 29.105000000005663, 29.110000000005666, 29.11500000000567, 29.12000000000567, 29.125000000005674, 29.130000000005676, 29.13500000000568, 29.14000000000568, 29.145000000005684, 29.150000000005686, 29.15500000000569, 29.16000000000569, 29.165000000005694, 29.170000000005697, 29.1750000000057, 29.180000000005702, 29.185000000005704, 29.190000000005707, 29.19500000000571, 29.200000000005712, 29.205000000005715, 29.210000000005717, 29.21500000000572, 29.220000000005722, 29.225000000005725, 29.230000000005727, 29.23500000000573, 29.240000000005733, 29.245000000005735, 29.250000000005738, 29.25500000000574, 29.260000000005743, 29.265000000005745, 29.270000000005748, 29.27500000000575, 29.280000000005753, 29.285000000005756, 29.290000000005758, 29.29500000000576, 29.300000000005763, 29.305000000005766, 29.31000000000577, 29.31500000000577, 29.320000000005773, 29.325000000005776, 29.33000000000578, 29.33500000000578, 29.340000000005784, 29.345000000005786, 29.35000000000579, 29.35500000000579, 29.360000000005794, 29.365000000005796, 29.3700000000058, 29.3750000000058, 29.380000000005804, 29.385000000005807, 29.39000000000581, 29.395000000005812, 29.400000000005814, 29.405000000005817, 29.41000000000582, 29.415000000005822, 29.420000000005825, 29.425000000005827, 29.43000000000583, 29.435000000005832, 29.440000000005835, 29.445000000005837, 29.45000000000584, 29.455000000005843, 29.460000000005845, 29.465000000005848, 29.47000000000585, 29.475000000005853, 29.480000000005855, 29.485000000005858, 29.49000000000586, 29.495000000005863, 29.500000000005866, 29.505000000005868, 29.51000000000587, 29.515000000005873, 29.520000000005876, 29.52500000000588, 29.53000000000588, 29.535000000005883, 29.540000000005886, 29.54500000000589, 29.55000000000589, 29.555000000005894, 29.560000000005896, 29.5650000000059, 29.5700000000059, 29.575000000005904, 29.580000000005906, 29.58500000000591, 29.59000000000591, 29.595000000005914, 29.600000000005917, 29.60500000000592, 29.610000000005922, 29.615000000005924, 29.620000000005927, 29.62500000000593, 29.630000000005932, 29.635000000005935, 29.640000000005937, 29.64500000000594, 29.650000000005942, 29.655000000005945, 29.660000000005947, 29.66500000000595, 29.670000000005953, 29.675000000005955, 29.680000000005958, 29.68500000000596, 29.690000000005963, 29.695000000005965, 29.700000000005968, 29.70500000000597, 29.710000000005973, 29.715000000005976, 29.720000000005978, 29.72500000000598, 29.730000000005983, 29.735000000005986, 29.74000000000599, 29.74500000000599, 29.750000000005993, 29.755000000005996, 29.760000000006, 29.765000000006, 29.770000000006004, 29.775000000006006, 29.78000000000601, 29.78500000000601, 29.790000000006014, 29.795000000006016, 29.80000000000602, 29.80500000000602, 29.810000000006024, 29.815000000006027, 29.82000000000603, 29.825000000006032, 29.830000000006034, 29.835000000006037, 29.84000000000604, 29.845000000006042, 29.850000000006045, 29.855000000006047, 29.86000000000605, 29.865000000006052, 29.870000000006055, 29.875000000006057, 29.88000000000606, 29.885000000006062, 29.890000000006065, 29.895000000006068, 29.90000000000607, 29.905000000006073, 29.910000000006075, 29.915000000006078, 29.92000000000608, 29.925000000006083, 29.930000000006086, 29.935000000006088, 29.94000000000609, 29.945000000006093, 29.950000000006096, 29.9550000000061, 29.9600000000061, 29.965000000006103, 29.970000000006106, 29.97500000000611, 29.98000000000611, 29.985000000006114, 29.990000000006116, 29.99500000000612, 30.00000000000612, 30.005000000006124, 30.010000000006126, 30.01500000000613, 30.02000000000613, 30.025000000006134, 30.030000000006137, 30.03500000000614, 30.040000000006142, 30.045000000006144, 30.050000000006147, 30.05500000000615, 30.060000000006152, 30.065000000006155, 30.070000000006157, 30.07500000000616, 30.080000000006162, 30.085000000006165, 30.090000000006167, 30.09500000000617, 30.100000000006172, 30.105000000006175, 30.110000000006178, 30.11500000000618, 30.120000000006183, 30.125000000006185, 30.130000000006188, 30.13500000000619, 30.140000000006193, 30.145000000006196, 30.150000000006198, 30.1550000000062, 30.160000000006203, 30.165000000006206, 30.17000000000621, 30.17500000000621, 30.180000000006213, 30.185000000006216, 30.19000000000622, 30.19500000000622, 30.200000000006224, 30.205000000006226, 30.21000000000623, 30.21500000000623, 30.220000000006234, 30.225000000006236, 30.23000000000624, 30.23500000000624, 30.240000000006244, 30.245000000006247, 30.25000000000625, 30.255000000006252, 30.260000000006254, 30.265000000006257, 30.27000000000626, 30.275000000006262, 30.280000000006265, 30.285000000006267, 30.29000000000627, 30.295000000006272, 30.300000000006275, 30.305000000006277, 30.31000000000628, 30.315000000006282, 30.320000000006285, 30.325000000006288, 30.33000000000629, 30.335000000006293, 30.340000000006295, 30.345000000006298, 30.3500000000063, 30.355000000006303, 30.360000000006305, 30.365000000006308, 30.37000000000631, 30.375000000006313, 30.380000000006316, 30.38500000000632, 30.39000000000632, 30.395000000006323, 30.400000000006326, 30.40500000000633, 30.41000000000633, 30.415000000006334, 30.420000000006336, 30.42500000000634, 30.43000000000634, 30.435000000006344, 30.440000000006346, 30.44500000000635, 30.45000000000635, 30.455000000006354, 30.460000000006357, 30.46500000000636, 30.47000000000636, 30.475000000006364, 30.480000000006367, 30.48500000000637, 30.490000000006372, 30.495000000006375, 30.500000000006377, 30.50500000000638, 30.510000000006382, 30.515000000006385, 30.520000000006387, 30.52500000000639, 30.530000000006392, 30.535000000006395, 30.540000000006398, 30.5450000000064, 30.550000000006403, 30.555000000006405, 30.560000000006408, 30.56500000000641, 30.570000000006413, 30.575000000006415, 30.580000000006418, 30.58500000000642, 30.590000000006423, 30.595000000006426, 30.60000000000643, 30.60500000000643, 30.610000000006433, 30.615000000006436, 30.62000000000644, 30.62500000000644, 30.630000000006444, 30.635000000006446, 30.64000000000645, 30.64500000000645, 30.650000000006454, 30.655000000006456, 30.66000000000646, 30.66500000000646, 30.670000000006464, 30.675000000006467, 30.68000000000647, 30.68500000000647, 30.690000000006474, 30.695000000006477, 30.70000000000648, 30.705000000006482, 30.710000000006485, 30.715000000006487, 30.72000000000649, 30.725000000006492, 30.730000000006495, 30.735000000006497, 30.7400000000065, 30.745000000006502, 30.750000000006505, 30.755000000006508, 30.76000000000651, 30.765000000006513, 30.770000000006515, 30.775000000006518, 30.78000000000652, 30.785000000006523, 30.790000000006525, 30.795000000006528, 30.80000000000653, 30.805000000006533, 30.810000000006536, 30.81500000000654, 30.82000000000654, 30.825000000006543, 30.830000000006546, 30.83500000000655, 30.84000000000655, 30.845000000006554, 30.850000000006556, 30.85500000000656, 30.86000000000656, 30.865000000006564, 30.870000000006566, 30.87500000000657, 30.88000000000657, 30.885000000006574, 30.890000000006577, 30.89500000000658, 30.90000000000658, 30.905000000006584, 30.910000000006587, 30.91500000000659, 30.920000000006592, 30.925000000006595, 30.930000000006597, 30.9350000000066, 30.940000000006602, 30.945000000006605, 30.950000000006607, 30.95500000000661, 30.960000000006612, 30.965000000006615, 30.970000000006618, 30.97500000000662, 30.980000000006623, 30.985000000006625, 30.990000000006628, 30.99500000000663, 31.000000000006633, 31.005000000006635, 31.010000000006638, 31.01500000000664, 31.020000000006643, 31.025000000006646, 31.03000000000665, 31.03500000000665, 31.040000000006653, 31.045000000006656, 31.05000000000666, 31.05500000000666, 31.060000000006664, 31.065000000006666, 31.07000000000667, 31.07500000000667, 31.080000000006674, 31.085000000006676, 31.09000000000668, 31.09500000000668, 31.100000000006684, 31.105000000006687, 31.11000000000669, 31.11500000000669, 31.120000000006694, 31.125000000006697, 31.1300000000067, 31.135000000006702, 31.140000000006705, 31.145000000006707, 31.15000000000671, 31.155000000006712, 31.160000000006715, 31.165000000006717, 31.17000000000672, 31.175000000006722, 31.180000000006725, 31.185000000006728, 31.19000000000673, 31.195000000006733, 31.200000000006735, 31.205000000006738, 31.21000000000674, 31.215000000006743, 31.220000000006745, 31.225000000006748, 31.23000000000675, 31.235000000006753, 31.240000000006756, 31.24500000000676, 31.25000000000676, 31.255000000006763, 31.260000000006766, 31.26500000000677, 31.27000000000677, 31.275000000006774, 31.280000000006776, 31.28500000000678, 31.29000000000678, 31.295000000006784, 31.300000000006786, 31.30500000000679, 31.31000000000679, 31.315000000006794, 31.320000000006797, 31.3250000000068, 31.3300000000068, 31.335000000006804, 31.340000000006807, 31.34500000000681, 31.350000000006812, 31.355000000006815, 31.360000000006817, 31.36500000000682, 31.370000000006822, 31.375000000006825, 31.380000000006827, 31.38500000000683, 31.390000000006832, 31.395000000006835, 31.400000000006838, 31.40500000000684, 31.410000000006843, 31.415000000006845, 31.420000000006848, 31.42500000000685, 31.430000000006853, 31.435000000006855, 31.440000000006858, 31.44500000000686, 31.450000000006863, 31.455000000006866, 31.46000000000687, 31.46500000000687, 31.470000000006873, 31.475000000006876, 31.48000000000688, 31.48500000000688, 31.490000000006884, 31.495000000006886, 31.50000000000689, 31.50500000000689, 31.510000000006894, 31.515000000006896, 31.5200000000069, 31.5250000000069, 31.530000000006904, 31.535000000006907, 31.54000000000691, 31.54500000000691, 31.550000000006914, 31.555000000006917, 31.56000000000692, 31.565000000006922, 31.570000000006925, 31.575000000006927, 31.58000000000693, 31.585000000006932, 31.590000000006935, 31.595000000006937, 31.60000000000694, 31.605000000006942, 31.610000000006945, 31.615000000006948, 31.62000000000695, 31.625000000006953, 31.630000000006955, 31.635000000006958, 31.64000000000696, 31.645000000006963, 31.650000000006965, 31.655000000006968, 31.66000000000697, 31.665000000006973, 31.670000000006976, 31.67500000000698, 31.68000000000698, 31.685000000006983, 31.690000000006986, 31.69500000000699, 31.70000000000699, 31.705000000006994, 31.710000000006996, 31.715000000007, 31.720000000007, 31.725000000007004, 31.730000000007006, 31.73500000000701, 31.74000000000701, 31.745000000007014, 31.750000000007017, 31.75500000000702, 31.76000000000702, 31.765000000007024, 31.770000000007027, 31.77500000000703, 31.780000000007032, 31.785000000007035, 31.790000000007037, 31.79500000000704, 31.800000000007042, 31.805000000007045, 31.810000000007047, 31.81500000000705, 31.820000000007052, 31.825000000007055, 31.830000000007058, 31.83500000000706, 31.840000000007063, 31.845000000007065, 31.850000000007068, 31.85500000000707, 31.860000000007073, 31.865000000007075, 31.870000000007078, 31.87500000000708, 31.880000000007083, 31.885000000007086, 31.89000000000709, 31.89500000000709, 31.900000000007093, 31.905000000007096, 31.9100000000071, 31.9150000000071, 31.920000000007104, 31.925000000007106, 31.93000000000711, 31.93500000000711, 31.940000000007114, 31.945000000007116, 31.95000000000712, 31.95500000000712, 31.960000000007124, 31.965000000007127, 31.97000000000713, 31.97500000000713, 31.980000000007134, 31.985000000007137, 31.99000000000714, 31.995000000007142, 32.00000000000714, 32.005000000007136, 32.01000000000713, 32.01500000000713, 32.02000000000712, 32.02500000000712, 32.030000000007114, 32.03500000000711, 32.040000000007105, 32.0450000000071, 32.050000000007095, 32.05500000000709, 32.060000000007086, 32.06500000000708, 32.07000000000708, 32.07500000000707, 32.08000000000707, 32.085000000007064, 32.09000000000706, 32.095000000007055, 32.10000000000705, 32.105000000007045, 32.11000000000704, 32.115000000007036, 32.12000000000703, 32.12500000000703, 32.13000000000702, 32.13500000000702, 32.140000000007014, 32.14500000000701, 32.150000000007005, 32.155000000007, 32.160000000006995, 32.16500000000699, 32.170000000006986, 32.17500000000698, 32.18000000000698, 32.18500000000697, 32.19000000000697, 32.195000000006964, 32.20000000000696, 32.205000000006955, 32.21000000000695, 32.215000000006945, 32.22000000000694, 32.225000000006936, 32.23000000000693, 32.23500000000693, 32.24000000000692, 32.24500000000692, 32.250000000006914, 32.25500000000691, 32.260000000006904, 32.2650000000069, 32.270000000006895, 32.27500000000689, 32.280000000006886, 32.28500000000688, 32.29000000000688, 32.29500000000687, 32.30000000000687, 32.305000000006864, 32.31000000000686, 32.315000000006854, 32.32000000000685, 32.325000000006845, 32.33000000000684, 32.335000000006836, 32.34000000000683, 32.34500000000683, 32.35000000000682, 32.35500000000682, 32.36000000000681, 32.36500000000681, 32.370000000006804, 32.3750000000068, 32.380000000006795, 32.38500000000679, 32.390000000006786, 32.39500000000678, 32.40000000000678, 32.40500000000677, 32.41000000000677, 32.41500000000676, 32.42000000000676, 32.425000000006754, 32.43000000000675, 32.435000000006745, 32.44000000000674, 32.445000000006736, 32.45000000000673, 32.45500000000673, 32.46000000000672, 32.46500000000672, 32.47000000000671, 32.47500000000671, 32.480000000006704, 32.4850000000067, 32.490000000006695, 32.49500000000669, 32.500000000006686, 32.50500000000668, 32.51000000000668, 32.51500000000667, 32.52000000000667, 32.52500000000666, 32.53000000000666, 32.535000000006654, 32.54000000000665, 32.545000000006645, 32.55000000000664, 32.555000000006636, 32.56000000000663, 32.56500000000663, 32.57000000000662, 32.57500000000662, 32.58000000000661, 32.58500000000661, 32.590000000006604, 32.5950000000066, 32.600000000006595, 32.60500000000659, 32.610000000006586, 32.61500000000658, 32.62000000000658, 32.62500000000657, 32.63000000000657, 32.63500000000656, 32.64000000000656, 32.645000000006554, 32.65000000000655, 32.655000000006545, 32.66000000000654, 32.665000000006536, 32.67000000000653, 32.67500000000653, 32.68000000000652, 32.68500000000652, 32.69000000000651, 32.69500000000651, 32.700000000006504, 32.7050000000065, 32.710000000006495, 32.71500000000649, 32.720000000006486, 32.72500000000648, 32.73000000000648, 32.73500000000647, 32.74000000000647, 32.74500000000646, 32.75000000000646, 32.755000000006454, 32.76000000000645, 32.765000000006445, 32.77000000000644, 32.775000000006436, 32.78000000000643, 32.78500000000643, 32.79000000000642, 32.79500000000642, 32.80000000000641, 32.80500000000641, 32.810000000006404, 32.8150000000064, 32.820000000006395, 32.82500000000639, 32.830000000006386, 32.83500000000638, 32.84000000000638, 32.84500000000637, 32.85000000000637, 32.85500000000636, 32.86000000000636, 32.865000000006354, 32.87000000000635, 32.875000000006345, 32.88000000000634, 32.885000000006336, 32.89000000000633, 32.89500000000633, 32.90000000000632, 32.90500000000632, 32.91000000000631, 32.91500000000631, 32.920000000006304, 32.9250000000063, 32.930000000006295, 32.93500000000629, 32.940000000006286, 32.94500000000628, 32.95000000000628, 32.95500000000627, 32.96000000000627, 32.96500000000626, 32.97000000000626, 32.975000000006254, 32.98000000000625, 32.985000000006245, 32.99000000000624, 32.995000000006236, 33.00000000000623, 33.00500000000623, 33.01000000000622, 33.01500000000622, 33.02000000000621, 33.02500000000621, 33.030000000006204, 33.0350000000062, 33.040000000006195, 33.04500000000619, 33.050000000006186, 33.05500000000618, 33.06000000000618, 33.06500000000617, 33.07000000000617, 33.07500000000616, 33.08000000000616, 33.085000000006154, 33.09000000000615, 33.095000000006145, 33.10000000000614, 33.105000000006136, 33.11000000000613, 33.11500000000613, 33.12000000000612, 33.12500000000612, 33.13000000000611, 33.13500000000611, 33.140000000006104, 33.1450000000061, 33.150000000006095, 33.15500000000609, 33.160000000006086, 33.16500000000608, 33.17000000000608, 33.17500000000607, 33.18000000000607, 33.18500000000606, 33.19000000000606, 33.195000000006054, 33.20000000000605, 33.205000000006045, 33.21000000000604, 33.215000000006036, 33.22000000000603, 33.22500000000603, 33.23000000000602, 33.23500000000602, 33.24000000000601, 33.24500000000601, 33.250000000006004, 33.255000000006, 33.260000000005995, 33.26500000000599, 33.270000000005986, 33.27500000000598, 33.28000000000598, 33.28500000000597, 33.29000000000597, 33.29500000000596, 33.30000000000596, 33.305000000005954, 33.31000000000595, 33.315000000005945, 33.32000000000594, 33.325000000005936, 33.33000000000593, 33.33500000000593, 33.34000000000592, 33.34500000000592, 33.35000000000591, 33.35500000000591, 33.360000000005904, 33.3650000000059, 33.370000000005895, 33.37500000000589, 33.380000000005886, 33.38500000000588, 33.39000000000588, 33.39500000000587, 33.40000000000587, 33.40500000000586, 33.41000000000586, 33.415000000005854, 33.42000000000585, 33.425000000005845, 33.43000000000584, 33.435000000005836, 33.44000000000583, 33.44500000000583, 33.45000000000582, 33.45500000000582, 33.46000000000581, 33.46500000000581, 33.470000000005804, 33.4750000000058, 33.480000000005795, 33.48500000000579, 33.490000000005786, 33.49500000000578, 33.50000000000578, 33.50500000000577, 33.51000000000577, 33.51500000000576, 33.52000000000576, 33.525000000005754, 33.53000000000575, 33.535000000005745, 33.54000000000574, 33.545000000005736, 33.55000000000573, 33.55500000000573, 33.56000000000572, 33.56500000000572, 33.57000000000571, 33.57500000000571, 33.580000000005704, 33.5850000000057, 33.590000000005695, 33.59500000000569, 33.600000000005686, 33.60500000000568, 33.61000000000568, 33.61500000000567, 33.62000000000567, 33.62500000000566, 33.63000000000566, 33.635000000005654, 33.64000000000565, 33.645000000005645, 33.65000000000564, 33.655000000005636, 33.66000000000563, 33.66500000000563, 33.67000000000562, 33.67500000000562, 33.68000000000561, 33.68500000000561, 33.690000000005604, 33.6950000000056, 33.700000000005595, 33.70500000000559, 33.710000000005586, 33.71500000000558, 33.72000000000558, 33.72500000000557, 33.73000000000557, 33.73500000000556, 33.74000000000556, 33.745000000005554, 33.75000000000555, 33.755000000005545, 33.76000000000554, 33.765000000005536, 33.77000000000553, 33.77500000000553, 33.78000000000552, 33.78500000000552, 33.79000000000551, 33.79500000000551, 33.800000000005504, 33.8050000000055, 33.810000000005495, 33.81500000000549, 33.820000000005486, 33.82500000000548, 33.83000000000548, 33.83500000000547, 33.84000000000547, 33.84500000000546, 33.85000000000546, 33.855000000005454, 33.86000000000545, 33.865000000005445, 33.87000000000544, 33.875000000005436, 33.88000000000543, 33.88500000000543, 33.89000000000542, 33.89500000000542, 33.90000000000541, 33.90500000000541, 33.910000000005404, 33.9150000000054, 33.920000000005395, 33.92500000000539, 33.930000000005386, 33.93500000000538, 33.94000000000538, 33.94500000000537, 33.95000000000537, 33.95500000000536, 33.96000000000536, 33.965000000005354, 33.97000000000535, 33.975000000005345, 33.98000000000534, 33.985000000005336, 33.99000000000533, 33.99500000000533, 34.00000000000532, 34.00500000000532, 34.01000000000531, 34.01500000000531, 34.020000000005304, 34.0250000000053, 34.030000000005295, 34.03500000000529, 34.040000000005286, 34.04500000000528, 34.05000000000528, 34.05500000000527, 34.06000000000527, 34.06500000000526, 34.07000000000526, 34.075000000005254, 34.08000000000525, 34.085000000005245, 34.09000000000524, 34.095000000005236, 34.10000000000523, 34.10500000000523, 34.11000000000522, 34.11500000000522, 34.12000000000521, 34.12500000000521, 34.130000000005204, 34.1350000000052, 34.140000000005195, 34.14500000000519, 34.150000000005186, 34.15500000000518, 34.160000000005176, 34.16500000000517, 34.17000000000517, 34.17500000000516, 34.18000000000516, 34.185000000005154, 34.19000000000515, 34.195000000005145, 34.20000000000514, 34.205000000005136, 34.21000000000513, 34.215000000005126, 34.22000000000512, 34.22500000000512, 34.23000000000511, 34.23500000000511, 34.240000000005104, 34.2450000000051, 34.250000000005095, 34.25500000000509, 34.260000000005085, 34.26500000000508, 34.270000000005076, 34.27500000000507, 34.28000000000507, 34.28500000000506, 34.29000000000506, 34.295000000005054, 34.30000000000505, 34.305000000005045, 34.31000000000504, 34.315000000005035, 34.32000000000503, 34.325000000005026, 34.33000000000502, 34.33500000000502, 34.34000000000501, 34.34500000000501, 34.350000000005004, 34.355000000005, 34.360000000004995, 34.36500000000499, 34.370000000004985, 34.37500000000498, 34.380000000004976, 34.38500000000497, 34.39000000000497, 34.39500000000496, 34.40000000000496, 34.405000000004954, 34.41000000000495, 34.415000000004945, 34.42000000000494, 34.425000000004935, 34.43000000000493, 34.435000000004926, 34.44000000000492, 34.44500000000492, 34.45000000000491, 34.45500000000491, 34.460000000004904, 34.4650000000049, 34.470000000004895, 34.47500000000489, 34.480000000004885, 34.48500000000488, 34.490000000004876, 34.49500000000487, 34.50000000000487, 34.50500000000486, 34.51000000000486, 34.515000000004854, 34.52000000000485, 34.525000000004844, 34.53000000000484, 34.535000000004835, 34.54000000000483, 34.545000000004826, 34.55000000000482, 34.55500000000482, 34.56000000000481, 34.56500000000481, 34.570000000004804, 34.5750000000048, 34.580000000004794, 34.58500000000479, 34.590000000004785, 34.59500000000478, 34.600000000004776, 34.60500000000477, 34.61000000000477, 34.61500000000476, 34.62000000000476, 34.62500000000475, 34.63000000000475, 34.635000000004744, 34.64000000000474, 34.645000000004735, 34.65000000000473, 34.655000000004726, 34.66000000000472, 34.66500000000472, 34.67000000000471, 34.67500000000471, 34.6800000000047, 34.6850000000047, 34.690000000004694, 34.69500000000469, 34.700000000004685, 34.70500000000468, 34.710000000004676, 34.71500000000467, 34.72000000000467, 34.72500000000466, 34.73000000000466, 34.73500000000465, 34.74000000000465, 34.745000000004644, 34.75000000000464, 34.755000000004635, 34.76000000000463, 34.765000000004626, 34.77000000000462, 34.77500000000462, 34.78000000000461, 34.78500000000461, 34.7900000000046, 34.7950000000046, 34.800000000004594, 34.80500000000459, 34.810000000004585, 34.81500000000458, 34.820000000004576, 34.82500000000457, 34.83000000000457, 34.83500000000456, 34.84000000000456, 34.84500000000455, 34.85000000000455, 34.855000000004544, 34.86000000000454, 34.865000000004535, 34.87000000000453, 34.875000000004526, 34.88000000000452, 34.88500000000452, 34.89000000000451, 34.89500000000451, 34.9000000000045, 34.9050000000045, 34.910000000004494, 34.91500000000449, 34.920000000004485, 34.92500000000448, 34.930000000004476, 34.93500000000447, 34.94000000000447, 34.94500000000446, 34.95000000000446, 34.95500000000445, 34.96000000000445, 34.965000000004444, 34.97000000000444, 34.975000000004435, 34.98000000000443, 34.985000000004426, 34.99000000000442, 34.99500000000442, 35.00000000000441, 35.00500000000441, 35.0100000000044, 35.0150000000044, 35.020000000004394, 35.02500000000439, 35.030000000004385, 35.03500000000438, 35.040000000004376, 35.04500000000437, 35.05000000000437, 35.05500000000436, 35.06000000000436, 35.06500000000435, 35.07000000000435, 35.075000000004344, 35.08000000000434, 35.085000000004335, 35.09000000000433, 35.095000000004326, 35.10000000000432, 35.10500000000432, 35.11000000000431, 35.11500000000431, 35.1200000000043, 35.1250000000043, 35.130000000004294, 35.13500000000429, 35.140000000004285, 35.14500000000428, 35.150000000004276, 35.15500000000427, 35.16000000000427, 35.16500000000426, 35.17000000000426, 35.17500000000425, 35.18000000000425, 35.185000000004244, 35.19000000000424, 35.195000000004235, 35.20000000000423, 35.205000000004226, 35.21000000000422, 35.21500000000422, 35.22000000000421, 35.22500000000421, 35.2300000000042, 35.2350000000042, 35.240000000004194, 35.24500000000419, 35.250000000004185, 35.25500000000418, 35.260000000004176, 35.26500000000417, 35.27000000000417, 35.27500000000416, 35.28000000000416, 35.28500000000415, 35.29000000000415, 35.295000000004144, 35.30000000000414, 35.305000000004135, 35.31000000000413, 35.315000000004126, 35.32000000000412, 35.32500000000412, 35.33000000000411, 35.33500000000411, 35.3400000000041, 35.3450000000041, 35.350000000004094, 35.35500000000409, 35.360000000004085, 35.36500000000408, 35.370000000004076, 35.37500000000407, 35.38000000000407, 35.38500000000406, 35.39000000000406, 35.39500000000405, 35.40000000000405, 35.405000000004044, 35.41000000000404, 35.415000000004035, 35.42000000000403, 35.425000000004026, 35.43000000000402, 35.43500000000402, 35.44000000000401, 35.44500000000401, 35.450000000004, 35.455000000004, 35.460000000003994, 35.46500000000399, 35.470000000003985, 35.47500000000398, 35.480000000003976, 35.48500000000397, 35.49000000000397, 35.49500000000396, 35.50000000000396, 35.50500000000395, 35.51000000000395, 35.515000000003944, 35.52000000000394, 35.525000000003935, 35.53000000000393, 35.535000000003926, 35.54000000000392, 35.54500000000392, 35.55000000000391, 35.55500000000391, 35.5600000000039, 35.5650000000039, 35.570000000003894, 35.57500000000389, 35.580000000003885, 35.58500000000388, 35.590000000003876, 35.59500000000387, 35.60000000000387, 35.60500000000386, 35.61000000000386, 35.61500000000385, 35.62000000000385, 35.625000000003844, 35.63000000000384, 35.635000000003835, 35.64000000000383, 35.645000000003826, 35.65000000000382, 35.65500000000382, 35.66000000000381, 35.66500000000381, 35.6700000000038, 35.6750000000038, 35.680000000003794, 35.68500000000379, 35.690000000003785, 35.69500000000378, 35.700000000003776, 35.70500000000377, 35.71000000000377, 35.71500000000376, 35.72000000000376, 35.72500000000375, 35.73000000000375, 35.735000000003744, 35.74000000000374, 35.745000000003735, 35.75000000000373, 35.755000000003726, 35.76000000000372, 35.76500000000372, 35.77000000000371, 35.77500000000371, 35.7800000000037, 35.7850000000037, 35.790000000003694, 35.79500000000369, 35.800000000003685, 35.80500000000368, 35.810000000003676, 35.81500000000367, 35.82000000000367, 35.82500000000366, 35.83000000000366, 35.83500000000365, 35.84000000000365, 35.845000000003644, 35.85000000000364, 35.855000000003635, 35.86000000000363, 35.865000000003626, 35.87000000000362, 35.87500000000362, 35.88000000000361, 35.88500000000361, 35.8900000000036, 35.8950000000036, 35.900000000003594, 35.90500000000359, 35.910000000003585, 35.91500000000358, 35.920000000003576, 35.92500000000357, 35.93000000000357, 35.93500000000356, 35.94000000000356, 35.94500000000355, 35.95000000000355, 35.955000000003544, 35.96000000000354, 35.965000000003535, 35.97000000000353, 35.975000000003526, 35.98000000000352, 35.98500000000352, 35.99000000000351, 35.99500000000351, 36.0000000000035, 36.0050000000035, 36.010000000003494, 36.01500000000349, 36.020000000003485, 36.02500000000348, 36.030000000003476, 36.03500000000347, 36.04000000000347, 36.04500000000346, 36.05000000000346, 36.05500000000345, 36.06000000000345, 36.065000000003444, 36.07000000000344, 36.075000000003435, 36.08000000000343, 36.085000000003426, 36.09000000000342, 36.09500000000342, 36.10000000000341, 36.10500000000341, 36.1100000000034, 36.1150000000034, 36.120000000003394, 36.12500000000339, 36.130000000003385, 36.13500000000338, 36.140000000003376, 36.14500000000337, 36.15000000000337, 36.15500000000336, 36.16000000000336, 36.16500000000335, 36.17000000000335, 36.175000000003344, 36.18000000000334, 36.185000000003335, 36.19000000000333, 36.195000000003326, 36.20000000000332, 36.20500000000332, 36.21000000000331, 36.21500000000331, 36.2200000000033, 36.2250000000033, 36.230000000003294, 36.23500000000329, 36.240000000003285, 36.24500000000328, 36.250000000003276, 36.25500000000327, 36.26000000000327, 36.26500000000326, 36.27000000000326, 36.27500000000325, 36.28000000000325, 36.285000000003244, 36.29000000000324, 36.295000000003235, 36.30000000000323, 36.305000000003226, 36.31000000000322, 36.31500000000322, 36.32000000000321, 36.32500000000321, 36.3300000000032, 36.3350000000032, 36.340000000003194, 36.34500000000319, 36.350000000003185, 36.35500000000318, 36.360000000003176, 36.36500000000317, 36.37000000000317, 36.37500000000316, 36.38000000000316, 36.38500000000315, 36.39000000000315, 36.395000000003144, 36.40000000000314, 36.405000000003135, 36.41000000000313, 36.415000000003126, 36.42000000000312, 36.425000000003116, 36.43000000000311, 36.43500000000311, 36.4400000000031, 36.4450000000031, 36.450000000003094, 36.45500000000309, 36.460000000003085, 36.46500000000308, 36.470000000003076, 36.47500000000307, 36.480000000003066, 36.48500000000306, 36.49000000000306, 36.49500000000305, 36.50000000000305, 36.505000000003044, 36.51000000000304, 36.515000000003035, 36.52000000000303, 36.525000000003025, 36.53000000000302, 36.535000000003016, 36.54000000000301, 36.54500000000301, 36.550000000003, 36.555000000003, 36.560000000002994, 36.56500000000299, 36.570000000002985, 36.57500000000298, 36.580000000002975, 36.58500000000297, 36.590000000002966, 36.59500000000296, 36.60000000000296, 36.60500000000295, 36.61000000000295, 36.615000000002944, 36.62000000000294, 36.625000000002935, 36.63000000000293, 36.635000000002925, 36.64000000000292, 36.645000000002916, 36.65000000000291, 36.65500000000291, 36.6600000000029, 36.6650000000029, 36.670000000002894, 36.67500000000289, 36.680000000002885, 36.68500000000288, 36.690000000002875, 36.69500000000287, 36.700000000002866, 36.70500000000286, 36.71000000000286, 36.71500000000285, 36.72000000000285, 36.725000000002844, 36.73000000000284, 36.735000000002834, 36.74000000000283, 36.745000000002825, 36.75000000000282, 36.755000000002816, 36.76000000000281, 36.76500000000281, 36.7700000000028, 36.7750000000028, 36.780000000002794, 36.78500000000279, 36.790000000002784, 36.79500000000278, 36.800000000002775, 36.80500000000277, 36.810000000002766, 36.81500000000276, 36.82000000000276, 36.82500000000275, 36.83000000000275, 36.83500000000274, 36.84000000000274, 36.845000000002734, 36.85000000000273, 36.855000000002725, 36.86000000000272, 36.865000000002716, 36.87000000000271, 36.87500000000271, 36.8800000000027, 36.8850000000027, 36.89000000000269, 36.89500000000269, 36.900000000002684, 36.90500000000268, 36.910000000002675, 36.91500000000267, 36.920000000002666, 36.92500000000266, 36.93000000000266, 36.93500000000265, 36.94000000000265, 36.94500000000264, 36.95000000000264, 36.955000000002634, 36.96000000000263, 36.965000000002625, 36.97000000000262, 36.975000000002616, 36.98000000000261, 36.98500000000261, 36.9900000000026, 36.9950000000026, 37.00000000000259, 37.00500000000259, 37.010000000002584, 37.01500000000258, 37.020000000002575, 37.02500000000257, 37.030000000002566, 37.03500000000256, 37.04000000000256, 37.04500000000255, 37.05000000000255, 37.05500000000254, 37.06000000000254, 37.065000000002534, 37.07000000000253, 37.075000000002525, 37.08000000000252, 37.085000000002516, 37.09000000000251, 37.09500000000251, 37.1000000000025, 37.1050000000025, 37.11000000000249, 37.11500000000249, 37.120000000002484, 37.12500000000248, 37.130000000002475, 37.13500000000247, 37.140000000002466, 37.14500000000246, 37.15000000000246, 37.15500000000245, 37.16000000000245, 37.16500000000244, 37.17000000000244, 37.175000000002434, 37.18000000000243, 37.185000000002425, 37.19000000000242, 37.195000000002416, 37.20000000000241, 37.20500000000241, 37.2100000000024, 37.2150000000024, 37.22000000000239, 37.22500000000239, 37.230000000002384, 37.23500000000238, 37.240000000002375, 37.24500000000237, 37.250000000002366, 37.25500000000236, 37.26000000000236, 37.26500000000235, 37.27000000000235, 37.27500000000234, 37.28000000000234, 37.285000000002334, 37.29000000000233, 37.295000000002325, 37.30000000000232, 37.305000000002316, 37.31000000000231, 37.31500000000231, 37.3200000000023, 37.3250000000023, 37.33000000000229, 37.33500000000229, 37.340000000002284, 37.34500000000228, 37.350000000002275, 37.35500000000227, 37.360000000002266, 37.36500000000226, 37.37000000000226, 37.37500000000225, 37.38000000000225, 37.38500000000224, 37.39000000000224, 37.395000000002234, 37.40000000000223, 37.405000000002225, 37.41000000000222, 37.415000000002216, 37.42000000000221, 37.42500000000221, 37.4300000000022, 37.4350000000022, 37.44000000000219, 37.44500000000219, 37.450000000002184, 37.45500000000218, 37.460000000002175, 37.46500000000217, 37.470000000002166, 37.47500000000216, 37.48000000000216, 37.48500000000215, 37.49000000000215, 37.49500000000214, 37.50000000000214, 37.505000000002134, 37.51000000000213, 37.515000000002125, 37.52000000000212, 37.525000000002116, 37.53000000000211, 37.53500000000211, 37.5400000000021, 37.5450000000021, 37.55000000000209, 37.55500000000209, 37.560000000002084, 37.56500000000208, 37.570000000002075, 37.57500000000207, 37.580000000002066, 37.58500000000206, 37.59000000000206, 37.59500000000205, 37.60000000000205, 37.60500000000204, 37.61000000000204, 37.615000000002034, 37.62000000000203, 37.625000000002025, 37.63000000000202, 37.635000000002016, 37.64000000000201, 37.64500000000201, 37.650000000002, 37.655000000002, 37.66000000000199, 37.66500000000199, 37.670000000001984, 37.67500000000198, 37.680000000001975, 37.68500000000197, 37.690000000001966, 37.69500000000196, 37.70000000000196, 37.70500000000195, 37.71000000000195, 37.71500000000194, 37.72000000000194, 37.725000000001934, 37.73000000000193, 37.735000000001925, 37.74000000000192, 37.745000000001916, 37.75000000000191, 37.75500000000191, 37.7600000000019, 37.7650000000019, 37.77000000000189, 37.77500000000189, 37.780000000001884, 37.78500000000188, 37.790000000001875, 37.79500000000187, 37.800000000001866, 37.80500000000186, 37.81000000000186, 37.81500000000185, 37.82000000000185, 37.82500000000184, 37.83000000000184, 37.835000000001834, 37.84000000000183, 37.845000000001825, 37.85000000000182, 37.855000000001816, 37.86000000000181, 37.86500000000181, 37.8700000000018, 37.8750000000018, 37.88000000000179, 37.88500000000179, 37.890000000001784, 37.89500000000178, 37.900000000001775, 37.90500000000177, 37.910000000001766, 37.91500000000176, 37.92000000000176, 37.92500000000175, 37.93000000000175, 37.93500000000174, 37.94000000000174, 37.945000000001734, 37.95000000000173, 37.955000000001725, 37.96000000000172, 37.965000000001716, 37.97000000000171, 37.97500000000171, 37.9800000000017, 37.9850000000017, 37.99000000000169, 37.99500000000169, 38.000000000001684, 38.00500000000168, 38.010000000001675, 38.01500000000167, 38.020000000001666, 38.02500000000166, 38.03000000000166, 38.03500000000165, 38.04000000000165, 38.04500000000164, 38.05000000000164, 38.055000000001634, 38.06000000000163, 38.065000000001625, 38.07000000000162, 38.075000000001616, 38.08000000000161, 38.08500000000161, 38.0900000000016, 38.0950000000016, 38.10000000000159, 38.10500000000159, 38.110000000001584, 38.11500000000158, 38.120000000001575, 38.12500000000157, 38.130000000001566, 38.13500000000156, 38.14000000000156, 38.14500000000155, 38.15000000000155, 38.15500000000154, 38.16000000000154, 38.165000000001534, 38.17000000000153, 38.175000000001525, 38.18000000000152, 38.185000000001516, 38.19000000000151, 38.19500000000151, 38.2000000000015, 38.2050000000015, 38.21000000000149, 38.21500000000149, 38.220000000001484, 38.22500000000148, 38.230000000001475, 38.23500000000147, 38.240000000001466, 38.24500000000146, 38.25000000000146, 38.25500000000145, 38.26000000000145, 38.26500000000144, 38.27000000000144, 38.275000000001434, 38.28000000000143, 38.285000000001425, 38.29000000000142, 38.295000000001416, 38.30000000000141, 38.30500000000141, 38.3100000000014, 38.3150000000014, 38.32000000000139, 38.32500000000139, 38.330000000001384, 38.33500000000138, 38.340000000001375, 38.34500000000137, 38.350000000001366, 38.35500000000136, 38.36000000000136, 38.36500000000135, 38.37000000000135, 38.37500000000134, 38.38000000000134, 38.385000000001334, 38.39000000000133, 38.395000000001325, 38.40000000000132, 38.405000000001316, 38.41000000000131, 38.41500000000131, 38.4200000000013, 38.4250000000013, 38.43000000000129, 38.43500000000129, 38.440000000001284, 38.44500000000128, 38.450000000001275, 38.45500000000127, 38.460000000001266, 38.46500000000126, 38.47000000000126, 38.47500000000125, 38.48000000000125, 38.48500000000124, 38.49000000000124, 38.495000000001234, 38.50000000000123, 38.505000000001225, 38.51000000000122, 38.515000000001216, 38.52000000000121, 38.52500000000121, 38.5300000000012, 38.5350000000012, 38.54000000000119, 38.54500000000119, 38.550000000001184, 38.55500000000118, 38.560000000001175, 38.56500000000117, 38.570000000001166, 38.57500000000116, 38.58000000000116, 38.58500000000115, 38.59000000000115, 38.59500000000114, 38.60000000000114, 38.605000000001134, 38.61000000000113, 38.615000000001125, 38.62000000000112, 38.625000000001116, 38.63000000000111, 38.63500000000111, 38.6400000000011, 38.6450000000011, 38.65000000000109, 38.65500000000109, 38.660000000001084, 38.66500000000108, 38.670000000001075, 38.67500000000107, 38.680000000001066, 38.68500000000106, 38.690000000001056, 38.69500000000105, 38.70000000000105, 38.70500000000104, 38.71000000000104, 38.715000000001034, 38.72000000000103, 38.725000000001025, 38.73000000000102, 38.735000000001016, 38.74000000000101, 38.745000000001006, 38.750000000001, 38.755000000001, 38.76000000000099, 38.76500000000099, 38.770000000000984, 38.77500000000098, 38.780000000000975, 38.78500000000097, 38.790000000000965, 38.79500000000096, 38.800000000000956, 38.80500000000095, 38.81000000000095, 38.81500000000094, 38.82000000000094, 38.825000000000934, 38.83000000000093, 38.835000000000925, 38.84000000000092, 38.845000000000915, 38.85000000000091, 38.855000000000906, 38.8600000000009, 38.8650000000009, 38.87000000000089, 38.87500000000089, 38.880000000000884, 38.88500000000088, 38.890000000000875, 38.89500000000087, 38.900000000000865, 38.90500000000086, 38.910000000000856, 38.91500000000085, 38.92000000000085, 38.92500000000084, 38.93000000000084, 38.935000000000834, 38.94000000000083, 38.945000000000825, 38.95000000000082, 38.955000000000815, 38.96000000000081, 38.965000000000806, 38.9700000000008, 38.9750000000008, 38.98000000000079, 38.98500000000079, 38.990000000000784, 38.99500000000078, 39.000000000000774, 39.00500000000077, 39.010000000000765, 39.01500000000076, 39.020000000000756, 39.02500000000075, 39.03000000000075, 39.03500000000074, 39.04000000000074, 39.045000000000734, 39.05000000000073, 39.055000000000724, 39.06000000000072, 39.065000000000715, 39.07000000000071, 39.075000000000706, 39.0800000000007, 39.0850000000007, 39.09000000000069, 39.09500000000069, 39.10000000000068, 39.10500000000068, 39.110000000000674, 39.11500000000067, 39.120000000000665, 39.12500000000066, 39.130000000000656, 39.13500000000065, 39.14000000000065, 39.14500000000064, 39.15000000000064, 39.15500000000063, 39.16000000000063, 39.165000000000624, 39.17000000000062, 39.175000000000615, 39.18000000000061, 39.185000000000606, 39.1900000000006, 39.1950000000006, 39.20000000000059, 39.20500000000059, 39.21000000000058, 39.21500000000058, 39.220000000000574, 39.22500000000057, 39.230000000000565, 39.23500000000056, 39.240000000000556, 39.24500000000055, 39.25000000000055, 39.25500000000054, 39.26000000000054, 39.26500000000053, 39.27000000000053, 39.275000000000524, 39.28000000000052, 39.285000000000515, 39.29000000000051, 39.295000000000506, 39.3000000000005, 39.3050000000005, 39.31000000000049, 39.31500000000049, 39.32000000000048, 39.32500000000048, 39.330000000000474, 39.33500000000047, 39.340000000000465, 39.34500000000046, 39.350000000000456, 39.35500000000045, 39.36000000000045, 39.36500000000044, 39.37000000000044, 39.37500000000043, 39.38000000000043, 39.385000000000424, 39.39000000000042, 39.395000000000415, 39.40000000000041, 39.405000000000406, 39.4100000000004, 39.4150000000004, 39.42000000000039, 39.42500000000039, 39.43000000000038, 39.43500000000038, 39.440000000000374, 39.44500000000037, 39.450000000000365, 39.45500000000036, 39.460000000000356, 39.46500000000035, 39.47000000000035, 39.47500000000034, 39.48000000000034, 39.48500000000033, 39.49000000000033, 39.495000000000324, 39.50000000000032, 39.505000000000315, 39.51000000000031, 39.515000000000306, 39.5200000000003, 39.5250000000003, 39.53000000000029, 39.53500000000029, 39.54000000000028, 39.54500000000028, 39.550000000000274, 39.55500000000027, 39.560000000000265, 39.56500000000026, 39.570000000000256, 39.57500000000025, 39.58000000000025, 39.58500000000024, 39.59000000000024, 39.59500000000023, 39.60000000000023, 39.605000000000224, 39.61000000000022, 39.615000000000215, 39.62000000000021, 39.625000000000206, 39.6300000000002, 39.6350000000002, 39.64000000000019, 39.64500000000019, 39.65000000000018, 39.65500000000018, 39.660000000000174, 39.66500000000017, 39.670000000000165, 39.67500000000016, 39.680000000000156, 39.68500000000015, 39.69000000000015, 39.69500000000014, 39.70000000000014, 39.70500000000013, 39.71000000000013, 39.715000000000124, 39.72000000000012, 39.725000000000115, 39.73000000000011, 39.735000000000106, 39.7400000000001, 39.7450000000001, 39.75000000000009, 39.75500000000009, 39.76000000000008, 39.76500000000008, 39.770000000000074, 39.77500000000007, 39.780000000000065, 39.78500000000006, 39.790000000000056, 39.79500000000005, 39.80000000000005, 39.80500000000004, 39.81000000000004, 39.81500000000003, 39.82000000000003, 39.825000000000024, 39.83000000000002, 39.835000000000015, 39.84000000000001, 39.845000000000006, 39.85, 39.855, 39.85999999999999, 39.86499999999999, 39.86999999999998, 39.87499999999998, 39.879999999999974, 39.88499999999997, 39.889999999999965, 39.89499999999996, 39.899999999999956, 39.90499999999995, 39.90999999999995, 39.91499999999994, 39.91999999999994, 39.92499999999993, 39.92999999999993, 39.934999999999924, 39.93999999999992, 39.944999999999915, 39.94999999999991, 39.954999999999906, 39.9599999999999, 39.9649999999999, 39.96999999999989, 39.97499999999989, 39.97999999999988, 39.98499999999988, 39.989999999999874, 39.99499999999987, 39.999999999999865], "t_init": true, "sigma": 0.2, "isotropic": true, "sigma_xx": null, "sigma_yy": null, "sigma_zz": null, "recording_points": {"0": {"ID": 0, "x": 2500.0, "y": 0, "z": 55.62158315668231, "method": "PSA", "footprints": {"0": [1.0281468860572822e-05, 1.303864591460491e-05, 1.78124642754614e-05, 2.8073757131280994e-05, 6.546570798370971e-05, 0.00014858672925448528, 3.767003768581655e-05, 2.1264245340673624e-05, 1.4799189035132205e-05, 1.1346334619491962e-05, 9.199183216412673e-06, 7.73510660613101e-06, 6.67295629546099e-06, 5.867231372823082e-06, 5.235088182170355e-06, 4.725895013541252e-06, 4.30696468196226e-06, 3.956252573823832e-06, 3.6583516336663377e-06, 3.4021692344340093e-06, 3.1795158668497028e-06, 2.984213773228199e-06, 2.811514984783601e-06, 2.657710322831122e-06, 2.519860051281561e-06, 2.395604201307056e-06, 2.2830263662360936e-06, 2.1805541706325578e-06, 2.0868853880753485e-06, 2.000932314218077e-06, 1.921779340985563e-06, 1.848650216071884e-06, 1.7808825027940648e-06, 1.7179074582195893e-06, 1.6592340343364842e-06, 1.604436049199364e-06, 1.5531418187122542e-06, 1.5050257154900194e-06, 1.459801249489024e-06, 1.4172153596785967e-06], "1": [0.00021370751725517683, 0.00032319068982080725, 0.0004381079885434569, 0.0004455386852993806, 0.0004532256019750701, 0.0004611822127983412, 0.00046942295286642345, 0.000477963305279031, 0.0004868198979197542, 0.0004960106111544684, 0.0005055546979095845, 0.0005154729178211292, 0.0005257876874145665, 0.0005365232485932839, 0.000547705858090812, 0.0005593640009906484, 0.0005715286319534931, 0.0005842334484338063, 0.0005975152009399084, 0.0006114140463242258, 0.0006259739512204216, 0.0006412431541197269, 0.0006572746962603375, 0.0006741270335687987, 0.0006918647444401262, 0.0007105593513027601, 0.000730290277852439, 0.0007511459687742461, 0.0007732252049927509, 0.0007966386553781515, 0.0008215107159022285, 0.0008479817001688886, 0.0008762104619726522, 0.0009063775523416671, 0.0009386890421625415, 0.0009733811794214854, 0.0010107261007925592, 0.0010510388856879653, 0.0010946863340532565, 0.0011420979774787055, 0.0011937800118591903, 0.001250333091679089, 0.001312475285631537, 0.0013810720140141552, 0.0014571755536475083, 0.0015420778389045899, 0.001637382023535521, 0.0017451009540708005, 0.0018677949435958394, 0.002008768061114683, 0.0021723533877079978, 0.002364336594902898, 0.00259259968106137, 0.002868123476340369, 0.003206587446666991, 0.0036309775416687846, 0.004175879524041613, 0.0048943681359787695, 0.005867469106193365, 0.007207333627356211, 0.008995707770341373, 0.010932694825542816, 0.011721712081158386, 0.010487368715314076, 0.008509880102002383, 0.006831430189850703, 0.005594603689662987, 0.004694611343419982, 0.004025852758864777, 0.0035151851397011843, 0.003114971410832928, 0.002794054586212822, 0.002531597440976293, 0.0023132910789037194, 0.0021290506519406074, 0.001971595105402794, 0.0018355518469472924, 0.0017168782702424493, 0.0016124788501497677, 0.0015199458428176538, 0.0014373799419101414, 0.001363263807028199, 0.001296371279865999, 0.0012357011510364393, 0.0011804281147223977, 0.001129865952448488, 0.001083439548442229, 0.0010406633712708984, 0.0010011247505023419, 0.0009644707512027759, 0.0009303977776551151, 0.0008986432685388288, 0.0008689790100943684, 0.0008412057121015338, 0.0008151485776537232, 0.0007906536611064896, 0.0007675848556902094, 0.0007458213876109332, 0.0007252557201958701, 0.0007057917920309598, 0.0006873435287132597, 0.0006698335799789723, 0.000653192243432735, 0.000637356543533048, 0.0006222694403561736, 0.0006078791473228776, 0.0005941385407974352, 0.0005810046474608248, 0.0005684381977764286, 0.0005564032358273267, 0.000544866777402873, 0.000533798509521209, 0.0005231705256512254, 0.0005129570917865359, 0.0005031344392611679, 0.0004936805808103805, 0.00048457514689242726, 0.00047579923971659597, 0.0004673353027843083, 0.0004591670040548317, 0.00045127913110512503, 0.00044365749687255517, 0.0004362888547556377, 0.0004291608220072513, 0.0004222618104911207, 0.00041558096398944066, 0.0004091081013501105, 0.0004028336648492096, 0.0003967486732191471, 0.0003908446788583228, 0.00038511372879456373, 0.00037954832902389776, 0.00037414141188920355, 0.00036888630620072587, 0.0003637767098335661, 0.0003588066645658325, 0.00035397053294674387, 0.0003492629770062453, 0.0003446789386373376, 0.00034021362149997585, 0.00033586247431053673, 0.0003316211753947717, 0.00032748561839419254, 0.00032345189902668317, 0.0003195163028118026, 0.0003156752936796457, 0.0003119255033901998, 0.0003082637216964982, 0.0003046868871914355, 0.0003011920787834135, 0.0002977765077510125, 0.00029443751033134824, 0.0002911725408007025, 0.0002879791650098216, 0.0002848550543393066, 0.0002817979800436566, 0.0002788058079551325, 0.00027587649352095646, 0.0002730080771497412, 0.0002701986798447992, 0.00026744649910397924, 0.0002647498050672223, 0.0002621069368945592, 0.00025951629935864665, 0.0002569763596371088, 0.00025448564429124594, 0.0002520427364185073, 0.00024964627296723493, 0.0002472949422029955, 0.00024498748131655584, 0.00024272267416444696, 0.00024049934913352803, 0.00023831637712174093, 0.0002361726696277279, 0.00023406717694252917, 0.00023199888643707036, 0.00022996682093952048, 0.00022797003719715475, 0.00022600762441754568, 0.00022407870288440027, 0.00022218242264362552, 0.00022031796225545241, 0.00021848452760886035, 0.0002166813507946213, 0.00021490768903365922, 0.00021316282365756699, 0.00021144605913834202, 0.0002097567221646221, 0.00020809416076174737, 0.00020645774345340009, 0.00020484685846239146, 0.00020326091294857137, 0.00020169933228184875, 0.0002001615593484091, 0.00019864705388845003, 0.00019715529186370147, 0.00019568576485322516, 0.00019423797947601358, 0.00019281145683901267, 0.0001914057320092866, 0.00019002035350905707, 0.00018865488283254122, 0.00018730889398343854, 0.0001859819730320468, 0.00018467371769109714, 0.00018338373690932416, 0.00018211165048195402, 0.0001808570886772803, 0.0001796196918785606, 0.0001783991102405045, 0.00017719500335966116, 0.00017600703995808144, 0.00017483489757955442, 0.00017367826229797246, 0.00017253682843713136, 0.00017141029830152144, 0.00017029838191760913, 0.00016920079678506161, 0.00016811726763760044, 0.00016704752621292417, 0.0001659913110313775, 0.00016494836718295645, 0.00016391844612228867, 0.00016290130547124389, 0.00016189670882884333, 0.00016090442558815726, 0.0001599242307598914, 0.00015895590480237957, 0.00015799923345771226, 0.00015705400759374497, 0.0001561200230517412, 0.0001551970804994172, 0.00015428498528916642, 0.0001533835473212518, 0.00015249258091176094, 0.00015161190466515467, 0.0001507413413511547, 0.0001498807177859137, 0.0001490298647171809, 0.00014818861671337256, 0.00014735681205639277, 0.00014653429263799373, 0.00014572090385965122, 0.00014491649453570666, 0.00014412091679971746, 0.00014333402601387116, 0.00014255568068134977, 0.00014178574236152982, 0.00014102407558793368, 0.000140270547788766, 0.00013952502921002778, 0.0001387873928410644, 0.00013805751434243816, 0.00013733527197606318, 0.00013662054653754366, 0.00013591322129063015, 0.00013521318190363513, 0.00013452031638784475, 0.00013383451503783456, 0.0001331556703735775, 0.0001324836770842803, 0.00013181843197393247, 0.00013115983390852792, 0.00013050778376479593, 0.00012986218438046848, 0.0001292229405060529, 0.00012858995875798161, 0.00012796314757314894, 0.00012734241716476743, 0.00012672767947950292, 0.00012611884815584445, 0.0001255158384836656, 0.00012491856736495657, 0.00012432695327563295, 0.0001237409162284632, 0.00012316037773703635, 0.00012258526078071737, 0.0001220154897705791, 0.00012145099051629951, 0.00012089169019398845, 0.00012033751731484073, 0.00011978840169468431, 0.00011924427442437726, 0.00011870506784098574, 0.00011817071549971984, 0.00011764115214664182, 0.00011711631369214162, 0.00011659613718506125, 0.00011608056078751659, 0.00011556952375043243, 0.00011506296638964945, 0.00011456083006270732, 0.00011406305714622819, 0.00011356959101386649, 0.00011308037601482889, 0.00011259535745296408, 0.00011211448156640384, 0.00011163769550766782, 0.00011116494732430923, 0.00011069618594006717, 0.0001102313611364737, 0.00010977042353490298, 0.00010931332457908582, 0.00010886001651809346, 0.00010841045238968896, 0.00010796458600410468, 0.00010752237192823442, 0.0001070837654702129, 0.00010664872266435158, 0.00010621720025643573, 0.00010578915568942399, 0.00010536454708942628, 0.00010494333325206284, 0.00010452547362915816, 0.00010411092831570015, 0.00010369965803714138, 0.00010329162413701546, 0.00010288678856482697, 0.00010248511386420578, 0.0001020865631613546, 0.00010169110015379625, 0.00010129868909933161, 0.00010090929480526612, 0.0001005228826178989, 0.00010013941841225315, 9.975886858202204e-05, 9.938120002974128e-05, 9.900638015721481e-05, 9.863437685612545e-05, 9.826515849886947e-05, 9.789869392959433e-05, 9.75349524554357e-05, 9.717390383794966e-05, 9.681551828473172e-05, 9.645976644123396e-05, 9.610661938273151e-05, 9.575604860649292e-05, 9.54080260241317e-05, 9.506252395407723e-05, 9.471951511423862e-05, 9.43789726148411e-05, 9.40408699514e-05, 9.370518099782796e-05, 9.337187999970428e-05, 9.304094156771621e-05, 9.271234067119376e-05, 9.238605263179315e-05, 9.206205311732801e-05, 9.174031813572944e-05, 9.142082402911617e-05, 9.110354746798403e-05, 9.078846544555667e-05, 9.04755552721962e-05, 9.01647945699697e-05, 8.985616126732282e-05, 8.954963359384688e-05, 8.92451900751522e-05, 8.894280952785996e-05, 8.864247105470719e-05, 8.834415403970706e-05, 8.804783814343442e-05, 8.775350329841935e-05, 8.74611297046172e-05, 8.717069782495328e-05, 8.688218838096968e-05, 8.659558234858538e-05, 8.631086095389724e-05, 8.602800566907168e-05, 8.57469982083529e-05, 8.546782052409581e-05, 8.519045480291422e-05, 8.491488346189989e-05, 8.464108914489977e-05, 8.436905471886474e-05, 8.409876327028207e-05, 8.383019810168709e-05, 8.356334272820062e-05, 8.329818087415822e-05, 8.303469646981672e-05, 8.277287364810767e-05, 8.251269674143791e-05, 8.225415027856268e-05, 8.199721898154323e-05, 8.174188776272096e-05, 8.148814172175887e-05, 8.123596614275065e-05, 8.098534649138331e-05, 8.073626841213762e-05, 8.04887177255384e-05, 8.02426804254802e-05, 7.999814267657696e-05, 7.975509081156881e-05, 7.951351132878488e-05, 7.927339088962737e-05, 7.903471631612564e-05, 7.879747458853272e-05, 7.856165284295093e-05, 7.832723836899976e-05, 7.809421860753798e-05, 7.78625811484365e-05, 7.763231372835244e-05, 7.740340422856707e-05, 7.717584067287397e-05, 7.694961122549015e-05, 7.67247041889889e-05, 7.650110800229064e-05, 7.627881123868902e-05, 7.605780260389755e-05, 7.583807093413864e-05, 7.561960519426406e-05, 7.540239447590769e-05, 7.518642799566995e-05, 7.49716950933335e-05, 7.475818523010939e-05, 7.45458879869129e-05, 7.433479306266892e-05, 7.412489027264598e-05, 7.391616954681824e-05, 7.370862092825537e-05, 7.35022345715392e-05, 7.329700074120705e-05, 7.309290981022106e-05, 7.288995225845971e-05, 7.268811867125394e-05, 7.248739973790197e-05, 7.228778625025443e-05, 7.208926910131874e-05, 7.189183928386155e-05, 7.169548788903341e-05, 7.150020610503898e-05, 7.13059852158472e-05, 7.111281659985319e-05, 7.092069172860589e-05, 7.072960216557857e-05, 7.053953956493365e-05, 7.03504956702825e-05, 7.016246231348712e-05, 6.997543141352443e-05, 6.978939497530038e-05, 6.960434508849834e-05, 6.942027392648613e-05, 6.923717374519698e-05, 6.905503688204677e-05, 6.887385575486503e-05, 6.869362286084306e-05, 6.851433077549809e-05, 6.8335972151654e-05, 6.815853971843781e-05, 6.798202628029152e-05, 6.78064247159996e-05, 6.763172797773139e-05, 6.74579290900982e-05, 6.728502114922493e-05, 6.7112997321836e-05, 6.694185084435521e-05, 6.677157502201937e-05, 6.660216322800533e-05, 6.643360890257043e-05, 6.62659055522058e-05, 6.609904674880256e-05, 6.593302612883051e-05, 6.576783739252928e-05, 6.560347430311141e-05, 6.543993068597763e-05, 6.527720042794355e-05, 6.511527747647802e-05, 6.495415583895286e-05, 6.47938295819006e-05, 6.463429283030072e-05, 6.447553976683592e-05, 6.431756463119686e-05, 6.416036171941112e-05, 6.400392538311949e-05, 6.384825002890233e-05, 6.369333011763603e-05, 6.353916016383576e-05, 6.338573473498535e-05, 6.323304845089661e-05, 6.308109598311709e-05, 6.292987205428478e-05, 6.277937143750885e-05, 6.262958895577873e-05, 6.24805194813817e-05, 6.233215793530645e-05, 6.218449928665244e-05, 6.203753855208639e-05, 6.189127079526766e-05, 6.174569112629842e-05, 6.160079470117869e-05, 6.145657672126921e-05, 6.131303243276156e-05, 4.5877617844617e-05, 3.054948444066828e-05], "2": [0.00020509837385980587, 0.000310140413095697, 0.00042033230261886073, 0.0004273720666530559, 0.00043465147777087623, 0.0004421829755301717, 0.00044997987490709895, 0.00045805644461925643, 0.00046642799400376146, 0.0004751109695596618, 0.0004841230624314185, 0.0004934833283065042, 0.0005032123214310032, 0.0005133322447194458, 0.0005238671182573526, 0.0005348429688774902, 0.0005462880439463984, 0.0005582330530422154, 0.0005707114418577814, 0.0005837597034490428, 0.0005974177328987102, 0.0006117292326177094, 0.0006267421769112957, 0.0006425093461554249, 0.0006590889430419756, 0.0006765453059617104, 0.0006949497378347518, 0.0007143814727432305, 0.0007349288077971913, 0.0007566904340728011, 0.0007797770085999841, 0.0008043130197785896, 0.0008304390119877402, 0.0008583142525010468, 0.0008881199464742062, 0.0009200631355898302, 0.0009543814555260743, 0.0009913489804299904, 0.0010312834542607504, 0.0010745553067831469, 0.001121598987187441, 0.0011729273371444673, 0.0012291499921210519, 0.0012909971823585119, 0.0013593508608639414, 0.0014352859059680546, 0.0015201253758849993, 0.0016155156692833413, 0.0017235303630142344, 0.0018468161236862516, 0.0019888015794659753, 0.002154002432338361, 0.0023484770527608567, 0.002580522979463632, 0.002861768163283416, 0.0032089221753678924, 0.003646641650632023, 0.004212238764378257, 0.004963086078917671, 0.00598579217471236, 0.007392593931451022, 0.009220540235951506, 0.010975131980310067, 0.011238445483178698, 0.00970884658158281, 0.007814461708954057, 0.006297093392136683, 0.005189152926593496, 0.004379766072947389, 0.0037742238006939883, 0.0033086665292310427, 0.0029415786327688237, 0.0026456731234031135, 0.002402579501120168, 0.0021995974908091045, 0.002027719375146369, 0.0018804044348327434, 0.0017528015120450487, 0.0016412435555190016, 0.0015429110575621166, 0.001455602876897802, 0.0013775769246265244, 0.00130743729589168, 0.001244052907101705, 0.001186497905932104, 0.0011340073885677013, 0.0010859440502729875, 0.001041772759991861, 0.0010010409558834515, 0.0009633633705171345, 0.0009284100139249538, 0.0008958966344737197, 0.0008655770831917194, 0.0008372371539964812, 0.0008106895782995394, 0.0007857699298851411, 0.0007623332530749188, 0.0007402512697355778, 0.0007194100526669903, 0.0006997080771542318, 0.0006810545809987915, 0.0006633681776162252, 0.0006465756778593137, 0.0006306110848737048, 0.0006154147330912614, 0.0006009325478444963, 0.0005871154063642857, 0.0005739185843468308, 0.0005613012750299756, 0.0005492261699455874, 0.0005376590923236841, 0.0005265686756004963, 0.0005159260806930811, 0.0005057047466997047, 0.0004958801705090912, 0.0004864297114852094, 0.00047733241796414123, 0.0004685688727753435, 0.00046012105539943186, 0.0004519722187106915, 0.00044410677853654, 0.000436510214506678, 0.00042916898086902376, 0.0004220704261236449, 0.00041520272047467085, 0.00040855479022766346, 0.00040211625836927123, 0.0003958773906605317, 0.00038982904665623325, 0.0003839626351334236, 0.0003782700734731101, 0.0003727437505921981, 0.0003673764930691371, 0.0003621615341469017, 0.0003570924853322612, 0.0003521633103412707, 0.0003473683011680901, 0.00034270205607794016, 0.00033815945934624316, 0.00033373566258447827, 0.0003294260675096422, 0.0003252263100289198, 0.00032113224552393464, 0.00031713993523035104, 0.00031324563361903037, 0.0003094457766938675, 0.00030573697112953, 0.0003021159841796196, 0.00029857973429232604, 0.0002951252823764169, 0.00029174982366546683, 0.0002884506801332401, 0.0002852252934170428, 0.0002820712182098547, 0.00027898611608545294, 0.0002759677497237299, 0.00027301397750627835, 0.0002701227484548911, 0.00026729209748788455, 0.0002645201409711074, 0.0002618050725425753, 0.0002591451591913284, 0.00025653873757256195, 0.00025398421054264177, 0.00025148004389885335, 0.0002490247633098576, 0.00024661695142404254, 0.0002442552451438384, 0.0002419383330549202, 0.00023966495300021786, 0.0002374338897893127, 0.00023524397303438107, 0.00023309407510472202, 0.00023098310919231066, 0.0002289100274813783, 0.0002268738194156183, 0.00022487351005697753, 0.00022290815853037062, 0.00022097685654920134, 0.00021907872701682038, 0.00021721292269936095, 0.00021537862496573805, 0.00021357504259091428, 0.00021180141061877543, 0.0002100569892810974, 0.00020834106296946356, 0.00020665293925715227, 0.0002049919479681212, 0.00020335744029050836, 0.0002017487879321853, 0.0002001653823160131, 0.00019860663381270058, 0.00019707197100919929, 0.00019556084001071504, 0.00019407270377456198, 0.00019260704147420926, 0.0001911633478918776, 0.00018974113283824138, 0.00018833992059783528, 0.0001869592493988081, 0.00018559867090584112, 0.0001842577497350429, 0.0001829360629896635, 0.000181633199815664, 0.0001803487609761449, 0.0001790823584436772, 0.00017783361500966254, 0.00017660216390993067, 0.0001753876484657907, 0.0001741897217397691, 0.00017300804620533578, 0.00017184229342998676, 0.0001706921437710845, 0.00016955728608375638, 0.0001684374174403958, 0.00016733224286123426, 0.00016624147505537709, 0.00016516483417193143, 0.0001641020475607697, 0.0001630528495424, 0.0001620169811866408, 0.000160994190099685, 0.00015998423021916026, 0.0001589868616168372, 0.0001580018503086824, 0.00015702896807193915, 0.0001560679922689076, 0.00015511870567713905, 0.00015418089632580103, 0.0001532543573379567, 0.00015233888677846052, 0.00015143428750730465, 0.00015054036703812332, 0.00014965693740169069, 0.00014878381501422848, 0.00014792082055023432, 0.00014706777881973897, 0.00014622451864981377, 0.00014539087277007064, 0.00014456667770208444, 0.00014375177365258287, 0.0001429460044101688, 0.00014214921724552455, 0.0001413612628149625, 0.00014058199506710714, 0.0001398112711526778, 0.00013904895133723047, 0.00013829489891672555, 0.00013754898013581456, 0.00013681106410876848, 0.000136081022742952, 0.00013535873066470664, 0.00013464406514759295, 0.00013393690604290251, 0.00013323713571233514, 0.00013254463896276308, 0.0001318593029830481, 0.00013118101728279582, 0.00013050967363297593, 0.0001298451660083816, 0.00012918739053180845, 0.0001285362454199328, 0.00012789163093084634, 0.00012725344931310985, 0.00012662160475634992, 0.0001259960033433451, 0.00012537655300347397, 0.00012476316346755805, 0.00012415574622403393, 0.0001235542144763743, 0.00012295848310174892, 0.00012236846861089982, 0.00012178408910911672, 0.00012120526425835256, 0.00012063191524044064, 0.00012006396472130216, 0.00011950133681618683, 0.00011894395705587756, 0.00011839175235384746, 0.00011784465097431596, 0.00011730258250117641, 0.00011676547780780299, 0.00011623326902767263, 0.00011570588952577371, 0.00011518327387081254, 0.0001146653578081436, 0.00011415207823343733, 0.0001136433731670769, 0.00011313918172919064, 0.0001126394441153691, 0.00011214410157304516, 0.00011165309637844907, 0.00011116637181419173, 0.00011068387214744069, 0.00011020554260864037, 0.00010973132937078862, 0.000109261179529268, 0.00010879504108214904, 0.00010833286291102029, 0.0001078745947623285, 0.00010742018722914725, 0.00010696959173342811, 0.00010652276050868937, 0.00010607964658314661, 0.0001056402037632525, 0.0001052043866176348, 0.0001047721504614538, 0.00010434345134113406, 0.00010391824601945798, 0.00010349649196104312, 0.00010307814731814835, 0.00010266317091683459, 0.00010225152224346746, 0.00010184316143153179, 0.00010143804924876323, 0.00010103614708457415, 0.00010063741693779994, 0.00010024182140472538, 9.984932366738295e-05, 9.945988748213415e-05, 9.90734771685102e-05, 9.869005759833382e-05, 9.830959418505309e-05, 9.793205287334284e-05, 9.755740012896672e-05, 9.718560292883163e-05, 9.681662875129054e-05, 9.645044556665871e-05, 9.608702182795519e-05, 9.572632646183109e-05, 9.536832885972325e-05, 9.501299886919647e-05, 9.46603067854685e-05, 9.431022334315443e-05, 9.396271970815365e-05, 9.361776746973637e-05, 9.32753386328125e-05, 9.293540561034809e-05, 9.259794121596645e-05, 9.226291865669865e-05, 9.193031152588322e-05, 9.16000937962392e-05, 9.127223981307961e-05, 9.094672428766197e-05, 9.062352229068904e-05, 9.030260924594099e-05, 8.998396092406318e-05, 8.966755343644808e-05, 8.93533632292666e-05, 8.90413670776438e-05, 8.873154207992068e-05, 8.842386565205305e-05, 8.811831552213258e-05, 8.781486972500299e-05, 8.751350659699542e-05, 8.7214204770791e-05, 8.691694317035343e-05, 8.662170100598248e-05, 8.632845776948525e-05, 8.603719322941029e-05, 8.574788742639751e-05, 8.546052066862876e-05, 8.517507352735086e-05, 8.489152683250485e-05, 8.460986166843306e-05, 8.43300593696635e-05, 8.405210151679668e-05, 8.377596993246589e-05, 8.35016466773693e-05, 8.322911404638728e-05, 8.295835456477175e-05, 8.268935098441716e-05, 8.242208628019625e-05, 8.215654364635924e-05, 8.189270649302108e-05, 8.16305584427083e-05, 8.137008332696341e-05, 8.111126518303005e-05, 8.085408825058317e-05, 8.059853696852859e-05, 8.034459597188092e-05, 8.009225008866795e-05, 7.984148433690942e-05, 7.959228392166841e-05, 7.934463423212562e-05, 7.909852083872598e-05, 7.885392949038517e-05, 7.861084611173025e-05, 7.836925680040688e-05, 7.812914782442738e-05, 7.789050561956031e-05, 7.765331678678522e-05, 7.741756808978681e-05, 7.718324645248766e-05, 7.695033895663243e-05, 7.67188328394124e-05, 7.648871549113951e-05, 7.625997445295519e-05, 7.603259741457366e-05, 7.580657221208212e-05, 7.558188682577354e-05, 7.535852937800936e-05, 7.513648813113491e-05, 7.491575148541517e-05, 7.469630797701315e-05, 7.447814627602066e-05, 7.426125518449331e-05, 7.404562363453476e-05, 7.383124068643087e-05, 7.361809552677642e-05, 7.340617746667214e-05, 7.319547593994619e-05, 7.298598050136686e-05, 7.27776808249463e-05, 7.257056670224401e-05, 7.236462804066968e-05, 7.215985486187356e-05, 7.195623730013473e-05, 7.175376560074749e-05, 7.155243011849634e-05, 7.135222131610817e-05, 7.115312976274642e-05, 7.09551461325432e-05, 7.075826120312711e-05, 7.056246585419148e-05, 7.036775106610213e-05, 7.017410791849949e-05, 6.998152758893981e-05, 6.979000135155532e-05, 6.959952057573326e-05, 6.941007672483203e-05, 6.922166135489035e-05, 6.903426611337281e-05, 6.884788273795133e-05, 6.866250305527827e-05, 6.8478118979792e-05, 6.829472251255665e-05, 6.81123057400747e-05, 6.793086083317661e-05, 6.775038004590065e-05, 6.757085571436314e-05, 6.73922802557014e-05, 6.721464616700583e-05, 6.703794602424205e-05, 6.686217248124696e-05, 6.668731826869557e-05, 6.651337619309899e-05, 6.634033913582997e-05, 6.616820005213685e-05, 6.59969519701876e-05, 6.582658799014365e-05, 6.565710128322112e-05, 6.548848509078158e-05, 6.532073272343366e-05, 6.51538375601456e-05, 6.498779304738576e-05, 6.482259269825033e-05, 6.465823009161865e-05, 6.449469887133584e-05, 6.433199274538184e-05, 6.417010548506452e-05, 6.400903092423926e-05, 6.384876295849731e-05, 6.368929554442064e-05, 6.353062269882222e-05, 6.337273849797199e-05, 6.321563707688565e-05, 6.30593126285981e-05, 6.290375940342268e-05, 6.274897170827453e-05, 6.259494390596194e-05, 6.24416704145049e-05, 6.228914570645793e-05, 6.2137364308257e-05, 6.198632079955059e-05, 6.183600981255475e-05, 6.168642603143102e-05, 6.153756419164871e-05, 6.138941907937007e-05, 6.124198553083892e-05, 6.109525843179163e-05, 6.094923271685202e-05, 6.0803903368948596e-05, 6.065926541875365e-05, 6.0515313944105886e-05, 6.0372044069452166e-05, 6.022945096531062e-05, 6.008752984770088e-05, 5.994627597763626e-05, 5.9805684660582644e-05, 5.966575124593859e-05, 5.952647112653319e-05, 5.938783973810705e-05, 5.92498525588138e-05, 5.911250510874183e-05, 5.89757929494188e-05, 5.883971168333613e-05, 4.4028192715107564e-05, 2.931838159450726e-05], "3": [0.00015735662002308858, 0.00023778428804113993, 0.0003218158833717742, 0.00032673168092165085, 0.00033179987765454553, 0.0003370276667955254, 0.0003424227011436777, 0.00034799313034064805, 0.0003537476418225992, 0.00035969550588704145, 0.0003658466253646975, 0.00037221159045436824, 0.00037880173935731334, 0.00038562922543888004, 0.0003927070917512368, 0.00040004935387496756, 0.00040767109218222395, 0.00041558855479419284, 0.00042381927270577634, 0.00043238218878654936, 0.0004412978026466944, 0.0004505883336886381, 0.00046027790506084537, 0.0004703927517033261, 0.00048096145624209637, 0.0004920152171737131, 0.000503588154607746, 0.000515717659838816, 0.0005284447962436475, 0.0005418147604970452, 0.0005558774149441759, 0.0005706879042452334, 0.000586307372239437, 0.0006028037985107281, 0.0006202529785773704, 0.0006387396772356519, 0.0006583589917144991, 0.0006792179704129578, 0.0007014375447293538, 0.0007251548467120504, 0.0007505260051499751, 0.0007777295389147054, 0.0008069705011554536, 0.0008384855745672162, 0.0008725493810169062, 0.0009094823549839854, 0.0009496606492806888, 0.0009935287077543508, 0.0010416153747114943, 0.0010945547474303632, 0.0011531134669367964, 0.0012182268624879493, 0.0012910474432203812, 0.0013730108707406083, 0.0014659270861718692, 0.0015721082692626504, 0.0016945517371335214, 0.0018372064023297393, 0.002005368868856726, 0.0022062845385564076, 0.002450078088612702, 0.002751216576097719, 0.0031308182641837236, 0.0036201851447532807, 0.004265467070211779, 0.005129887836712865, 0.006272707478018088, 0.007623303068570928, 0.008646076191293428, 0.008474492850896867, 0.007283789443858678, 0.005960107051741426, 0.0048893882955988385, 0.004086328092783728, 0.0034853280252644357, 0.0030270656577931414, 0.0026695428734700303, 0.002384410938592173, 0.0021524918981257924, 0.001960581243758367, 0.0017993860505635174, 0.001662219740015999, 0.001544169316005114, 0.0014415548259865132, 0.0013515713321384242, 0.00127204682538128, 0.0012012752428621682, 0.0011378991094624937, 0.0010808256054995573, 0.0010291655649218086, 0.0009821884754958156, 0.0009392888254699662, 0.0008999606157458672, 0.0008637778297489585, 0.000830379305999615, 0.000799456903078707, 0.0007707461540086073, 0.0007440188223598583, 0.0007190769251368705, 0.0006957478971627302, 0.0006738806513074074, 0.0006533423473263909, 0.0006340157253690254, 0.0006157968925959783, 0.0005985934757775084, 0.0005823230713327658, 0.0005669119385236966, 0.0005522938925281647, 0.0005384093626828396, 0.0005252045878945249, 0.0005126309265056295, 0.0005006442620913323, 0.0004892044900085649, 0.0004782750721970877, 0.00046782264989305783, 0.0004578167056650412, 0.0004482292676063741, 0.0004390346496820088, 0.00043020922318370706, 0.00042173121503570794, 0.00041358052934556167, 0.00040573858913691714, 0.00039818819565342207, 0.00039091340300155433, 0.0003838994062180636, 0.00037713244111575885, 0.00037059969448797293, 0.00036428922344399666, 0.0003581898828112399, 0.0003522912596791649, 0.0003465836142792077, 0.000341057826497073, 0.0003357053474016021, 0.00033051815525019467, 0.0003254887154960431, 0.0003206099443791297, 0.00031587517573213655, 0.00031127813067501856, 0.0003068128899094128, 0.00030247386835644425, 0.00029825579191003655, 0.00029415367610284674, 0.0002901628065037739, 0.000286278720685372, 0.0002824971916164892, 0.0002788142123504898, 0.0002752259818927156, 0.00027172889214262355, 0.00026831951581650034, 0.0002649945952659274, 0.00026175103211551224, 0.00025858587765069033, 0.0002554963238930184, 0.0002524796953063758, 0.00024953344108258595, 0.00024665512795981085, 0.00024384243353133366, 0.00024109314000607943, 0.0002384051283857171, 0.00023577637302626476, 0.00023320493655489132, 0.00023068896511518994, 0.00022822668391639348, 0.00022581639306411204, 0.0002234564636520768, 0.00022114533409599527, 0.00021888150669221863, 0.0002166635443853029, 0.00021449006772982328, 0.00021235975203296164, 0.00021027132466544478, 0.0002082235625293829, 0.0002062152896724033, 0.0002042453750383841, 0.00020231273034568476, 0.00020041630808452285, 0.00019855509962583105, 0.00019672813343435896, 0.0001949344733794051, 0.00019317321713700896, 0.00019144349467787943, 0.00018974446683574112, 0.00018807532395115372, 0.000186435284586206, 0.00018482359430578856, 0.00018323952452148785, 0.0001816823713943492, 0.00018015145479304277, 0.0001786461173042254, 0.0001771657232920448, 0.0001757096580039745, 0.00017427732672033882, 0.00017286815394505537, 0.0001714815826352862, 0.00017011707346783084, 0.0001687741041402391, 0.0001674521687047159, 0.00016615077693309498, 0.0001648694537111477, 0.00016360773846065847, 0.0001623651845878482, 0.00016114135895669977, 0.00015993584138590934, 0.00015874822416822986, 0.00015757811161105456, 0.00015642511959715306, 0.0001552888751645358, 0.00015416901610448516, 0.00015306519057683144, 0.00015197705674164263, 0.00015090428240649225, 0.00014984654468854113, 0.0001488035296907375, 0.00014777493219142823, 0.0001467604553467465, 0.00014575981040516734, 0.00014477271643365179, 0.00014379890005483702, 0.00014283809519475814, 0.00014189004284059247, 0.00014095449080801271, 0.00014003119351766, 0.00013911991178032037, 0.00013822041259047103, 0.00013733246892773626, 0.00013645585956598011, 0.0001355903688896345, 0.00013473578671697862, 0.00013389190813005403, 0.0001330585333109278, 0.0001322354673840319, 0.0001314225202642994, 0.00013061950651089324, 0.00012982624518624602, 0.00012904255972018662, 0.00012826827777898413, 0.0001275032311390597, 0.00012674725556519213, 0.00012600019069302805, 0.00012526187991572093, 0.00012453217027452992, 0.00012381091235321893, 0.00012309796017610493, 0.00012239317110958924, 0.00012169640576709524, 0.00012100752791717326, 0.00012032640439475282, 0.00011965290501535516, 0.0001189869024921734, 0.00011832827235590433, 0.00011767689287722791, 0.0001170326449918338, 0.00011639541222787998, 0.00011576508063584936, 0.00011514153872061863, 0.00011452467737573538, 0.00011391438981982065, 0.00011331057153494015, 0.00011271312020696644, 0.00011212193566779999, 0.00011153691983940156, 0.00011095797667956657, 0.00011038501212937907, 0.0001098179340622845, 0.0001092566522347238, 0.00010870107823827284, 0.00010815112545323442, 0.00010760670900363374, 0.00010706774571355026, 0.00010653415406479409, 0.00010600585415578881, 0.0001054827676617106, 0.00010496481779578776, 0.00010445192927172228, 0.0001039440282672452, 0.00010344104238867894, 0.00010294290063656147, 0.00010244953337224308, 0.00010196087228544183, 0.00010147685036272211, 0.0001009974018568672, 0.00010052246225711504, 0.00010005196826023022, 9.958585774238599e-05, 9.912406973181697e-05, 9.866654438225018e-05, 9.821322294705656e-05, 9.776404775409906e-05, 9.731896218128997e-05, 9.687791063279972e-05, 9.644083851591282e-05, 9.600769221850646e-05, 9.55784190871339e-05, 9.515296740569474e-05, 9.473128637465848e-05, 9.431332609087283e-05, 9.389903752785751e-05, 9.348837251664981e-05, 9.30812837271365e-05, 9.267772464987363e-05, 9.227764957837709e-05, 9.18810135918696e-05, 9.148777253847074e-05, 9.109788301881684e-05, 9.07113023700975e-05, 9.032798865049694e-05, 8.994790062402802e-05, 8.957099774574972e-05, 8.919724014734346e-05, 8.882658862306889e-05, 8.845900461605701e-05, 8.809445020493193e-05, 8.773288809078275e-05, 8.737428158443205e-05, 8.701859459404895e-05, 8.666579161302098e-05, 8.631583770815162e-05, 8.596869850812976e-05, 8.56243401922784e-05, 8.528272947957268e-05, 8.494383361791943e-05, 8.460762037369156e-05, 8.427405802150977e-05, 8.394311533426505e-05, 8.361476157337522e-05, 8.328896647926921e-05, 8.29657002620931e-05, 8.264493359263124e-05, 8.232663759343767e-05, 8.201078383017123e-05, 8.16973443031296e-05, 8.138629143897836e-05, 8.107759808265881e-05, 8.077123748949841e-05, 8.046718331747825e-05, 8.016540961969365e-05, 7.986589083696247e-05, 7.956860179061805e-05, 7.927351767545243e-05, 7.89806140528183e-05, 7.8689866843883e-05, 7.840125232303112e-05, 7.811474711141155e-05, 7.783032817062569e-05, 7.754797279655286e-05, 7.726765861330973e-05, 7.698936356733992e-05, 7.671306592163151e-05, 7.64387442500578e-05, 7.616637743183974e-05, 7.589594464612572e-05, 7.562742536668687e-05, 7.536079935672427e-05, 7.509604666378566e-05, 7.48331476147926e-05, 7.457208281115155e-05, 7.431283312401088e-05, 7.405537968957047e-05, 7.379970390450724e-05, 7.354578742150003e-05, 7.329361214483962e-05, 7.30431602261303e-05, 7.279441406007942e-05, 7.254735628037264e-05, 7.230196975563281e-05, 7.205823758546063e-05, 7.181614309655509e-05, 7.15756698389118e-05, 7.13368015820976e-05, 7.109952231159915e-05, 7.086381622524465e-05, 7.062966772969595e-05, 7.039706143701036e-05, 7.016598216126996e-05, 6.993641491527726e-05, 6.970834490731507e-05, 6.94817575379703e-05, 6.92566383970186e-05, 6.903297326037188e-05, 6.881074808707735e-05, 6.858994901637982e-05, 6.837056236485715e-05, 6.815257462356819e-05, 6.793597245529566e-05, 6.772074269182295e-05, 6.75068723312658e-05, 6.729434853545428e-05, 6.708315862736433e-05, 6.687329008859729e-05, 6.666473055690657e-05, 6.645746782377063e-05, 6.625148983201094e-05, 6.604678467345413e-05, 6.584334058663737e-05, 6.564114595455593e-05, 6.54401893024523e-05, 6.524045929564558e-05, 6.504194473740059e-05, 6.484463456683581e-05, 6.464851785686913e-05, 6.445358381220095e-05, 6.425982176733506e-05, 6.406722118462892e-05, 6.387577165238356e-05, 6.368546288298331e-05, 6.349628471102951e-05, 6.330822709154504e-05, 6.312128009819325e-05, 6.293543392153166e-05, 6.275067886729629e-05, 6.25670053547163e-05, 6.238440391485788e-05, 6.220286518899724e-05, 6.202237992702189e-05, 6.184293898585964e-05, 6.166453332793475e-05, 6.148715401965082e-05, 6.131079222989972e-05, 6.113543922859607e-05, 6.0961086385236944e-05, 6.0787725167485935e-05, 6.06153471397815e-05, 6.044394396196882e-05, 6.0273507387954694e-05, 6.010402926438547e-05, 5.993550152934974e-05, 5.976791621108687e-05, 5.960126542675239e-05, 5.943554138116716e-05, 5.927073636560216e-05, 5.9106842756587646e-05, 5.8943853014736396e-05, 5.878175968358756e-05, 5.862055538846976e-05, 5.8460232835382735e-05, 5.8300784809897267e-05, 5.814220417607312e-05, 5.7984483875394606e-05, 5.782761692572328e-05, 5.76715964202678e-05, 5.751641552657023e-05, 5.7362067485508776e-05, 5.72085456103165e-05, 5.705584328561574e-05, 5.690395396646795e-05, 5.6752871177438716e-05, 5.660258851167889e-05, 5.645309963001082e-05, 5.6304398260056425e-05, 5.615647819534323e-05, 5.6009333294428655e-05, 5.586295748008883e-05, 5.57173447384569e-05, 5.5572489118188696e-05, 5.5428384729673906e-05, 5.5285025744235143e-05, 5.5142406393331125e-05, 5.500052096778317e-05, 5.4859363817024214e-05, 5.471892934834871e-05, 5.4579212026163174e-05, 5.444020637125905e-05, 5.4301906960107217e-05, 5.416430842415256e-05, 5.40274054491087e-05, 5.389119277427388e-05, 5.37556651918679e-05, 5.3620817546368316e-05, 5.348664473384615e-05, 5.335314170132209e-05, 5.3220303446142774e-05, 5.308812501535577e-05, 5.2956601505086265e-05, 5.2825728059917554e-05, 5.269549987233028e-05, 5.256591218209e-05, 5.243696027565712e-05, 5.23086394856361e-05, 5.218094519020973e-05, 5.2053872812573895e-05, 5.1927417820390935e-05, 5.1801575725261045e-05, 5.167634208219122e-05, 5.155171248906162e-05, 5.1427682586110004e-05, 5.130424805543344e-05, 5.118140462048724e-05, 5.105914804558093e-05, 5.093747413539156e-05, 5.0816378734493924e-05, 5.069585772688739e-05, 5.057590703551957e-05, 5.045652262182679e-05, 5.033770048529313e-05, 5.0219436662991317e-05, 5.010172722915442e-05, 4.99845682947292e-05, 4.9867956006947836e-05, 4.975188654891791e-05, 4.9636356139196113e-05, 4.952136103137776e-05, 4.940689751370139e-05, 4.9292961908637366e-05, 4.917955057249407e-05, 4.906665989503922e-05, 4.895428629911675e-05, 4.884242624025926e-05, 4.873107620631549e-05, 4.8620232717092394e-05, 4.850989232399251e-05, 4.840005160964668e-05, 4.829070718756147e-05, 4.818185570178285e-05, 4.8073493826541215e-05, 4.796561826592436e-05, 4.785822575353148e-05, 4.7751313052143714e-05, 4.764487695340816e-05, 4.753891427751696e-05, 4.743342187288124e-05, 4.7328396615818785e-05, 4.722383541025734e-05, 4.711973518742106e-05, 4.701609290553033e-05, 4.6912905549514796e-05, 4.681017013070934e-05, 4.670788368656566e-05, 4.6606043280376754e-05, 4.6504646000995766e-05, 4.640368896254946e-05, 4.630316930416451e-05, 4.620308418970642e-05, 4.6103430807512706e-05, 4.6004206370120545e-05, 4.590540811400693e-05, 4.580703329934347e-05, 4.5709079209731756e-05, 4.561154315196465e-05, 4.5514422455768194e-05, 4.541771447355796e-05, 4.532141658020749e-05, 4.5225526172810714e-05, 4.513004067043844e-05, 3.377621813543021e-05, 2.2493783010739854e-05], "4": [0.00026126252771723905, 0.0003953343299190382, 0.0005365329964978189, 0.0005462961574470725, 0.0005564209439750463, 0.0005669278107934055, 0.0005778387836059844, 0.000589177612750727, 0.0006009699452160368, 0.0006132435176448777, 0.0006260283733731194, 0.0006393571070642029, 0.0006532651411179071, 0.0006677910387689578, 0.0006829768596789784, 0.000698868564897283, 0.0007155164793658189, 0.000732975821726031, 0.0007513073131205491, 0.0007705778790597973, 0.0007908614613577091, 0.0008122399607803485, 0.0008348043355898168, 0.0008586558868562362, 0.000883907768586704, 0.0009106867698245056, 0.0009391354274966585, 0.0009694145437309411, 0.0010017062007085832, 0.001036217391351005, 0.0010731844173120868, 0.0011128782497285025, 0.0011556111070136624, 0.001201744583431319, 0.001251699770567325, 0.0013059699632706123, 0.0013651367501065432, 0.0014298905827719065, 0.0015010573402162476, 0.0015796330147069253, 0.0016668295482881526, 0.0017641361983025152, 0.001873402869733549, 0.001996955052774398, 0.0021377550823518353, 0.0022996326732346592, 0.0024876213607407205, 0.0027084607477893975, 0.0029713650472879827, 0.0032892308615978614, 0.0036805887214113393, 0.004172841918180534, 0.004807749049637483, 0.005650661413211082, 0.006804719101703462, 0.008422620758433306, 0.010648827567843869, 0.013172751210582484, 0.014242694446736703, 0.01258032395848416, 0.010035363984469624, 0.00796490966303704, 0.006479514752931471, 0.005415596464266878, 0.004632593859306103, 0.004038351497506328, 0.0035745535960604847, 0.0032037191626918403, 0.002901067972623502, 0.0026497188993497246, 0.0024378428898883453, 0.0022569365431187294, 0.002100746174237751, 0.0019645784881622817, 0.0018448472194335923, 0.001738767655159485, 0.0016441461955667078, 0.0015592324344324607, 0.001482613262571285, 0.0014131357807554057, 0.0013498503241797762, 0.0012919677617016859, 0.0012388270827970338, 0.0011898705036341598, 0.001144624140379329, 0.0011026828541843261, 0.0010636982570010592, 0.0010273691371108257, 0.0009934337548685758, 0.0009616635969345428, 0.0009318582774538852, 0.0009038413482787491, 0.0008774568349854475, 0.0008525663563930309, 0.0008290467162453774, 0.000806787879312694, 0.0007856912622914874, 0.0007656682839069556, 0.0007466391295506661, 0.000728531694360034, 0.000711280675413981, 0.0006948267890940018, 0.0006791160939525295, 0.0006640994028776326, 0.000649731771125465, 0.0006359720490489107, 0.0006227824901902962, 0.0006101284069119588, 0.0005979778669766388, 0.0005863014255119413, 0.000575071887640461, 0.0005642640977622346, 0.0005538547520650107, 0.0005438222313311169, 0.0005341464515249526, 0.0005248087299947669, 0.000515791665418949, 0.0005070790298783326, 0.0004986556716501403, 0.0004905074275019271, 0.00048262104342032563, 0.0004749841028436954, 0.0004675849615831843, 0.0004604126887166428, 0.0004534570128256515, 0.0004467082730208835, 0.00044015737426573786, 0.00043379574656469104, 0.00042761530763204295, 0.00042160842869979346, 0.0004157679031610731, 0.00041008691777864154, 0.00040455902621703687, 0.0003991781246825829, 0.0003939384294780451, 0.0003888344562987058, 0.00038386100111429826, 0.0003790131224969224, 0.00037428612526897796, 0.00036967554535753395, 0.0003651771357526112, 0.0003607868534765873, 0.0003565008474809393, 0.0003523154473941318, 0.0003482271530517231, 0.0003442326247459668, 0.00034032867413790103, 0.0003365122557800095, 0.00033278045920214205, 0.00032913050151752056, 0.0003255597205093992, 0.0003220655681623254, 0.0003186456046050057, 0.0003152974924345495, 0.0003120189913943731, 0.0003088079533803242, 0.00030566231775165507, 0.00030258010692537767, 0.00029955942223416026, 0.0002965984400296639, 0.00029369540801441675, 0.0002908486417868059, 0.00028805652158485963, 0.00028531748921561186, 0.00028263004515782417, 0.00027999274582675806, 0.00027740420099052075, 0.00027486307132827925, 0.0002723680661213349, 0.00026991794106870544, 0.00026751149621944933, 0.0002651475740145223, 0.00026282505743145375, 0.00026054286822560307, 0.00025829996526217897, 0.0002560953429336019, 0.00025392802965719385, 0.0002517970864483721, 0.00024970160556513527, 0.0002476407092195443, 0.000245613548352473, 0.00024361930146799752, 0.00024165717352407255, 0.0002397263948763466, 0.00023782622027217345, 0.00023595592789205558, 0.00023411481843593459, 0.0002323022142518963, 0.00023051745850501522, 0.00022875991438419603, 0.00022702896434498675, 0.00022532400938653322, 0.0002236444683607855, 0.00022198977731238622, 0.00022035938884764578, 0.00021875277153108656, 0.00021716940930815672, 0.00021560880095286507, 0.00021407045953900327, 0.00021255391193387687, 0.00021105869831336926, 0.00020958437169730232, 0.0002081304975041427, 0.00020669665312412187, 0.0002052824275098534, 0.00020388742078361724, 0.00020251124386055604, 0.00020115351808703899, 0.00019981387489345114, 0.0001984919554607427, 0.00019718741040013692, 0.00019589989944539647, 0.00019462909115704495, 0.0001933746626380018, 0.00019213629926017762, 0.0001909136944014643, 0.00018970654919273747, 0.00018851457227437294, 0.00018733747956186606, 0.00018617499402018848, 0.00018502684544650659, 0.00018389277026087148, 0.00018277251130454107, 0.0001816658176456415, 0.0001805724443918588, 0.00017949215250983572, 0.0001784247086509958, 0.00017736988498355833, 0.00017632745903048885, 0.00017529721351311375, 0.00017427893620016921, 0.00017327241976208921, 0.00017227746163034482, 0.00017129386386155668, 0.0001703214330062207, 0.00016935997998193808, 0.00016840931995089635, 0.0001674692722014092, 0.00016653966003341575, 0.00016562031064781116, 0.00016471105503940885, 0.0001638117278933656, 0.0001629221674849954, 0.00016204221558286882, 0.00016117171735502073, 0.00016031052127812468, 0.00015945847904957571, 0.00015861544550240078, 0.00015778127852284052, 0.00015695583897047712, 0.00015613899060086309, 0.0001553305999906297, 0.00015453053646480647, 0.00015373867202642585, 0.0001529548812882869, 0.00015217904140678271, 0.0001514110320177175, 0.00015065073517407074, 0.0001498980352856379, 0.00014915281906045905, 0.00014841497544797327, 0.00014768439558386374, 0.00014696097273653538, 0.00014624460225514592, 0.00014553518151913617, 0.00014483260988923483, 0.00014413678865988632, 0.0001434476210130318, 0.00014276501197319684, 0.0001420888683638649, 0.00014141909876511276, 0.00014075561347238607, 0.00014009832445645867, 0.00013944714532451724, 0.0001388019912823137, 0.00013816277909735244, 0.00013752942706310084, 0.00013690185496419092, 0.00013627998404255792, 0.0001356637369644858, 0.00013505303778855443, 0.00013444781193445903, 0.00013384798615265325, 0.00013325348849479, 0.00013266424828495713, 0.00013208019609168404, 0.00013150126370067343, 0.00013092738408823553, 0.00013035849139542336, 0.0001297945209028664, 0.00012923540900620527, 0.00012868109319218654, 0.00012813151201537676, 0.00012758660507546088, 0.0001270463129951061, 0.00012651057739839652, 0.0001259793408898217, 0.0001254525470337814, 0.00012493014033459202, 0.0001244120662170012, 0.00012389827100719474, 0.00012338870191426257, 0.0001228833070121093, 0.0001223820352218128, 0.00012188483629445357, 0.00012139166079427934, 0.00012090246008233787, 0.00012041718630050834, 0.00011993579235588583, 0.00011945823190552897, 0.00011898445934160005, 0.00011851442977686745, 0.00011804809903052033, 0.00011758542361430731, 0.00011712636071902913, 0.00011667086820135614, 0.00011621890457092277, 0.00011577042897771153, 0.00011532540119975645, 0.00011488378163113894, 0.00011444553127022929, 0.00011401061170818694, 0.00011357898511774824, 0.00011315061424229104, 0.00011272546238508483, 0.00011230349339880578, 0.00011188467167531201, 0.00011146896213563742, 0.00011105633022017984, 0.0001106467418791157, 0.00011024016356305346, 0.00010983656221388319, 0.000109435905255799, 0.00010903816058652629, 0.0001086432965687669, 0.0001082512820218202, 0.00010786208621335799, 0.00010747567885138533, 0.0001070920300764, 0.00010671111045371067, 0.00010633289096589152, 0.00010595734300540128, 0.00010558443836741116, 0.00010521414924271295, 0.00010484644821081146, 0.00010448130823316491, 0.00010411870264655802, 0.00010375860515660354, 0.0001034009898313869, 0.00010304583109525041, 0.00010269310372269662, 0.0001023427828324077, 0.00010199484388139553, 0.00010164926265927904, 0.00010130601528266911, 0.00010096507818965835, 0.0001006264281344302, 0.0001002900421819845, 9.995589770296019e-05, 9.962397236855262e-05, 9.929424414553844e-05, 9.896669129141903e-05, 9.864129234962318e-05, 9.831802614482439e-05, 9.799687177835593e-05, 9.767780862370763e-05, 9.736081632210195e-05, 9.704587477816403e-05, 9.673296415568383e-05, 9.642206487345156e-05, 9.611315760116541e-05, 9.58062232554255e-05, 9.55012429958125e-05, 9.519819822103276e-05, 9.489707056512878e-05, 9.459784189376923e-05, 9.430049430061686e-05, 9.400501010375673e-05, 9.371137184218168e-05, 9.341956227236102e-05, 9.312956436486331e-05, 9.284136130104776e-05, 9.255493646979743e-05, 9.22702734643476e-05, 9.198735607915295e-05, 9.170616830679329e-05, 9.142669433497023e-05, 9.114891854353937e-05, 9.08728255016004e-05, 9.059839996464368e-05, 9.03256268717293e-05, 9.005449134275122e-05, 8.978497867573124e-05, 8.951707434414308e-05, 8.925076399431779e-05, 8.898603344287646e-05, 8.872286867421251e-05, 8.846125583802197e-05, 8.820118124685534e-05, 8.794263137376769e-05, 8.768559284993993e-05, 8.74300524623754e-05, 8.717599715166827e-05, 8.692341400974281e-05, 8.667229027768543e-05, 8.64226133435964e-05, 8.617437074046065e-05, 8.592755014410892e-05, 8.568213937114568e-05, 8.543812637694503e-05, 8.519549925371222e-05, 8.495424622851106e-05, 8.471435566137767e-05, 8.447581604344496e-05, 8.423861599510229e-05, 8.400274426418588e-05, 8.376818972420319e-05, 8.353494137256591e-05, 8.33029883289048e-05, 8.307231983334619e-05, 8.284292524484861e-05, 8.261479403959767e-05, 8.238791580936218e-05, 8.216228025992864e-05, 8.193787720954423e-05, 8.171469658736836e-05, 8.149272843200048e-05, 8.127196288996698e-05, 8.105239021426363e-05, 8.083400076295157e-05, 8.061678499771203e-05, 8.040073348247485e-05, 8.01858368820486e-05, 7.997208596077624e-05, 7.975947158121538e-05, 7.954798470282284e-05, 7.933761638069028e-05, 7.91283577642828e-05, 7.892020009618141e-05, 7.871313471087458e-05, 7.850715303355256e-05, 7.830224657892377e-05, 7.809840695005285e-05, 7.789562583720085e-05, 7.76938950167122e-05, 7.74932063499031e-05, 7.729355178195084e-05, 7.709492334082916e-05, 7.689731313624407e-05, 7.670071335858896e-05, 7.650511627791914e-05, 7.63105142429228e-05, 7.611689967995535e-05, 7.5924265092028e-05, 7.57326030578405e-05, 7.554190623085642e-05, 7.535216733833299e-05, 7.516337918041231e-05, 7.497553462921081e-05, 5.6091469970931294e-05, 3.734776082371287e-05], "5": [0.00020510904158170033, 0.00031015680683974846, 0.00042035525908520844, 0.000427396196042811, 0.00043467686133986504, 0.00044220970169156043, 0.00045000804000115723, 0.0004580861537814227, 0.0004664593621456182, 0.0004751441224799134, 0.00048415813807693145, 0.000493520478207017, 0.0005032517123353753, 0.0005133740604664412, 0.0005239115619201612, 0.0005348902652287069, 0.0005463384422993485, 0.0005582868305357066, 0.0005707689072651221, 0.0005838212016091088, 0.000597483649887842, 0.0006118000018073322, 0.000626818286088814, 0.0006425913459269686, 0.0006591774567874086, 0.0006766410416781629, 0.0006950535022890635, 0.0007144941884618699, 0.0007350515335621718, 0.0007568243897744519, 0.0007799236055366759, 0.0008044738978097916, 0.0008306160853682531, 0.000858509766790655, 0.0008883365496849847, 0.0009203039677846106, 0.0009546502625352015, 0.000991650259385217, 0.0010316226415176002, 0.001074939022914503, 0.0011220353596938827, 0.0011734264302980513, 0.0012297243864600744, 0.001291662766244113, 0.0013601279272620996, 0.0014362006960937856, 0.0015212122893876873, 0.0016168204892490232, 0.001725115061427181, 0.0018487661908611391, 0.001991237498544025, 0.002157098177483007, 0.002352490914566485, 0.0025858509000823713, 0.002869040054944776, 0.0032191845578619675, 0.0036617236254374635, 0.004235531519308929, 0.005001310543340297, 0.0060532053705420795, 0.007520726672059361, 0.009472833714389494, 0.011408088041344288, 0.011704675125858894, 0.01000471654819479, 0.0079662724132475, 0.006375723194279117, 0.005232889462501201, 0.00440596765767107, 0.003790952186368452, 0.003319919348194436, 0.002949477760786461, 0.0026514157679504396, 0.0024068777214962113, 0.0022028943193148705, 0.0020303012999403768, 0.0018824629669988322, 0.0017544684082162387, 0.0016426117664876502, 0.0015440476205364976, 0.001456557093050251, 0.001378385687233084, 0.0013081286461569955, 0.001244648458820334, 0.001187014531228726, 0.00113445841069299, 0.0010863401012105598, 0.001042122406142122, 0.0010013511606973007, 0.0009636398408089046, 0.0009286574620742888, 0.0008961189790438271, 0.0008657776039336796, 0.0008374186127031694, 0.0008108543138345376, 0.0007859199334990253, 0.0007624702285424003, 0.0007403766817080993, 0.0007195251658054348, 0.0006998139879957241, 0.0006811522440581569, 0.0006634584268831105, 0.0006466592445956282, 0.0006306886124210269, 0.0006154867892484229, 0.0006009996352602625, 0.0005871779713005122, 0.0005739770240975097, 0.0005613559442265869, 0.0005492773859356906, 0.0005377071397751347, 0.0005266138104560649, 0.0005159685335780922, 0.0005057447258674394, 0.000495917864394216, 0.0004864652909237039, 0.0004773660381285714, 0.0004686006748664299, 0.0004601511681283462, 0.0004520007596011485, 0.0004441338550712828, 0.00043653592513924385, 0.0004291934159185783, 0.0004220936685680717, 0.00041522484665492245, 0.0004085758704745382, 0.0004021363575622264, 0.00039589656872682385, 0.000389847359017556, 0.0003839801331062599, 0.0003782868046281989, 0.0003727597590778173, 0.0003673918199023054, 0.00036217621747608496, 0.0003571065606747271, 0.00035217681079784737, 0.00034738125761775445, 0.00034271449735437116, 0.0003381714123982255, 0.00033374715262182226, 0.00032943711813609544, 0.0003252369433633784, 0.00032114248231111716, 0.000317149794941968, 0.0003132551345463714, 0.0003094549360326282, 0.0003057458050576117, 0.00030212450792856116, 0.00029858796221295466, 0.0002951332279992481, 0.0002917574997563265, 0.0002884580987445368, 0.0002852324659350739, 0.000282078155398494, 0.0002789928281265317, 0.0002759742462543947, 0.0002730202676535815, 0.00027012884086784596, 0.00026729800036719473, 0.0002645258620967617, 0.0002618106192994815, 0.0002591505385931433, 0.00025654395628386137, 0.00025398927489956186, 0.00025148495992832114, 0.0002490295367475217, 0.00024662158773100187, 0.0002442597495222614, 0.00024194271046263643, 0.0002396692081643601, 0.0002374380272190782, 0.0002352479970329769, 0.00023309798978055407, 0.00023098691846946937, 0.00022891373510947204, 0.00022687742897900036, 0.00022487702498340866, 0.00022291158209915654, 0.00022098019189884104, 0.0002190819771521989, 0.00021721609049851702, 0.0002153817131862351, 0.00021357805387584153, 0.00021180434750240286, 0.00021005985419420768, 0.00020834385824438167, 0.00020665566713249208, 0.0002049946105932674, 0.00020336003972985033, 0.00020175132616911834, 0.00020016786125672174, 0.0001986090552897371, 0.0001970743367848705, 0.00019556315178028883, 0.0001940749631693039, 0.00019260925006426026, 0.00019116550718898184, 0.00018974324429833314, 0.00018834198562349297, 0.00018696126934158354, 0.00018560064706847076, 0.00018425968337354852, 0.00018293795531534762, 0.00018163505199700716, 0.0001803505741406091, 0.00017908413367942184, 0.00017783535336717696, 0.0001766038664035881, 0.00017538931607532807, 0.00017419135541169663, 0.00017300964685427976, 0.00017184386193996992, 0.00017069368099674652, 0.00016955879285151786, 0.00016843889454956924, 0.00016733369108508383, 0.00016624289514213081, 0.00016516622684574755, 0.00016410341352265972, 0.00016305418947111093, 0.0001620182957394984, 0.00016099547991339964, 0.00015998549591059822, 0.00015898810378375805, 0.00015800306953044473, 0.00015703016491017612, 0.00015606916726817379, 0.00015511985936552978, 0.00015418202921554575, 0.00015325546992598764, 0.00015233997954695752, 0.00015143536092421754, 0.0001505414215576729, 0.0001496579734648494, 0.0001487848330491812, 0.00014792182097282078, 0.00014706876203387853, 0.00014622548504791304, 0.0001453918227334149, 0.00014456761160121386, 0.0001437526918476538, 0.00014294690725130096, 0.00014215010507313488, 0.00014136213596008593, 0.00014058285385170518, 0.0001398121158899354, 0.00013904978233184148, 0.00013829571646516752, 0.00013754978452661313, 0.00013681185562275204, 0.0001360818016534966, 0.0001353594972379722, 0.0001346448196427506, 0.00013393764871235368, 0.0001332378668019225, 0.00013254535871197413, 0.00013186001162521118, 0.00013118171504526938, 0.00013051036073733076, 0.00012984584267057667, 0.00012918805696236077, 0.000128536901824081, 0.00012789227750870878, 0.0001272540862598371, 0.000126622232262272, 0.00012599662159411374, 0.00012537716218019983, 0.00012476376374694336, 0.0001241563377785007, 0.00012355479747418806, 0.00012295905770713845, 0.00012236903498417272, 0.00012178464740677127, 0.00012120581463318586, 0.00012063245784165306, 0.00012006449969459853, 0.00011950186430387423, 0.00011894447719696, 0.0001183922652841173, 0.00011784515682644276, 0.00011730308140479252, 0.00011676596988958675, 0.00011623375441142867, 0.00011570636833251089, 0.00011518374621881939, 0.00011466582381306128, 0.00011415253800833047, 0.0001136438268225022, 0.00011313962937326324, 0.00011263988585382712, 0.00011214453750931205, 0.00011165352661369422, 0.00011116679644738904, 0.00011068429127542561, 0.00011020595632616511, 0.00010973173777057563, 0.00010926158270206189, 0.00010879543911676711, 0.00010833325589440137, 0.00010787498277958044, 0.00010742057036359298, 0.00010696997006665036, 0.00010652313412057421, 0.00010608001555192544, 0.00010564056816554316, 0.00010520474652848122, 0.00010477250595436478, 0.00010434380248812065, 0.00010391859289107005, 0.00010349683462640476, 0.00010307848584499227, 0.0001026635053715357, 0.00010225185269107531, 0.0001018434879358022, 0.0001014383718721891, 0.00010103646588841532, 0.00010063773198211226, 0.00010024213274838903, 9.984963136812992e-05, 9.946019159657509e-05, 9.907377775216023e-05, 9.869035470563816e-05, 9.830988786941152e-05, 9.793234318713374e-05, 9.755768712357045e-05, 9.718588665465325e-05, 9.681690925778192e-05, 9.645072290234008e-05, 9.608729604043616e-05, 9.572659759783105e-05, 9.536859696509128e-05, 9.501326398893072e-05, 9.466056896373506e-05, 9.431048262330576e-05, 9.396297613274644e-05, 9.361802108054909e-05, 9.32755894708623e-05, 9.293565371590751e-05, 9.259818662857949e-05, 9.226316141519656e-05, 9.19305516683999e-05, 9.160033136022609e-05, 9.127247483532034e-05, 9.094695680428665e-05, 9.062375233718803e-05, 9.030283685717854e-05, 8.998418613429058e-05, 8.966777627931663e-05, 8.935358373784004e-05, 8.904158528441074e-05, 8.873175801680642e-05, 8.842407935043133e-05, 8.811852701283695e-05, 8.7815079038338e-05, 8.751371376274737e-05, 8.721440981823864e-05, 8.691714612827821e-05, 8.66219019026787e-05, 8.632865663276992e-05, 8.603739008663277e-05, 8.574808230444888e-05, 8.546071359395106e-05, 8.517526452594593e-05, 8.489171592994328e-05, 8.461004888986261e-05, 8.433024473981748e-05, 8.405228506000219e-05, 8.37761516726517e-05, 8.350182663807372e-05, 8.322929225076576e-05, 8.295853103560433e-05, 8.268952574411577e-05, 8.242225935081176e-05, 8.21567150495885e-05, 8.189287625021363e-05, 8.163072657487316e-05, 8.137024985477541e-05, 8.11114301268363e-05, 8.085425163040921e-05, 8.059869880408456e-05, 8.034475628256739e-05, 8.009240889358179e-05, 7.984164165484948e-05, 7.959243977114114e-05, 7.93447886313504e-05, 7.909867380564054e-05, 7.885408104265075e-05, 7.861099626673673e-05, 7.836940557527774e-05, 7.812929523602458e-05, 7.789065168448906e-05, 7.765346152139874e-05, 7.741771151019083e-05, 7.718338857454489e-05, 7.695047979596698e-05, 7.671897241141407e-05, 7.648885381096795e-05, 7.62601115355441e-05, 7.603273327463477e-05, 7.580670686410918e-05, 7.558202028404609e-05, 7.535866165659657e-05, 7.513661924389934e-05, 7.49158814460163e-05, 7.469643679891105e-05, 7.44782739724794e-05, 7.426138176858437e-05, 7.404574911914042e-05, 7.383136508424744e-05, 7.361821885031749e-05, 7.340629972827172e-05, 7.319559715176179e-05, 7.298610067538248e-05, 7.277779997297546e-05, 7.257068483593256e-05, 7.236474517149877e-05, 7.215997100116233e-05, 7.195635245904303e-05, 7.175387979027865e-05, 7.155254334949977e-05, 7.135233359928188e-05, 7.115324110863963e-05, 7.095525655155871e-05, 7.075837070552387e-05, 7.056257445008686e-05, 7.036785876547427e-05, 7.017421473118965e-05, 6.998163352465462e-05, 6.979010641986888e-05, 6.959962478608941e-05, 6.941018008654641e-05, 6.922176387715254e-05, 6.903436780524831e-05, 6.884798360838363e-05, 6.866260311309076e-05, 6.847821823368991e-05, 6.829482097112896e-05, 6.8112403411796e-05, 6.793095772640892e-05, 6.775047616889517e-05, 6.75709510752621e-05, 6.739237486253966e-05, 6.721474002771268e-05, 6.70380391466428e-05, 6.686226487306465e-05, 6.668740993755247e-05, 6.651346714651824e-05, 6.634042938123714e-05, 6.616828959686136e-05, 6.599704082146433e-05, 6.582667615511431e-05, 6.565718876893572e-05, 6.548857190419985e-05, 6.532081887142643e-05, 6.515392304949611e-05, 6.498787788479103e-05, 6.482267689032256e-05, 6.465831364488635e-05, 6.449478179224521e-05, 6.433207504029792e-05, 6.417018716027255e-05, 6.400911198594573e-05, 6.384884341283121e-05, 6.368937539743466e-05, 6.353070195649381e-05, 6.337281716620452e-05, 6.321571516150945e-05, 6.305939013537169e-05, 6.290383633803362e-05, 6.274904807634067e-05, 6.259501971303229e-05, 6.244174566606074e-05, 6.228922040791373e-05, 6.213743846496143e-05, 6.198639441678749e-05, 6.183608289554404e-05, 6.16864985853296e-05, 6.153763622155147e-05, 6.138949059031068e-05, 6.12420565277908e-05, 6.109532891966868e-05, 6.0949302700509646e-05, 6.0803972853184405e-05, 6.065933440830833e-05, 6.0515382443664003e-05, 6.037211208364301e-05, 6.022951849870888e-05, 6.00875969048275e-05, 5.994634256295917e-05, 5.980575077851754e-05, 5.966581690084958e-05, 5.9526536322733565e-05, 5.938790447986003e-05, 5.924991685033316e-05, 5.9112568954192644e-05, 5.897585635291805e-05, 5.883977464895346e-05, 4.4028239613926275e-05, 2.9318412752668727e-05], "6": [2.0177333606185974e-05, 4.5266941949733135e-05, 0.00016670666324741294, 3.0149252966868033e-05, 1.6483428390436922e-05, 1.1339485004349881e-05, 8.641989317809045e-06, 6.981123908284859e-06, 5.855689324565515e-06, 5.0427229675707045e-06, 4.427961865279331e-06, 3.946799450052566e-06, 3.5599552005220462e-06, 3.2421726820899137e-06, 2.9764738569191945e-06, 2.751024228533758e-06, 2.5573221973613434e-06], "7": [8.57933727141119e-06, 9.933236252160596e-06, 1.1793700455709706e-05, 1.4509595045507486e-05, 1.8843845990901846e-05, 2.683941569151608e-05, 4.6323004030488986e-05, 0.00014194467087361295, 8.480808409262297e-05, 3.6904830356655204e-05, 2.334294101827402e-05, 1.7044886385789736e-05, 1.3417579939320042e-05, 1.1061407962112812e-05, 9.408407167508845e-06, 8.184884822090166e-06, 7.242796624593165e-06, 6.495098197180953e-06, 5.887272916095517e-06, 5.383440650029016e-06, 4.959023274583325e-06, 4.596620471738256e-06, 4.283568279211091e-06, 4.010430509935997e-06, 3.7700321497028526e-06, 3.5568204330456914e-06, 3.3664309474992266e-06, 3.195385913427414e-06, 3.0408799392809936e-06, 2.9006250309226795e-06, 2.772736579792898e-06, 2.6556482240197444e-06, 2.5480473979768186e-06, 2.4488259338803663e-06, 2.3570417681297705e-06, 2.271888945337682e-06, 2.192673895621771e-06, 2.118796506158602e-06, 2.0497348935025657e-06, 1.9850330592053456e-06, 1.924290811316006e-06, 1.8671554809503606e-06, 1.8133150716929373e-06, 1.762492560791334e-06, 1.7144411323824834e-06, 1.6689401696373512e-06, 1.6257918685067397e-06, 1.584818363429949e-06, 1.5458592769248771e-06, 1.508769621881211e-06, 1.4734179987177893e-06, 1.4396850401566735e-06, 1.407462064824859e-06, 1.376649907686739e-06, 1.347157900793286e-06, 1.3189029822819997e-06, 1.2918089151875057e-06, 1.2658056005917578e-06, 1.2408284720846923e-06, 1.2168179605228509e-06, 1.193719019745692e-06, 1.1714807053011712e-06, 1.150055799394955e-06], "8": [9.423830206665736e-06, 1.115394642019284e-05, 1.3660623709186533e-05, 1.7615740767546292e-05, 2.4773119124225514e-05, 4.154424683515438e-05, 0.00011751283889385412, 9.600863979012819e-05, 3.813527335400556e-05, 2.3506308471014345e-05, 1.6963668945432843e-05, 1.3264717832162762e-05, 1.0888427586787896e-05, 9.233522391794465e-06, 8.014996773484447e-06, 7.080436173993779e-06, 6.3409752346019945e-06, 5.741314011000334e-06, 5.245242072457877e-06, 4.828057678972055e-06, 4.472333015082045e-06, 4.165420803732971e-06, 3.8979205923659815e-06, 3.6626998200416777e-06, 3.4542488822597083e-06, 3.2682444134351297e-06, 3.1012463722370025e-06, 2.9504834302199963e-06, 2.813698025951781e-06, 2.6890325904303307e-06, 2.5749447228252688e-06, 2.470143072469181e-06, 2.3735382609983902e-06, 2.284204883764435e-06, 2.201351778481794e-06, 2.12429853618278e-06, 2.0524567771906066e-06, 1.985315101294873e-06, 1.922426897649721e-06, 1.8634003999165103e-06, 1.8078905185707983e-06, 1.7555920905886088e-06, 1.7062342676281285e-06, 1.6595758248189146e-06, 1.615401218658131e-06, 1.5735172580789182e-06, 1.5337502802339394e-06, 1.4959437439205297e-06, 1.4599561703285025e-06, 1.425659374004641e-06, 1.3929369374119944e-06, 1.3616828908294034e-06, 1.3318005660516998e-06, 1.3032015977684745e-06, 1.2758050508919185e-06, 1.2495366556830056e-06, 1.224328135454332e-06, 1.2001166140357705e-06, 1.1768440921767321e-06], "9": [0.0002910149330447057, 0.00044049480135622903, 0.0005982138344774337, 0.0006095122563838249, 0.0006212453699509483, 0.0006334387345569524, 0.0006461199518764535, 0.0006593188738547279, 0.0006730678366027894, 0.0006874019240589781, 0.0007023592659282078, 0.0007179813752078933, 0.0007343135315695888, 0.0007514052180249486, 0.0007693106197110348, 0.0007880891953427229, 0.0008078063339750587, 0.0008285341122930441, 0.0008503521708251776, 0.000873348731422037, 0.0008976217832624376, 0.0009232804708229175, 0.0009504467250350642, 0.0009792571887422973, 0.0010098655001993938, 0.0010424450146058245, 0.0010771920647130425, 0.0011143298890218633, 0.0011541133922401373, 0.001196834950649181, 0.0012428315392747382, 0.0012924935446212934, 0.001346275745377175, 0.0014047111073452999, 0.0014684282677829064, 0.0015381739082328625, 0.0016148416794176744, 0.0016995100176073177, 0.00179349219074734, 0.001898403414137124, 0.002016252174206133, 0.0021495664887947984, 0.002301571560332156, 0.0024764446332260397, 0.0026796885339426587, 0.0029186923257182103, 0.0032035952086971126, 0.0035486566522715092, 0.003974498098676323, 0.004511890253893756, 0.005208340237321262, 0.006139710146043105, 0.0074298574793658515, 0.009274764187609717, 0.0119030740845004, 0.015051760980995447, 0.016455875801447067, 0.014293490819477873, 0.011166751336383623, 0.00874798056900914, 0.0070643615532508365, 0.005879130813747322, 0.005015803087432532, 0.00436485819900935, 0.0038590040407336817, 0.003455760791397496, 0.0031273740935998185, 0.002855091971489348, 0.002625852696417402, 0.0024303086471869463, 0.0022616088515718044, 0.002114625611435623, 0.001985449166930805, 0.0018710489297523029, 0.001769041059816872, 0.0016775256331785521, 0.0015949703874062404, 0.0015201262870141593, 0.0014519652372688018, 0.0013896334797460028, 0.00133241626587654, 0.0012797107585098449, 0.0012310050160655708, 0.0011858615283255574, 0.001143904196816157, 0.0011048079493508277, 0.0010682903886267555, 0.0010341050257537316, 0.0010020357592347405, 0.0009718923403966637, 0.000943506625941866, 0.0009167294629561793, 0.0008914280854387904, 0.0008674839271062574, 0.000844790774938987, 0.0008232532031850476, 0.0008027852394104164, 0.00078330922349376, 0.0007647548278087249, 0.0007470582126668215, 0.0007301612957483197, 0.0007140111179841784, 0.0006985592913664536, 0.0006837615166089636, 0.0006695771605709529, 0.0006559688849867215, 0.0006429023193835195, 0.0006303457721757454, 0.0006182699748398202, 0.0006066478548364339, 0.0005954543335830706, 0.0005846661463130392, 0.0005742616811056281, 0.000564220834749797, 0.0005545248834241228, 0.0005451563664470617, 0.0005360989815825468, 0.0005273374905835751, 0.0005188576338249717, 0.0005106460530215084, 0.0005026902211524598, 0.0004949783788206326, 0.00048749947636752536, 0.0004802431211465003, 0.00047319952942556, 0.0004663594824528115, 0.0004597142862702682, 0.00045325573490829395, 0.00044697607663368895, 0.00044086798295982904, 0.00043492452015894223, 0.0004291391230439559, 0.00042350557081179965, 0.0004180179647616502, 0.0004126707077204218, 0.0004074584850250013, 0.0004023762469254583, 0.00039741919228697604, 0.0003925827534800907, 0.0003878625823592655, 0.0003832545372396373, 0.0003787546707899005, 0.00037435921876705444, 0.00037006458952558636, 0.00036586735423957205, 0.00036176423778194213, 0.0003577521102098982, 0.00035382797881000757, 0.00034998898066059724, 0.00034623237567251667, 0.0003425555400728772, 0.00033895596029914207, 0.00033543122727378266, 0.00033197903103213806, 0.0003285971556782077, 0.0003252834746454185, 0.0003220359462409654, 0.00031885260945414893, 0.00031573158001069987, 0.00031267104665631015, 0.00030966926765409257, 0.00030672456748168157, 0.00030383533371482804, 0.0003010000140853757, 0.0002982171137022498, 0.000295485192425074, 0.0002928028623807921, 0.00029016878561411233, 0.00028758167186361495, 0.0002850402764556943, 0.0002825433983090414, 0.00028008987804310266, 0.00027767859618409987, 0.00027530847146290305, 0.00027297845919926173, 0.00027068754976732577, 0.00026843476713777736, 0.00026621916749205874, 0.0002640398379046595, 0.00026189589508954653, 0.0002597864842071221, 0.0002577107777283821, 0.00025566797435299727, 0.00025365729797847454, 0.00025167799671754016, 0.0002497293419610848, 0.0002478106274843728, 0.00024592116859406706, 0.00024406030131394362, 0.00024222738160730294, 0.00024042178463412955, 0.00023864290404126482, 0.00023689015128372802, 0.00023516295497580375, 0.00023346076027029093, 0.00023178302826446247, 0.00023012923543149416, 0.00022849887307597625, 0.00022689144681248342, 0.0002253064760659469, 0.00022374349359277344, 0.00022220204502183032, 0.0002206816884142255, 0.00021918199384098942, 0.00021770254297793254, 0.00021624292871674924, 0.0002148027547916423, 0.0002133816354207842, 0.00021197919496190705, 0.0002105950675814005, 0.00020922889693624253, 0.00020788033586824649, 0.00020654904611004738, 0.00020523469800233054, 0.00020393697022177105, 0.0002026555495191856, 0.00020139013046756372, 0.00020014041521944077, 0.00019890611327320887, 0.00019768694124809152, 0.00019648262266730012, 0.00019529288774905416, 0.00019411747320516103, 0.0001929561220468437, 0.00019180858339745845, 0.0001906746123118705, 0.0001895539696022149, 0.00018844642166970712, 0.00018735174034238602, 0.00018626970271843932, 0.00018520009101491444, 0.00018414269242162518, 0.00018309729896004838, 0.00018206370734698634, 0.00018104171886278395, 0.0001800311392240234, 0.00017903177846042848, 0.00017804345079579467, 0.0001770659745329374, 0.00017609917194235053, 0.00017514286915448502, 0.00017419689605551426, 0.00017326108618650373, 0.00017233527664580454, 0.0001714193079944767, 0.00017051302416482188, 0.0001696162723717495, 0.00016872890302689752, 0.0001678507696554957, 0.00016698172881577592, 0.00016612164002086338, 0.00016527036566308154, 0.00016442777094058573, 0.00016359372378621886, 0.0001627680947984878, 0.0001619507571746783, 0.00016114158664594486, 0.00016034046141430704, 0.0001595472620915742, 0.0001587618716400405, 0.00015798417531491386, 0.00015721406060844077, 0.00015645141719566958, 0.0001556961368817749, 0.00015494811355086922, 0.00015420724311633838, 0.00015347342347257002, 0.00015274655444800733, 0.00015202653775962853, 0.00015131327696863987, 0.00015060667743736775, 0.0001499066462874768, 0.00014921309235925963, 0.00014852592617204603, 0.00014784505988573615, 0.00014717040726338392, 0.0001465018836347943, 0.000145839405861078, 0.00014518289230021684, 0.00014453226277352812, 0.0001438874385330004, 0.00014324834222955202, 0.00014261489788210227, 0.00014198703084745132, 0.00014136466779096318, 0.0001407477366580279, 0.00014013616664625885, 0.00013952988817838335, 0.00013892883287588485, 0.00013833293353329753, 0.0001377421240931348, 0.00013715633962150744, 0.0001365755162843332, 0.0001359995913241401, 0.00013542850303746522, 0.00013486219075283117, 0.0001343005948092645, 0.00013374365653532166, 0.0001331913182286831, 0.00013264352313622918, 0.0001321002154345684, 0.0001315613402111113, 0.00013102684344558422, 0.00013049667199191848, 0.00012997077356068453, 0.00012944909670191006, 0.00012893159078826845, 0.00012841820599871563, 0.0001279088933025111, 0.00012740360444361213, 0.00012690229192541123, 0.00012640490899587802, 0.00012591140963302645, 0.00012542174853069814, 0.0001249358810847217, 0.0001244537633793672, 0.00012397535217410522, 0.00012350060489068089, 0.00012302947960049276, 0.0001225619350122526, 0.0001220979304599003, 0.00012163742589083716, 0.00012118038185440167, 0.00012072675949058237, 0.00012027652051902733, 0.0001198296272282739, 0.00011938604246521071, 0.0001189457296247822, 0.00011850865263993013, 0.0001180747759717483, 0.00011764406459982942, 0.00011721648401286472, 0.00011679200019942928, 0.00011637057963893352, 0.00011595218929283355, 0.00011553679659599263, 0.00011512436944822318, 0.00011471487620600716, 0.00011430828567442225, 0.00011390456709923443, 0.00011350369015910286, 0.00011310562495802146, 0.00011271034201788524, 0.00011231781227119328, 0.00011192800705394491, 0.00011154089809866257, 0.00011115645752753874, 0.00011077465784576488, 0.00011039547193497435, 0.0001100188730468134, 0.00010964483479665176, 0.00010927333115743037, 0.00010890433645362665, 0.0001085378253553199, 0.00010817377287241567, 0.00010781215434896599, 0.0001074529454575837, 0.00010709612219400728, 0.00010674166087175165, 0.00010638953811685864, 0.00010603973086275937, 0.0001056922163452466, 0.0001053469720975407, 0.00010500397594542079, 0.00010466320600250753, 0.00010432464066560561, 0.00010398825861011783, 0.00010365403878558509, 0.0001033219604112912, 0.00010299200297196038, 0.00010266414621351596, 0.00010233837013895732, 0.00010201465500429408, 0.00010169298131453712, 0.00010137332981980173, 0.00010105568151146778, 0.00010074001761839557, 0.00010042631960324906, 0.00010011456915886693, 9.98047482046853e-05, 9.949683888324257e-05, 9.919082355676089e-05, 9.888668480379814e-05, 9.85844054158862e-05, 9.828396839432154e-05, 9.798535694699878e-05, 9.768855448523044e-05, 9.73935446207152e-05, 9.710031116251745e-05, 9.68088381140857e-05, 9.651910967035968e-05, 9.623111021490966e-05, 9.594482431713475e-05, 9.56602367294916e-05, 9.537733238480697e-05, 9.509609639361864e-05, 9.481651404154411e-05, 9.453857078672994e-05, 9.426225225733052e-05, 9.39875442490158e-05, 9.371443272255656e-05, 9.344290380143268e-05, 9.31729437694641e-05, 9.290453906851664e-05, 9.263767629622832e-05, 9.237234220378257e-05, 9.210852369370076e-05, 9.184620781770593e-05, 9.158538177460806e-05, 9.132603290818476e-05, 9.106814870518252e-05, 9.081171679328163e-05, 9.05567249391035e-05, 9.030316104628342e-05, 9.005101315355798e-05, 8.980026943289138e-05, 8.955091818759342e-05, 8.930294785053356e-05, 8.90563469823485e-05, 8.881110426966528e-05, 8.85672085233855e-05, 8.83246486769802e-05, 8.80834137848198e-05, 8.784349302051323e-05, 8.760487567530645e-05, 8.736755115648898e-05, 8.713150898580888e-05, 8.689673879794485e-05, 8.666323033898898e-05, 8.643097346493996e-05, 8.619995814025167e-05, 8.597017443638788e-05, 8.574161253038236e-05, 8.551426270345317e-05, 8.528811533962177e-05, 8.506316092436066e-05, 8.483939004324546e-05, 8.46167933806587e-05, 8.439536171849714e-05, 8.417508593488227e-05, 8.395595700292143e-05, 8.373796598947469e-05, 8.352110405392748e-05, 6.247902183525937e-05, 4.159895452866747e-05], "10": [9.477914892934902e-06, 1.1284576042610509e-05, 1.3940622210945395e-05, 1.8226614221579846e-05, 2.6292593809903794e-05, 4.6891247724377594e-05, 0.00016929834156670812, 7.316048694540057e-05, 3.3138434163671005e-05, 2.1289842307831044e-05, 1.566764440749329e-05, 1.2391030138591965e-05, 1.0246721089553487e-05, 8.734621070378311e-06, 7.6111948977622785e-06, 6.743708831948597e-06, 6.053671865849433e-06, 5.4917030656361004e-06, 5.025184537135511e-06, 4.6317061610774415e-06, 4.29536284177644e-06, 4.004554258887896e-06, 3.750620970641877e-06, 3.5269681113702524e-06, 3.3284847718786907e-06, 3.1511488726852226e-06, 2.991751894089111e-06, 2.847703090847006e-06, 2.71688764621435e-06, 2.597562190378482e-06, 2.4882766841158623e-06, 2.3878152194163515e-06, 2.2951506001644104e-06, 2.20940910056632e-06, 2.129842836448184e-06, 2.0558078975583087e-06, 1.9867468865276067e-06, 1.9221748621816607e-06, 1.8616679372356214e-06, 1.8048539634546276e-06, 1.751404871639665e-06, 1.7010303333260528e-06, 1.6534724855718012e-06, 1.6085015164736747e-06, 1.5659119519054335e-06, 1.5255195168821523e-06, 1.487158470417467e-06, 1.450679332583297e-06, 1.415946938049355e-06, 1.3828387626719592e-06, 1.3512434794666223e-06, 1.3210597081009611e-06, 1.292194928312547e-06, 1.2645645327182916e-06, 1.238090998590321e-06, 1.2127031615235614e-06], "11": [1.0885283866177158e-05, 1.3749304201849317e-05, 1.8652619602113713e-05, 2.8953719009185912e-05, 6.379398484200189e-05, 0.00017464147342372404, 4.2483370322546845e-05, 2.3507892566088907e-05, 1.6223716963108725e-05, 1.2381417606965236e-05, 1.0009359765750245e-05, 8.39961131793109e-06, 7.235708171480712e-06, 6.355009693312469e-06, 5.665386663002016e-06, 5.1107534258826695e-06, 4.655014622775714e-06, 4.273888824165586e-06, 3.950441342924024e-06, 3.672501325694165e-06, 3.4310968507510356e-06, 3.2194688236377183e-06, 3.0324284359531716e-06, 2.865926211581828e-06, 2.716755586469525e-06, 2.5823444499007154e-06, 2.4606056312850024e-06, 2.3498277626016975e-06, 2.2485943443157868e-06, 2.1557228630806392e-06, 2.070218395354299e-06, 1.9912378293096837e-06, 1.918061974165606e-06, 1.8500736002735915e-06, 1.7867399890351018e-06, 1.7275989479057803e-06, 1.6722475134757464e-06, 1.620332758557763e-06, 1.5715442598823231e-06, 1.525607886667402e-06, 1.482280647506188e-06, 1.4413463910135073e-06, 1.4026121996438037e-06, 1.3659053497102936e-06, 1.3310707365368075e-06], "12": [0.000264602756667176, 0.00040040431601495957, 0.0005434574396084654, 0.0005533926816615641, 0.0005636976857109505, 0.0005743934697055363, 0.0005855026740251937, 0.0005970497209810677, 0.0006090609934933897, 0.0006215650356894593, 0.0006345927786216611, 0.0006481777948500289, 0.0006623565862850396, 0.0006771689104674959, 0.0006926581514031117, 0.0007088717422067341, 0.0007258616481916934, 0.0007436849207226184, 0.0007624043342106013, 0.0007820891211641752, 0.0008028158233423737, 0.0008246692809480726, 0.0008477437866604103, 0.0008721444374094523, 0.0008979887245076471, 0.0009254084125540838, 0.0009545517700667326, 0.0009855862309494185, 0.0010187015868556627, 0.0010541138379077451, 0.001092069865336856, 0.0011328531376088352, 0.0011767907259898523, 0.0012242619927260534, 0.0012757094343829837, 0.0013316523280800326, 0.0013927040596620154, 0.0014595943408647327, 0.001533197994049277, 0.0016145726708635384, 0.0017050088903590517, 0.001806097318200205, 0.0019198205667533103, 0.0020486804884790205, 0.0021958778425357336, 0.0023655708856725596, 0.002563255666092635, 0.002796338743732774, 0.00307502247618776, 0.0034137126312525864, 0.0038333238608841734, 0.004365166075364488, 0.005057638050233826, 0.005987693841496205, 0.007278495069483812, 0.00911120108079476, 0.011623451166756905, 0.014223696134139733, 0.01463387481218185, 0.012325916837435011, 0.009676350825812, 0.007677815313620414, 0.006270458071444815, 0.005264015614604358, 0.0045208210854970786, 0.003954231741958975, 0.003510022651357467, 0.003153386499787332, 0.002861257477090124, 0.0026178656289816194, 0.0024121166385019147, 0.002236003883578931, 0.0020836170312261296, 0.0019505050546468237, 0.0018332559238526946, 0.0017292124370661334, 0.001636275805231237, 0.0015527671454583392, 0.001477328020292029, 0.0014088478270771279, 0.0013464099860190668, 0.0012892515084021092, 0.0012367322332482702, 0.0011883111480950894, 0.001143527967255767, 0.0011019886583804785, 0.001063353966832409, 0.0010273302394985019, 0.0009936620291445218, 0.0009621260897572736, 0.0009325264675608604, 0.0009046904617943241, 0.0008784652809490468, 0.0008537152589035918, 0.0008303195247248036, 0.0008081700422948767, 0.0007871699531504314, 0.0007672321692691128, 0.0007482781729567948, 0.0007302369891716249, 0.0007130443020890549, 0.0006966416928548208, 0.0006809759795850222, 0.0006659986439782999, 0.0006516653315763453, 0.000637935414878026, 0.0006247716102819041, 0.0006121396412819556, 0.0006000079415345947, 0.000588347392401257, 0.0005771310903887232, 0.0005663341405907443, 0.0005559334728038824, 0.0005459076774677817, 0.0005362368589820386, 0.0005269025042911738, 0.0005178873649162776, 0.0005091753508559378, 0.0005007514349870319, 0.0004926015667733839, 0.00048471259424254383, 0.0004770721933212986, 0.00046966880373324024, 0.0004624915707586115, 0.00045553029224065035, 0.00044877537029546725, 0.0004422177672456297, 0.00043584896535298615, 0.00042966092997397804, 0.00042364607580311955, 0.0004177972359068269, 0.00041210763328223654, 0.0004065708547043109, 0.000401180826649114, 0.0003959317931036841, 0.0003908182950923483, 0.0003858351517664773, 0.0003809774429203379, 0.0003762404928090345, 0.0003716198551569125, 0.00036711129925549114, 0.0003627107970596826, 0.00035841451119971747, 0.0003542187838337279, 0.0003501201262732459, 0.000346115209319641, 0.00034220085425538444, 0.000338374024439028, 0.00033463181745705035, 0.000330971457790231, 0.0003273902899554807, 0.00032388577208755274, 0.0003204554699282306, 0.0003170970511929348, 0.00031380828028750263, 0.0003105870133500388, 0.00030743119359463787, 0.0003043388469358798, 0.00030130807787443533, 0.0002983370656258546, 0.0002954240604759145, 0.000292567380347212, 0.000289765407562874, 0.00028701658579424635, 0.0002843194171805768, 0.0002816724596093814, 0.00027907432414722916, 0.0002765236726113073, 0.0002740192152727528, 0.0002715597086836563, 0.0002691439536199075, 0.00026677079313276215, 0.0002644391107025571, 0.0002621478284882923, 0.0002598959056673777, 0.0002576823368601513, 0.00025550615063418505, 0.0002533664080836511, 0.00025126220147946065, 0.00024919265298607837, 0.00024715691344111507, 0.00024515416119430045, 0.00024318360100235973, 0.00024124446297672892, 0.0002393360015812331, 0.0002374574946768491, 0.00023560824261115805, 0.00023378756734995437, 0.00023199481164875045, 0.0002302293382621684, 0.00022849052918905315, 0.0002267777849515666, 0.0002250905239064274, 0.00022342818158665136, 0.00022179021007225706, 0.0002201760773883664, 0.00021858526692947468, 0.00021701727690842304, 0.00021547161982890628, 0.00021394782198040828, 0.00021244542295434452, 0.00021096397518043916, 0.00020950304348241704, 0.00020806220465195864, 0.000206641047040135, 0.000205239170165458, 0.00020385618433777213, 0.00020249171029724182, 0.00020114537886773098, 0.00019981683062393605, 0.0001985057155715574, 0.0001972116928400559, 0.00019593443038728195, 0.00019467360471552882, 0.00019342890059847377, 0.00019220001081849937, 0.00019098663591401673, 0.00018978848393623956, 0.00018860527021505338, 0.00018743671713363947, 0.0001862825539113671, 0.00018514251639467914, 0.00018401634685560135, 0.00018290379379755914, 0.00018180461176819275, 0.00018071856117887587, 0.00017964540813068393, 0.00017858492424646942, 0.00017753688650892131, 0.0001765010771042359, 0.00017547728327124896, 0.00017446529715578617, 0.000173464915670001, 0.00017247594035657308, 0.00017149817725747377, 0.00017053143678716966, 0.0001695755336101342, 0.00016863028652243058, 0.00016769551833718254, 0.00016677105577392697, 0.00016585672935155501, 0.0001649523732847082, 0.00016405782538363598, 0.0001631729269572455, 0.00016229752271924841, 0.00016143146069735436, 0.000160574592145353, 0.00015972677145795322, 0.00015888785608830577, 0.00015805770646813678, 0.00015723618593037455, 0.0001564231606341304, 0.00015561849949203654, 0.00015482207409981172, 0.0001540337586679547, 0.0001532534299555142, 0.0001524809672059026, 0.00015171625208461464, 0.00015095916861876347, 0.00015020960313850255, 0.0001494674442201425, 0.00014873258263090543, 0.00014800491127538447, 0.00014728432514351955, 0.00014657072126006226, 0.00014586399863554083, 0.00014516405821863695, 0.00014447080284990586, 0.00014378413721681253, 0.00014310396781008308, 0.00014243020288124376, 0.00014176275240137507, 0.00014110152802100122, 0.00014044644303113886, 0.00013979741232540086, 0.00013915435236310357, 0.0001385171811334647, 0.0001378858181207425, 0.00013726018427028756, 0.00013664020195559024, 0.00013602579494617512, 0.00013541688837633473, 0.00013481340871473573, 0.000134215283734834, 0.0001336224424860541, 0.00013303481526572632, 0.00013245233359179668, 0.00013187493017621207, 0.00013130253889900116, 0.000130735094783049, 0.0001301725339695229, 0.0001296147936939081, 0.0001290618122626542, 0.00012851352903045174, 0.00012796988437806632, 0.0001274308196906961, 0.00012689627733694514, 0.0001263662006482867, 0.00012584053389900238, 0.00012531922228669042, 0.00012480221191321978, 0.0001242894497661357, 0.00012378088370055504, 0.00012327646242150204, 0.00012277613546665287, 0.00012227985318949712, 0.00012178756674294064, 0.0001212992280632704, 0.00012081478985450332, 0.00012033420557314126, 0.00011985742941325093, 0.00011938441629191432, 0.00011891512183500759, 0.00011844950236334846, 0.00011798751487914775, 0.0001175291170527405, 0.00011707426720969069, 0.00011662292431815782, 0.00011617504797655194, 0.00011573059840147012, 0.00011528953641593936, 0.0001148518234379084, 0.00011441742146896494, 0.00011398629308337439, 0.00011355840141732036, 0.00011313371015838907, 0.00011271218353531939, 0.00011229378630794576, 0.00011187848375738082, 0.00011146624167640101, 0.0001110570263600765, 0.00011065080459658783, 0.0001102475436582095, 0.00010984721129255125, 0.0001094497757139601, 0.00010905520559507855, 0.00010866347005864628, 0.00010827453866944351, 0.000107888381426389, 0.00010750496875483582, 0.00010712427149903046, 0.00010674626091471621, 0.00010637090866189026, 0.00010599818679774194, 0.00010562806776970773, 0.00010526052440867387, 0.00010489552992233749, 0.00010453305788870572, 0.00010417308224971124, 0.00010381557730495774, 0.0001034605177056212, 0.00010310787844846105, 0.00010275763486992357, 0.00010240976264042232, 0.0001020642377587027, 0.00010172103654630316, 0.00010138013564215514, 0.00010104151199728929, 0.00010070514286964522, 0.00010037100581895311, 0.00010003907870177337, 9.970933966660504e-05, 9.938176714906188e-05, 9.905633986720076e-05, 9.87330368169005e-05, 9.84118372673454e-05, 9.809272075659419e-05, 9.777566708723332e-05, 9.746065632212824e-05, 9.714766878021602e-05, 9.68366850324354e-05, 9.652768589770649e-05, 9.622065243895917e-05, 9.591556595929106e-05, 9.561240799816827e-05, 9.531116032769622e-05, 9.501180494895852e-05, 9.471432408845054e-05, 9.441870019456555e-05, 9.412491593410792e-05, 9.383295418894084e-05, 9.354279805265774e-05, 9.325443082729959e-05, 9.296783602017143e-05, 9.26829973406788e-05, 9.239989869726077e-05, 9.211852419435959e-05, 9.183885812942655e-05, 9.156088499002039e-05, 9.128458945092004e-05, 9.100995637132767e-05, 9.073697079210655e-05, 9.046561793303116e-05, 9.019588319015397e-05, 8.992775213318169e-05, 8.966121050288693e-05, 8.939624420858086e-05, 8.91328393256452e-05, 8.887098209309289e-05, 8.861065891115336e-05, 8.835185633893667e-05, 8.809456109210205e-05, 8.783876004060337e-05, 8.758444020645566e-05, 8.733158876152211e-05, 8.708019302537566e-05, 8.683024046316099e-05, 8.658171868352959e-05, 8.633461543659562e-05, 8.608891861189081e-05, 8.584461623641865e-05, 8.56016964727058e-05, 8.536014761687603e-05, 8.511995809677066e-05, 8.48811164701149e-05, 8.464361142270084e-05, 8.440743176658323e-05, 8.417256643834051e-05, 8.39390044973298e-05, 8.370673512400578e-05, 8.347574761824983e-05, 8.324603139770966e-05, 8.301757599620072e-05, 8.27903710620993e-05, 8.25644063567967e-05, 8.233967175316435e-05, 8.211615723401019e-05, 8.189385289062139e-05, 8.167274892129993e-05, 8.14528356298915e-05, 8.123410342439883e-05, 8.10165428155837e-05, 8.080014441557778e-05, 8.058489893654596e-05, 8.037079718935419e-05, 8.015783008226528e-05, 7.994598861963845e-05, 7.973526390067983e-05, 7.952564711819553e-05, 7.93171295573516e-05, 7.910970259446627e-05, 7.890335769583453e-05, 7.869808641656092e-05, 7.849388039937803e-05, 7.829073137354205e-05, 7.80886311537159e-05, 7.78875716388407e-05, 7.768754481108277e-05, 7.748854273476441e-05, 7.729055755529844e-05, 7.70935814981677e-05, 7.689760686790424e-05, 7.670262604709041e-05, 7.650863149535914e-05, 7.631561574843789e-05, 7.612357141719454e-05, 7.593249118666585e-05, 5.680677586136807e-05, 3.782383135415773e-05], "13": [0.0001628360609482918, 0.00024608472693854607, 0.00033310602019614966, 0.00033825327401191, 0.0003435619809429074, 0.000349039852640836, 0.00035469509943424646, 0.00036053647126672, 0.000366573302731834, 0.0003728155626909136, 0.00037927390902652605, 0.00038595974916218764, 0.00039288530706870075, 0.0004000636975821705, 0.00040750900898075615, 0.00041523639490991004, 0.0004232621769131499, 0.00043160395902213, 0.00044028075609179495, 0.0004493131378408382, 0.00045872339088338823, 0.00046853570142563043, 0.0004787763617643094, 0.0004894740042795132, 0.0005006598672824995, 0.0005123680978867219, 0.0005246360980494689, 0.0005375049211241137, 0.0005510197277219057, 0.0005652303114748284, 0.0005801917075043628, 0.0005959648991473613, 0.0006126176419156976, 0.0006302254279623851, 0.000648872619745574, 0.0006686537884580557, 0.0006896753015709833, 0.0007120572151291142, 0.0007359355410497889, 0.0007614649787397472, 0.0007888222254018203, 0.0008182100126183852, 0.0008498620612136324, 0.0008840492063464215, 0.0009210870265084752, 0.0009613454226863135, 0.0010052607507939689, 0.001053351331628019, 0.0011062374783936048, 0.0011646676389862405, 0.0012295529216139235, 0.0013020132737821993, 0.0013834401030823386, 0.0014755824707484834, 0.0015806676689742746, 0.001701572882882154, 0.001842074240885876, 0.002007215483219292, 0.0022038652352959535, 0.002441576951383122, 0.002733939853070237, 0.0031007203993388232, 0.003571202510289158, 0.004188924269736108, 0.005015780554569774, 0.006121336321204019, 0.007494086719122208, 0.008735772477322228, 0.008915306947851382, 0.007847423315394429, 0.00644487886672808, 0.005263773355953257, 0.004373218301593145, 0.003709739174620856, 0.003207203074582221, 0.0028177088491663357, 0.0025088983085697343, 0.0022589948246445244, 0.0020531049671468848, 0.001880817751818599, 0.001734689203310835, 0.0016092810300383934, 0.001500540685049001, 0.0014053933887041876, 0.0013214679477189615, 0.001246908699757628, 0.001180244027162386, 0.0011202927645426544, 0.0010660964691011666, 0.0010168696544990141, 0.000971962707101801, 0.0009308338928941441, 0.0008930279728612803, 0.0008581596855146518, 0.0008259008577814265, 0.0007959702514163312, 0.0007681254935437477, 0.000742156610656033, 0.000717880807576321, 0.0006951382213418877, 0.0006737884446801008, 0.0006537076615797966, 0.0006347862731483193, 0.0006169269188099276, 0.0006000428182968544, 0.0005840563754916483, 0.000568897997212706, 0.0005545050893791907, 0.0005408212002968564, 0.0005277952865540298, 0.0005153810815673694, 0.0005035365504401991, 0.0004922234176969153, 0.0004814067567919532, 0.0004710546321806147, 0.00046113778627428394, 0.00045162936485634603, 0.0004425046755634011, 0.00043374097488334794, 0.00042531727982236876, 0.00041721420097433755, 0.00040941379421087845, 0.0004018994286154285, 0.00039465566862484613, 0.0003876681686285354, 0.0003809235785168127, 0.00037440945887525645, 0.00036811420469601394, 0.00036202697662533593, 0.00035613763889354573, 0.00035043670318240177, 0.0003449152777780806, 0.0003395650214385271, 0.0003343781014733334, 0.00032934715559440446, 0.0003244652571477933, 0.00031972588338239954, 0.0003151228864506925, 0.0003106504668710831, 0.00030630314921167504, 0.0003020757597816195, 0.00029796340613938, 0.0002939614582476509, 0.0002900655311227724, 0.0002862714688421488, 0.0002825753297873435, 0.000278973373012975, 0.0002754620456424719, 0.00027203797120162, 0.00026869793880952825, 0.0002654388931544017, 0.0002622579251885052, 0.0002591522634828164, 0.0002561192661874606, 0.00025315641354903924, 0.0002502613009403376, 0.00024743163236197273, 0.0002446652143791298, 0.00024195995045978735, 0.00023931383568376544, 0.00023672495179457721, 0.00023419146256845684, 0.0002317116094771032, 0.00022928370762264315, 0.000226906141925077, 0.00022457736354414265, 0.00022229588651891994, 0.0002200602846098781, 0.0002178691883293174, 0.00021572128214719188, 0.00021361530186036673, 0.00021155003211425043, 0.0002095243040666423, 0.00020753699318433157, 0.00020558701716373543, 0.00020367333396752605, 0.00020179493996976973, 0.00019995086820262826, 0.000198140186698193, 0.00019636199691951562, 0.00019461543227525932, 0.0001928996567128289, 0.0001912138633851856, 0.00018955727338688225, 0.0001879291345551643, 0.00018632872033226173, 0.00018475532868526077, 0.00018320828108018387, 0.000181686921507134, 0.00018019061555354886, 0.00017871874952284946, 0.00017727072959587966, 0.00017584598103273348, 0.00017444394741274787, 0.00017306408991052063, 0.0001717058866059893, 0.0001703688318267143, 0.0001690524355206267, 0.00016775622265760863, 0.00016647973265836296, 0.00016522251884914648, 0.00016398414794101168, 0.00016276419953225351, 0.00016156226563289174, 0.00016037795021005733, 0.00015921086875320592, 0.00015806064785816389, 0.00015692692482906242, 0.00015580934729726714, 0.00015470757285646408, 0.00015362126871310735, 0.0001525501113514805, 0.00015149378621266506, 0.00015045198738673638, 0.00014942441731758085, 0.0001484107865197097, 0.00014741081330650472, 0.00014642422352938522, 0.00014545075032736395, 0.00014449013388652203, 0.00014354212120894702, 0.0001426064658907013, 0.00014168292790841302, 0.00014077127341410045, 0.00013987127453786254, 0.00013898270919808492, 0.00013810536091883444, 0.0001372390186541048, 0.0001363834766186635, 0.0001355385341251648, 0.00013470399542726155, 0.0001338796695685033, 0.00013306537023672932, 0.0001322609156237437, 0.00013146612829004697, 0.0001306808350344135, 0.0001299048667681127, 0.00012913805839358285, 0.0001283802486873742, 0.0001276312801871879, 0.0001268909990828435, 0.00012615925511101782, 0.00012543590145360235, 0.0001247207946395366, 0.000124013794449981, 0.00012331476382668066, 0.0001226235687834366, 0.00012194007832052064, 0.00012126416434192158, 0.00012059570157535275, 0.00011993456749487572, 0.0001192806422460565, 0.00011863380857355623, 0.00011799395175106386, 0.00011736095951348324, 0.00011673472199129338, 0.00011611513164698366, 0.00011550208321352767, 0.00011489547363478037, 0.00011429520200772965, 0.00011370116952657227, 0.00011311327942851078, 0.00011253143694122498, 0.0001119555492319561, 0.00011138552535814524, 0.00011082127621957219, 0.00011026271451194047, 0.00010970975468185899, 0.00010916231288317054, 0.0001086203069345839, 0.00010808365627854518, 0.00010755228194136188, 0.00010702610649444388, 0.00010650505401671639, 0.00010598905005810839, 0.00010547802160410064, 0.00010497189704129302, 0.00010447060612395904, 0.00010397407994155293, 0.00010348225088713942, 0.0001029950526267143, 0.00010251242006938795, 0.00010203428933840475, 0.00010156059774295551, 0.0001010912837508073, 0.00010062628696163999, 0.00010016554808115118, 9.970900889585499e-05, 9.925661224856866e-05, 9.880830201456366e-05, 9.83640230783595e-05, 9.792372131114127e-05, 9.748734354878023e-05, 9.705483757044197e-05, 9.6626152077747e-05, 9.620123667451656e-05, 9.578004184700314e-05, 9.53625189446733e-05, 9.494862016147873e-05, 9.453829851760183e-05, 9.41315078417063e-05, 9.37282027535987e-05, 9.332833864736734e-05, 9.293187167493764e-05, 9.253875873004914e-05, 9.21489574326236e-05, 9.176242611356065e-05, 9.137912379986886e-05, 9.09990102002022e-05, 9.062204569074168e-05, 9.024819130142935e-05, 8.987740870254083e-05, 8.950966019158804e-05, 8.914490868054167e-05, 8.878311768336496e-05, 8.842425130384945e-05, 8.806827422374492e-05, 8.771515169117427e-05, 8.736484950932656e-05, 8.701733402541927e-05, 8.667257211992328e-05, 8.633053119604477e-05, 8.599117916944287e-05, 8.565448445821972e-05, 8.532041597310343e-05, 8.498894310789295e-05, 8.466003573009982e-05, 8.433366417183943e-05, 8.400979922089101e-05, 8.368841211199342e-05, 8.336947451832781e-05, 8.305295854319617e-05, 8.273883671189075e-05, 8.242708196373525e-05, 8.211766764433514e-05, 8.181056749796197e-05, 8.150575566013788e-05, 8.120320665037304e-05, 8.090289536506649e-05, 8.060479707056363e-05, 8.030888739636687e-05, 8.001514232849498e-05, 7.972353820298781e-05, 7.94340516995544e-05, 7.914665983534724e-05, 7.886133995890023e-05, 7.85780697441586e-05, 7.82968271846662e-05, 7.801759058786507e-05, 7.7740338569519e-05, 7.746505004825512e-05, 7.719170424022146e-05, 7.692028065385667e-05, 7.66507590847703e-05, 7.638311961073332e-05, 7.611734258675176e-05, 7.585340864029763e-05, 7.559129866656515e-05, 7.533099382388042e-05, 7.507247552918305e-05, 7.481572545360473e-05, 7.456072551813772e-05, 7.430745788939194e-05, 7.405590497543793e-05, 7.38060494217343e-05, 7.3557874107137e-05, 7.331136213998906e-05, 7.306649685428842e-05, 7.28232618059327e-05, 7.258164076903824e-05, 7.234161773233253e-05, 7.210317689561946e-05, 7.1866302666304e-05, 7.163097965601109e-05, 7.139719267723609e-05, 7.116492674008647e-05, 7.09341670490767e-05, 7.070489899998679e-05, 7.047710817678176e-05, 7.02507803485903e-05, 7.002590146674149e-05, 6.980245766185831e-05, 6.958043524100823e-05, 6.935982068489955e-05, 6.914060064514616e-05, 6.892276194157544e-05, 6.870629155957865e-05, 6.849117664752605e-05, 6.827740451422212e-05, 6.806496262640994e-05, 6.785383860632193e-05, 6.76440202292762e-05, 6.743549542131712e-05, 6.722825225690132e-05, 6.702227895661608e-05, 6.68175638849643e-05, 6.66140955481571e-05, 6.641186259197128e-05, 6.621085379963572e-05, 6.601105808975779e-05, 6.581246451428711e-05, 6.561506225651604e-05, 6.54188406291159e-05, 6.522378907220849e-05, 6.502989715147189e-05, 6.483715455627998e-05, 6.464555109787486e-05, 6.445507670757178e-05, 6.4265721434997e-05, 6.407747544634746e-05, 6.389032902270582e-05, 6.370427255834444e-05, 6.351929655910549e-05, 6.333539164076907e-05, 6.3152548527474e-05, 6.2970758050157e-05, 6.279001114502007e-05, 6.261029885202415e-05, 6.243161231340878e-05, 6.225394277223828e-05, 6.207728157096385e-05, 6.190162015003259e-05, 6.172695004648996e-05, 6.155326289262836e-05, 6.138055041464953e-05, 6.120880443135086e-05, 6.10380168528336e-05, 6.086817967923287e-05, 6.069928499946851e-05, 6.0531324990016906e-05, 6.036429191370452e-05, 6.0198178118512495e-05, 6.003297603642307e-05, 5.986867818225541e-05, 5.970527715254279e-05, 5.954276562441891e-05, 5.938113635452425e-05, 5.922038217792979e-05, 5.906049600707855e-05, 5.890147083074523e-05, 5.8743299713004465e-05, 5.858597579223817e-05, 5.84294922801219e-05, 5.8273842460670096e-05, 5.811901968925943e-05, 5.7965017391690726e-05, 5.7811829063256855e-05, 5.7659448267827105e-05, 5.7507868636945755e-05, 5.735708386894501e-05, 5.7207087728071724e-05, 5.705787404362794e-05, 5.690943670912455e-05, 5.676176968144857e-05, 5.661486698004289e-05, 5.646872268609907e-05, 5.632333094176239e-05, 5.617868594934929e-05, 5.6034781970576764e-05, 5.589161332580354e-05, 5.574917439328289e-05, 5.560745960842696e-05, 5.546646346308202e-05, 5.5326180504815005e-05, 5.518660533621058e-05, 5.5047732614179076e-05, 5.490955704927735e-05, 5.477207340502386e-05, 5.463527649726401e-05, 5.4499161193491776e-05, 5.436372241222125e-05, 5.422895512235164e-05, 5.409485434254439e-05, 5.396141514060932e-05, 5.3828632632900175e-05, 5.36965019837187e-05, 5.356501840472777e-05, 5.343417715437289e-05, 5.330397353731236e-05, 5.317440290385556e-05, 5.304546064940955e-05, 5.2917142213933584e-05, 5.2789443081401686e-05, 5.266235877927534e-05, 5.253588487796856e-05, 5.2410016990359025e-05, 5.228475077125499e-05, 5.216008191690826e-05, 5.2036006164518766e-05, 5.191251929174864e-05, 5.1789617116243355e-05, 5.166729549515954e-05, 5.1545550324699516e-05, 5.14243775396524e-05, 5.130377311294411e-05, 5.11837330551788e-05, 5.1064253414224004e-05, 5.0945330274751844e-05, 5.0826959757824034e-05, 5.07091380204675e-05, 5.059186125525861e-05, 5.0475125689913014e-05, 5.0358927586881276e-05, 5.024326324294988e-05, 5.0128128988847996e-05, 5.001352118886178e-05, 4.989943624043961e-05, 4.9785870573838975e-05, 4.9672820651729746e-05, 4.9560282968839204e-05, 4.944825405158721e-05, 4.9336730457728954e-05, 4.9225708776002296e-05, 4.91151856257801e-05, 4.900515765672697e-05, 4.8895621548460824e-05, 4.87865740102189e-05, 4.867801178052819e-05, 4.8569931626880284e-05, 4.846233034541062e-05, 4.8355204760581815e-05, 4.824855172487145e-05, 4.814236811846354e-05, 4.8036650848944704e-05, 4.793139685100599e-05, 4.7826603086135114e-05, 4.772226654234743e-05, 4.7618384233873916e-05, 4.751495320088817e-05, 4.74119705092229e-05, 4.7309433250092544e-05, 4.7207338539819276e-05, 4.71056835195629e-05, 4.700446535505383e-05, 4.6903681236329806e-05, 4.6803328377475804e-05, 4.6703404016367375e-05, 3.4952929060813504e-05, 2.3277157461845027e-05], "14": [9.322519795989344e-06, 1.1360794067437002e-05, 1.453774359779394e-05, 2.0172830700076712e-05, 3.287660187855676e-05, 8.604103042862696e-05, 0.00010718389254960247, 3.578109070832631e-05, 2.123735090058904e-05, 1.508356753913519e-05, 1.169165975030083e-05, 9.544237932959089e-06, 8.062887061515625e-06, 6.979429505688754e-06, 6.152578897781468e-06, 5.5008458984535685e-06, 4.973936056977765e-06, 4.539128837595456e-06, 4.174219452522721e-06, 3.8636090764622556e-06, 3.596018551120916e-06, 3.363090066966088e-06, 3.158498953126046e-06, 2.9773709312964643e-06, 2.8158889248327033e-06, 2.671021191628617e-06, 2.5403292440263023e-06, 2.421829512586342e-06, 2.3138919924018457e-06, 2.2151648297804174e-06, 2.1245174207825613e-06, 2.040996928665502e-06, 1.9637946680055945e-06, 1.8922198387542683e-06, 1.8256788013359566e-06, 1.7636585753872767e-06, 1.7057135909310465e-06, 1.6514549678835176e-06, 1.6005417783495911e-06, 1.5526738766653733e-06, 1.5075859785507395e-06, 1.4650427426582088e-06, 1.4248346619653081e-06, 1.3867746135998763e-06, 1.3506949471978047e-06, 1.3164450162126627e-06], "15": [0.00013077171085654787, 0.0001975252647817762, 0.0002670915364167117, 0.00027092283995092705, 0.00027486558662966705, 0.00027892470728877833, 0.00028310542780081145, 0.0002874132914608555, 0.0002918541834404542, 0.00029643435753580987, 0.0003011604654651903, 0.0003060395890033113, 0.00031107927527817495, 0.0003162875755991894, 0.0003216730882353478, 0.0003272450056199134, 0.0003330131665248326, 0.0003389881138255593, 0.0003451811585670787, 0.0003516044511470014, 0.00035827106055444575, 0.0003651950627474962, 0.00037239163942137405, 0.00037987718861919875, 0.0003876694488734561, 0.0003957876388466368, 0.00040425261477321613, 0.00041308704840381505, 0.00042231562863030405, 0.0004319652905456083, 0.0004420654763865454, 0.0004526484336502503, 0.00046374955670037466, 0.0004754077794336553, 0.0004876660281185371, 0.0005005717454199812, 0.0005141774989846495, 0.0005285416909037623, 0.0005437293880611277, 0.0005598132980272317, 0.0005768749210636481, 0.000595005916338547, 0.0006143097301396756, 0.000634903546405998, 0.0006569206362418408, 0.0006805132045513603, 0.0007058558603815151, 0.0007331498755857213, 0.0007626284477126961, 0.0007945632528993402, 0.0008292726707348439, 0.0008671321969551636, 0.0009085877484201556, 0.0009541728338367817, 0.0010045309525966676, 0.0010604451544175613, 0.0011228775416290814, 0.001193022780707243, 0.001272381666597236, 0.001362863879176742, 0.0014669340062703382, 0.0015878229122045756, 0.0017298397147940837, 0.0018988415696268525, 0.0021029548791198574, 0.002353700050425456, 0.0026677548603735, 0.0030696539815068483, 0.0035954670532990975, 0.004295435321746983, 0.00522314604595881, 0.006359513703073779, 0.007370016895860898, 0.007514620425970134, 0.006648851879554803, 0.00549263306639733, 0.0045044025678211376, 0.003751885318926018, 0.0031877720719097427, 0.0027588133960903633, 0.0024254797293608056, 0.0021607230666756414, 0.0019461970293777099, 0.0017692885873357121, 0.0016211484987607864, 0.0014954325124531386, 0.0013874964057635482, 0.0012938739681901154, 0.0012119320556036213, 0.0011396380473658039, 0.0010753999621547887, 0.0010179544522111905, 0.0009662869519350696, 0.0009195738173045907, 0.0008771397653857404, 0.0008384261310335217, 0.0008029668865010704, 0.0007703703099941389, 0.0007403048182841541, 0.000712487905874755, 0.0006866774278133486, 0.0006626646690936869, 0.0006402687892932639, 0.0006193323354569898, 0.0005997175918491681, 0.0005813035905574272, 0.0005639836478741267, 0.0005476633219454406, 0.0005322587101984496, 0.0005176950225408667, 0.000503905379712777, 0.0004908297964934308, 0.00047841431748534, 0.00046661027946921687, 0.0004553736792590434, 0.00044466462989490045, 0.00043444689112388996, 0.0004246874626122637, 0.0004153562303386597, 0.0004064256582420724, 0.00039787051851823257, 0.0003896676550361922, 0.00038179577523137376, 0.0003742352665598114, 0.00036696803420104164, 0.0003599773571973004, 0.0003532477606338482, 0.00034676490181394465, 0.00034051546867469384, 0.0003344870889365191, 0.0003286682486872946, 0.0003230482192785639, 0.00031761699156120657, 0.0003123652166157627, 0.0003072841522418944, 0.00030236561456504, 0.0002976019341987185, 0.00029298591647024925, 0.0002885108052775023, 0.0002841702501960207, 0.0002799582765007323, 0.00027586925780553623, 0.0002718978910580784, 0.0002680391736566915, 0.000264288382482384, 0.00026064105466164835, 0.00025709296989569696, 0.0002536401342094429, 0.0002502787649889729, 0.00024700527718991963, 0.00024381627061126544, 0.0002407085181398254, 0.0002376789548802199, 0.0002347246680934159, 0.00023184288787460186, 0.00022903097850785262, 0.00022628643044095094, 0.00022360685282905396, 0.0002209899666007546, 0.00021843359800439308, 0.00021593567259625142, 0.0002134942096357025, 0.0002111073168555478, 0.00020877318557867316, 0.00020649008615447755, 0.00020425636369089635, 0.0002020704340600175, 0.00019993078015700244, 0.00019783594839377174, 0.00019578454541044712, 0.0001937752349889608, 0.0001918067351544822, 0.00018987781545144812, 0.0001879872943820509, 0.00018613403699601323, 0.00018431695262133147, 0.00018253499272644495, 0.00018078714890503778, 0.0001790724509753649, 0.0001773899651865827, 0.00017573879252510733, 0.0001741180671145385, 0.0001725269547032369, 0.00017096465123394422, 0.00016943038149031637, 0.00016792339781560335, 0.0001664429788990308, 0.0001649884286257296, 0.00016355907498636626, 0.000162154269042906, 0.00016077338394716824, 0.00015941581400903974, 0.00015808097381144108, 0.00015676829736934654, 0.0001554772373303235, 0.0001542072642142059, 0.00015295786568965874, 0.00015172854588565608, 0.00015051882473581438, 0.00014932823735380935, 0.00014815633343819655, 0.00014700267670502212, 0.0001458668443466772, 0.00014474842651564427, 0.000143647025831786, 0.00014256225691194893, 0.00014149374592069345, 0.00014044113014105358, 0.00013940405756430438, 0.00013838218649776503, 0.00013737518518970325, 0.000136382731470479, 0.0001354045124091255, 0.0001344402239846003, 0.00013348957077096696, 0.00013255226563581285, 0.00013162802945130474, 0.0001307165908172228, 0.00012981768579540848, 0.00012893105765509334, 0.0001280564566285922, 0.00012719363967685906, 0.00012634237026444388, 0.000125502418143427, 0.0001246735591459155, 0.00012385557498469622, 0.0001230482530616734, 0.00012225138628375136, 0.00012146477288582687, 0.00012068821626056061, 0.00011992152479462684, 0.00011916451171116738, 0.0001184169949181778, 0.0001176787968625565, 0.00011694974438956012, 0.00011622966860747569, 0.0001155184047572448, 0.00011481579208682934, 0.00011412167373016026, 0.00011343589659042301, 0.0001127583112275472, 0.00011208877174967753, 0.00011142713570848347, 0.00011077326399820824, 0.00011012702075818256, 0.00010948827327874442, 0.00010885689191044864, 0.00010823274997635605, 0.00010761572368735212, 0.000107005692060319, 0.00010640253683907114, 0.00010580614241800093, 0.00010521639576821314, 0.00010463318636612879, 0.00010405640612448454, 0.00010348594932556258, 0.00010292171255662023, 0.0001023635946474165, 0.00010181149660975704, 0.00010126532157899714, 0.00010072497475739303, 0.00010019036335926955, 9.96613965579372e-05, 9.913798543425744e-05, 9.862004292683292e-05, 9.810748378374752e-05, 9.760022451580036e-05, 9.709818335119551e-05, 9.660128019159908e-05, 9.610943656955144e-05, 9.562257560718533e-05, 9.514062197616975e-05, 9.466350185887074e-05, 9.419114291067245e-05, 9.372347422341742e-05, 9.326042628994513e-05, 9.28019309696394e-05, 9.234792145503325e-05, 9.18983322393665e-05, 9.145309908506506e-05, 9.101215899317682e-05, 9.057545017365164e-05, 9.014291201648442e-05, 8.971448506369241e-05, 8.929011098205262e-05, 8.886973253665326e-05, 8.845329356516769e-05, 8.804073895282722e-05, 8.763201460813458e-05, 8.722706743921615e-05, 8.682584533083792e-05, 8.642829712206192e-05, 8.603437258449521e-05, 8.5644022401131e-05, 8.525719814579422e-05, 8.48738522631079e-05, 8.44939380490088e-05, 8.411740963178129e-05, 8.374422195359408e-05, 8.337433075255004e-05, 8.300769254517221e-05, 8.264426460936105e-05, 8.228400496782507e-05, 8.192687237191065e-05, 8.157282628586167e-05, 8.122182687148345e-05, 8.087383497320052e-05, 8.052881210350975e-05, 8.018672042878505e-05, 7.984752275545257e-05, 7.951118251651357e-05, 7.917766375840377e-05, 7.884693112819276e-05, 7.851894986108392e-05, 7.819368576823544e-05, 7.787110522489274e-05, 7.755117515879527e-05, 7.723386303887768e-05, 7.69191368642455e-05, 7.660696515341684e-05, 7.629731693383538e-05, 7.599016173161798e-05, 7.568546956155974e-05, 7.538321091738935e-05, 7.508335676222836e-05, 7.478587851931365e-05, 7.449074806291077e-05, 7.419793770943933e-05, 7.39074202088438e-05, 7.361916873612154e-05, 7.333315688307168e-05, 7.304935865023344e-05, 7.276774843900892e-05, 7.248830104397699e-05, 7.221099164535501e-05, 7.193579580165759e-05, 7.166268944253183e-05, 7.13916488617232e-05, 7.112265071022107e-05, 7.085567198955674e-05, 7.059069004524982e-05, 7.03276825604104e-05, 7.006662754945612e-05, 6.980750335199426e-05, 6.955028862683715e-05, 6.929496234614599e-05, 6.904150378968631e-05, 6.878989253923327e-05, 6.854010847309631e-05, 6.829213176074689e-05, 6.804594285757117e-05, 6.780152249973415e-05, 6.755885169916277e-05, 6.731791173863113e-05, 6.707868416693461e-05, 6.684115079418934e-05, 6.660529368722939e-05, 6.637109516508533e-05, 6.613853779456666e-05, 6.590760438593484e-05, 6.567827798867542e-05, 6.545054188735284e-05, 6.522437959753584e-05, 6.499977486182923e-05, 6.477671164598546e-05, 6.4555174135081e-05, 6.43351467297791e-05, 6.411661404266724e-05, 6.389956089468049e-05, 6.36839723115723e-05, 6.346983352048817e-05, 6.325712994658312e-05, 6.304584720970555e-05, 6.283597112117842e-05, 6.262748768060678e-05, 6.242038307276667e-05, 6.221464366456374e-05, 6.201025600202729e-05, 6.180720680739422e-05, 6.160548297622586e-05, 6.140507157457937e-05, 6.12059598362649e-05, 6.1008135160118736e-05, 6.081158510734865e-05, 6.061629739892863e-05, 6.0422259913042096e-05, 6.02294606825819e-05, 6.003788789267451e-05, 5.984752987827316e-05, 5.965837512179519e-05, 5.947041225079923e-05, 5.928363003570155e-05, 5.909801738753376e-05, 5.8913563355762644e-05, 5.8730257126136594e-05, 5.854808801855861e-05, 5.8367045485018426e-05, 5.818711910756146e-05, 5.80082985962906e-05, 5.783057378740018e-05, 5.765393464124447e-05, 5.747837124046109e-05, 5.7303873788115014e-05, 5.7130432605862716e-05, 5.695803813216924e-05, 5.6786680920555646e-05, 5.6616351637875225e-05, 5.6447041062607196e-05, 5.6278740083200275e-05, 5.611143969644405e-05, 5.5945131005856405e-05, 5.577980522010659e-05, 5.561545365146493e-05, 5.545206771428693e-05, 5.528963892351986e-05, 5.5128158893222186e-05, 5.496761933512813e-05, 5.480801205723519e-05, 5.4649328962403777e-05, 5.449156204698792e-05, 5.433470339948847e-05, 5.417874519923919e-05, 5.402367971509433e-05, 5.3869499304165486e-05, 5.371619641055872e-05, 5.356376356413349e-05, 5.3412193379300586e-05, 5.326147855382797e-05, 5.311161186766257e-05, 5.2962586181778856e-05, 5.281439443704536e-05, 5.266702965311711e-05, 5.252048492733402e-05, 5.237475343363643e-05, 5.222982842151632e-05, 5.208570321497372e-05, 5.194237121148605e-05, 5.179982588100149e-05, 5.165806076494727e-05, 5.151706947526121e-05, 5.137684569342662e-05, 5.123738316952195e-05, 5.109867572130296e-05, 5.096071723328801e-05, 5.0823501655855194e-05, 5.068702300435291e-05, 5.055127535824186e-05, 5.041625286023886e-05, 5.0281949715462525e-05, 5.0148360190609674e-05, 5.0015478613143524e-05, 4.988329937049074e-05, 4.975181690924734e-05, 4.9621025734395854e-05, 4.949092040855162e-05, 4.936149555120925e-05, 4.923274583798923e-05, 4.910466599991316e-05, 4.897725082268888e-05, 4.885049514600412e-05, 4.8724393862819634e-05, 4.859894191868985e-05, 4.847413431109265e-05, 4.834996608875801e-05, 4.822643235101346e-05, 4.810352824713795e-05, 4.7981248975732236e-05, 4.7859589784094735e-05, 4.773854596759585e-05, 4.761811286907785e-05, 4.749828587826383e-05, 4.7379060431157015e-05, 4.726043200947252e-05, 4.714239614005913e-05, 4.702494839433593e-05, 4.6908084387750855e-05, 4.679179977922015e-05, 4.667609027059237e-05, 4.6560951606134564e-05, 4.644637957199964e-05, 4.633236999570003e-05, 4.6218918745620906e-05, 4.610602173052086e-05, 4.599367489902084e-05, 4.5881874239131774e-05, 4.5770615777786526e-05, 4.5659895580359666e-05, 4.554970975019166e-05, 4.544005442815343e-05, 4.533092579218377e-05, 4.5222320056847746e-05, 4.5114233472899e-05, 4.5006662326848364e-05, 4.489960294053856e-05, 4.479305167072271e-05, 4.468700490866277e-05, 4.458145907969867e-05, 4.447641064287024e-05, 4.437185609050934e-05, 4.426779194785201e-05, 4.416421477265337e-05, 4.4061121154805925e-05, 4.3958507715976806e-05, 4.385637110921566e-05, 4.3754708018613994e-05, 4.3653515158936916e-05, 4.3552789275260274e-05, 4.345252714264223e-05, 4.335272556576764e-05, 4.3253381378597235e-05, 4.3154491444051124e-05, 4.305605265367851e-05, 4.295806192731388e-05, 4.286051621276717e-05, 4.276341248551585e-05, 4.26667477483832e-05, 4.25705190312189e-05, 4.2474723390615e-05, 4.2379357909594535e-05, 4.2284419697315574e-05, 4.218990588879019e-05, 4.209581364457625e-05, 4.200214015050434e-05, 4.19088826174059e-05, 4.181603828082759e-05, 4.1723604400747156e-05, 4.1631578261321587e-05, 4.1539957170620924e-05, 4.144873846034843e-05, 4.1357919485592535e-05, 4.126749762457982e-05, 4.117747027841401e-05, 4.108783487081627e-05, 4.099858884789892e-05, 4.0909729677911996e-05, 4.0821254851006164e-05, 4.073316187899626e-05, 4.064544829512822e-05, 4.055811165384866e-05, 4.047114953057567e-05, 4.038455952148491e-05, 4.029833924326697e-05, 4.021248633292787e-05, 4.0126998447573075e-05, 4.0041873264177494e-05, 3.995710847938573e-05, 3.987270180931269e-05, 3.9788650989329973e-05, 3.970495377385296e-05, 3.962160793615972e-05, 3.9538611268185015e-05, 3.945596158031726e-05, 3.9373656701224376e-05, 3.929169447765349e-05, 3.921007277423269e-05, 3.912878947330225e-05, 3.904784247473136e-05, 3.896722969571879e-05, 3.888694907063485e-05, 3.880699855083467e-05, 3.872737610448592e-05, 3.864807971639683e-05, 3.856910738784611e-05, 3.849045713641501e-05, 3.8412126995819484e-05, 3.833411501575638e-05, 3.825641926172339e-05, 3.8179037814869395e-05, 3.8101968771844375e-05, 3.8025210244635364e-05, 3.794876036040229e-05, 3.7872617261341716e-05, 3.779677910453623e-05, 3.772124406178989e-05, 3.764601031949134e-05, 3.757107607847653e-05, 3.749643955387734e-05, 2.8066574231227996e-05, 1.8692519557818033e-05], "16": [0.00018005630033363033, 0.0002721798892640454, 0.0003686263893837801, 0.00037452934431232384, 0.0003806243117400328, 0.00038692080930461824, 0.00039342899381918914, 0.00040015971580787627, 0.0004071245797180948, 0.0004143360105104597, 0.00042180732742801055, 0.0004295528258635792, 0.00043758786838091754, 0.0004459289861053002, 0.00045459399188725857, 0.0004636021068643161, 0.0004729741023067953, 0.0004827324589431071, 0.0004929015463275146, 0.0005035078252515549, 0.0005145800767244966, 0.0005261496616776741, 0.0005382508163060169, 0.0005509209888778999, 0.0005642012249593737, 0.0005781366093591305, 0.0005927767747676006, 0.0006081764891159983, 0.0006243963362205243, 0.0006415035074345915, 0.0006595727259798625, 0.0006786873305901423, 0.0006989405513791844, 0.0007204370188311048, 0.000743294557043138, 0.0007676463255458143, 0.0007936433911678202, 0.0008214578338547847, 0.0008512865199714504, 0.0008833557160499597, 0.0009179267689282097, 0.0009553031501039346, 0.0009958392606733018, 0.0010399515298236824, 0.0010881325314659619, 0.0011409691158139612, 0.0011991659447590788, 0.0012635763928043897, 0.0013352436258393184, 0.001415455954214643, 0.0015058225311790176, 0.0016083785639989855, 0.0017257341631033605, 0.0018612890731304482, 0.0020195491389694547, 0.0022066037267244286, 0.002430864377877813, 0.0027042385074633546, 0.003044044615285132, 0.0034762087363617586, 0.004040639618496593, 0.004799891997447767, 0.005849980236351746, 0.007313284910821492, 0.009192546765810716, 0.010763848368826868, 0.010489407760982594, 0.00870172230705878, 0.006903142252898505, 0.005553535372178148, 0.004587220439991879, 0.003884201484522824, 0.0033576336435446512, 0.0029516350450306105, 0.0026304601083531366, 0.002370734303868299, 0.0021567293268864502, 0.0019775553323885674, 0.0018254704219717898, 0.0016948379026266245, 0.0015814656107422068, 0.001482176118133082, 0.0013945201150355588, 0.0013165808544580383, 0.0012468379097556974, 0.0011840704308640653, 0.0011272872460068187, 0.0010756755541787854, 0.0010285627153476381, 0.000985387415396081, 0.000945677639392129, 0.0009090336561127101, 0.0008751147370775839, 0.0008436286907471808, 0.0008143235415745951, 0.0007869808594687114, 0.0007614103709809604, 0.0007374455745064369, 0.0007149401483293384, 0.0006937649895096802, 0.0006738057582885404, 0.0006549608303015622, 0.0006371395798554323, 0.0006202609335676374, 0.0006042521460431633, 0.0005890477588732287, 0.0005745887117572149, 0.0005608215804644037, 0.0005476979210372617, 0.0005351737033692457, 0.0005232088202789823, 0.0005117666606095256, 0.0005008137368285564, 0.000490319359189473, 0.0004802553498069578, 0.0004705957910620885, 0.0004613168036271107, 0.0004523963501233268, 0.0004438140610268043, 0.0004355510799378251, 0.0004275899257489216, 0.00041991436959845765, 0.0004125093247932885, 0.00040536074813425106, 0.00039845555129071634, 0.0003917815210510556, 0.0003853272474294932, 0.000379082058741527, 0.0003730359628729829, 0.0003671795940644411, 0.0003615041646164066, 0.00035600142099282897, 0.0003506636038627589, 0.00034548341167423013, 0.0003404539674016562, 0.00033556878814884627, 0.000330821757325705, 0.00032620709914814105, 0.00032171935523795015, 0.0003173533631238019, 0.00031310423646561773, 0.0003089673468432845, 0.0003049383069673874, 0.0003010129551840352, 0.00029718734115892584, 0.00029345771263738937, 0.00028982050318717296, 0.00028627232083993205, 0.00028280993755559595, 0.00027943027944082324, 0.00027613041765933987, 0.00027290755997783084, 0.00026975904289607244, 0.00026668232431474847, 0.00026367497669867055, 0.0002607346806967162, 0.00025785921918329444, 0.00025504647168926744, 0.00025229440919293997, 0.00024960108924417456, 0.00024696465139714165, 0.000244383312929178, 0.0002418553648249109, 0.00023937916800682068, 0.00023695314979478243, 0.00023457580057837909, 0.00023224567068736273, 0.00022996136744663837, 0.00022772155240306113, 0.0002255249387126078, 0.0002233702886772082, 0.00022125641142119542, 0.00021918216069836434, 0.00021714643282115631, 0.00021514816470397555, 0.00021318633201350325, 0.00021125994741921287, 0.0002093680589377789, 0.00020750974836555134, 0.00020568412979371314, 0.00020389034820111229, 0.00020212757811993745, 0.00020039502237000162, 0.000198691910857554, 0.00019701749943469267, 0.00019537106881596146, 0.00019375192354881705, 0.0001921593910347456, 0.00019059282059826526, 0.00018905158260110495, 0.00018753506759890462, 0.0001860426855381918, 0.00018457386499140792, 0.00018312805242778383, 0.00018170471151823475, 0.00018030332247242359, 0.00017892338140619915, 0.00017756439973785196, 0.00017622590361168405, 0.0001749074333474203, 0.00017360854291411837, 0.0001723287994273686, 0.00017106778266853698, 0.00016982508462493138, 0.0001686003090498897, 0.00016739307104173798, 0.00016620299664068017, 0.00016502972244278788, 0.0001638728952301975, 0.00016273217161672676, 0.00016160721770821688, 0.0001604977087768404, 0.00015940332894870998, 0.0001583237709042103, 0.00015725873559038783, 0.0001562079319448869, 0.00015517107663085702, 0.00015414789378234, 0.0001531381147597044, 0.00015214147791455809, 0.00015115772836380974, 0.00015018661777246707, 0.00014922790414468603, 0.0001482813516228009, 0.00014734673029398202, 0.00014642381600409388, 0.0001455123901785331, 0.00014461223964974416, 0.00014372315649103333, 0.00014284493785650382, 0.00014197738582685096, 0.0001411203072606804, 0.00014027351365121027, 0.0001394368209881095, 0.0001386100496242364, 0.00013779302414707457, 0.00013698557325469814, 0.00013618752963610195, 0.00013539872985563172, 0.00013461901424143455, 0.0001338482267777686, 0.0001330862150009329, 0.00013233282989875926, 0.0001315879258135254, 0.00013085136034807148, 0.00013012299427507917, 0.0001294026914493902, 0.00012869031872316512, 0.00012798574586385538, 0.00012728884547488176, 0.0001265994929188351, 0.00012591756624318807, 0.00012524294610840372, 0.0001245755157183292, 0.0001239151607527915, 0.00012326176930233356, 0.00012261523180503284, 0.0001219754409852449, 0.0001213422917942806, 0.00012071568135294619, 0.00012009550889580269, 0.00011948167571716303, 0.00011887408511874693, 0.00011827264235889429, 0.00011767725460335303, 0.00011708783087749358, 0.00011650428201997917, 0.00011592652063784153, 0.00011535446106283733, 0.00011478801930911206, 0.000114227113032126, 0.00011367166148873003, 0.00011312158549842747, 0.00011257680740578076, 0.00011203725104385198, 0.00011150284169871022, 0.00011097350607497042, 0.00011044917226226211, 0.00010992976970267034, 0.00010941522915911594, 0.00010890548268457349, 0.00010840046359217111, 0.00010790010642610803, 0.0001074043469333988, 0.00010691312203634729, 0.00010642636980579799, 0.00010594402943513898, 0.00010546604121496385, 0.00010499234650843634, 0.00010452288772733501, 0.00010405760830869387, 0.00010359645269208811, 0.00010313936629754559, 0.00010268629550399658, 0.0001022371876283082, 0.00010179199090488587, 0.00010135065446576207, 0.00010091312832122475, 0.00010047936334096864, 0.00010004931123568838, 9.962292453916295e-05, 9.920015659080129e-05, 9.878096151862062e-05, 9.836529422264558e-05, 9.795311035874738e-05, 9.754436632287867e-05, 9.713901923568945e-05, 9.673702692754383e-05, 9.633834792389499e-05, 9.594294143101211e-05, 9.5550767322079e-05, 9.516178612362382e-05, 9.477595900226733e-05, 9.43932477518102e-05, 9.401361478062048e-05, 9.363702309931567e-05, 9.326343630876126e-05, 9.28928185883469e-05, 9.25251346845298e-05, 9.216034989966889e-05, 9.179843008109781e-05, 9.143934161047652e-05, 9.10830513933825e-05, 9.072952684913628e-05, 9.037873590088195e-05, 9.00306469658862e-05, 8.968522894605015e-05, 8.934245121865756e-05, 8.900228362732612e-05, 8.866469647315626e-05, 8.832966050609914e-05, 8.799714691650956e-05, 8.766712732687815e-05, 8.733957378376778e-05, 8.701445874992171e-05, 8.669175509653895e-05, 8.637143609573957e-05, 8.605347541318591e-05, 8.573784710085815e-05, 8.542452558999445e-05, 8.511348568420523e-05, 8.480470255270127e-05, 8.449815172368684e-05, 8.419380907791316e-05, 8.389165084233521e-05, 8.359165358392229e-05, 8.329379420361871e-05, 8.29980499303977e-05, 8.270439831545913e-05, 8.241281722656757e-05, 8.212328484247465e-05, 8.183577964747603e-05, 8.155028042609965e-05, 8.126676625787003e-05, 8.098521651219886e-05, 8.070561084339848e-05, 8.042792918576396e-05, 8.015215174877541e-05, 7.987825901240436e-05, 7.96062317225084e-05, 7.933605088631018e-05, 7.90676977679851e-05, 7.880115388433065e-05, 7.85364010005158e-05, 7.827342112593222e-05, 7.801219651011945e-05, 7.775270963876218e-05, 7.749494322978365e-05, 7.723888022950915e-05, 7.698450380889798e-05, 7.673179735986613e-05, 7.648074449167199e-05, 7.623132902736356e-05, 7.598353500031153e-05, 7.573734665080223e-05, 7.54927484226896e-05, 7.524972496012966e-05, 7.500826110435818e-05, 7.476834189054627e-05, 7.452995254470706e-05, 7.42930784806547e-05, 7.405770529703833e-05, 7.382381877442544e-05, 7.359140487243153e-05, 7.336044972691784e-05, 7.313093964723276e-05, 7.290286111349828e-05, 7.267620077396398e-05, 7.245094544240352e-05, 7.222708209555079e-05, 7.200459787059706e-05, 7.178348006272578e-05, 7.156371612268588e-05, 7.134529365442637e-05, 7.112820041276738e-05, 7.091242430110692e-05, 7.069795336917252e-05, 7.048477581082868e-05, 7.027287996189374e-05, 7.006225429801282e-05, 6.985288743258524e-05, 6.964476811469937e-05, 6.943788522711746e-05, 6.92322277843094e-05, 6.902778493049177e-05, 6.882454593771808e-05, 6.862250020401858e-05, 6.84216372515439e-05, 6.822194672475376e-05, 6.80234183886505e-05, 6.782604212701424e-05, 6.76298079406849e-05, 6.743470594588971e-05, 6.724072637257102e-05, 6.704785956275872e-05, 6.68560959689644e-05, 6.666542615261848e-05, 6.647584078250604e-05, 6.628733063324463e-05, 6.60998865838038e-05, 6.591349961602136e-05, 6.572816081315731e-05, 6.554386135848448e-05, 6.536059253387469e-05, 6.517834571842461e-05, 6.499711238711761e-05, 6.481688410949011e-05, 6.46376525483119e-05, 6.445940945831328e-05, 6.428214668492795e-05, 6.410585616302075e-05, 6.393052991569198e-05, 6.375616005307414e-05, 6.358273877112123e-05, 6.341025835047195e-05, 6.323871115530407e-05, 6.306808963218084e-05, 6.28983863089694e-05, 6.272959379374978e-05, 6.256170477371518e-05, 6.239471201414252e-05, 6.222860835735332e-05, 6.206338672166442e-05, 6.189904010040829e-05, 6.173556156094245e-05, 6.157294424364837e-05, 6.141118136099854e-05, 6.125026619661182e-05, 6.109019210429802e-05, 6.093095250716901e-05, 6.077254089673786e-05, 6.061495083200628e-05, 6.0458175938620514e-05, 6.0302209907997417e-05, 6.014704649647849e-05, 5.999267952450795e-05, 5.98391028757983e-05, 5.968631049652258e-05, 5.953429639453305e-05, 5.938305463856662e-05, 5.923257935747344e-05, 5.9082864739468434e-05, 5.8933905031369054e-05, 5.878569453785848e-05, 5.863822762077371e-05, 5.8491498698379344e-05, 5.834550224466364e-05, 5.820023278865566e-05, 5.8055684913728115e-05, 5.791185325692428e-05, 5.776873250830848e-05, 5.762631741030164e-05, 5.748460275703757e-05, 5.73435833937395e-05, 5.7203254216081584e-05, 5.706361016957297e-05, 5.692464624896464e-05, 5.6786357497640474e-05, 5.6648739007028055e-05, 5.651178591602857e-05, 5.637549341043112e-05, 5.623985672234862e-05, 5.610487112967527e-05, 5.597053195552775e-05, 5.58368345677053e-05, 5.570377437816775e-05, 5.557134684249752e-05, 5.543954745938239e-05, 5.530837177011863e-05, 5.517781535809766e-05, 5.5047873848313036e-05, 5.4918542906869165e-05, 5.478981824050993e-05, 5.466169559613055e-05, 5.4534170760309386e-05, 5.4407239558858755e-05, 5.428089785635944e-05, 5.4155141555711406e-05, 5.40299665977013e-05, 5.390536896055279e-05, 5.378134465949606e-05, 5.3657889746355556e-05, 5.353500030912109e-05, 5.341267247153444e-05, 5.3290902392692064e-05, 5.316968626663032e-05, 5.304902032192923e-05, 5.2928900821333684e-05, 5.2809324061357706e-05, 5.269028637190626e-05, 5.257178411589742e-05, 5.245381368890175e-05, 5.2336371518764546e-05, 5.221945406524525e-05, 5.2103057819674225e-05, 5.198717930459169e-05, 5.187181507340164e-05, 5.175696171003977e-05, 5.164261582862417e-05, 3.864658055484257e-05, 2.5736020600956012e-05], "17": [1.943219515592821e-05, 4.139766405764113e-05, 0.00023235824445702605, 3.2388608848142464e-05, 1.7180834272579027e-05, 1.1686543123658603e-05, 8.854093038431968e-06, 7.126584652395219e-06, 5.9630564849000875e-06, 5.126103125670109e-06, 4.495161373969568e-06, 4.002507502596365e-06, 3.6071694181789046e-06, 3.282905315484518e-06, 3.0121300016534586e-06, 2.782617398370404e-06, 2.5856036153530433e-06, 2.4146424690020667e-06, 2.264886831564139e-06, 2.1326217603805163e-06], "18": [0.0002758999118137367, 0.00041754905484719387, 0.0005668657498135037, 0.0005773749450196413, 0.0005882809124309545, 0.000599606539388097, 0.0006113765068178837, 0.0006236174683107812, 0.0006363582510747747, 0.0006496300819457697, 0.0006634668421737951, 0.0006779053553483126, 0.0006929857135981023, 0.0007087516481304358, 0.0007252509512968395, 0.0007425359587343201, 0.0007606641017894983, 0.0007796985424621703, 0.0007997089055986217, 0.0008207721261448526, 0.0008429734330925431, 0.000866407496520244, 0.0008911797701168741, 0.0009174080691270535, 0.0009452244332475302, 0.0009747773362593388, 0.0010062343199488968, 0.001039785150306654, 0.001075645620677121, 0.0011140621616617964, 0.0011553174642146343, 0.0011997373848541223, 0.0012476994864432777, 0.0012996436835202942, 0.0013560856208186657, 0.001417633636866192, 0.0014850104807050206, 0.001559081403624068, 0.0016408909089383166, 0.001731711421346585, 0.0018331086106256247, 0.0019470303641368836, 0.002075929939429432, 0.0022229394868039836, 0.002392119403795492, 0.002588824575767674, 0.002820255521483303, 0.003096310506810551, 0.003430942983207511, 0.0038443959182241326, 0.004367008918188578, 0.005045925191693019, 0.005957173806923034, 0.007226955976017262, 0.009061428401063963, 0.011723632127871189, 0.01501249307858699, 0.016523014650251952, 0.014208830565434013, 0.010971169236034901, 0.008535100784043861, 0.006866251399587097, 0.005701805995909598, 0.0048580380931667255, 0.004223919146067868, 0.0037322059015358153, 0.0033408220656924795, 0.0030224364153639454, 0.002758657486215644, 0.002536712206510557, 0.002347479587878593, 0.002184286029658452, 0.00204214320189179, 0.0019172516364814086, 0.0018066687687800084, 0.0017080816367067442, 0.0016196478941617302, 0.0015398824529884614, 0.0014675752437136686, 0.0014017306057674767, 0.001341521973682953, 0.0012862575525893804, 0.0012353540040465052, 0.0011883160490318168, 0.001144720495825314, 0.0011042036146116582, 0.001066451070076038, 0.0010311898283352058, 0.0009981816016397934, 0.0009672175010266479, 0.000938113645403998, 0.0009107075335791267, 0.000884855029149981, 0.0008604278409516572, 0.000837311406693276, 0.0008154031065602319, 0.000794610748353072, 0.000774851277253171, 0.0007560496723340565, 0.0007381379990591901, 0.0007210545926580392, 0.0007047433517831882, 0.00068915312547129, 0.0006742371793504283, 0.0006599527294041521, 0.0006462605335311207, 0.000633124532717006, 0.0006205115349324656, 0.0006083909359415209, 0.0005967344720912107, 0.000585516000891258, 0.0005747113058084294, 0.0005642979222160265, 0.0005542549818725437, 0.0005445630736697333, 0.0005352041186993966, 0.000526161257950954, 0.0005174187511754944, 0.0005089618856425456, 0.0005007768936794185, 0.0004928508780227428, 0.00048517174413251717, 0.0004777281387230844, 0.00047050939385502653, 0.0004635054760100012, 0.0004567069396382853, 0.00045010488472738304, 0.00044369091799153094, 0.00043745711732690544, 0.0004313959992163704, 0.0004255004888022323, 0.0004197638923757611, 0.00041417987205888174, 0.0004087424224769424, 0.0004034458492422712, 0.00039828474908678137, 0.00039325399149797436, 0.00038834870172730176, 0.00038356424505284404, 0.00037889621218952424, 0.000374340405750404, 0.0003698928276719631, 0.00036554966752404825, 0.00036130729163276465, 0.000357162232951318, 0.0003531111816192812, 0.0003491509761563204, 0.00034527859524140843, 0.00034149115003244065, 0.0003377858769852357, 0.0003341601311346317, 0.00033061137980321066, 0.0003271371967062557, 0.0003237352564242223, 0.0003204033292161844, 0.00031713927614997184, 0.0003139410445267533, 0.0003108066635794237, 0.00030773424042587045, 0.00030472195625975734, 0.0003017680627626414, 0.0002988708787225644, 0.0002960287868454704, 0.0002932402307466647, 0.00029050371211056583, 0.00028781778800794904, 0.00028518106836050966, 0.00028259221354339626, 0.0002800499321171095, 0.00027755297868062084, 0.0002751001518382227, 0.0002726902922732136, 0.00027032228092185753, 0.0002679950372415773, 0.0002657075175678319, 0.00026345871355435265, 0.0002612476506918468, 0.0002590733869006714, 0.00025693501119313563, 0.00025483164240144493, 0.0002527624279676289, 0.00025072654279189015, 0.00024872318813610973, 0.00024675159057951956, 0.00024481100102360183, 0.00024290069374353129, 0.0002410199654837046, 0.00023916813459492255, 0.00023734454021099083, 0.00023554854146275097, 0.00023377951672747262, 0.00023203686291178, 0.00023031999476643892, 0.0002286283442313017, 0.0002269613598089049, 0.00022531850596523557, 0.00022369926255636597, 0.00022210312427959922, 0.0002205296001479131, 0.00021897821298661756, 0.00021744849895108184, 0.00021594000706450905, 0.00021445229877484914, 0.00021298494752987264, 0.00021153753836954152, 0.00021010966753492116, 0.00020870094209280186, 0.00020731097957529687, 0.00020593940763378, 0.00020458586370644352, 0.0002032499946988544, 0.0002019314566769775, 0.00020062991457204908, 0.00019934504189676996, 0.00019807652047236764, 0.00019682404016598898, 0.0001955872986379704, 0.00019436600109860852, 0.00019315986007396895, 0.00019196859518034125, 0.00019079193290702187, 0.00018962960640701447, 0.00018848135529531235, 0.00018734692545449816, 0.00018622606884730395, 0.00018511854333584253, 0.00018402411250728333, 0.00018294254550565425, 0.00018187361686952032, 0.00018081710637535514, 0.00017977279888630102, 0.00017874048420617604, 0.00017771995693846156, 0.00017671101635007423, 0.000175713466239783, 0.00017472711481104244, 0.0001737517745490695, 0.00017278726210204532, 0.0001718333981662333, 0.00017089000737486286, 0.00016995691819068375, 0.00016903396280200676, 0.0001681209770220985, 0.00016721780019184927, 0.00016632427508554348, 0.00016544024781961735, 0.00016456556776434046, 0.00016370008745827076, 0.00016284366252537983, 0.00016199615159479618, 0.00016115741622302413, 0.00016032732081854953, 0.0001595057325687925, 0.00015869252136928164, 0.00015788755975496927, 0.00015709072283365624, 0.00015630188822140538, 0.0001555209359798748, 0.00015474774855554914, 0.00015398221072076095, 0.0001532242095164414, 0.00015247363419658154, 0.0001517303761743018, 0.00015099432896947536, 0.00015026538815789616, 0.00014954345132189997, 0.0001488284180023887, 0.00014812018965225263, 0.00014741866959110006, 0.00014672376296125242, 0.00014603537668500476, 0.00014535341942307448, 0.00014467780153417926, 0.00014400843503580433, 0.0001433452335659981, 0.00014268811234620387, 0.00014203698814517555, 0.00014139177924382785, 0.000140752405401031, 0.00014011878782037835, 0.00013949084911781546, 0.00013886851329012178, 0.00013825170568425746, 0.00013764035296751483, 0.00013703438309844987, 0.00013643372529860312, 0.00013583831002494695, 0.0001352480689430209, 0.00013466293490081057, 0.00013408284190329398, 0.00013350772508759578, 0.00013293752069884132, 0.00013237216606661243, 0.00013181159958195062, 0.00013125576067500358, 0.00013070458979320572, 0.00013015802838001338, 0.0001296160188541587, 0.00012907850458944306, 0.000128545429895018, 0.00012801673999613967, 0.00012749238101541937, 0.00012697229995452326, 0.0001264564446763067, 0.00012594476388740652, 0.00012543720712124057, 0.0001249337247214041, 0.00012443426782548735, 0.00012393878834926955, 0.0001234472389712784, 0.00012295957311773918, 0.00012247574494786547, 0.00012199570933948387, 0.0001215194218750178, 0.00012104683882778817, 0.00012057791714862261, 0.00012011261445279697, 0.00011965088900726572, 0.00011919269971817311, 0.00011873800611867263, 0.00011828676835701407, 0.0001178389471848915, 0.00011739450394607702, 0.00011695340056529791, 0.00011651559953735247, 0.00011608106391649017, 0.00011564975730601955, 0.00011522164384813686, 0.00011479668821400167, 0.00011437485559401893, 0.000113956111688323, 0.00011354042269749092, 0.00011312775531344897, 0.00011271807671056732, 0.0001123113545369684, 0.00011190755690601112, 0.00011150665238794683, 0.00011110861000177425, 0.00011071339920725943, 0.00011032098989711603, 0.00010993135238937193, 0.0001095444574198854, 0.00010916027613500784, 0.00010877878008442031, 0.00010839994121411082, 0.00010802373185948894, 0.00010765012473866344, 0.00010727909294584748, 0.00010691060994488909, 0.00010654464956295395, 0.00010618118598432896, 0.00010582019374434327, 0.00010546164772343264, 0.00010510552314131293, 0.00010475179555126083, 0.00010440044083452862, 0.00010405143519486057, 0.00010370475515312307, 0.000103360377542031, 0.0001030182795009982, 0.00010267843847107898, 0.00010234083218999908, 0.000102005438687303, 0.00010167223627958848, 0.00010134120356582516, 0.0001010123194227836, 0.0001006855630005424, 0.00010036091371807186, 0.00010003835125892147, 9.971785556698406e-05, 9.939940684232277e-05, 9.908298553711432e-05, 9.876857235164912e-05, 9.845614823038728e-05, 9.814569435812542e-05, 9.783719215621555e-05, 9.753062327885924e-05, 9.72259696094711e-05, 9.692321325711031e-05, 9.662233655297842e-05, 9.632332204698244e-05, 9.602615250436518e-05, 9.573081090237843e-05, 9.54372804270524e-05, 9.514554447000489e-05, 9.48555866252894e-05, 9.456739068633557e-05, 9.428094064292599e-05, 9.399622067823143e-05, 9.371321516589982e-05, 9.343190866719754e-05, 9.315228592820213e-05, 9.287433187704518e-05, 9.25980316212082e-05, 9.232337044484787e-05, 9.205033380620245e-05, 9.177890733502543e-05, 9.150907683004567e-05, 9.124082825650583e-05, 9.097414774372542e-05, 9.070902158270988e-05, 9.044543622380186e-05, 9.01833782743728e-05, 8.992283449655482e-05, 8.966379180501179e-05, 8.94062372647523e-05, 8.915015808896222e-05, 8.889554163690697e-05, 8.864237541185149e-05, 8.839064705899765e-05, 8.814034436348913e-05, 8.789145524843203e-05, 8.764396777295272e-05, 8.739787013028817e-05, 8.715315064590855e-05, 8.690979777567102e-05, 8.666780010400483e-05, 8.64271463421296e-05, 8.618782532628607e-05, 8.594982601602747e-05, 8.571313749252185e-05, 8.547774895686472e-05, 8.524364972845077e-05, 8.501082924335511e-05, 8.477927705274412e-05, 8.454898282131257e-05, 8.43199363257457e-05, 8.409212745320665e-05, 8.386554619984811e-05, 8.364018266934793e-05, 8.341602707147186e-05, 8.319306972064224e-05, 8.297130103456001e-05, 8.275071153283205e-05, 8.253129183560313e-05, 8.231303266224016e-05, 8.209592483002043e-05, 8.187995925284359e-05, 8.166512693996442e-05, 8.145141899474508e-05, 8.12388266134271e-05, 8.10273410839224e-05, 8.08169537846267e-05, 8.060765618323448e-05, 8.039943983560258e-05, 8.019229638461395e-05, 7.998621755904367e-05, 7.978119517247092e-05, 7.957722112219509e-05, 7.937428738815531e-05, 7.91723860318957e-05, 5.922863189664599e-05, 3.943572626924315e-05], "19": [0.0003581098394307559, 0.00054241095725981, 0.0007376222296976503, 0.0007526151246671237, 0.0007682296684816862, 0.0007845053103736809, 0.0008014849066636294, 0.000819215096361396, 0.0008377467275274879, 0.000857135342573941, 0.0008774417322244592, 0.0008987325697274123, 0.0009210811392052314, 0.0009445681748347999, 0.0009692828310205179, 0.0009953238080192904, 0.001022800662831461, 0.0010518353418803577, 0.00108256398045617, 0.0011151390246155841, 0.0011497317448990855, 0.0011865352287850255, 0.0012257679615087112, 0.001267678134468087, 0.0013125488593083712, 0.0013607045172655808, 0.0014125185421593174, 0.001468423028263697, 0.001528920680816454, 0.0015945998012507458, 0.0016661532421986286, 0.0017444026101706576, 0.0018303294841198, 0.0019251161293927564, 0.002030199234558552, 0.002147341768715934, 0.0022787304522876575, 0.0024271100614155386, 0.0025959717104759553, 0.0027898218955006173, 0.0030145751612212506, 0.0032781408197306797, 0.0035913227911863743, 0.003969240095802352, 0.004433641208906649, 0.005016803480700821, 0.005768323518666897, 0.006767235343086264, 0.008143424495615602, 0.010109975041582236, 0.012965480276857266, 0.016725508827915663, 0.019383197882369894, 0.017651531302618467, 0.01384323449837085, 0.010728566708426477, 0.008569089841583019, 0.00706928861686262, 0.0059908692124488495, 0.005186439953752382, 0.004566725643575014, 0.00407619076327837, 0.003679019806935238, 0.003351281776726739, 0.003076463997676932, 0.0028428437450122744, 0.0026418882886667925, 0.0024672490955481526, 0.0023141105680688267, 0.0021787569053756816, 0.002058277000236949, 0.0019503589670883195, 0.0018531442479740637, 0.0017651221703847177, 0.0016850525068290675, 0.001611907762259253, 0.0015448295856981176, 0.0014830954443430526, 0.0014260928559859686, 0.001373299258073131, 0.0013242661290809236, 0.0012786063523306268, 0.0012359840768588486, 0.001196106519159953, 0.001158717286558216, 0.0011235909031801906, 0.0010905282935905326, 0.0010593530344663602, 0.0010299082263521702, 0.001002053869194694, 0.0009756646496025273, 0.0009506280664866579, 0.0009268428362817033, 0.0009042175303286404, 0.0008826694059647382, 0.000862123399969658, 0.0008425112586792002, 0.0008237707836163095, 0.0008058451751455487, 0.0007886824596182665, 0.0007722349878850494, 0.0007564589950214785, 0.0007413142127301306, 0.0007267635272150855, 0.0007127726764283896, 0.00069930998150555, 0.0006863461079715575, 0.0006738538529395542, 0.0006618079550622855, 0.0006501849244489508, 0.0006389628901443307, 0.0006281214630911987, 0.0006176416127736638, 0.0006075055559750227, 0.000597696656284937, 0.0005881993331639739, 0.0005789989795220556, 0.0005700818868955353, 0.0005614351774182872, 0.0005530467418782145, 0.000544905183233491, 0.0005369997650356244, 0.0005293203642692119, 0.0005218574281735448, 0.0005146019346594019, 0.0005075453559766953, 0.0005006796253257957, 0.0004939971061380861, 0.0004874905637801449, 0.0004811531394614094, 0.0004749783261478443, 0.00046895994630386846, 0.000463092131302852, 0.0004573693023620069, 0.00045178615287167, 0.00044633763200145344, 0.00044101892947693384, 0.0004358254614305379, 0.0004307528572392492, 0.00042579694726977606, 0.0004209537514590408, 0.0004162194686643234, 0.0004115904667232045, 0.0004070632731688086, 0.0004026345665503794, 0.00039830116831377545, 0.0003940600352001237, 0.00038990825212449544, 0.0003858430254996079, 0.0003818616769724476, 0.0003779616375443304, 0.0003741404420472931, 0.0003703957239518841, 0.00036672521048336564, 0.0003631267180252396, 0.00035959814779045455, 0.00035613748174239914, 0.00035274277874896057, 0.00034941217095428524, 0.0003461438603539956, 0.00034293611556068023, 0.0003397872687474375, 0.0003366957127581444, 0.0003336598983739399, 0.00033067833172613906, 0.0003277495718465715, 0.00032487222834680043, 0.0003220449592184826, 0.0003192664687474944, 0.00031653550553505875, 0.0003138508606194597, 0.0003112113656925301, 0.0003086158914053012, 0.0003060633457576434, 0.0003035526725671984, 0.0003010828500129327, 0.0002986528892492347, 0.0002962618330864901, 0.00029390875473452624, 0.00029159275660545263, 0.0002893129691726075, 0.00028706854988256404, 0.00028485868211738377, 0.00028268257420443007, 0.00028053945847117856, 0.0002784285903426545, 0.00027634924747931374, 0.00027430072895327367, 0.0002722823544608426, 0.00027029346356959683, 0.00026833341499814885, 0.000266401585927038, 0.0002644973713391805, 0.00026262018338837163, 0.0002607694507944588, 0.00025894461826391694, 0.000257145145934596, 0.000255370508843403, 0.0002536201964159127, 0.0002518937119767682, 0.00025019057227995917, 0.00024851030705803825, 0.00024685245858935495, 0.00024521658128246637, 0.00024360224127700393, 0.00024200901606015015, 0.00024043649409810763, 0.0002388842744818186, 0.000237351966586271, 0.00023583918974290713, 0.00023434557292443208, 0.00023287075444150613, 0.00023141438165083208, 0.00022997611067414127, 0.00022855560612757348, 0.00022715254086100363, 0.0002257665957069254, 0.00022439745923848563, 0.00022304482753625012, 0.0002217084039633346, 0.00022038789894858634, 0.00021908302977748524, 0.0002177935203903869, 0.00021651910118788728, 0.00021525950884293812, 0.0002140144861195015, 0.00021278378169747452, 0.00021156715000360325, 0.00021036435104814598, 0.0002091751502670915, 0.0002079993183697164, 0.00020683663119121533, 0.00020568686955028302, 0.00020454981911138066, 0.00020342527025156372, 0.00020231301793169205, 0.00020121286157182605, 0.00020012460493065, 0.00019904805598880136, 0.00019798302683595944, 0.00019692933356152382, 0.00019588679614874948, 0.00019485523837224094, 0.0001938344876986856, 0.0001928243751906538, 0.00019182473541342652, 0.00019083540634466943, 0.0001898562292869057, 0.00018888704878268224, 0.00018792771253230684, 0.0001869780713140649, 0.00018603797890685627, 0.000185107292015171, 0.0001841858701962706, 0.00018327357578956806, 0.00018237027384806012, 0.0001814758320717956, 0.0001805901207433036, 0.00017971301266489067, 0.00017884438309774162, 0.00017798410970279205, 0.00017713207248330748, 0.00017628815372911148, 0.00017545223796233965, 0.0001746242118847898, 0.00017380396432677055, 0.00017299138619730436, 0.00017218637043581704, 0.00017138881196507335, 0.00017059860764547834, 0.00016981565623064656, 0.00016903985832414722, 0.00016827111633743597, 0.00016750933444892308, 0.00016675441856421047, 0.0001660062762773211, 0.00016526481683301397, 0.00016452995109007284, 0.00016380159148557069, 0.0001630796520001336, 0.00016236404812407953, 0.00016165469682440483, 0.0001609515165126873, 0.0001602544270138164, 0.00015956334953553912, 0.00015887820663875062, 0.00015819892220855685, 0.0001575254214261345, 0.00015685763074121866, 0.00015619547784537541, 0.00015553889164587458, 0.00015488780224023392, 0.0001542421408914518, 0.00015360184000380475, 0.00015296683309925078, 0.0001523370547944244, 0.00015171244077821154, 0.0001510929277898458, 0.0001504784535975666, 0.0001498689569777687, 0.0001492643776946696, 0.00014866465648047858, 0.00014806973501603062, 0.00014747955591187217, 0.0001468940626898086, 0.0001463131997649003, 0.00014573691242787342, 0.00014516514682793322, 0.00014459784995599174, 0.00014403496962830053, 0.0001434764544704369, 0.0001429222539016885, 0.0001423723181197713, 0.00014182659808591248, 0.00014128504551028575, 0.00014074761283776804, 0.0001402142532340099, 0.0001396849205718317, 0.00013915956941794, 0.00013863815501991586, 0.0001381206332935215, 0.0001376069608102634, 0.00013709709478524536, 0.0001365909930653002, 0.00013608861411737395, 0.0001355899170171543, 0.00013509486143795915, 0.000134603407639877, 0.00013411551645913403, 0.00013363114929768107, 0.00013315026811301566, 0.0001326728354082355, 0.00013219881422227991, 0.00013172816812040517, 0.000131260861184837, 0.00013079685800563445, 0.00013033612367175594, 0.0001298786237623043, 0.00012942432433794758, 0.00012897319193251497, 0.00012852519354481596, 0.00012808029663055465, 0.00012763846909448362, 0.00012719967928266415, 0.00012676389597488397, 0.00012633108837731974, 0.00012590122611523614, 0.0001254742792258852, 0.00012505021815154512, 0.00012462901373269482, 0.00012421063720137758, 0.00012379506017458586, 0.0001233822546478669, 0.00012297219298905578, 0.00012256484793206365, 0.0001221601925709041, 0.00012175820035370002, 0.00012135884507689958, 0.00012096210087960125, 0.00012056794223794886, 0.00012017634395968563, 0.0001197872811787418, 0.00011940072935001261, 0.0001190166642441964, 0.00011863506194269215, 0.00011825589883267936, 0.00011787915160222513, 0.00011750479723550708, 0.00011713281300814849, 0.00011676317648257625, 0.00011639586550355394, 0.00011603085819373331, 0.00011566813294931102, 0.00011530766843578844, 0.00011494944358374526, 0.00011459343758477834, 0.00011423962988745077, 0.00011388800019333765, 0.0001135385284531657, 0.00011319119486295987, 0.00011284597986034145, 0.0001125028641208551, 0.00011216182855432519, 0.00011182285430135775, 0.00011148592272984294, 0.00011115101543154166, 0.0001108181142187537, 0.000110487201120984, 0.00011015825838175082, 0.0001098312684553889, 0.00010950621400393022, 0.0001091830778940601, 0.0001088618431940659, 0.00010854249317091692, 0.00010822501128735893, 0.00010790938119902292, 0.00010759558675166142, 0.00010728361197837186, 0.00010697344109688893, 0.0001066650585069431, 0.00010635844878760526, 0.00010605359669475659, 0.00010575048715854188, 0.0001054491052808868, 0.00010514943633307666, 0.00010485146575331778, 0.00010455517914441425, 0.00010426056227144946, 0.00010396760105947062, 0.00010367628159128729, 0.00010338659010524755, 0.00010309851299307134, 0.00010281203679773912, 7.689536115851912e-05, 5.1192647576541565e-05], "20": [8.482277627373767e-06, 9.738522150422205e-06, 1.1430905487918504e-05, 1.3833653895724463e-05, 1.751081211031654e-05, 2.3833120037154753e-05, 3.718573775416113e-05, 8.18428798147039e-05, 0.00016045233404570391, 5.0518498687665835e-05, 2.876868561487698e-05, 2.004766991091276e-05, 1.5372921946695488e-05, 1.2462886990657201e-05, 1.0478038738094174e-05, 9.038039100577467e-06, 7.945763071170288e-06, 7.088894726246989e-06, 6.39876687481317e-06, 5.831042632504669e-06, 5.355819623980381e-06, 4.952199446141488e-06, 4.605136690415884e-06, 4.303524380641046e-06, 4.038984653547636e-06, 3.8050791823767144e-06, 3.5967786922682323e-06, 3.410097535221002e-06, 3.241836367835047e-06, 3.0893973791212197e-06, 2.9506492776228654e-06, 2.8238270771778395e-06, 2.7074566491956804e-06, 2.6002971836688515e-06, 2.5012967885803652e-06, 2.409557856238295e-06, 2.3243097787969894e-06, 2.244887255819745e-06, 2.170712900994457e-06, 2.101283185794707e-06, 2.0361569963617156e-06, 1.9749462538702013e-06, 1.917308176947503e-06, 1.8629388602884818e-06, 1.8115679154713498e-06, 1.7629539744919523e-06, 1.716880898228834e-06, 1.6731545641919881e-06, 1.6316001328666138e-06, 1.5920597114794772e-06, 1.5543903493768987e-06, 1.5184623113700176e-06, 1.484157585096402e-06, 1.4513685862135363e-06, 1.4199970314956357e-06, 1.3899529549701518e-06, 1.3611538463509345e-06, 1.333523894392966e-06, 1.3069933205585965e-06, 1.281497790664864e-06, 1.2569778940686298e-06, 1.233378681514602e-06, 1.2106492540795589e-06, 1.1887423967413137e-06, 1.1676142510210144e-06, 1.1472240219228443e-06, 1.127533715050884e-06], "21": [0.00019768654673924847, 0.00029890373508442215, 0.0004050231613890786, 0.00041172238847829847, 0.0004186467961733006, 0.0004258079234177756, 0.0004332181106235157, 0.00044089057042824396, 0.0004488394660780398, 0.0004570799984095582, 0.00046562850255232305, 0.0004745025556411498, 0.00048372109702801973, 0.0004933045627172595, 0.0005032750360247432, 0.0005136564167897009, 0.0005244746118572305, 0.0005357577500138489, 0.0005475364251137433, 0.0005598439717999752, 0.0005727167790280689, 0.0005861946475710416, 0.0006003211988649013, 0.000615144343993033, 0.0006307168233713351, 0.000647096829866402, 0.0006643487307636299, 0.0006825439073393185, 0.0007017617349613823, 0.00072209073188471, 0.0007436299115329543, 0.0007664903814859261, 0.000790797243180818, 0.0008166918602424458, 0.0008443345814135798, 0.0008739080276785104, 0.0009056210843275726, 0.0009397137801525781, 0.0009764632915923446, 0.0010161913850448873, 0.001059273713807972, 0.0011061515290440409, 0.001157346564373267, 0.0012134801376548136, 0.0012752979216767565, 0.0013437024306359403, 0.0014197961505625556, 0.0015049395684484383, 0.0016008303873567516, 0.001709613388096822, 0.0018340354525873028, 0.001977668486143734, 0.0021452366431786965, 0.0023431074691022914, 0.0025800467388341947, 0.0028684071519275286, 0.0032260436914118553, 0.0036794506743204427, 0.004268876404188924, 0.005056079046647853, 0.0061322381664011775, 0.0076028642463499135, 0.009432483172074832, 0.010903554823882238, 0.010650755025748745, 0.008961633187498727, 0.007194406937646263, 0.005830048230389162, 0.004836288880615797, 0.004105846013004365, 0.0035552176891214234, 0.003128878066415953, 0.002790637857376032, 0.002516549716563723, 0.002290369707179469, 0.002100786460948162, 0.00193972442931013, 0.0018012851536956373, 0.0016810708662631875, 0.0015757417245811638, 0.001482719126703971, 0.0013999825196838657, 0.0013259274061944279, 0.0012592642661600672, 0.001198945376077273, 0.0011441109992502594, 0.0010940492538185408, 0.0010481657892002889, 0.001005960597311915, 0.000967010082625568, 0.0009309530559751373, 0.0008974796893010715, 0.0008663227284084091, 0.0008372504446355995, 0.0008100609379623502, 0.0007845774994317209, 0.0007606448105747255, 0.0007381258091619264, 0.000716899089163437, 0.0006968567318478244, 0.0006779024870213101, 0.0006599502403119548, 0.0006429227154466263, 0.000626750370605044, 0.0006113704558661248, 0.0005967262050069075, 0.0005827661398620465, 0.0005694434693944512, 0.0005567155687863323, 0.0005445435264045467, 0.000532891748553885, 0.0005217276136072237, 0.0005110211684706339, 0.0005007448614651344, 0.0004908733066328548, 0.00048138307524172783, 0.00047225251089944215, 0.00046346156521824756, 0.0004549916514162435, 0.00044682551361401095, 0.00043894710989940937, 0.0004313415074989265, 0.0004239947886192764, 0.00041689396571409186, 0.000410026905093892, 0.0004033822579369972, 0.00039694939787869094, 0.00039071836445874787, 0.0003846798117960367, 0.00037882496193542914, 0.0003731455623784912, 0.00036763384736691933, 0.00036228250253767045, 0.00035708463261229883, 0.0003520337318210551, 0.00034712365679559064, 0.0003423486016932967, 0.00033770307534191165, 0.00033318188021569736, 0.0003287800930741492, 0.0003244930471120457, 0.00032031631548494835, 0.000316245696088149, 0.0003122771974792293, 0.0003084070258452751, 0.00030463157292543564, 0.00030094740480814504, 0.00029735125153003596, 0.0002938399974103354, 0.0002904106720609751, 0.00028706044201773535, 0.00028378660294313374, 0.00028058657235592507, 0.0002774578828462231, 0.0002743981757388201, 0.00027140519517055654, 0.00026847678255051806, 0.00026561087137451486, 0.00026280548236769187, 0.00026005871893129045, 0.000257368762871634, 0.00025473387039104764, 0.0002521523683222599, 0.0002496226505891558, 0.000247143174878187, 0.0002447124595059559, 0.00024232908046962058, 0.00023999166866778903, 0.00023769890728054103, 0.0002354495292979917, 0.0002332423151877588, 0.00023107609069222595, 0.0002289497247472744, 0.00022686212751482662, 0.0002248122485218393, 0.00022279907489925523, 0.0002208216297146229, 0.00021887897039260664, 0.000216970187218109, 0.00021509440191692624, 0.00021325076630934183, 0.0002114384610323067, 0.00020965669432616976, 0.00020790470088217057, 0.0002061817407472224, 0.00020448709828261105, 0.00020282008117361821, 0.00020118001948713933, 0.00019956626477462248, 0.00019797818921780158, 0.00019641518481486295, 0.00019487666260482926, 0.0001933620519280849, 0.00019187079972109337, 0.0001904023698434651, 0.0001889562424356982, 0.00018753191330590408, 0.0001861288933440733, 0.00018474670796240589, 0.00018338489656039136, 0.0001820430120133264, 0.00018072062018315124, 0.00017941729945040742, 0.0001781326402663022, 0.00017686624472386468, 0.00017561772614725459, 0.00017438670869833584, 0.00017317282699964623, 0.00017197572577306564, 0.00017079505949325148, 0.00016963049205534183, 0.0001684816964560994, 0.0001673483544879343, 0.00016623015644518313, 0.0001651268008420803, 0.00016403799414187924, 0.00016296345049661594, 0.00016190289149703037, 0.00016085604593216407, 0.00015982264955827298, 0.00015880244487651422, 0.0001577951809191431, 0.00015680061304376624, 0.00015581850273534782, 0.00015484861741555327, 0.00015389073025923682, 0.00015294462001764133, 0.00015201007084809936, 0.00015108687214993518, 0.00015017481840628847, 0.00014927370903168035, 0.00014838334822496444, 0.00014750354482755777, 0.00014663411218666296, 0.00014577486802330028, 0.00014492563430495092, 0.0001440862371226237, 0.00014325650657216792, 0.00014243627663966142, 0.00014162538509071223, 0.00014082367336351823, 0.00014003098646553732, 0.0001392471728736264, 0.0001384720844375139, 0.00013770557628647745, 0.0001369475067391023, 0.00013619773721600323, 0.00013545613215539692, 0.00013472255893141606, 0.00013399688777506304, 0.00013327899169770328, 0.00013256874641700422, 0.0001318660302852285, 0.0001311707242197982, 0.0001304827116360257, 0.00012980187838199117, 0.00012912811267540593, 0.00012846130504243507, 0.0001278013482584276, 0.00012714813729046456, 0.00012650156924163522, 0.00012586154329700253, 0.00012522796067123955, 0.00012460072455779911, 0.00012397974007962023, 0.00012336491424129795, 0.00012275615588267132, 0.0001221533756337619, 0.00012155648587107216, 0.0001209654006751189, 0.00012038003578920318, 0.00011980030857939217, 0.00011922613799565227, 0.00011865744453407166, 0.00011809415020015949, 0.00011753617847320855, 0.00011698345427164783, 0.00011643590391938318, 0.00011589345511304198, 0.00011535603689015228, 0.00011482357959822443, 0.00011429601486466315, 0.00011377327556748243, 0.00011325529580685598, 0.0001127420108774257, 0.000112233357241375, 0.00011172927250220457, 0.00011122969537921146, 0.00011073456568267246, 0.00011024382428967208, 0.00010975741312058525, 0.0001092752751161446, 0.00010879735421513222, 0.00010832359533267357, 0.00010785394433907601, 0.0001073883480391962, 0.00010692675415235862, 0.00010646911129280935, 0.00010601536895065005, 0.00010556547747323793, 0.00010511938804707659, 0.00010467705268018544, 0.00010423842418487866, 0.0001038034561609877, 0.00010337210297950121, 0.00010294431976660013, 0.00010252006238811964, 0.00010209928743437297, 0.00010168195220532866, 0.00010126801469616832, 0.00010085743358321656, 0.00010045016821017915, 0.00010004617857472742, 9.964542531539094e-05, 9.924786969878485e-05, 9.885347360714096e-05, 9.846219952611746e-05, 9.807401053289678e-05, 9.768887028458164e-05, 9.730674300686338e-05, 9.692759348293753e-05, 9.655138704267743e-05, 9.617808955207645e-05, 9.580766740293645e-05, 9.544008750276078e-05, 9.507531726492248e-05, 9.471332459901375e-05, 9.435407790144734e-05, 9.399754604626882e-05, 9.364369837615936e-05, 9.329250469364064e-05, 9.294393525249419e-05, 9.259796074937208e-05, 9.225455231557763e-05, 9.191368150902806e-05, 9.15753203064116e-05, 9.123944109552122e-05, 9.090601666771473e-05, 9.057502021059812e-05, 9.02464253008258e-05, 8.992020589706029e-05, 8.959633633311179e-05, 8.927479131119722e-05, 8.895554589535605e-05, 8.863857550500483e-05, 8.832385590863103e-05, 8.801136321760863e-05, 8.770107388017264e-05, 8.739296467549254e-05, 8.708701270787229e-05, 8.678319540108751e-05, 8.648149049284092e-05, 8.618187602931694e-05, 8.588433035984941e-05, 8.558883213171489e-05, 8.529536028503302e-05, 8.500389404775588e-05, 8.471441293075987e-05, 8.442689672305462e-05, 8.414132548707793e-05, 8.385767955409699e-05, 8.357593951967384e-05, 8.32960862392506e-05, 8.301810082381139e-05, 8.274196463564245e-05, 8.246765928415935e-05, 8.219516662181722e-05, 8.192446874011652e-05, 8.165554796568761e-05, 8.138838685643716e-05, 8.112296819777003e-05, 8.085927499890157e-05, 8.059729048923031e-05, 8.033699811479211e-05, 8.007838153475708e-05, 7.982142461801048e-05, 7.956611143981365e-05, 7.931242627851433e-05, 7.906035361230528e-05, 7.880987811605888e-05, 7.856098465823798e-05, 7.831365829783986e-05, 7.806788428140851e-05, 7.782364804009238e-05, 7.758093518677303e-05, 7.733973151324742e-05, 7.710002298744668e-05, 7.686179575071698e-05, 7.662503611514018e-05, 7.638973056092831e-05, 7.615586573385005e-05, 7.592342844269073e-05, 7.569240565677233e-05, 7.546278450353424e-05, 7.523455226613374e-05, 7.500769638110032e-05, 7.478220443602193e-05, 7.455806416728822e-05, 7.433526345787426e-05, 7.41137903351502e-05, 7.389363296873014e-05, 7.367477966837266e-05, 7.345721888191831e-05, 7.324093919325051e-05, 7.302592932029209e-05, 7.281217811305049e-05, 7.25996745516986e-05, 7.238840774466462e-05, 7.2178366926788e-05, 7.196954145747433e-05, 7.17619208189071e-05, 7.155549461428848e-05, 7.135025256609724e-05, 7.11461845143768e-05, 7.094328041506544e-05, 7.074153033835645e-05, 7.054092446706395e-05, 7.034145309503858e-05, 7.014310662560062e-05, 6.994587557000109e-05, 6.974975054590863e-05, 6.955472227592186e-05, 6.936078158610665e-05, 6.916791940455775e-05, 6.897612675998422e-05, 6.878539478031861e-05, 6.859571469134891e-05, 6.840707781537317e-05, 6.821947556987622e-05, 6.803289946622817e-05, 6.784734110840404e-05, 6.766279219172456e-05, 6.747924450161719e-05, 6.729668991239738e-05, 6.711512038606957e-05, 6.693452797114751e-05, 6.675490480149354e-05, 6.657624309517662e-05, 6.639853515334849e-05, 6.622177335913791e-05, 6.604595017656247e-05, 6.587105814945768e-05, 6.5697089900423e-05, 6.55240381297846e-05, 6.53518956145744e-05, 6.51806552075252e-05, 6.501030983608156e-05, 6.484085250142612e-05, 6.467227627752117e-05, 6.450457431016501e-05, 6.433773981606311e-05, 6.417176608191353e-05, 6.40066464635065e-05, 6.384237438483787e-05, 6.367894333723615e-05, 6.351634687850292e-05, 6.335457863206647e-05, 6.319363228614817e-05, 6.303350159294165e-05, 6.287418036780439e-05, 6.271566248846152e-05, 6.255794189422167e-05, 6.24010125852045e-05, 6.22448686215829e-05, 6.208950412281925e-05, 6.1934913266953e-05, 6.1781090289859e-05, 6.162802948452001e-05, 6.147572520033216e-05, 6.132417184242107e-05, 6.117336387094515e-05, 6.102329580040695e-05, 6.087396219901316e-05, 6.072535768800526e-05, 6.057747694101664e-05, 6.043031468343618e-05, 6.0283865691784003e-05, 6.013812479307953e-05, 5.999308686425748e-05, 5.9848746831553536e-05, 5.970509966990194e-05, 5.9562140402363336e-05, 5.9419864099560935e-05, 5.9278265879102904e-05, 5.913734090501315e-05, 5.899708438719438e-05, 5.885749158088275e-05, 5.8718557786126175e-05, 5.8580278347232644e-05, 5.844264865225028e-05, 5.8305664132476185e-05, 5.8169320261950706e-05, 5.8033612556935004e-05, 5.7898536575432964e-05, 5.776408791670389e-05, 5.763026222079793e-05, 5.749705516807401e-05, 5.736446247872465e-05, 5.723247991233087e-05, 5.7101103267407505e-05, 5.6970328380970424e-05, 5.684015112807319e-05, 5.671056742137363e-05, 4.2436179908045775e-05, 2.8258647955409592e-05], "22": [0.00024083033690837794, 0.00036433588083276255, 0.0004942372195061312, 0.0005029926718444639, 0.0005120637088018033, 0.0005214676936890831, 0.0005312232864112458, 0.0005413505667019719, 0.0005518711716745771, 0.0005628084496659926, 0.0005741876326687429, 0.0005860360300224923, 0.0005983832464843095, 0.000611261428330486, 0.0006247055417812509, 0.000638753688806483, 0.0006534474662947334, 0.0006688323756862477, 0.0006849582915296347, 0.000701879999080031, 0.0007196578130892787, 0.0007383582924416683, 0.0007580550683863941, 0.0007788298079707831, 0.0008007733390965969, 0.0008239869696811331, 0.0008485840410704021, 0.0008746917656097857, 0.0009024534107810733, 0.0009320309084473867, 0.0009636079887153447, 0.0009973939653877132, 0.00103362833624778, 0.0010725864097298398, 0.0011145862344856424, 0.0011599971965501798, 0.0012092507698173815, 0.0012628540734358018, 0.0013214071255063962, 0.0013856250178270475, 0.0014563667200763132, 0.0015346729297589204, 0.0016218164371606264, 0.0017193700678612763, 0.0018292997216965675, 0.0019540938908439685, 0.002096947250532649, 0.0022620261343382956, 0.002454860939011144, 0.0026829403260472816, 0.002956635047704694, 0.0032906755144842623, 0.003706584995595516, 0.0042367957915864654, 0.0049317230929799205, 0.005871641832686569, 0.007183306054792482, 0.0090394048679641, 0.011485374237173362, 0.0135992466392133, 0.013224831452708646, 0.010838733868733817, 0.008515403611059427, 0.006811486375055788, 0.005607714628637415, 0.004738816363271708, 0.004091168566346151, 0.003593398070464148, 0.0032004778902102946, 0.002883222324510287, 0.002622109763076959, 0.0024036812470201807, 0.0022183983245342544, 0.002059332750034515, 0.001921341298671027, 0.0018005313902040513, 0.0016939059801622629, 0.001599121945569843, 0.0015143221302759728, 0.0014380163011185388, 0.0013689952682358613, 0.0013062679270493844, 0.0012490144227531284, 0.0011965508385277962, 0.0011483022428274952, 0.0011037818830397673, 0.0010625749554986365, 0.0010243258225778454, 0.0009887278542915791, 0.0009555152881634952, 0.0009244566556558855, 0.000895349435143318, 0.0008680156730389161, 0.000842298374949539, 0.0008180585136688382, 0.0007951725346229522, 0.0007735302650361441, 0.0007530331527076394, 0.0007335927754177279, 0.0007151295737257188, 0.0006975717691035964, 0.000680854436573039, 0.0006649187067323377, 0.0006497110766136952, 0.0006351828124579603, 0.0006212894304292993, 0.0006079902436675025, 0.0005952479660063475, 0.0005830283642636622, 0.0005712999523026208, 0.0005600337211295505, 0.0005492029001753788, 0.0005387827456400227, 0.0005287503523893278, 0.0005190844864047259, 0.0005097654352143352, 0.0005007748740951573, 0.0004920957461409997, 0.0004837121545491976, 0.0004756092656988808, 0.0004677732217809175, 0.0004601910618996197, 0.000452850650703599, 0.00044574061372115324, 0.0004388502786770126, 0.00043216962215511295, 0.0004256892210479681, 0.000419400208299103, 0.00041329423250230005, 0.00040736342097132366, 0.0004016003459373747, 0.0003959979935696573, 0.00039054973554787127, 0.0003852493029447745, 0.0003800907622028698, 0.00037506849301192555, 0.0003701771679142071, 0.00036541173348212926, 0.00036076739292868385, 0.0003562395900250597, 0.0003518239942122649, 0.00034751648680462935, 0.0003433131481929216, 0.00033921024596361607, 0.000335204223858715, 0.0003312916915075752, 0.00032746941486850234, 0.0003237343073235235, 0.0003200834213749109, 0.0003165139408965111, 0.00031302317389712, 0.0003096085457569115, 0.0003062675929011958, 0.0003029979568788963, 0.00029979737881585957, 0.00029666369421561307, 0.00029359482808244685, 0.0002905887903437497, 0.00028764367155039897, 0.00028475763883570033, 0.0002819289321149262, 0.0002791558605088908, 0.0002764367989763465, 0.0002737701851410761, 0.0002711545163006791, 0.00026858834660506593, 0.000266070284393498, 0.0002635989896798937, 0.0002611731717768574, 0.00025879158704958545, 0.0002564530367914436, 0.0002541563652135959, 0.00025190045754160676, 0.0002496842382124339, 0.0002475066691656903, 0.0002453667482234786, 0.000243263507553471, 0.00024119601221032813, 0.0002391633587507859, 0.00023716467391814343, 0.00023519911339212607, 0.0002332658606003335, 0.00023136412558780862, 0.00022949314394140463, 0.00022765217576588943, 0.00022584050470890598, 0.00022405743703209262, 0.00022230230072582043, 0.0002205744446652086, 0.00021887323780515945, 0.00021719806841232308, 0.00021554834333206284, 0.00021392348728854313, 0.00021232294221622315, 0.00021074616662110785, 0.00020919263497025481, 0.00020766183710805786, 0.00020615327769794801, 0.00020466647568825934, 0.00020320096380101941, 0.00020175628804253656, 0.00020033200723470587, 0.00019892769256601802, 0.00019754292716131066, 0.00019617730566935692, 0.00019483043386743398, 0.00019350192828206127, 0.0001921914158251426, 0.0001908985334447878, 0.0001896229277901264, 0.00018836425488946444, 0.00018712217984116902, 0.00018589637651669676, 0.00018468652727521314, 0.00018349232268927927, 0.00018231346128110736, 0.0001811496492689141, 0.00018000060032292287, 0.00017886603533058987, 0.0001777456821706497, 0.00017663927549559633, 0.00017554655652223807, 0.000174467272829957, 0.00017340117816639554, 0.00017234803226020176, 0.00017130760064053746, 0.00017027965446311422, 0.00016926397034243464, 0.0001682603301900038, 0.00016726852105826024, 0.00016628833498999216, 0.00016531956887301557, 0.00016436202429990075, 0.00016341550743254393, 0.00016247982887138943, 0.0001615548035291184, 0.0001606402505086252, 0.00015973599298511456, 0.0001588418580921569, 0.00015795767681154772, 0.0001570832838668244, 0.0001562185176202987, 0.00015536321997347116, 0.00015451723627069722, 0.00015368041520598361, 0.00015285260873279527, 0.00015203367197676133, 0.0001512234631511709, 0.00015042184347515629, 0.00014962867709446352, 0.0001488438310047189, 0.00014806717497708164, 0.00014729858148623928, 0.00014653792564061808, 0.0001457850851147283, 0.00014503994008361205, 0.0001443023731592747, 0.00014357226932904888, 0.00014284951589581965, 0.00014213400242004561, 0.00014142562066351316, 0.00014072426453476416, 0.00014002983003613876, 0.00013934221521237812, 0.00013866132010073397, 0.0001379870466825328, 0.00013731929883614667, 0.00013665798229132222, 0.00013600300458482296, 0.0001353542750173405, 0.0001347117046116331, 0.00013407520607185047, 0.00013344469374400596, 0.0001328200835775589, 0.0001322012930880702, 0.00013158824132089708, 0.0001309808488158928, 0.00013037903757307951, 0.0001297827310192655, 0.00012919185397556042, 0.00012860633262579878, 0.00012802609448580337, 0.0001274510683734645, 0.00012688118437964506, 0.00012631637383984977, 0.00012575656930664987, 0.00012520170452283796, 0.00012465171439528992, 0.00012410653496951296, 0.00012356610340485816, 0.00012303035795037807, 0.0001224992379213092, 0.00012197268367616125, 0.00012145063659439414, 0.00012093303905466628, 0.00012041983441363602, 0.00011991096698530095, 0.0001194063820208585, 0.00011890602568907278, 0.00011840984505713302, 0.00011791778807198913, 0.00011742980354215052, 0.00011694584111993504, 0.00011646585128415496, 0.00011598978532322739, 0.00011551759531869736, 0.00011504923412916158, 0.0001145846553745839, 0.00011412381342097739, 0.00011366666336547599, 0.00011321316102175149, 0.00011276326290576635, 0.00011231692622188599, 0.00011187410884930795, 0.00011143476932881298, 0.00011099886684982701, 0.0001105663612377857, 0.00011013721294179299, 0.00010971138302256617, 0.00010928883314065917, 0.00010886952554495711, 0.00010845342306143468, 0.00010804048908217111, 0.00010763068755461532, 0.00010722398297109422, 0.00010682034035855813, 0.00010641972526855674, 0.0001060221037674399, 0.00010562744242677708, 0.00010523570831399024, 0.00010484686898319403, 0.00010446089246623859, 0.00010407774726394907, 0.00010369740233755762, 0.00010331982710032225, 0.00010294499140933037, 0.00010257286555746921, 0.00010220342026558935, 0.00010183662667482587, 0.0001014724563390738, 0.00010111088121764357, 0.00010075187366806222, 0.00010039540643902957, 0.00010004145266352345, 9.968998585204994e-05, 9.934097988603583e-05, 9.899440901135904e-05, 9.8650247832014e-05, 9.830847130390889e-05, 9.796905472879116e-05, 9.76319737482985e-05, 9.729720433813222e-05, 9.696472280235005e-05, 9.663450576777754e-05, 9.63065301785231e-05, 9.598077329062285e-05, 9.565721266678305e-05, 9.533582617122115e-05, 9.5016591964618e-05, 9.469948849917943e-05, 9.438449451378826e-05, 9.407158902924274e-05, 9.376075134360736e-05, 9.345196102764555e-05, 9.314519792034437e-05, 9.28404421245269e-05, 9.253767400255064e-05, 9.223687417208971e-05, 9.1938023501999e-05, 9.164110310825854e-05, 9.134609434999613e-05, 9.105297882558663e-05, 9.076173836882591e-05, 9.047235504517829e-05, 9.018481114809513e-05, 8.989908919540387e-05, 8.961517192576497e-05, 8.933304229519628e-05, 8.90526834736624e-05, 8.87740788417284e-05, 8.849721198727592e-05, 8.82220667022807e-05, 8.794862697964979e-05, 8.767687701011773e-05, 8.740680117919978e-05, 8.713838406420144e-05, 8.687161043128473e-05, 8.660646523257706e-05, 8.634293360336054e-05, 8.608100085927571e-05, 8.582065249360354e-05, 8.556187417458544e-05, 8.530465174279378e-05, 8.504897120854921e-05, 8.479481874938485e-05, 8.454218070755521e-05, 8.429104358759008e-05, 8.40413940538914e-05, 8.379321892837306e-05, 8.354650518814211e-05, 8.330123996322114e-05, 8.305741053431375e-05, 8.281500433058843e-05, 8.257400892755366e-05, 8.233441204489976e-05, 8.209620154443096e-05, 8.1859365428012e-05, 8.1623891835554e-05, 8.138976904303455e-05, 8.115698546055229e-05, 8.092552963041423e-05, 8.069539022525631e-05, 8.046655604619524e-05, 8.023901602101237e-05, 8.001275920236777e-05, 7.978777476604482e-05, 7.956405200922394e-05, 7.934158034878571e-05, 7.912034931964195e-05, 7.890034857309506e-05, 7.868156787522428e-05, 7.846399710529896e-05, 7.824762625421796e-05, 7.803244542297495e-05, 7.78184448211487e-05, 7.760561476541842e-05, 7.739394567810319e-05, 7.718342808572543e-05, 7.69740526176007e-05, 7.676581000443119e-05, 7.655869107697056e-05, 7.63526867646454e-05, 7.61477880942476e-05, 7.594398618862823e-05, 7.574127226541554e-05, 7.553963763575359e-05, 7.533907370306076e-05, 7.513957196180813e-05, 7.494112399631712e-05, 7.474372147957632e-05, 7.454735617207668e-05, 7.435201992066524e-05, 7.415770465741678e-05, 7.396440239852307e-05, 7.377210524319943e-05, 7.358080537260838e-05, 7.339049504880002e-05, 7.320116661366857e-05, 7.301281248792542e-05, 7.282542517008755e-05, 7.263899723548187e-05, 7.245352133526449e-05, 7.226899019545527e-05, 7.208539661598686e-05, 7.190273346976836e-05, 7.172099370176298e-05, 7.154017032807988e-05, 7.136025643508262e-05, 7.11812451784928e-05, 7.100312978255274e-05, 7.082590353913995e-05, 7.064955980694056e-05, 7.047409201061633e-05, 7.029949363998783e-05, 7.012575824922895e-05, 6.995287945607404e-05, 6.97808509410361e-05, 6.960966644663706e-05, 6.943931977664882e-05, 6.926980479534598e-05, 6.910111542676885e-05, 5.169993424049761e-05, 3.442480812586128e-05], "23": [0.0002874774164274444, 0.00043512288908720926, 0.0005908701017041609, 0.0006019786727194921, 0.0006135126622235994, 0.0006254969685419842, 0.0006379584702231127, 0.0006509262267495548, 0.0006644317041474801, 0.0006785090291710473, 0.0006931952763715012, 0.0007085307931193716, 0.0007245595685601795, 0.0007413296535847624, 0.000758893640229084, 0.000777309210541232, 0.000796639766936573, 0.0008169551584967127, 0.0008383325206710553, 0.0008608572495625197, 0.0008846241366179256, 0.0009097386953559089, 0.0009363187190896338, 0.0009644961178875616, 0.000994419094863242, 0.0010262547371033873, 0.0010601921162299492, 0.0010964460192499767, 0.0011352614640546541, 0.0011769191985851397, 0.0012217424423756251, 0.0012701052097391036, 0.0013224426636778506, 0.001379264100939528, 0.0014411693796335726, 0.0015088698986681116, 0.0015832156643762457, 0.0016652305981498456, 0.0017561591505763073, 0.0018575286543076298, 0.0019712339345298226, 0.0020996539453730883, 0.00224581537111254, 0.0024136265533280066, 0.002608219178298859, 0.00283645933115187, 0.003107732286247045, 0.003435183433032222, 0.003837744575874375, 0.004343558652296272, 0.004995970893106843, 0.005864299250796841, 0.007063124063179532, 0.008782432875722586, 0.011295303138793292, 0.01464244500702095, 0.0170413152857593, 0.015474848973857534, 0.012072383930726991, 0.009325011353741915, 0.0074346077682456175, 0.006127155451568025, 0.00518930415962584, 0.004490765100883085, 0.003953145889796317, 0.003527874674804603, 0.0031837077889950364, 0.0028998061100487366, 0.0026618087443456098, 0.0024595302325827605, 0.002285562156500802, 0.0021343956123898804, 0.0020018537743144004, 0.0018847149034797324, 0.0017804557156109193, 0.0016870728167623992, 0.0016029559860753348, 0.0015267966361005507, 0.0014575206093135615, 0.0013942381114064456, 0.0013362059084461406, 0.0012827984315394983, 0.0012334854397945863, 0.0011878145727999272, 0.0011453975908911093, 0.0011058994267950926, 0.0010690294019521848, 0.0010345341250799834, 0.0010021917094036172, 0.0009718070319351835, 0.0009432078224636694, 0.0009162414178924561, 0.0008907720536952301, 0.0008666785917095409, 0.0008438526045069678, 0.0008221967527972741, 0.0008016234049292719, 0.0007820534574139638, 0.0007634153231629242, 0.0007456440602903724, 0.0007286806192320737, 0.0007124711898660252, 0.000696966633487046, 0.0006821219870517931, 0.0006678960291979625, 0.0006542508992465392, 0.0006411517617963185, 0.0006285665106744873, 0.0006164655069623652, 0.0006048213466096896, 0.0005936086538130069, 0.0005828038968880232, 0.0005723852238315493, 0.0005623323151609846, 0.0005526262519509027, 0.0005432493972678164, 0.0005341852894431565, 0.0005254185458288129, 0.0005169347758538775, 0.0005087205023509591, 0.0005007630902492641, 0.0004930506818422557, 0.0004855721379336588, 0.0004783169842486878, 0.000471275362569104, 0.00046443798611354477, 0.0004577960987391578, 0.0004513414375882464, 0.00044506619884533526, 0.00043896300630669394, 0.00043302488249666543, 0.0004272452220932122, 0.00042161776745018505, 0.00041613658602598626, 0.0004107960495475653, 0.000405590814756109, 0.0004005158055962387, 0.00039556619672394337, 0.0003907373982207758, 0.00038602504141267366, 0.0003814249657014049, 0.0003769332063252684, 0.0003725459829734256, 0.00036825968918532086, 0.00036407088247266734, 0.0003599762751071977, 0.0003559727255225133, 0.000352057230282715, 0.0003482269165747293, 0.0003444790351849533, 0.0003408109539241613, 0.0003372201514676314, 0.0003337042115801983, 0.0003302608176985588, 0.0003268877478452281, 0.0003235828698506828, 0.00032034413686227197, 0.00031716958311984696, 0.00031405731997987817, 0.00031100553217121817, 0.0003080124742668974, 0.00030507646735750495, 0.0003021958959128482, 0.0002993692048196829, 0.0002965948965840017, 0.00029387152868726906, 0.00029119771108696886, 0.00028857210385222355, 0.00028599341492608504, 0.00028346039800666633, 0.0002809718505398183, 0.0002785266118165411, 0.00027612356116879093, 0.0002737616162578735, 0.0002714397314498556, 0.0002691568962728779, 0.00026691213395166373, 0.0002647045000146813, 0.00026253308096981133, 0.0002603969930446377, 0.0002582953809877148, 0.0002562274169273756, 0.0002541922992848688, 0.0002521892517388994, 0.0002502175222386939, 0.00024827638206295605, 0.00024636512492230803, 0.0002444830661028421, 0.00024262954164855157, 0.00024080390758074864, 0.00023900553915236826, 0.0002372338301354516, 0.00023548819214006583, 0.00023376805396305565, 0.00023207286096514442, 0.0002304020744748598, 0.00022875517121810076, 0.0002271316427719411, 0.0002255309950414789, 0.00022395274775872638, 0.00022239643400231816, 0.00022086159973712567, 0.00021934780337279158, 0.00021785461534028441, 0.0002163816176856503, 0.00021492840368006296, 0.0002134945774455586, 0.0002120797535956068, 0.00021068355688983595, 0.0002093056219023826, 0.00020794559270310284, 0.0002066031225511528, 0.00020527787360035307, 0.00020396951661581306, 0.00020267773070134344, 0.00020140220303709687, 0.0002001426286271279, 0.00019889871005632532, 0.00019767015725631962, 0.0001964566872800603, 0.0001952580240846393, 0.00019407389832198246, 0.00019290404713710505, 0.00019174821397366804, 0.000190606148386446, 0.00018947760586044364, 0.00018836234763641734, 0.00018726014054251718, 0.00018617075683182555, 0.00018509397402547648, 0.0001840295747612345, 0.00018297734664726275, 0.00018193708212085232, 0.00018090857831194176, 0.00017989163691128587, 0.00017888606404301206, 0.00017789167014139364, 0.00017690826983175637, 0.00017593568181530804, 0.00017497372875773879, 0.000174022237181423, 0.00017308103736116462, 0.00017214996322330227, 0.00017122885224802207, 0.00017031754537480607, 0.00016941588691088001, 0.0001685237244425733, 0.00016764090874943406, 0.0001667672937210457, 0.00016590273627642695, 0.00016504709628592217, 0.00016420023649551225, 0.00016336202245341707, 0.00016253232243893377, 0.0001617110073934752, 0.00016089795085365798, 0.00016009302888637066, 0.00015929612002582154, 0.00015850710521245445, 0.00015772586773366387, 0.00015695229316622556, 0.00015618626932045417, 0.0001554276861859842, 0.00015467643587909534, 0.00015393241259157277, 0.00015319551254103345, 0.00015246563392269042, 0.00015174267686246136, 0.00015102654337142036, 0.00015031713730152948, 0.00014961436430260965, 0.00014891813178052697, 0.0001482283488565176, 0.00014754492632763712, 0.00014686777662833785, 0.00014619681379307207, 0.00014553195341988946, 0.00014487311263506082, 0.00014422021005865574, 0.00014357316577104335, 0.00014293190128024751, 0.0001422963394902507, 0.00014166640467009627, 0.0001410420224237821, 0.00014042311966100098, 0.00013980962456860518, 0.00013920146658284954, 0.00013859857636233026, 0.00013800088576162157, 0.00013740832780562693, 0.000136820836664547, 0.0001362383476295006, 0.00013566079708878212, 0.00013508812250468194, 0.0001345202623909432, 0.0001339571562907599, 0.0001333987447552853, 0.00013284496932274768, 0.00013229577249804412, 0.0001317510977328356, 0.00013121088940612867, 0.00013067509280536817, 0.00013014365410796621, 0.00012961652036325752, 0.0001290936394749247, 0.00012857496018384515, 0.00012806043205134383, 0.00012755000544282383, 0.00012704363151182018, 0.0001265412621844291, 0.00012604285014408234, 0.0001255483488166928, 0.00012505771235614792, 0.00012457089563014254, 0.00012408785420635308, 0.00012360854433891036, 0.0001231329229551815, 0.00012266094764288858, 0.0001221925766374999, 0.00012172776880990396, 0.0001212664836543613, 0.00012080868127676127, 0.00012035432238312113, 0.00011990336826832265, 0.00011945578080513184, 0.00011901152243346382, 0.00011857055614986716, 0.00011813284549725312, 0.00011769835455484884, 0.00011726704792836944, 0.00011683889074041687, 0.00011641384862106734, 0.00011599188769867724, 0.00011557297459088637, 0.0001151570763958266, 0.00011474416068349893, 0.0001143341954873331, 0.00011392714929595744, 0.00011352299104512315, 0.00011312169010979528, 0.00011272321629640857, 0.0001123275398353161, 0.0001119346313733755, 0.00011154446196667066, 0.00011115700307341355, 0.00011077222654699413, 0.00011039010462915791, 0.00011001060994332248, 0.00010963371548805982, 0.00010925939463067921, 0.00010888762110095214, 0.00010851836898497569, 0.00010815161271914307, 0.00010778732708424678, 0.00010742548719971129, 0.00010706606851790925, 0.00010670904681861925, 0.00010635439820359203, 0.00010600209909120537, 0.00010565212621125049, 0.00010530445659978944, 0.00010495906759415401, 0.00010461593682802369, 0.00010427504222656814, 0.00010393636200174129, 0.00010359987464763723, 0.00010326555893591947, 0.00010293339391137586, 0.00010260335888754243, 0.00010227543344238202, 0.00010194959741410149, 0.00010162583089701745, 0.0001013041142374864, 0.00010098442802992817, 0.00010066675311294079, 0.00010035107056547197, 0.00010003736170304251, 9.972560807407632e-05, 9.9415791456279e-05, 9.910789385309138e-05, 9.880189749018912e-05, 9.849778481208265e-05, 9.819553847875981e-05, 9.789514136237039e-05, 9.75965765440107e-05, 9.729982731052768e-05, 9.70048771514201e-05, 9.671170975577643e-05, 9.642030900925265e-05, 9.613065899111992e-05, 9.584274397138086e-05, 9.555654840792198e-05, 9.527205694370158e-05, 9.498925440400318e-05, 9.4708125793753e-05, 9.442865629486954e-05, 9.415083126364098e-05, 9.387463622818307e-05, 9.36000568859224e-05, 9.332707910113151e-05, 9.305568890248799e-05, 9.278587248071006e-05, 9.251761618621412e-05, 9.225090652679447e-05, 9.198573016538014e-05, 9.172207391779296e-05, 9.145992475058164e-05, 9.119926977887753e-05, 9.094009626425025e-05, 9.068239161266645e-05, 9.042614337244557e-05, 9.017133923223634e-05, 8.99179670190636e-05, 8.966601469637139e-05, 8.941547036213547e-05, 8.916632224698888e-05, 8.89185587123612e-05, 8.867216824868069e-05, 8.842713947359217e-05, 8.818346113018992e-05, 8.794112208531198e-05, 8.770011132784425e-05, 8.746041796703535e-05, 8.722203123087036e-05, 8.698494046445714e-05, 8.674913512842483e-05, 8.651460479737995e-05, 8.628133915837319e-05, 8.604932800935662e-05, 8.58185612577277e-05, 8.558902891886243e-05, 8.536072111465785e-05, 8.513362807213255e-05, 8.490774012201481e-05, 8.468304769738771e-05, 8.445954133233825e-05, 8.423721166061116e-05, 8.401604941431425e-05, 8.37960454226306e-05, 8.357719061053735e-05, 8.335947599757512e-05, 8.314289269661937e-05, 8.292743191265449e-05, 8.271308494160005e-05, 8.249984316912214e-05, 6.171577355212202e-05, 4.1091017065831804e-05], "24": [0.00015439206476900748, 0.00023329214651159988, 0.0003157020738388744, 0.00032048875107312563, 0.0003254227220650463, 0.0003305108872884689, 0.0003357605847968886, 0.00034117962544305227, 0.0003467763315533866, 0.0003525595794589185, 0.0003585388463385714, 0.0003647242618933045, 0.0003711266654420049, 0.00037775766911402736, 0.00038462972791094327, 0.0003917562175239104, 0.000399151520926108, 0.00040683112491561097, 0.00041481172796732093, 0.0004231113609685437, 0.00043174952266816785, 0.0004407473319722175, 0.0004501276995789124, 0.00045991552187658484, 0.0004701379005432348, 0.00048082439190639403, 0.0004920072908702229, 0.0005037219551236197, 0.0005160071764467726, 0.0005289056072825674, 0.000542464252395576, 0.0005567350374845817, 0.0005717754691478576, 0.0005876494037572349, 0.0006044279467525166, 0.0006221905088524978, 0.0006410260519979438, 0.0006610345659036626, 0.0006823288264502179, 0.0007050365005355197, 0.0007293026794519283, 0.0007552929457620014, 0.0007831971089760953, 0.0008132337858465474, 0.0008456560557103411, 0.0008807584956800498, 0.0009188860028159696, 0.0009604449528207335, 0.0010059174453680196, 0.0010558796723120815, 0.0011110258588715657, 0.0011721998353051444, 0.0012404372022887342, 0.0013170224265555439, 0.0014035673236100746, 0.0015021207207395152, 0.0016153244501657252, 0.0017466396025347997, 0.0019006816643732443, 0.002083728226276828, 0.002304506309366008, 0.0025754414730495036, 0.0029146767912254716, 0.003349352646085563, 0.003920743841252639, 0.004690897792274975, 0.005742984829942385, 0.007129085418795883, 0.008602313926459352, 0.009192925643225137, 0.008266451013604383, 0.00675481171897752, 0.0054488906203886784, 0.0044754113647655505, 0.0037621003574903017, 0.0032297813115120433, 0.002822175096882727, 0.0025021361956406632, 0.002245173637868651, 0.002034821668752344, 0.0018597317459433066, 0.0017118841925157125, 0.0015854774426646687, 0.001476224054268346, 0.0013808940695667971, 0.0012970118544860985, 0.001222650323499594, 0.0011562883526734671, 0.0010967100778728656, 0.0010429325198179483, 0.0009941527272151018, 0.0009497086025972755, 0.000909049474297891, 0.0008717137135580241, 0.0008373115141217763, 0.0008055115027440341, 0.0007760302259041647, 0.0007486238195070883, 0.0007230813522509255, 0.0006992194643127687, 0.0006768780173914431, 0.0006559165409245899, 0.0006362113099380921, 0.0006176529276373552, 0.0006001443141019412, 0.0005835990238285714, 0.0005679398311844126, 0.0005530975353800577, 0.0005390099462910299, 0.0005256210200376018, 0.0005128801191845711, 0.0005007413771245692, 0.0004891631499453851, 0.00047810754206803116, 0.0004675399943417824, 0.0004574289252204226, 0.00044774541721663097, 0.0004384629421139214, 0.00042955711946579105, 0.0004210055037758721, 0.0004127873964663902, 0.0004048836793338879, 0.0003972766666838349, 0.00038994997374706784, 0.0003828883993259815, 0.00037607782090840413, 0.00036950510073203036, 0.00036315800148944706, 0.00035702511053966663, 0.0003510957716420345, 0.00034536002335620495, 0.00033980854336148014, 0.0003344325980427418, 0.0003292239967712585, 0.0003241750503783945, 0.0003192785333805781, 0.0003145276495663267, 0.00030991600060151036, 0.0003054375573486321, 0.00030108663363045973, 0.000296857862198444, 0.00029274617269290856, 0.00028874677140513556, 0.0002848551226718253, 0.00028106693175047317, 0.00027737812903998535, 0.000273784855524915, 0.00027028344933403327, 0.0002668704333150468, 0.0002635425035369941, 0.00026029651864049625, 0.0002571294899638781, 0.0002540385723800067, 0.000251021055784918, 0.00024807435718475035, 0.0002451960133325466, 0.0002423836738708707, 0.0002396350949401358, 0.00023694813321620536, 0.0002343207403439992, 0.000231750957736782, 0.00022923691171338118, 0.00022677680894803772, 0.0002243689322096951, 0.00022201163636944213, 0.0002197033446566656, 0.00021744254514601078, 0.00021522778745874122, 0.00021305767966335284, 0.00021093088536158018, 0.0002088461209469884, 0.00020680215302431096, 0.00020479779597867858, 0.00020283190968466705, 0.00020090339734588804, 0.00019901120345649533, 0.00019715431187668906, 0.00019533174401485182, 0.00019354255710945462, 0.00019178584260443702, 0.00019006072461216555, 0.00018836635845853017, 0.0001867019293050714, 0.00018506665084345406, 0.00018345976405789542, 0.00018188053605142665, 0.00018032825893220998, 0.00017880224875634304, 0.0001773018445238508, 0.00017582640722474047, 0.00017437531893226075, 0.00017294798194066315, 0.00017154381794490974, 0.00017016226725999437, 0.0001688027880776494, 0.00016746485575838132, 0.0001661479621568619, 0.00016485161497888605, 0.0001635753371681847, 0.00016231866632146274, 0.00016108115413018354, 0.000159862365847672, 0.0001586618797802193, 0.00015747928680091174, 0.00015631418988503454, 0.0001551662036659421, 0.00015403495401032516, 0.00015292007761192111, 0.00015182122160271378, 0.000150738043180801, 0.00014967020925402575, 0.00014861739609864735, 0.00014757928903234285, 0.00014655558210076975, 0.00014554597777708596, 0.00014455018667380642, 0.00014356792726640896, 0.00014259892562808562, 0.00014164291517519247, 0.00014069963642286432, 0.0001397688367503103, 0.00013885027017536753, 0.0001379436971378659, 0.00013704888429145245, 0.000136165604303422, 0.00013529363566225334, 0.0001344327624925059, 0.00013358277437670467, 0.0001327434661839532, 0.00013191463790496007, 0.00013109609449320458, 0.00013028764571197638, 0.00012948910598703712, 0.0001287002942646649, 0.00012792103387485293, 0.00012715115239944318, 0.00012639048154500592, 0.00012563885702022545, 0.0001248961184176481, 0.00012416210909961376, 0.00012343667608815626, 0.00012271966995875506, 0.00012201094473776333, 0.00012131035780336857, 0.00012061776978994425, 0.00011993304449565799, 0.00011925604879320744, 0.00011858665254356139, 0.00011792472851258827, 0.00011727015229045753, 0.00011662280221372368, 0.00011598255928994994, 0.00011534930712481455, 0.0001147229318516053, 0.00011410332206297254, 0.00011349036874489482, 0.00011288396521275842, 0.00011228400704947397, 0.00011169039204555563, 0.00011110302014109011, 0.00011052179336952666, 0.00010994661580322138, 0.0001093773935006728, 0.00010881403445538442, 0.00010825644854631291, 0.00010770454748980668, 0.00010715824479302059, 0.00010661745570875376, 0.00010608209719162639, 0.00010555208785556986, 0.000105027347932603, 0.00010450779923283102, 0.00010399336510558944, 0.00010348397040176602, 0.0001029795414372212, 0.00010248000595726815, 0.00010198529310215556, 0.00010149533337359372, 0.00010101005860220192, 0.00010052940191590111, 0.0001000532977092033, 9.958168161335297e-05, 9.911449046735969e-05, 9.865166228975663e-05, 9.819313625123192e-05, 9.77388526479681e-05, 9.72887528757356e-05, 9.684277940469533e-05, 9.640087575488687e-05, 9.596298647241279e-05, 9.552905710619991e-05, 9.509903418546912e-05, 9.467286519777455e-05, 9.425049856761265e-05, 9.383188363563056e-05, 9.341697063837064e-05, 9.300571068856524e-05, 9.259805575591564e-05, 9.219395864841972e-05, 9.1793372994152e-05, 9.139625322353042e-05, 9.10025545520386e-05, 9.061223296339108e-05, 9.022524519314244e-05, 8.984154871268184e-05, 8.946110171367804e-05, 8.908386309288503e-05, 8.87097924373433e-05, 8.833885000995051e-05, 8.797099673538988e-05, 8.760619418642226e-05, 8.724440457048469e-05, 8.68855907166634e-05, 8.652971606295383e-05, 8.617674464384612e-05, 8.582664107821035e-05, 8.54793705574739e-05, 8.513489883409753e-05, 8.479319221029695e-05, 8.44542175270771e-05, 8.411794215349686e-05, 8.37843339762017e-05, 8.345336138920232e-05, 8.312499328389247e-05, 8.279919903931372e-05, 8.247594851261758e-05, 8.215521202979101e-05, 8.183696037656679e-05, 8.152116478955657e-05, 8.120779694758628e-05, 8.089682896322869e-05, 8.058823337454161e-05, 8.028198313696465e-05, 7.997805161543957e-05, 7.96764125766795e-05, 7.937704018162385e-05, 7.907990897806111e-05, 7.878499389341429e-05, 7.84922702276994e-05, 7.820171364661047e-05, 7.791330017479709e-05, 7.762700618926031e-05, 7.734280841290601e-05, 7.706068390823663e-05, 7.678061007117911e-05, 7.6502564625058e-05, 7.622652561467067e-05, 7.59524714005282e-05, 7.56803806531916e-05, 7.541023234774082e-05, 7.514200575835953e-05, 7.48756804530337e-05, 7.461123628837309e-05, 7.434865340451474e-05, 7.408791222017036e-05, 7.382899342775001e-05, 7.357187798859875e-05, 7.331654712833037e-05, 7.306298233225654e-05, 7.281116534092081e-05, 7.256107814569816e-05, 7.231270298452025e-05, 7.206602233766186e-05, 7.182101892362527e-05, 7.157767569509618e-05, 7.133597583500446e-05, 7.109590275265033e-05, 7.085744007988192e-05, 7.062057166740959e-05, 7.038528158114254e-05, 7.015155409861827e-05, 6.991937370550925e-05, 6.96887250921733e-05, 6.945959315030783e-05, 6.923196296963395e-05, 6.90058198346816e-05, 6.878114922160133e-05, 6.855793679506071e-05, 6.83361684052107e-05, 6.811583008466189e-05, 6.789690804558659e-05, 6.767938867682586e-05, 6.746325854107242e-05, 6.724850437210374e-05, 6.703511307206636e-05, 6.682307170882313e-05, 6.661236751331616e-05, 6.6402987877037e-05, 6.619492034948689e-05, 6.598815263571907e-05, 6.578267259391554e-05, 6.557846823300733e-05, 6.537552771035837e-05, 6.517383932944368e-05, 6.497339153763519e-05, 6.477417292398112e-05, 6.457617221703633e-05, 6.437937828275251e-05, 6.418378012237389e-05, 6.398936687040424e-05, 6.379612779257738e-05, 6.36040522838979e-05, 6.3413129866693e-05, 6.322335018870934e-05, 6.303470302124177e-05, 6.284717825729283e-05, 6.266076590978339e-05, 6.247545610975018e-05, 6.22912391046277e-05, 6.210810525653748e-05, 6.19260450405948e-05, 6.174504904326539e-05, 6.156510796073995e-05, 6.138621259734771e-05, 6.120835386397479e-05, 6.103152277654022e-05, 6.0855710454475855e-05, 6.06809081192412e-05, 6.050710709286239e-05, 6.03342987964949e-05, 6.0162474749019445e-05, 5.999162656563963e-05, 5.982174595653319e-05, 5.965282472550372e-05, 5.948485476866412e-05, 5.9317828073140766e-05, 5.9151736715797874e-05, 5.898657286199222e-05, 5.882232876432646e-05, 5.865899676145268e-05, 5.8496569276873746e-05, 5.833503881777345e-05, 5.817439797386424e-05, 5.801463941625289e-05, 5.785575589633299e-05, 5.7697740244674484e-05, 5.754058536995964e-05, 5.738428425791516e-05, 5.7228829970270084e-05, 5.7074215643729255e-05, 5.692043448896179e-05, 5.676747978961456e-05, 5.661534490132026e-05, 5.6464023250749464e-05, 5.63135083346569e-05, 5.6163793718951334e-05, 5.601487303777874e-05, 5.586673999261875e-05, 5.571938835140505e-05, 5.5572811947630586e-05, 5.542700467951525e-05, 5.528196050913828e-05, 5.513767346161334e-05, 5.4994137624266586e-05, 5.485134714582646e-05, 5.4709296235642205e-05, 5.456797916287381e-05, 5.4427390255748804e-05, 5.428752390078963e-05, 5.414837454206952e-05, 5.400993668047668e-05, 5.3872204872987365e-05, 5.3735173731965825e-05, 5.3598837924435184e-05, 5.3463192171412355e-05, 5.33282312472133e-05, 5.3193949978784795e-05, 5.3060343245043374e-05, 5.292740597622445e-05, 5.279513315324102e-05, 5.266351980705214e-05, 5.2532561018040554e-05, 5.240225191539992e-05, 5.227258767653341e-05, 5.2143563526445944e-05, 5.2015174737181365e-05, 5.188741662723197e-05, 5.1760284560956564e-05, 5.163377394804322e-05, 5.150788024294372e-05, 5.138259894433193e-05, 5.125792559456719e-05, 5.113385577916322e-05, 5.101038512627969e-05, 5.088750930618345e-05, 5.076522403076781e-05, 5.064352505304099e-05, 5.0522408166637094e-05, 5.0401869205331416e-05, 5.028190404256038e-05, 5.0162508590963e-05, 5.0043678801891813e-05, 4.992541066498023e-05, 4.9807700207678886e-05, 4.969054349481342e-05, 4.9573936628148346e-05, 4.945787574594248e-05, 4.9342357022547264e-05, 4.922737666796173e-05, 4.9112930927430466e-05, 4.899901608103235e-05, 4.888562844327762e-05, 4.877276436271033e-05, 4.866042022151409e-05, 4.854859243513752e-05, 4.84372774518889e-05, 4.832647175258431e-05, 4.821617185016472e-05, 4.810637428933268e-05, 4.79970756461914e-05, 4.7888272527886576e-05, 4.777996157226724e-05, 4.767213944751558e-05, 4.756480285182919e-05, 4.745794851307207e-05, 4.735157318844462e-05, 4.72456736641555e-05, 4.714024675509806e-05, 4.703528930453102e-05, 4.693079818376339e-05, 4.682677029184357e-05, 4.672320255525274e-05, 4.6620091927602016e-05, 4.651743538933386e-05, 4.641522994742728e-05, 4.631347263510704e-05, 4.621216051155652e-05, 4.611129066163449e-05, 4.601086019559546e-05, 4.5910866248813816e-05, 4.5811305981511333e-05, 4.571217657848629e-05, 4.5613475248859226e-05, 4.5515199225788556e-05, 4.541734576623464e-05, 4.531991215069323e-05, 4.522289568294584e-05, 4.512629368981104e-05, 4.50301035208967e-05, 4.493432254836884e-05, 4.483894816668986e-05, 4.474397779240479e-05, 4.4649408863896724e-05, 4.4555238841158856e-05, 4.4461465205566994e-05, 4.43680854596551e-05, 4.42750971268935e-05, 3.313687331360197e-05, 2.206817158046633e-05], "25": [0.0002079492918489119, 0.0003144618191531184, 0.00042621792021661336, 0.0004333865585795754, 0.00044080028912695446, 0.0004484718904086332, 0.0004564150443195829, 0.0004646444172956247, 0.0004731757504198736, 0.00048202595960098637, 0.0004912132471603572, 0.0005007572263720219, 0.0005106790607422237, 0.0005210016201027055, 0.000531749655931813, 0.000542949998721462, 0.0005546317806895863, 0.0005668266877136894, 0.0005795692450526554, 0.0005928971422573265, 0.0006068516036784396, 0.0006214778122050578, 0.000636825395360492, 0.0006529489847130379, 0.0006699088618120566, 0.0006877717066471892, 0.000706611468093788, 0.000726510380139225, 0.0007475601531292682, 0.0007698633761576224, 0.0007935351754794819, 0.0008187051850442907, 0.0008455198997018203, 0.0008741455004133034, 0.0009047712653732622, 0.0009376137133682779, 0.0009729216688411437, 0.0010109824960642712, 0.0010521298283849866, 0.0010967532261350887, 0.0011453103458882075, 0.001198342412717411, 0.001256494083710225, 0.0013205392177068325, 0.0013914146890534557, 0.0014702653064720137, 0.001558504289928664, 0.0016578958942317517, 0.0017706701092656356, 0.00189968470149288, 0.0020486585652981903, 0.0022225148764520226, 0.0024278973273804466, 0.0026739659227629216, 0.0029736552720727254, 0.003345713722123321, 0.003818071862771452, 0.004433412858112701, 0.005257862214618265, 0.0063907788463905294, 0.007952381383080406, 0.009922359246391293, 0.011533296373014876, 0.011254527595034635, 0.009412114286581468, 0.007516911284733505, 0.006071897777884452, 0.0050273413150808645, 0.004263058187274517, 0.0036885667607167195, 0.0032445865461058574, 0.0028928056424763816, 0.0026080071960181404, 0.002373147936203992, 0.0021763903717513943, 0.0020092993468620525, 0.0018657226011170086, 0.001741078263869487, 0.0016318897611681405, 0.001535474842570817, 0.0014497329668083853, 0.001372996927121469, 0.0013039273486132722, 0.001241436375261615, 0.0011846316006168132, 0.0011327742781977433, 0.0010852477632279152, 0.0010415333913817207, 0.0010011918357045592, 0.0009638485487115105, 0.0009291822857783955, 0.0008969159773455529, 0.0008668094092893713, 0.0008386533080959101, 0.0008122645268540117, 0.0007874821008168077, 0.0007641639950515927, 0.0007421844068327598, 0.0007214315156594268, 0.0007018055967377526, 0.0006832174313457162, 0.0006655869610579781, 0.0006488421433439122, 0.0006329179742932551, 0.0006177556507118809, 0.0006033018489695177, 0.000589508102075545, 0.0005763302597392974, 0.0005637280188127412, 0.0005516645136518151, 0.0005401059576714596, 0.0005290213287902914, 0.0005183820926269194, 0.00050816195827063, 0.0004983366622443317, 0.000488883776938108, 0.00047978254034229163, 0.0004710137043696421, 0.0004625593994430736, 0.0004544030133512663, 0.000446529082649816, 0.00043892319511891107, 0.00043157190198716, 0.00042446263880017575, 0.000417583653957408, 0.0004109239440645059, 0.00040447319535524926, 0.00039822173052889994, 0.00039216046042787867, 0.00038628084004981966, 0.00038057482844726246, 0.0003750348521200965, 0.0003696537715511373, 0.0003644248505745923, 0.00035934172830166106, 0.0003543983933577229, 0.0003495891602121616, 0.0003449086474052862, 0.0003403517574973761, 0.0003359136585830172, 0.00033158976723012944, 0.0003273757327171855, 0.000323267422454919, 0.00031926090848999604, 0.0003153524549981215, 0.00031153850668300104, 0.0003078156780055831, 0.00030418074317509333, 0.0003006306268397306, 0.00029716239542063776, 0.00029377324903792146, 0.0002904605139820782, 0.00028722163568830906, 0.00028405417217497675, 0.0002809557879108551, 0.00027792424807884374, 0.0002749574132065296, 0.0002720532341365784, 0.0002692097473120738, 0.0002664250703540829, 0.0002636973979105326, 0.0002610249977571736, 0.00025840620713291534, 0.0002558394292933241, 0.00025332313026728477, 0.0002508558358029346, 0.0002484361284901442, 0.00024606264504776473, 0.00024373407376474248, 0.0002414491520849798, 0.00023920666432666188, 0.00023700543952734482, 0.0002348443494068293, 0.00023272230644037496, 0.00023063826203532695, 0.00022859120480473675, 0.00022658015893203354, 0.00022460418262119103, 0.00022266236662720452, 0.00022075383286206273, 0.00021887773307174952, 0.00021703324758008883, 0.0002152195840955082, 0.00021343597657707387, 0.00021168168415641112, 0.00020995599011232476, 0.0002082582008951056, 0.0002065876451977819, 0.00020494367307165637, 0.00020332565508371944, 0.00020173298151364113, 0.00020016506158817272, 0.0001986213227509407, 0.00019710120996575554, 0.00019560418505165368, 0.00019412972604799478, 0.00019267732660801102, 0.00019124649541937897, 0.00018983675565041982, 0.00018844764442056978, 0.00018707871229391778, 0.00018572952279464997, 0.00018439965194330874, 0.0001830886878128024, 0.00018179623010321788, 0.000180521889734504, 0.00017926528845615576, 0.00017802605847307414, 0.00017680384208684864, 0.00017559829135167096, 0.00017440906774424277, 0.00017323584184701378, 0.00017207829304409714, 0.0001709361092292729, 0.00016980898652555303, 0.00016869662901578138, 0.00016759874848371381, 0.00016651506416515708, 0.00016544530250869134, 0.00016438919694555267, 0.00016334648766826542, 0.00016231692141765994, 0.00016130025127785808, 0.0001602962364789297, 0.0001593046422068881, 0.00015832523942065917, 0.0001573578046757752, 0.00015640211995448714, 0.00015545797250202383, 0.0001545251546687609, 0.00015360346375800453, 0.0001526927018792058, 0.0001517926758063802, 0.00015090319684147324, 0.00015002408068251602, 0.00014915514729635796, 0.00014829622079579472, 0.00014744712932091244, 0.00014660770492449962, 0.00014577778346132008, 0.00014495720448114063, 0.0001441458111253659, 0.00014334345002709506, 0.00014254997121451285, 0.00014176522801746718, 0.00014098907697711135, 0.00014022137775851276, 0.00013946199306607234, 0.00013871078856169194, 0.00013796763278558694, 0.00013723239707960213, 0.00013650495551298077, 0.00013578518481047576, 0.0001350729642827371, 0.00013436817575885094, 0.00013367070352099419, 0.00013298043424112788, 0.0001322972569196145, 0.000131621062825732, 0.00013095174543999925, 0.0001302892003982489, 0.00012963332543740333, 0.0001289840203428536, 0.00012834118689742627, 0.0001277047288318818, 0.00012707455177685324, 0.00012645056321621426, 0.00012583267244181115, 0.0001252207905095154, 0.0001246148301965489, 0.0001240147059600559, 0.00012342033389684093, 0.00012283163170427253, 0.00012224851864231417, 0.00012167091549660625, 0.00012109874454260342, 0.000120531929510716, 0.00011997039555241994, 0.00011941406920733682, 0.00011886287837117641, 0.00011831675226459289, 0.00011777562140290804, 0.00011723941756663797, 0.00011670807377283387, 0.00011618152424718052, 0.00011565970439686953, 0.00011514255078418224, 0.00011463000110080633, 0.00011412199414278891, 0.00011361846978617824, 0.00011311936896333269, 0.00011262463363980539, 0.00011213420679185837, 0.00011164803238455596, 0.00011116605535042345, 0.0001106882215686682, 0.00011021447784491191, 0.00010974477189145354, 0.0001092790523080468, 0.00010881726856314295, 0.00010835937097561917, 0.00010790531069696405, 0.0001074550396939086, 0.00010700851073148818, 0.0001065656773565367, 0.00010612649388156743, 0.00010569091536906257, 0.00010525889761616011, 0.00010483039713969289, 0.00010440537116160379, 0.00010398377759471165, 0.00010356557502882061, 0.00010315072271716099, 0.00010273918056316616, 0.0001023309091075439, 0.00010192586951566632, 0.00010152402356526932, 0.00010112533363442145, 0.00010072976268978632, 0.00010033727427515715, 9.994783250025604e-05, 9.956140202980434e-05, 9.917794807282506e-05, 9.879743637220318e-05, 9.8419833194496e-05, 9.80451053199564e-05, 9.767322003279426e-05, 9.730414511165627e-05, 9.6937848820321e-05, 9.657429989860072e-05, 9.621346755345839e-05, 9.585532145030333e-05, 9.549983170449143e-05, 9.51469688730244e-05, 9.479670394641318e-05, 9.444900834073094e-05, 9.410385388983824e-05, 9.376121283777589e-05, 9.342105783133397e-05, 9.308336191276285e-05, 9.274809851265261e-05, 9.24152414429757e-05, 9.208476489026039e-05, 9.175664340892067e-05, 9.143085191472572e-05, 9.110736567840849e-05, 9.078616031940695e-05, 9.046721179974785e-05, 9.01504964180403e-05, 8.983599080360544e-05, 8.952367191073852e-05, 8.921351701307221e-05, 8.890550369806644e-05, 8.859960986161033e-05, 8.829581370273096e-05, 8.799409371843048e-05, 8.769442869859307e-05, 8.739679772101552e-05, 8.7101180146558e-05, 8.680755561435777e-05, 8.651590403715902e-05, 8.622620559673236e-05, 8.593844073938633e-05, 8.565259017156625e-05, 8.536863485555041e-05, 8.508655600521425e-05, 8.48063350818878e-05, 8.452795379030425e-05, 8.425139407461089e-05, 8.397663811446757e-05, 8.370366832121943e-05, 8.343246733414204e-05, 8.316301801676873e-05, 8.289530345327204e-05, 8.262930694492409e-05, 8.23650120066341e-05, 8.210240236353577e-05, 8.18414619476485e-05, 8.158217489460067e-05, 8.132452554041468e-05, 8.106849841835108e-05, 8.081407825582114e-05, 8.0561249971341e-05, 8.030999867155201e-05, 8.006030964830547e-05, 7.981216837578544e-05, 7.956556050769401e-05, 7.932047187448665e-05, 7.907688848065659e-05, 7.883479650207839e-05, 7.859418228338363e-05, 7.835503233539382e-05, 7.811733333260864e-05, 7.78810721107239e-05, 7.764623566420317e-05, 7.741281114389173e-05, 7.718078585467294e-05, 7.695014725316531e-05, 7.672088294546919e-05, 7.64929806849381e-05, 7.626642836999833e-05, 7.604121404201573e-05, 7.581732588318464e-05, 7.559475221446282e-05, 7.537348149354057e-05, 7.515350231284417e-05, 7.493480339758211e-05, 7.471737360380895e-05, 7.450120191654093e-05, 7.428627744788764e-05, 7.407258943523423e-05, 7.386012723943821e-05, 7.364888034306567e-05, 7.343883834865567e-05, 7.32299909770114e-05, 7.302232806553975e-05, 7.281583956657003e-05, 7.261051554576669e-05, 7.240634618051947e-05, 7.220332175838067e-05, 7.200143267552487e-05, 7.180066943523497e-05, 7.160102264641288e-05, 7.140248302211234e-05, 7.12050413781149e-05, 7.100868863148172e-05, 7.081341579919298e-05, 7.061921399676193e-05, 7.042607443689078e-05, 7.023398842814538e-05, 7.004294737365155e-05, 6.985294276981256e-05, 6.966396620504444e-05, 6.947600935855034e-05, 6.9289063999068e-05, 6.910312198369966e-05, 6.891817525671401e-05, 6.873421584838619e-05, 6.855123587385279e-05, 6.836922753198576e-05, 6.818818310428341e-05, 6.800809495377663e-05, 6.78289555239702e-05, 6.765075733775542e-05, 6.74734929964005e-05, 6.72971551785112e-05, 6.71217366390261e-05, 6.694723020822429e-05, 6.677362879074567e-05, 6.660092536464435e-05, 6.64291129804118e-05, 6.62581847600749e-05, 6.608813389626309e-05, 6.591895365130777e-05, 6.575063735635233e-05, 6.558317841047613e-05, 6.541657027983144e-05, 6.52508064967909e-05, 6.508588065912236e-05, 6.492178642914984e-05, 6.475851753294199e-05, 6.459606775952717e-05, 6.443443096009682e-05, 6.427360104721844e-05, 6.411357199410029e-05, 6.395433783380668e-05, 6.379589265854251e-05, 6.363823061890516e-05, 6.348134592316506e-05, 6.33252328365705e-05, 6.316988568063768e-05, 6.301529883246502e-05, 6.286146672405469e-05, 6.270838384164423e-05, 6.255604472504497e-05, 6.240444396700691e-05, 6.225357621255087e-05, 6.21034361583661e-05, 6.195401855217486e-05, 6.180531819212283e-05, 6.165732992617535e-05, 6.151004865152255e-05, 6.136346931399277e-05, 6.121758690747182e-05, 6.107239647334667e-05, 6.092789309991628e-05, 6.0784071921865225e-05, 6.064092811970385e-05, 6.049845691923282e-05, 6.035665359101222e-05, 6.021551344983839e-05, 6.0075031854227863e-05, 5.99352042059059e-05, 5.9796025949318264e-05, 5.965749257110957e-05, 4.463969969974613e-05, 2.972544594019351e-05], "26": [0.0003104179297352945, 0.00046996257751362463, 0.0006385074628631284, 0.0006508578258166413, 0.0006636950184907689, 0.0006770483813894086, 0.0006909496591121014, 0.0007054332515189563, 0.0007205364970265602, 0.0007362999929301654, 0.0007527679585179465, 0.0007699886477914495, 0.000788014819873914, 0.0008069042767269302, 0.0008267204796719237, 0.000847533258510336, 0.000869419629862568, 0.0008924647448397996, 0.0009167629905039334, 0.0009424192749937614, 0.0009695505330072093, 0.0009982874969362405, 0.0010287767898932015, 0.0010611834108693989, 0.001095693700307552, 0.0011325188977832652, 0.0011718994341110114, 0.001214110140561581, 0.0012594666115663927, 0.0013083330293392694, 0.0013611318564980312, 0.0014183559364923926, 0.0014805837268116048, 0.0015484986494103737, 0.001622913911033772, 0.0017048046759554519, 0.0017953502473102626, 0.001895990061046962, 0.00200849902907091, 0.002135090432382029, 0.002278558745441109, 0.002442481477344775, 0.0026315101244193395, 0.0028517988716485624, 0.00311165176836142, 0.0034225262144870904, 0.0038006351016638172, 0.004269585813796734, 0.004864865365411271, 0.005641663678848812, 0.006688573399401384, 0.008149738128894907, 0.010244553427134801, 0.013165491152165408, 0.016266476812433178, 0.016764275242782716, 0.013994577006591416, 0.010896181962952266, 0.008603981346724488, 0.00700778711883443, 0.0058735935177351125, 0.005039295871155415, 0.0044048227019399784, 0.003908218321699686, 0.0035099806260421355, 0.0031840507500172435, 0.002912668981336243, 0.0026833702087797843, 0.002487174279754094, 0.002317461192199634, 0.0021692507974938745, 0.0020387287303711213, 0.0019229265379190179, 0.0018195009440815225, 0.0017265783986194008, 0.0016426435704654484, 0.0015664580174439737, 0.0014969999587846929, 0.0014334190528810587, 0.0013750020085953564, 0.0013211461285770458, 0.0012713387356054519, 0.0012251410145665263, 0.001182175205446263, 0.001142114365574212, 0.0011046741205814744, 0.00106960596844256, 0.001036691806500637, 0.0010057394290475107, 0.0009765788007652907, 0.0009490589546543954, 0.0009230453958586061, 0.0008984179178176383, 0.0008750687564199242, 0.0008529010227364574, 0.0008318273665471872, 0.000811768832005199, 0.0007926538740018626, 0.0007744175095338339, 0.0007570005829601541, 0.0007403491277247564, 0.0007244138100981601, 0.0007091494429109336, 0.0006945145592239442, 0.0006804710374967925, 0.0006669837711457705, 0.0006540203764816539, 0.0006415509339290513, 0.0006295477581882193, 0.0006179851936345117, 0.0006068394317824707, 0.0005960883480891312, 0.0005857113557490438, 0.0005756892744534819, 0.0005660042123577479, 0.0005566394597323855, 0.0005475793929713762, 0.0005388093878000408, 0.0005303157406707527, 0.0005220855974595073, 0.0005141068886848292, 0.000506368270563552, 0.0004988590712993228, 0.0004915692420700612, 0.00048448931224176375, 0.00047761034838966575, 0.0004709239167546499, 0.00046442204880366427, 0.0004580972095987653, 0.00045194226871151055, 0.0004459504734467542, 0.0004401154241648663, 0.0004344310515131333, 0.0004288915953960454, 0.00042349158553180806, 0.0004182258234570472, 0.0004130893658555504, 0.0004080775090987976, 0.00040318577489667674, 0.0003984098969667062, 0.0003937458086381709, 0.0003891896313157831, 0.00038473766373407303, 0.00038038637193993786, 0.0003761323799466299, 0.00037197246100705136, 0.0003679035294591323, 0.0003639226331000486, 0.0003600269460495906, 0.0003562137620666046, 0.0003524804882851929, 0.00034882463934028896, 0.000345243831854708, 0.0003417357792619235, 0.00033829828694096036, 0.00033492924764174286, 0.000331626637180828, 0.0003283885103890192, 0.00032521299729393956, 0.00032209829952170544, 0.00031904268690327223, 0.0003160444942719779, 0.00031310211843973117, 0.0003102140153405107, 0.0003073786973303186, 0.00030459473063375775, 0.000301860732928029, 0.00029917537105572303, 0.00029653735885862384, 0.0002939454551249263, 0.0002913984616431539, 0.00028889522135630677, 0.00028643461661021576, 0.0002840155674906892, 0.00028163703024405926, 0.000279297995776435, 0.0002769974882270712, 0.0002747345636115658, 0.00027250830853107577, 0.00027031783894365116, 0.0002681622989943737, 0.0002660408599009698, 0.0002639527188918697, 0.0002618970981938889, 0.000259873244066741, 0.00025788042588204945, 0.00025591793524431145, 0.00025398508515170386, 0.00025208120919461056, 0.0002502056607898802, 0.0002483578124490701, 0.0002465370550787631, 0.00024474279731148967, 0.00024297446486563955, 0.00024123149993284288, 0.00023951336059161276, 0.00023781952024578442, 0.00023614946708663226, 0.00023450270357747616, 0.00023287874595969284, 0.00023127712377910155, 0.00022969737943175146, 0.0002281390677281887, 0.00022660175547532888, 0.00022508502107513982, 0.00022358845413926644, 0.00022211165511898195, 0.00022065423494970206, 0.00021921581470933654, 0.00021779602528997245, 0.00021639450708220204, 0.00021501090967156105, 0.00021364489154653314, 0.00021229611981760687, 0.00021096426994692805, 0.00020964902548799934, 0.00020835007783513474, 0.00020706712598210603, 0.00020579987628967282, 0.00020454804226159375, 0.0002033113443287363, 0.00020208950964102396, 0.00020088227186678252, 0.0001996893709992328, 0.0001985105531698869, 0.0001973455704684842, 0.00019619418076917514, 0.0001950561475628568, 0.00019393123979525301, 0.00019281923171051552, 0.0001917199027002562, 0.00019063303715768972, 0.00018955842433668186, 0.00018849585821553402, 0.00018744513736536906, 0.00018640606482286828, 0.00018537844796716476, 0.00018436209840088472, 0.00018335683183502322, 0.00018236246797753757, 0.00018137883042559496, 0.00018040574656126582, 0.00017944304745058109, 0.00017849056774575013, 0.00017754814559052193, 0.00017661562252853008, 0.0001756928434144453, 0.00017477965632799476, 0.00017387591249059557, 0.00017298146618453466, 0.00017209617467467642, 0.000171219898132542, 0.00017035249956271888, 0.000169493844731445, 0.0001686438020973854, 0.0001678022427444769, 0.00016696904031675026, 0.00016614407095508397, 0.00016532721323586627, 0.00016451834811143017, 0.0001637173588521807, 0.00016292413099049406, 0.0001621385522661746, 0.00016136051257350527, 0.0001605899039098109, 0.0001598266203254853, 0.0001590705578754583, 0.00015832161457197082, 0.00015757969033876524, 0.00015684468696651322, 0.00015611650806944237, 0.0001553950590432512, 0.00015468024702412382, 0.0001539719808488922, 0.00015327017101628428, 0.0001525747296492243, 0.00015188557045817496, 0.00015120260870540918, 0.0001505257611703248, 0.00014985494611564098, 0.00014919008325447206, 0.00014853109371831103, 0.00014787790002585845, 0.00014723042605264893, 0.00014658859700146951, 0.00014595233937358588, 0.00014532158094067665, 0.00014469625071747842, 0.00014407627893519637, 0.00014346159701555546, 0.00014285213754549076, 0.00014224783425251616, 0.00014164862198071606, 0.00014105443666732114, 0.00014046521531986875, 0.00013988089599396896, 0.00013930141777158202, 0.00013872672073985252, 0.00013815674597044894, 0.0001375914354994486, 0.00013703073230769198, 0.00013647458030157568, 0.00013592292429438362, 0.0001353757099880337, 0.00013483288395522947, 0.0001342943936221111, 0.00013376018725128015, 0.00013323021392521014, 0.0001327044235300702, 0.00013218276673995178, 0.00013166519500144668, 0.00013115166051854812, 0.0001306421162379728, 0.0001301365158347853, 0.00012963481369835238, 0.00012913696491861822, 0.00012864292527272844, 0.00012815265121193816, 0.00012766609984878462, 0.000127183228944605, 0.00012670399689732444, 0.00012622836272948627, 0.0001257562860765836, 0.00012528772717564868, 0.00012482264685407957, 0.0001243610065187144, 0.0001239027681451793, 0.00012344789426745097, 0.0001229963479676146, 0.00012254809286589915, 0.00012210309311091466, 0.00012166131337008514, 0.00012122271882028576, 0.00012078727513871305, 0.00012035494849393401, 0.00011992570553709408, 0.00011949951339337625, 0.00011907633965360586, 0.00011865615236601488, 0.00011823892002821239, 0.0001178246115793101, 0.00011741319639222869, 0.00011700464426613032, 0.0001165989254190386, 0.00011619601048061365, 0.0001157958704850331, 0.00011539847686408337, 0.00011500380144035882, 0.00011461181642058153, 0.00011422249438908695, 0.0001138358083014415, 0.00011345173147817393, 0.0001130702375986308, 0.00011269130069498433, 0.00011231489514632734, 0.00011194099567290116, 0.0001115695773304257, 0.00011120061550457255, 0.00011083408590553186, 0.00011046996456264296, 0.00011010822781920858, 0.0001097488523273674, 0.00010939181504305351, 0.00010903709322107132, 0.00010868466441028318, 0.00010833450644887273, 0.0001079865974596782, 0.00010764091584565381, 0.00010729744028540091, 0.00010695614972876755, 0.00010661702339256965, 0.00010628004075637235, 0.0001059451815583343, 0.000105612425791147, 0.0001052817536980671, 0.0001049531457690104, 0.00010462658273667755, 0.00010430204557282605, 0.00010397951548457437, 0.00010365897391073746, 0.00010334040251830365, 0.0001030237831989352, 0.0001027090980655171, 0.00010239632944880904, 0.00010208545989411835, 0.00010177647215807342, 0.00010146934920543543, 0.00010116407420594767, 0.00010086063053127755, 0.00010055900175199746, 0.00010025917163460378, 9.996112413862474e-05, 9.966484341376376e-05, 9.937031379705425e-05, 9.907751981013547e-05, 9.878644615654061e-05, 9.849707771899808e-05, 9.820939955684991e-05, 9.79233969034761e-05, 9.763905516375282e-05, 9.735635991156974e-05, 9.707529688740598e-05, 9.679585199593247e-05, 9.651801130363648e-05, 9.624176103652522e-05, 9.596708757783052e-05, 9.569397746579088e-05, 9.542241739145194e-05, 9.515239419648603e-05, 9.488389487108575e-05, 9.46169065518558e-05, 9.43514165197778e-05, 9.408741219819028e-05, 9.382488115078806e-05, 9.356381107966958e-05, 9.330418982343162e-05, 9.304600535528438e-05, 9.278924578116138e-05, 9.253389933792639e-05, 9.227995439157669e-05, 9.202739943544355e-05, 9.177622308848726e-05, 9.152641409358374e-05, 9.127796131582477e-05, 9.103085374087819e-05, 9.078508047335669e-05, 9.054063073522009e-05, 9.02974938641855e-05, 9.005565931219534e-05, 8.981511664389148e-05, 8.957585553510044e-05, 8.933786577135629e-05, 8.910113724646133e-05, 6.664924497079338e-05, 4.43741937186145e-05], "27": [0.0002612855606554214, 0.0003953697973760541, 0.0005365828677653384, 0.000546348801311187, 0.000556476569750303, 0.0005669866479178655, 0.0005779010840072527, 0.0005892436535428609, 0.0006010400317812671, 0.0006133179871641638, 0.0006261075988817949, 0.000639441502123848, 0.0006533551652137629, 0.0006678872035644992, 0.0006830797362867174, 0.0006989787923588648, 0.0007156347745766929, 0.0007331029910927359, 0.0007514442663048534, 0.0007707256452474841, 0.0007910212085958082, 0.0008124130190619078, 0.0008349922245390265, 0.0008588603490912052, 0.0008841308101292329, 0.0009109307093088383, 0.0009394029564342834, 0.0009697088007605233, 0.0010020308636617024, 0.0010365767921847384, 0.001073583686626925, 0.001113323499891275, 0.0011561096661149748, 0.0012023052968354534, 0.001252333393279559, 0.0013066896757036987, 0.0013659588435573358, 0.0014308353813711782, 0.001502150457084023, 0.0015809070877794407, 0.0016683266762886036, 0.001765911417694474, 0.001875529211159231, 0.001999531048407027, 0.002140916172247085, 0.0023035689890163443, 0.002492606270177196, 0.0027148982054862806, 0.0029798711446322184, 0.003300780446452289, 0.003696792377926194, 0.004196499891478941, 0.00484403352743671, 0.0057098282227712885, 0.006908784369227467, 0.008622415952019829, 0.0110614902887933, 0.013979139728742084, 0.015278404911853689, 0.013276999396585576, 0.010378478776237288, 0.008133232431291297, 0.006569168748660605, 0.005467615461600153, 0.0046650289987311775, 0.004059783339051595, 0.003589391191543656, 0.003214388295341105, 0.0029089829333303827, 0.0026557456008341478, 0.0024425339373725, 0.002260657301959429, 0.0021037456866863755, 0.0019670310579105958, 0.0018468776974790671, 0.0017404673135167845, 0.001645582977423133, 0.0015604577411775992, 0.0014836665497584144, 0.0014140477337869937, 0.0013506450930003148, 0.001292664559568038, 0.0012394413474750927, 0.0011904147525049205, 0.00114510860817185, 0.0011031159741799784, 0.001064087028068396, 0.0010277194064732518, 0.000993750437986429, 0.0009619508499744262, 0.0009321196336675771, 0.0009040798266634942, 0.000877675027476365, 0.0008527664982975053, 0.0008292307434988605, 0.0008069574752982993, 0.0007858478963405224, 0.0007658132431266621, 0.0007467735452680361, 0.0007286565641972896, 0.0007113968818008911, 0.0006949351148591067, 0.0006792172355081285, 0.0006641939814135531, 0.000649820342147852, 0.0006360551105377514, 0.0006228604895995201, 0.0006102017471959798, 0.0005980469117949956, 0.0005863665037376384, 0.0005751332972764292, 0.0005643221093530484, 0.0005539096116768313, 0.0005438741631611768, 0.0005341956601922817, 0.0005248554025558791, 0.0005158359731455795, 0.000507121129828788, 0.0004986957080611882, 0.0004905455330242661, 0.0004826573402174014, 0.0004750187035708644, 0.00046761797026188264, 0.00046044420151623036, 0.0004534871187639055, 0.0004467370545926713, 0.00044018490800816235, 0.00043382210356593696, 0.0004276405539902438, 0.00042163262593744995, 0.00041579110859987556, 0.00041010918487896037, 0.0004045804048858369, 0.0003991986615530725, 0.00039395816816398694, 0.00038885343762597884, 0.00038387926333200654, 0.00037903070147009, 0.00037430305465464153, 0.0003696918567658491, 0.0003651928588944107, 0.00036080201629867917, 0.00035651547629029384, 0.00035232956697198934, 0.0003482407867585449, 0.0003442457946180614, 0.0003403414009764699, 0.0003365245592332854, 0.0003327923578412257, 0.0003291420129064608, 0.0003255708612700127, 0.0003220763540341998, 0.0003186560505010935, 0.0003153076124927166, 0.00031202879902523704, 0.00030881746131168267, 0.00030567153806978044, 0.00030258905111342726, 0.0002995681012079304, 0.00029660686417089564, 0.00029370358720184295, 0.00029085658542511283, 0.00028806423863172206, 0.00028532498820694655, 0.0002826373342313943, 0.0002799998327442512, 0.0002774110931582113, 0.00027486977581637904, 0.0002723745896821256, 0.0002699242901535397, 0.00026751767699470123, 0.00026515359237655944, 0.0002628309190207006, 0.0002605485784397563, 0.0002583055292686342, 0.0002561007656811441, 0.0002539333158870017, 0.000251802240704381, 0.0002497066322038026, 0.0002476456124190545, 0.00024561833212142045, 0.0002436239696535792, 0.0002416617298198235, 0.00023973084282944579, 0.00023783056329034784, 0.00023596016925010702, 0.00023411896128191343, 0.00023230626161294265, 0.00023052141329288884, 0.0002287637794005134, 0.00022703274228618296, 0.00022532770284856458, 0.00022364807984358954, 0.00022199330922411168, 0.000220362843508667, 0.00021875615117781475, 0.00021717271609665928, 0.00021561203696230448, 0.00021407362677490518, 0.00021255701233123753, 0.0002110617337396109, 0.0002095873439550853, 0.00020813340833404168, 0.00020669950420717427, 0.00020528522046998643, 0.00020389015718996021, 0.00020251392522964442, 0.0002011561458849155, 0.00019981645053766974, 0.00019849448032228036, 0.00019718988580521798, 0.00019590232667723414, 0.00019463147145750448, 0.0001933769972091887, 0.00019213858926595586, 0.0001909159409689063, 0.00018970875341351134, 0.00018851673520606842, 0.0001873396022292633, 0.00018617707741647174, 0.0001850288905344261, 0.00018389477797385554, 0.00018277448254776132, 0.00018166775329703314, 0.000180574345303098, 0.0001794940195072765, 0.0001784265425365683, 0.00017737168653562973, 0.0001763292290046892, 0.00017529895264312866, 0.00017428064519849987, 0.00017327409932078235, 0.00017227911242169308, 0.00017129548653877164, 0.0001703230282040789, 0.00016936154831740196, 0.00016841086202371057, 0.00016747078859467423, 0.00016654115131413896, 0.00016562177736743696, 0.00016471249773432838, 0.0001638131470854072, 0.00016292356368189655, 0.00016204358927872999, 0.00016117306903074287, 0.0001603118514018299, 0.00015945978807701264, 0.000158616733877335, 0.00015778254667743062, 0.00015695708732563709, 0.0001561402195666116, 0.0001553318099664268, 0.00015453172783987806, 0.00015373984518007698, 0.00015295603659020338, 0.00015218017921732248, 0.00015141215268819167, 0.0001506518390470147, 0.00014989912269507304, 0.00014915389033214561, 0.00014841603089965407, 0.00014768543552550002, 0.00014696199747053413, 0.00014624561207658, 0.00014553617671595652, 0.00014483359074247585, 0.0001441377554438642, 0.0001434485739955363, 0.00014276595141567692, 0.00014208979452160785, 0.00014142001188741758, 0.00014075651380273147, 0.00014009921223266525, 0.00013944802077890442, 0.00013880285464185193, 0.00013816363058381014, 0.00013753026689318693, 0.00013690268334969264, 0.00013628080119047428, 0.00013566454307715713, 0.0001350538330637874, 0.0001344485965656481, 0.0001338487603288982, 0.00013325425240100995, 0.00013266500210200086, 0.00013208093999643708, 0.00013150199786616187, 0.00013092810868372648, 0.00013035920658652274, 0.00012979522685161335, 0.0001292361058711641, 0.00012868178112853564, 0.00012813219117499506, 0.00012758727560701166, 0.0001270469750441183, 0.00012651123110734382, 0.00012597998639819904, 0.00012545318447817948, 0.00012493076984876954, 0.00012441268793195496, 0.00012389888505122794, 0.00012338930841305088, 0.00012288390608876512, 0.0001223826269969479, 0.00012188542088623971, 0.00012139223831850725, 0.00012090303065247461, 0.00012041775002775301, 0.00011993634934922377, 0.00011945878227178444, 0.00011898500318548745, 0.00011851496720104108, 0.00011804863013562293, 0.00011758594849901706, 0.0001171268794801056, 0.00011667138093368476, 0.00011621941136755836, 0.0001157709299299204, 0.00011532589639705756, 0.00011488427116134383, 0.00011444601521948108, 0.00011401109016099819, 0.00011357945815703787, 0.00011315108194942018, 0.0001127259248398919, 0.00011230395067964052, 0.00011188512385906865, 0.00011146940929778708, 0.00011105677243480189, 0.00011064717921892853, 0.0001102405960994444, 0.00010983699001693755, 0.00010943632839432859, 0.00010903857912809691, 0.0001086437105797255, 0.00010825169156732105, 0.00010786249135738835, 0.00010747607965679047, 0.00010709242660490751, 0.0001067115027659543, 0.00010633327912143431, 0.00010595772706275816, 0.00010558481838407107, 0.00010521452527516027, 0.00010484682031454702, 0.00010448167646272654, 0.00010411906705554044, 0.00010375896579767791, 0.00010340134675631986, 0.00010304618435492259, 0.00010269345336712093, 0.00010234312891074677, 0.00010199518644197926, 0.00010164960174962133, 0.00010130635094948437, 0.00010096541047887753, 0.00010062675709121663, 0.00010029036785074916, 9.995622012737664e-05, 9.962429159157178e-05, 9.929456020940271e-05, 9.896700423767651e-05, 9.864160221914108e-05, 9.83183329778025e-05, 9.799717561433968e-05, 9.767810950160079e-05, 9.736111428017902e-05, 9.70461698540825e-05, 9.673325638649608e-05, 9.642235429561644e-05, 9.611344425055964e-05, 9.580650716735478e-05, 9.550152420502239e-05, 9.51984767617193e-05, 9.48973464709489e-05, 9.459811519785091e-05, 9.430076503556909e-05, 9.400527830167917e-05, 9.371163753467425e-05, 9.341982549053321e-05, 9.31298251393432e-05, 9.284161966199103e-05, 9.255519244689606e-05, 9.227052708683832e-05, 9.198760737582569e-05, 9.17064173059993e-05, 9.142694106463005e-05, 9.114916303115072e-05, 9.087306777424582e-05, 9.059864004899798e-05, 9.032586479406698e-05, 9.005472712895361e-05, 8.978521235129351e-05, 8.951730593418127e-05, 8.925099352357538e-05, 8.898626093573109e-05, 8.87230941546824e-05, 8.846147932977232e-05, 8.820140277320447e-05, 8.794285095769315e-05, 8.768581051408453e-05, 8.743026822905287e-05, 8.717621104286918e-05, 8.692362604714007e-05, 8.667250048263973e-05, 8.642282173716171e-05, 8.61745773433894e-05, 8.592775497685723e-05, 8.568234245387836e-05, 8.543832772954061e-05, 8.519569889576777e-05, 8.495444417934695e-05, 8.471455194004228e-05, 8.447601066871927e-05, 8.42388089855043e-05, 8.400293563797507e-05, 8.376837949938487e-05, 8.353512956689539e-05, 8.33031749598916e-05, 8.307250491825802e-05, 8.284310880071547e-05, 8.261497608321574e-05, 8.23880963572976e-05, 8.216245932852136e-05, 8.193805481491168e-05, 8.171487274540905e-05, 8.149290315839761e-05, 8.12721362001918e-05, 8.105256212357908e-05, 8.083417128641548e-05, 8.061695415018043e-05, 8.040090127860528e-05, 8.018600333630322e-05, 7.9972251087425e-05, 7.975963539433897e-05, 7.954814721631584e-05, 7.933777760826402e-05, 7.912851771946823e-05, 7.892035879233202e-05, 7.871329216116914e-05, 7.850730925099783e-05, 7.830240157635719e-05, 7.80985607401453e-05, 7.789577843245902e-05, 7.769404642948135e-05, 7.749335659236943e-05, 7.729370086614396e-05, 7.709507127862452e-05, 7.68974599393653e-05, 7.67008590386102e-05, 7.650526084626741e-05, 7.631065771088008e-05, 7.611704205866087e-05, 7.592440639248043e-05, 7.573274329089999e-05, 7.554204540724679e-05, 7.535230546864367e-05, 7.516351627510047e-05, 7.497567069860323e-05, 5.6091571261652574e-05, 3.734782809897846e-05], "28": [0.0002215255767542031, 0.00033504855068523505, 0.0004542783067077768, 0.0004620844253072507, 0.00047016333622325025, 0.00047852958372093823, 0.0004871987639851519, 0.000496187621903688, 0.000505514158728476, 0.0005151977520671329, 0.0005252592898831652, 0.0005357213204490954, 0.0005466082205111692, 0.0005579463842969487, 0.0005697644364403326, 0.0005820934724275155, 0.000594967330800826, 0.0006084229021188141, 0.0006225004805896679, 0.0006372441654079134, 0.0006527023201781256, 0.0006689281004631845, 0.0006859800615242279, 0.0007039228608220829, 0.0007228280729509031, 0.0007427751385373794, 0.0007638524734762363, 0.0007861587709655579, 0.0008098045365257797, 0.000834913906030706, 0.0008616268094159402, 0.000890101559066089, 0.0009205179631571827, 0.0009530810921568148, 0.0009880258636471128, 0.0010256226599936315, 0.0010661842599156966, 0.0011100744555989056, 0.0011577188516487872, 0.0012096185157024165, 0.001266367395013653, 0.0013286747623942252, 0.0013973944603247659, 0.0014735634550885532, 0.001558453323159817, 0.0016536399810025775, 0.001761099587907499, 0.001883342695803926, 0.0020236054269842044, 0.0021861275777052235, 0.0023765664468274896, 0.0026026281868869235, 0.0028750576251594818, 0.00320923605840532, 0.0036278385487410005, 0.00416537278734423, 0.0048760301664823305, 0.00584676561192095, 0.0072140568184378365, 0.009149231190209989, 0.011588412651489258, 0.013226965781023038, 0.012167798384909577, 0.009730455567865722, 0.007638658556006738, 0.00614482785283634, 0.005089966706182827, 0.00432409667775573, 0.0037493708399203344, 0.0033048718993089338, 0.0029520786602189454, 0.002665882698502671, 0.0024293840544633775, 0.002230860143266431, 0.0020619562967552664, 0.0019165731768371684, 0.0017901621711964154, 0.001679266588905378, 0.0015812151824033099, 0.001493912611522072, 0.0014156931373368589, 0.0013452164971840164, 0.0012813925048241906, 0.0012233255840291284, 0.001170273374974031, 0.0011216154339367481, 0.0010768292778184018, 0.0010354718452350547, 0.0009971650016580432, 0.0009615840984694852, 0.0009284488627215331, 0.0008975160832154005, 0.0008685736937696264, 0.0008414359525584024, 0.0008159394882003305, 0.0007919400364132008, 0.0007693097307504983, 0.000747934840865069, 0.0007277138745003787, 0.0007085559768485795, 0.0006903795743803321, 0.0006731112207232048, 0.0006566846103647138, 0.000641039732416497, 0.0006261221417978676, 0.0006118823292811742, 0.000598275175115767, 0.0005852594735863998, 0.0005727975179996755, 0.0005608547373322054, 0.0005493993771967721, 0.0005384022189510008, 0.0005278363317364441, 0.0005176768530339833, 0.0005079007939841736, 0.0004984868662745092, 0.0004894153278586263, 0.00048066784516150415, 0.00047222736975278403, 0.00046407802774734027, 0.0004562050204276456, 0.0004485945347824461, 0.000441233662826837, 0.00043411032871479505, 0.00042721322278049546, 0.0004205317417524224, 0.0004140559344768364, 0.0004077764525676785, 0.00040168450546915544, 0.00039577181947765105, 0.00039003060032212505, 0.0003844534989476388, 0.0003790335801869092, 0.0003737642940394515, 0.0003686394493086333, 0.0003636531893740967, 0.00035879996990033564, 0.0003540745383034314, 0.0003494719148163421, 0.0003449873750094177, 0.0003406164336373978, 0.0003363548296968593, 0.00033219851258979707, 0.0003281436292988354, 0.00032418651248890837, 0.00032032366945832706, 0.0003165517718692297, 0.0003128676461941747, 0.0003092682648211825, 0.0003057507377649422, 0.00030231230493658873, 0.00029895032892852464, 0.00029566228827481393, 0.00029244577115091484, 0.00028929846947972724, 0.0002862181734137351, 0.00028320276616546633, 0.000280250219161035, 0.00027735858749331453, 0.00027452600565341175, 0.0002717506835208136, 0.00026903090259400905, 0.00026636501244504593, 0.0002637514273825593, 0.0002611886233091537, 0.00025867513476008047, 0.00025620955211109054, 0.00025379051894431275, 0.0002514167295618051, 0.0002490869266372633, 0.00024679989899695855, 0.00024455447952168236, 0.0002423495431621287, 0.00024018400506057116, 0.00023805681877227174, 0.0002359669745804799, 0.00023391349789936194, 0.00023189544775953846, 0.00022991191537125253, 0.0002279620227606341, 0.00022604492147470996, 0.00022415979135116372, 0.00022230583934910097, 0.00022048229843730507, 0.0002186884265367601, 0.0002169235055143248, 0.00021518684022469472, 0.00021347775759802007, 0.00021179560577061783, 0.00021013975325643656, 0.0002085095881570471, 0.0002069045174081172, 0.00020532396606040364, 0.00020376737659340104, 0.00020223420825999023, 0.0002007239364604208, 0.0001992360521441203, 0.00019777006123789653, 0.0001963254840991731, 0.00019490185499303032, 0.00019349872159180314, 0.00019211564449612484, 0.0001907521967763516, 0.00018940796353339836, 0.00018808254147796412, 0.00018677553852730944, 0.00018548657341873714, 0.00018421527533892015, 0.0001829612835684055, 0.00018172424714049248, 0.00018050382451389392, 0.0001792996832584533, 0.0001781114997533685, 0.00017693895889734506, 0.00017578175383007954, 0.00017463958566463493, 0.00017351216323016228, 0.00017239920282450443, 0.00017130042797629396, 0.0001702155692160497, 0.0001691443638559281, 0.00016808655577774996, 0.0001670418952288919, 0.00016601013862577933, 0.00016499104836457766, 0.00016398439263885144, 0.00016298994526381828, 0.0001620074855069723, 0.00016103679792480724, 0.00016007767220533746, 0.0001591299030162499, 0.00015819328985838135, 0.00015726763692437657, 0.00015635275296224302, 0.00015544845114365337, 0.0001545545489368034, 0.00015367086798359647, 0.00015279723398104952, 0.0001519334765667067, 0.00015107942920790317, 0.00015023492909477462, 0.0001493998170368012, 0.0001485739373627948, 0.00014775713782419722, 0.00014694926950151735, 0.00014615018671385556, 0.00014535974693133096, 0.0001445778106903665, 0.0001438042415116764, 0.0001430389058208565, 0.0001422816728715305, 0.00014153241467087678, 0.0001407910059075545, 0.0001400573238818516, 0.00013933124843797416, 0.00013861266189848855, 0.00013790144900073577, 0.0001371974968352258, 0.000136500694785894, 0.00013581093447215316, 0.000135128109692723, 0.00013445211637111586, 0.00013378285250277932, 0.00013312021810379463, 0.00013246411516107718, 0.00013181444758407414, 0.0001311711211578329, 0.00013053404349749125, 0.0001299031240040584, 0.0001292782738214466, 0.0001286594057947727, 0.00012804643442984985, 0.00012743927585382166, 0.00012683784777689768, 0.00012624206945519156, 0.00012565186165459073, 0.00012506714661562334, 0.00012448784801932629, 0.0001239138909540432, 0.00012334520188312344, 0.00012278170861353547, 0.00012222334026529662, 0.00012167002724178361, 0.00012112170120081896, 0.00012057829502651198, 0.00012003974280188828, 0.00011950597978224701, 0.00011897694236921739, 0.00011845256808548849, 0.00011793279555022728, 0.00011741756445513079, 0.00011690681554109267, 0.0001164004905754993, 0.0001158985323301001, 0.00011540088455943559, 0.0001149074919798435, 0.00011441830024897899, 0.00011393325594586774, 0.00011345230655147432, 0.00011297540042973801, 0.00011250248680908285, 0.00011203351576442149, 0.0001115684381995856, 0.00011110720583018184, 0.00011064977116689594, 0.00011019608749918291, 0.00010974610887938113, 0.00010929979010720191, 0.00010885708671458391, 0.00010841795495093556, 0.00010798235176872379, 0.00010755023480940144, 0.0001071215623896808, 0.00010669629348814317, 0.0001062743877321453, 0.00010585580538503265, 0.00010544050733368402, 0.00010502845507632704, 0.00010461961071062936, 0.00010421393692208936, 0.00010381139697267352, 0.0001034119546897385, 0.00010301557445519668, 0.00010262222119491858, 0.00010223186036839752, 0.00010184445795864, 0.00010145998046227865, 0.00010107839487991683, 0.00010069966870669941, 0.00010032376992307464, 9.995066698576004e-05, 9.958032881893754e-05, 9.9212724805624e-05, 9.884782477922338e-05, 9.848559901528634e-05, 9.81260182234287e-05, 9.776905353944792e-05, 9.74146765176001e-05, 9.706285912303366e-05, 9.671357372440782e-05, 9.636679308664848e-05, 9.602249036388267e-05, 9.568063909250284e-05, 9.534121318438721e-05, 9.500418692027425e-05, 9.466953494324597e-05, 9.433723225238794e-05, 9.40072541965616e-05, 9.367957646829845e-05, 9.33541750978423e-05, 9.30310264472945e-05, 9.27101072049009e-05, 9.239139437944633e-05, 9.207486529475429e-05, 9.176049758431945e-05, 9.144826918602961e-05, 9.113815833701703e-05, 9.083014356859421e-05, 9.052420370130202e-05, 9.022031784005549e-05, 8.991846536938508e-05, 8.9618625948783e-05, 8.932077950812271e-05, 8.902490624318902e-05, 8.873098661128883e-05, 8.84390013269408e-05, 8.814893135766743e-05, 8.786075791985976e-05, 8.757446247471334e-05, 8.72900267242628e-05, 8.700743260747396e-05, 8.672666229643293e-05, 8.644769819258942e-05, 8.617052292308203e-05, 8.589511933713196e-05, 8.562147050250387e-05, 8.534955970204343e-05, 8.507937043026204e-05, 8.481088639000482e-05, 8.454409148917401e-05, 8.427896983750664e-05, 8.401550574342923e-05, 8.375368371096216e-05, 8.349348843667245e-05, 8.323490480670154e-05, 8.297791789382982e-05, 8.272251295461547e-05, 8.246867542656769e-05, 8.22163909253811e-05, 8.196564524221852e-05, 8.17164243410421e-05, 8.146871435600127e-05, 8.122250158885083e-05, 8.097777250643485e-05, 8.073451373819835e-05, 8.049271207376147e-05, 8.025235446052796e-05, 8.00134280013298e-05, 7.97759199521203e-05, 7.953981771971563e-05, 7.930510885956892e-05, 7.90717810735753e-05, 7.883982220793445e-05, 7.860922025102471e-05, 7.837996333134742e-05, 7.815203971548944e-05, 7.792543780610444e-05, 7.770014613995974e-05, 7.747615338599996e-05, 7.725344834344734e-05, 7.70320199399349e-05, 7.681185722967495e-05, 7.659294939164186e-05, 7.637528572781645e-05, 7.615885566144304e-05, 7.594364873529968e-05, 7.572965461002738e-05, 7.551686306247439e-05, 7.530526398405499e-05, 7.509484737916545e-05, 7.488560336361013e-05, 7.467752216303727e-05, 7.44705941114304e-05, 7.426480964960827e-05, 7.406015932375306e-05, 7.385663378396256e-05, 7.365422378282961e-05, 7.34529201740287e-05, 7.325271391095453e-05, 7.305359604536674e-05, 7.28555577260408e-05, 7.26585901974694e-05, 7.246268479857205e-05, 7.226783296141306e-05, 7.207402620996843e-05, 7.188125615889657e-05, 7.168951451231349e-05, 7.149879306261525e-05, 7.13090836893038e-05, 7.112037835783445e-05, 7.093266911848176e-05, 7.074594810522622e-05, 7.056020753464306e-05, 7.03754397048365e-05, 7.019163699437507e-05, 7.000879186122824e-05, 6.982689684174726e-05, 6.964594454964969e-05, 6.94659276750073e-05, 6.928683898327713e-05, 6.910867131433233e-05, 6.893141758149272e-05, 6.87550707705974e-05, 6.857962393907657e-05, 6.840507021504047e-05, 6.823140279638517e-05, 6.80586149498971e-05, 6.788670001039795e-05, 6.771565137988753e-05, 6.754546252668471e-05, 6.73761269846082e-05, 6.720763835215458e-05, 6.703999029169449e-05, 6.687317652866635e-05, 6.670719085080839e-05, 6.654202710738729e-05, 6.63776792084239e-05, 6.62141411239565e-05, 6.605140688330043e-05, 6.588947057432139e-05, 6.572832634272254e-05, 6.55679683913273e-05, 6.540839097939885e-05, 6.524958842195486e-05, 6.509155508907813e-05, 6.493428540526283e-05, 6.477777384875589e-05, 6.46220149509136e-05, 6.446700329555344e-05, 6.431273351834047e-05, 6.415920030616847e-05, 6.400639839653585e-05, 6.385432257695586e-05, 6.370296768436094e-05, 6.355232860451842e-05, 4.755180020359239e-05, 3.1663850532454746e-05], "29": [0.0002127045333968882, 0.00032167423903359146, 0.00043605335992608773, 0.0004434503078469462, 0.00045110237038061495, 0.00045902296783827264, 0.0004672264779419395, 0.00047572832268725444, 0.0004845450648304208, 0.0004936945152657404, 0.0005031958527540939, 0.0005130697576906997, 0.0005233385618692249, 0.0005340264165171667, 0.0005451594812544376, 0.000556766137075809, 0.0005688772269938112, 0.0005815263286209375, 0.0005947500637426328, 0.0006085884508655533, 0.000623085307856742, 0.0006382887131665432, 0.0006542515358120625, 0.0006710320463666575, 0.0006886946237540278, 0.0007073105758124993, 0.0007269590955440747, 0.0007477283799138261, 0.0007697169443085403, 0.0007930351736840613, 0.0008178071615434609, 0.0008441729008866148, 0.0008722909080980889, 0.0009023413826858418, 0.000934530034632639, 0.0009690927493674455, 0.0010063013115192648, 0.0010464704776898563, 0.0010899667826974946, 0.0011372195936424259, 0.0011887351073116004, 0.0012451142422392294, 0.0013070757427110144, 0.0013754863430643005, 0.001451400623096521, 0.001536114357311473, 0.0016312369472242943, 0.0017387913015882907, 0.0018613539309419345, 0.002002255157150574, 0.002165871174052022, 0.002358059811389259, 0.0025868268888161843, 0.002863372459197975, 0.0032037792487669935, 0.0036318098820549353, 0.004183629022391913, 0.004915722362942043, 0.00591694238349648, 0.007317967046956973, 0.009239608158402747, 0.011407577909799696, 0.012322618184099807, 0.010899844756876463, 0.008710868998505598, 0.006921954082361643, 0.005634948974435218, 0.004711625219386818, 0.004031426456801382, 0.003514881996006997, 0.0031115578340336282, 0.002788981934625253, 0.002525660908635845, 0.002306940973917526, 0.0021225478607690396, 0.0019650926182652154, 0.0018291393468472107, 0.0017106074147788832, 0.001606378052890236, 0.0015140291428160845, 0.0014316524428391948, 0.0013577250728025426, 0.0012910174847927905, 0.0012305264557110837, 0.0011754255523550676, 0.0011250280011407107, 0.0010787584995899564, 0.0010361315643588292, 0.000996734719727957, 0.0009602153136707002, 0.0009262700828093831, 0.0008946368219511466, 0.0008650876804176627, 0.0008374237271337583, 0.0008114705135354224, 0.0007870744273765646, 0.0007640996780403256, 0.0007424257895743699, 0.0007219455045914866, 0.0007025630226973629, 0.0006841925128717298, 0.000666756851428717, 0.0006501865466897812, 0.0006344188189615423, 0.0006193968102990556, 0.0006050689032115264, 0.000591388131202591, 0.0005783116670367661, 0.0005658003770448642, 0.0005538184317452244, 0.0005423329646584048, 0.0005313137725033882, 0.0005207330510411225, 0.0005105651617207913, 0.0005007864250216491, 0.0004913749369970391, 0.0004823104060396246, 0.000473574007316265, 0.0004651482526822908, 0.00045701687418951963, 0.0004491647195601453, 0.00044157765821765705, 0.00043424249665217056, 0.00042714690205667376, 0.0004202793333068588, 0.00041362897847412836, 0.0004071856981618142, 0.00040093997404166135, 0.0003948828620423117, 0.00038900594970680494, 0.0003833013172924345, 0.0003777615022354963, 0.0003723794666463562, 0.0003671485675376334, 0.0003620625295213417, 0.00035711541973934086, 0.00035230162481699877, 0.0003476158296521747, 0.00034305299787123106, 0.0003386083538013836, 0.0003342773658238119, 0.00033005573098582536, 0.0003259393607623815, 0.0003219243678680678, 0.000318007054030302, 0.00031418389864288504, 0.00031045154822708574, 0.00030680680663378404, 0.0003032466259267396, 0.00029976809789234333, 0.0002963684461262186, 0.00029304501865148896, 0.00028979528102744944, 0.0002866168099111637, 0.00028350728703753866, 0.0002804644935865499, 0.00027748630490888717, 0.0002745706855836363, 0.0002717156847839761, 0.00026891943192862476, 0.00026618013259875877, 0.0002634960647016665, 0.0002608655748639237, 0.0002582870750382475, 0.0002557590393093524, 0.00025328000088542166, 0.00025084854926263746, 0.00024846332755132394, 0.0002461230299530587, 0.00024382639937884997, 0.00024157222519935614, 0.00023935934111859615, 0.00023718662316337045, 0.00023505298778109414, 0.00023295739003928613, 0.00023089882192044964, 0.00022887631070644837, 0.0002268889174470331, 0.00022493573550736478, 0.00022301588918986905, 0.0002211285324260243, 0.00021927284753392738, 0.00021744804403789843, 0.00021565335754645455, 0.00021388804868536525, 0.00021215140208264216, 0.00021044272540253858, 0.00020876134842584914, 0.00020710662217384923, 0.0002054779180736326, 0.0002038746271624286, 0.00020229615932888234, 0.00020074194258929359, 0.00019921142239691028, 0.00019770406098260264, 0.00019621933672519406, 0.00019475674354994734, 0.000193315790353735, 0.00019189600045552195, 0.00019049691107088528, 0.00018911807280930896, 0.00018775904919318128, 0.0001864194161973518, 0.00018509876180823045, 0.0001837966856015242, 0.0001825127983376307, 0.00018124672157387553, 0.00017999808729276634, 0.00017876653754550026, 0.0001775517241099983, 0.00017635330816277787, 0.00017517095996404136, 0.00017400435855528313, 0.0001728531914689716, 0.00017171715444961558, 0.0001705959511857727, 0.0001694892930525016, 0.00016839689886371365, 0.00016731849463410948, 0.00016625381335014553, 0.00016520259474970693, 0.00016416458511008002, 0.00016313953704386402, 0.0001621272093024783, 0.00016112736658693722, 0.00016013977936558022, 0.00015916422369846207, 0.0001582004810681197, 0.00015724833821644806, 0.00015630758698742916, 0.00015537802417547005, 0.00015445945137911878, 0.00015355167485993655, 0.0001526545054063152, 0.00015176775820203604, 0.00015089125269940204, 0.00015002481249668821, 0.00014916826521985672, 0.00014832144240824774, 0.0001474841794041591, 0.00014665631524615804, 0.00014583769256591727, 0.0001450281574885498, 0.0001442275595361957, 0.00014343575153480265, 0.0001426525895239564, 0.00014187793266964797, 0.0001411116431798635, 0.0001403535862229132, 0.0001396036298483335, 0.00013886164491035512, 0.00013812750499379392, 0.0001374010863422557, 0.0001366822677885934, 0.00013597093068755696, 0.0001352669588505522, 0.00013457023848234954, 0.0001338806581197802, 0.00013319810857232716, 0.0001325224828645009, 0.0001318536761799349, 0.00013119158580718668, 0.00013053611108720288, 0.00012988715336228782, 0.00012924461592660032, 0.00012860840397815003, 0.00012797842457216372, 0.00012735458657583244, 0.00012673680062437256, 0.0001261249790783591, 0.0001255190359822888, 0.00012491888702432865, 0.00012432444949723006, 0.0001237356422603148, 0.00012315238570257436, 0.00012257460170680485, 0.00012200221361472487, 0.00012143514619306578, 0.00012087332560062252, 0.0001203166793562297, 0.00011976513630756051, 0.00011921862660081614, 0.00011867708165126038, 0.0001181404341145317, 0.00011760861785870946, 0.00011708156793714902, 0.00011655922056208068, 0.00011604151307885445, 0.00011552838394087895, 0.00011501977268527043, 0.00011451561990907085, 0.00011401586724613912, 0.00011352045734463994, 0.0001130293338450963, 0.00011254244135900945, 0.00011205972544804625, 0.00011158113260377493, 0.00011110661022786275, 0.00011063610661281195, 0.00011016957092319989, 0.0001097069531773718, 0.0001092482042295739, 0.00010879327575254944, 0.00010834212022060173, 0.00010789469089302345, 0.00010745094179794971, 0.00010701082771662408, 0.00010657430416805003, 0.00010614132739399708, 0.00010571185434436665, 0.00010528584266295827, 0.0001048632506735132, 0.00010444403736613706, 0.00010402816238405596, 0.00010361558601063677, 0.00010320626915674758, 0.00010280017334843213, 0.00010239726071485612, 0.00010199749397651728, 0.00010160083643374666, 0.0001012072519555088, 0.00010081670496841113, 0.00010042916044598096, 0.00010004458389820398, 9.966294136130244e-05, 9.928419938772822e
[truncated: 5,159,312 more chars]
