# Supplementary material for: NRV: An open framework for in silico evaluation of peripheral nerve electrical stimulation strategies
Source: PLoS Comput Biol. 2024 Jul 12;20(7):e1011826. doi: 10.1371/journal.pcbi.1011826 (PMC11268605; doi:10.1371/journal.pcbi.1011826)
Supplement: S5 Archive — Python scripts and data files required to create and run the optimization problem, analyze the results, and translate the results to the neurostimulator. (ZIP) [file pcbi.1011826.s014.zip]

Archive with 69 entries (62 files):
- S5_Archive/
- S5_Archive/plot_recorded_wf.py
- __MACOSX/S5_Archive/._plot_recorded_wf.py
- S5_Archive/pso_optim_energy_splines.py
- __MACOSX/S5_Archive/._pso_optim_energy_splines.py
- S5_Archive/plot_cost.py
- __MACOSX/S5_Archive/._plot_cost.py
- S5_Archive/fascicle_generator.py
- __MACOSX/S5_Archive/._fascicle_generator.py
- S5_Archive/optim2twist.py
- __MACOSX/S5_Archive/._optim2twist.py
- S5_Archive/__pycache__/
- S5_Archive/recorded_waveforms/
- S5_Archive/results/
- S5_Archive/figures/
- S5_Archive/TWIST_control.py
- __MACOSX/S5_Archive/._TWIST_control.py
- S5_Archive/sources/
- S5_Archive/__pycache__/TWIST_control.cpython-310.pyc
- __MACOSX/S5_Archive/__pycache__/._TWIST_control.cpython-310.pyc
- S5_Archive/recorded_waveforms/spline1_recorded.csv
- __MACOSX/S5_Archive/recorded_waveforms/._spline1_recorded.csv
- S5_Archive/recorded_waveforms/pulse_recorded.csv
- __MACOSX/S5_Archive/recorded_waveforms/._pulse_recorded.csv
- S5_Archive/recorded_waveforms/spline2_recorded.csv
- __MACOSX/S5_Archive/recorded_waveforms/._spline2_recorded.csv
- S5_Archive/recorded_waveforms/spline3_recorded.csv
- __MACOSX/S5_Archive/recorded_waveforms/._spline3_recorded.csv
- S5_Archive/results/energy_optim_pso_biphasic.json
- __MACOSX/S5_Archive/results/._energy_optim_pso_biphasic.json
- S5_Archive/results/energy_optim_pso_spline1pts.json
- __MACOSX/S5_Archive/results/._energy_optim_pso_spline1pts.json
- S5_Archive/results/energy_optim_pso_spline3pts.json
- __MACOSX/S5_Archive/results/._energy_optim_pso_spline3pts.json
- S5_Archive/results/energy_optim_pso_spline2pts.json
- __MACOSX/S5_Archive/results/._energy_optim_pso_spline2pts.json
- S5_Archive/results/myelinated_optim_pso_spline1pts.json
- __MACOSX/S5_Archive/results/._myelinated_optim_pso_spline1pts.json
- S5_Archive/results/myelinated_optim_pso_biphasic.json
- __MACOSX/S5_Archive/results/._myelinated_optim_pso_biphasic.json
- S5_Archive/results/myelinated_optim_pso_spline3pts.json
- __MACOSX/S5_Archive/results/._myelinated_optim_pso_spline3pts.json
- S5_Archive/results/myelinated_optim_pso_spline2pts.json
- __MACOSX/S5_Archive/results/._myelinated_optim_pso_spline2pts.json
- S5_Archive/figures/I_recorded.pdf
- __MACOSX/S5_Archive/figures/._I_recorded.pdf
- S5_Archive/figures/V_recorded.png
- __MACOSX/S5_Archive/figures/._V_recorded.png
- S5_Archive/figures/V_recorded.pdf
- __MACOSX/S5_Archive/figures/._V_recorded.pdf
- S5_Archive/figures/I_recorded.png
- __MACOSX/S5_Archive/figures/._I_recorded.png
- S5_Archive/figures/nrj_cost_historyzoomed.png
- __MACOSX/S5_Archive/figures/._nrj_cost_historyzoomed.png
- S5_Archive/figures/nrj_cost_historyzoomed.pdf
- __MACOSX/S5_Archive/figures/._nrj_cost_historyzoomed.pdf
- S5_Archive/figures/nrj_cost_history.png
- __MACOSX/S5_Archive/figures/._nrj_cost_history.png
- S5_Archive/figures/nrj_cost_history.pdf
- __MACOSX/S5_Archive/figures/._nrj_cost_history.pdf
- S5_Archive/sources/fascicles/
- S5_Archive/sources/fascicles/fascicle_M2.png
- __MACOSX/S5_Archive/sources/fascicles/._fascicle_M2.png
- S5_Archive/sources/fascicles/fascicle_1.json
- __MACOSX/S5_Archive/sources/fascicles/._fascicle_1.json
- S5_Archive/sources/fascicles/fascicle_M2.json
- __MACOSX/S5_Archive/sources/fascicles/._fascicle_M2.json
- S5_Archive/sources/fascicles/fascicle_1.png
- __MACOSX/S5_Archive/sources/fascicles/._fascicle_1.png
