# Supplementary material for: NRV: An open framework for in silico evaluation of peripheral nerve electrical stimulation strategies
Source: PLoS Comput Biol. 2024 Jul 12;20(7):e1011826. doi: 10.1371/journal.pcbi.1011826 (PMC11268605; doi:10.1371/journal.pcbi.1011826)
Supplement: S5 Archive — Python scripts and data files required to create and run the optimization problem, analyze the results, and translate the results to the neurostimulator. (ZIP) [file pcbi.1011826.s014.zip › S5_Archive/plot_recorded_wf.py]

import numpy as np

import matplotlib.pyplot as plt
import matplotlib as mpl


font = {'family' : 'Arial',
    'weight' : 'medium',
    'size'   : 22,
    'style'  : 'normal'}

legend_ftsize = 16
mpl.rcParams['mathtext.fontset'] = 'custom'
mpl.rcParams['mathtext.rm'] = 'Arial'
mpl.rcParams['mathtext.it'] = 'Arial'
mpl.rc('font', **font)
mpl.rc('text', usetex=False)

I_fname = "figures/I_recorded"
V_fname = "figures/V_recorded"

pulse_csv = './recorded_waveforms/pulse_recorded.csv'
spline_1_csv = './recorded_waveforms/spline1_recorded.csv'
spline_2_csv = './recorded_waveforms/spline2_recorded.csv'
spline_3_csv = './recorded_waveforms/spline3_recorded.csv'
t_csv = './recorded_waveforms/energy_t.csv'

color0="#715D99"
color1="#009999"
color2="#006161"
color3="#002020"

def get_data(file):
    t = np.genfromtxt(file, delimiter=',',skip_header=1,usecols=(0))
    V = np.genfromtxt(file, delimiter=',',skip_header=1,usecols=(1))
    I = np.genfromtxt(file, delimiter=',',skip_header=1,usecols=(2))
    t = t - t[0]
    t = t*1000
    return(t,V,I)

t_p,V_p,I_p = get_data(pulse_csv)
t_s1,V_s1,I_s1 = get_data(spline_1_csv)
t_s2,V_s2,I_s2 = get_data(spline_2_csv)
t_s3,V_s3,I_s3 = get_data(spline_3_csv)

#plot current
plt.figure(figsize=(7,4.3))
plt.plot(t_p, I_p, color = color0,linewidth=3)
plt.plot(t_s1, I_s1, color = color1,linewidth=3)
plt.plot(t_s2, I_s2, color = color2,linewidth=3)
plt.xlabel ('Time (ms)')
plt.ylabel ('Current (µA)')
plt.xlim(0.5,1.5)
plt.tight_layout()
plt.savefig(I_fname+".pdf", transparent=True, dpi=300)
plt.savefig(I_fname+".png", transparent=True, dpi=300)

#plot current
plt.figure(figsize=(7,4.3))
plt.plot(t_p, V_p, color = color0,linewidth=3)
plt.plot(t_s1, V_s1, color = color1,linewidth=3)
plt.plot(t_s2, V_s2, color = color2,linewidth=3)
plt.xlabel ('Time (ms)')
plt.ylabel ('Voltage (V)')
plt.xlim(0.5,1.5)
plt.tight_layout()
plt.savefig(V_fname+".pdf", transparent=True, dpi=300)
plt.savefig(V_fname+".png", transparent=True, dpi=300)
plt.show()
