# Supplementary material for: NRV: An open framework for in silico evaluation of peripheral nerve electrical stimulation strategies
Source: PLoS Comput Biol. 2024 Jul 12;20(7):e1011826. doi: 10.1371/journal.pcbi.1011826 (PMC11268605; doi:10.1371/journal.pcbi.1011826)
Supplement: S5 Archive — Python scripts and data files required to create and run the optimization problem, analyze the results, and translate the results to the neurostimulator. (ZIP) [file pcbi.1011826.s014.zip › S5_Archive/plot_cost.py]

#pragma parallel
import nrv
import numpy as np

import matplotlib.pyplot as plt
import matplotlib as mpl


font = {'family' : 'Arial',
    'weight' : 'medium',
    'size'   : 22,
    'style'  : 'normal'}

legend_ftsize = 16
mpl.rcParams['mathtext.fontset'] = 'custom'
mpl.rcParams['mathtext.rm'] = 'Arial'
mpl.rcParams['mathtext.it'] = 'Arial'
mpl.rc('font', **font)
mpl.rc('text', usetex=False)


fname = "figures/nrj_cost_history"

color0="#715D99"
color1="#009999"
color2="#006161"
color3="#002020"


fname0 = "results/energy_optim_pso_biphasic.json"
fname1 = "results/energy_optim_pso_spline1pts.json"
fname2 = "results/energy_optim_pso_spline2pts.json"
fname3 = "results/energy_optim_pso_spline3pts.json"


res0 = nrv.load_any(fname0)
res1 = nrv.load_any(fname1)
res2 = nrv.load_any(fname2)
res3 = nrv.load_any(fname3)

cost_hist_0 = res0.cost_history
pbest_0 = res0.personal_bestc

cost_hist_1 = res1.cost_history
pbest_1 = res1.personal_bestc

cost_hist_2 = res2.cost_history
pbest_2 = res2.personal_bestc

cost_hist_3 = res3.cost_history
pbest_3 = res3.personal_bestc


fig, ax = plt.subplots(figsize=(5,4))
res0.plot_cost_history(generatefigure=False, label=False,color=color0)
res1.plot_cost_history(generatefigure=False, label=False,color=color1)
res2.plot_cost_history(generatefigure=False, label=False,color=color2)
res3.plot_cost_history(generatefigure=False, label=False,color=color3)


it = np.arange(0,60)
plt.plot(it, pbest_0, ":", color=color0, alpha=0.45)
plt.plot(it, pbest_1, ":", color=color1, alpha=0.45)
plt.plot(it, pbest_2, ":", color=color2, alpha=0.45)
plt.plot(it, pbest_3, ":", color=color3, alpha=0.45)
"""ax.fill_between(it, cost_hist_0, pbest_0, facecolor="#715D99", interpolate=True, alpha=0.10)
ax.fill_between(it, cost_hist_1, pbest_1, facecolor="#009999", interpolate=True, alpha=0.10)
ax.fill_between(it, cost_hist_2, pbest_2, facecolor="#006161", interpolate=True, alpha=0.10)
ax.fill_between(it, cost_hist_3, pbest_3, facecolor="#002020", interpolate=True, alpha=0.10)"""

plt.xlim(0,60)
plt.ylim(0.2,1.3)
plt.xlabel("PSO iteration")
plt.ylabel("cost")
plt.tight_layout()
plt.savefig(fname+"zoomed.pdf", transparent=True, dpi=300)
plt.savefig(fname+"zoomed.png", transparent=True, dpi=300)


fig, ax = plt.subplots(figsize=(5,3))
res0.plot_cost_history(generatefigure=False, color=color0)
res1.plot_cost_history(generatefigure=False, color=color1)
res2.plot_cost_history(generatefigure=False, color=color2)
res3.plot_cost_history(generatefigure=False, color=color3)

it = np.arange(0,60)
plt.plot(it, pbest_0, ":", color=color0, alpha=0.25)
plt.plot(it, pbest_1, ":", color=color1, alpha=0.25)
plt.plot(it, pbest_2, ":", color=color2, alpha=0.25)
plt.plot(it, pbest_3, ":", color=color3, alpha=0.25)

ax.fill_between(it, cost_hist_0, pbest_0, facecolor=color0, interpolate=True, alpha=0.10)
ax.fill_between(it, cost_hist_1, pbest_1, facecolor=color1, interpolate=True, alpha=0.10)
ax.fill_between(it, cost_hist_2, pbest_2, facecolor=color2, interpolate=True, alpha=0.10)
ax.fill_between(it, cost_hist_3, pbest_3, facecolor=color3, interpolate=True, alpha=0.10)
plt.xlim(0,60)
plt.ylim(0,1)

plt.savefig(fname+".pdf", transparent=True, dpi=300)
plt.savefig(fname+".png", transparent=True, dpi=300)
