# Supplementary material for: NRV: An open framework for in silico evaluation of peripheral nerve electrical stimulation strategies
Source: PLoS Comput Biol. 2024 Jul 12;20(7):e1011826. doi: 10.1371/journal.pcbi.1011826 (PMC11268605; doi:10.1371/journal.pcbi.1011826)
Supplement: S5 Archive — Python scripts and data files required to create and run the optimization problem, analyze the results, and translate the results to the neurostimulator. (ZIP) [file pcbi.1011826.s014.zip › S5_Archive/fascicle_generator.py]

import nrv
import numpy as np
import matplotlib.pyplot as plt
import time
import os


#nrv.parameters.set_nrv_verbosity(4)
fasc_dir = "/sources/fascicles/"
ID_fasc = (len(os.listdir(fasc_dir)))//2

fasc_file = fasc_dir+"fascicle_"+str(ID_fasc)

##########################
## Fascicle declaration ##
##########################
N_ax = 214
t0 = time.time()
axons_diameters, axons_type, M_diam_list, U_diam_list = nrv.create_axon_population(N_ax, percent_unmyel=0.7, M_stat="Ochoa_M")


t1 = time.time()
print("Population of "+str(N_ax)+" axons generated in "+str(t1 - t0)+" s")


D = 500				# diameter, in um
L = 5000 			# length, in um

fascicle_1 = nrv.fascicle(ID=ID_fasc)
fascicle_1.define_length(L)
fascicle_1.define_circular_contour(D)
fascicle_1.fill_with_population(axons_diameters, axons_type, Delta=4)
fascicle_1.fit_circular_contour(Delta = 0.1)
fascicle_1.generate_random_NoR_position()
t2 = time.time()

print("Filled fascicle generated in "+str(t2 - t1)+" s")


##################################
##### extracellular context ######
##################################
LIFE_stim = nrv.FEM_stimulation()
# ### Simulation box size
Outer_D = 5
LIFE_stim.reshape_outerBox(Outer_D)
#### Nerve and fascicle geometry
Nerve_D = 250
Fascicle_D = 220
LIFE_stim.reshape_nerve(Nerve_D, L)
LIFE_stim.reshape_fascicle(Fascicle_D)
##### electrode and stimulus definition
D_1 = 25
length_1 = 1000
y_c_1 = 0
z_c_1 = 0
x_1_offset = 1.1*(length_1)/2
elec_1 = nrv.LIFE_electrode("LIFE_1", D_1, length_1, x_1_offset, y_c_1, z_c_1)
# stimulus def
start = 1
I_cathod = 40
I_anod = I_cathod/5
T_cathod = 60e-3
T_inter = 40e-3
stim1 = nrv.stimulus()
stim1.biphasic_pulse(start, I_cathod, T_cathod, I_anod, T_inter)
LIFE_stim.add_electrode(elec_1, stim1)
fascicle_1.attach_extracellular_stimulation(LIFE_stim)

t3 = time.time()
print("Context generated in "+str(t3 - t2)+" s")

########################
## Save/Load Fascicle ##
########################
fascicle_1.compute_electrodes_footprints()
fascicle_1.save(fname=fasc_file+".json",extracel_context=True)
if nrv.MCH.do_master_only_work():
    fig, ax = plt.subplots(figsize=(6,6))
    fascicle_1.plot(fig, ax, num=True)

    plt.savefig(fasc_file+".png")
