# Supplementary material for: NRV: An open framework for in silico evaluation of peripheral nerve electrical stimulation strategies
Source: PLoS Comput Biol. 2024 Jul 12;20(7):e1011826. doi: 10.1371/journal.pcbi.1011826 (PMC11268605; doi:10.1371/journal.pcbi.1011826)
Supplement: S5 Archive — Python scripts and data files required to create and run the optimization problem, analyze the results, and translate the results to the neurostimulator. (ZIP) [file pcbi.1011826.s014.zip › S5_Archive/optim2twist.py]

import numpy as np
import matplotlib.pyplot as plt
import TWIST_control as TC
import nrv


fname0 = "results/energy_optim_pso_biphasic.json"
fname1 = "results/energy_optim_pso_spline1pts.json"
fname2 = "results/energy_optim_pso_spline2pts.json"
fname3 = "results/energy_optim_pso_spline3pts.json"
pulse = nrv.load_any(fname0).x
spline1 = nrv.load_any(fname1).x
spline3 = nrv.load_any(fname2).x
spline3 = nrv.load_any(fname3).x
print(pulse, spline1, spline3, spline3)

dt = 0.001
t_sim = 5
t_start = .1
t_end = 0.5
I_max_abs = 100
t_bound = (0, t_end)
I_bound = (-I_max_abs, 0)
duration_bound = (0.01, 0.5)

# Biphasic pulse
context_modifier1 = nrv.biphasic_stimulus_CM(start=t_start, I_cathod="0", T_cathod="1", I_anod=0)

def generate_waveform1(Xsp2, t_sim=100, Npts=10000,**kwargs):
    stim = context_modifier1.stimulus_generator(Xsp2)
    stim0 = nrv.stimulus()
    stim0.s = np.zeros(Npts)
    stim0.t = np.linspace(0, t_sim, Npts)
    stim0 += stim
    return stim0.s

wf2twist = pulse
wf = generate_waveform1(wf2twist, t_sim=t_sim, Npts=int(t_sim/dt)-2)
t = np.linspace(0, t_sim, len(wf))
dt = t[1]-t[0]
fs = 1/(dt*1e-3)

#Setup twist
channel=0	
source=1
trig=2
pattern = np.array(wf)
pattern = -pattern[0:1000]*1e-3


#Pulse repetition frequency
delay_in_us = 10000
twist_board=TC.TWIST_instance(keepalive=True)
twist_board.set_chan_param(chan=0,PWMbits=0,freq=20,combined=True, comp_curr=0.1) #Output Channel Configuration
twist_board.setup_pattern(source, channel, trig, fs,pattern) 
twist_board.chain_trigg(trig, delay_in_us, trig)
twist_board.set_trigg(trig)
