# Supplementary material for: NRV: An open framework for in silico evaluation of peripheral nerve electrical stimulation strategies
Source: PLoS Comput Biol. 2024 Jul 12;20(7):e1011826. doi: 10.1371/journal.pcbi.1011826 (PMC11268605; doi:10.1371/journal.pcbi.1011826)
Supplement: S5 Archive — Python scripts and data files required to create and run the optimization problem, analyze the results, and translate the results to the neurostimulator. (ZIP) [file pcbi.1011826.s014.zip › S5_Archive/TWIST_control.py]

#!/usr/bin/env python3
# -*- coding: utf-8 -*-
"""
@author: bornat

This code is the API for the TWIST board
This is the first usable version and is provided with system 1.2
It can still wirk with earlier system preversions, but update is
higly encouraged.

"""

SOFTWARE_VERSION = "1.0.1"

SUPPORTED_VERSIONS = {0x0001 : "september 2020",
                      0x0100 : "september 2020",
                      0x0101 : "september 2020",
                      0x0102 : None,
                      0x0103 : None,
                      0x0104 : None}

FILE_WRITE_SUFFIX = "_WRITE.txt"
FILE_FBCK_SUFFIX  = "_FBCK.txt"
FILE_VHD_SUFFIX   = "_VHD-TB.txt"

RESP_OK       = 0x8001
RESP_UNKW_CMD = 0x8002
RESP_INV_DAT  = 0x8004
RESP_DAT_LOST = 0x8008

EXT_TRIGG_INPUT  = 0
EXT_TRIGG_OUTPUT = 1


ID_Nexys4_1    = 'USB VID:PID=0403:6010 SER=210274663103B'
ID_Nexys4_3    = 'USB VID:PID=0403:6010 SER=210274663100B'
ID_Nexys4_4    = 'USB VID:PID=0403:6010 SER=210274628301B'
ID_Nexys4DDR_1 = 'USB VID:PID=0403:6010 SER=210292743230B'
ID_Nexys4DDR_2 = 'USB VID:PID=0403:6010 SER=210292745552B'
ID_Nexys4DDR_3 = 'USB VID:PID=0403:6010 SER=210292745577B'
ID_Nexys4DDR_u = 'USB VID:PID=0403:6010 SER=210292743233B'
ID_TWIST_0     = 'USB VID:PID=0403:6010 SER=FTL4OQGB'      # uses SONIC s6
ID_TWIST_1     = 'USB VID:PID=0403:6010 SER=FT4082NKA'     # uses SONIC s1
ID_TWIST_2     = 'USB VID:PID=0403:6010 SER=FT3JF4RWA'     # uses SONIC s?
ID_TWIST_3     = 'USB VID:PID=0403:6010 SER=FT466ZFLA'     # uses SONIC s3
ID_TWIST_4     = 'USB VID:PID=0403:6010 SER=FT407ZLWA'     # uses SONIC s2
ID_TWIST_5     = 'USB VID:PID=0403:6010 SER=FT4081KSA'     # uses SONIC s5


ID_any         = [ID_TWIST_0, ID_TWIST_1, ID_TWIST_2, ID_TWIST_3, ID_TWIST_4, ID_TWIST_5, ID_Nexys4_1, ID_Nexys4_3, ID_Nexys4_4, ID_Nexys4DDR_1, ID_Nexys4DDR_2, ID_Nexys4DDR_3, ID_Nexys4DDR_u]

Boardnames = { ID_TWIST_0:     'TWIST 0',
               ID_TWIST_1:     'TWIST 1',
               ID_TWIST_2:     'TWIST 2',
               ID_TWIST_3:     'TWIST 3',
               ID_TWIST_4:     'TWIST 4',
               ID_TWIST_5:     'TWIST 5',
               ID_Nexys4_1:    'Nexys4 1',
               ID_Nexys4_3:    'Nexys4 3',
               ID_Nexys4_4:    'Nexys4 4',
               ID_Nexys4DDR_1: 'Nexys4DDR 1',
               ID_Nexys4DDR_2: 'Nexys4DDR 2',
               ID_Nexys4DDR_3: 'Nexys4DDR 3',
               ID_Nexys4DDR_u: 'Nexys4DDR u'}

# these are the compensation current values in function of the parameter
comb_comp_currents = [0.0,               0.003906369212928, 0.007812738425855, 0.010010071108127,
                      0.01122914160055,  0.012596675860058, 0.014130754457276, 0.015851659894257,
                      0.01778214476537,  0.019947732576016, 0.022377055196354, 0.02510223141164,
                      0.028159291574086, 0.031588653970686, 0.03543565920522,  0.039751169659643,
                      0.04459224196052,  0.050022881341385, 0.05611488787466,  0.062948805761425,
                      0.070614988229871, 0.079214792121767, 0.088861917960929, 0.099683913221115,
                      0.1118238586685,   0.125442260074356, 0.140719170308823, 0.157856569872593,
                      0.177081037340216, 0.198646745021736, 0.222838819449185, 0.249977111117893]

import serial
from serial.tools import list_ports as list_serial_ports
from time import sleep as sleep
from os import path as path
from sys import platform as platform
from collections.abc import MutableMapping


def E_not_permitted_HW():
    raise Exception("Operation not permitted by Hardware")


# ███    ███  █████  ██ ███    ██      ██████ ██       █████  ███████ ███████
# ████  ████ ██   ██ ██ ████   ██     ██      ██      ██   ██ ██      ██
# ██ ████ ██ ███████ ██ ██ ██  ██     ██      ██      ███████ ███████ ███████
# ██  ██  ██ ██   ██ ██ ██  ██ ██     ██      ██      ██   ██      ██      ██
# ██      ██ ██   ██ ██ ██   ████      ██████ ███████ ██   ██ ███████ ███████


class TWIST_instance(object):
    supported_versions = SUPPORTED_VERSIONS
    dbgmsg_tab          = 80
    max_out_milliamps   = 1.0
    current_unit        = 1.0     # if 0.001  interface talks in Ampers
                                  # if 1.0,   interface talks in milliAmps
                                  # if 1000.0 interface talks in microAmps
    current_unit_string = "mA"
    channels            = None
    def __init__(self, ID=ID_any, debug=False, hw_debug=False, no_ver_warn=False, keepalive=False, fake_filename="", baudrate = 921600):
        """
        opens the serial interface to the hardware board identified by ID.
        ID is the hardware description string of the serial interface. If ID is
        a list, any of the devices in the list is opened (whichever is detected
        first). If no ID provided, considers any known system
        if verbose is true, displays lots of debugging messages, considered
        false if omitted
        """
        self.debug       = debug
        self.hwdbg       = hw_debug
        self.no_ver_warn = no_ver_warn
        self._keepalive  = keepalive        # reset output before destruction ?
        self.portname    = ""
        self.baudrate    = baudrate
        if isinstance(ID, str):
            # OK, let's get a list in all cases
            ID = [ID]
        for p in list_serial_ports.comports():
            #we loop on all serial devices, we display the device curretly process
            self.dbg_print('Found device:')
            for i in range(3):
                self.dbg_print('    ' + p[i])

            # we adapt the board identifier according the operation system
            if platform == 'darwin':
                sys_identifier = p[2][:p[2].find(" LOCATION=")]
                if p[0][-1]=='0':
                    sys_identifier += "A"
                elif p[0][-1]=='1':
                    sys_identifier += "B"
                print(sys_identifier)                    
            elif platform == "linux":
                sys_identifier = p[2][:p[2].find(" LOCATION=")]
                if p[2][-3:] == "1.0":
                    sys_identifier += "A"
                elif p[2][-3:] == "1.1":
                    sys_identifier += "B"
            else:
                sys_identifier = p[2]

            # finally, we check if the device is in the available devices
            if (sys_identifier in ID) or (p[0] in ID): 
                self.dbg_print("Peripheral found on %s" %p[0])
                self.portname = p[0]
                #self.serial   = serial.Serial(p[0], baudrate = 115200)
                self.serial   = serial.Serial(p[0], baudrate = self.baudrate)
                if p[0] in ID:
                    self.board = p[0]
                else:
                    self.board = Boardnames[sys_identifier]
                break
        if self.portname == "":
            #if fake_filename == "":
            raise Exception("Could not find stimulation device")
            #self.serial   = TWIST_fake_instance(fake_filename)
        self.last_err = ""
        self.pending  = 0
        self.serial.read(self.serial.inWaiting())
        self.dbg_print("Establishing contact with board ... ")
        bytecount = 0
        while (True):
            self.write(chr(0))
            bytecount += 1
            sleep(0.1)
            if self.serial.inWaiting() >0:
                break
        if bytecount>2:
            self.dbg_print("Had to send unusually high amout NOPs (" + str(bytecount-2) + ')')
        self.get_ACK()
        self.chkinfo()
        self.reset()
        self.generator_number = self.TWIST_FIFOS + self.TWIST_PATTERNS + self.TWIST_SINES
        self.generator_used   = [0] * self.generator_number
        self.generator_refed  = [0] * self.generator_number
        self.channels         = Channel_pool(self, self.TWIST_STIM_CHANNELS)
        self.set_dbgLED(0)

    def __enter__(self):
        return self

    def __exit__(self, type, value, traceback):
        self.close()
        return False    

    def __setattr__(self, name, value):
        if name == "channels":
            super().__setattr__(name, value)
        elif name.lower().startswith("chan"):
            s = name[4:]
            if s.startswith("n"):
                s = s[1:]
            if s.startswith("el"):
                s = s[2:]
            if s.startswith("_"):
                s = s[1:]
            try:
                num = int(s)
            except:
                raise AttributeError("{} is not a valid name".format(str(name)))
            self.channels[num]=value
        else:
            super().__setattr__(name, value)

    def __getattr__(self, name):
        if name.lower().startswith("chan"):
            s = name[4:]
            if s.startswith("n"):
                s = s[1:]
            if s.startswith("el"):
                s = s[2:]
            if s.startswith("_"):
                s = s[1:]
            try:
                num = int(s)
            except ValueError:
                pass
            else:
                return self.channels[num]
            raise AttributeError("{} is not a valid name".format(str(name)))
        raise AttributeError('{} class has no attribute named {}'.format(self.__class__.__name__, name))

    def __del__(self):
        self.close()

    def check_board_version(self, min_version):
        if self.BOARD_VER_ID < min_version:
            raise Exception("This feature is not supported for current version\n   current version is {}.{}\n   required version is {}.{}".format(self.BOARD_VER_ID//256, self.BOARD_VER_ID%256, min_version//256, min_version%256))


    @property
    def keepalive(self):
        return self._keepalive
    @keepalive.setter
    def keepalive(self, keep):
        if isinstance(keep, bool):
            self._keepalive = keep
            for chan in self.channels:
                chan._keepalive = keep
        else:
            raise Exception("Expecting boolean value")


    def close(self):
        if not self.keepalive:            
            self.channels = [0, 0]
        self.serial.close()
        
    def write(self, ustring):
        #self.serial.write(ustring.encode(encoding='latin_1'))
        self.serial.write(bytearray(ustring, encoding='latin_1'))
    
    def dbg_print(self, msg, cont=False, dbgtab=False):
        if self.debug:
            if dbgtab:
                print ((msg + (' '*self.dbgmsg_tab))[:self.dbgmsg_tab], end="")
            elif cont:
                print (msg, end="")
            else:
                print (msg)
    def get_ACK(self):
        """ analyses the response received and stores info ...
            returns False when no error was produced, otherwise True
        """
        R=self.serial.read(2)
        resp=R[0]*256 + R[1]
        if resp < 2**15:
            self.dbg_print( "Invalid ACK return code : " + hex(resp))
            self.last_err = "No ACK"
            return True
        resp = resp - 2**15
        pending = (resp - (resp%256))//256
        resp = resp%256
        if resp == 1:
            self.pending = pending
            return False
        self.dbg_print("ERROR")
        self.pending = 0
        if pending>0:
            self.dbg_print("Should not receive data with errors (" + str(pending) + " words expected)")
        if resp == 2:
            self.dbg_print("Unknown Command")
            self.last_err = "Unknown Command"
            return True
        if resp == 4:
            self.dbg_print("Invalid Data")
            self.last_err = "Invalid Data"
            return True
        if resp == 8:
            self.dbg_print("Data Lost")
            self.last_err = "Data Lost"
            return True
        self.dbg_print("Unexpected Resp." + str(hex(R[0]*256 + R[1])))
        self.last_err = "Unexpected Resp."
        return True
    
    def check_no_resp_yet(self):
        if not self.hwdbg:
            return
        sleep(0.1)
        if self.serial.inWaiting() >0:
            self.dbg_print("ERROR")
            written = 0
            for i in range(self.serial.inWaiting()):
                print(("0" + hex(ord(self.serial.read(1)))[2:])[-2:], end="")
                written += 1
                if written>=16:
                    print(" ")
                    written = 0
            raise Exception("System should not respond so fast")
    
    def amplitude_transcode(self, ampl, signed=True):
        if ampl>self.max_out_milliamps*self.current_unit:
            raise Exception(str(ampl) + ": Current value too high")
        if ampl<0 and not signed:
            raise Exception(str(ampl) + ": Negative current value not allowed")
        if ampl<-self.max_out_milliamps*self.current_unit:
            raise Exception(str(ampl) + ": Current value too low")
        ratio = ampl/(self.max_out_milliamps*self.current_unit)
        if signed:
            num = int(ratio * 32640)
            if num<0:
                num += 65536
        else:
            num = int(ratio * 65280)
        return num
    
    def get_data(self):
        for i in range(self.pending):
            R = self.serial.read(2)
            yield R[0]*256 + R[1]
    
    def chkinfo(self):
        self.dbg_print("Checking board version ...", dbgtab=True)
        self.write("\x00\x01")  # READ ID command
        if self.get_ACK():
            raise Exception(self.last_err)
        self.BOARD_PROJECT = ord(self.serial.read(1))
        self.BOARD_VERSION = ord(self.serial.read(1))
        if self.pending != 1:
            print(self.pending)
            raise Exception("Unexpected amount of data to receive")
        self.BOARD_VER_ID = self.BOARD_PROJECT*256 + self.BOARD_VERSION
        if self.BOARD_VER_ID not in self.supported_versions:
            raise Exception("Unsupported version " + str(self.BOARD_PROJECT) + ' / ' + str(self.BOARD_VERSION))
        self.dbg_print("OK")
        self.dbg_print("Version is " + str(self.BOARD_PROJECT) + ' / ' + str(self.BOARD_VERSION))
        if self.supported_versions[self.BOARD_VER_ID]!=None and not self.no_ver_warn:
            print("#"*70)
            print("WARNING: deprecated version")
            print("Hardware TWIST version is deprecated, support will end in " + self.supported_versions[self.BOARD_VER_ID])
            print("This is most probably the consequence of a critical bug fix")
            print("After this date, script updates will not be able to control the BOARD")
            print("If you wish to go on with this hardware version pay attention to save")
            print("your software in a secure place...")
            print("You may ignore this warning setting 'no_ver_warn' to True while calling")
            print("TWIST_instance to connect")
            print("#"*70)
        
        self.dbg_print("Reading board capabilities ...", dbgtab=True)
        self.write("\x00\x03")
        if self.get_ACK():
            raise Exception(self.last_err)
        if self.BOARD_VER_ID in [0x0001, 0x0100, 0x0101]:
            #BACKPORT:to remove in sept 2020
            if self.pending != 7:
                print(self.pending)
                raise Exception("Unexpected amount of data to receive")
            l = list(self.get_data())
            #l[0] is version and project ID, should have already been checked
            self.TWIST_STIM_CHANNELS         = l[1]//256
            self.TWIST_TRIGGER_NUM           = l[1]%256
            self.TWIST_PATTERNS              = l[2]//256
            self.TWIST_SINES                 = l[2]%256
            self.TWIST_FIFOS                 = l[3]//256
            self.TWIST_HS_INPUTS             = l[4]//8192
            self.TWIST_PATTERN_MAXLENGTH     = l[4]%8192
            self.TWIST_DATAPACKET_MAXQUANTUM = l[5]//8192
            self.TWIST_READBACK_MAX_SAMPLES  = l[5]%8192
            self.TWIST_EXT_TRIGGERS          = l[6]//4096
            self.dbg_print("OK")
            self.dbg_print("+ Stimulation channels            : " + str(self.TWIST_STIM_CHANNELS))
            self.dbg_print("+ Triggers                        : " + str(self.TWIST_TRIGGER_NUM))
            self.dbg_print("+ Pattern players                 : " + str(self.TWIST_PATTERNS))
            self.dbg_print("+ Sine generators                 : " + str(self.TWIST_SINES))
            self.dbg_print("+ FIFO players                    : " + str(self.TWIST_FIFOS))
            self.dbg_print("+ High speed communication inputs : " + str(self.TWIST_HS_INPUTS))
            self.dbg_print("+ Max pattern Length              : " + str(self.TWIST_PATTERN_MAXLENGTH))
            self.dbg_print("+ Max data packet size            : " + str(128* (2**self.TWIST_DATAPACKET_MAXQUANTUM)))
            self.dbg_print("+ Max readback data size          : " + str(self.TWIST_READBACK_MAX_SAMPLES))
            self.dbg_print("+ External Trigger I/O            : " + str(self.TWIST_EXT_TRIGGERS))
        else:
            if self.pending != 8:
                print(self.pending)
                raise Exception("Unexpected amount of data to receive")
            l = list(self.get_data())
            #l[0] is version and project ID, should have already been checked
            self.TWIST_STIM_CHANNELS         = l[1]//256
            self.TWIST_TRIGGER_NUM           = l[1]%256
            self.TWIST_PATTERNS              = l[2]//256
            self.TWIST_SINES                 = l[2]%256
            self.TWIST_FIFOS                 = l[3]//256
            self.TWIST_PATTERN_MAXLENGTH     = l[4]
            self.TWIST_FIFO_DEPTH            = l[5]
            self.TWIST_DATAPACKET_MAXQUANTUM = l[6]//8192
            self.TWIST_READBACK_MAX_SAMPLES  = l[6]%8192
            self.TWIST_EXT_TRIGGERS          = l[7]//4096
            self.TWIST_HS_INPUTS             = (l[7]//512)%8

            self.dbg_print("OK")
            self.dbg_print("+ Stimulation channels            : " + str(self.TWIST_STIM_CHANNELS))
            self.dbg_print("+ Triggers                        : " + str(self.TWIST_TRIGGER_NUM))
            self.dbg_print("+ Pattern players                 : " + str(self.TWIST_PATTERNS))
            self.dbg_print("+ Sine generators                 : " + str(self.TWIST_SINES))
            self.dbg_print("+ FIFO players                    : " + str(self.TWIST_FIFOS))
            self.dbg_print("+ Max pattern Length              : " + str(self.TWIST_PATTERN_MAXLENGTH))
            self.dbg_print("+ Embedded FIFOs size (samples)   : " + str(self.TWIST_FIFO_DEPTH))
            self.dbg_print("+ Max data packet size            : " + str(128* (2**self.TWIST_DATAPACKET_MAXQUANTUM)))
            self.dbg_print("+ Max readback data size          : " + str(self.TWIST_READBACK_MAX_SAMPLES))
            self.dbg_print("+ External Trigger I/O            : " + str(self.TWIST_EXT_TRIGGERS))
            self.dbg_print("+ High speed communication inputs : " + str(self.TWIST_HS_INPUTS))
        
        self.connections = []
        for i in range(self.TWIST_STIM_CHANNELS):
            newchan = {}
            newchan["sines"]    = [False] * self.TWIST_SINES
            newchan["fifos"]    = [False] * self.TWIST_FIFOS
            newchan["patterns"] = [False] * self.TWIST_PATTERNS
            self.connections.append(newchan)
    
    def reset(self):
        self.dbg_print("Resetting system ...", dbgtab=True)
        self.write("\x00\x02")
        if self.get_ACK():
            raise Exception(self.last_err)
        self.dbg_print("OK")
        self.sizemlt = 0
        self.ext_trigg_dir = [EXT_TRIGG_INPUT]*self.TWIST_EXT_TRIGGERS
    
    def set_dbgLED(self, ledmap):
        self.dbg_print("Setting LEDs to " + hex(ledmap)[2:] + " ...", dbgtab=True)
        self.write("\x00\x0A")
        self.check_no_resp_yet()
        self.write("\x00" + chr(ledmap))
        if self.get_ACK():
            raise Exception(self.last_err)
        self.dbg_print("OK")
    
    def set_HWIF_speed(self, baudrate):
        rounded = (baudrate + 799)//1600
        self.dbg_print("Setting HW UART speed to " + str(rounded*1600) + "bps ...", dbgtab=True)
        self.write("\x00\x04")
        self.check_no_resp_yet()
        self.write(chr(rounded//256) + chr(rounded%256))
        if self.get_ACK():
            raise Exception(self.last_err)
        self.dbg_print("OK")

    def set_HWIF_mode(self, mode):
        modes = ["8bits UART", "16bits xUART", "16bits High speed xUART", "128bits High speed xUART", "SPI"]
        self.dbg_print("Setting HW interface mode to " + modes[mode] + " ...", dbgtab=True)
        self.write("\x01" + chr(mode + 0x40))
        if self.get_ACK():
            raise Exception(self.last_err)
        self.dbg_print("OK")
    
    def set_chan_param(self, chan, freq=5, PWMbits=0, inverted=False, combined=False, comp_curr=0.1):
        if freq>20:
            raise Exception("DAC frequency too high")
        #if freq==0:
        #    raise Exception("DAC frequency can't be null")
        if PWMbits not in range(8):
            raise Exception("Invalid number of PWM bits")
        if combined:
            if chan%2==1:
                raise Exception("Cannot set odd channel as combined")
            if inverted:
                self.dbg_print("Setting combined chans " + str(chan) + "/" + str(chan+1) + "(inverted) at " + str(freq) + " MHz, " + str(PWMbits) + " extra bits", dbgtab=True)
            else:
                self.dbg_print("Setting combined chans " + str(chan) + "/" + str(chan+1) + " at " + str(freq) + " MHz, " + str(PWMbits) + " extra bits", dbgtab=True)
        elif inverted:
            self.dbg_print("Setting chan " + str(chan) + "(inverted) at " + str(freq) + " MHz, " + str(PWMbits) + " extra bits", dbgtab=True)
        else:
            self.dbg_print("Setting chan " + str(chan) + " at " + str(freq) + " MHz, " + str(PWMbits) + " extra bits", dbgtab=True)
        self.write("\x00" + chr(0xE0 + chan))
        if inverted:
            data = 0x8000 + int(freq)
        else:
            data = int(freq)
        if combined:
            #indx =  min(comb_comp_currents, key=lambda x:abs(x-comp_curr))
            dists = [abs(x-comp_curr) for x in comb_comp_currents]
            indx = dists.index(min(dists))
            data += indx<<10
        data += int(PWMbits) << 6
        self.write(chr(data//256) + chr(data%256))
        if self.get_ACK():
            raise Exception(self.last_err)
        self.dbg_print("OK")
    
    def set_chan_mult_src(self, chan, source):
        if source == None :
            self.dbg_print("Removing modulator for channel {}".format(chan), dbgtab=True)
            data = 0
        elif not (0 <= source < self.generator_number):
            raise Exception("Invalid source ID")
        else:
            self.dbg_print("Setting source {} as modulator for channel {}".format(source, chan), dbgtab=True)
            data = 0x8000 + source
        self.write("\x00" + chr(0xF0 + chan))
        self.check_no_resp_yet()
        self.write(chr(data//256) + chr(data%256))
        if self.get_ACK():
            raise Exception(self.last_err)
        self.dbg_print("OK")
        
        

    def set_pattern_length(self, pattern, length):
        if pattern>=self.TWIST_PATTERNS:
            raise Exception("Not so much patterns on the system")
        if length>self.TWIST_PATTERN_MAXLENGTH:
            raise Exception("Pattern too long")
        self.dbg_print("Setting length " + str(length) + " for pattern " + str(pattern) + " ...", dbgtab=True)
        self.write("\x00" + chr(0x50 + pattern))
        self.check_no_resp_yet()
        self.write(chr(length//256) + chr(length%256))
        if self.get_ACK():
            raise Exception(self.last_err)
        self.dbg_print("OK")

    def set_pattern_freq(self, pattern, freq):
        if pattern>=self.TWIST_PATTERNS:
            raise Exception("Not so much patterns on the system")
        if self.BOARD_VER_ID < 0x103:
            argfreq = int((freq+49)/100)
            self.dbg_print("Setting sampling freq " + str(argfreq*100) + "Hz for pattern " + str(pattern) + " ...", dbgtab=True)
            if not( 1.01 > argfreq*100/freq > 0.99):
                print("WARNING: Hardware structure results in frequency error above 1%")
        else:
            argfreq = int((freq+249)/500)
            self.dbg_print("Setting sampling freq " + str(argfreq*500) + "Hz for pattern " + str(pattern) + " ...", dbgtab=True)
            if not(1.01 > argfreq*500/freq > 0.99):
                print("WARNING: Hardware structure results in frequency error above 1%")
        self.write("\x00" + chr(0x70 + pattern))
        self.check_no_resp_yet()
        self.write(chr(argfreq//256) + chr(argfreq%256))
        if self.get_ACK():
            raise Exception(self.last_err)
        self.dbg_print("OK")

    def send_pattern_data(self, pattern, l):
        if pattern>=self.TWIST_PATTERNS:
            raise Exception("Not so much patterns on the system")
        n = len(l)
        if self.sizemlt>0:
            self.set_size_mlt(0)
        self.dbg_print("Sending " + str(n) + " samples for pattern " + str(pattern) + " ...", dbgtab=True)
        index = 0
        while n>0:
            if n>=128:
                self.write("\xFF" + chr(0x10 + pattern))
            else:
                self.write(chr(0x80 + n -1) + chr(0x10 + pattern))
            for i in range(min(n, 128)):
                if i==min(n, 128) - 1:
                    self.check_no_resp_yet()
                c = self.amplitude_transcode(l[index])
                if c<0:
                    c+=65536
                self.write(chr(c//256) + chr(c%256))
                index += 1
            if self.get_ACK():
                raise Exception(self.last_err)
            n-=128
        self.dbg_print("OK")
            
    def connect_pattern_to_channel(self, pattern, channel):
        if pattern>=self.TWIST_PATTERNS:
            raise Exception("Not so much patterns on the system")
        if channel>=self.TWIST_STIM_CHANNELS:
            raise Exception("Not so much stim chanels on the system")
        self.dbg_print("Connecting pattern " + str(pattern) + " to channel " + str(channel) + " ...", dbgtab=True)
        self.write("\x00" + chr(0x60 + channel))
        self.check_no_resp_yet()
        self.write("\x80" + chr(0x10 + pattern))
        if self.get_ACK():
            raise Exception(self.last_err)
        self.connections[channel]["patterns"][pattern] = True
        self.dbg_print("OK")

    def disconnect_pattern_from_channel(self, pattern, channel):
        if pattern>=self.TWIST_PATTERNS:
            raise Exception("Not so much patterns on the system")
        if channel>=self.TWIST_STIM_CHANNELS:
            raise Exception("Not so much stim chanels on the system")
        self.dbg_print("Disconnecting pattern " + str(pattern) + " from channel " + str(channel) + " ...", dbgtab=True)
        self.write("\x00" + chr(0x60 + channel))
        self.check_no_resp_yet()
        self.write("\x00" + chr(0x10 + pattern))
        if self.get_ACK():
            raise Exception(self.last_err)
        self.connections[channel]["patterns"][pattern] = False
        self.dbg_print("OK")
        
    def set_pattern_trigger(self, pattern, trigger ):
        if pattern>=self.TWIST_PATTERNS:
            raise Exception("Not so much patterns on the system")
        if trigger>=self.TWIST_TRIGGER_NUM:
            raise Exception("Not so much triggers on the system")
        self.dbg_print("Set pattern " + str(pattern) + " listen to trigger " + str(trigger) + " ...", dbgtab=True)
        self.write("\x00\x0B")
        self.check_no_resp_yet()
        self.write(chr(pattern) + chr(trigger))
        if self.get_ACK():
            raise Exception(self.last_err)
        self.dbg_print("OK")

    def remove_pattern_trigger(self, pattern):
        if pattern>=self.TWIST_PATTERNS:
            raise Exception("Not so much patterns on the system")
        self.dbg_print("Removing trigger for pattern " + str(pattern) + " ...", dbgtab=True)
        self.write("\x00\x0B")
        self.check_no_resp_yet()
        self.write(chr(pattern) + chr(self.TWIST_TRIGGER_NUM))
        if self.get_ACK():
            raise Exception(self.last_err)
        self.dbg_print("OK")

    def set_pattern_opt(self, pattern, reset=False, freeze_on_last=False, loop=False, interpolate=False):
        self.check_board_version(0x104)
        if pattern>=self.TWIST_PATTERNS:
            raise Exception("Not so much patterns on the system")
        opt = 0
        if reset:
            opt += 1
        if freeze_on_last:
            opt += 2
        if loop:
            opt += 4
        if interpolate:
            opt += 8
        self.dbg_print("Setting options to {} for pattern {} ...".format(hex(opt), pattern), dbgtab=True)
        self.write("\x00\x0D")
        self.check_no_resp_yet()
        self.write(chr(pattern) + chr(opt))
        if self.get_ACK():
            raise Exception(self.last_err)
        self.dbg_print("OK")


    def bitmap_trigg(self, trigs):
        if trigs>255:
            raise Exception("Cannot trigg more than 8 chans at a time")
        self.dbg_print("Activating triggers with mask " + ("0" + hex(trigs)[2:])[-2:] + " ...", dbgtab=True)
        self.write("\x03" + chr(trigs))
        if self.get_ACK():
            raise Exception(self.last_err)
        self.dbg_print("OK")
        
    def set_trigg(self, trigger):
        if trigger>7:
            #FIXME: once fixed in hardware, should rely on self.TWIST_TRIGGER_NUM
            raise Exception("Max trigger value is 7 till now")
        self.dbg_print("Activating trigger " + str(trigger) + " ...", dbgtab=True)
        self.write("\x03" + chr(2**trigger))
        if self.get_ACK():
            raise Exception(self.last_err)
        self.dbg_print("OK")
    
    def chain_trigg(self, delayed_trigger, microseconds, origin_trigger=0):
        if delayed_trigger>7:
            #FIXME: once fixed in hardware, should rely on self.TWIST_TRIGGER_NUM
            raise Exception("Max trigger value is 7 till now")
        if microseconds>0:
            if origin_trigger==None:
                raise Exception("Origin trigger reference required")
            if origin_trigger >7:
                raise Exception("Max trigger value is 7 till now")
            self.dbg_print("Trigger " + str(delayed_trigger) + " shoots " + str(microseconds) + "us after trigg " + str(origin_trigger) + " ...", dbgtab=True)
        else:
            self.dbg_print("Trigger " + str(delayed_trigger) +  " has no dependency...", dbgtab=True)
        self.write(("\x00\x07") + chr((microseconds//16777216)%256) + chr((microseconds//65535)%256)+ chr((microseconds//256)%256) + chr(microseconds%256) + chr(origin_trigger) + chr(delayed_trigger))
        if self.get_ACK():
            raise Exception(self.last_err)
        self.dbg_print("OK")

    def set_trigg_dir(self, trigger, direction, sync=True):
        if trigger>=self.TWIST_EXT_TRIGGERS:
            raise Exception("Nonexistent Trigger, or not connectable to ext device")
        if direction not in [EXT_TRIGG_INPUT, EXT_TRIGG_OUTPUT]:
            raise Exception("Unknown direction")
        if direction == EXT_TRIGG_INPUT:
            self.dbg_print("Trigger " + str(trigger) + " obeys its source I/O as input ...", dbgtab=True)
        if direction == EXT_TRIGG_OUTPUT:
            self.dbg_print("Trigger " + str(trigger) + " is output on its I/O ...", dbgtab=True)
        self.ext_trigg_dir[trigger] = direction
        if sync:
            bitmap = 0
            for i in range(self.TWIST_EXT_TRIGGERS-1, -1, -1):
                bitmap= 2*bitmap + self.ext_trigg_dir[i]
            self.write("\x00\x0C" + chr(bitmap//256) + chr(bitmap%256))
            if self.get_ACK():
                raise Exception(self.last_err)
            self.dbg_print("OK")
        else:
            self.dbg_print("delayed")

    def set_sine_ampl(self, sine, ampl):
        if sine>=self.TWIST_SINES:
            raise Exception("Not so much sine generators on the system")
        if self.BOARD_VER_ID in [0x0001, 0x0100, 0x0101]:
            #BACKPORT:to remove in sept 2020
            dig_ampl = self.amplitude_transcode(ampl, signed=False)
        else:
            dig_ampl = self.amplitude_transcode(ampl)            
        self.dbg_print("Setting amplitude " + str(ampl) + self.current_unit_string + " for sine " + str(sine) + " ...", dbgtab=True)
        self.write("\x00" + chr(0xA0 + sine))
        self.check_no_resp_yet()
        self.write(chr(dig_ampl//256) + chr(dig_ampl%256))
        if self.get_ACK():
            raise Exception(self.last_err)
        self.dbg_print("OK")

    def set_sine_freq(self, sine, freq):
        if sine>=self.TWIST_SINES:
            raise Exception("Not so much sine generators on the system")
        self.dbg_print("Setting freq " + str(freq) + "Hz for sine " + str(sine) + " ...", dbgtab=True)
        self.write("\x00" + chr(0x80 + sine))
        self.check_no_resp_yet()
        arg = int(freq*1000)
        self.write(chr(arg//(2**24)))
        arg = arg%(2**24)
        self.write(chr(arg//(2**16)))
        arg = arg%(2**16)
        self.check_no_resp_yet()
        self.write(chr(arg//(2**8)))
        self.write(chr(arg%(2**8)))
        if self.get_ACK():
            raise Exception(self.last_err)
        self.dbg_print("OK")

    def connect_sine_to_channel(self, sine, channel):
        if sine>=self.TWIST_SINES:
            raise Exception("Not so much sine generators on the system")
        if channel>=self.TWIST_STIM_CHANNELS:
            raise Exception("Not so much stim chanels on the system")
        self.dbg_print("Connecting sine " + str(sine) + " to channel " + str(channel) + " ...", dbgtab=True)
        self.write("\x00" + chr(0x60 + channel))
        self.check_no_resp_yet()
        self.write("\x80" + chr(0x40 + sine))
        if self.get_ACK():
            raise Exception(self.last_err)
        self.connections[channel]["sines"][sine] = True
        self.dbg_print("OK")

    def disconnect_sine_from_channel(self, sine, channel):
        if sine>=self.TWIST_SINES:
            raise Exception("Not so much sine generators on the system")
        if channel>=self.TWIST_STIM_CHANNELS:
            raise Exception("Not so much stim chanels on the system")
        self.dbg_print("Disconnecting sine " + str(sine) + " from channel " + str(channel) + " ...", dbgtab=True)
        self.write("\x00" + chr(0x60 + channel))
        self.check_no_resp_yet()
        self.write("\x00" + chr(0x40 + sine))
        if self.get_ACK():
            raise Exception(self.last_err)
        self.connections[channel]["sines"][sine] = False
        self.dbg_print("OK")
        
    def set_sine_options(self, sine, trigger=None, enable=None, end_of_period=None ):
        if sine>=self.TWIST_SINES:
            raise Exception("Not so much sine generators on the system")
        if trigger!=None:
            if trigger>=self.TWIST_TRIGGER_NUM:
                raise Exception("Not so much triggers on the system")
            l_trigger = trigger
        else:
            l_trigger = self.TWIST_TRIGGER_NUM
        if enable==None or enable ==False:
            l_enable = 0
        else:
            l_enable = 1
        if end_of_period==None or end_of_period==True:
            l_end_of_period = 1
        else:
            l_end_of_period= 0
        disp=(l_enable, l_end_of_period, l_trigger)
        self.dbg_print("Set options " + str(disp) + " for sine  " + str(sine) + " ...", dbgtab=True)
        self.write("\x01" + chr(sine))
        self.check_no_resp_yet()
        self.write(chr(l_enable*128 + l_end_of_period*64) + chr(l_trigger))
        if self.get_ACK():
            raise Exception(self.last_err)
        self.dbg_print("OK")
    
    def set_sine_periods(self, sine, periods):
        if sine>=self.TWIST_SINES:
            raise Exception("Not so much sine generators on the system")
        if periods>=2**32:
            raise Exception("Too much periods ...")
        self.dbg_print("Setting " + str(periods) + " for triggered sine " + str(sine) + " ...", dbgtab=True)
        self.write("\x00" + chr(0xC0 + sine))
        self.check_no_resp_yet()
        arg = periods
        self.write(chr(arg//(2**24)))
        arg = arg%(2**24)
        self.write(chr(arg//(2**16)))
        arg = arg%(2**16)
        self.check_no_resp_yet()
        self.write(chr(arg//(2**8)))
        self.write(chr(arg%(2**8)))
        if self.get_ACK():
            raise Exception(self.last_err)
        self.dbg_print("OK")

    def chan_readback(self, channel, trigger, freq, samples):
        if channel>=self.TWIST_STIM_CHANNELS:
            raise Exception("Not so much channels")
        if samples>=2**16-1:
            raise Exception("Too much samples ...")
        loc_trigger = trigger
        if trigger == None:
            loc_trigger = self.TWIST_TRIGGER_NUM
        elif trigger >= self.TWIST_TRIGGER_NUM:
            raise Exception("Not so much triggers ...")
        if self.BOARD_VER_ID < 0x104:
            arg = int((freq+49)/100)
            self.dbg_print("Sampling channel " + str(channel) + " response to trigger " + str(trigger) + ", " + str(samples) + " samples @ " + str(arg*100) + "Hz ...", dbgtab=True)        
        else:
            arg = int((freq+499)/1000)
            self.dbg_print("Sampling channel " + str(channel) + " response to trigger " + str(trigger) + ", " + str(samples) + " samples @ " + str(arg*1000) + "Hz ...", dbgtab=True)        
        self.write("\x00\x06")
        self.check_no_resp_yet()
        self.write(chr(arg//(2**8)))
        self.write(chr(arg%(2**8)))
        self.check_no_resp_yet()
        self.write(chr(samples//(2**8)))
        self.write(chr(samples%(2**8)))
        self.check_no_resp_yet()
        self.write(chr(channel))
        self.write(chr(loc_trigger))
        if self.get_ACK():
            raise Exception(self.last_err)
        self.dbg_print("OK")
        self.dbg_print("   -> Retreiving data ...", dbgtab=True)
        l = []
        for i in range(samples):
            R = self.serial.read(2)
            s = R[0]*256 + R[1]
            if s>=2**15:
                s-=2**16
            l.append(s*self.max_out_milliamps*self.current_unit/32767)
        self.dbg_print("OK")
        return l


    def set_fifo_freq(self, fifo, freq):
        if fifo>=self.TWIST_FIFOS:
            raise Exception("Not so much fifo generators on the system")
        arg = int(freq)
        self.dbg_print("Setting freq " + str(arg) + "Hz for fifo output " + str(fifo) + " ...", dbgtab=True)
        self.write("\x00" + chr(0x20 + fifo))
        self.check_no_resp_yet()
        self.write(chr(arg//(2**24)))
        arg = arg%(2**24)
        self.write(chr(arg//(2**16)))
        arg = arg%(2**16)
        self.check_no_resp_yet()
        self.write(chr(arg//(2**8)))
        self.write(chr(arg%(2**8)))
        if self.get_ACK():
            raise Exception(self.last_err)
        self.dbg_print("OK")

    def set_fifo_options(self, fifo, trigger=None, enable=None, interpolate=None, disable_when_empty=None ):
        if fifo>=self.TWIST_FIFOS:
            raise Exception("Not so much fifo generators on the system")
        if trigger!=None:
            if trigger>=self.TWIST_TRIGGER_NUM:
                raise Exception("Not so much triggers on the system")
            l_trigger = trigger
        else:
            l_trigger = self.TWIST_TRIGGER_NUM
        if enable==None or enable ==False:
            l_enable = 0
        else:
            l_enable = 1
        if interpolate==None or interpolate==True:
            l_interpolate = 1
        else:
            l_interpolate = 0
        if disable_when_empty==None or disable_when_empty==True:
            l_disable_when_empty = 1
        else:
            l_disable_when_empty = 0
        disp=(l_enable, l_interpolate, l_disable_when_empty, l_trigger)
        self.dbg_print("Set options " + str(disp) + " for fifo  " + str(fifo) + " ...", dbgtab=True)
        self.write("\x00" + chr(0x30 + fifo))
        self.check_no_resp_yet()
        self.write(chr(l_enable*128 + l_interpolate*64 + l_disable_when_empty*32) + chr(l_trigger))
        if self.get_ACK():
            raise Exception(self.last_err)
        self.dbg_print("OK")


    def connect_fifo_to_channel(self, fifo, channel):
        if fifo>=self.TWIST_FIFOS:
            raise Exception("Not so much sine generators on the system")
        if channel>=self.TWIST_STIM_CHANNELS:
            raise Exception("Not so much stim chanels on the system")
        self.dbg_print("Connecting fifo " + str(fifo) + " to channel " + str(channel) + " ...", dbgtab=True)
        self.write("\x00" + chr(0x60 + channel))
        self.check_no_resp_yet()
        self.write("\x80" + chr(0x20 + fifo))
        if self.get_ACK():
            raise Exception(self.last_err)
        self.connections[channel]["fifos"][fifo] = True
        self.dbg_print("OK")

    def disconnect_fifo_from_channel(self, fifo, channel):
        if fifo>=self.TWIST_FIFOS:
            raise Exception("Not so much fifo generators on the system")
        if channel>=self.TWIST_STIM_CHANNELS:
            raise Exception("Not so much stim chanels on the system")
        self.dbg_print("Disconnecting fifo " + str(fifo) + " from channel " + str(channel) + " ...", dbgtab=True)
        self.write("\x00" + chr(0x60 + channel))
        self.check_no_resp_yet()
        self.write("\x00" + chr(0x20 + fifo))
        if self.get_ACK():
            raise Exception(self.last_err)
        self.connections[channel]["fifos"][fifo] = False
        self.dbg_print("OK")

    def send_fifo_data(self, fifo, l):
        if fifo>=self.TWIST_FIFOS:
            raise Exception("Not so much fifos on the system")
        n = len(l)
        self.dbg_print("Sending " + str(n) + " samples for fifo " + str(fifo) + " ...", dbgtab=True)
        index = 0
        while n>0:
            if n>1024 or n%8==0:
                self.set_size_mlt(3)
                packet_size = min(1024, n)
                header_size = packet_size//8 - 1
            elif n>512 or n%4==0:
                self.set_size_mlt(2)
                packet_size = min(512, n)
                header_size = packet_size//4 - 1
            elif n>256 or n%2==0:
                self.set_size_mlt(1)
                packet_size = min(256, n)
                header_size = packet_size//2 - 1
            else:
                self.set_size_mlt(0)
                packet_size = min(128, n)
                header_size = packet_size-1
            self.write(chr(0x80 + header_size) + chr(0x20 + fifo))
            for i in range(packet_size):
                if i==packet_size - 1:
                    self.check_no_resp_yet()
                c = self.amplitude_transcode(l[index])
                if c<0:
                    c+=65536                
                self.write(chr(c//256) + chr(c%256))
                index += 1
            if self.get_ACK():
                raise Exception(self.last_err)
            if self.BOARD_VER_ID not in [0x0001, 0x0100, 0x0101]:
                #BACKPORT:should always be the case in sept 2020
                l = list(self.get_data())
                if len(l)!=1:
                    raise Exception("too much data received")
                samples_left = l[0]
            n-=packet_size
        self.dbg_print("OK")
        if self.BOARD_VER_ID not in [0x0001, 0x0100, 0x0101]:
            #BACKPORT:should always be the case in sept 2020
            return samples_left

    def get_fifo_elements(self, fifo):
        if fifo>=self.TWIST_FIFOS:
            raise Exception("Not so much fifos on the system")
        self.dbg_print("Retreiving number of elements in fifo " + str(fifo) + " ...", dbgtab=True)
        self.write("\x00" + chr(0x40 + fifo))
        if self.get_ACK():
            raise Exception(self.last_err)
        if self.pending!=1:
            raise Exception("should get 1 word...")
        self.dbg_print("OK")
        R=self.serial.read(2)
        s = R[0]*256 + R[1]
        self.dbg_print("Fifo contains " + str(s) + " elements ...")
        return s
    
    def set_size_mlt(self, sizepw2):
        if sizepw2==self.sizemlt:
            self.dbg_print("No need to change Size multiplier")
            return
        if sizepw2>self.TWIST_DATAPACKET_MAXQUANTUM:
            raise Exception("Size multiplier too high")
        #self.dbg_print("Changing Size multiplier to " + str(sizepw2) + "...", dbgtab=True)
        self.write("\x01" + chr(0x80 + sizepw2))
        if self.get_ACK():
            raise Exception(self.last_err)
        #self.dbg_print("OK")
        self.sizemlt = sizepw2
        


    def setup_sine(self, num, chan, freq, ampl, periods=None, trigger=None, enable=None, end_of_period=None):
        self.set_sine_freq(num,freq)
        self.set_sine_ampl(num, ampl)
        self.set_sine_options(num, trigger, enable, end_of_period)
        if periods!=None:
            self.set_sine_periods(num, periods)
        if isinstance(chan, list):
            for i in chan:
                self.connect_sine_to_channel(num, i)
        else:
            self.connect_sine_to_channel(num, chan)

    def setup_pattern(self, num, chan, trigger, sfreq, data, baseline = 0.0):
        self.set_pattern_freq(num, sfreq)
        self.set_pattern_trigger(num, trigger)
        self.set_pattern_length(num, len(data))
        d_to_send = list(data[:])
        d_to_send.append(baseline)
        self.send_pattern_data(num,d_to_send)
        if isinstance(chan, list):
            for i in chan:
                self.connect_pattern_to_channel(num, i)
        else:
            self.connect_pattern_to_channel(num, chan)
    
    def setup_FIFO(self, num, chan, sfreq, trigger=None, enable=None, interpolate=None, disable_when_empty=None):
        self.set_fifo_freq(num, sfreq)
        self.set_fifo_options(num, trigger, enable, interpolate, disable_when_empty)
        if isinstance(chan, list):
            for i in chan:
                self.connect_fifo_to_channel(num, i)
        else:
            self.connect_fifo_to_channel(num, chan)
    
    def sine(self, freq=None, ampl=None):
        return Sine_generator(self, freq=freq, ampl=ampl)
    
    def pattern(self, data=None, fs=None, base=0, trigger=None, freeze_on_last=None, loop=None, interpolate=None):
        return Pattern_generator(self, data=data, fs=fs, base=base, trigger=trigger, freeze_on_last=freeze_on_last, loop=loop, interpolate=interpolate)

    def ramp(self, start, stop, time, base=0, trigger=None, freeze_on_last=None, loop=None):
        dsize = self.TWIST_PATTERN_MAXLENGTH
        if time < self.TWIST_PATTERN_MAXLENGTH * 0.00000005:
            dsize  = int(time/0.00000005)
            fs     = 20000000
            itrpol = False
        else:
            dsize  = self.TWIST_PATTERN_MAXLENGTH
            fs     = int(dsize/(time*500))*500
            if fs==0:
                raise Exception("Not Enough Samples in hardware to perform such slow behavior")
            dsize  = int(fs*time)
            itrpol = fs<10000000
        data  = []
        for i in range(dsize):
            data.append(i*(stop-start)/(dsize-1) + start)
        return Pattern_generator(self, data=data, fs=fs, base=base, trigger=trigger, freeze_on_last=freeze_on_last, loop=loop, interpolate=itrpol)


    ##############################################################################################
    ##############################################################################################
    ## The following methods make it possible to control the system from the hardware point of view
    ## They should not be used for normal operation of the system. Most of them are related to
    ## architecture update or FPGA management features
    ##############################################################################################  
    ##############################################################################################  
        
    def flash_spi_send(self, data):
        self.flash_spi_exc(data, readback=False)
    def flash_spi_exc(self, data, readback=True):
        if len(data)==0:
            raise Exception("No data to send")
        if len(data)%2 == 1:
            if len(data)>128:
                raise Exception("Invalid data length : too long for odd length")
            if self.sizemlt > 0:
                self.set_size_mlt(0)
            if readback:
                command = chr(127+len(data)) + chr(2)
            else:
                command = chr(127+len(data)) + chr(3)
            for c in data:
                command += chr(0) + c
            self.write(command)
            self.get_ACK()
            if readback:
                response = ""
                for _ in data:
                    r = self.serial.read(2)
                    response += chr(r[1])
                return response
            return
        if len(data)%4 == 2:
            if len(data)>256:
                raise Exception("Invalid data length : too long or not multiple of 4")
            if self.sizemlt > 0:
                self.set_size_mlt(0)
            if readback:
                command = chr(127+len(data)//2) + chr(0) + data
            else:
                command = chr(127+len(data)//2) + chr(1) + data
            self.write(command)
            self.get_ACK()
            if readback:
                r = self.serial.read(len(data))
                return r.decode('latin_1')
            return
        if len(data)>512:
            raise Exception("Invalid data_length : too long, must be lower than 512")
        if self.sizemlt != 1:
            self.set_size_mlt(1)
        if readback:
            command = chr(127+len(data)//4) + chr(0) + data
        else:
            command = chr(127+len(data)//4) + chr(1) + data
        self.write(command)
        self.get_ACK()
        if readback:
            r = self.serial.read(len(data))
            return r.decode('latin_1')
        return
    def wait_until_end_of_flash_op(self):
        while True:
            r = self.flash_spi_exc("\x05\x00") # read status register
            if ord(r[1])%2 == 0:
                # write in progress = 0
                return
    def flash_update_iter(self, filename, simulate=True):
        Flash_ID = self.flash_spi_exc("\x9F" + "\x00"*3)
        Flash_ID = self.flash_spi_exc("\x9F" + "\x00"*3)
        if Flash_ID == "\xff\x01\x20\x18":
            self.dbg_print("Xilinx board identified")
        elif Flash_ID == "\xff\x20\xba\x18":
            self.dbg_print("TWIST Board identified")
        else:
            raise Exception("Could not recognize board")
        filesize    = path.getsize(filename)
        remsize     = filesize
        dest_sector = 0
        dest_page   = 0
        yield 0.0
        with open(filename, 'rb') as bitfile:
            while remsize>0:
                if dest_page==0:
                    # the beginning of the sector, we must clear it
                    if simulate:
                        self.flash_spi_send("\x04") # write disable
                        self.flash_spi_send("\x04" + chr(dest_sector) + "\x00\x00") # clear write enable (will have no effect)
                    else:
                        self.flash_spi_send("\x06") # write enable
                        self.flash_spi_send("\xD8" + chr(dest_sector) + "\x00\x00") # sector erase
                    self.wait_until_end_of_flash_op()
                dat = bitfile.read(256).decode("latin_1")
                if len(dat)%4 !=0:
                    dat += "\x00"*(4-len(dat)%4)
                if simulate:
                    self.flash_spi_send("\x04") # write disable
                    self.flash_spi_send("\x03" + chr(dest_sector) + chr(dest_page) + "\x00" + dat) # read instead of write
                else:
                    self.flash_spi_send("\x06") # write enable
                    self.flash_spi_send("\x02" + chr(dest_sector) + chr(dest_page) + "\x00" + dat) # actually writing data
                dest_page += 1
                if dest_page==256:
                    dest_page = 0
                    dest_sector += 1
                remsize -= 256
                yield min(filesize, filesize-remsize)/filesize
                self.wait_until_end_of_flash_op()

    def flash_update(self, filename, simulate=True):
        for _ in self.flash_update_iter(filename, simulate):
            pass
    def check_flash_content_iter(self, ref_filename):
        self.flash_spi_exc("\x9F" + "\x00"*3)
        filesize    = path.getsize(ref_filename)
        chunks = filesize//256 + 1
        with open(ref_filename, 'rb') as bitfile:
            for chunk_num in range(chunks):
                file_dat  = bitfile.read(256)
                flash_dat = self.flash_spi_exc('\x03' + chr(chunk_num//256) + chr(chunk_num%256) + "\x00"*(len(file_dat)+1))
                flash_dat = flash_dat[4:].encode('latin_1')
#                if flash_dat != file_dat:
#                    print("chunk #" + str(chunk_num))
#                    print("addr / file  / flash")
#                    for i in range(len(file_dat)):
#                        print(" %2X      %2X     %2X"%(i, file_dat[i], ord(flash_dat[i])))
                yield (chunk_num/chunks, flash_dat == file_dat)
#                print("\r {0:3.1f}%".format(100*(chunk_num+1)/chunks), end="")
    def check_flash_content(self, ref_filename):
        for _ in self.check_flash_content_iter(self, ref_filename):
            pass
    
    def _send_ICAPE2_cmd(self, cmd):
        self.dbg_print("Sending ICAPE2 command {:08X}  ...".format(cmd), dbgtab=True)
        self.write("\x00\x0E" + chr(cmd//(256*256*256)) + chr((cmd//(256*256))%256) + chr((cmd//256)%256) + chr(cmd%256))
        if self.get_ACK():
            raise Exception(self.last_err)
        self.dbg_print("OK")

    def _Load_bitstream(self, addr=0):
        self._send_ICAPE2_cmd(0xFFFFFFFF) # Dummy
        self._send_ICAPE2_cmd(0xAA995566) # Synchro
        self._send_ICAPE2_cmd(0x20000000) # Nop
        self._send_ICAPE2_cmd(0x30020001) # write to WBStAR
        self._send_ICAPE2_cmd(addr)       # bitstream addr on flash
        self._send_ICAPE2_cmd(0x30008001) # write to CMD
        self.dbg_print("Sending ICAPE2 command : IPROG  ...", dbgtab=True)
        self.write("\x00\x0E\x00\x00\x00\x0F") # IPROG Command, there will be no ACK
        self.dbg_print("OK")


# ███████ ███████ ████████      ██████  ███████     ███████ ████████ ██ ███    ███      ██████ ██   ██  █████  ███    ██ ███    ██ ███████ ██      ███████
# ██      ██         ██        ██    ██ ██          ██         ██    ██ ████  ████     ██      ██   ██ ██   ██ ████   ██ ████   ██ ██      ██      ██
# ███████ █████      ██        ██    ██ █████       ███████    ██    ██ ██ ████ ██     ██      ███████ ███████ ██ ██  ██ ██ ██  ██ █████   ██      ███████
#      ██ ██         ██        ██    ██ ██               ██    ██    ██ ██  ██  ██     ██      ██   ██ ██   ██ ██  ██ ██ ██  ██ ██ ██      ██           ██
# ███████ ███████    ██         ██████  ██          ███████    ██    ██ ██      ██      ██████ ██   ██ ██   ██ ██   ████ ██   ████ ███████ ███████ ███████


class Combined_channel_marker(object):
    def __init__(self, chan, current):
        if chan%2 > 0:
            raise NotImplementedError("Only even numbered channels can be used for combined output")
        if chan < 0:
            raise ValueError("Can't handle negative channel IDs")
        self._ID     = chan
        self.current = current


class Channel_pool(MutableMapping):
    _board    = None
    _size     = None
    _channels = None
    def __init__(self, father, chan_number):
        self._board    = father
        self._size     = chan_number
        self._channels = []
        for i in range(self._size):
            self._channels.append(Output_channel(self._board, i, keepalive=father.keepalive))
        setdefault     = self.clear
    
    def __setattr__(self, name, value):
        if hasattr(self, name):
            super().__setattr__(name, value)
        else:
            raise AttributeError('Attribute named %r is forbidden on object of type %s' % (
                    name, self.__class__.__name__))
    
    def __getitem__(self, index):
        if isinstance(index, slice):
            raise TypeError("No slice access allowed on {}".format(self.__class__.__name__))
        return self._channels[index]
    
    def __setitem__(self, index, value):
        if isinstance(index, slice):
            raise TypeError("No slice access allowed on {}".format(self.__class__.__name__))
        self._channels[index].__affect__(value)
    
    def __len__(self):
        return self._size
    
    def __iter__(self):
        return self._channels.__iter__()
    
    def __contains__(self, value):
        for g in self._channels:
            if value in g:
                return True
        return False

    def get(self, index, default=None):
        if index < self._size:
            return self._channels[index]
        return default

    def clear(self):
        for g in self._channels:
            g._clear()

    __delitem__ = None
    __eq__      = None
    __ne__      = None
    keys        = None
    items       = None
    values      = None
    pop         = None
    popitem     = None
    update      = None
    setdefault  = None


            

#  ██████  ███████ ███    ██ ███████ ██████  ██  ██████     ███████  ██████  ██████  ███    ███ ██    ██ ██       █████
# ██       ██      ████   ██ ██      ██   ██ ██ ██          ██      ██    ██ ██   ██ ████  ████ ██    ██ ██      ██   ██
# ██   ███ █████   ██ ██  ██ █████   ██████  ██ ██          █████   ██    ██ ██████  ██ ████ ██ ██    ██ ██      ███████
# ██    ██ ██      ██  ██ ██ ██      ██   ██ ██ ██          ██      ██    ██ ██   ██ ██  ██  ██ ██    ██ ██      ██   ██
#  ██████  ███████ ██   ████ ███████ ██   ██ ██  ██████     ██       ██████  ██   ██ ██      ██  ██████  ███████ ██   ██


class Generator_formula(object):
    add_tree   = None
    _modsource = None
    _board     = None
    _inverted  = None
    
    def __init__(self, father, generator=None):
        if isinstance(father, Generator_formula):
            self._board = father._board
            generator   = father
        elif isinstance(father, Waveform_generator):
            self._board = father._board
            generator   = father
        else:
            self._board    = father
        self._inverted = False
        self.add_tree  = []
        if generator is None:
            return
        if isinstance(generator, list):
            for g in generator:
                self.__iadd__(g)
        else:
            self.__iadd__(generator)
    
    def __repr__(self):
        s = ""
        for g in self.add_tree:
            s = "{}{}+".format(s, str(g))
        if self.modsource == None:
            if self._inverted:
                return "-({})".format(s[:-1])
            else:
                return s[:-1]
        else:
            if self._inverted:
                return "-{}*({})".format(str(self.modsource), s[:-1])
            else:
                return "{}*({})".format(str(self.modsource), s[:-1])
    
    #forbidd creation of new attributes
    def __setattr__(self, name, value):
        if hasattr(self, name):
            object.__setattr__(self, name, value)
        else:
            raise AttributeError('Attribute named %r is forbidden on object of type %s' % (
                    name, self.__class__.__name__))
        
    def __bool__(self):
        return len(self.add_tree)>0
    
    def __pos__(self):
        return Generator_formula(self)
    
    def __neg__(self):
        return Generator_formula(self).invert()
    
    def __iadd__(self, other):
        if isinstance(other, Waveform_generator):
            if len(self.add_tree)==0:
                self._inverted = False
            inside = other in self.add_tree
            if inside != self._inverted:
                raise NotImplementedError
            if inside:
                self.add_tree.remove(other)
            else:
                self.add_tree.append(other)
            return self
        if isinstance(other, Generator_formula):
            if other.modsource != self.modsource:
                if len(self.add_tree) == 0:
                    self.__imul__(other.modsource)
                elif len(other.add_tree) == 0:
                    return self
                elif len(self.add_tree) == 1 and self.add_tree[0] == other.modsource:
                    # addition of the kinf a*b + b*c, so invert a and b to factorize
                    if self._inverted:
                        self.__iadd__(other._modsource)
                        self.__isub__(self._modsource)
                    else:
                        self.__isub__(other._modsource)
                        self.__iadd__(self._modsource)
                    self.modsource = other.modsource
                elif len(other.add_tree) == 1 and other.add_tree[0] == self.modsource:
                    # addition of the kinf a*(b+C) + d*a, so invert a and d to factorize
                    cp = other.copy()
                    if cp._inverted:
                        cp.__iadd__(self._modsource)
                        cp.__isub__(cp._modsource)
                    else:
                        cp.__isub__(self._modsource)
                        cp.__iadd__(cp._modsource)
                    cp.modsource = self.modsource
                    return self.__iadd__(cp)
                else:
                    raise NotImplementedError
            for g in other.add_tree:
                try:
                    if other._inverted:
                        self.__isub__(g)
                    else:
                        self.__iadd__(g)
                except NotImplementedError:
                    raise 
                except:
                    raise
            return self
        raise TypeError
    
    def __isub__(self, other):
        if isinstance(other, Waveform_generator):
            if len(self.add_tree)==0:
                self._inverted = True
            inside = other in self.add_tree
            if inside == self._inverted:
                raise NotImplementedError
            if inside:
                self.add_tree.remove(other)
            else:                
                self.add_tree.append(other)
            return self
        if isinstance(other, Generator_formula):
            if other.modsource != self.modsource:
                if len(self.add_tree) == 0:
                    self.__imul__(other.modsource)
                elif len(other.add_tree) == 0:
                    return self
                elif len(self.add_tree) == 1 and self.add_tree[0] == other.modsource:
                    # addition of the kinf a*b + b*c, so invert a and b to factorize
                    if self._inverted:
                        self.__iadd__(other._modsource)
                        self.__isub__(self._modsource)
                    else:
                        self.__isub__(other._modsource)
                        self.__iadd__(self._modsource)
                    self.modsource = other.modsource
                elif len(other.add_tree) == 1 and other.add_tree[0] == self.modsource:
                    # addition of the kinf a*(b+C) + d*a, so invert a and d to factorize
                    cp = other.copy()
                    if cp._inverted:
                        cp.__iadd__(self._modsource)
                        cp.__isub__(cp._modsource)
                    else:
                        cp.__isub__(self._modsource)
                        cp.__iadd__(cp._modsource)
                    cp.modsource = self.modsource
                    return self.__isub__(cp)
                else:
                    raise NotImplementedError
            for g in other.add_tree:
                try:
                    if other._inverted:
                        self.__iadd__(g)
                    else:
                        self.__isub__(g)
                except NotImplementedError:
                    raise 
                except:
                    raise
            return self
        raise TypeError

    def __imul__(self, other):
        if isinstance(other, Waveform_generator):
            if self.modsource == None:
                self.modsource = other
                return self
            if len(self.add_tree) == 0:
                self.modsource = other
                self.inverted  = False
                return self                
            raise NotImplementedError
        if isinstance(other, Generator_formula):
            if len(self.add_tree)==0:
                self.inverted   = False
                self.modsource  = other.modsource
                return self
            if self.modsource != None:
                if len(other.addtree) == 0:
                    # multiplication by "0"
                    self.inverted   = False
                    self.modsource  = other.modsource
                    for i in range(len(self.add_tree)-1, -1, -1):
                        self.__isub__(self.add_tree[i])
                    return self
                else:
                    raise NotImplementedError
            if len(other.add_tree)==1 and other.modsource==None:
                self.inverted = self._inverted != other._inverted
                return self.__imul__(other.add_tree[0])
            if len(self.add_tree)==1:
                return Generator_formula(other).__imul__(self)
            raise NotImplementedError
        if isinstance(other, (float, int)):
            if other == 1:
                return self
            if other == -1:
                self.inverted = not self.inverted
            raise NotImplementedError            
        raise TypeError

    def __itruediv__(self, other):
        if isinstance(other, Waveform_generator):
            if self.modsource == other or len(self.add_tree) == 0:
                self.modsource = None
                return self
            if len(self.add_tree) == 1 and self.add_tree[0] == other:
                if self.inverted:
                    self.__iadd__(other)
                    self.__isub__(self.modsource)
                else:
                    self.__isub__(other)
                    self.__iadd__(self.modsource)
                self.modsource = None
                return self
            raise NotImplementedError
        if isinstance(other, Generator_formula):
            if other.modsource != None :
                raise NotImplementedError
            if len(other.add_tree) != 1:
                raise NotImplementedError
            self.inverted = self._inverted != other._inverted
            return self.__itruediv__(other.add_tree[0])
        raise NotImplementedError
        


    def __add__(self, other):
        return Generator_formula(self).__iadd__(other)

    def __sub__(self, other):
        return Generator_formula(self).__isub__(other)
        
    def __mul__(self, other):
        return Generator_formula(self).__imul__(other)

    def __truediv__(self, other):
        return Generator_formula(self).__itruediv__(other)

    def __radd__(self, other):
        return Generator_formula(self).__iadd__(other)
    
    def __rsub__(self, other):
        return Generator_formula(self).__neg__().__iadd__(other)

    def __rmul__(self, other):
        return Generator_formula(self).__imul__(other)

    def __contains__(self, generator):
        return (generator in self.add_tree) or (generator == self.modsource)
    
    def __eq__(self, other):
        if isinstance(other, Waveform_generator):
            if self._inverted:
                return False
            if len(self.add_tree) != 1:
                return False
            return self.add_tree[0] == other
            
        if isinstance(other, Generator_formula):
            if self._board    != other._board:
                return False
            if self._inverted != other._inverted:
                return False
            if len(self.add_tree) != len(self.add_tree):
                return False
            if len(self.add_tree) == 1 and self.modsource != None and other.modsource !=None:
                if self.modsource == other.modsource:
                    return self.add_tree[0] == other.add_tree[0]
                if self.modsource == other.add_tree[0]:
                    return self.add_tree[0] == other.modsource
            for i in self.add_tree:
                if i not in other.add_tree:
                    return False
            return self.modsource == other.modsource
        return False
    
    def __ne__(self, other):
        return not self.__eq__(other)
    
    def _rem_tab_entry(self, gen):
        if not isinstance(other, Waveform_generator):
            raise NotImplementedError
        if not gen in self.add_tree:
            raise Exception("removing generator that is not in the contributions")
        if self._inverted:
            self.__iadd__(gene)
        else:
            self.__isub__(gene)

    def copy(self):
        return Generator_formula(self)

    def invert(self):
        self.inverted = not self._inverted
        return self
    
    @property
    def inverted(self):
        return self._inverted
    @inverted.setter
    def inverted(self, value):
        self._inverted = bool(value)

    @property
    def modsource(self):
        return self._modsource
    @modsource.setter
    def modsource(self, value):
        if value == None:
            self._modsource = None
            return
        if not isinstance(value, Waveform_generator):
            raise TypeError
        self._modsource = value


#  ██████  ██    ██ ████████ ██████  ██    ██ ████████      ██████ ██   ██  █████  ███    ██ ███    ██ ███████ ██
# ██    ██ ██    ██    ██    ██   ██ ██    ██    ██        ██      ██   ██ ██   ██ ████   ██ ████   ██ ██      ██
# ██    ██ ██    ██    ██    ██████  ██    ██    ██        ██      ███████ ███████ ██ ██  ██ ██ ██  ██ █████   ██
# ██    ██ ██    ██    ██    ██      ██    ██    ██        ██      ██   ██ ██   ██ ██  ██ ██ ██  ██ ██ ██      ██
#  ██████   ██████     ██    ██       ██████     ██         ██████ ██   ██ ██   ██ ██   ████ ██   ████ ███████ ███████


class Output_channel(Generator_formula):
    _ID         = None
    _freq       = 5
    _pwm        = 0
    _combined   = False
    _comp_c     = 0.1
    _comb_slave = None
    _master     = None
    _keepalive  = None      # reset output before destruction ?
    
    def __init__(self, father, number, keepalive=False):
        super().__init__(father)
        self._ID         = number
        self._comb_slave = (number%2 == 1)
        self._keepalive  = keepalive

    def __repr__(self):
        if self._combined:
            if self._comb_slave:
                master = self._master
                if master._inverted:
                    return "<chan_{} {}MHz {} PWM bits : -abs({})-{}>".format(master._ID, master._freq, master._pwm, Generator_formula.__repr__(master)[2:-1], master._comp_c)
                return "<chan_{} {}MHz {} PWM bits : -abs({})-{}>".format(master._ID, master._freq, master._pwm, Generator_formula.__repr__(master), master._comp_c)
            return "<chan_{} {}MHz {} PWM bits : abs({})+{}>".format(self._ID, self._freq, self._pwm, super().__repr__(), self._comp_c)
        return "<chan_{} {}MHz {} PWM bits : {}>".format(self._ID, self._freq, self._pwm, super().__repr__())
    
    def __affect__(self, value):
        if value is self:
            return
        if isinstance(value, Combined_channel_marker):
            if not self._combined:
                self._clear()
            if value._ID != self._ID - 1:
                raise NotImplementedError("Can only combine channel {} with channel {}".format(self._ID, self._ID-1))
            other           = self._board.channels[value._ID]
            other._combined = True
            other._comp_c   = value.current
            self._master    = other
            self._combined  = True
            self._comp_c    = value.current
            self._board.set_chan_param(other._ID, other._freq, other._pwm, other._inverted, other._combined, other._comp_c)
            return
        self._clear()
        if isinstance(value, Output_channel):
            self.sample_rate = value.sample_rate
            self.PWMbits     = value.PWMbits
            if not (self._comb_slave and value._comb_slave):
                self.compcurrent = value.compcurrent
        if value is None or value == 0:
            return
        if isinstance(value, Generator_formula):
            self.inverted = value.inverted
        self.__iadd__(value)

    def __del__(self):
        if not self._keepalive:
            self._clear()

    def _clear(self):
        if self._combined and self._comb_slave:
            master           = self._master
            master._combined = False
            self._combined   = False
            self._board.set_chan_param(master._ID, master._freq, master._pwm, master._inverted, master._combined, master._comp_c)
        self._inverted = False
        for i in range(len(self.add_tree)-1, -1, -1):
            # we count in reverse to avoid modifying the list on which we iterate
            self.__isub__(self.add_tree[i])
        self._board.set_chan_param(self._ID, self._freq, self._pwm, self._inverted, self._combined, self._comp_c)
        
        # This part is only required when lowlevel methods are called by user
        # kept for compatibility
        for i in range(self._board.TWIST_SINES):
            if self._board.connections[self._ID]["sines"][i]:
                self._board.disconnect_sine_from_channel(i, self._ID)
        for i in range(self._board.TWIST_PATTERNS):
            if self._board.connections[self._ID]["patterns"][i]:
                self._board.disconnect_pattern_from_channel(i, self._ID)
        for i in range(self._board.TWIST_FIFOS):
            if self._board.connections[self._ID]["fifos"][i]:
                self._board.disconnect_fifo_from_channel(i, self._ID)
        self._board.dbg_print("Cleared channel {}".format(self._ID))

            
    def __eq__(self, other):
        if self._combined and self.comb_slave:
            if not isinstance(other, Combined_channel_marker):
                return False
            if other.current != self._comp_c:
                return False
            if other.chan != self._ID - 1:
                return False
            return True
        if isinstance(other, Output_channel):
            # This part is a bit strange because two output channels may be different,
            # but both equal to the same generator formula...
            return (other is self)
        return super().__eq__(other)


    def __iadd__(self, other):
        super().__iadd__(other)
        if isinstance(other, Waveform_generator):
            inside = other in self.add_tree
            if inside:
                other._connect(self)
            else:
                other._disconnect(self)
        return self
    
    def __isub__(self, other):
        super().__isub__(other)
        if isinstance(other, Waveform_generator):
            inside = other in self.add_tree
            if inside:
                other._connect(self)
            else:
                other._disconnect(self)
        return self

#    def __imul__(self, other):
#        super().__imul__(other)
#        return self

#    def __itruediv__(self, other):
#        super().__itruediv__(other)
#        return self

    def __add__(self, other):
        return Output_channel(self).__iadd__(other)

    def __sub__(self, other):
        return Output_channel(self).__isub__(other)
        
    def __mul__(self, other):
        return Output_channel(self).__imul__(other)
        
    def __radd__(self, other):
        return Output_channel(self).__iadd__(other)
    
    def __rsub__(self, other):
        return Output_channel(self).__neg__().__iadd__(other)
    
    def __rmul__(self, other):
        return Output_channel(self).__imul__(other)
        
    @property
    def sample_rate(self):
        return self._freq
    @sample_rate.setter
    def sample_rate(self, freq):
        assert(freq == int(freq))
        assert(0 < freq < 21)
        assert(not (self._combined and self._comb_slave))
        self._freq = freq
        self._board.set_chan_param(self._ID, self._freq, self._pwm, self._inverted, self._combined, self._comp_c)
    
    @property
    def PWMbits(self):
        return self._pwm
    @PWMbits.setter
    def PWMbits(self, bits):
        assert(bits == int(bits))
        assert(0 <= bits < 8)
        assert(not (self._combined and self._comb_slave))
        self._pwm = bits
        self._board.set_chan_param(self._ID, self._freq, self._pwm, self._inverted, self._combined, self._comp_c)

    @property
    def compcurrent(self):
        return self._pwm
    @compcurrent.setter
    def compcurrent(self, current):
        assert(self._comb_slave == False)
        assert(0<current<=0.25)
        self._comp_c = bits
        if self._combined:
            self._board.set_chan_param(self._ID, self._freq, self._pwm, self._inverted, self._combined, self._comp_c)

    @property
    def keepalive(self):
        return self._keepalive
    @keepalive.setter
    def keepalive(self, k):
        assert(isinstance(k, bool))
        self._keepalive = k

    
    def combine(self, current=None):
        if self._ID %2 > 0:
            raise NotImplementedError("Only even numbered channels can be used for combined output")
        if current==None:
            return Combined_channel_marker(self._ID, self._comp_c)
        return Combined_channel_marker(self._ID, current)

    @Generator_formula.inverted.setter
    def inverted(self, value):
        Generator_formula.inverted.fset(self, value)
        self._board.set_chan_param(self._ID, self._freq, self._pwm, self._inverted, self._combined, self._comp_c)

    @Generator_formula.modsource.setter
    def modsource(self, value):
        if self._modsource != None:
            self._board.generator_used[self._modsource._generator_ID] -= 1
        Generator_formula.modsource.fset(self, value)
        if self._modsource != None:
            self._board.generator_used[self._modsource._generator_ID] += 1
            self._board.set_chan_mult_src(self._ID, self._modsource._generator_ID)
        else:
            self._board.set_chan_mult_src(self._ID, None)


#  ██████  ███████ ███    ██ ███████ ██████   █████  ████████  ██████  ██████
# ██       ██      ████   ██ ██      ██   ██ ██   ██    ██    ██    ██ ██   ██
# ██   ███ █████   ██ ██  ██ █████   ██████  ███████    ██    ██    ██ ██████
# ██    ██ ██      ██  ██ ██ ██      ██   ██ ██   ██    ██    ██    ██ ██   ██
#  ██████  ███████ ██   ████ ███████ ██   ██ ██   ██    ██     ██████  ██   ██


class Waveform_generator(object):
    
    _generator_ID = None
    _board        = None

    def __init__(self, father, ID):
        self._board        = father
        self._generator_ID = ID
        if self._board.generator_refed[self._generator_ID] > 0:
            raise Exception("Ressource already referenced")
        if self._board.generator_used[self._generator_ID] > 0:
            raise Exception("Ressource busy")
        self._board.generator_refed[self._generator_ID] += 1
        

    #forbidd creation of new attributes
    def __setattr__(self, name, value):
        if hasattr(self, name):
            object.__setattr__(self, name, value)
        else:
            raise AttributeError('Attribute named %r is forbidden on object of type %s' % (
                        name, self.__class__.__name__))
    
    #unreference on destruction
    def __del__(self):
        self._board.generator_refed[self._generator_ID] -= 1
    
    def __bool__(self):
        return self.used()
    
    def __pos__(self):
        return Generator_formula(self)
    
    def __neg__(self):
        return Generator_formula(self).invert()

    def __add__(self, other):
        return Generator_formula(self).__iadd__(other)

    def __sub__(self, other):
        return Generator_formula(self).__isub__(other)    

    def __mul__(self, other):
        return Generator_formula(self).__imul__(other)    

    @property
    def generator_ID(self):
        return self._generator_ID

    @property
    def used(self):
        return self._board.generator_used[self.generator_ID] > 0
    
    
        
    

# ███████ ██ ███    ██ ███████      ██████  ███████ ███    ██ ███████ ██████   █████  ████████  ██████  ██████
# ██      ██ ████   ██ ██          ██       ██      ████   ██ ██      ██   ██ ██   ██    ██    ██    ██ ██   ██
# ███████ ██ ██ ██  ██ █████       ██   ███ █████   ██ ██  ██ █████   ██████  ███████    ██    ██    ██ ██████
#      ██ ██ ██  ██ ██ ██          ██    ██ ██      ██  ██ ██ ██      ██   ██ ██   ██    ██    ██    ██ ██   ██
# ███████ ██ ██   ████ ███████      ██████  ███████ ██   ████ ███████ ██   ██ ██   ██    ██     ██████  ██   ██


class Sine_generator(Waveform_generator):
    """ Descriptor for sine generator"""
    _number  = None
    _freq    = None
    _ampl    = None
    _active  = None
    _trigger = None
    _per_end = True
    _periods = None
    def __init__(self, father, number=None, freq=None, ampl=None):
        if number==None:
            # no number provided, so let's look for a free generator
            for i in range(father.TWIST_SINES):
                ID = i + father.TWIST_PATTERNS
                if father.generator_used[ID] or father.generator_refed[ID]:
                    continue
                self._number  = i
                break
            else:
                raise Exception("No resource left")
        else:
            self._number  = number
        Waveform_generator.__init__(self, father, father.TWIST_PATTERNS + self._number)
        if freq != None:
            self.freq = freq
        if ampl != None:
            self.ampl = ampl
    def __str__(self):
        return "sine({}Hz, {}mA)".format(self._freq, self._ampl)
    def __repr__(self):
        if self._active:
            return "sine(num={}, freq={}, ampl={})".format(self._number, self._freq, self._ampl)
        else:
            return "sine(num={}, freq={}, ampl={}, periods={}, trigger={})".format(self._number, self._freq, self._ampl, self._periods, self._trigger)
    @property
    def number(self):
        return self._number

    @property
    def freq(self):
        if self._freq == None:
            return 0
        return self._freq
    @freq.setter
    def freq(self, frequency):
        self._freq = frequency
        self._board.set_sine_freq(self._number, self._freq)

    @property
    def ampl(self):
        if self._ampl == None:
            return 0
        return self._ampl
    @ampl.setter
    def ampl(self, amplitude):
        self._ampl = amplitude
        self._board.set_sine_ampl(self._number, self._ampl)
    
    def _connect(self, chan):
        self._board.connect_sine_to_channel(self.number, chan._ID)
        self._board.generator_used[self._generator_ID] += 1

    def _disconnect(self, chan):
        self._board.disconnect_sine_from_channel(self.number, chan._ID)
        self._board.generator_used[self._generator_ID] -= 1
    
    
    def continuous(self):
        self._active = True
        self._board.set_sine_options(self._number, self._trigger, self._active, self._per_end)
        return self
    
    def on_trigger(self, trigg, periods):
        self._active  = False
        self._trigger = trigg
        self._periods = periods
        self._board.set_sine_periods(self._number, periods)
        self._board.set_sine_options(self._number, self._trigger, self._active, self._per_end)
        return self
    
    @property
    def update_on_new_period(self):
        return self._per_end
    @update_on_new_period.setter
    def update_on_new_period(self, dat):
        if dat is True:
            self._per_end = True
            self._board.set_sine_options(self._number, self._trigger, self._active, self._per_end)
            return
        if dat is False:
            self._per_end = False
            self._board.set_sine_options(self._number, self._trigger, self._active, self._per_end)
            return
        raise TypeError


# ██████   █████  ████████ ████████ ███████ ██████  ███    ██      ██████  ███████ ███    ██ ███████ ██████   █████  ████████  ██████  ██████
# ██   ██ ██   ██    ██       ██    ██      ██   ██ ████   ██     ██       ██      ████   ██ ██      ██   ██ ██   ██    ██    ██    ██ ██   ██
# ██████  ███████    ██       ██    █████   ██████  ██ ██  ██     ██   ███ █████   ██ ██  ██ █████   ██████  ███████    ██    ██    ██ ██████
# ██      ██   ██    ██       ██    ██      ██   ██ ██  ██ ██     ██    ██ ██      ██  ██ ██ ██      ██   ██ ██   ██    ██    ██    ██ ██   ██
# ██      ██   ██    ██       ██    ███████ ██   ██ ██   ████      ██████  ███████ ██   ████ ███████ ██   ██ ██   ██    ██     ██████  ██   ██


class Pattern_generator(Waveform_generator):
    """ Descriptor for pattern generator"""
    _number  = None
    _freq    = None
    _trigger = None
    _pattern = None
    _freeze  = False
    _loop    = False
    _itrpol  = False
    def __init__(self, father, number=None, data=None, fs=None, base=0, trigger=None, freeze_on_last=None, loop=None, interpolate=None):
        if number==None:
            # no number provided, so let's look for a free generator
            for ID in range(father.TWIST_PATTERNS):
                if father.generator_used[ID] or father.generator_refed[ID]:
                    continue
                self._number  = ID
                break
            else:
                raise Exception("No resource left")
        else:
            self._number  = number
        Waveform_generator.__init__(self, father, self._number)
        if fs != None:
            self.sampling_freq = fs
        if data != None:
            self._pattern = data + [0]
        if base != None:
            self.baseline = base
        elif data != None:
            # This line is necessary because we did not update the pattern in the board 
            self.baseline = 0
        if trigger != None:
            self.trigger = trigger
        if self._board.BOARD_VER_ID >= 0x104:
            if freeze_on_last != None:
                self._freeze = freeze_on_last
            if loop != None:
                self._loop = loop
            if interpolate != None:
                self._itrpol = interpolate
            self.reset()    # this actually resets the pattern, but also pushes feeze, loop and interpolate values
        
    def __str__(self):
        return "pattern({}samples@{}Hz)".format(len(self._pattern), self._freq)
    def __repr__(self):
        return "pattern(num={}, data={}, fs={}, base={}, trigger={}, freeze_on_last={}, loop={}, interpolate={})".format(self._number, self.data, self._freq, self.baseline, self._trigger, self._freeze, self._loop, self._itrpol)
    @property
    def number(self):
        return self._number

    @property
    def data(self):
        if self._pattern == None:
            return [0]
        return self._pattern[:-1]
    @data.setter
    def data(self, pattern):
        if self._pattern == None:
            self._pattern = pattern + [0]
        else:
            self._pattern = pattern + self._pattern[-1:]
        self._board.set_pattern_length(self._number, len(self._pattern)-1)
        self._board.send_pattern_data(self._number, self._pattern)

    @property
    def sampling_freq(self):
        if self._freq == None:
            return 0
        return self._freq
    @sampling_freq.setter
    def sampling_freq(self, freq):
        self._board.set_pattern_freq(self._number, freq)
        self._freq = freq

    @property
    def baseline(self):
        if self._pattern == None:
            return 0
        return self._pattern[-1]
    @baseline.setter
    def baseline(self, baseline):
        if self._pattern == None:
            self._pattern = [baseline]
        else:
            self._pattern[-1] = baseline
        self._board.set_pattern_length(self._number, len(self._pattern)-1)
        self._board.send_pattern_data(self._number,self._pattern)

    @property
    def trigger(self):
        return self._trigger
    @trigger.setter
    def trigger(self, trigger):
        if trigger == None:
            self._board.remove_pattern_trigger(self._number)
        else:
            self._board.set_pattern_trigger(self._number, trigger)
        self._trigger = trigger

    def reset(self):
        self._board.set_pattern_opt(self._number, True, self._freeze, self._loop, self._itrpol)
        

    @property
    def freeze_on_last(self):
        return self._freeze
    @freeze_on_last.setter
    def freeze_on_last(self, freeze):
        if freeze:
            self._loop = False
        self._board.set_pattern_opt(self._number, False, freeze, self._loop, self._itrpol)
        self._freeze = freeze

    @property
    def loop(self):
        return self._loop
    @loop.setter
    def loop(self, loop):
        if loop:
            self._freeze = False
        self._board.set_pattern_opt(self._number, False, self._freeze, loop, self._itrpol)
        self._loop = loop
    
    @property
    def interpolate(self):
        return self._itrpol
    @interpolate.setter
    def interpolate(self, itrpol):
        self._board.set_pattern_opt(self._number, False, self._freeze, self._loop, itrpol)
        self._itrpol = itrpol

    def _connect(self, chan):
        self._board.connect_pattern_to_channel(self.number, chan._ID)
        self._board.generator_used[self._generator_ID] += 1

    def _disconnect(self, chan):
        self._board.disconnect_pattern_from_channel(self.number, chan._ID)
        self._board.generator_used[self._generator_ID] -= 1


if __name__ == '__main__':
    raise Exception("This file is not intended to be executed")

# Known issues:
#   no error reported when asking for a frequency above the max capacity (should be fixed now)
#   no error reported while asking for too high number of samples for readback
#   too much samples received for sampling freqs higher than 50MHz
#   data loss of fifo feeding not reported
#   number of samples for FIFOs and waveforms should be powers of 2 
