# Supplementary material for: NRV: An open framework for in silico evaluation of peripheral nerve electrical stimulation strategies
Source: PLoS Comput Biol. 2024 Jul 12;20(7):e1011826. doi: 10.1371/journal.pcbi.1011826 (PMC11268605; doi:10.1371/journal.pcbi.1011826)
Supplement: S5 Archive — Python scripts and data files required to create and run the optimization problem, analyze the results, and translate the results to the neurostimulator. (ZIP) [file pcbi.1011826.s014.zip › S5_Archive/recorded_waveforms/spline1_recorded.csv]

Time (s)	Voltage (V)	Current (uA)
-0.00114408005599888	0.0	0.0
-0.00114401005599888	-0.00020115689666258394	0.00021672687764135297
-0.00114394005599888	-0.00028081146487689295	0.001471782762836773
-0.00114387005599888	-0.00026221051092989954	0.0025391271939009937
-0.00114380005599888	-0.0002873077607241047	-0.0011606664695822575
-0.00114373005599888	0.0003619192633996754	0.0025567310584573067
-0.00114366005599888	0.00045740139005690954	0.000585931937126952
-0.00114359005599888	-0.0003705407898487293	0.0010198418873655208
-0.00114352005599888	-8.544380240640704e-05	-0.0010960938071182679
-0.00114345005599888	-0.00017450236078863163	-0.004172912961911326
-0.00114338005599888	0.00021072954763439757	-0.0020776394955367913
-0.00114331005599888	-0.00011637911348500403	-0.006255759103467582
-0.00114324005599888	-1.609668691540353e-05	-0.004315472799422436
-0.00114317005599888	-0.00010110891021418012	-0.005124570166999573
-0.00114310005599888	-0.00041257445300992143	-0.006804749117636912
-0.00114303005599888	9.083884271044307e-05	-0.0029372982623798766
-0.00114296005599888	0.000408789836548641	-0.0022898505320906623
-0.00114289005599888	0.0005448665189885718	-0.0023757146660115963
-0.00114282005599888	0.0007045963928802589	-0.0014184480210827285
-0.00114275005599888	0.0004703178617398858	-0.003024640028919329
-0.00114268005599888	0.0012145814298869608	0.0004191146485540844
-0.00114261005599888	0.0007102108765479535	-0.0009668242039295429
-0.00114254005599888	0.0005638273622482217	0.00071387392332704
-0.00114247005599888	0.00021198650073558318	-0.00012581800119372777
-0.00114240005599888	0.0003752702490098736	-0.0009667736107196158
-0.00114233005599888	0.000448087908388802	0.0005074429374056297
-0.00114226005599888	0.00021491898592818515	-0.0005263093786617433
-0.00114219005599888	4.868998398223755e-05	-7.695168014834174e-05
-0.00114212005599888	0.0003385265102849564	-0.0024370886060798734
-0.00114205005599888	-0.00010220052558419948	-0.00034926584793000895
-0.00114198005599888	-0.00018344569365452628	0.0003439446905936748
-0.00114191005599888	-0.00011192078780004273	0.00011886160649091219
-0.00114184005599888	8.368728224300958e-05	0.001047557411749776
-0.00114177005599888	-9.285523379144191e-05	-6.204179539039347e-05
-0.00114170005599888	7.350898082152609e-05	-0.0011737291637488223
-0.00114163005599888	5.5930946901870134e-05	-0.0003692484658950481
-0.00114156005599888	-0.00012485536511688266	-0.004109818995711283
-0.00114149005599888	-0.00010485352975702561	-0.003256204735798761
-0.00114142005599888	0.0004019920499847543	-0.0018254947633333605
-0.00114135005599888	0.0003783656675319952	-0.0011875103508969965
-0.00114128005599888	3.767177980586552e-05	-0.0017592380507641
-0.00114121005599888	-1.9146287361831995e-05	0.0006321435955267869
-0.00114114005599888	0.0004477768634820132	-0.0005956964098826229
-0.00114107005599888	0.0010917722239656336	-0.00020467058481769387
-0.00114100005599888	0.0008701440249993154	0.0012136722147585274
-0.00114093005599888	0.0003927756689212366	0.0023123898477008286
-0.00114086005599888	-7.653296159264747e-05	-0.00023902868956599048
-0.00114079005599888	0.00012157396946939552	-0.000780452846950777
-0.00114072005599888	-0.00015027520949462258	-1.5802916863387274e-05
-0.00114065005599888	0.0004042401787789051	0.0012819090340501387
-0.00114058005599888	0.00032061025014711844	-0.0014084995944473365
-0.00114051005599888	0.00029124493590679983	-0.002650960516614947
-0.00114044005599888	0.00024765952485013884	-0.0012296063713549482
-0.00114037005599888	0.0002188587291152069	-0.005403655188739562
-0.00114030005599888	0.00042933054107432734	-0.002640996988514804
-0.00114023005599888	0.0009483792181273751	-0.0017575774580391205
-0.00114016005599888	0.0006889226433281721	-0.0036390087984524157
-0.00114009005599888	0.0005868731104452024	-0.004683457026846496
-0.00114002005599888	-0.00036424432730514415	-0.0013376177657475655
-0.00113995005599888	-0.0003103832473259663	0.000747355952953088
-0.00113988005599888	-0.00022466668595545397	0.00020270605604275587
-0.00113981005599888	-0.00014286944160263497	8.027018893022551e-05
-0.00113974005599888	-0.0002919076105206058	-0.0006580002423137507
-0.00113967005599888	0.00015487517000377553	-3.975574917993322e-05
-0.00113960005599888	-2.7260095833067776e-05	0.0003205190958436127
-0.00113953005599888	0.0003033935116826225	-0.0012108123525273924
-0.00113946005599888	0.00010870197482575918	-0.002752109811512363
-0.00113939005599888	0.0001883749072687578	-0.0007686852101995584
-0.00113932005599888	0.0008238837943477781	-0.0020853216678148696
-0.00113925005599888	-5.782995296180422e-05	-0.002946052609360424
-0.00113918005599888	0.00017270350848307462	-0.0028384126863598615
-0.00113911005599888	0.0006070539303065418	0.0011036059576867562
-0.00113904005599888	0.0005443796248244062	-0.0014064737668822362
-0.00113897005599888	0.0009564929067585554	-0.0007610489186145027
-0.00113890005599888	0.0010730820605080193	0.00039222490010242255
-0.00113883005599888	0.0002371435977065616	0.0009627564059807789
-0.00113876005599888	-0.0003107435886128124	0.0034722084807403174
-0.00113869005599888	9.157645161003944e-05	0.004053286376781347
-0.00113862005599888	8.947382450286121e-05	0.0029403685797605213
-0.00113855005599888	-1.7373142517274066e-05	6.687741495512113e-05
-0.00113848005599888	3.731901414236955e-05	-0.0016513661070143132
-0.00113841005599888	0.00010905591642259523	-0.0009676517569650351
-0.00113834005599888	-4.6086361112869817e-05	-0.0015335356118833605
-0.00113827005599888	0.00016516987891805458	-0.0005032018398445614
-0.00113820005599888	0.00017013985356256804	-0.0006958142802027601
-0.00113813005599888	-3.549965550331896e-05	-0.0022213583477256717
-0.00113806005599888	0.00012808429694908253	-0.0048242019579415076
-0.00113799005599888	0.0003962535256171508	-0.0035303993099674983
-0.00113792005599888	0.00045130022749417505	-0.0022680721714990926
-0.00113785005599888	0.0004646306179566016	-0.0017512915012640627
-0.00113778005599888	0.0005104247384581607	-0.0017142418188726316
-0.00113771005599888	-0.0002920663879277245	-0.0008488819493747995
-0.00113764005599888	0.0003170922922496015	-0.003959536432725553
-0.00113757005599888	0.00036828840168685206	-0.00295127123317558
-0.00113750005599888	0.00032740390363224806	-0.0011661084593895118
-0.00113743005599888	0.0004217748233110101	0.0007268490472032158
-0.00113736005599888	-0.0001097361680683712	0.0013753253069768419
-0.00113729005599888	-0.0005762231147417852	-0.0024673241723358486
-0.00113722005599888	1.201115819969362e-05	-0.002274812387703631
-0.00113715005599888	-0.0003074351162049702	-0.0016897011058411603
-0.00113708005599888	4.757821235340135e-05	-0.0002900603903812779
-0.00113701005599888	-0.0005472582972804375	-0.00042236557631722914
-0.00113694005599888	-0.0005593525940445946	-0.00026187295265137805
-0.00113687005599888	-0.0005918335882338478	-0.0009006470028253875
-0.00113680005599888	-0.0007561119133210858	0.0005404153963056465
-0.00113673005599888	-0.000804745905590168	-0.0018540071679283448
-0.00113666005599888	-0.0005222925412215698	-0.0014533809553610151
-0.00113659005599888	-0.0002986299614153476	-0.0014835058706480372
-0.00113652005599888	0.00016048555876541784	-0.0029384320638611355
-0.00113645005599888	0.00048348693850410867	0.0005458871936763721
-0.00113638005599888	0.00027541974592673943	-0.002445539957148592
-0.00113631005599888	9.572398090369013e-05	-0.005784540836493667
-0.00113624005599888	-0.0002825729975770548	-0.001599486685680334
-0.00113617005599888	-0.0005110942066690846	-0.0005743285922313644
-0.00113610005599888	-0.000327346900250224	0.000738346976720981
-0.00113603005599888	0.00019485133749433996	-0.00030315395774441293
-0.00113596005599888	0.00021166587379812399	0.0039946183661903585
-0.00113589005599888	-0.0005239403426801281	0.003183724370005887
-0.00113582005599888	-0.00038251381555259097	-0.000193941749027946
-0.00113575005599888	6.265505648969734e-05	0.002037470527886901
-0.00113568005599888	0.0001909323490417037	0.00013062943953953714
-0.00113561005599888	-0.00023291288962406026	-0.0033973472480299787
-0.00113554005599888	0.00016205660626260562	-0.001913980293283073
-0.00113547005599888	0.00014438292843836764	-0.0032224451909618635
-0.00113540005599888	0.00010528856371433874	-0.004151737732144047
-0.00113533005599888	-0.0002734928928632373	-0.004246388987954794
-0.00113526005599888	0.0005367475968599123	-0.00523195357791413
-0.00113519005599888	0.0001762639380816712	-0.007017991845512982
-0.00113512005599888	0.0006178456948153685	-0.005093457512381261
-0.00113505005599888	2.6264442941984057e-05	-0.004940710443707135
-0.00113498005599888	0.00040429867529643914	-0.0033674544289670344
-0.00113491005599888	-0.0001079680674900197	-0.003052055431780211
-0.00113484005599888	0.00014082588731634092	-0.004378819450650694
-0.00113477005599888	0.0007707160782857724	-0.002320402969235723
-0.00113470005599888	0.0004274395605547608	-0.005246822051419729
-0.00113463005599888	-1.4539454179455042e-05	-0.004840983522102092
-0.00113456005599888	0.0008012767886681939	-0.003456894669071578
-0.00113449005599888	0.0006206822587364212	-0.0018473089420120426
-0.00113442005599888	0.000822634182865866	-0.002750046227061115
-0.00113435005599888	0.0008224154762770536	-0.004213915363903439
-0.00113428005599888	0.0006620145324188678	-0.003491498863716797
-0.00113421005599888	0.0008746600371867435	-0.003277370967268259
-0.00113414005599888	0.00038207378694146677	-0.0024087178087175655
-0.00113407005599888	0.00030880369026502463	-0.0041787785604022075
-0.00113400005599888	0.00029874378877375516	0.0001240062743870941
-0.00113393005599888	0.00023432602523119098	-0.0013166288485251434
-0.00113386005599888	0.00025483708917069573	-0.003993899715731114
-0.00113379005599888	0.0005981308124604688	-0.00285971920647402
-0.00113372005599888	2.8423148603762032e-05	0.0025112278192485687
-0.00113365005599888	0.00030527285716194205	0.0010862689509780253
-0.00113358005599888	0.00017399862477938727	0.0016404100577801476
-0.00113351005599888	-0.00042711835183323576	0.003253191522897024
-0.00113344005599888	0.00017871179616775758	-0.0008166237609760678
-0.00113337005599888	-5.478631383839358e-05	-0.003949882564936534
-0.00113330005599888	0.00034807455542370505	-0.0017386842212371624
-0.00113323005599888	0.0003793001184601275	-0.0006914299380539544
-0.00113316005599888	0.0004352078318623245	-0.0009738127661911808
-0.00113309005599888	-2.514135131719806e-05	-0.0010624071147225988
-0.00113302005599888	1.8957446559396105e-05	0.0004339979957780994
-0.00113295005599888	-0.0001330943500247522	-0.0002143987338779764
-0.00113288005599888	-7.180436371866504e-05	0.000727827065682876
-0.00113281005599888	0.00010446231026982684	0.0005573136653670305
-0.00113274005599888	-8.118581345542675e-05	0.002375803420155317
-0.00113267005599888	0.0005411632685209105	0.0032231570779240604
-0.00113260005599888	0.0005104047494487657	0.002678570756302351
-0.00113253005599888	0.0006031333690433081	0.002139358902486475
-0.00113246005599888	0.0003990513428340257	0.0023749159295710035
-0.00113239005599888	0.00023808308540472416	0.004081105866066519
-0.00113232005599888	-0.00013565583682079358	0.0021284924821463147
-0.00113225005599888	-0.0003066374733417469	0.0014923996148704258
-0.00113218005599888	-0.00024898819158833456	0.0003290391752994412
-0.00113211005599888	-0.00015586061985197524	0.0014221448013415842
-0.00113204005599888	-0.00031873448069166886	-0.00046810500930443837
-0.00113197005599888	-0.000303873631291512	0.0006928004506461568
-0.00113190005599888	-0.0007053721148827127	-0.001100206359122571
-0.00113183005599888	-0.0004600836814260403	-0.0002513466575176773
-0.00113176005599888	-4.04739869794656e-05	-0.00018995162612921727
-0.00113169005599888	1.599908688376986e-05	0.001146988846176879
-0.00113162005599888	-0.00023763690685852764	-0.0026916440862942387
-0.00113155005599888	-0.0001040121144782814	-0.0029801474370473465
-0.00113148005599888	0.000502044397090275	-0.0021927521176818253
-0.00113141005599888	0.0005232532069634183	-0.0027344818086291016
-0.00113134005599888	0.0005362407986857488	-0.005583123385954575
-0.00113127005599888	0.00028444717595046867	-0.0008466169070497259
-0.00113120005599888	-1.3805144951838282e-05	-0.0022265686895561153
-0.00113113005599888	0.0004635152199641537	-0.001628978415256159
-0.00113106005599888	-5.887267926601654e-05	-0.0011818279134873388
-0.00113099005599888	0.00028414998200107635	0.0006199543137315998
-0.00113092005599888	0.00010671060557119847	-0.00239609194347531
-0.00113085005599888	-8.626506450062885e-05	0.0003013003543495952
-0.00113078005599888	0.00027779455682282894	-0.0008842791384842544
-0.00113071005599888	0.00025733215475225955	0.0006001470273415797
-0.00113064005599888	-0.00018873914000595886	-0.0006212904544424037
-0.00113057005599888	-0.0004523851973321367	-0.001104372002044064
-0.00113050005599888	4.478080350783449e-05	-5.807089250347231e-06
-0.00113043005599888	0.00016745935945029563	-0.0008878142205306647
-0.00113036005599888	0.00026395101374906824	-0.0025196925220023363
-0.00113029005599888	0.00021524390968330403	-0.0033377592788924734
-0.00113022005599888	-0.0001157959866073308	-0.0007984526005360641
-0.00113015005599888	-0.00030242920471349784	-0.0011564511954449592
-0.00113008005599888	-6.43094187437272e-05	0.0027697747929293242
-0.00113001005599888	0.00030077930871547716	0.002537883282582839
-0.00112994005599888	0.0004892442605744111	0.0048493508284652214
-0.00112987005599888	-2.113133574818127e-05	0.003995989462555917
-0.00112980005599888	-0.00022116758767758282	0.004630651554708023
-0.00112973005599888	-0.00039157011133056005	0.0054309836104739625
-0.00112966005599888	-0.0006710152712946215	0.0029306219438784017
-0.00112959005599888	-0.0006772527161428341	0.0037489953321323795
-0.00112952005599888	-0.0005794708091799425	0.0022290071949712578
-0.00112945005599888	-0.00011140800388143506	0.0012342100648292495
-0.00112938005599888	0.00011968125383316969	-0.0022234476046524543
-0.00112931005599888	0.0003314140436224604	-0.0027420660820063293
-0.00112924005599888	0.0003174319003060844	-0.0027581117229174366
-0.00112917005599888	0.00040393745330954267	-0.0006599791231382134
-0.00112910005599888	0.0005308783994310459	-0.00054617599733817
-0.00112903005599888	0.001100791405740529	0.0011506328901653557
-0.00112896005599888	0.00047777834438387167	0.001570917261042363
-0.00112889005599888	0.00016111222513936533	0.0027017505923307926
-0.00112882005599888	0.000441410397549554	0.0007239442752230214
-0.00112875005599888	-0.00021063406209973637	-0.0011909676092020675
-0.00112868005599888	-0.00026662842001395323	0.0031280123151452015
-0.00112861005599888	-1.3048961068881287e-05	0.0023093940601689967
-0.00112854005599888	0.00013937721757264874	0.00032464970488799
-0.00112847005599888	-0.00012489411936831334	-0.0024698757921113547
-0.00112840005599888	0.00016340552869000775	0.0007877397268734114
-0.00112833005599888	0.0002981738313299789	-0.0011135750203251295
-0.00112826005599888	0.00038602387403778284	-0.0010776764815789868
-0.00112819005599888	7.361809791741132e-05	-0.0010831224218358143
-0.00112812005599888	-0.00010488042819043427	-0.0007942983967771652
-0.00112805005599888	0.00020046917678859512	0.0017417830182900058
-0.00112798005599888	0.00048452295614052454	-0.00024142346379697307
-0.00112791005599888	0.0006427068842634079	0.0017939343144850969
-0.00112784005599888	0.00036855639245504635	-0.0011452360638024102
-0.00112777005599888	0.00030674213681911516	0.0010888927924004174
-0.00112770005599888	0.0002872016953892459	-7.463326446061101e-06
-0.00112763005599888	0.00019830084854619232	1.9448542894419487e-05
-0.00112756005599888	0.00026265166280538136	0.0003449764323195109
-0.00112749005599888	3.2625593071826086e-05	0.000388366583799306
-0.00112742005599888	-0.00034967759193573324	-0.0004349856470565726
-0.00112735005599888	-0.0006574140857725358	0.001405788823437023
-0.00112728005599888	-0.0006926914310427465	0.0032775303014098223
-0.00112721005599888	-0.0002969684696899969	-0.0033543761519560303
-0.00112714005599888	0.00014186421763004082	0.0013091665267595948
-0.00112707005599888	-0.00021987874291965013	0.002409076499031264
-0.00112700005599888	-0.0001493758938121638	0.002612749911792172
-0.00112693005599888	-0.0001290155883715331	-0.00018563347350115738
-0.00112686005599888	-7.954294877676376e-05	6.569716693987954e-05
-0.00112679005599888	1.2854550456493256e-05	-0.0013303176327430584
-0.00112672005599888	-0.00015383201989478042	0.002670454380071599
-0.00112665005599888	-6.984247140616329e-05	0.0019400141198494655
-0.00112658005599888	0.0005875519963465982	0.001134916577553105
-0.00112651005599888	0.0008030422848694189	0.00015766634336512606
-0.00112644005599888	0.0008319454929481283	-0.0021435725235745416
-0.00112637005599888	0.0010505742631879166	-0.003023768995341124
-0.00112630005599888	0.0005606840379563626	0.00035712781455208247
-0.00112623005599888	0.00041164754459716257	-0.0021685621004559562
-0.00112616005599888	-0.00017022846842235047	-0.005047175898888598
-0.00112609005599888	0.0006574124755215854	-0.0015207702320533547
-0.00112602005599888	0.00045131075411763635	-0.003453667528387536
-0.00112595005599888	0.0007058416668395504	-0.0022671858534950968
-0.00112588005599888	0.0004223576594364253	-0.0005698013958117732
-0.00112581005599888	0.0007077382148447797	-0.00030404323433447743
-0.00112574005599888	0.00025219382278401876	-0.0003813915087150099
-0.00112567005599888	-0.0001615880881898049	0.00047377922000493345
-0.00112560005599888	5.161158885008894e-05	-0.00045305376213322114
-0.00112553005599888	0.0006315814257579834	-0.0015222008556501885
-0.00112546005599888	0.0006501171010266786	-0.003836589724574101
-0.00112539005599888	0.00032381231023425146	-0.0026803656734662212
-0.00112532005599888	8.213148198338318e-05	-0.0021619077305649547
-0.00112525005599888	0.0004955430643501042	-0.0006912764106207466
-0.00112518005599888	0.000512089124680545	-0.003679887190747072
-0.00112511005599888	0.00023387787394313597	-0.002700052561698822
-0.00112504005599888	0.00035418116793023256	-0.002630959595539781
-0.00112497005599888	0.0011359205225888068	0.00130885038247998
-0.00112490005599888	0.0008038519714634674	0.0011961882743981704
-0.00112483005599888	0.0002839728483698975	0.0033065325722249684
-0.00112476005599888	0.00018598194308799422	-0.001853123176608021
-0.00112469005599888	0.0002373303571135432	-0.0008483087408013082
-0.00112462005599888	3.803953643380279e-05	0.0004392113504988273
-0.00112455005599888	0.00023304316159495836	-0.00162173442590594
-0.00112448005599888	-1.7350618809054757e-05	-0.004184839819909037
-0.00112441005599888	-6.068874590429176e-05	-0.0015748720749354877
-0.00112434005599888	0.00018630771592836157	-0.0031894725701590494
-0.00112427005599888	-0.00023390316422727697	-0.0033159307072042903
-0.00112420005599888	6.57858045087136e-05	-0.0016888765548823937
-0.00112413005599888	-0.0001690970666336676	-0.001778473749988688
-0.00112406005599888	0.0005972951144725564	-0.002712546822146722
-0.00112399005599888	0.00045073901305380133	-0.006665226463532393
-0.00112392005599888	6.037892056634061e-05	-0.002751512719077006
-0.00112385005599888	-5.459274415608523e-07	1.0808042392708256e-05
-0.00112378005599888	0.00025737948749854	-0.00046940023398962317
-0.00112371005599888	0.0004638510374111222	0.002334487921610004
-0.00112364005599888	0.0005673347764411593	0.0018255169651840584
-0.00112357005599888	0.0004381215208407737	-2.4507075822015863e-05
-0.00112350005599888	0.00020301115028323178	-0.00023854488646813247
-0.00112343005599888	0.0002137252501708525	0.0004528803019681712
-0.00112336005599888	0.0004080380402872479	-0.0019404722616414326
-0.00112329005599888	0.0009438558944480594	0.001762339946533399
-0.00112322005599888	0.0005144951511555599	0.0012302255500469003
-0.00112315005599888	0.00014386190494762694	-3.245087679373411e-05
-0.00112308005599888	0.00035077516133722434	-0.0014371672417038454
-0.00112301005599888	3.656769447691695e-05	0.000397369593043951
-0.00112294005599888	-0.00014982035516938015	-0.00039833556172178507
-0.00112287005599888	-4.862265802238909e-05	0.0021474672870859003
-0.00112280005599888	-0.0004887821144381475	0.0023901541165500663
-0.00112273005599888	5.802054008555086e-05	0.0028096095414595185
-0.00112266005599888	-0.00017615648168003092	0.001595726762543734
-0.00112259005599888	0.0001369466052028107	0.0024261832060188935
-0.00112252005599888	3.6437467920968916e-05	0.004666783115877861
-0.00112245005599888	0.00030239815499819364	0.002198070504660234
-0.00112238005599888	5.8725306937830036e-05	0.0012856391598323942
-0.00112231005599888	-9.41886963462436e-05	-0.000729216439995338
-0.00112224005599888	2.1671023862185336e-05	0.0020468801261630315
-0.00112217005599888	0.00032118316746130335	-0.0009228266806362615
-0.00112210005599888	-0.0001597886904486546	-0.00031037331030700033
-0.00112203005599888	-0.0001361760731691207	-0.0008873559010631356
-0.00112196005599888	5.3866661688673176e-05	0.0006242076817857733
-0.00112189005599888	-0.00015977373976672785	-5.192563309915438e-05
-0.00112182005599888	3.810181816506618e-05	0.0017236014462396593
-0.00112175005599888	-0.0001739144460388632	0.00308524557759997
-0.00112168005599888	-0.00019610522237916586	0.0004585019914637658
-0.00112161005599888	-6.742792992187825e-05	0.0023100054493522685
-0.00112154005599888	3.909763333820726e-05	0.0008587825476145828
-0.00112147005599888	0.0002711774644123243	-0.0021205024782189217
-0.00112140005599888	-0.0005884164781715591	-0.0017380696723338332
-0.00112133005599888	-0.0005812691972395896	-0.0011277395673158076
-0.00112126005599888	-0.0004983017938157968	0.0004201041188963478
-0.00112119005599888	-0.0003880047446308604	0.0008708383710201221
-0.00112112005599888	-4.2865320473670696e-05	-0.0007604099871147497
-0.00112105005599888	-0.00021788508322100378	-0.005406277572410811
-0.00112098005599888	0.00011864196878005401	-0.001467277725218981
-0.00112091005599888	-9.661332252863109e-05	-8.857930328859611e-05
-0.00112084005599888	-0.00041619860560889783	-0.0007855518595451625
-0.00112077005599888	-0.00032047706656039365	0.0008116012566504186
-0.00112070005599888	-5.796183196037991e-06	-0.0019193504186567373
-0.00112063005599888	0.0004797317809499952	-0.0017229194076892667
-0.00112056005599888	0.0003172425875203876	-0.0014061568570116992
-0.00112049005599888	0.0006166059979085438	-0.001294552019830492
-0.00112042005599888	0.0006490604572739261	8.619006747822159e-05
-0.00112035005599888	0.0003124864046081921	0.0006281672406678
-0.00112028005599888	0.00023359925614998628	-0.003542260368463614
-0.00112021005599888	0.00016882891263238692	-0.0005703158274370531
-0.00112014005599888	0.00033937278884282407	-0.00046313110794661343
-0.00112007005599888	0.00031185773918983805	-0.0017766015292249484
-0.00112000005599888	0.00013758168799100516	-0.0017621839918797837
-0.00111993005599888	0.00016349524904761076	-0.0005958525536895418
-0.00111986005599888	0.00029326215014477506	-0.000418676976361468
-0.00111979005599888	0.00019496638024965138	-0.0012636982973665432
-0.00111972005599888	-6.515368380929606e-05	0.001980636877990345
-0.00111965005599888	4.079192677254752e-05	-0.00148024083218868
-0.00111958005599888	7.573076572400564e-05	-0.0014436966543794508
-0.00111951005599888	0.00012000161896889187	-6.253136542671524e-05
-0.00111944005599888	-0.0003367449774919006	-0.0031288379661577772
-0.00111937005599888	0.0002211479598470309	-0.0030937834700196357
-0.00111930005599888	0.0004431026314785789	-0.0028890749267629218
-0.00111923005599888	0.0005386915717007093	-0.0004932098648348493
-0.00111916005599888	0.00022322504114184003	-0.0008341484572081255
-0.00111909005599888	0.00026136927851828353	-0.004335081147157821
-0.00111902005599888	0.0008678478793222883	-0.002319136834350521
-0.00111895005599888	0.0005278696814731037	3.2832325033230474e-05
-0.00111888005599888	0.000185400007916051	-0.0032056094241393967
-0.00111881005599888	0.00013378277441292527	-0.001587978560570485
-0.00111874005599888	0.0003466923293822115	0.0008432312932282488
-0.00111867005599888	0.00019988774460453823	-0.0006286947068060559
-0.00111860005599888	-0.0003097346259978516	-0.0020062571519903903
-0.00111853005599888	0.00012492057932401857	-0.001726687295670048
-0.00111846005599888	-0.00035174249256670297	0.0012264816919478143
-0.00111839005599888	-9.968509729558206e-05	0.0008074868868096226
-0.00111832005599888	-0.0005012476020426468	-0.0022830315905467834
-0.00111825005599888	-0.00018193329655105965	-0.0021087842340811727
-0.00111818005599888	-0.00012763353870056792	-0.0017073417228782451
-0.00111811005599888	-0.0006541163692665801	-0.00357748898910857
-0.00111804005599888	-0.000151618709788917	-0.002540070522635485
-0.00111797005599888	3.985083748781023e-05	-0.0031123841621446867
-0.00111790005599888	0.0001943994840780001	-0.00018154207492618034
-0.00111783005599888	6.14974216449776e-05	-0.00025326413566413824
-0.00111776005599888	0.0006429008921664749	-0.00038233248068388716
-0.00111769005599888	0.00011030647076257154	-0.0007967571448314572
-0.00111762005599888	0.00036544690519034635	-0.0005103502434606655
-0.00111755005599888	0.0002988291013211739	-0.00019262734079592068
-0.00111748005599888	0.0001413682920940308	-0.003818570488996792
-0.00111741005599888	-0.00017341220364688667	-0.0004242813715496324
-0.00111734005599888	0.0006438563997802508	-0.0010143179485108923
-0.00111727005599888	0.00043505587344302483	-0.0037217552697116044
-0.00111720005599888	0.0001738851603460135	-0.0014018925694197551
-0.00111713005599888	0.00024049945236925756	-0.000835534674236308
-0.00111706005599888	0.00038244438563066457	-0.0006125503913006888
-0.00111699005599888	0.00041130810758458386	0.0023979266204309574
-0.00111692005599888	0.000467426457339441	0.001572285446619811
-0.00111685005599888	0.0002105814049995424	-0.0017862271792417543
-0.00111678005599888	-1.7688646495900295e-05	0.003039194464763751
-0.00111671005599888	-0.0002195041456265119	0.003086758128404286
-0.00111664005599888	-0.00019091867911730017	-0.00030908008113005964
-0.00111657005599888	-0.00035804677431388357	-0.0010194911201664356
-0.00111650005599888	-0.0008680640812842798	0.0031450190509638805
-0.00111643005599888	-0.0002868536291465942	-0.0003216802054013586
-0.00111636005599888	-0.00083559657741508	-0.0028000786230270485
-0.00111629005599888	-0.00043473546892727007	-0.003906209719385235
-0.00111622005599888	-0.00029329122495561175	-0.0002229648529673824
-0.00111615005599888	-0.00028339504399068916	-0.0012267154422617797
-0.00111608005599888	0.00010302445074147132	0.001266755624978394
-0.00111601005599888	-2.1695514773850677e-05	-0.00013532630331015259
-0.00111594005599888	-0.00018581637358651272	-0.00024692434487640715
-0.00111587005599888	-1.40339101205444e-06	-0.0014831548299993585
-0.00111580005599888	0.00026918971810165315	0.0008428499946057524
-0.00111573005599888	-1.3679232950807936e-05	0.0011516385628267554
-0.00111566005599888	0.0008069973759848415	0.0018244267118912717
-0.00111559005599888	0.0001342361614466451	-2.9218991439715204e-05
-0.00111552005599888	0.00012577622969755557	0.0002534394512250942
-0.00111545005599888	0.00014273574123772496	0.00018122884580838193
-0.00111538005599888	0.0006822304438806415	-0.0010653266867688348
-0.00111531005599888	0.0005788660202862199	-0.00027491091694707985
-0.00111524005599888	0.0006307036948392156	-0.0001492068887109055
-0.00111517005599888	9.658309524344148e-06	-0.0024311835638246566
-0.00111510005599888	-3.379727532141098e-05	0.002819234152351092
-0.00111503005599888	0.00020589156042881407	0.003476072762606387
-0.00111496005599888	6.326394494870756e-05	0.00045793286716336936
-0.00111489005599888	0.00014915798928761078	-0.0016509401307455997
-0.00111482005599888	3.192803912491529e-05	0.00203302911600216
-0.00111475005599888	2.1628623174777586e-05	-0.0018950868722161815
-0.00111468005599888	0.000162111667287317	0.000931042097006602
-0.00111461005599888	1.047854194176996e-05	0.0006613643516604603
-0.00111454005599888	0.00014277826186610387	-0.0026868431613525593
-0.00111447005599888	0.00033797513512351434	-0.0008454527946056007
-0.00111440005599888	0.0005181990447506023	-0.002308977597295785
-0.00111433005599888	0.00038589629598084546	-0.00042359411024075393
-0.00111426005599888	0.0002831707011626219	-0.001812175997347142
-0.00111419005599888	-1.3952259047418708e-05	-0.0009148301608506011
-0.00111412005599888	-0.00021171577889084894	-0.0006665513953034669
-0.00111405005599888	-0.0003543035108461379	0.00067075861686318
-0.00111398005599888	-0.0005553480121582801	0.0030510787907844926
-0.00111391005599888	-0.0007058850114188292	0.003786024890195807
-0.00111384005599888	-0.000520523879464245	-0.0022860998096063435
-0.00111377005599888	1.823578210261482e-05	0.0002878008978857474
-0.00111370005599888	-0.0004098359433170433	0.0010229512216507293
-0.00111363005599888	-0.0007121683531031769	-0.0015865465829780377
-0.00111356005599888	-2.2357051436438587e-05	-0.0021646016377807136
-0.00111349005599888	0.0002556492698671659	-0.004514543118041496
-0.00111342005599888	0.00018857342810048923	-0.0007341383089913735
-0.00111335005599888	-8.172525955351263e-05	-0.002346274226270149
-0.00111328005599888	0.000123220071785814	-0.004493060069990792
-0.00111321005599888	0.00040730478840147105	-0.00369827689363327
-0.00111314005599888	0.0006666212693957429	-0.0077746031227399984
-0.00111307005599888	-0.00028399386486904456	-0.00394723764812266
-0.00111300005599888	-0.0004838147898552496	-0.0022551412709844883
-0.00111293005599888	-5.265862693341955e-05	-0.004246837205767737
-0.00111286005599888	-4.815407931031461e-05	-0.00286744188921189
-0.00111279005599888	-0.00010235405751367079	0.0009426426208228747
-0.00111272005599888	-0.0006290919807907558	-0.001046245946718387
-0.00111265005599888	-0.0003365795798614011	-0.0017029399065300191
-0.00111258005599888	-0.00020680857419826899	0.0006366898568781484
-0.00111251005599888	0.0001232039932063978	0.002044313996733411
-0.00111244005599888	-0.00011106424763667311	0.0005048249806627159
-0.00111237005599888	4.2966372124609706e-05	0.00295721940825973
-0.00111230005599888	0.0004761916902789031	0.003009622165909855
-0.00111223005599888	0.0006489364621176013	0.0013131201486064246
-0.00111216005599888	0.00031072472972503394	0.0016773075105871115
-0.00111209005599888	0.0001040915065954809	-0.001131276677098033
-0.00111202005599888	0.00044887194721563974	0.0020856455397799283
-0.00111195005599888	0.0004243170484273357	-0.0018128311830931056
-0.00111188005599888	0.00025463336946642586	0.002310560560647792
-0.00111181005599888	-0.00017421631994115182	0.0017519218237774515
-0.00111174005599888	-0.0005716894001015617	0.0009033330005762953
-0.00111167005599888	-0.00042928810076980255	0.0046251302496132535
-0.00111160005599888	-0.00028855284661892343	0.0008196831532117163
-0.00111153005599888	-0.0008008028851850878	0.0015460747258376666
-0.00111146005599888	-0.0006340815794025009	-0.0003237461032909679
-0.00111139005599888	-0.0007268360109660771	0.0021451504623241093
-0.00111132005599888	-0.00030791715843766815	0.0008637600100596177
-0.00111125005599888	-0.00019755687566215844	0.0029543419609711014
-0.00111118005599888	-0.00022267585122042694	-0.0036396430784154657
-0.00111111005599888	-2.6583594134041555e-05	-0.0004515002282743106
-0.00111104005599888	0.0006149135248098526	-0.0026090260434283538
-0.00111097005599888	3.473688869309201e-05	-0.0023946400311697733
-0.00111090005599888	0.00018245805046059087	-0.0028862616474253536
-0.00111083005599888	0.000463808533630921	-0.00016807849706663845
-0.00111076005599888	0.0007572794557257211	-0.0017851032232704825
-0.00111069005599888	0.0003938002737493348	0.000507384172361229
-0.00111062005599888	0.0001429230366515486	-0.0002118322831634186
-0.00111055005599888	0.0002792810571359067	-0.0009559076889376167
-0.00111048005599888	0.0004909025800703655	0.0012162446301640486
-0.00111041005599888	0.0005485368322300088	0.0006898545258698788
-0.00111034005599888	0.0007091197864088683	0.0022585533210307224
-0.00111027005599888	0.0005737022882819033	0.0028729956387481942
-0.00111020005599888	0.0001173878024266181	-0.0004272074520072387
-0.00111013005599888	0.0005991201706966527	0.0022297125235598695
-0.00111006005599888	0.0003879464185759564	0.0019320722044752746
-0.00110999005599888	0.000412690756072078	0.003385069939606029
-0.00110992005599888	-0.0002536244280744842	0.006201266523959096
-0.00110985005599888	-4.425219048444507e-05	0.005962445455826548
-0.00110978005599888	-0.00010098239443453087	0.0026788184823743517
-0.00110971005599888	-0.0004954573466448548	0.005501547289895273
-0.00110964005599888	-0.0003537276147539338	0.0076027024644812514
-0.00110957005599888	0.00012203218477850089	0.003491194304329616
-0.00110950005599888	-0.00018695997659595707	0.001979064495279897
-0.00110943005599888	-0.00022542404638413414	0.00324317634909691
-0.00110936005599888	0.00035055861143227135	-0.000320508492042274
-0.00110929005599888	-3.4282065011062446e-05	-0.0010663619151556516
-0.00110922005599888	-0.000445400833992873	-0.003344542028558971
-0.00110915005599888	-0.00010799731152623356	-0.0010667339087830818
-0.00110908005599888	0.0005551930044129545	-0.003993280802868913
-0.00110901005599888	0.00037056485693187646	-0.000748818896576091
-0.00110894005599888	0.0005475039638930154	0.0007131668380689621
-0.00110887005599888	0.0005542332403620428	-0.0006825641827038989
-0.00110880005599888	0.0006142881651647039	-8.554704212316452e-05
-0.00110873005599888	0.0004546314488202272	0.004223655535869108
-0.00110866005599888	0.0002207906542181948	9.898464182784138e-06
-0.00110859005599888	0.00033252185818682223	-0.0006166827354077972
-0.00110852005599888	-9.785435173192149e-05	-0.002146440005375893
-0.00110845005599888	-0.00013089946727954963	-0.0009104179566567962
-0.00110838005599888	-0.0002453261445340674	-0.0008542172306155545
-0.00110831005599888	6.542803194239919e-05	-0.0028888606825607124
-0.00110824005599888	-6.588071740119067e-05	-0.004469470004504283
-0.00110817005599888	0.0003238419491334463	-0.0070993195355472105
-0.00110810005599888	6.185391699997173e-05	-0.003824329922285933
-0.00110803005599888	0.00015016182792155727	-0.003664570984034471
-0.00110796005599888	0.0004935890097481061	-0.001067454982443122
-0.00110789005599888	-0.0001342419178961409	0.0008443086644788911
-0.00110782005599888	0.00047552643732835326	0.0004605501242835445
-0.00110775005599888	0.00036235790462063095	0.0014437831037206982
-0.00110768005599888	0.0007397200658195534	0.00031145800191407906
-0.00110761005599888	0.0008406978293862386	0.002340560489562773
-0.00110754005599888	0.0005686236695760106	0.0011883256407394743
-0.00110747005599888	0.0004996137172025908	-0.0009234512792946805
-0.00110740005599888	0.00037675290214980993	0.0014772421687416495
-0.00110733005599888	-0.0003413588908621074	1.1401831961398692e-05
-0.00110726005599888	-0.00032423031543896407	0.0022053775459230434
-0.00110719005599888	-0.00012161123532765227	0.0003459150219742265
-0.00110712005599888	-0.00037961638539854765	0.002527572870966795
-0.00110705005599888	-0.0008307200866236665	-0.0010645586329590105
-0.00110698005599888	-0.0008524644415425913	-0.0031272443661035845
-0.00110691005599888	-0.00011998559846468457	-0.001602743833331206
-0.00110684005599888	0.00022717419651100752	0.0007051282451636871
-0.00110677005599888	-0.0001257238731003322	-0.00203474728451992
-0.00110670005599888	-0.00011490442035043366	-0.0008446655019074016
-0.00110663005599888	0.00034917233429659667	-0.0017679297990388706
-0.00110656005599888	6.383170472179922e-05	-0.0003392162053690968
-0.00110649005599888	-0.0003188328077353801	-0.0013679335008757179
-0.00110642005599888	-0.00010132424919416504	-0.00243252414386808
-0.00110635005599888	-0.00014608038743499726	-0.002993117848060651
-0.00110628005599888	-0.00029435356186162517	0.0002430709372308616
-0.00110621005599888	-0.00024482024303234564	-0.0007380219661011085
-0.00110614005599888	-0.00012890905426425349	0.002119137331694126
-0.00110607005599888	-0.0001077637320137765	0.0009033254430901504
-0.00110600005599888	0.00034980555630962967	-0.0007366295018721828
-0.00110593005599888	0.00013693402638958462	0.0021978722458638753
-0.00110586005599888	0.00017116147795009532	0.0016693387365051937
-0.00110579005599888	0.00024502908236221797	0.001269210666813772
-0.00110572005599888	0.0002402420809802722	0.00012719704210748024
-0.00110565005599888	-0.0005072432277755909	0.0018902411364619027
-0.00110558005599888	-3.753607800401373e-05	-0.0010122822100187623
-0.00110551005599888	0.00011820303184744166	9.23366907549938e-05
-0.00110544005599888	9.186264166004688e-07	0.0022375472380740864
-0.00110537005599888	-0.0003645327110555722	-0.0019504329408666734
-0.00110530005599888	-7.819926724457724e-05	-0.0010085141269025027
-0.00110523005599888	-0.0003535395288299125	-0.0015209832186308299
-0.00110516005599888	-0.0008005304798643058	-0.006091111364490202
-0.00110509005599888	-0.00029111499812919966	-0.00420137040027967
-0.00110502005599888	2.234242867715327e-05	-0.004527560966578846
-0.00110495005599888	0.000263614729111552	-0.0030392680942483044
-0.00110488005599888	0.00030223002843013527	-0.003003170142034639
-0.00110481005599888	-6.482861680631893e-05	-0.00032882344653712597
-0.00110474005599888	-0.0008987228633423579	0.00065496885208517
-0.00110467005599888	-0.000658684768451278	-0.0015721102045180286
-0.00110460005599888	-0.0006971963382630368	0.002336504123906733
-0.00110453005599888	-0.0004598366189851305	-0.0019968712322976723
-0.00110446005599888	-0.00030368733292815783	-0.0018496259155109226
-0.00110439005599888	-0.0001444548497982196	-0.003444142402515136
-0.00110432005599888	-0.00021823341619185252	-0.0002675447970833318
-0.00110425005599888	4.754165552749748e-05	0.0007475948451269636
-0.00110418005599888	0.0004140062728355518	0.0013115514704855598
-0.00110411005599888	0.00021257211525971362	0.0004378534190400477
-0.00110404005599888	-8.164989404362061e-05	0.002264297754965412
-0.00110397005599888	-0.00041949689027552154	0.0013462287563280502
-0.00110390005599888	0.0002631045257149561	0.003550197923362926
-0.00110383005599888	0.0003084628688808124	0.00444281168620082
-0.00110376005599888	-7.42109287335318e-05	0.004768296481851987
-0.00110369005599888	0.00032793472040429687	0.003891161578604084
-0.00110362005599888	8.354259373721855e-05	0.000848178641690497
-0.00110355005599888	5.5233405481256005e-05	0.00332217224993928
-0.00110348005599888	0.0003770113391070101	0.001977904563526257
-0.00110341005599888	0.0007292924835191646	0.002208737610219571
-0.00110334005599888	0.0001371587554151807	-0.001608812158252945
-0.00110327005599888	-1.366075963149044e-06	0.0002594139892852104
-0.00110320005599888	0.0002537501533257979	0.001382015248683215
-0.00110313005599888	0.00014053971877250857	-0.0016632250711050291
-0.00110306005599888	0.00039285336124322406	-0.002204615334971506
-0.00110299005599888	0.0001931515916624223	0.0034803021582191927
-0.00110292005599888	-0.00023567118877669077	-0.0006627120721625378
-0.00110285005599888	0.0004115782032515148	0.0021480176943504325
-0.00110278005599888	-0.00026027374248301614	0.0012309735920007457
-0.00110271005599888	-0.00012062607353239178	0.0033649439974680205
-0.00110264005599888	0.00016361902166118624	0.00017644731774221049
-0.00110257005599888	0.00026498444568135945	0.0018858636213318972
-0.00110250005599888	5.94980866720409e-05	0.0027926379108505844
-0.00110243005599888	0.00010734105372747409	-0.0015497739971688544
-0.00110236005599888	0.0002694958406874185	0.0012137138691524513
-0.00110229005599888	0.0002594914439845526	0.00030673677667511935
-0.00110222005599888	0.00047901527246723503	2.7760919611929103e-05
-0.00110215005599888	9.102473804929648e-05	-0.0013654012566677528
-0.00110208005599888	7.054152374717756e-05	0.0023367829583787587
-0.00110201005599888	-7.494228642411227e-05	0.0013515939590829625
-0.00110194005599888	0.0004593137247289555	0.004087152538058949
-0.00110187005599888	0.0003724825192773958	0.004443344804821072
-0.00110180005599888	0.00010355158859142202	0.004413801527220689
-0.00110173005599888	0.0005081292936219342	0.004397216257143815
-0.00110166005599888	0.0003900055542124849	0.005926203091249433
-0.00110159005599888	0.00012283733046559889	0.003212154140097324
-0.00110152005599888	0.000194946377464597	0.00010739783857323109
-0.00110145005599888	0.000462928192251239	0.001953256921567853
-0.00110138005599888	0.0004460993316096405	-0.0007716487281236902
-0.00110131005599888	0.0005740034951943225	-0.002506933767105665
-0.00110124005599888	0.0003438141090623732	-0.0017935134615950845
-0.00110117005599888	0.0002833214863327226	-0.0041357411858680675
-0.00110110005599888	8.727292598243839e-05	-0.0012416331606127436
-0.00110103005599888	0.00033829382314033674	0.0003036720920521964
-0.00110096005599888	0.00016467243458091234	-0.0012495935606991508
-0.00110089005599888	0.0003221823157751674	-0.000833405530114633
-0.00110082005599888	0.0005068059363571412	0.001145001818658087
-0.00110075005599888	0.0009895809655488634	-0.0019857984378439755
-0.00110068005599888	0.00019250979395095272	-0.0035439755397804465
-0.00110061005599888	0.00036093781693332825	-0.001274076790899154
-0.00110054005599888	0.00047928898013966	0.001227211073665687
-0.00110047005599888	0.0002479572049845039	-0.0008256974157536009
-0.00110040005599888	-0.00012241993613223398	0.0018771428102041933
-0.00110033005599888	-0.0006334027862277352	0.002852255967942611
-0.00110026005599888	-9.445019581588937e-05	-0.004110031791125062
-0.00110019005599888	-6.213986995002574e-05	-0.002183112677367558
-0.00110012005599888	0.0002364886896381868	-7.621577310079967e-05
-0.00110005005599888	0.00018259407357987207	-0.004728452924509853
-0.00109998005599888	0.00023434391903868636	0.0013430281111510504
-0.00109991005599888	-1.631908119682622e-05	0.0012395278466200163
-0.00109984005599888	-1.8123422814583427e-05	0.00012661462574557836
-0.00109977005599888	-4.018715943521574e-05	-0.0005711189747224967
-0.00109970005599888	0.0003532413301449066	-0.00021661645636265897
-0.00109963005599888	0.00023764364951466205	-0.0015693590696407912
-0.00109956005599888	0.00026453746224208973	-0.0017748394646980288
-0.00109949005599888	0.00020924636681717026	0.0017705490401570658
-0.00109942005599888	-0.00022947119966951928	0.0025505159409735267
-0.00109935005599888	0.0001802886777730456	0.0014361108023608611
-0.00109928005599888	-0.00020151488184466928	0.001305792798212819
-0.00109921005599888	0.00021036577427988688	0.00019668075212562016
-0.00109914005599888	0.0003585570684456534	-0.0024778630453528836
-0.00109907005599888	-0.0001313909901491135	-7.540181821700659e-05
-0.00109900005599888	0.0001729512929308071	-0.004445026274328361
-0.00109893005599888	-9.39509189621751e-05	-0.0016317560910711095
-0.00109886005599888	-0.0003303981222580678	-0.003052984490029518
-0.00109879005599888	0.0003498649027015456	-0.002185117390064722
-0.00109872005599888	0.00045884961826948666	-0.0014807430173185388
-0.00109865005599888	0.00035000763751899923	-0.000635215957539434
-0.00109858005599888	-1.043271332187121e-05	-0.007556191890376055
-0.00109851005599888	-0.00017647297803396008	-0.004075973894789782
-0.00109844005599888	0.0003943978349439386	-0.004866422647254959
-0.00109837005599888	0.0002588252855830835	-0.006130224635473113
-0.00109830005599888	0.00038691791167423363	-0.002432300030149879
-0.00109823005599888	0.00032800286613471536	-0.004107313409006373
-0.00109816005599888	-0.0001378341718329401	-0.00538361171558023
-0.00109809005599888	-9.664668662935797e-05	-0.002405358556097558
-0.00109802005599888	-0.00017545443084283246	-0.008340266953431435
-0.00109795005599888	0.00010532151171404916	-0.00451343913100839
-0.00109788005599888	0.0002598085839871796	-0.0011442786251439532
-0.00109781005599888	9.222825524770558e-05	-0.0035231669287037358
-0.00109774005599888	-0.0001463895087291119	-0.002154920144293409
-0.00109767005599888	6.360769928898935e-05	-0.0021378446640155733
-0.00109760005599888	-0.00011346469326436219	-0.0006730989781792054
-0.00109753005599888	0.00013385887946070713	-0.002160359381952915
-0.00109746005599888	0.00015336894621869506	-0.0034755472391458644
-0.00109739005599888	0.00017389438631445272	0.0004748702758236398
-0.00109732005599888	-0.00015020331895064341	0.0016806100401649954
-0.00109725005599888	0.00010552876867658485	6.101897658899949e-05
-0.00109718005599888	-0.00010720866305004839	-0.0016388408613456267
-0.00109711005599888	0.00010285719573303478	0.0015270073990576315
-0.00109704005599888	0.00019037645721395061	0.0013234689538380606
-0.00109697005599888	0.000448563127292155	-0.0019029710810257172
-0.00109690005599888	-1.8119988839693719e-06	0.00013056099544060917
-0.00109683005599888	0.0004016293826925998	-0.00011148252154909791
-0.00109676005599888	0.00011637000130598689	0.0014054615914614575
-0.00109669005599888	0.00040448182424922903	0.0017393345725243772
-0.00109662005599888	0.00040654265693606384	0.002848019516076402
-0.00109655005599888	0.00020387216903913207	0.0005218991389262232
-0.00109648005599888	-6.258648219477564e-05	0.0013656302255602316
-0.00109641005599888	0.00012043616575941716	-0.0007094753697370482
-0.00109634005599888	-0.0002219698421682618	-0.002369174073390204
-0.00109627005599888	0.0001807051428364908	-0.0018384193278767101
-0.00109620005599888	-0.00012779431599424108	-0.004953892686515644
-0.00109613005599888	-0.00019934691335601908	-0.003542377059177177
-0.00109606005599888	-0.0002559306013055738	-0.005999598068938603
-0.00109599005599888	0.00015703398714258087	-0.005142870634806486
-0.00109592005599888	-0.00032971091825343123	-0.003683644746827631
-0.00109585005599888	-0.0006149187527273154	-0.004238331425396263
-0.00109578005599888	0.00019305332063809317	-0.0008158483296046813
-0.00109571005599888	0.0005650852186766306	-0.000979815586961255
-0.00109564005599888	-5.5111487126704874e-05	-0.00019898112517264722
-0.00109557005599888	-0.00023948447217917183	0.000967058741192151
-0.00109550005599888	-7.514922992223243e-05	-0.0003386431357294643
-0.00109543005599888	-8.480507554710637e-05	0.00012310888704700017
-0.00109536005599888	5.458917807146512e-05	-0.0006728127512473085
-0.00109529005599888	6.586034550876745e-05	-0.0007861627172410649
-0.00109522005599888	-2.883045330169254e-05	-0.0027437636281028624
-0.00109515005599888	-0.00015691971750310697	-0.0037931918964137297
-0.00109508005599888	0.00014921401410777406	-0.001910097350932799
-0.00109501005599888	0.0005478032612648695	-0.0023523257668870267
-0.00109494005599888	0.0015687697853599555	-0.0013016826868282676
-0.00109487005599888	0.0005080670766767976	0.001589886194141196
-0.00109480005599888	-9.24899811511931e-05	0.0005603648817619536
-0.00109473005599888	-0.0001378796619529453	0.0009780453265532069
-0.00109466005599888	-0.00044133194627259017	0.000671251884545857
-0.00109459005599888	-0.00042694253459975935	-0.0005583283982493852
-0.00109452005599888	4.915119489240505e-05	-0.0006260458586908797
-0.00109445005599888	0.00021132167538951926	-0.0007326159471655358
-0.00109438005599888	-0.0003760978533599666	-0.0017683826196784394
-0.00109431005599888	-0.0002473598821023483	-0.004946124604024701
-0.00109424005599888	-0.00037079478854472965	-0.0034821000850162476
-0.00109417005599888	-4.951463087673928e-05	-0.003110551114282362
-0.00109410005599888	-0.00018529837789969168	-0.004245172995160555
-0.00109403005599888	2.435239085933084e-06	-0.005108694585784137
-0.00109396005599888	0.00019477775111292607	-0.005432725834986106
-0.00109389005599888	-8.252242836090964e-05	-0.002779028478511606
-0.00109382005599888	-0.00016565319483540712	0.00036785135764314685
-0.00109375005599888	-0.00018054264794576153	0.0024796374510553092
-0.00109368005599888	0.0005082020968259239	0.0004038394326517769
-0.00109361005599888	0.0006001162944842839	0.0003103610023702774
-0.00109354005599888	-0.0002153033088912433	-0.00023234505038539606
-0.00109347005599888	-0.0008366001657300915	0.0022437745167482406
-0.00109340005599888	-0.00045872390054723413	0.0015613782860877988
-0.00109333005599888	-0.00030161898902594846	0.0018757793707577077
-0.00109326005599888	-0.00030527436102335955	0.003094252460428854
-0.00109319005599888	-0.00048702213087554715	-0.0009519858663609413
-0.00109312005599888	0.00033392083706616554	-0.0004860400230238857
-0.00109305005599888	-6.011635568633899e-05	0.0018779390587108991
-0.00109298005599888	0.00038126883908107186	0.0017226142218984258
-0.00109291005599888	0.00011281546300565573	0.00019654763735931996
-0.00109284005599888	-0.0001640858175633796	0.003344440074522497
-0.00109277005599888	0.0007873487769641435	0.0013627915499452704
-0.00109270005599888	0.00024019080136199831	0.0006801513197505884
-0.00109263005599888	-0.00020216509757561743	0.0007608676661480001
-0.00109256005599888	-0.00016772395121235389	-6.715898135159276e-05
-0.00109249005599888	0.00046504795624846356	-0.0010782697046614665
-0.00109242005599888	0.0006543043865012187	-0.005065197151424356
-0.00109235005599888	-0.0001357291155236227	-0.002854834277838357
-0.00109228005599888	-0.00022899485435033396	-0.003776341306349395
-0.00109221005599888	-0.00034666460849958156	-0.00476373127950801
-0.00109214005599888	-0.00024572064315322366	-0.0032586966406171407
-0.00109207005599888	-0.0001290038693450819	-0.00460611635260607
-0.00109200005599888	-0.0006321891452604504	-0.0032149311755505657
-0.00109193005599888	-0.00013875329061281176	0.00046181828911096197
-0.00109186005599888	-0.00014888142126790146	-0.002302891806742049
-0.00109179005599888	0.0002227052854698365	-0.003292524932102844
-0.00109172005599888	0.0003117680989197581	0.0001692627559905516
-0.00109165005599888	0.00025374205036396424	-0.00240581626357183
-0.00109158005599888	0.0005574543420097862	0.00039352038939923395
-0.00109151005599888	0.000524139166439443	0.003274241739201628
-0.00109144005599888	0.0007972756951331369	-0.004090700501993571
-0.00109137005599888	0.00041998611884440726	-0.0012957660186507884
-0.00109130005599888	4.9975303807661566e-05	2.0213438649126724e-05
-0.00109123005599888	0.00023128094092744237	-0.0017586975181068856
-0.00109116005599888	1.814108522119558e-05	-0.003371327098548702
-0.00109109005599888	0.00020588378268292953	-0.0033768042612217723
-0.00109102005599888	7.319084728422325e-05	-0.001931616643449603
-0.00109095005599888	-0.00016966364829907707	-0.0030019189310952605
-0.00109088005599888	-0.0001881630446534574	-0.0024361664364949912
-0.00109081005599888	6.506524897523381e-05	-0.0018950846671136798
-0.00109074005599888	-9.326095707844701e-05	-0.00471353221527505
-0.00109067005599888	-0.00012659041648336748	-0.0012595651321635004
-0.00109060005599888	0.00011310288299087965	7.814543476218458e-05
-0.00109053005599888	0.0002575611422957914	-0.0015321331839499223
-0.00109046005599888	0.0007146991707170339	-0.0026124530666411377
-0.00109039005599888	0.00027553616424775754	-0.0016386976516608713
-0.00109032005599888	0.00045002464854792466	-0.0022354208239057437
-0.00109025005599888	0.00042957570682309156	0.000651836087358951
-0.00109018005599888	0.0005353435648144631	-0.0009611424384666637
-0.00109011005599888	0.0006626909755059216	0.00010549925068641244
-0.00109004005599888	0.0008091245808863569	-0.0016809157541766082
-0.00108997005599888	0.0007000971729657729	-0.000897607223965841
-0.00108990005599888	0.0007498583330746615	0.001196125413867311
-0.00108983005599888	0.00018843812819299048	0.0006947237235520185
-0.00108976005599888	0.0003326592029230558	0.0006858757716560449
-0.00108969005599888	0.000661945672991156	0.0006754546925838792
-0.00108962005599888	0.0005852805296621785	0.0012408870882156151
-0.00108955005599888	0.00024357578857069447	-0.0013589407619555914
-0.00108948005599888	0.0005308565939864051	-0.0016827523989262443
-0.00108941005599888	0.00031813756454684885	-0.003677648395113951
-0.00108934005599888	0.0005190303831140745	-0.005039664912861696
-0.00108927005599888	0.0002578819491834052	-0.0041429222358788775
-0.00108920005599888	0.00033861570269250017	-0.003101778343943466
-0.00108913005599888	0.0007357265563990778	-0.00520357499362356
-0.00108906005599888	0.0007370178992370698	-0.005699606966783557
-0.00108899005599888	0.0006236985281544695	-0.0016943715646535998
-0.00108892005599888	0.0004926323638650798	-0.0025131919116337296
-0.00108885005599888	0.0010074913087464953	-0.0014772185111285724
-0.00108878005599888	0.0005913684689636293	0.0019806181817356786
-0.00108871005599888	0.00044865965572027963	-0.0017204324169371953
-0.00108864005599888	0.0005174780426170278	-0.0025460536156097923
-0.00108857005599888	0.00046555402041227763	-0.003454759520762903
-0.00108850005599888	-9.670411921221895e-05	-0.0016859085007428789
-0.00108843005599888	-0.00046380089309862305	-0.004366087763993644
-0.00108836005599888	5.119389516855147e-05	-0.0023994071515477835
-0.00108829005599888	0.0004042222160897222	-0.0035981974941169054
-0.00108822005599888	0.0001665714277633633	-0.002737797558191788
-0.00108815005599888	-0.00022129245779123848	-0.0028890640122884994
-0.00108808005599888	-0.0007519277863043193	-0.0027222490687938625
-0.00108801005599888	-0.0006399760373116984	-0.0028288939218836847
-0.00108794005599888	-0.000334722724871559	-0.0018191507249718346
-0.00108787005599888	0.00011217766528990146	-0.00026723951356690803
-0.00108780005599888	0.0003206956187007868	-0.00333993364219034
-0.00108773005599888	1.4884634834660479e-05	0.0010426755223681072
-0.00108766005599888	-0.00015939646517658862	0.00020486834808869638
-0.00108759005599888	-0.00022543283394069386	2.9764016595772762e-05
-0.00108752005599888	-0.0001312089933336451	0.0006816656687025958
-0.00108745005599888	-0.00010849202255458152	0.001325606688701974
-0.00108738005599888	0.00013709936139328336	0.0008719628155305806
-0.00108731005599888	0.00029663480734592996	0.0006639157033489836
-0.00108724005599888	-0.00047179055156839505	-0.0006768937283167372
-0.00108717005599888	-0.0002353330946126413	-0.00022366064976959727
-0.00108710005599888	0.0001159922757387046	0.002548947517016617
-0.00108703005599888	0.0003548730431024523	-0.0008863621707477288
-0.00108696005599888	0.0005479904281785138	0.0024338422827269836
-0.00108689005599888	0.0004556432616419294	0.0017978429600362372
-0.00108682005599888	0.0005151002688875383	0.0004899178905214492
-0.00108675005599888	0.0003023905029426737	0.002929106331404733
-0.00108668005599888	0.00045677379759567977	-0.0014013717299127184
-0.00108661005599888	0.0007649573756545729	0.00017728503502690893
-0.00108654005599888	0.0005532808938144543	0.0015333224984838286
-0.00108647005599888	9.042485335585996e-05	0.001622008033201671
-0.00108640005599888	6.712912232237331e-05	-0.0009422644619333916
-0.00108633005599888	0.00037901482229804313	-0.0018833175579719941
-0.00108626005599888	-0.00036818994849281613	-0.0020150776558678757
-0.00108619005599888	-0.00035693515189650943	0.0010379940964854895
-0.00108612005599888	0.0001511665280106431	-0.0009805059704034095
-0.00108605005599888	7.527096536396074e-05	-0.0030505610096722693
-0.00108598005599888	0.0001638063817072066	-0.0001846320424912911
-0.00108591005599888	0.0004744995598713613	-0.004916890921032799
-0.00108584005599888	0.0005013686424467896	0.0009344153649257943
-0.00108577005599888	0.0004455399278474763	-0.0013932950386815264
-0.00108570005599888	-0.0001461300209151538	-0.0034846696343572413
-0.00108563005599888	0.00034318543465569065	0.0003380900510702957
-0.00108556005599888	0.0002797724043661098	-0.0010783019180894437
-0.00108549005599888	0.0003011429939165323	-0.002372027704987919
-0.00108542005599888	0.00040996130369885353	1.9809349078218876e-05
-0.00108535005599888	0.0004806653831918591	-0.0032313144965585437
-0.00108528005599888	0.0007440740261001758	-0.0014787123833652721
-0.00108521005599888	0.0005779937679060048	-0.0020835217733944996
-0.00108514005599888	0.00013711435656292028	-0.0009460641593002806
-0.00108507005599888	-0.000248562976741785	-0.00041900862920689775
-0.00108500005599888	1.1745308670097173e-05	-0.0007430330194584565
-0.00108493005599888	0.0002766941513408503	-0.00243740961725555
-0.00108486005599888	0.0004057673100735819	0.0008313582933397089
-0.00108479005599888	-0.00035760205909093705	0.0009149510053124453
-0.00108472005599888	-0.0004245428509024169	0.00022972808631228724
-0.00108465005599888	0.00010312614176233835	0.003117917758802972
-0.00108458005599888	0.00019204469975517933	0.0032755910561301006
-0.00108451005599888	-1.7196457720812457e-05	0.0001646142680600074
-0.00108444005599888	0.00031688389881271475	0.0002016243350935652
-0.00108437005599888	8.831597613343005e-05	-0.0017746062196692565
-0.00108430005599888	0.0004527035140620275	0.0013962931716020516
-0.00108423005599888	0.00041232363725582344	-0.0016243893285507625
-0.00108416005599888	0.0003877067870195703	-0.0046450980842954225
-0.00108409005599888	0.00020459831399943662	-0.002517484233351555
-0.00108402005599888	0.0001335767322332419	-0.0014107655951135325
-0.00108395005599888	-0.00021693991007146294	-0.0021413926770120738
-0.00108388005599888	0.0007477667683833609	-0.0027395192838076993
-0.00108381005599888	0.0009824915250335458	-0.001306406200418725
-0.00108374005599888	0.0007956573907514899	0.0008158577788115053
-0.00108367005599888	0.0006058912587043862	0.0010494714920374776
-0.00108360005599888	8.11784938037953e-05	-0.00338585140708256
-0.00108353005599888	-4.0666627529476286e-05	-0.001009370610524535
-0.00108346005599888	0.00032437764477379944	-0.001671362361064515
-0.00108339005599888	7.641973636031794e-05	-0.0010311616501590497
-0.00108332005599888	-3.3302521537549896e-05	-0.0005013630852291163
-0.00108325005599888	7.858145967955218e-05	-0.003490725923922542
-0.00108318005599888	-1.8403062659503843e-05	-0.007024632965939333
-0.00108311005599888	0.0002128886457100009	-0.005845384364122755
-0.00108304005599888	-5.20101240855017e-05	-0.000598538559200159
-0.00108297005599888	-0.00023127941185245089	-0.004230615184779086
-0.00108290005599888	-0.00026876874153312707	-0.0015164469776549475
-0.00108283005599888	7.260425246732679e-05	7.598542335355996e-05
-0.00108276005599888	0.000276286801615432	-0.003693905924750751
-0.00108269005599888	0.0006179036595318481	-0.0004108922446020912
-0.00108262005599888	0.00026518296516733357	-0.001952563025758258
-0.00108255005599888	0.00020995973924559317	-0.00230121756405364
-0.00108248005599888	0.00013739523999869416	-0.0023630855797504464
-0.00108241005599888	-0.0002755050792170342	-5.149424560410539e-05
-0.00108234005599888	-0.0002505374335999771	-0.0069177328336258925
-0.00108227005599888	-4.212467610352525e-05	-0.0027109102167797634
-0.00108220005599888	-0.00043836813260777173	-0.0031499763311670587
-0.00108213005599888	0.00015598312996073578	-0.0011558485363650467
-0.00108206005599888	0.00010617252386969017	-0.002252661015419087
-0.00108199005599888	-0.00037751432267913755	-0.003529660364035676
-0.00108192005599888	-0.0002120077432479555	-0.005056955391769979
-0.00108185005599888	9.762675743796325e-05	-0.0006694698334273076
-0.00108178005599888	-0.0002979963564373699	-0.0007438334685430317
-0.00108171005599888	-0.0004023017008683905	0.00125929099566174
-0.00108164005599888	0.00026207567470189127	0.002037269183731502
-0.00108157005599888	-9.486434889462798e-05	-0.0010406043923024792
-0.00108150005599888	7.928307386586275e-06	0.002778399388473141
-0.00108143005599888	-0.0001136542365261243	-0.0003047004845668357
-0.00108136005599888	-0.00015104500452838408	-0.0007362650754274304
-0.00108129005599888	-0.0005348825332892686	-0.0012918493136344646
-0.00108122005599888	0.00016454157320216104	3.8265044464522695e-05
-0.00108115005599888	-0.0005802136617839232	0.0014010121421649672
-0.00108108005599888	-0.0005404162049997499	-0.001027249616404781
-0.00108101005599888	-0.00011568459831420852	-0.0014583420200924501
-0.00108094005599888	-6.595989656714877e-05	-0.001772980780843427
-0.00108087005599888	-0.0002500869459105792	-0.0010057507925027062
-0.00108080005599888	-0.00026991345283949625	0.0010668667823942744
-0.00108073005599888	-0.00030081080800990626	0.001548895042364925
-0.00108066005599888	-0.00027855179717845957	0.0016114405253218342
-0.00108059005599888	-6.254177410573895e-05	0.002126544446422238
-0.00108052005599888	-0.00038347499644968564	0.0017528034470097036
-0.00108045005599888	0.0003409049158803398	-0.00031338148972835883
-0.00108038005599888	-0.0002469576457668601	-0.0008849339741782384
-0.00108031005599888	-0.00023182667059644477	0.0027503679575267242
-0.00108024005599888	0.0006013409226060597	0.0006244998122787984
-0.00108017005599888	0.000374566497414647	0.0014562379831514452
-0.00108010005599888	0.00028775828893843	-0.00037704871026265826
-0.00108003005599888	0.00018236400663084015	-0.0009146199860416263
-0.00107996005599888	0.0005046361562710071	-5.59081368455205e-05
-0.00107989005599888	0.0008082828930101613	0.0016215735896264144
-0.00107982005599888	0.0006694753947163119	6.12031915595263e-05
-0.00107975005599888	0.0008784735278409113	0.002535144855151063
-0.00107968005599888	0.0003991764442152483	0.00022320546097337094
-0.00107961005599888	0.0005680732716821794	0.002147385076615424
-0.00107954005599888	0.0004490708310240737	0.001621848944119968
-0.00107947005599888	0.00023618489033365312	0.0023018618569643407
-0.00107940005599888	0.00030831706335306385	0.0004767593067518872
-0.00107933005599888	0.0004735796624944521	0.0018588135182743153
-0.00107926005599888	0.0006716299385335278	-0.0034228407546705456
-0.00107919005599888	-1.5629802817020204e-05	-0.002315001844209298
-0.00107912005599888	7.5285154119739e-05	-0.00351172611060098
-0.00107905005599888	-7.282525835173858e-05	-0.004780164939397372
-0.00107898005599888	-2.062808530442205e-05	-0.0033060480924095026
-0.00107891005599888	-1.72701174948705e-05	-0.0026719519525517602
-0.00107884005599888	0.0005320597689680492	-0.004223102384360683
-0.00107877005599888	0.0003350866862764412	-0.005261212103460337
-0.00107870005599888	0.00017020006837974638	0.0030007453152806575
-0.00107863005599888	0.0005932525812565578	-0.0014212323265117496
-0.00107856005599888	0.0003506676959868683	-0.002114832403404706
-0.00107849005599888	0.0010628512131321505	-0.0012989091359857682
-0.00107842005599888	0.0005274565483891788	-0.001626743298231298
-0.00107835005599888	0.00044564123470069923	-0.0019020860584267737
-0.00107828005599888	0.0001930368101958735	-0.0030571007194290746
-0.00107821005599888	1.875876920135177e-05	-0.0025349812108694087
-0.00107814005599888	0.00046753112440187143	-0.0039250026694656395
-0.00107807005599888	0.0005043316471831466	-0.001835078927459486
-0.00107800005599888	0.00015600286498114905	-0.0019645277624671977
-0.00107793005599888	0.00032089658824049596	-0.0029678606321375633
-0.00107786005599888	0.00030462039863599636	-0.0028019017484908625
-0.00107779005599888	9.003763622085118e-05	0.00010443742012469833
-0.00107772005599888	0.00010797320433274744	-3.999544062269173e-05
-0.00107765005599888	-2.5786223801369333e-05	0.002608856914083629
-0.00107758005599888	-0.00035075032048613615	0.0022269610396249712
-0.00107751005599888	0.0004460164525612687	0.0011877299177774014
-0.00107744005599888	0.00031760226486867696	-0.0011681012077506526
-0.00107737005599888	0.0007458579624098345	0.0001391912923646076
-0.00107730005599888	0.0005808654987111068	-0.0015171210795535807
-0.00107723005599888	-2.6502725702006932e-05	-0.0014531544753972048
-0.00107716005599888	-0.0002466697367657507	-0.002821843425536635
-0.00107709005599888	0.00010517298578922006	-0.00487288211760281
-0.00107702005599888	0.0001336275222138284	-0.003967172320138411
-0.00107695005599888	6.489646295325644e-05	0.0011887594340176503
-0.00107688005599888	-0.000217738599197333	0.001528043988397975
-0.00107681005599888	8.233294280799225e-05	-0.00029419360662304807
-0.00107674005599888	5.107311381865647e-05	-0.0017641677456799768
-0.00107667005599888	-0.00011168633827458368	-0.00046960060172595333
-0.00107660005599888	-0.0005270160783793947	-0.0018060336386090214
-0.00107653005599888	0.00010918373629119749	0.00032938977754921666
-0.00107646005599888	0.0001482527009069218	0.00047734028802152154
-0.00107639005599888	0.0004443615130043662	-0.0011498454214465064
-0.00107632005599888	7.141590826625114e-05	-0.0006898026917561164
-0.00107625005599888	5.069200410400507e-05	-0.001681815473396106
-0.00107618005599888	0.0001437499416525089	-0.003674016533957667
-0.00107611005599888	8.977717453779854e-05	-0.0033779987915045265
-0.00107604005599888	0.0005995941925863816	0.00040301772211153277
-0.00107597005599888	0.0005066623798444004	-0.0016926430245475567
-0.00107590005599888	0.0002672833193823761	0.00406120867381848
-0.00107583005599888	0.000492080233434962	0.003698362168106001
-0.00107576005599888	0.00041180245420376516	0.0004125290477580001
-0.00107569005599888	0.0009133792058887806	0.0031057559561893464
-0.00107562005599888	0.000928411709403462	0.0033754988402984122
-0.00107555005599888	0.00073007822800584	-0.000672657599788531
-0.00107548005599888	0.00048108826016531183	-0.0024159716559360076
-0.00107541005599888	0.0009263975912443084	0.0032933128109396627
-0.00107534005599888	0.00040472944805377436	-0.0004975038919214534
-0.00107527005599888	0.0007073572658217012	0.0006188258761300691
-0.00107520005599888	0.0003192376151125677	0.0015722115817667802
-0.00107513005599888	0.00028761642566681986	-0.0013973079618886564
-0.00107506005599888	0.00012743764166051996	-0.0039227097949325095
-0.00107499005599888	-0.00020354930040603699	-0.00275956839192289
-0.00107492005599888	-0.00034035596095504446	-0.0017188793970439743
-0.00107485005599888	-0.0001537244759810237	-0.0011638609926884415
-0.00107478005599888	0.00010296190156645165	-0.0012371386256888979
-0.00107471005599888	-0.0004915746661090999	0.0010087255871142646
-0.00107464005599888	-0.00019234872671557604	0.0013115958280893478
-0.00107457005599888	-4.436374673856559e-05	-0.001613783520828676
-0.00107450005599888	0.0006687811573530681	-0.00019647902614356138
-0.00107443005599888	0.00019300113117882688	-0.0016812804453834671
-0.00107436005599888	-0.00050783668297806	-0.0019511529822703578
-0.00107429005599888	-0.00036928041206733543	0.0008676201459480744
-0.00107422005599888	-0.00019419048762859222	-0.0005999164812740963
-0.00107415005599888	0.00014123388811074464	-0.0003791371536663535
-0.00107408005599888	3.603050835957587e-05	-0.001419863113130896
-0.00107401005599888	-7.055818704431799e-06	-0.0006000798145830735
-0.00107394005599888	-0.00026618268117442444	0.0009517183573330775
-0.00107387005599888	0.0004770717456129793	0.0011055570069338167
-0.00107380005599888	0.000515240607089405	0.0005895954674730929
-0.00107373005599888	0.00010401260985481322	0.0047096328992368335
-0.00107366005599888	0.00025883137454518756	0.0006302305113350396
-0.00107359005599888	0.0003262787434166163	0.0018565785388057567
-0.00107352005599888	0.0008704602906566181	0.0027213421235631726
-0.00107345005599888	0.00023560725972323303	0.0014072213646842348
-0.00107338005599888	0.000562129105290536	-0.0027306672754466065
-0.00107331005599888	0.0006175811275170406	-0.0005392980018687487
-0.00107324005599888	0.0007003758951095287	-0.0015788390234724352
-0.00107317005599888	0.0006906161089471619	-0.0032555124343207147
-0.00107310005599888	0.0008246125304982513	-0.0019387103166434428
-0.00107303005599888	0.0004079208556547983	-0.0016151386027921221
-0.00107296005599888	-8.880177120245619e-05	-0.0035594947142155746
-0.00107289005599888	0.0002762292816671725	-0.0016427470007762868
-0.00107282005599888	0.0003075008107525286	0.0005726222391396048
-0.00107275005599888	0.0004313244241020041	0.0005758485239960028
-0.00107268005599888	3.776173127425291e-05	0.0016051100072571635
-0.00107261005599888	-5.3296026591876066e-05	0.00187021286001347
-0.00107254005599888	0.0004428359948667954	0.00020681772024329186
-0.00107247005599888	0.0004458806018776665	0.0008083197485445584
-0.00107240005599888	0.0003701001535620812	-0.0006449977119328166
-0.00107233005599888	-0.0004216678167332218	0.0004669095209824259
-0.00107226005599888	-4.69025837375811e-05	-0.0018620256758196323
-0.00107219005599888	0.0005934005191698296	0.001290770961749402
-0.00107212005599888	-7.659774672408183e-05	0.0005483983017882206
-0.00107205005599888	0.00012522201542309707	-0.00310633101390509
-0.00107198005599888	0.0004429702624976956	-0.0007865830394948472
-0.00107191005599888	-0.00015665427263160693	0.0008188702062598908
-0.00107184005599888	0.00018941913550509567	0.000979835711505491
-0.00107177005599888	0.0003472336348032961	0.0001735467734861645
-0.00107170005599888	0.00014246781150116457	0.001054335966996093
-0.00107163005599888	0.00034461178890469763	0.0024190881259748935
-0.00107156005599888	0.000748072962394319	0.001166592679798118
-0.00107149005599888	-0.0002915260757992796	0.0035314380851822697
-0.00107142005599888	-0.0003280328184755053	0.00047004545328346674
-0.00107135005599888	-0.0003665248619707544	0.0007028989781343254
-0.00107128005599888	8.385208982480118e-05	0.002246118105797373
-0.00107121005599888	0.0002500322107889045	-0.00046275538955460035
-0.00107114005599888	2.579873627226858e-05	-0.00217051738636928
-0.00107107005599888	-0.00021853368387362727	-0.0007788973518049611
-0.00107100005599888	0.0001298371041571028	-0.00130164890674949
-0.00107093005599888	-0.0004329482650365941	-0.0014714040257222288
-0.00107086005599888	-0.0002526336332799803	0.0007388130538474588
-0.00107079005599888	4.2354848788210495e-05	0.0015590027907176392
-0.00107072005599888	-0.00015427884049343135	-0.00025722777057846655
-0.00107065005599888	0.000274582314161897	0.004314829030615333
-0.00107058005599888	0.00021967831876440371	0.0006938979332338464
-0.00107051005599888	0.0006927316335685622	0.0020793920838562212
-0.00107044005599888	0.00022501604738985037	0.0015494568075602702
-0.00107037005599888	-6.28092866224916e-05	0.000757887286439464
-0.00107030005599888	-0.0002422369064923293	0.00013203790765789773
-0.00107023005599888	-0.0002676922556760748	-0.0010476134188661217
-0.00107016005599888	-0.00048021638397351504	-0.0018026383353273098
-0.00107009005599888	-0.0007776810944040463	-0.0007836429925876128
-0.00107002005599888	-0.00031594978667914977	-0.0047917284716537155
-0.00106995005599888	-0.0003166440344968247	-0.005752071745320441
-0.00106988005599888	-0.0004446474849301151	-0.004901058735531477
-0.00106981005599888	-0.0001249306964942484	-0.003844371273869876
-0.00106974005599888	-0.0003189328890858173	-0.005205165326262014
-0.00106967005599888	-0.00032043251685284936	-0.006579548768683771
-0.00106960005599888	-0.0003687815307195021	-0.007935239078302146
-0.00106953005599888	-0.00016173334436417233	-0.001661687437966959
-0.00106946005599888	-5.007644970644659e-05	-0.0004298556180824155
-0.00106939005599888	-0.00017227933608224594	0.0002609918832055381
-0.00106932005599888	-0.00023681960448095125	-0.002778608393417833
-0.00106925005599888	-0.0002153469575013964	-0.0013117089560413628
-0.00106918005599888	-0.00022116008311521396	-0.0020543469309523004
-0.00106911005599888	-0.00019308146940610435	-0.004511101597195707
-0.00106904005599888	-0.00047623144705000105	-0.004755135061216591
-0.00106897005599888	0.00018175458864996225	-0.004792601272773514
-0.00106890005599888	0.00040851667977008136	-0.0034100738737687986
-0.00106883005599888	0.00022148909121199649	-0.0011640598164549532
-0.00106876005599888	-0.0002567073396636347	0.0007965290082723388
-0.00106869005599888	0.00045413033334403257	0.0017090777441560877
-0.00106862005599888	0.0005441300903645949	0.002029118106638161
-0.00106855005599888	0.0005051295594785143	0.0035947012551316693
-0.00106848005599888	0.0004738278389066527	0.0059344292077866566
-0.00106841005599888	0.0005850175089311576	0.0016626633930427867
-0.00106834005599888	0.0006253332281133953	0.0007974357341739003
-0.00106827005599888	0.0003944135141585131	0.0017937133850836507
-0.00106820005599888	0.0005826043715319348	0.0006650723781703135
-0.00106813005599888	0.00044951446721579614	-0.0019195499256204306
-0.00106806005599888	-0.00014962486481349198	-0.0026601285750448953
-0.00106799005599888	0.00031928390385708863	-0.00483434751394202
-0.00106792005599888	0.0005417514104666893	-0.004016384702207001
-0.00106785005599888	0.00040963599796846296	-0.0015141171231871401
-0.00106778005599888	0.000402821812330718	0.0009462937762162051
-0.00106771005599888	8.92892920887777e-05	-0.0015944581668580519
-0.00106764005599888	-0.00040636160407689115	-0.003686105721124204
-0.00106757005599888	0.00011531839201872789	-0.003082439577288707
-0.00106750005599888	6.164629480652e-05	-0.0003946945587896457
-0.00106743005599888	-0.00026711402157029936	-0.0005407751275306106
-0.00106736005599888	-0.000306463947354945	-0.0024291486438593173
-0.00106729005599888	0.00012204689517385395	-0.0037172592611050092
-0.00106722005599888	0.00045538597876700483	-0.002999687968226596
-0.00106715005599888	0.0004916440346314137	-0.0019157561881698543
-0.00106708005599888	0.00047326924367402357	-0.0005683046985693932
-0.00106701005599888	0.000559277615106615	-0.0025972245220152144
-0.00106694005599888	0.000537262970314856	-0.0022407423507823415
-0.00106687005599888	0.0008436953086932976	-0.003946350524479822
-0.00106680005599888	0.0006065005423554969	-0.0013787614001912053
-0.00106673005599888	0.0006947568834612368	0.0018602859969157283
-0.00106666005599888	7.383403717448419e-05	0.000782431331932499
-0.00106659005599888	0.00046344806734171276	-0.002156509563686451
-0.00106652005599888	0.00016876276502979178	-0.0013349639564318855
-0.00106645005599888	-0.00010661080208374916	-0.0013369887204788319
-0.00106638005599888	-0.0002562219812263359	-0.003545916113663764
-0.00106631005599888	-0.0002626737746544324	-0.002749926555039368
-0.00106624005599888	-0.0002778273330299218	-0.004786734293258717
-0.00106617005599888	-4.289724478742266e-05	-0.005673119354398565
-0.00106610005599888	5.2347931781014595e-05	-0.0046615878968654266
-0.00106603005599888	-0.0002735101280911469	-0.0023511972030349215
-0.00106596005599888	0.0006938923179691803	-0.0018994341794573125
-0.00106589005599888	0.0010301142123712676	-0.0037228155203122217
-0.00106582005599888	0.0005518368926241186	-0.003059166746194148
-0.00106575005599888	0.0001512368839134463	-0.0057675753336026625
-0.00106568005599888	-0.0001756622236727582	-0.005235110843601508
-0.00106561005599888	0.00042429461137331523	-0.0019934940680663015
-0.00106554005599888	8.21925114687285e-05	-0.002531013423464129
-0.00106547005599888	0.0003485110883139305	-0.0030146593008313145
-0.00106540005599888	0.0008010774096621852	-0.0022920779557281555
-0.00106533005599888	0.001363679128503968	-0.004783630158292142
-0.00106526005599888	0.000598039339535818	-0.003097684480142658
-0.00106519005599888	0.00028901434521981024	-0.002076997346201423
-0.00106512005599888	0.00031290748921685444	-0.0030992836512505114
-0.00106505005599888	0.0007219139161112524	-0.002264511505532788
-0.00106498005599888	-0.00010425240170799015	-0.004101077658634604
-0.00106491005599888	-0.0004427735170374198	-0.0032772064615376596
-0.00106484005599888	1.938457958693576e-05	-0.0051609791937052615
-0.00106477005599888	-0.00021893700370274896	-0.0009328911286412574
-0.00106470005599888	5.077001095026459e-05	0.00020073001785361194
-0.00106463005599888	0.0002259841939986419	-0.00034836721652415037
-0.00106456005599888	0.00014447763167849562	0.002814698104885788
-0.00106449005599888	-0.0002697039448792158	0.0032080653493869815
-0.00106442005599888	-0.0005116571221484896	0.0037805741643577497
-0.00106435005599888	-1.9636799735409226e-05	0.004234010458977963
-0.00106428005599888	-0.00015897890936795338	-0.0008260914948268327
-0.00106421005599888	0.0004657939585528384	0.0025645399213528137
-0.00106414005599888	0.0006669602726223617	-4.848510920283481e-05
-0.00106407005599888	0.000422199164312723	0.0015405499153365503
-0.00106400005599888	-0.00017350677549198232	0.0018249717218947914
-0.00106393005599888	0.0002053518574055584	0.002507074864317776
-0.00106386005599888	8.678671000563526e-05	-0.0006522938309217746
-0.00106379005599888	0.0005854973826811533	-0.0018021148071231258
-0.00106372005599888	0.00045499346691133154	-0.0024079244640726194
-0.00106365005599888	0.00046119035241858584	0.0023221067546492476
-0.00106358005599888	-7.753567641266315e-05	-2.6084350343533203e-05
-0.00106351005599888	0.0003560005356933499	0.0015043925013303074
-0.00106344005599888	0.00032469819920920187	0.0018715929577248407
-0.00106337005599888	0.00046728575758779215	-0.0005537425238076674
-0.00106330005599888	0.0001949000003798592	-0.002290970827839581
-0.00106323005599888	0.00025374757226799126	0.0017412538669490988
-0.00106316005599888	0.00018069887195172135	-0.0036101445922894263
-0.00106309005599888	0.00022538634342756986	-0.0020002256320253943
-0.00106302005599888	0.0003009179751727542	-0.0027362120695499943
-0.00106295005599888	0.00035461313472286165	-0.0008861030866530661
-0.00106288005599888	0.00015011247585247539	-0.003781918238571655
-0.00106281005599888	0.00026117935958995807	-0.001304898062062184
-0.00106274005599888	0.00024018648928094037	-0.0013890151470807915
-0.00106267005599888	0.0005809096001459936	0.001980265434311037
-0.00106260005599888	0.0003001263761538883	0.0023290828373819386
-0.00106253005599888	0.0002063202913194907	-0.0015143531976732289
-0.00106246005599888	-0.0003134029208485171	0.0011992797941718111
-0.00106239005599888	-5.0111097729303906e-05	0.002231752538139076
-0.00106232005599888	0.00034516514489976507	0.000358434149864082
-0.00106225005599888	0.00034595990253146483	0.0003520259680864086
-0.00106218005599888	0.0004472671459330895	-0.0010067752368521034
-0.00106211005599888	0.0005665477458625323	-0.0022817272438645066
-0.00106204005599888	0.00023663437650823458	-0.0032004849606229115
-0.00106197005599888	0.0002487261199845813	0.0019421298249484458
-0.00106190005599888	0.0002090865589947682	-0.002602495493072864
-0.00106183005599888	0.0007023514423484305	0.0007634151660988152
-0.00106176005599888	0.0008879588382379241	0.0004143343480808845
-0.00106169005599888	0.00010854173266545602	0.002434298002357277
-0.00106162005599888	0.00018055984790104015	0.0025270420885955473
-0.00106155005599888	0.0005752241464272687	0.0006022733377352875
-0.00106148005599888	0.00028649206928698826	-0.001704649625256031
-0.00106141005599888	0.0003394554853270837	0.002046415123628035
-0.00106134005599888	0.0008242614350293343	-0.0008465258279585819
-0.00106127005599888	0.0004509797163959367	-0.0006842189112656205
-0.00106120005599888	0.000811331484394628	0.0002955925025555852
-0.00106113005599888	0.0005752539070152938	-0.002252432590261138
-0.00106106005599888	0.00046849688179442697	-0.0021447076885202296
-0.00106099005599888	0.0005419991068423447	-0.00010617649757809276
-0.00106092005599888	0.0004352815063900357	-0.0024503621810533613
-0.00106085005599888	0.0007265836994861931	-0.0013142736114442953
-0.00106078005599888	0.0008487137218291689	0.0007004382325429853
-0.00106071005599888	0.00044678321172749244	0.00117720524255373
-0.00106064005599888	0.0008491248443831404	0.004335493079262104
-0.00106057005599888	0.000860401914511897	-0.0012768220472601736
-0.00106050005599888	0.0005243200023418032	0.0016220005558247365
-0.00106043005599888	0.0004067208322247988	0.004868490523079208
-0.00106036005599888	7.364540626126662e-05	0.004023387430811168
-0.00106029005599888	0.00027372407239377656	0.004105099756443081
-0.00106022005599888	0.0003703921518252324	0.0010390801481933315
-0.00106015005599888	0.0004582452689575117	0.0011767956223999072
-0.00106008005599888	0.00041628142924644927	0.00047168371595522846
-0.00106001005599888	0.0003450518714368042	0.0010909518415245765
-0.00105994005599888	0.00015322079147127047	0.0030751952607045783
-0.00105987005599888	-6.84636268750456e-05	1.2729773312353907e-05
-0.00105980005599888	0.00016417678554717048	-0.001683303431659758
-0.00105973005599888	0.000244781390401932	-0.0019019670932915163
-0.00105966005599888	-3.7871697176644144e-05	-0.0033186841557267454
-0.00105959005599888	-0.0002038982430273424	-0.00023869834514684917
-0.00105952005599888	0.00012205771713453466	-0.002771184832381944
-0.00105945005599888	0.0002331963284537408	0.001443815177218159
-0.00105938005599888	3.386583243462203e-05	0.00021941851813207002
-0.00105931005599888	0.0004518637058802293	0.0006263607212156505
-0.00105924005599888	9.340614434782209e-05	0.0008971011949826876
-0.00105917005599888	0.0003774864757276689	-0.0028243078446719408
-0.00105910005599888	0.0005801823626328977	-0.0016410073569225808
-0.00105903005599888	0.0002589157156336467	-0.002489631985745459
-0.00105896005599888	0.00023639474633533477	-0.0041301362727555555
-0.00105889005599888	0.0005648214190668696	-0.0005718578040640846
-0.00105882005599888	0.0005983600825605085	-0.0022557254532603504
-0.00105875005599888	0.0010745404797413314	-0.0008082775991936643
-0.00105868005599888	0.0005237267212772853	0.0017151164544444955
-0.00105861005599888	0.0005016402497971507	-0.0005532628945739547
-0.00105854005599888	0.0007058226205083477	0.0011372510857228766
-0.00105847005599888	0.0005847564059354834	0.0030328004926358167
-0.00105840005599888	0.0005462703864243913	0.003176316699629232
-0.00105833005599888	0.0005083175835598376	-0.0010963813318681315
-0.00105826005599888	0.00031788583408078866	-0.00033603951562184535
-0.00105819005599888	0.0002549075448415119	-0.0007327264406842215
-0.00105812005599888	1.7219597079475677e-05	-0.00341647769085088
-0.00105805005599888	0.00020251226046467315	-0.0016718220830666724
-0.00105798005599888	0.00018112377263508847	-0.0035723861518600353
-0.00105791005599888	-0.00017689973906202287	-0.005393452272615543
-0.00105784005599888	5.0258128612528246e-05	-0.0023769125385551815
-0.00105777005599888	0.00024675071867525695	-0.0021089847300450834
-0.00105770005599888	0.00032099338504855114	0.002211823390752321
-0.00105763005599888	0.0007239325368474388	0.0014237774393152844
-0.00105756005599888	0.0005835607374604626	0.0012395664696932512
-0.00105749005599888	-6.714886382017213e-05	0.00033229269721320377
-0.00105742005599888	-0.0005530653847646838	0.0033288332984878774
-0.00105735005599888	3.3999898226359005e-05	-0.00044858133078013785
-0.00105728005599888	0.00022854623602297	0.002592227745486288
-0.00105721005599888	-0.0004700238131222892	0.0014089504707066045
-0.00105714005599888	-0.00023445667360234954	0.0013750814406940206
-0.00105707005599888	-2.9270346946339133e-05	-0.0014029996031074997
-0.00105700005599888	5.10000392181923e-05	0.0005248705424239459
-0.00105693005599888	0.0002607115555649375	0.00022195195332392985
-0.00105686005599888	-3.893709355692308e-05	0.0022202576762941407
-0.00105679005599888	0.0004255684324226106	0.0007959817495376635
-0.00105672005599888	-0.00011627689219204893	0.0028974537308317444
-0.00105665005599888	-2.5251517341248873e-05	0.0027726006333656512
-0.00105658005599888	-0.00010803833146802832	0.0011622521873164168
-0.00105651005599888	-0.00037806715263336227	0.0016973618647971543
-0.00105644005599888	0.00039921690209022726	0.000550606629088199
-0.00105637005599888	7.353843332428978e-05	-0.004740046166345164
-0.00105630005599888	-0.00026992057591766245	-0.002048772146693295
-0.00105623005599888	-0.000517692384438254	-0.0036037895243927463
-0.00105616005599888	-9.660401742531254e-07	-0.005469112155750355
-0.00105609005599888	0.0003533702059646503	-0.0033276420366109127
-0.00105602005599888	0.00048807609985957216	-0.007488898074887437
-0.00105595005599888	0.0005481835298569749	-0.0049708670148948
-0.00105588005599888	0.0007768875049332438	-0.0014580447355737598
-0.00105581005599888	0.0005988614574603291	-0.0036810844853716012
-0.00105574005599888	0.000849276648906931	-0.005371908515855607
-0.00105567005599888	0.0011170066672110761	-0.0035041370428456364
-0.00105560005599888	0.0005710993675083502	-0.001254502101589837
-0.00105553005599888	0.0002985667495460208	-0.000848564094690794
-0.00105546005599888	0.00035090966534783623	-0.0016169848297884883
-0.00105539005599888	2.116193798512843e-05	-0.001482125303339826
-0.00105532005599888	-9.427119965517754e-05	0.0013480556571106948
-0.00105525005599888	-0.00040384094723749133	-0.0033203750198939875
-0.00105518005599888	-0.0006782936505901174	0.00023746464391626035
-0.00105511005599888	-0.0009731365556384737	0.00044468713327327537
-0.00105504005599888	-0.0007054526443281443	-0.0016628656827361332
-0.00105497005599888	-0.0001720656704062262	-0.0015792830621392396
-0.00105490005599888	0.00018511109980057203	0.00010855262784509998
-0.00105483005599888	0.0004311580955673432	3.3163935111342445e-05
-0.00105476005599888	3.783357132741308e-05	-0.0010078129584940579
-0.00105469005599888	0.0004198483201622267	-0.0009537350090685824
-0.00105462005599888	0.00048260928594540315	0.00191938731901455
-0.00105455005599888	0.00016693510947494357	-0.0004526841981867481
-0.00105448005599888	0.00023462625233615426	0.0017916320521162241
-0.00105441005599888	0.0005198397267256369	0.0040499136363908025
-0.00105434005599888	0.00011114699560169398	-9.271826099859187e-05
-0.00105427005599888	0.00014416391428082043	-0.0019300913451339254
-0.00105420005599888	0.0008353028013777118	0.0007825977819878641
-0.00105413005599888	0.0008180912798452967	0.0010855440491654477
-0.00105406005599888	0.0007145137056144388	-0.0024845303253730583
-0.00105399005599888	0.0007855146148962726	-0.0024610671346078886
-0.00105392005599888	0.0002785376028666153	-0.0031314587877462204
-0.00105385005599888	0.00021487405012456603	-0.0033811811308392505
-0.00105378005599888	0.00014440108178800443	-0.0004926062301909132
-0.00105371005599888	9.327878907561648e-05	-0.0006948438311521865
-0.00105364005599888	0.0003643520591975279	-0.002951741736707813
-0.00105357005599888	2.540954511191566e-05	-0.0014172759206986765
-0.00105350005599888	-0.0004823634039793069	-0.00047458032196767545
-0.00105343005599888	-0.0006416778085824444	0.0011446313572402904
-0.00105336005599888	-0.0005248054915957126	0.0009451447494375916
-0.00105329005599888	-0.00023424031523918047	-0.0019697633209329575
-0.00105322005599888	-0.0002860482585200135	0.00027484128292352977
-0.00105315005599888	8.841251031972106e-05	-9.186619205865982e-05
-0.00105308005599888	7.727285615061317e-05	-0.0011332772932554633
-0.00105301005599888	0.0003156408861276108	-0.0009936186139807058
-0.00105294005599888	0.0005148994581995617	0.0018425071421473492
-0.00105287005599888	0.00023893862984938799	0.0021732792921012258
-0.00105280005599888	0.0008067214674806233	0.0033091928372188653
-0.00105273005599888	0.00025185580794575413	0.002030261049148736
-0.00105266005599888	0.0008765285336743576	0.0020338909285468436
-0.00105259005599888	0.00045174668949667015	-0.0033430568313490994
-0.00105252005599888	0.0002167300360377957	0.0032853874398827356
-0.00105245005599888	0.00041893278447172007	0.0031323870853011008
-0.00105238005599888	0.00017375312241045174	-0.0014129987894187224
-0.00105231005599888	0.0005905387551666523	-0.0022845432140892598
-0.00105224005599888	0.0009207409480397254	-0.005097158370792693
-0.00105217005599888	0.0002740143559199558	-0.005761407522985073
-0.00105210005599888	0.00022817366887385908	-0.0035286765979808585
-0.00105203005599888	0.0004936173290405883	-0.006316415179160904
-0.00105196005599888	0.00015274066083636366	-0.005973230684149897
-0.00105189005599888	0.0006328595838943204	-0.006092182078553695
-0.00105182005599888	0.00027877076911806455	-0.004164447736317288
-0.00105175005599888	-0.00047484003454566686	0.0009262418955555268
-0.00105168005599888	-0.00011258563771554276	-6.635999722156698e-05
-0.00105161005599888	0.00021713506665510022	0.00011936499798038509
-0.00105154005599888	0.00015678876290122068	0.00102509492936799
-0.00105147005599888	0.0001072632044489232	0.0010589208453560162
-0.00105140005599888	0.00026080266766182397	-0.0014841381276370922
-0.00105133005599888	0.00036048131882499	-0.0016194899579694386
-0.00105126005599888	0.000641383362944048	-0.0016725162008021598
-0.00105119005599888	-0.00041519595711210223	-0.000680895452191663
-0.00105112005599888	-0.00028191474674124954	-0.0009418938500421785
-0.00105105005599888	0.0004447840734443296	-0.0005227057029799221
-0.00105098005599888	0.00013248895062378566	0.002111379742196359
-0.00105091005599888	6.98002778525729e-05	0.0025264792290687044
-0.00105084005599888	0.00026035717797012433	0.003988627276212422
-0.00105077005599888	5.4962058604904936e-06	0.002232711025817513
-0.00105070005599888	0.0001262039891892299	0.002162159240134716
-0.00105063005599888	0.00021794747073991227	0.005183162826177392
-0.00105056005599888	-0.0004974914118717818	0.003072598270495281
-0.00105049005599888	-0.0006004629403571011	0.005058433171669431
-0.00105042005599888	-0.00019754245492023995	0.0026037457325272296
-0.00105035005599888	-0.00020801787699922588	0.0012448455920300017
-0.00105028005599888	-0.00016993877037116656	-0.004328282692760507
-0.00105021005599888	-0.00040576990830314217	-0.003526482292509408
-0.00105014005599888	0.0003653221882109997	-0.00119876630435275
-0.00105007005599888	0.0006547697979467403	-0.002644565892496488
-0.00105000005599888	6.941004153587782e-06	-0.002927445461776012
-0.00104993005599888	0.00010049222370193436	-0.0016373526060445985
-0.00104986005599888	0.0002205113760694515	-0.0018523676764661266
-0.00104979005599888	0.00015220246520754213	8.265653991363477e-05
-0.00104972005599888	0.0001482264010219563	0.0019804062491077874
-0.00104965005599888	8.477559629076892e-05	0.003991082266977704
-0.00104958005599888	0.0003535471298028978	0.001953465463772308
-0.00104951005599888	0.00017846725474463123	0.004024168455395689
-0.00104944005599888	0.00040827583361975704	0.004682163433984575
-0.00104937005599888	0.00023177027061413495	0.00494105182351323
-0.00104930005599888	0.0005634260543043371	0.0020362121402143
-0.00104923005599888	0.0007250570295588274	0.0025060268172799123
-0.00104916005599888	0.0003127992331342864	0.0010898045734915427
-0.00104909005599888	0.0001423812142344086	0.0007823039790353013
-0.00104902005599888	2.238853978983481e-05	-0.0011124102639319807
-0.00104895005599888	-9.988648036680672e-05	-9.554245488067629e-05
-0.00104888005599888	-9.144349378799141e-05	-0.000480116595525758
-0.00104881005599888	-9.48793579648982e-05	-0.0003249237323173744
-0.00104874005599888	-2.4399317490669573e-05	0.0008778906263082488
-0.00104867005599888	-3.3884384074120065e-05	-0.0012904065266767031
-0.00104860005599888	5.011537823226638e-05	-0.003449830474319793
-0.00104853005599888	0.0003175920948374288	-0.0007834643715501069
-0.00104846005599888	0.0003124287097062601	-0.003984408205148911
-0.00104839005599888	0.00014509281828726264	-0.00558003705188971
-0.00104832005599888	0.00041711146989851475	-0.0032878433788413987
-0.00104825005599888	0.0006886662188349536	-0.0052141459534464805
-0.00104818005599888	0.0005279343899645628	-0.0037789768780976045
-0.00104811005599888	0.0004476047175554052	-0.0063821519081276095
-0.00104804005599888	0.0003359772715464878	-0.0009821374675211573
-0.00104797005599888	0.00047687535223105376	-0.005257471807829922
-0.00104790005599888	1.5081578543009276e-05	-0.0018429807364663121
-0.00104783005599888	0.00032301847445288356	-0.0013819189465653597
-0.00104776005599888	0.00033168216960433527	-0.002690952334308365
-0.00104769005599888	0.0002283341157669944	-0.0009021304730483606
-0.00104762005599888	0.0005390613359814005	0.0011845195048307926
-0.00104755005599888	0.0005571201463950639	0.00039292503924801675
-0.00104748005599888	-0.00043174038316451754	0.001145026419288518
-0.00104741005599888	-8.211460693264139e-05	0.001567756037032639
-0.00104734005599888	-6.662933765538982e-05	0.000146650464012218
-0.00104727005599888	0.00030204316499703843	0.0011487657969626141
-0.00104720005599888	-3.271564355736013e-05	-0.0012552897521486061
-0.00104713005599888	-5.38866419113558e-05	-0.004216368399672934
-0.00104706005599888	-0.0002108092630032701	-0.0038933185761125476
-0.00104699005599888	-7.07662228847866e-05	-0.0021157983906198363
-0.00104692005599888	8.048046471073866e-05	-6.891794504012628e-05
-0.00104685005599888	4.211338684244663e-05	-0.0025574589995383435
-0.00104678005599888	-0.00017242126000012665	0.0002168212817939264
-0.00104671005599888	0.00010959324966629257	-0.000593056991937316
-0.00104664005599888	5.114459063068815e-05	-0.000600256564880769
-0.00104657005599888	-0.0003201360931782633	0.003055446729985177
-0.00104650005599888	0.0002685259179668003	0.0013764728205092867
-0.00104643005599888	4.572002945948105e-05	0.0016763014697292766
-0.00104636005599888	5.134216914267969e-05	0.0014543329261167037
-0.00104629005599888	0.0005832111378297652	0.0016510356339787403
-0.00104622005599888	-5.088372824914637e-05	-0.00035940543860067784
-0.00104615005599888	0.00023264263660745233	-0.001666473569403786
-0.00104608005599888	-0.00011220975578557599	-0.003770769427817649
-0.00104601005599888	9.079995888858893e-05	-0.001218011499520666
-0.00104594005599888	0.00037989078284065333	-7.633050578502474e-05
-0.00104587005599888	-0.0001882374983622252	-0.0017422328706084358
-0.00104580005599888	-0.00022740807513422972	0.0015762706647149795
-0.00104573005599888	9.77519292302703e-05	4.463163980634441e-05
-0.00104566005599888	-0.0005315661026617023	0.00303222894211115
-0.00104559005599888	-0.0003520777714590186	0.005668920453172821
-0.00104552005599888	-0.00040350207543986624	0.0006031228139790222
-0.00104545005599888	-0.0009877562830269467	0.006049614315203752
-0.00104538005599888	-0.0006471541630566556	-0.00021369752758570087
-0.00104531005599888	-0.0003259147154975548	0.0012773653314456929
-0.00104524005599888	-0.0009702087239674785	0.0012294750992326996
-0.00104517005599888	-0.0006360533800103916	-0.002852085019046616
-0.00104510005599888	-0.00023360617552546734	-0.003078376857523653
-0.00104503005599888	-0.0005143051122563384	0.0003032338821674169
-0.00104496005599888	0.00010863864139494421	-0.0022744181322301225
-0.00104489005599888	8.930532980429755e-05	-0.00012126935428338278
-0.00104482005599888	0.00011372482261747735	-0.000818286259728959
-0.00104475005599888	0.00023404599288589993	-0.0018761692637397956
-0.00104468005599888	0.0005014555889162573	-0.0008458354784827228
-0.00104461005599888	0.0008586046484941016	-0.0024042427458472316
-0.00104454005599888	0.0007696280481612146	-0.0035166335481974023
-0.00104447005599888	0.00013425726818047827	-0.003661816795749246
-0.00104440005599888	3.3229985081994074e-05	-0.0024280581614506236
-0.00104433005599888	0.0007453419527620566	-0.0010135383740632962
-0.00104426005599888	0.00044074975614384366	-0.001955573784667369
-0.00104419005599888	-0.0004461067297180519	-0.002143048812449689
-0.00104412005599888	0.0003797241440631275	-0.003136933773094164
-0.00104405005599888	0.00020875879276202432	-0.002288094087852137
-0.00104398005599888	-0.00012543164833773063	-0.0027697686760982487
-0.00104391005599888	0.00037849330603240307	-0.0018118182991298008
-0.00104384005599888	0.0006094770662181322	-0.0026559233456007734
-0.00104377005599888	0.0006966484188370209	-0.005173748154474594
-0.00104370005599888	0.0006201081286452103	-0.006561516168884689
-0.00104363005599888	0.0003447085316039327	0.0012824100471565143
-0.00104356005599888	0.0005139217421311223	-0.0019939911836405495
-0.00104349005599888	0.00018325011472413553	-0.004143222521682458
-0.00104342005599888	0.0005521426575823569	-0.0018166473479046968
-0.00104335005599888	0.0004233303825894401	-0.004164234393218347
-0.00104328005599888	0.0005510589811280006	0.002665000623314912
-0.00104321005599888	0.0005424441185896016	-0.000187656939002262
-0.00104314005599888	0.0004749452162195293	0.0011073123203646715
-0.00104307005599888	0.0003295269388150895	-0.0043706373869184904
-0.00104300005599888	0.00010210670576636865	-0.003431044668026199
-0.00104293005599888	-0.0003118061277640737	-0.0017551771527645112
-0.00104286005599888	-0.00025420699401468197	-0.0027578222571981105
-0.00104279005599888	-0.00018734374813091589	-0.0034789758167920693
-0.00104272005599888	0.0002482851068210817	0.001812404579644617
-0.00104265005599888	0.0004578862928349557	-0.0023625372849825155
-0.00104258005599888	0.00016976800967846925	-0.0008048071956878606
-0.00104251005599888	0.00043648194655717006	9.936650675237747e-05
-0.00104244005599888	0.00044245179477734415	0.0012074009155067563
-0.00104237005599888	5.696278319412889e-07	-0.0017130636768260049
-0.00104230005599888	-0.0002952801318386998	-0.0016400451612304445
-0.00104223005599888	7.542441295184328e-05	-0.0009764921330588777
-0.00104216005599888	0.00011520868726828453	-0.001951554956664644
-0.00104209005599888	-6.457200701974463e-05	-0.002089259776240396
-0.00104202005599888	4.712229790319986e-05	6.454551637106399e-05
-0.00104195005599888	0.0006066490325534401	-0.002438705638808734
-0.00104188005599888	0.0008354545925623908	-0.005831304766916632
-0.00104181005599888	0.0008150461377724771	0.001003181931870213
-0.00104174005599888	0.0005711937329647897	-0.0014103599128538985
-0.00104167005599888	0.0009191442536124155	-0.0027391315138363464
-0.00104160005599888	0.0007027619173820952	0.0031918389892462346
-0.00104153005599888	0.0004329841551209618	0.00411002148743723
-0.00104146005599888	0.00016467312022607617	0.0005608718660756474
-0.00104139005599888	0.0003251783659757337	0.002207031701335315
-0.00104132005599888	0.00031916051032581565	0.0006379491864036306
-0.00104125005599888	0.0005308084769314764	-8.468831387406388e-05
-0.00104118005599888	0.0005706911774391318	0.005678996533123982
-0.00104111005599888	0.0002684659471969857	0.0018450066086432581
-0.00104104005599888	5.2622200669603633e-05	-0.0018720231029569936
-0.00104097005599888	0.0003442817622491176	-0.0014409525515105106
-0.00104090005599888	5.22519612629497e-05	0.000956826414672067
-0.00104083005599888	-3.867918824458675e-05	-0.0013609372844332582
-0.00104076005599888	0.00015374554726951212	-0.0014593677126337008
-0.00104069005599888	0.0005388734603974618	0.0003551512282423411
-0.00104062005599888	0.00030926663576197696	-0.001103880730854326
-0.00104055005599888	-5.511850051956747e-05	-0.0008720190773624907
-0.00104048005599888	0.000810423975135507	-0.0009165622186417402
-0.00104041005599888	0.0009032251685192298	0.0019781419682022247
-0.00104034005599888	0.0007514974843758238	-0.0038561484927888533
-0.00104027005599888	0.0006520440414719412	-0.0007589623219289291
-0.00104020005599888	0.00046645217690984237	0.00023806928577081162
-0.00104013005599888	0.00042159665973651026	-0.0010440395719764357
-0.00104006005599888	0.00023534880893203076	-0.0034511828355135578
-0.00103999005599888	0.00023534130248967051	-0.00301539604011907
-0.00103992005599888	8.105557443480786e-06	-0.0025038272646370494
-0.00103985005599888	0.0001303523803576676	-0.00043803908203435244
-0.00103978005599888	-0.00022995969939262266	0.0023178282935527083
-0.00103971005599888	2.974135797548263e-05	0.0014152931785738434
-0.00103964005599888	-0.0003957038007795383	0.0009189891495602751
-0.00103957005599888	0.0001772965533973429	0.002055847209269591
-0.00103950005599888	0.0002157509221868668	0.004680488050601774
-0.00103943005599888	0.00040816805718261215	-0.0003513117262325332
-0.00103936005599888	0.00022742957234097075	-0.0014389370122809655
-0.00103929005599888	0.0005063488007068744	0.0013453388310168395
-0.00103922005599888	0.0006050476859425843	-0.0004867655685745525
-0.00103915005599888	0.0009056503998927323	-0.0015069591789498838
-0.00103908005599888	0.0008682011480052641	-0.0037346998188626294
-0.00103901005599888	0.0010360609799451284	-0.0012181883051431606
-0.00103894005599888	0.0006109184944567448	-0.006191464603902758
-0.00103887005599888	0.0007663755877380872	-0.0014096965064748356
-0.00103880005599888	0.0009638134751798396	-0.0012903404937510278
-0.00103873005599888	0.000683205174252769	-0.0015054103794643055
-0.00103866005599888	9.736647928415313e-05	0.0033921267684958287
-0.00103859005599888	0.0006087633003316358	0.0016083079219574629
-0.00103852005599888	0.0006073490414129996	0.004062946991628369
-0.00103845005599888	0.0006367636688321988	0.0022883182724029506
-0.00103838005599888	0.0003339409225424745	0.0011248714264438576
-0.00103831005599888	-9.511883296623062e-05	-0.0009675121443668044
-0.00103824005599888	0.0003481796198860014	-0.0015879230797314963
-0.00103817005599888	0.00016720929430143978	-0.002889855944518118
-0.00103810005599888	0.00024664767531322305	-0.0012275830699339959
-0.00103803005599888	0.00013806189203163473	-0.003277743985481031
-0.00103796005599888	0.0007308714428594944	-0.005031091067127108
-0.00103789005599888	0.0005146131810453525	-0.00196852426313502
-0.00103782005599888	0.0006834983248943091	0.0007687090139567441
-0.00103775005599888	0.0007373711639702338	-0.0018341139320994875
-0.00103768005599888	0.0007928396874869577	0.0013004638018871467
-0.00103761005599888	0.0007387383855400354	5.61165653093103e-05
-0.00103754005599888	0.00014659286403433369	0.003941475350859743
-0.00103747005599888	0.0003548267853132023	-7.589451241193954e-06
-0.00103740005599888	0.0010071923944158512	0.004484991653518063
-0.00103733005599888	0.0009328604909471402	0.00040957687765607594
-0.00103726005599888	0.0009348194377519258	-0.0009134204014145665
-0.00103719005599888	0.00043890004506933936	-0.001762984638158264
-0.00103712005599888	0.0009743472259974938	0.0016335699300013772
-0.00103705005599888	0.0008784961768829265	0.0003559317709034222
-0.00103698005599888	0.0011509143468926139	-0.001080517476494673
-0.00103691005599888	0.0008113869168048186	-0.0013084869167978947
-0.00103684005599888	0.0002864107268877179	-0.00019890268404830367
-0.00103677005599888	0.0006761227033803376	-0.00017940542824802224
-0.00103670005599888	1.1203355968158542e-05	-0.0016431054792722664
-0.00103663005599888	0.0005267798447568014	-0.001104955833309542
-0.00103656005599888	0.0004211045260709491	0.0012080067862309618
-0.00103649005599888	0.0008034226925388481	-0.0013790390481563486
-0.00103642005599888	0.00047953780219610494	0.0021040701792824712
-0.00103635005599888	0.00028348247733006425	0.0018333666249455746
-0.00103628005599888	0.00013097871104223593	0.0017628058626970931
-0.00103621005599888	0.00020972052770435145	-0.001642185627410498
-0.00103614005599888	-0.0001873321052214009	0.007384729621399596
-0.00103607005599888	9.032465178054219e-05	0.0039952790607538325
-0.00103600005599888	0.0004355408599614177	0.0007898794823386769
-0.00103593005599888	0.00026306833465657045	-0.0001137678193458392
-0.00103586005599888	0.00046541456113499165	-0.0017170090775358296
-0.00103579005599888	0.0002945373031471538	-0.001574497044720628
-0.00103572005599888	0.0001903364570421026	-0.0017332570667117598
-0.00103565005599888	0.00014886374675151864	-0.0026042620922409245
-0.00103558005599888	0.0002465873429469091	-0.0008954598986566625
-0.00103551005599888	0.00026986286391071564	-0.0015396652348677444
-0.00103544005599888	7.555093177204076e-05	-0.001501218479795319
-0.00103537005599888	0.0005683217434917719	-0.0018528726212587384
-0.00103530005599888	0.0002982875719129812	-0.004360500460091698
-0.00103523005599888	6.789218649733625e-06	-0.002973235720848216
-0.00103516005599888	0.0004575231823461204	-0.006150533106297922
-0.00103509005599888	0.0005246551502655157	-0.002337517569146683
-0.00103502005599888	-6.434962307262299e-05	-0.002785149017610761
-0.00103495005599888	0.0001718036553331072	-0.004087810428992871
-0.00103488005599888	-0.00012094571390449092	-0.003363523380452789
-0.00103481005599888	9.11843623039735e-05	0.0007799490022204207
-0.00103474005599888	0.00022230427302781194	0.0008096478601492232
-0.00103467005599888	0.0002315696849227997	0.00042538405774745174
-0.00103460005599888	0.00030773103222419987	0.0032656573697081863
-0.00103453005599888	0.00012162037634717885	0.004967655777505447
-0.00103446005599888	0.00012989591269673887	4.174108176275424e-05
-0.00103439005599888	7.576631382411796e-05	0.0011903876226952287
-0.00103432005599888	0.000331626167947409	0.0006389546746548204
-0.00103425005599888	0.0006158612530881207	-0.0007933814420392182
-0.00103418005599888	0.0002191936012033404	-0.00029074017613164296
-0.00103411005599888	0.0007236275604968556	0.000394145676729193
-0.00103404005599888	0.0009956200478504426	0.0005091728344319637
-0.00103397005599888	0.0008838561078184844	-0.0009791503552167922
-0.00103390005599888	0.00020455461293558783	-0.00047984045382874454
-0.00103383005599888	0.00024789239129404745	-0.0009753837126900806
-0.00103376005599888	0.00042573167147978675	-0.002542890151956998
-0.00103369005599888	0.00013438675191191547	-0.0002615970804980124
-0.00103362005599888	0.0005876073777436303	0.0017735785949294961
-0.00103355005599888	-0.000335451362270388	-0.00022653444732350563
-0.00103348005599888	8.803893935895337e-05	0.0010698955593714953
-0.00103341005599888	0.00015931948220638574	0.0017747939439663562
-0.00103334005599888	0.00036050102936326594	0.002720968001019497
-0.00103327005599888	0.0005849009524656531	0.00020872954591598231
-0.00103320005599888	0.0006668778374201908	0.0007443109838253492
-0.00103313005599888	0.0006455730713013084	-0.004164102923684094
-0.00103306005599888	0.0004961262420340992	-0.0007435188405700894
-0.00103299005599888	0.00030205511823617895	-0.0053807585878752565
-0.00103292005599888	1.128418207756781e-05	0.0029271716866973332
-0.00103285005599888	0.0003341053169661116	-0.0022585164587642322
-0.00103278005599888	0.0001932929902942017	0.0024417990839429348
-0.00103271005599888	7.441715273114349e-05	0.004437281687936569
-0.00103264005599888	0.0002770490792992237	0.0037162683150485484
-0.00103257005599888	-0.00019094279115893572	0.004658080189203211
-0.00103250005599888	-0.00038389092774973794	0.006175827898804388
-0.00103243005599888	-0.00020316496579408323	0.002424323675163477
-0.00103236005599888	-9.366068188593684e-06	0.003502462745362083
-0.00103229005599888	-0.0003266098440164103	0.004574618563763687
-0.00103222005599888	-0.00044043682975152557	0.0008558550684515821
-0.00103215005599888	0.00019350065090212505	-0.0011583876831143737
-0.00103208005599888	0.00027887334146207553	0.0011252789111910974
-0.00103201005599888	0.0008554862864241828	-0.0020759327656970673
-0.00103194005599888	0.0004756567740276813	-0.003275338511733078
-0.00103187005599888	0.0007514572880182957	-0.0021961348116440885
-0.00103180005599888	0.0006183484292366527	-0.005559095920200908
-0.00103173005599888	0.0002865192780961476	-0.0028837903023385828
-0.00103166005599888	0.0005041313447686684	0.0010526154026436285
-0.00103159005599888	0.00025928670465829174	0.0023812891856211
-0.00103152005599888	0.0002241614420355717	0.0015427133764643619
-0.00103145005599888	0.0005678823751184257	0.0027237791667341447
-0.00103138005599888	-8.985233255369852e-05	0.0032591911772949333
-0.00103131005599888	-8.375476789738423e-05	0.0007352305196725886
-0.00103124005599888	0.00011478046753460289	0.0026767498514827116
-0.00103117005599888	0.00034886795048951787	0.0016275774642087223
-0.00103110005599888	4.603952390657768e-05	0.00175872932146425
-0.00103103005599888	0.00016754726532659526	-7.263376051405688e-05
-0.00103096005599888	0.0005541948111489496	0.002023899184444959
-0.00103089005599888	0.00014486244735773367	0.00018687296529882688
-0.00103082005599888	-0.00010051758800606506	0.0016871686650575773
-0.00103075005599888	0.00022587733857915357	0.004458696293539336
-0.00103068005599888	0.00032193390345037354	0.002016165308783927
-0.00103061005599888	0.000250802059617006	0.004431136402126782
-0.00103054005599888	7.05819710352703e-05	0.000613692551512352
-0.00103047005599888	-0.0003029604779557305	0.0014298388578227448
-0.00103040005599888	-0.0003330943729905034	0.0006364016985165717
-0.00103033005599888	-0.0006311159953338066	0.0006010741567443164
-0.00103026005599888	-0.00019993326718709053	-0.0008751815770176249
-0.00103019005599888	-0.0003342826748931196	0.001491328876587365
-0.00103012005599888	-0.00022189601694371785	-0.0013257564740674751
-0.00103005005599888	-8.531557209565376e-05	-0.00010805694890072209
-0.00102998005599888	0.00027546342961619596	-0.002015318365249745
-0.00102991005599888	0.0002513573844085875	0.000305418866269659
-0.00102984005599888	0.0004326087003255637	-0.001247160657708808
-0.00102977005599888	0.00036815520807029553	-0.0032984710516085498
-0.00102970005599888	0.0004023970062080623	-0.0009055469911378591
-0.00102963005599888	0.0005111835581976307	-0.0005726936440806287
-0.00102956005599888	0.00039161614941497026	-0.000873173868810716
-0.00102949005599888	2.861406989050497e-05	0.0046436172314818286
-0.00102942005599888	0.000417316831586245	0.0008134449243700201
-0.00102935005599888	0.0009722353459825639	0.001387458198614976
-0.00102928005599888	0.0006009177043886149	-0.0030522767941492117
-0.00102921005599888	0.0005442472380443699	0.0009657768881495724
-0.00102914005599888	0.0006205342760341992	0.0003746420764821191
-0.00102907005599888	0.00020566800762461174	0.0006032867925801473
-0.00102900005599888	0.00045727305779319835	-0.0013276945904753044
-0.00102893005599888	-3.150077156120238e-05	0.0016012491739777442
-0.00102886005599888	0.00036278043707052137	0.0008824403618962025
-0.00102879005599888	4.6615014125284127e-05	-0.0006935234012005693
-0.00102872005599888	0.0006151788065073624	-7.304993759012437e-05
-0.00102865005599888	0.0008240381055003407	0.001983837078791644
-0.00102858005599888	0.0002994429318723332	0.0027516280806545645
-0.00102851005599888	0.0002155812038229896	0.0006727742518436671
-0.00102844005599888	2.690706790529122e-06	-0.002125891274929717
-0.00102837005599888	9.881400036358304e-05	-0.0005616405440957775
-0.00102830005599888	-2.1553694607809918e-05	-0.0009373768979987062
-0.00102823005599888	0.0002198456680739159	-0.0029885622751537545
-0.00102816005599888	-8.415061356149242e-05	0.001934146756660263
-0.00102809005599888	-0.0003168078079081405	0.001227694091768146
-0.00102802005599888	6.038889116043324e-05	0.0007163752022653058
-0.00102795005599888	-0.00048636523394243714	-0.0018381730117617103
-0.00102788005599888	-0.0006277916892947254	-0.0036259702954466585
-0.00102781005599888	-0.00011939366010924385	-0.004735452107139706
-0.00102774005599888	-9.158641037767873e-05	0.0020579821003841926
-0.00102767005599888	0.00010619717393599644	-0.0022667858420664846
-0.00102760005599888	-0.00016712260178166412	-0.0013897192122558322
-0.00102753005599888	-1.0860717023073983e-05	-0.003125769408166444
-0.00102746005599888	-2.79388368372399e-06	4.903922165157492e-05
-0.00102739005599888	0.00020354708248838938	0.0010041800757014609
-0.00102732005599888	0.0003200381951774761	-0.0004746653538923735
-0.00102725005599888	0.0001933114086127662	0.00012261145189689518
-0.00102718005599888	0.0001512289476842387	-0.0005481728904551614
-0.00102711005599888	0.00011131973058582983	-0.003045781441555713
-0.00102704005599888	0.00029781286958458284	-0.0013263848185826315
-0.00102697005599888	0.00025689350129031607	-0.0009911697886414534
-0.00102690005599888	0.00031434758643339103	-0.0018615421558743604
-0.00102683005599888	0.0005422342164904571	-0.0014804903420670384
-0.00102676005599888	0.0005942441360958732	-0.0011320114751776815
-0.00102669005599888	0.0011764026525008314	0.001362910569015566
-0.00102662005599888	0.0009544886212454571	0.0007132347554159456
-0.00102655005599888	0.0008024292293901923	0.004438885472253513
-0.00102648005599888	0.0008153275326187998	0.003654968434457837
-0.00102641005599888	0.0005162756586442393	0.005245529099353617
-0.00102634005599888	0.000345941029410758	0.0042209533799595226
-0.00102627005599888	0.0005951226315732619	0.0028046997034933425
-0.00102620005599888	0.0004603843551409478	0.004491260185454269
-0.00102613005599888	0.0004526090309622106	0.0017855470289299832
-0.00102606005599888	0.0011402689026671024	0.0017363411284901582
-0.00102599005599888	0.0005476584965081263	-0.00607334296417251
-0.00102592005599888	8.993350278440688e-06	-0.001103622571424381
-0.00102585005599888	0.0001500384935925192	-0.000933787495288426
-0.00102578005599888	0.00010645012421696711	-0.0018132787996179033
-0.00102571005599888	7.966916447276714e-05	-0.0007153340077386503
-0.00102564005599888	-0.0002687539949947927	-0.00022594547547902079
-0.00102557005599888	0.0003082116939487461	-0.0013880112999501094
-0.00102550005599888	0.00045354847525523226	2.263438040822656e-05
-0.00102543005599888	-2.505419444553765e-05	6.478650906997495e-05
-0.00102536005599888	0.00020560720170349756	-0.001198104112990466
-0.00102529005599888	0.00011088531102491544	0.000516595498740672
-0.00102522005599888	-0.00011116627241009229	-0.0012976796301902083
-0.00102515005599888	0.00023868894947657655	0.0012575445573650699
-0.00102508005599888	5.214110756578791e-06	-0.00026242905383415204
-0.00102501005599888	-0.0005887596165264648	-0.004628315085093061
-0.00102494005599888	-0.00030260445308312586	-0.0017932231288485165
-0.00102487005599888	-0.00018788132805622535	-0.0019459480941140803
-0.00102480005599888	-0.00033908667729416086	-0.0006698530652081952
-0.00102473005599888	-0.00048425476734218127	-0.00139926072460705
-0.00102466005599888	-4.838097659013996e-05	-0.0002787200718999773
-0.00102459005599888	-6.617603195500354e-05	-0.0011796490439810428
-0.00102452005599888	0.00039235764075813223	0.0007038820802318933
-0.00102445005599888	0.00031248038038237584	0.0029864584844950135
-0.00102438005599888	0.00026943439675854923	0.0016623880639923397
-0.00102431005599888	-0.00019331635672104898	0.005299896846931849
-0.00102424005599888	-0.00038359885126446926	0.002594097647558365
-0.00102417005599888	0.00036691052990991285	0.0006150805296749296
-0.00102410005599888	0.0008412984699533603	0.0022876764437539
-0.00102403005599888	0.00022235767999303856	-0.0006805723716491584
-0.00102396005599888	-8.485201628047914e-05	-0.003289138761532497
-0.00102389005599888	0.00025718182010144096	-0.0002515871325626366
-0.00102382005599888	0.0006638099400396126	-0.002306281076786886
-0.00102375005599888	0.00032399098403048694	0.0009086929089575186
-0.00102368005599888	-0.00010684508328308367	-0.0017174063881468464
-0.00102361005599888	0.00011854217721028581	-0.0031354933300164222
-0.00102354005599888	0.0005395362280521087	-0.00015475234392889602
-0.00102347005599888	0.00014083016819002714	-0.0005564504575400693
-0.00102340005599888	0.0003359578521419042	-0.00142655037794934
-0.00102333005599888	-3.271573026764111e-05	-0.005069264103366824
-0.00102326005599888	0.00040232841528401716	-0.0040347051708826435
-0.00102319005599888	0.000265317694334814	-0.003473391065798554
-0.00102312005599888	0.0004973804741016552	-0.002419156019551663
-0.00102305005599888	0.00040545546425420993	-0.0038477993579658118
-0.00102298005599888	0.000779259661230873	-0.0025807216554074104
-0.00102291005599888	0.00035452798875887517	-0.0025765754267983625
-0.00102284005599888	0.00028185248021261975	-0.002038056121295079
-0.00102277005599888	0.0003018779501402326	-0.002716259912374826
-0.00102270005599888	0.00030801270513211267	0.00022777148807795626
-0.00102263005599888	0.00024189551976049306	-0.00202261805823642
-0.00102256005599888	0.0007255909149201663	0.00037509853711124115
-0.00102249005599888	0.00010826669554922218	0.0013749781638729107
-0.00102242005599888	0.00032434388688496444	0.0006381530096335833
-0.00102235005599888	-8.152866327563518e-05	0.0009722406380110591
-0.00102228005599888	0.0003844936109196374	-3.079321221392152e-05
-0.00102221005599888	0.00042376230198260613	-0.0008560938773774447
-0.00102214005599888	3.0113107197469954e-05	-0.0028156549319693046
-0.00102207005599888	0.0004772741841928236	-0.0014411307950361048
-0.00102200005599888	-0.00015431920062452314	-0.00351773664128851
-0.00102193005599888	0.00010252281430611558	-0.004846109788587471
-0.00102186005599888	0.0007596164595536085	-0.003640946522495315
-0.00102179005599888	0.00072699412342263	-0.004461984740027557
-0.00102172005599888	0.0009902166557265734	-0.0048734086579112715
-0.00102165005599888	0.0010090202371791383	-0.004992750596583185
-0.00102158005599888	0.0006532490585301257	-0.0027930259397955163
-0.00102151005599888	0.0007369858015125515	-0.0005039673608237872
-0.00102144005599888	5.8306325948939816e-05	-0.0029980009306632355
-0.00102137005599888	0.00039958838069674657	-0.0036177602678223045
-0.00102130005599888	0.00035481941246831144	-0.002031011066048063
-0.00102123005599888	-2.68317776755697e-05	-0.0038383739904467515
-0.00102116005599888	-2.0336560210600158e-05	-0.0007471804438724606
-0.00102109005599888	0.0005212287493516746	0.00018738498784571603
-0.00102102005599888	0.0003713011529145262	-0.0013299524997551506
-0.00102095005599888	0.0006415824810956888	-0.0030631811421431942
-0.00102088005599888	0.0009138988264110976	-0.0009000707048860061
-0.00102081005599888	0.0010443776235356272	-0.001033190096158664
-0.00102074005599888	0.0006755572152040012	0.00015864504171443167
-0.00102067005599888	0.0005551918152773712	-0.0022953941645108464
-0.00102060005599888	0.0003204890234441231	-0.0014111592030896548
-0.00102053005599888	0.0005949642136529403	-0.0029431264063682623
-0.00102046005599888	0.0005414458917799959	-0.0011965451737068291
-0.00102039005599888	0.00021853509493166508	0.00098161485564774
-0.00102032005599888	-2.2605863763699635e-05	-0.0005997494986939383
-0.00102025005599888	0.0007647930736036344	-0.0006207063544201308
-0.00102018005599888	-0.00011904195430089886	-0.0008053376271913044
-0.00102011005599888	-0.00029740309611675053	-0.0026580783974031567
-0.00102004005599888	0.0003352635136885177	-0.004827297903294893
-0.00101997005599888	-0.0004259884043688716	-0.0025655403112764203
-0.00101990005599888	-0.0004436833237674776	-0.0023199009130626075
-0.00101983005599888	0.00013505991703542653	-0.001132672953258204
-0.00101976005599888	-0.00018268318122612558	0.0011619145302610968
-0.00101969005599888	-0.00018433393545881144	-0.0023552723821732074
-0.00101962005599888	8.104222073334248e-05	-0.0017489548399432094
-0.00101955005599888	0.000702669854641031	-0.0016767971000778113
-0.00101948005599888	0.0006674742273976869	-0.00021270201201112934
-0.00101941005599888	0.0001313473118676057	-0.00136946386503186
-0.00101934005599888	0.00029204518242819955	0.001240253064719484
-0.00101927005599888	0.0002076658320304338	-0.000439553457069666
-0.00101920005599888	0.0005111703054535298	-0.002392753798917371
-0.00101913005599888	0.00037222689401752393	-0.0029882362679298016
-0.00101906005599888	0.00027792686821343675	-0.0024143437312043013
-0.00101899005599888	0.0003898276096590743	-0.002207032569540358
-0.00101892005599888	0.0005264322030523606	-0.003225017777712229
-0.00101885005599888	0.00019744455576341694	-0.0015821436856788204
-0.00101878005599888	0.0002691216221539756	-0.002004640919703935
-0.00101871005599888	0.00031333056920681966	-0.0034953962256373144
-0.00101864005599888	0.00048592860100228077	-0.006582050862990877
-0.00101857005599888	-1.915482528853555e-05	-0.0019882557254375026
-0.00101850005599888	-7.907521291830203e-05	-0.002216402486590964
-0.00101843005599888	-0.00011269626931210022	-0.0016663683881675646
-0.00101836005599888	-0.0003823614164928174	0.0008414858621521853
-0.00101829005599888	-0.00026562068833432335	0.0012629915361102991
-0.00101822005599888	-5.039277496873177e-05	-0.001498975505652443
-0.00101815005599888	0.00045701498231731907	-0.0005107911911196454
-0.00101808005599888	9.925896226249036e-05	-0.0027598907293510688
-0.00101801005599888	0.00012745266520591608	-0.0021333789438482014
-0.00101794005599888	1.1704789838188876e-05	-0.0008731014971511147
-0.00101787005599888	-0.00022421140634118828	-0.001273261467579485
-0.00101780005599888	0.00022821235790379944	-0.00328042098024424
-0.00101773005599888	0.00032008472679588676	0.0005625224635174937
-0.00101766005599888	0.0005061097622527694	0.0004807379867150587
-0.00101759005599888	0.0004909402371471757	-0.000693010423837836
-0.00101752005599888	0.0006165424545724178	0.0015332901587178428
-0.00101745005599888	0.00046930920812068773	-0.00033531060150209424
-0.00101738005599888	0.0003800620269747093	0.0005392698805417831
-0.00101731005599888	0.0003685406205155641	0.001186954193634138
-0.00101724005599888	0.0008400245485612363	0.001167864654528786
-0.00101717005599888	-0.0001253289902447477	-0.002598010601089292
-0.00101710005599888	-4.922167217472532e-05	0.0004885850297326505
-0.00101703005599888	0.00038855731401441136	3.3939608413920076e-05
-0.00101696005599888	5.894033959655916e-05	0.0011514336224967103
-0.00101689005599888	-0.00010002620361312122	-0.0007630323196523583
-0.00101682005599888	0.00023875281363658718	-0.0006239138440769348
-0.00101675005599888	0.0002931987454278427	-0.002885570704930078
-0.00101668005599888	-9.734093052811482e-06	0.0003729201591356292
-0.00101661005599888	0.00012392742440583512	-0.0028090298934639823
-0.00101654005599888	4.070871970287911e-05	-0.0013375284880861266
-0.00101647005599888	-0.0002108149939457023	-0.00011314133981551016
-0.00101640005599888	0.0002863523218744697	-0.0006225054014984968
-0.00101633005599888	0.00031731622501566034	-0.00035370347644119403
-0.00101626005599888	-5.514973317390564e-05	0.00021548533824085575
-0.00101619005599888	-5.6749929999016824e-05	-0.0021700744399826
-0.00101612005599888	0.00034684114681866874	-0.0020326519033311012
-0.00101605005599888	-3.5431485322195016e-05	-0.0022138257233328203
-0.00101598005599888	-9.297596872185898e-05	-0.004133445573419171
-0.00101591005599888	0.0004176400065163223	-0.004268508258144941
-0.00101584005599888	0.0001498168399219754	-0.00310671584896372
-0.00101577005599888	-3.7108155092706985e-05	0.0014826756495033523
-0.00101570005599888	0.0004446054913555568	-0.00013915335794623018
-0.00101563005599888	-0.0003142228011038461	-0.005194746433248925
-0.00101556005599888	0.0002676093913683313	-0.002614927268039285
-0.00101549005599888	0.0005165579698853131	-0.0037147388580464026
-0.00101542005599888	0.00011428618387984582	-0.0024893295683166105
-0.00101535005599888	0.0003423038778442821	-0.0030331149726334516
-0.00101528005599888	-0.00027459896049019153	-0.0015322138515606945
-0.00101521005599888	7.018550180570173e-05	-0.0003472829055692157
-0.00101514005599888	0.00029694650317407134	-0.00011043481675349881
-0.00101507005599888	8.779470083278599e-05	0.0013758746196214525
-0.00101500005599888	0.0008197846383310455	0.0022233837376893816
-0.00101493005599888	0.000952639135082502	-0.000977729757095993
-0.00101486005599888	0.00032098300349421994	-0.0011119637837935757
-0.00101479005599888	0.00033057053504322893	0.0008534489207742887
-0.00101472005599888	0.0005327784347347804	0.0031970259205742198
-0.00101465005599888	0.00044264948538918754	-0.0010874617682965317
-0.00101458005599888	0.0006506015339222318	0.0005330592131972538
-0.00101451005599888	0.0006864780955441705	0.00016974117293932993
-0.00101444005599888	-0.0001607598043179484	-0.0011347816434030542
-0.00101437005599888	-0.00010270609482363759	0.0014115122415407372
-0.00101430005599888	0.0007223327970023105	0.0024960791628378964
-0.00101423005599888	0.0006140878657567049	-0.00034385620358066705
-0.00101416005599888	0.00019088007739420025	-0.003412501748311532
-0.00101409005599888	0.0001072809470045228	-0.0007215596902244129
-0.00101402005599888	9.90411646823718e-06	-0.0013615252603608194
-0.00101395005599888	0.0004115953125708129	-0.002111765526598766
-0.00101388005599888	-2.7436093062016555e-05	-0.005902748393729582
-0.00101381005599888	-0.0001056553061089118	-0.003634040310134065
-0.00101374005599888	-0.0001687546589685828	-0.004379101266735353
-0.00101367005599888	3.703120704701642e-05	-0.0010215511560998493
-0.00101360005599888	0.0004245022485786565	0.00046445386305072326
-0.00101353005599888	-8.430092364233673e-05	-0.002784807772202714
-0.00101346005599888	0.0001548526672121148	0.0017116174318570748
-0.00101339005599888	0.000408641815298093	0.0011216682385679752
-0.00101332005599888	0.0006305015684218941	-0.003515424769347971
-0.00101325005599888	0.0004415759582929024	0.0024760301714827726
-0.00101318005599888	0.00031373040500952523	-0.0024088715143201754
-0.00101311005599888	0.00020871759959853874	-0.004871825364762029
-0.00101304005599888	0.0003789494026516117	-0.0037757713632253324
-0.00101297005599888	0.0006006694706084762	-0.0004574079892697848
-0.00101290005599888	2.5783447290557244e-05	-0.0031457584796539045
-0.00101283005599888	4.6227171678355244e-05	-0.002921424716825993
-0.00101276005599888	0.0003184281119226264	0.00018328040608303148
-0.00101269005599888	9.454130978297166e-05	-0.0005721261634937991
-0.00101262005599888	0.0002620290023827335	-0.0006138911456183591
-0.00101255005599888	0.00018089099481778177	0.000900711081397641
-0.00101248005599888	-0.00018211285236237053	0.0022721828274285057
-0.00101241005599888	2.4518188803494518e-06	-0.0016754340603152946
-0.00101234005599888	0.0002943197497070799	-0.00010375068219221463
-0.00101227005599888	0.0011706797945830758	0.004554123780888948
-0.00101220005599888	0.0008812735918363953	-0.0020664533208862197
-0.00101213005599888	0.0001273353355206443	-0.0008503798394516833
-0.00101206005599888	0.00035860712305075745	-0.004655186343702275
-0.00101199005599888	0.0009555755123416634	-0.0043568767632026755
-0.00101192005599888	0.0004083913485197406	-0.0031861581135174235
-0.00101185005599888	-7.052519876828253e-05	-0.00384273522207543
-0.00101178005599888	0.000464129805618487	-0.004394528662422251
-0.00101171005599888	-1.8198433604503216e-06	-0.004222425442602138
-0.00101164005599888	0.0007872991995905602	-0.003803119399249206
-0.00101157005599888	0.0006914780743125515	-0.001972675517393891
-0.00101150005599888	0.000112459103012298	-0.002772979411133488
-0.00101143005599888	0.0001551574342552921	-0.0029437938959429406
-0.00101136005599888	-5.418523040785495e-05	-0.0033533619368521527
-0.00101129005599888	-0.000464329530717283	-0.002482916963838542
-0.00101122005599888	-0.000278930110851218	-0.0024310795084534357
-0.00101115005599888	-0.0004266237351999899	-0.003705885258247933
-0.00101108005599888	-0.0008503181974646044	-0.0024616032035728853
-0.00101101005599888	-0.0008686129966478945	-0.002373612110956191
-0.00101094005599888	-0.00014689009350953418	0.0009120327411673788
-0.00101087005599888	-0.0002506092549006409	0.00333859541285458
-0.00101080005599888	6.510139113371553e-05	-0.0010406878659076735
-0.00101073005599888	-0.0001601767714384424	0.0014434018448718305
-0.00101066005599888	0.0002534620081821689	0.0025752928474280148
-0.00101059005599888	0.0004730318739391376	0.002022236490140097
-0.00101052005599888	0.0008102005888714642	0.0014172461837823642
-0.00101045005599888	0.0007688823688655079	0.004371140120952799
-0.00101038005599888	0.0005603422976856172	0.0024988771069580948
-0.00101031005599888	0.0005740618884578671	-0.00028717328171269977
-0.00101024005599888	0.000782006156152702	0.0021074100679082126
-0.00101017005599888	0.0007225993371158022	-0.0006629328724058612
-0.00101010005599888	0.0007278916522579895	-0.0013724510581229945
-0.00101003005599888	0.0004358130752668525	-0.0037925184054956756
-0.00100996005599888	0.00036975628070963246	-0.0014619279381862063
-0.00100989005599888	0.0002791611878292797	-0.0035555139619462698
-0.00100982005599888	0.0003695701949788954	-0.00500645405518783
-0.00100975005599888	0.00013061288233884305	-0.003945033666679912
-0.00100968005599888	0.00031654074611712986	-0.002233659018273195
-0.00100961005599888	0.00018798419922752264	-0.0010384235283860328
-0.00100954005599888	-3.317063404279122e-05	0.0005114142673252714
-0.00100947005599888	0.0004923849382227081	-0.0021297074873112016
-0.00100940005599888	0.0006728379567122418	0.0006334193125675222
-0.00100933005599888	0.00019616631640790208	0.0008407333149575289
-0.00100926005599888	0.00012161632888666089	0.0008078486271363217
-0.00100919005599888	0.00016893085927642345	-8.216797827786559e-05
-0.00100912005599888	7.665173223653837e-05	0.0021244840800926177
-0.00100905005599888	0.0002372652533334813	-0.004067635395594537
-0.00100898005599888	0.00011475525728863047	-0.0010973806060574653
-0.00100891005599888	-0.0004285982346392053	-0.0011080390049745242
-0.00100884005599888	-0.0003379788883897163	-0.0017546478688969696
-0.00100877005599888	-0.00013050004927426615	-0.0016028549009566846
-0.00100870005599888	0.00022466341100721725	-0.00039126401821607275
-0.00100863005599888	-0.00010137210018968487	-0.0019142775404974936
-0.00100856005599888	0.00020541355162004716	-0.0030000358497720325
-0.00100849005599888	0.00042524554387317906	-0.0028577459101098517
-0.00100842005599888	0.00010614488496178675	-0.0034903730931977422
-0.00100835005599888	0.0006131869440347345	-0.004180364581775224
-0.00100828005599888	0.0007403992647284187	-0.0020534348610539536
-0.00100821005599888	0.0005355382989408509	-0.0022031772243487294
-0.00100814005599888	0.00038547273880548466	-0.002707797247177943
-0.00100807005599888	0.00041621804978743995	-0.0036806518301585557
-0.00100800005599888	0.00042429287493646393	-0.004768183374654196
-0.00100793005599888	0.0005199129478699453	-0.0018569366981527158
-0.00100786005599888	0.0004353687549812148	0.0012022750037463815
-0.00100779005599888	0.00022705784257100027	-0.0008268668943162997
-0.00100772005599888	8.794646616685738e-05	-0.0010029079013145982
-0.00100765005599888	0.00011091690034541783	0.0008668697210103658
-0.00100758005599888	-0.00010804436203301602	-0.0016459283906572935
-0.00100751005599888	-0.0003208262842232468	-9.614612533407974e-05
-0.00100744005599888	-0.0001344593500375379	-0.0016322775534303165
-0.00100737005599888	-1.8635326216995627e-05	-0.00354171477763583
-0.00100730005599888	-0.00023152226113004072	-0.003645425777819551
-0.00100723005599888	4.7809219941967887e-05	-0.003712773611392874
-0.00100716005599888	0.0002468514132186401	-0.0021757852395708687
-0.00100709005599888	6.179341020646887e-05	-0.0020654779564664694
-0.00100702005599888	0.0001942667947762496	-0.0030649647219720853
-0.00100695005599888	0.0004925754008517926	-0.003618372021736626
-0.00100688005599888	0.000470027039469117	-0.0026654699995369274
-0.00100681005599888	0.000748206549338916	0.0024616367896806357
-0.00100674005599888	0.0011469267611444141	0.0006857021828436895
-0.00100667005599888	0.0007798233020050132	-0.003338766001853522
-0.00100660005599888	0.0004824067916475243	-0.001435643139174565
-0.00100653005599888	0.0001691972823812029	-0.00128850510676007
-0.00100646005599888	0.0005711522353378651	-0.0010277774993975885
-0.00100639005599888	0.0004678447895082309	0.0019666173776872894
-0.00100632005599888	0.0006411893499224852	0.0025347852452093527
-0.00100625005599888	0.0003735105614916019	0.0006652556371038903
-0.00100618005599888	0.0005893275042758354	0.00220772296715169
-0.00100611005599888	0.00041481917180598814	0.003675060822028284
-0.00100604005599888	0.0005087858515036398	0.0008189723030481046
-0.00100597005599888	0.0005710819132222144	-0.0014964604571316505
-0.00100590005599888	0.00029248002771904447	-0.002580154628284167
-0.00100583005599888	2.269214684660565e-05	0.0008959238973814335
-0.00100576005599888	6.961613967826908e-05	-0.001444587210142511
-0.00100569005599888	0.0001501234493175294	-0.00017802468591812608
-0.00100562005599888	0.00010345599226940445	0.0007753344008154674
-0.00100555005599888	0.00038397839956042033	-0.00048736528637698665
-0.00100548005599888	0.0002236490256242681	0.0006888587902411896
-0.00100541005599888	0.00034591333492185	0.00128539884739845
-0.00100534005599888	-6.888929985330813e-05	0.0018758254959503875
-0.00100527005599888	4.5689818044421545e-05	-0.0012049767129800098
-0.00100520005599888	4.4404927061005325e-05	-0.0014397743657240862
-0.00100513005599888	0.0006082867619181263	0.0007132429652049434
-0.00100506005599888	0.0007291175784561369	-0.0037633421483792046
-0.00100499005599888	0.00035828775788070225	-0.004749097511751742
-0.00100492005599888	0.0007927803280592152	-0.00086833827195837
-0.00100485005599888	0.0007667619971347396	0.0014836781608102134
-0.00100478005599888	0.0008023099586838387	-0.0009991402802133073
-0.00100471005599888	0.0008610408475155572	-0.0017870009030427402
-0.00100464005599888	0.0002603461150234033	5.4608056537030736e-05
-0.00100457005599888	0.00032001819416476975	0.0010715748912182499
-0.00100450005599888	0.0005494195732487644	0.0028093268638364663
-0.00100443005599888	0.0010978664852657664	0.0030590924258287015
-0.00100436005599888	0.0007584832026157444	0.003671621417110071
-0.00100429005599888	0.00046835275358983155	0.001552357341463968
-0.00100422005599888	0.0007843903430062007	0.00306888061415724
[truncated: 30,769 more rows]
