# Supplementary material for: NRV: An open framework for in silico evaluation of peripheral nerve electrical stimulation strategies
Source: PLoS Comput Biol. 2024 Jul 12;20(7):e1011826. doi: 10.1371/journal.pcbi.1011826 (PMC11268605; doi:10.1371/journal.pcbi.1011826)
Supplement: S5 Archive — Python scripts and data files required to create and run the optimization problem, analyze the results, and translate the results to the neurostimulator. (ZIP) [file pcbi.1011826.s014.zip › S5_Archive/recorded_waveforms/pulse_recorded.csv]

Time (s)	Voltage (V)	Current (uA)
-0.001147089995800084	0.0	0.0
-0.001147019995800084	0.00014594679495930752	-0.0008945950386236564
-0.001146949995800084	-6.460065073904252e-05	-0.0015020977817757207
-0.001146879995800084	-3.4423054405596786e-06	-0.003027044571242204
-0.001146809995800084	6.24422658128816e-05	-0.00733595327259772
-0.001146739995800084	-0.0005022950968813085	-0.002283582605521245
-0.001146669995800084	-0.000671234965932927	-0.0010892771550366739
-0.001146599995800084	-0.00045447129529223106	-0.0025986747139231828
-0.001146529995800084	-0.0002955952375914588	-0.0020219993880989497
-0.001146459995800084	-0.00015359499719084743	-0.00031583637539751077
-0.001146389995800084	-0.000250237161365534	-0.0014513796074041847
-0.001146319995800084	0.00023750628832772393	-0.006511997620701336
-0.001146249995800084	0.0001952940440405212	-0.005064397644088194
-0.001146179995800084	0.0003165170162550731	-0.006365847524990453
-0.001146109995800084	0.00037905924385132005	-0.009862357295801719
-0.001146039995800084	0.0003045196314523423	-0.006704360357660653
-0.001145969995800084	0.00043915152569407804	-0.004164445734207852
-0.001145899995800084	0.0005602044980898673	-0.007428556574951323
-0.001145829995800084	9.702045793675986e-05	-0.005570306942518251
-0.001145759995800084	0.00020827626148362362	-0.005819205227941496
-0.001145689995800084	3.585685949168585e-05	-0.005503444381849706
-0.001145619995800084	0.00012564172593522305	-0.004584657895084413
-0.001145549995800084	0.00042753760198925247	-0.0011401861602660076
-0.001145479995800084	0.00038404764359808275	-0.004709919739667581
-0.001145409995800084	0.0007960172646492939	-0.0006085148613973506
-0.001145339995800084	0.0005836375954234595	-0.0017161662539828839
-0.001145269995800084	7.555950852123808e-05	-0.0032587422558839
-0.001145199995800084	5.6591581647416504e-05	-0.0031641366854124513
-0.001145129995800084	2.3601164184180652e-05	-0.0038811930600434956
-0.001145059995800084	1.054751180834269e-05	-0.0041680619719453435
-0.001144989995800084	-0.000376014388616415	-0.006574572920296604
-0.001144919995800084	6.802001442740376e-05	-0.007892132960473848
-0.001144849995800084	7.620027288053671e-06	-0.008647552470670715
-0.001144779995800084	-3.858906788198698e-05	-0.003688456830972395
-0.001144709995800084	2.9800399461330075e-05	-0.004605086008809208
-0.001144639995800084	-0.00036057138338440936	-0.005858786719641328
-0.001144569995800084	-0.0011125953782944286	-0.005954799842029039
-0.001144499995800084	-0.0008658699338267227	-0.005901213581593353
-0.001144429995800084	-0.0010229122991226322	-0.004575358463794794
-0.001144359995800084	-0.0009170308602407933	-0.007452041352041712
-0.001144289995800084	-0.00033659952578158855	-0.006857417862752074
-0.001144219995800084	-0.00025614178884219815	-0.006957028372901848
-0.001144149995800084	5.071246701158265e-06	-0.009406477191691874
-0.001144079995800084	-7.809419074333954e-05	-0.006879091111883847
-0.001144009995800084	-4.772151756566095e-05	-0.0077645168278320026
-0.001143939995800084	0.0002788024777096735	-0.004572582357302565
-0.001143869995800084	0.0008819429257633006	-0.002210311742859623
-0.001143799995800084	0.0006886880335092592	-0.002055278060504518
-0.001143729995800084	0.00021899097567291693	-0.003846651337197406
-0.001143659995800084	-0.00011037559393557512	-0.0018894966022795202
-0.001143589995800084	-0.00017984528815819824	-0.004823701169412741
-0.001143519995800084	-0.00019806329468345906	-0.0038707689152922197
-0.001143449995800084	5.0133166819020475e-06	-0.0010302051854249893
-0.001143379995800084	-6.686430313389388e-05	-0.004274513072767249
-0.001143309995800084	-0.0006300584961663221	-0.0038094532348792337
-0.001143239995800084	-0.0003800503765748309	-0.0021296860940171643
-0.001143169995800084	-0.0007249271157240713	-0.0030570282047207424
-0.001143099995800084	-0.0003063261819300426	-0.004914658973570247
-0.001143029995800084	-0.00018869433392314098	-0.0023550612013553966
-0.001142959995800084	7.791210200883547e-05	-0.002766100555653427
-0.001142889995800084	0.0005798541142577814	-0.0030759219965146548
-0.001142819995800084	3.7535293059139414e-05	-0.005431296460104425
-0.001142749995800084	2.9587661243699894e-06	-0.004080746561294909
-0.001142679995800084	0.0004052493530643129	-0.0033668476722119867
-0.001142609995800084	0.00014599292947155707	-0.0037177569275753503
-0.001142539995800084	-0.00023024262723586914	-0.002538968514685602
-0.001142469995800084	0.00032508406527377375	-0.0028647081891049345
-0.001142399995800084	0.00021648140553007765	-0.005481820399134297
-0.001142329995800084	0.00021579187281618525	-0.004970935523958027
-0.001142259995800084	-7.990794520045905e-05	-0.0015235682724246585
-0.001142189995800084	-0.0006588038476182696	-0.0033428540190227913
-0.001142119995800084	-0.0002344296234508955	-0.0028145841565874684
-0.001142049995800084	0.0002763599181912102	-0.0011111338688829472
-0.001141979995800084	3.401417962555896e-05	-0.003681411702672938
-0.001141909995800084	0.00022289629136108715	-0.003852635799547198
-0.001141839995800084	-0.00046523547743202326	-0.004311039511188388
-0.001141769995800084	-9.742416348391294e-06	-0.004266904762208802
-0.001141699995800084	-0.0001981914258403586	-0.0033168361583556893
-0.001141629995800084	-0.00045946676629796807	-0.002455881613796177
-0.001141559995800084	-0.00046196357730982464	-0.002603522206869382
-0.001141489995800084	-0.0006438428128913454	-0.00209927943434916
-0.001141419995800084	-0.0004095092769215861	-0.0021943430497720863
-0.001141349995800084	-0.000591034793523025	-0.0016508621601462
-0.001141279995800084	-0.0009237107326722991	-0.0016280018424351976
-0.001141209995800084	-0.0006876010336193593	-0.00020480660961347673
-0.001141139995800084	-0.0007504548869402002	0.00026789789036116285
-0.001141069995800084	-0.00069085957245285	0.0005036456368369211
-0.001140999995800084	-0.0007964682104510828	-0.003262793651063353
-0.001140929995800084	-0.0008792962393637778	-0.0019043445721554227
-0.001140859995800084	-0.0003672291117062562	-0.003367497125315051
-0.001140789995800084	-2.292745602283218e-05	-0.004344371251056299
-0.001140719995800084	0.00036600716146727657	-0.003896959358180805
-0.001140649995800084	-0.0003196808367041451	-0.0039002066507609567
-0.001140579995800084	-0.0003305456412740715	-0.005220254910454794
-0.001140509995800084	-0.000549366641849439	-0.0029812607948372094
-0.001140439995800084	-0.0003005030829296482	-0.004333358325800231
-0.001140369995800084	-0.00022102011053624663	-0.003371320860100899
-0.001140299995800084	-0.00027470006143861527	-0.002598952883972601
-0.001140229995800084	9.857508645720832e-05	-0.0061535367921689175
-0.001140159995800084	7.88233751637253e-05	-0.0031788207927955963
-0.001140089995800084	-0.00013751229925595892	-0.004866453216937297
-0.001140019995800084	4.098415552388551e-05	-0.0036484703764160654
-0.001139949995800084	0.0001497516841293941	-0.0022914332308920757
-0.001139879995800084	-0.0002857810795596868	-0.0020123895838701743
-0.001139809995800084	-0.00014895116677761643	2.619885809795334e-05
-0.001139739995800084	-0.0006417468000705859	-0.002492937150221079
-0.001139669995800084	-0.0008395135880651666	-0.0034560696704585133
-0.001139599995800084	-0.0006267764977084681	-0.00407764325646834
-0.001139529995800084	-0.00046840715915053276	-0.0011887557564872536
-0.001139459995800084	-8.524473999169211e-05	0.0005784571966068529
-0.001139389995800084	-5.608128090209227e-05	0.0005600309260607245
-0.001139319995800084	8.209634253918793e-06	-0.0004593209033475066
-0.001139249995800084	0.0001406638885871865	-0.0031463994771768976
-0.001139179995800084	0.00011195546414688283	-0.0019465320090435699
-0.001139109995800084	0.00012561039839519814	-0.006296203470171327
-0.001139039995800084	0.0002700646425781878	-0.002136751128734565
-0.001138969995800084	-8.294248421640982e-06	-0.002264131434368041
-0.001138899995800084	0.00016783055033251095	-0.004038087356824726
-0.001138829995800084	0.0008082329243167861	-0.003880767575592135
-0.001138759995800084	0.0003528961731863649	-0.00392069901732182
-0.001138689995800084	-0.0003216597385101275	-0.005725655343469558
-0.001138619995800084	-7.968006880478635e-05	-0.006278637599188528
-0.001138549995800084	-0.00032279430797430036	-0.005297443002213977
-0.001138479995800084	-0.00045679060708768464	-0.0075542072709325
-0.001138409995800084	-0.0007335784160121559	-0.0065335530816061525
-0.001138339995800084	-0.0006274194021777238	-0.004098486574278602
-0.001138269995800084	-0.00030496002135635777	-0.004161420938607319
-0.001138199995800084	-0.0005671634271093976	-0.00448968499030554
-0.001138129995800084	-0.00033285401719670884	-0.003174069390478209
-0.001138059995800084	-0.00021849685959826205	-0.0045658548430950515
-0.001137989995800084	-0.0002653688926622196	-0.004712891573301512
-0.001137919995800084	-0.00012807686996566198	-0.0015061182565161704
-0.001137849995800084	-0.00035581452529606677	-0.006633517854765931
-0.001137779995800084	-0.00010004611311438358	-0.0032095800795659316
-0.001137709995800084	-4.329284251205224e-05	-0.003873936950740166
-0.001137639995800084	0.00014267257528195225	-0.009570048763967
-0.001137569995800084	0.000173200227231938	-0.0067032895743817785
-0.001137499995800084	0.0005400383029713574	-0.0055724909600042925
-0.001137429995800084	0.0007118590140603715	-0.003314944847791052
-0.001137359995800084	0.0004520996088133162	-0.0045307081036365235
-0.001137289995800084	0.00017153896290480596	-0.0034723484039101324
-0.001137219995800084	-2.8943494404398695e-05	-0.001250933935420649
-0.001137149995800084	0.0001899726704465433	-0.001138133817012858
-0.001137079995800084	-9.756599046356328e-05	-0.004316359975515649
-0.001137009995800084	-0.000174216068637549	-0.0038645400311031444
-0.001136939995800084	-0.00013120850003479166	-0.0008628744032595616
-0.001136869995800084	0.0002587194741529218	-0.004901602039615544
-0.001136799995800084	-0.00022036219603272054	-0.004181079816826799
-0.001136729995800084	5.9172534552666714e-05	-0.0014817939674012972
-0.001136659995800084	0.0003134106726909413	-0.0037845429293524666
-0.001136589995800084	-0.00019561701474422842	-0.005089976726047488
-0.001136519995800084	0.00031878427480188	-0.0020978902375817735
-0.001136449995800084	0.00014893461428004985	-0.0038206375744232173
-0.001136379995800084	-0.0002816484537557671	-0.003962752571904037
-0.001136309995800084	-0.00022497869503729906	-0.002131142507283616
-0.001136239995800084	-7.377234213550107e-05	-0.000648061927087367
-0.001136169995800084	0.0003373048208627233	-0.004819158127303729
-0.001136099995800084	-0.00021345107616994164	-0.0019168797365090612
-0.001136029995800084	-0.0002491192146458022	-0.003946219533848647
-0.001135959995800084	-0.0002511024243548806	-0.005443147532993506
-0.001135889995800084	-0.00011257005907636025	-0.006533823896330526
-0.001135819995800084	-0.0002687707021390038	-0.0055195397938410775
-0.001135749995800084	-0.0001804143467352229	-0.0045173523514805336
-0.001135679995800084	-0.00027729092556058745	-0.006780982495257751
-0.001135609995800084	0.00013746093463914882	-0.004942017713639297
-0.001135539995800084	0.00012450505126892063	-0.0033150398238434037
-0.001135469995800084	-0.0001567033525079765	-0.006504317966085331
-0.001135399995800084	-0.0003656047848166735	-0.004097377534066094
-0.001135329995800084	-0.0002621032575939648	-0.002456010583497509
-0.001135259995800084	-0.00012078090306530349	-0.004648889457884406
-0.001135189995800084	-4.454739509783956e-05	-0.007205489086168634
-0.001135119995800084	-2.7806707453474574e-05	-0.005725070111892093
-0.001135049995800084	0.00039898590215262797	-0.003213824842148029
-0.001134979995800084	9.509716207600869e-05	-0.003939658457908425
-0.001134909995800084	0.00026895032566482524	-0.003708368560767907
-0.001134839995800084	0.00031905204564461933	-0.0030078248886735116
-0.001134769995800084	0.0002786303500647299	-0.00566162047204326
-0.001134699995800084	0.0006787734410807707	-0.003882235312910134
-0.001134629995800084	0.0006911956478207431	0.0003511709276118207
-0.001134559995800084	0.0004537136145200786	-0.0011549872128439713
-0.001134489995800084	0.0002007719776859224	-0.0009459858216312162
-0.001134419995800084	0.00035384222150529397	-0.0009491742770768037
-0.001134349995800084	0.00036544311931461024	-0.002712948314105048
-0.001134279995800084	0.0005428379487566072	-0.000884247130582851
-0.001134209995800084	-0.00018411656885575296	-0.0018268266939230223
-0.001134139995800084	-0.0002834735338634499	-0.004541902331704924
-0.001134069995800084	0.00011741973761789334	-0.0013197546849315646
-0.001133999995800084	-0.00012832529624178923	-0.0031292049624117454
-0.001133929995800084	-0.00039064175963801433	-0.004983424776039986
-0.001133859995800084	0.00020400904159759319	-0.005293251290286495
-0.001133789995800084	0.00029011518671359817	-0.005229354059011717
-0.001133719995800084	0.00028940721568127356	-0.00873351273010285
-0.001133649995800084	9.574585689838291e-05	-0.009280695674077251
-0.001133579995800084	0.0006775688685688456	-0.003256076842760167
-0.001133509995800084	0.0004748094874119492	-0.007462078763435486
-0.001133439995800084	0.00020632315895299284	-0.00811038248081336
-0.001133369995800084	0.00019791185174265866	-0.00532579093206895
-0.001133299995800084	4.230677146912957e-05	-0.006145829585945426
-0.001133229995800084	0.00018269349825773335	-0.006106563979117823
-0.001133159995800084	0.0002159448876078887	-0.004359718642181259
-0.001133089995800084	0.00018583328195621225	-0.005486939855912867
-0.001133019995800084	-4.042710026782944e-05	-0.006660063020178598
-0.001132949995800084	-3.0561685920041984e-06	-0.006651233886611529
-0.001132879995800084	0.00046948825123667236	-0.006057739400100609
-0.001132809995800084	-0.0001146939178531563	-0.004870019861696713
-0.001132739995800084	-0.0004759537545104357	-0.0073367778641026185
-0.001132669995800084	0.00010494826039362731	-0.002689135950479606
-0.001132599995800084	0.00017384398147239958	-0.0009792133695195801
-0.001132529995800084	0.00026325475469260836	-0.005810564303804663
-0.001132459995800084	0.00029607939869231086	-0.0017448881018593634
-0.001132389995800084	0.0003011457395133547	-0.001956305995945508
-0.001132319995800084	0.000325061526578961	-0.0040461045491134925
-0.001132249995800084	0.0008550668640935759	-0.005935290518956708
-0.001132179995800084	0.0006952887451238026	-0.0032715669546447778
-0.001132109995800084	0.00026033429670773686	-0.00418230358829155
-0.001132039995800084	-8.064177972854227e-06	-0.00491966407565671
-0.001131969995800084	-0.0006997139526748433	-0.00409756310340004
-0.001131899995800084	-0.0008686494545332938	-0.0010230389426196403
-0.001131829995800084	-0.0007021862933961659	-0.003196384971699761
-0.001131759995800084	-0.0006769163795311734	-0.0030063944315894546
-0.001131689995800084	-0.0006362816222516776	-0.004653822190750431
-0.001131619995800084	-0.00022403234910723838	-0.00592886441002142
-0.001131549995800084	-0.00038273443544765626	-0.00402843140662928
-0.001131479995800084	-0.0006813484588860565	-0.0050114063520991
-0.001131409995800084	-0.0003374243293039647	-0.003773517341569342
-0.001131339995800084	2.1510693532064818e-05	-0.004990559294030323
-0.001131269995800084	-0.000394697581055138	-0.004056267913047985
-0.001131199995800084	-0.0005290093235811799	-0.003479506117095662
-0.001131129995800084	-0.0005222041929407907	-0.001438574322329103
-0.001131059995800084	4.865726137707218e-05	-0.0031173640606263096
-0.001130989995800084	0.00010077444546440894	-0.002317461713620231
-0.001130919995800084	-8.673517453620323e-05	-0.0019169891405126855
-0.001130849995800084	-6.43702475549872e-05	-0.0031289128808049955
-0.001130779995800084	0.00033256687379017993	-0.005922897797132399
-0.001130709995800084	2.4112827844102492e-05	-0.002671015190268327
-0.001130639995800084	0.000129116004659353	-0.003170495101417614
-0.001130569995800084	6.670977817486326e-06	-0.0007006396727251196
-0.001130499995800084	-0.00032187275461453477	0.004263141987666231
-0.001130429995800084	-0.0006228818038844537	-0.003848374412447535
-0.001130359995800084	-0.00042974840389464297	-0.0001988968356882268
-0.001130289995800084	-0.0004571498571511889	-0.0007413412383687404
-0.001130219995800084	-0.00012567662640108817	-0.005420761174340784
-0.001130149995800084	-0.0001717240186604673	0.00016415861367904218
-0.001130079995800084	0.00012372853470301207	-0.0010473283273985216
-0.001130009995800084	4.808189374591043e-05	-0.002591358276989135
-0.001129939995800084	-9.512435893244904e-05	-0.0037130350579261087
-0.001129869995800084	-0.00031088546463870783	-0.0014766383443483768
-0.001129799995800084	0.00012496483571109563	-0.00044971675104430874
-0.001129729995800084	0.0003960378454445736	-0.003357929452966972
-0.001129659995800084	0.0002272817757178474	-0.001040757151320882
-0.001129589995800084	0.00045691205723375844	0.0008080827480280794
-0.001129519995800084	0.00017635485221094947	-0.0027690101590179747
-0.001129449995800084	-0.00010140343964066317	0.0006275259244090513
-0.001129379995800084	0.0007832323476289287	-0.001225596651154609
-0.001129309995800084	0.0005385476916141728	-8.484831681250224e-05
-0.001129239995800084	0.0003155231950356687	0.001033121331788859
-0.001129169995800084	0.00027804000021789494	-0.0028315369488101237
-0.001129099995800084	0.00031145097502789784	-0.004701697978215057
-0.001129029995800084	2.2189084111503987e-05	-0.0006408190282018259
-0.001128959995800084	0.0001835904672406625	-0.0009352667042490478
-0.001128889995800084	-0.0005942204692206307	-0.0031994550910003612
-0.001128819995800084	-0.0002555352860224888	-0.0002019736188649913
-0.001128749995800084	-9.363302418990705e-05	-0.002127468650878808
-0.001128679995800084	-1.1416796460345103e-05	0.0018362969547518402
-0.001128609995800084	0.0002041606389423023	-9.257339048852797e-05
-0.001128539995800084	-0.00034272084526380104	-0.0006441132617027569
-0.001128469995800084	-0.00011653678897495102	0.0012591546885568578
-0.001128399995800084	4.399638133316458e-05	-0.0009021988327663817
-0.001128329995800084	-0.0002543916455140796	-0.00284714763682107
-0.001128259995800084	-0.00037111475864588735	-0.0019188121610422013
-0.001128189995800084	-0.0002963001160195281	-0.004989204058844928
-0.001128119995800084	-0.0003948846506592361	-0.004222726617506525
-0.001128049995800084	-0.00025039806535942803	-0.0016516218607501635
-0.001127979995800084	-0.0001463161657074359	-0.003540890201944608
-0.001127909995800084	-0.0002727146893108157	-0.0034731840326419398
-0.001127839995800084	3.4302029454250695e-05	-0.005087445413559496
-0.001127769995800084	0.000161085441585214	-0.0017513184555401108
-0.001127699995800084	0.0004605061292117885	-0.002985308127613703
-0.001127629995800084	0.00018017339066848465	-0.006738072710592558
-0.001127559995800084	0.0005207928843888384	-0.004612447143660989
-0.001127489995800084	0.0005074676702585379	-0.0032854617694630375
-0.001127419995800084	0.00010883204990892724	-0.004317634272743398
-0.001127349995800084	-9.977956905291019e-05	-0.0049371327283606195
-0.001127279995800084	-5.3879595528655046e-05	-0.006664487396056655
-0.001127209995800084	0.0005885026105730793	-0.007357900413210834
-0.001127139995800084	0.0003474063365808539	-0.008559896691261231
-0.001127069995800084	0.0009462546939782663	-0.011064492113162402
-0.001126999995800084	0.0005862367942918971	-0.00832350895944596
-0.001126929995800084	0.0007334881693146768	-0.009123875555033675
-0.001126859995800084	0.0009162847971832578	-0.010301351245458458
-0.001126789995800084	0.0006269948169135218	-0.008314172729002386
-0.001126719995800084	0.0007096354758581695	-0.007155495159984722
-0.001126649995800084	0.00016728843471573344	-0.007075294585558784
-0.001126579995800084	0.00019478258373220567	-0.004249199933712844
-0.001126509995800084	0.00022098555609863658	-0.0059819667378071175
-0.001126439995800084	-7.124400459243056e-05	-0.004136868389122715
-0.001126369995800084	0.0001662197472142331	-0.0058045334358376496
-0.001126299995800084	0.00045048791180668464	-0.006286423856105048
-0.001126229995800084	0.00046850277244247265	-0.004383688595199302
-0.001126159995800084	0.0005030744008292553	-0.0030879361773605966
-0.001126089995800084	2.9945235319205493e-05	-0.005032587580307647
-0.001126019995800084	4.75105414121295e-05	-0.00042440814588334927
-0.001125949995800084	-0.00030012216838021775	-0.0004425372606387675
-0.001125879995800084	-0.0003182389401622214	-0.00041029786139064594
-0.001125809995800084	-9.620391811246217e-05	-0.0031998133566543074
-0.001125739995800084	-0.00022922917578218266	-0.002083122121776957
-0.001125669995800084	-3.365053243256789e-05	-0.003546729726676909
-0.001125599995800084	-0.0004636319408625377	-0.004004197573079594
-0.001125529995800084	-0.0005124163261135158	-0.003800861175344588
-0.001125459995800084	-5.628261350774028e-05	-0.0006903791989276259
-0.001125389995800084	-0.00017519975288158272	0.0005621949751403682
-0.001125319995800084	-0.0002257058664902551	-0.0002562277275777082
-0.001125249995800084	-0.0001139555213182474	0.0020133852185705648
-0.001125179995800084	3.466617663247035e-05	0.0001531071314080752
-0.001125109995800084	8.317764991479805e-05	-0.0026224630938299805
-0.001125039995800084	-0.00013661370913050857	-0.0003333995267988096
-0.001124969995800084	-0.00011741917778360089	-0.0019429707175825448
-0.001124899995800084	-0.0002894603621874526	-0.002642500836027168
-0.001124829995800084	0.0001459205661500704	-0.001321754215839969
-0.001124759995800084	0.00023100550420788302	-0.002857812150454711
-0.001124689995800084	-0.000535055013510736	-0.004173014687590568
-0.001124619995800084	0.00032261129216300244	-0.004188582185308354
-0.001124549995800084	0.00020603595069246806	-0.0019776003997270097
-0.001124479995800084	0.0006939231616159597	-0.003227639274666389
-0.001124409995800084	0.0011349753768480648	-0.002191510691512233
-0.001124339995800084	0.0004254980573147245	-0.001964582793187444
-0.001124269995800084	0.0008162579125767808	-0.003567675830228522
-0.001124199995800084	0.0005801543112991377	-0.002444519884729646
-0.001124129995800084	0.00019081146732034707	-0.0030558340558266904
-0.001124059995800084	0.00022221310548931907	-0.005043403626836918
-0.001123989995800084	-3.402951729500916e-05	-0.0033072948391693457
-0.001123919995800084	-0.0004478583543694898	-0.003323710539500789
-0.001123849995800084	-0.00032727786635167394	-0.0015781302320389526
-0.001123779995800084	0.00014578047083829365	-0.0023755101086927145
-0.001123709995800084	5.9813594017213305e-05	-0.0024438441800466956
-0.001123639995800084	-0.00016458238860305176	-0.0029327241671463994
-0.001123569995800084	-0.00017636281188197515	-0.0012378805310224133
-0.001123499995800084	0.00015584061039610017	0.0007074630589317881
-0.001123429995800084	-1.0566059426499971e-05	-0.0014357796472408491
-0.001123359995800084	-0.0006464740119833116	-0.003241631812046213
-0.001123289995800084	-0.0003796708651133084	-0.003120150749298957
-0.001123219995800084	0.0003530235406029485	-0.0027823002268575116
-0.001123149995800084	0.0007583063844672404	0.001019119831296306
-0.001123079995800084	0.0004627853948130126	-0.0008901784967289443
-0.001123009995800084	0.0005280597266745749	-0.004794916976391128
-0.001122939995800084	0.0009069415987198361	-0.0026933184764273807
-0.001122869995800084	0.000636265578563835	-0.000724442234395108
-0.001122799995800084	0.0008439167716960678	-0.004295303809217084
-0.001122729995800084	0.0004409913658562803	-0.006141561267729845
-0.001122659995800084	0.00036157463291798596	-0.00426716876219353
-0.001122589995800084	0.0005983218775056225	-0.0033599222259664595
-0.001122519995800084	0.00042756545719863553	-0.00037222418742851286
-0.001122449995800084	0.0005835283302691879	-0.002894231600687157
-0.001122379995800084	0.0005861970338260484	-0.003967548180336453
-0.001122309995800084	0.0006217482255258765	-0.0036046291289480487
-0.001122239995800084	0.0005589024988105185	-0.003641114998664014
-0.001122169995800084	0.000514706105039671	-0.003662400193879303
-0.001122099995800084	0.0002717334244348927	-0.005627725196056397
-0.001122029995800084	0.0005240382722447479	-0.004887071186950348
-0.001121959995800084	0.0004427124124586114	-0.004330074380762572
-0.001121889995800084	0.0007700406338788548	-0.006515255815752661
-0.001121819995800084	0.000632653598418954	-0.005359753582428546
-0.001121749995800084	4.140965566172996e-05	-0.006294583630902684
-0.001121679995800084	-0.00014612312497223347	-0.0031258232659820916
-0.001121609995800084	0.00014748668675639722	-0.001751660197278322
-0.001121539995800084	0.0002196510725348054	-0.003459214054040439
-0.001121469995800084	0.0005315737462832032	-0.001131488465654145
-0.001121399995800084	0.00043551742215243525	-0.002424954642936826
-0.001121329995800084	-9.9059004624052e-05	-0.002047658257999576
-0.001121259995800084	0.0002548930603477041	-0.0014639043152765653
-0.001121189995800084	0.00037388318967541447	0.0005506848771165908
-0.001121119995800084	0.0003360618906145665	-0.00012243738540529113
-0.001121049995800084	-1.926013464416483e-05	-0.004090104572583874
-0.001120979995800084	-0.0004155693175192768	-0.0039038498350277384
-0.001120909995800084	-0.0001320037614230052	-0.004775285016203146
-0.001120839995800084	-0.0006543482787820376	-0.003517379321845394
-0.001120769995800084	7.840973891085793e-05	-0.00209008813728732
-0.001120699995800084	0.00029635458045156857	-0.002412742452434595
-0.001120629995800084	-0.00010809864716781277	-0.004084786694593222
-0.001120559995800084	-0.0005641702604055745	-0.0017984491847377838
-0.001120489995800084	-0.00044960126804045696	-0.0009394132175578029
-0.001120419995800084	-0.0005611341859242763	-0.005116003611620444
-0.001120349995800084	-0.00029409732214071477	-0.001040789333822795
-0.001120279995800084	-0.00021051238200687965	-0.0005252237046090187
-0.001120209995800084	-0.000381013555089035	-0.005171000747405361
-0.001120139995800084	-0.0006962191942267129	-0.002429191236273914
-0.001120069995800084	-0.0006526789837309719	-0.005434941799168969
-0.001119999995800084	-9.83174563511679e-05	-0.005937552987368862
-0.001119929995800084	-0.00037686331923779566	-0.004830892435829573
-0.001119859995800084	-0.0002415367104694873	-0.0029032509786497277
-0.001119789995800084	-0.00036511385949527684	-0.001795751332856222
-0.001119719995800084	-0.0001097172257345429	-0.0013717960496245634
-0.001119649995800084	-0.00035338721987312354	-0.0031559797298106604
-0.001119579995800084	0.00039354388119008064	-0.003223463822588022
-0.001119509995800084	0.00016514805279044131	-0.002764192240628038
-0.001119439995800084	0.0001204138364081248	-0.0016157601918853326
-0.001119369995800084	-0.0003110576698103389	-0.0021962345706338644
-0.001119299995800084	0.0001677912042822527	-0.00345499342974606
-0.001119229995800084	9.790068795303203e-05	-0.003926027193345249
-0.001119159995800084	0.00045700136304326197	-0.004841864559084759
-0.001119089995800084	0.0004946342181164984	-0.0018431399910228536
-0.001119019995800084	8.342680609419596e-05	-0.002561748894404755
-0.001118949995800084	0.00033787088794081293	-0.0001400087616390053
-0.001118879995800084	0.0002977486293913218	-0.0015320126173633225
-0.001118809995800084	0.0003365377813417293	0.00036944505771756026
-0.001118739995800084	0.0006342589284727209	0.0011596190543901935
-0.001118669995800084	0.000417412340506965	-0.0010943368482522987
-0.001118599995800084	0.0006282963854644669	-0.0015679542863150857
-0.001118529995800084	0.0004305363119250203	-0.0023350429620338105
-0.001118459995800084	0.0005421366784229718	-0.0016790124592653561
-0.001118389995800084	0.00039381260863231306	-0.00274013317423804
-0.001118319995800084	0.0007899785701889578	-0.002580881635702074
-0.001118249995800084	0.000551720086723108	-0.005225893853818599
-0.001118179995800084	0.0002489010403673048	-0.0006809505988376352
-0.001118109995800084	0.000560953820819324	0.0013443918148834575
-0.001118039995800084	-0.00020567639470259771	-0.004303117540835831
-0.001117969995800084	7.922380625193454e-05	5.547997260169932e-05
-0.001117899995800084	0.00031019789462473227	-0.009313057826633319
-0.001117829995800084	0.00014220556259399178	-0.0014235731499487522
-0.001117759995800084	0.00022827621939640753	-0.0036960011089120287
-0.001117689995800084	0.0002840967635850405	-0.0012386598216741068
-0.001117619995800084	0.00024207892880311383	0.0008409809185558811
-0.001117549995800084	0.0009630030709694183	-0.004143050775944334
-0.001117479995800084	-2.956547360936187e-05	-0.0038010575035061353
-0.001117409995800084	-0.0002362384900486374	-0.00010703828584782611
-0.001117339995800084	0.0005858395243960335	-0.0019526828352078554
-0.001117269995800084	4.049028057563788e-05	-0.0027513072771428713
-0.001117199995800084	0.00023000802106396716	-0.001706482962053803
-0.001117129995800084	0.0003223810564230958	-0.0013691742808832272
-0.001117059995800084	0.00015699827208056217	-0.0032059608545985984
-0.001116989995800084	-4.947894861516024e-05	-0.004009688139825977
-0.001116919995800084	0.00010456196242502458	-0.004805779348993313
-0.001116849995800084	-0.000307019964555461	-0.005273751115326603
-0.001116779995800084	-0.0005875069168108871	-0.004492206910662136
-0.001116709995800084	-0.0002928384044529471	-0.0052161490171130954
-0.001116639995800084	-0.0004536334344815043	-0.007258406705074853
-0.001116569995800084	-0.00018901847806345427	-0.006831466252007572
-0.001116499995800084	-0.000653538702562587	-0.006993181523162395
-0.001116429995800084	-0.0008134412623355445	-0.00694645182214473
-0.001116359995800084	-0.000963685515407966	-0.004848499589576537
-0.001116289995800084	-0.0006791964797854158	-0.002130246628313394
-0.001116219995800084	-0.00021704276114558295	-0.0032871087144757524
-0.001116149995800084	-0.0006568717632693592	-0.004134046416972187
-0.001116079995800084	-0.0006813262698342706	-0.004400242612530071
-0.001116009995800084	-0.00013866586665035765	0.0006609838979432806
-0.001115939995800084	-9.319670693544085e-06	-0.0035135377858544793
-0.001115869995800084	-0.00027818166553206914	-0.0032467902794614868
-0.001115799995800084	0.00022186399548990423	-0.000928058156270843
-0.001115729995800084	-5.374658064125433e-06	-0.005039226248304524
-0.001115659995800084	1.0437605836501353e-05	-0.007572707891233205
-0.001115589995800084	0.00028187355879098584	0.0006751906565935036
-0.001115519995800084	-0.00035138060856489047	-0.0026024633081860567
-0.001115449995800084	-0.00016405559743518192	-0.0013663180541505571
-0.001115379995800084	-2.3147386914206888e-05	0.00012283993101476406
-0.001115309995800084	6.99734425717797e-05	-0.0013924578437910927
-0.001115239995800084	-0.0003304223998596088	-0.002187936786475621
-0.001115169995800084	-0.00035795347063596666	-0.0054862530464227606
-0.001115099995800084	-1.9658755253089473e-05	-0.004961359061767487
-0.001115029995800084	0.00025776742831099637	-0.0025710202511037695
-0.001114959995800084	0.00023745269223978272	-0.0015982325880668131
-0.001114889995800084	-2.6298276569819423e-05	-0.0022700495111181375
-0.001114819995800084	-3.9346582749452324e-05	-0.003324977289876943
-0.001114749995800084	-6.931833951482674e-05	-0.005494068291284659
-0.001114679995800084	0.00027337510658888953	-0.004306344736230653
-0.001114609995800084	0.00020453340238296052	-0.007604764918581572
-0.001114539995800084	0.00013807868600787147	-0.003016661694161323
-0.001114469995800084	2.729051939042884e-05	-0.005167768529527024
-0.001114399995800084	3.179189038432265e-06	-0.005136652653740267
-0.001114329995800084	-0.00024747524748349424	-0.0006547379658303487
-0.001114259995800084	-0.00039286819270237613	-0.0010959823566329785
-0.001114189995800084	0.00020062229726579007	-0.0022447816945504423
-0.001114119995800084	2.046933022000715e-06	-0.0036049233349210357
-0.001114049995800084	0.0001297638213541918	-0.004260446165314213
-0.001113979995800084	0.00031884878455731874	-0.010541059093123372
-0.001113909995800084	0.0001910905739785739	-0.00868007001312742
-0.001113839995800084	0.000495960604026121	-0.00753340515292962
-0.001113769995800084	0.0003133502869652742	-0.009960318695464397
-0.001113699995800084	0.00041024516971557894	-0.008342469700915305
-0.001113629995800084	0.00038507273888314193	-0.006171701704431635
-0.001113559995800084	0.00016085455012327608	-0.0023040819174856486
-0.001113489995800084	0.0002610374936267257	-0.00879865281825513
-0.001113419995800084	0.00028670730460205525	-0.008619288519341494
-0.001113349995800084	0.0001517108335627993	-0.006470587394438681
-0.001113279995800084	0.0002657193693300791	-0.007464629848495053
-0.001113209995800084	0.0006787539157552794	-0.007085353473316456
-0.001113139995800084	0.0005792760184981084	-0.0030482634783296613
-0.001113069995800084	0.0007467055040217134	-0.003952932176866285
-0.001112999995800084	0.0007679302765719731	-0.007996238999191193
-0.001112929995800084	0.000706780591826813	-0.006200039841907818
-0.001112859995800084	0.0005293969644771068	-0.0030735101245205816
-0.001112789995800084	0.000651403424680498	-0.005492955653382197
-0.001112719995800084	0.0005334972993157352	-0.004826163804611303
-0.001112649995800084	0.00045376075608098227	-0.006570405918198872
-0.001112579995800084	0.000351426086607095	-0.0053832716322176205
-0.001112509995800084	0.0004098546117780616	-0.002888528314713419
-0.001112439995800084	0.0002526831297692643	-0.004028830586637629
-0.001112369995800084	-0.0005352054857040456	-0.0030995866434194042
-0.001112299995800084	-0.0006727723995164842	-0.0012668292309278662
-0.001112229995800084	0.0002189709392374709	0.0028039750021249528
-0.001112159995800084	-0.00011127303481952567	-0.003276665348752846
-0.001112089995800084	-0.0003624502149187708	0.00470607684810751
-0.001112019995800084	-6.57929293918437e-05	0.0016147502952228467
-0.001111949995800084	-7.807147794819706e-05	-0.000565568425852676
-0.001111879995800084	0.00010179654576466427	-0.0001871167366362234
-0.001111809995800084	0.0004997082311510041	-0.0008378962198509638
-0.001111739995800084	0.00041667804580813444	-0.0037203061065405846
-0.001111669995800084	0.0002749523905745942	-0.003589999880864193
-0.001111599995800084	0.0001864039867974046	-0.00381880900746992
-0.001111529995800084	0.0001906436180774904	-0.0028558359568062286
-0.001111459995800084	-0.00014229283410691	0.0004533815570838632
-0.001111389995800084	-0.0007594534270518819	0.00033343534896279376
-0.001111319995800084	-0.000425569728411885	-0.003518872586931185
-0.001111249995800084	-0.0002407353480099372	-0.001853090011509872
-0.001111179995800084	-0.0005847643513291779	-0.005431163237200108
-0.001111109995800084	-0.0008381856963106899	-0.006837107089321472
-0.001111039995800084	-0.00041671531393260686	-0.0038167156990854107
-0.001110969995800084	-6.206264040897577e-05	-0.0026279151376174576
-0.001110899995800084	-0.0008336369157277403	-0.0030126143780344772
-0.001110829995800084	-0.0008437731223289244	-0.0038653510132175576
-0.001110759995800084	-0.0002646483926499485	-4.527387628281e-05
-0.001110689995800084	-4.566134088471295e-05	-0.0016599839922005054
-0.001110619995800084	-0.0003423578475009251	-0.0037392926958911272
-0.001110549995800084	-0.0003144919953394761	-0.0021450975215604067
-0.001110479995800084	-0.00034730007048342697	-0.0003568795274830359
-0.001110409995800084	-0.00031317884509391293	-0.003066700750800663
-0.001110339995800084	-6.696170071134395e-05	-0.0020264880853107024
-0.001110269995800084	-0.00039425138819872515	-0.00035522004292440145
-0.001110199995800084	-0.0003666538898596762	-7.998478803724319e-05
-0.001110129995800084	-0.00018958118223312524	-0.0021829227999314023
-0.001110059995800084	-8.315539351561934e-05	-0.003341281230146604
-0.001109989995800084	-0.0002657398353888623	-0.002981536657565384
-0.001109919995800084	-0.00031453346163034135	-0.0004736218641098185
-0.001109849995800084	-0.00023388308004247308	-0.0020252328318815086
-0.001109779995800084	-0.00012853343460050485	-0.0016570441485208283
-0.001109709995800084	0.00014204225471761508	0.0007087729083408749
-0.001109639995800084	-0.0005847051692606141	-0.003555813924605416
-0.001109569995800084	1.3851939685665502e-05	-0.005783859672902276
-0.001109499995800084	-0.00020243148485668574	-0.0018795783298152016
-0.001109429995800084	-0.0001905376845190444	-0.0014904729302913507
-0.001109359995800084	0.00023172787693942316	-0.0010453369818093502
-0.001109289995800084	-2.8269325979029854e-06	0.0001285120524567469
-0.001109219995800084	-8.932881228306894e-05	-0.0027245241401378196
-0.001109149995800084	0.00021104206471632693	-0.005719175967003814
-0.001109079995800084	-5.551821385873343e-06	-0.00489759295664455
-0.001109009995800084	0.00017216533606673697	-0.0057398404966740885
-0.001108939995800084	-0.000501896070608414	-0.007840062484154493
-0.001108869995800084	-0.0003764822579485562	-0.00921157035033219
-0.001108799995800084	-3.224725203596334e-05	-0.008607554764465888
-0.001108729995800084	-1.9758106240618875e-05	-0.009367337207973513
-0.001108659995800084	0.0002629478005407133	-0.007328820403887767
-0.001108589995800084	0.00028469199574697397	-0.00823358154374135
-0.001108519995800084	3.1926516343023885e-05	-0.005826966613064656
-0.001108449995800084	-3.86670258991719e-05	-0.004493285787831005
-0.001108379995800084	6.602751264146831e-05	-0.007481519380583865
-0.001108309995800084	-0.00021192313877303374	-0.006985015621729617
-0.001108239995800084	-0.00016546133644376084	-0.003940820053909009
-0.001108169995800084	-0.00013809558987560263	-0.00494035270232121
-0.001108099995800084	-0.00010282166994830654	-0.005830914797577204
-0.001108029995800084	0.00016366379232406325	-0.006292852153610115
-0.001107959995800084	0.0006333827812790492	-0.005512063799052861
-0.001107889995800084	0.0003590889783876667	-0.00561757608046805
-0.001107819995800084	1.9874463877206852e-05	-0.00645563185424321
-0.001107749995800084	-0.00029706496362499	-0.005636812869598774
-0.001107679995800084	-9.86316041557701e-05	-0.004239727507851335
-0.001107609995800084	-0.0005358217904323019	-0.0008814207295021731
-0.001107539995800084	-0.00045975144888863237	-0.00020825396894018382
-0.001107469995800084	-0.0002557689585667986	0.000794350100553201
-0.001107399995800084	-0.0002948500927351453	-0.002149268891831773
-0.001107329995800084	-0.00028501421372443414	-0.003959230656308935
-0.001107259995800084	-0.0006196812549491002	-0.002798581430258261
-0.001107189995800084	-0.0003887728511778295	-0.0019758805426671154
-0.001107119995800084	-0.0002047715783777751	-0.0027327798260087413
-0.001107049995800084	-5.738035386180012e-05	-0.004649070863041537
-0.001106979995800084	-0.00011837843256477496	-0.007661786013072769
-0.001106909995800084	-9.679227115554091e-05	-0.007689060389109756
-0.001106839995800084	-0.0006667338033464329	-0.006269423071411883
-0.001106769995800084	-0.00033124682713414746	-0.006081138393951248
-0.001106699995800084	-0.0003746246488765375	-0.00772470884712771
-0.001106629995800084	-1.8685834391241053e-06	-0.010441294519345095
-0.001106559995800084	-0.0001443823740697746	-0.007707760499674931
-0.001106489995800084	-0.00013653099829141443	-0.007425025126256245
-0.001106419995800084	0.00032688587018026016	-0.006604874195470398
-0.001106349995800084	-0.00017543836200933867	-0.0047890699072157305
-0.001106279995800084	-0.0004781559641967707	-0.0047579145048247925
-0.001106209995800084	-8.164423150972955e-05	-0.007030585099650357
-0.001106139995800084	-0.00041788967140275225	-0.0073048564918921826
-0.001106069995800084	-0.00027415150417083023	-0.0042629319626479095
-0.001105999995800084	-0.00021713354061785823	-0.0022579565586655624
-0.001105929995800084	-0.000225422059502997	-0.0035009123498611306
-0.001105859995800084	0.00012608701846211865	-0.0024234376454694987
-0.001105789995800084	-0.00018697015084591	-0.005375926842515698
-0.001105719995800084	-0.0005093395139712559	-0.003687427862943142
-0.001105649995800084	-0.00017209486884514215	-0.0028491765256660724
-0.001105579995800084	-0.00023594435231078637	-0.003940921228485743
-0.001105509995800084	-0.0006018041061127672	-0.0009099049792371768
-0.001105439995800084	-0.00040586995677299926	-0.0009698839670480747
-0.001105369995800084	-0.00020951607140650672	-0.002107462729113992
-0.001105299995800084	-5.03483076992111e-06	-0.0026927717484879457
-0.001105229995800084	0.00040109870965937067	-0.0021625303989831475
-0.001105159995800084	0.00035687918191116684	-0.0015224697506449746
-0.001105089995800084	0.000252728548797287	-0.004743984680989768
-0.001105019995800084	0.00029756348966463396	-0.0030750860271321493
-0.001104949995800084	0.0005256402501572849	-0.002730499027961743
-0.001104879995800084	0.0005443923518934365	-0.0031095997230617613
-0.001104809995800084	0.0001393781367135433	-0.007977018764239898
-0.001104739995800084	0.00026111694633562064	-0.0024104497610575397
-0.001104669995800084	0.0006224481734201106	-0.0062744282440323216
-0.001104599995800084	0.000400117677052044	-0.0035832543583049653
-0.001104529995800084	0.00036647541669565276	-0.004598933200282834
-0.001104459995800084	0.00049220443024159	-0.004209098817991864
-0.001104389995800084	0.0006404994429116298	-0.0053587161691569475
-0.001104319995800084	0.00011185655427910937	-0.006605536766593278
-0.001104249995800084	0.0005435507302841635	-0.0046283475506115074
-0.001104179995800084	0.00027962058486363773	-0.004835653853749839
-0.001104109995800084	0.00014112379455387416	-0.0037685062018893278
-0.001104039995800084	0.00034307213432403143	-0.002023004533997131
-0.001103969995800084	0.00018746920059903958	-0.0028036680867331303
-0.001103899995800084	0.00010857871472914496	-0.0038777868305881103
-0.001103829995800084	0.00045493155846265383	-0.0032172551762989867
-0.001103759995800084	-0.00033904676137714115	-0.0022638340466933442
-0.001103689995800084	0.00015250665877236162	-0.003165405877871066
-0.001103619995800084	0.0005265495430506201	-0.0030031536699704335
-0.001103549995800084	0.00032639587294212277	-0.005472835420281524
-0.001103479995800084	-8.348997673121705e-06	-0.003214536455263056
-0.001103409995800084	-0.00011226232211146763	-0.005843851070443831
-0.001103339995800084	0.00033762553824358916	-0.005966579604159939
-0.001103269995800084	0.00012124696909581951	-0.004584621784861186
-0.001103199995800084	-8.573009356706308e-05	-0.00722507230585673
-0.001103129995800084	-1.8637740219192312e-05	-0.0031395232121655525
-0.001103059995800084	4.738549571745576e-05	-0.005129070534999521
-0.001102989995800084	-0.00021451321482680562	-0.006512581180785032
-0.001102919995800084	-0.00029632688427631967	-0.006770839580124245
-0.001102849995800084	1.3082119957870698e-05	-0.006348150983739641
-0.001102779995800084	-0.00030047072757812535	-0.008346969732540618
-0.001102709995800084	-0.00040538468126915264	-0.002957545424588824
-0.001102639995800084	-0.00021063338278265673	-0.004733081104248858
-0.001102569995800084	-0.0002658930813592193	-0.004237965468278586
-0.001102499995800084	-0.00017271101266121052	-0.0072013983057861095
-0.001102429995800084	-0.00015077042356376362	-0.007017544787490696
-0.001102359995800084	0.00025297193869574397	-0.007579312765320551
-0.001102289995800084	7.060035276989242e-05	-0.004525557763032447
-0.001102219995800084	-0.0003582848446553382	-0.00473223730169375
-0.001102149995800084	0.0002515685941198522	-0.00410998679883851
-0.001102079995800084	0.0005180306561205791	-0.0023953075055595996
-0.001102009995800084	0.0003176294291933555	-0.0034978236054408764
-0.001101939995800084	0.0002438189463538931	-0.0032182746941076495
-0.001101869995800084	0.00022208665308346182	-0.004216894792389569
-0.001101799995800084	-0.00022034673069059937	-0.005817576066374469
-0.001101729995800084	-0.0006671161605734931	-0.0026000121065279888
-0.001101659995800084	-0.0002753778347986547	-0.0005275860868877091
-0.001101589995800084	-0.0002907086921104903	-0.003469459962996197
-0.001101519995800084	-0.0002310662214884016	-0.004821635844704986
-0.001101449995800084	-0.00016755107895047598	-0.005796017758168687
-0.001101379995800084	-7.36038995596298e-05	-0.0061154573786787415
-0.001101309995800084	0.00018310661928124203	-0.0031088428078778047
-0.001101239995800084	-9.591938182597409e-05	-0.004344752926097664
-0.001101169995800084	-0.00010460916311168257	-0.0009347208753639456
-0.001101099995800084	-0.0002516207827783595	-0.0005403144068771306
-0.001101029995800084	-0.000312529024039023	-0.003104511544433077
-0.001100959995800084	-0.0003123814150859132	-0.0030580069394568893
-0.001100889995800084	-0.00026701987718377897	-0.0012874696261020503
-0.001100819995800084	0.00014831390319974632	0.00011856606416017602
-0.001100749995800084	-0.00037221671367694813	-0.0032941409873805585
-0.001100679995800084	-8.709061416503049e-05	-0.003996349152749113
-0.001100609995800084	0.00036897790972242715	-0.0021504586829410475
-0.001100539995800084	0.00044167280178502286	-0.005976292314543231
-0.001100469995800084	0.0003738658210226417	-0.0060580884467995545
-0.001100399995800084	0.00023436441497243172	-0.006040473672303632
-0.001100329995800084	0.0002943131088516419	-0.008533331879112049
-0.001100259995800084	-0.00019564967295578858	-0.004319799941539392
-0.001100189995800084	-0.00019511803122632048	-0.006739256485626027
-0.001100119995800084	0.000347765106875468	-0.006692148216297397
-0.001100049995800084	-0.00036474615316849107	-0.006402868182474976
-0.001099979995800084	-0.00039494147790200356	-0.0062242472007369674
-0.001099909995800084	6.645018985655779e-05	-0.0071116510515590306
-0.001099839995800084	7.178553606656849e-05	-0.0037310245467315037
-0.001099769995800084	-0.00021693716965939078	-0.005123065676534907
-0.001099699995800084	-0.0003025467348188704	-0.008036060735471922
-0.001099629995800084	0.00011565922247614532	-0.0029811190537749666
-0.001099559995800084	0.00016048440877030685	-0.003586770355538307
-0.001099489995800084	-0.0002612208822850305	-0.004130417060844839
-0.001099419995800084	6.98479323473944e-05	-0.004504920000229654
-0.001099349995800084	0.0005380619409476033	-0.001548196571790457
-0.001099279995800084	0.00017898033529573087	-0.004457424645436228
-0.001099209995800084	0.0001951073492121299	-0.0076999758305877014
-0.001099139995800084	0.00045619905439456997	-0.005765976756760502
-0.001099069995800084	0.00030490944573886305	-0.006328682540921447
-0.001098999995800084	-0.00023167241926312873	-0.008899831470708839
-0.001098929995800084	-0.00023838763870467398	-0.005224496618422736
-0.001098859995800084	0.00012281687612083553	-0.0015817646124723478
-0.001098789995800084	-9.495899531536835e-05	-0.0016317172347376455
-0.001098719995800084	-0.0003356672668896567	-0.005926831751577075
-0.001098649995800084	2.6082821763961446e-05	-0.0030446922978533803
-0.001098579995800084	-0.0005518889611481658	-0.0021938829914708658
-0.001098509995800084	-0.0004045908755224896	-0.006274627285336535
-0.001098439995800084	6.7968714190259e-05	-0.0033849760979380666
-0.001098369995800084	-0.000270086367818943	-0.0013118065931170988
-0.001098299995800084	-0.00021421904246498254	-0.003310447875230926
-0.001098229995800084	0.00023085749009791134	-0.00015732913025527504
-0.001098159995800084	0.00021978118009973496	0.0010103475787251446
-0.001098089995800084	0.00015087022193783025	-0.0012055736584040979
-0.001098019995800084	4.903415094934623e-05	-0.0026348725383428325
-0.001097949995800084	0.0001030408647674771	-0.003175482999462529
-0.001097879995800084	-2.7612786492337005e-05	-0.005566292479797228
-0.001097809995800084	4.182205273405389e-05	-0.0038030811371377315
-0.001097739995800084	-8.7621240673668e-05	-0.0033790122762058024
-0.001097669995800084	-0.000531999199013619	-0.005874989125304949
-0.001097599995800084	-0.0003422253275502254	-0.0038225307864058872
-0.001097529995800084	-0.0005080706520254207	-0.0058737139839741105
-0.001097459995800084	-0.00020195873507447486	-0.002973018277564966
-0.001097389995800084	-0.00017532893951911465	-0.005058626463822963
-0.001097319995800084	-0.0003850453108617188	-0.004711427994197921
-0.001097249995800084	-3.479486002204954e-05	-0.002500654086267618
-0.001097179995800084	6.557160985291818e-05	-0.0005659950314189636
-0.001097109995800084	-0.00011885273908938941	-0.0027872196872775166
-0.001097039995800084	0.00011112068373806743	-0.0038743942856864716
-0.001096969995800084	0.0001891455346375994	-0.002487230971124568
-0.001096899995800084	-0.00027501842330831963	0.0014135900225721008
-0.001096829995800084	-0.00016368827481268926	-0.0017149258311760032
-0.001096759995800084	-0.00010237832993826567	-0.0005214242101495321
-0.001096689995800084	0.00022016106281153654	-0.003611690090095758
-0.001096619995800084	0.00034318904751355855	-0.004024224654906491
-0.001096549995800084	2.878144465880272e-05	-0.0013176519605154163
-0.001096479995800084	-0.00018297171273762896	-0.004085664331556494
-0.001096409995800084	-1.9106020249137527e-05	-0.0015331088162991694
-0.001096339995800084	-6.436400592827584e-05	-0.0017157718692753766
-0.001096269995800084	-0.00039293501420231523	-0.002491748272701492
-0.001096199995800084	0.0001950103415162489	-0.005299061439329968
-0.001096129995800084	-0.00027853030423084346	-0.0006649430195603126
-0.001096059995800084	-6.424432346609162e-05	-0.0027231338017807086
-0.001095989995800084	-2.9899632234649314e-05	-0.0016868671276884437
-0.001095919995800084	0.0003367749159499262	-0.007748258975345663
-0.001095849995800084	9.470125065440007e-05	-0.008051939420488376
-0.001095779995800084	-0.00043435081548353363	-0.009596016094322684
-0.001095709995800084	-0.00024684811979024465	-0.006257921288887937
-0.001095639995800084	-0.0006406217676838158	-0.005150006738475128
-0.001095569995800084	-0.0004183171526417697	-0.004360400212996789
-0.001095499995800084	-0.0004906762001247572	-0.004108825077000481
-0.001095429995800084	-0.00042399187822462147	-0.004547080633755498
-0.001095359995800084	-0.0006478636043410721	-0.0040577953780912375
-0.001095289995800084	-0.0004706722503077019	-0.006134631690414852
-0.001095219995800084	-0.0005909870542531887	-0.004260657562587216
-0.001095149995800084	-0.0005510003471090415	-0.0030250063180257986
-0.001095079995800084	-0.0003765516286899917	-0.004013358897886324
-0.001095009995800084	4.7411520972717003e-05	-0.0026508654349831832
-0.001094939995800084	7.861573925274163e-05	-0.0044505132471128715
-0.001094869995800084	-0.0003299162888928373	-0.005784317520792869
-0.001094799995800084	0.00021916743329893328	-0.0030678477395720397
-0.001094729995800084	0.0007344607820652141	-0.002928001212885262
-0.001094659995800084	0.00027191774183733315	-0.004085280227176833
-0.001094589995800084	-0.00015364120711200895	-0.0005883727341662921
-0.001094519995800084	0.00010936706917538555	-0.004697666169160165
-0.001094449995800084	-1.8486121807116252e-05	-0.0025461379630645786
-0.001094379995800084	0.0003737791890557022	-0.003120099914996106
-0.001094309995800084	0.00011432472635291714	-0.005945359186036177
-0.001094239995800084	0.00012735637289286198	-0.0053990471899376
-0.001094169995800084	0.0002757292053080968	-0.004953993631420038
-0.001094099995800084	-5.4039612315672736e-05	-0.009974819068522812
-0.001094029995800084	-0.00016002656256873177	-0.007428822182507759
-0.001093959995800084	-7.470632805017253e-05	-0.007883381389168682
-0.001093889995800084	-0.0005555004533107528	-0.011018846831504822
-0.001093819995800084	-0.0003289811915057081	-0.005252367681787913
-0.001093749995800084	-0.0005921098140089123	-0.00464309981229101
-0.001093679995800084	-0.0005813916676412432	-0.0043925077284064345
-0.001093609995800084	-0.0004434029196942401	-0.00263529079094757
-0.001093539995800084	-0.0007686658841108392	-0.006356518780605881
-0.001093469995800084	-0.0005106451882947969	-0.006225934085071036
-0.001093399995800084	-0.000653631040371195	-0.0044528319474631236
-0.001093329995800084	-0.0004907548122767181	-0.005504461038966192
-0.001093259995800084	7.278550323544205e-05	-0.0033017742572940805
-0.001093189995800084	-0.00017701283281223665	-0.003629901867550904
-0.001093119995800084	-0.0005268977426842273	-0.002610158222460603
-0.001093049995800084	-0.00042780891447284945	-0.004531901938209512
-0.001092979995800084	-0.0003119576216752443	-0.0031967514383444105
-0.001092909995800084	-0.000635461881547088	-0.002620013382722472
-0.001092839995800084	-1.9783270608290394e-05	-0.000823748147909776
-0.001092769995800084	9.377667549436191e-05	-0.0006827136853945338
-0.001092699995800084	0.0003863573215438893	-0.00156540796045704
-0.001092629995800084	2.201619452329657e-05	-0.002557200463493674
-0.001092559995800084	-0.00014415700080559505	0.0006342252167650314
-0.001092489995800084	0.00018535247906299312	-0.0013753075864906268
-0.001092419995800084	-2.4536936690352215e-05	-0.0014661309965686366
-0.001092349995800084	-7.46229800316928e-05	-0.0033385110166637725
-0.001092279995800084	-0.00011639220887334612	-0.007300667620138324
-0.001092209995800084	4.008584978202745e-05	-0.0016698876626663017
-0.001092139995800084	-0.00020502035285876005	-0.002592628100955692
-0.001092069995800084	-0.0004139169335664545	-0.002624065741998051
-0.001091999995800084	-9.43058605034186e-05	-0.0055054702194318045
-0.001091929995800084	-0.0002527446489993484	-0.0050428290605368945
-0.001091859995800084	-0.00014506599933313823	-0.006730904261235069
-0.001091789995800084	0.0001672706464666566	-0.0050435946971429625
-0.001091719995800084	0.00017389106122313883	-0.00294357175391526
-0.001091649995800084	-1.1843579725319953e-05	-0.003387338641560844
-0.001091579995800084	-0.00037897068224217097	-0.004771667990772123
-0.001091509995800084	-0.00020310020332028504	-0.003115321815319994
-0.001091439995800084	0.0005858546684392399	-0.002382491012048208
-0.001091369995800084	0.0005097182174869394	-0.004524317330829205
-0.001091299995800084	0.0003491346740557175	-0.0016477126763541825
-0.001091229995800084	0.00021394042152617088	-0.004103739722875868
-0.001091159995800084	0.00039429185428500895	-0.003961136594629244
-0.001091089995800084	0.0005107322670626399	-0.004346489637551121
-0.001091019995800084	0.0006306418143143027	-0.0031455723732319385
-0.001090949995800084	0.000116684976330026	-0.0023904541835290546
-0.001090879995800084	-5.1383161599733126e-05	-0.004656785111836609
-0.001090809995800084	-4.5063757369235224e-05	-0.0035455812927959146
-0.001090739995800084	-0.00010733423474417603	-0.0035074908080106517
-0.001090669995800084	-2.9263421374098802e-05	-0.007417650101120694
-0.001090599995800084	-0.0002613395956432227	-0.002901796343247352
-0.001090529995800084	0.000299131606796997	-0.0027456033018369587
-0.001090459995800084	0.0005205372025275567	-0.0025561574718620957
-0.001090389995800084	4.2263988967323126e-05	0.0007705014659511016
-0.001090319995800084	0.0002672356893031146	-0.0027401332834307156
-0.001090249995800084	0.000650351086945791	-0.000649041325036989
-0.001090179995800084	0.00014760036102371446	-0.004097084943735686
-0.001090109995800084	-6.918940882151064e-05	-0.0025195104912032274
-0.001090039995800084	-0.00010235836637570778	-0.005357986067001521
-0.001089969995800084	-0.0002614445941269192	-0.0043081531535178455
-0.001089899995800084	-0.00015225166686972863	-0.004251928068738627
-0.001089829995800084	-9.850943400412516e-05	-0.0037758470430068716
-0.001089759995800084	0.00012132276332688965	-0.005426243773470658
-0.001089689995800084	0.000658791251380651	-0.007518702354152328
-0.001089619995800084	0.0005193110283107592	-0.005566328588877473
-0.001089549995800084	0.00037799082517135717	-0.0051325798113438376
-0.001089479995800084	0.00020090328192981296	-0.007987295342679853
-0.001089409995800084	0.00042729977302108515	-0.006435203361249561
-0.001089339995800084	0.0007640934953571927	-0.004081701515253184
-0.001089269995800084	0.0008714527150066716	-0.007296023891308453
-0.001089199995800084	0.0002518956257670006	-0.00757759289994036
-0.001089129995800084	-0.00017586960803783386	-0.010574795332249108
-0.001089059995800084	0.00014246988141026473	-0.006141538216592272
-0.001088989995800084	0.00025261855209016403	-0.006209018256613322
-0.001088919995800084	0.0005254010219208806	-0.009181933262899844
-0.001088849995800084	0.0006158234090382877	-0.007604786254738281
-0.001088779995800084	0.0005386184462671203	-0.007929357777214142
-0.001088709995800084	0.0004589046131597844	-0.011878796361172136
-0.001088639995800084	0.0002389798489414148	-0.008239157197078902
-0.001088569995800084	0.00028348802642577355	-0.006886333226644029
-0.001088499995800084	0.0003477930789841976	-0.007809419726534703
-0.001088429995800084	0.00013690085860069582	-0.00614776502124506
-0.001088359995800084	0.00015354239586487783	-0.0021220528883453375
-0.001088289995800084	0.00030454685751032793	-0.0009892701749211975
-0.001088219995800084	-0.00016326041951314753	-0.0019741313882584255
-0.001088149995800084	0.0001400826154849498	-0.0013314995902367424
-0.001088079995800084	2.894557881887257e-05	-0.003423759161655165
-0.001088009995800084	-0.0005324582170951695	-0.003969058336504622
-0.001087939995800084	-0.00022626625381130035	-0.005746845391171935
-0.001087869995800084	-0.0002713646017547222	-0.005739183971418839
-0.001087799995800084	0.0001998636819371371	-0.0034772647528259863
-0.001087729995800084	0.00029660667397274956	-0.0009373241738901139
-0.001087659995800084	-0.00014388434794566012	-0.002674749927417489
-0.001087589995800084	-5.753658586167904e-05	-0.004385353513709815
-0.001087519995800084	-0.0001751887635605537	-0.003049961546453368
-0.001087449995800084	-0.0003423590964873484	-0.004179924966080321
-0.001087379995800084	-0.0005693679824628009	-0.005434332103231883
-0.001087309995800084	-0.0006440835098087866	-0.004598747371577569
-0.001087239995800084	-6.948095063170093e-05	-0.003628988893804179
-0.001087169995800084	7.510600657871284e-05	-0.002913490045814321
-0.001087099995800084	8.889692793330739e-05	-0.0036913625848481505
-0.001087029995800084	-0.0006902308736284547	-0.0050747401329151644
-0.001086959995800084	-0.0005367818850057115	-0.0013949569129430828
-0.001086889995800084	-0.00033986076805294805	-0.00318451194958272
-0.001086819995800084	-0.0002652245734321517	-0.006699556363223786
-0.001086749995800084	-0.0004626439721700894	-0.005133001931956719
-0.001086679995800084	-0.0006392872216350576	-0.002157737982408204
-0.001086609995800084	-0.001110534723112145	-0.00416919287740139
-0.001086539995800084	-0.000835128713608165	-0.004326359455530078
-0.001086469995800084	-0.0008330759182950403	-0.0060469385073109215
-0.001086399995800084	-0.0006294937358693998	-0.0005271584382907745
-0.001086329995800084	-0.0002736800055449713	-0.0014776471797889816
-0.001086259995800084	-0.00026769510957557564	-0.0015093498885837325
-0.001086189995800084	-9.572134019735924e-05	-0.004280474615915883
-0.001086119995800084	-0.00022387109896630485	-0.003426966351712181
-0.001086049995800084	-0.0005526567524718268	-0.0047573407770165116
-0.001085979995800084	0.00019266291880901725	-0.0003820000123039266
-0.001085909995800084	0.0004635568668855334	-0.0029909431959955187
-0.001085839995800084	0.00034980740223711156	-0.0032970082945067017
-0.001085769995800084	0.0005060131213795268	-0.0007293372017780653
-0.001085699995800084	8.223325838911848e-06	-0.0020901328247122375
-0.001085629995800084	0.00025606892458579934	-0.0030589057091791813
-0.001085559995800084	-4.026601637141308e-05	-0.001693577071968779
-0.001085489995800084	0.0001535183698809892	-0.003288755635524017
-0.001085419995800084	0.00022997207499245647	-4.8197188634003375e-05
-0.001085349995800084	0.0005160306543272575	0.0019172434364340262
-0.001085279995800084	0.00045995071435156085	-0.00227814391089552
-0.001085209995800084	0.00047628999393268043	-0.002303617510007461
-0.001085139995800084	0.0003965140522424131	-0.0031332949353919527
-0.001085069995800084	0.00018403431334356252	-0.0041778862880378674
-0.001084999995800084	0.0002744227692142211	-0.003880932716579015
-0.001084929995800084	0.0003474698743629591	-0.004244637744086601
-0.001084859995800084	1.2705094194621962e-05	-0.006707336072991007
-0.001084789995800084	-7.66591783738574e-06	-0.006017531592485936
-0.001084719995800084	0.0001280914903811207	-0.0059120128339753865
-0.001084649995800084	0.00032426536862729477	-0.0045492322151530085
-0.001084579995800084	0.0002876370021449806	-0.0038624806182144976
-0.001084509995800084	0.00036151179083401965	-0.0033084679619865454
-0.001084439995800084	5.749827465832752e-05	-0.001379458601530194
-0.001084369995800084	0.00031021004778246315	-0.002406116627838707
-0.001084299995800084	8.751340830438589e-06	-0.0058693787812266265
-0.001084229995800084	-1.7384863115479812e-05	-0.00456746832738876
-0.001084159995800084	7.416230663198365e-05	-0.0026815321980483684
-0.001084089995800084	-0.0004107410067091103	-0.0016773479891461357
-0.001084019995800084	-0.0008357383843636461	-0.005733991193748691
-0.001083949995800084	-0.0004772648376294259	-0.0037470425757259655
-0.001083879995800084	-0.0005314994846369441	-0.0027532246947347162
-0.001083809995800084	-0.0005999741364768578	-0.004048855349002057
-0.001083739995800084	-0.000663943686682611	-0.0029809135893963654
-0.001083669995800084	-0.0005028669259990829	-0.002128659515709791
-0.001083599995800084	-0.0003732994051622954	-0.0066691008962575385
-0.001083529995800084	-8.650854764574095e-05	-0.001869914512310872
-0.001083459995800084	0.00022016075775213004	0.00035523967153729
-0.001083389995800084	-4.0677869810039773e-05	-0.001611539630577095
-0.001083319995800084	0.00016890736145599706	-0.003240859177674347
-0.001083249995800084	0.00018348054258774613	-0.0023877045857381577
-0.001083179995800084	-4.310828457395128e-05	-0.004570910301596406
-0.001083109995800084	0.000667049012777027	-0.0005069210375284765
-0.001083039995800084	9.916670029046141e-05	-0.0011941326829211214
-0.001082969995800084	0.0001937842615181798	-0.004137480143017279
-0.001082899995800084	0.0001874085297836935	-0.0009202919466608562
-0.001082829995800084	0.0006630565081793562	-0.0029628817561288914
-0.001082759995800084	0.0005544143854865935	-0.001589841679424262
-0.001082689995800084	6.920004916291885e-05	-0.006081093804991083
-0.001082619995800084	-4.844440990107844e-05	-0.003016020746605811
-0.001082549995800084	-0.00018741449288164273	-0.002031509460360013
-0.001082479995800084	0.0002741178754034382	-0.004696703842026316
-0.001082409995800084	0.00023681700564137604	-0.0031874452422296735
-0.001082339995800084	0.00042834989429272935	-0.0034906569079187055
-0.001082269995800084	0.00031472074473907547	-0.0003264926250629738
-0.001082199995800084	0.00041469069879696544	-0.0007360131857088523
-0.001082129995800084	0.0006099081398879134	-0.00017128269986212483
-0.001082059995800084	0.00030274348535512275	0.002582036482197244
-0.001081989995800084	0.0004916149613562172	-0.0005249899953141913
-0.001081919995800084	0.0003857767324454705	-0.00010369387105108362
-0.001081849995800084	0.00041729426520932696	-0.0005082765478461809
-0.001081779995800084	0.000289470066922084	-0.002018111314513523
-0.001081709995800084	0.0004978485748887167	-0.003959834168811524
-0.001081639995800084	9.167868647865254e-05	-0.003201403412077758
-0.001081569995800084	0.0005083515483281825	-0.0037278159398854917
-0.001081499995800084	0.00031257428525794675	-0.0033673307353944875
-0.001081429995800084	0.00010782400900608414	-0.0020136239580474317
-0.001081359995800084	1.8739865642707984e-05	-0.0027987418844834036
-0.001081289995800084	6.45126306880652e-05	-0.002680343883655484
-0.001081219995800084	0.00012895375862086422	-0.004765979906380856
-0.001081149995800084	0.0002753001257347874	-0.004975053469842426
-0.001081079995800084	1.8734964313754896e-05	-0.006202977575240429
-0.001081009995800084	-0.00016724464076664215	-0.006057337618926974
-0.001080939995800084	-0.00039637122647153853	-0.006087995918445076
-0.001080869995800084	-0.0006157506036638309	-0.005652321696999275
-0.001080799995800084	-0.0007061661939437858	-0.006704526020270319
-0.001080729995800084	-0.00041350011159970677	-0.006231589839807819
-0.001080659995800084	-0.0002769476353733731	-0.006362684664920642
-0.001080589995800084	-0.00047403068363588457	-0.007261822792169452
-0.001080519995800084	-0.00021511583759817565	-0.00681162343159309
-0.001080449995800084	2.0587232807637112e-05	-0.006972530210900257
-0.001080379995800084	7.425388132342314e-05	-0.002017945419920663
-0.001080309995800084	-8.072123015679727e-05	-0.004471103745346209
-0.001080239995800084	0.00033602619550537536	-0.005948857113598026
-0.001080169995800084	-0.0004198026949528152	-0.0045559397835171975
-0.001080099995800084	-0.000516125268001972	-0.0036006974484252244
-0.001080029995800084	-4.507193139667878e-05	-0.0025679303568372186
-0.001079959995800084	-0.00040569333807101557	-0.0035764136387115746
-0.001079889995800084	-0.0009171541913445131	-0.006129049858024051
-0.001079819995800084	-0.0006291946377779185	-0.004534825329405243
-0.001079749995800084	-0.00019818739788541006	-0.004336871401215087
-0.001079679995800084	5.619673861562437e-05	-0.008192959649792098
-0.001079609995800084	0.0004213669997636746	-0.005852287985096699
-0.001079539995800084	0.0006213839932704333	-0.00789364758641405
-0.001079469995800084	0.0004810346299638972	-0.007777179188501365
-0.001079399995800084	0.0004107931932404772	-0.008648358478680451
-0.001079329995800084	-9.261359626471378e-05	-0.0050731157619874016
-0.001079259995800084	0.00011956974634800494	-0.004886592784266366
-0.001079189995800084	0.0006338903752713582	-0.0059011125385439
-0.001079119995800084	0.000408127587327788	-0.0059306687699779
-0.001079049995800084	0.0003883328123496817	-0.0015683155645771728
-0.001078979995800084	0.000825615356430491	-0.00536714734060727
-0.001078909995800084	0.00016898967297131545	-0.0024392684197772773
-0.001078839995800084	-0.0004195946090598513	-0.0014298672280663564
-0.001078769995800084	9.451828524974406e-05	-0.003211650512382888
-0.001078699995800084	-9.46353311613847e-05	-0.0015850305805596436
-0.001078629995800084	-0.00026198189034113827	0.0017707231578891287
-0.001078559995800084	-0.00018553885519065748	-0.0005242294341710215
-0.001078489995800084	-0.0004436144446580919	-0.0039387551543247756
-0.001078419995800084	-2.9894185261597728e-05	-0.004006352675179821
-0.001078349995800084	0.00011613001340302969	-0.00048144212601384986
-0.001078279995800084	0.0001848884713942432	-0.005785613161673563
-0.001078209995800084	0.0003691469365184412	-0.0030949085863771655
-0.001078139995800084	0.0006555436630845009	-0.0009819754519811241
-0.001078069995800084	0.0007025871094162332	-0.003255113556661637
-0.001077999995800084	0.0004533604686616783	-0.003801661963915636
-0.001077929995800084	0.0007710144761377488	-0.004313797013505188
-0.001077859995800084	0.0006110734473997042	-0.0048335734274340845
-0.001077789995800084	0.0002731565583407188	-0.009199592587115705
-0.001077719995800084	0.00011706857280296918	-0.007215649016715692
-0.001077649995800084	0.0005669574161846105	-0.00501651540115308
-0.001077579995800084	0.00046497288515910017	-0.0017168102140381525
-0.001077509995800084	0.0004461134195422856	-0.005592200326320638
-0.001077439995800084	0.000234242219699517	-0.002430880527533911
-0.001077369995800084	0.00040750630559019006	-0.0033854416612881873
-0.001077299995800084	-1.1402190040353473e-05	-0.0036071240443339655
-0.001077229995800084	-7.255778278712247e-05	-0.003573381499366273
-0.001077159995800084	0.00011375493743257575	-0.0022346818428818855
-0.001077089995800084	0.00010763442394565075	0.0008680221986748512
-0.001077019995800084	-0.00038103364343511603	-0.0026854112130892016
-0.001076949995800084	-0.000500156546200244	0.0008147130669040503
-0.001076879995800084	-0.0005006780378121093	-0.0020432855068658147
-0.001076809995800084	-0.0010078100105658878	-0.001106134166209817
-0.001076739995800084	-0.000625426746276633	0.0018529700959450798
-0.001076669995800084	-9.81166214871917e-05	-0.0013907918224376724
-0.001076599995800084	-0.0005237367240655701	0.0007366138700302085
-0.001076529995800084	-0.0009873460371925353	-0.00101276579125309
-0.001076459995800084	-9.609975897105192e-05	-0.0014754513708669236
-0.001076389995800084	-0.0002978817897993089	-0.0008437314647905871
-0.001076319995800084	-0.00034423269992625886	-0.003586445407924439
-0.001076249995800084	-0.00026297359287107656	-0.0008311818707044678
-0.001076179995800084	-0.0005043830749917776	0.0006761235336806809
-0.001076109995800084	-0.0005465904138520443	-0.0005405441227335729
-0.001076039995800084	-0.0006568849936865582	-0.004256899034276729
-0.001075969995800084	-0.00027663045430937797	-0.00490122708672024
-0.001075899995800084	-0.00022686240538086864	-0.006988407718975701
-0.001075829995800084	-0.0002514224588181578	-0.004862902141552383
-0.001075759995800084	0.00018995243546722024	-0.0054762883426456984
-0.001075689995800084	0.0003088176026303762	-0.007390938151629566
-0.001075619995800084	0.00023033195792439108	-0.004424391184739989
-0.001075549995800084	3.1571451200127546e-05	-0.004755762086006564
-0.001075479995800084	-2.2554521227288135e-05	-0.0032875901036723922
-0.001075409995800084	-0.0001689959190923525	-0.0029900555419179672
-0.001075339995800084	-0.00012782758340943037	-0.0034050040213738962
-0.001075269995800084	0.00020768306051610136	-0.0025808098326176847
-0.001075199995800084	0.0002418454791457969	0.0010702463619226474
-0.001075129995800084	8.549301027364137e-05	-0.005932728001856138
-0.001075059995800084	0.0003474257916740563	-0.0004975304467903306
-0.001074989995800084	7.374450077621275e-05	-0.0023654745661521163
-0.001074919995800084	-0.0002065641433885473	-0.0028837384037250276
-0.001074849995800084	0.00018494023071127748	-0.002244045033558932
-0.001074779995800084	0.0008974034875326259	0.0013827256001437203
-0.001074709995800084	0.0005011689245375476	-0.0023023551124235144
-0.001074639995800084	0.0007032560217137743	-0.003377901920251272
-0.001074569995800084	-5.207495896846046e-05	-0.0041382930905448125
-0.001074499995800084	-0.0003538281862359262	-0.0006713014475694973
-0.001074429995800084	-0.000304687879766874	0.0004382067348895109
-0.001074359995800084	-7.557520316874917e-06	-0.0005517774509511969
-0.001074289995800084	0.0001482570137537008	-0.002117575294081828
-0.001074219995800084	-0.0001939367647865241	-0.0004273231405102467
-0.001074149995800084	-0.00048165258814302273	-0.0006932642760868263
-0.001074079995800084	6.682800100429634e-05	-0.0002464543003935785
-0.001074009995800084	6.564890856747685e-05	0.0009283370886483124
-0.001073939995800084	-0.00010134631200509807	0.0010651029777506732
-0.001073869995800084	-0.00022352852258365042	-0.0013157482324055079
-0.001073799995800084	3.565717075148088e-05	-0.002935935366180509
-0.001073729995800084	0.000393669501184431	-0.002513613816906873
-0.001073659995800084	0.00044326406895841506	-0.003948260985289182
-0.001073589995800084	0.00040619953457427096	-0.0040685024679136626
-0.001073519995800084	0.00013135382964862805	-0.0038529276285616592
-0.001073449995800084	-2.791940847156157e-05	-0.004074690932486886
-0.001073379995800084	0.0005687482747358086	-0.0019254029402127324
-0.001073309995800084	9.907755200329485e-05	-0.003475906125584398
-0.001073239995800084	-0.00013209501565245707	-0.0015746397190885592
-0.001073169995800084	-0.000307321413822875	-0.00315624871735783
-0.001073099995800084	0.00036240590863926425	-0.005717844370668354
-0.001073029995800084	3.465953283400897e-05	-0.002970392245617175
-0.001072959995800084	-0.00010336307984884643	-0.004121492340664985
-0.001072889995800084	-0.00010944348882203636	-0.005495184765790987
-0.001072819995800084	-7.978521860302709e-05	-0.002677944106040361
-0.001072749995800084	8.947457932971466e-06	-0.004047321789619484
-0.001072679995800084	-5.825215854993231e-05	-0.004770453157633992
-0.001072609995800084	-0.00022002208476375342	-0.0034384009704213343
-0.001072539995800084	-0.000245396076203721	-0.004673422310784789
-0.001072469995800084	-0.0001428571166175715	-0.003936996674361779
-0.001072399995800084	-8.239676293045727e-05	-0.0034070291816550363
-0.001072329995800084	0.0001276004602409769	-0.003123875293640051
-0.001072259995800084	0.00021290145484961415	-0.002291747439149728
-0.001072189995800084	0.00010207172619199684	-0.004442347129997217
-0.001072119995800084	-0.0003046669899728994	-0.0016903561632096835
-0.001072049995800084	-0.0002995894946013863	0.0004976920441561875
-0.001071979995800084	-8.548175236369217e-05	-0.0007149026501334195
-0.001071909995800084	-0.0003755271018148487	-0.0033993151192929496
-0.001071839995800084	-4.848986701488367e-05	-0.0026783381245214432
-0.001071769995800084	0.0003245589585701715	-0.001443081373042409
-0.001071699995800084	0.000164118798604005	-0.004357496736610664
-0.001071629995800084	-0.00023952175867271504	-0.001453475290552089
-0.001071559995800084	-0.00010147740000073863	-0.001615883538846057
-0.001071489995800084	8.368046518981081e-05	-0.004132195786354654
-0.001071419995800084	-1.0843163361446828e-05	-0.00458088274994865
-0.001071349995800084	-3.9190577340036224e-06	-0.0024851171595307547
-0.001071279995800084	9.630724343439035e-05	-0.002052122608414391
-0.001071209995800084	0.00011933828018703347	-0.0027196825203571486
-0.001071139995800084	0.00011797922582745983	-0.004428220513997632
-0.001071069995800084	0.0002303197867348899	-0.004061696923676307
-0.001070999995800084	0.0002545194747496458	-0.005411016318261624
-0.001070929995800084	0.00033356232493268224	-0.004303660325334453
-0.001070859995800084	-0.00013388314068474102	-0.005987504237535938
-0.001070789995800084	6.958202155090952e-05	-0.0062741211964909265
-0.001070719995800084	0.00026149382059051325	-0.0026576354769553413
-0.001070649995800084	-0.00047306989602102805	-0.006458745490021705
-0.001070579995800084	-0.00019912974501147505	-0.00490876071575463
-0.001070509995800084	-0.0003097134067806332	-0.0055942020031672516
-0.001070439995800084	-0.0004196511374758707	-0.004160162444897723
-0.001070369995800084	-0.0005907474930001361	-0.003340813740790137
-0.001070299995800084	-0.0006258939189401227	-0.004280850525418763
-0.001070229995800084	-0.0006013126536404556	-0.002291143283486135
-0.001070159995800084	-0.00034146726237436705	-0.0024113204169764176
-0.001070089995800084	-0.00022456810385316266	-0.0028399206347371727
-0.001070019995800084	-0.0003099259167147319	-0.0019030926629526133
-0.001069949995800084	-6.819762772273566e-05	-0.0022733815691373307
-0.001069879995800084	-0.00025416478247614613	-0.003859290212527239
-0.001069809995800084	4.653602594050329e-05	-0.005024491165026704
-0.001069739995800084	0.00011411810106520839	-0.005458755112188552
-0.001069669995800084	-0.00014088447174330295	-0.005253330910497073
-0.001069599995800084	-0.00037606047649949736	-0.004906766269655948
-0.001069529995800084	-0.0002332882341255391	-0.005926179240578947
-0.001069459995800084	0.0002658508638611163	-0.004551981526351305
-0.001069389995800084	4.388909708824551e-05	-0.004337487200108361
-0.001069319995800084	0.0002791365883766135	-0.002791772991051728
-0.001069249995800084	0.0009609958962119058	-0.0023299400449861975
-0.001069179995800084	0.0007190706036249292	-0.005498709274747682
-0.001069109995800084	0.00037798397442616256	-0.00867045668346607
-0.001069039995800084	0.00041429156314242924	-0.004194494440717052
-0.001068969995800084	-9.932238832515537e-05	-0.0053619611367916676
-0.001068899995800084	-7.76452024815828e-05	-0.00655669619228848
-0.001068829995800084	-0.00013533685158482287	-0.0064687539879277715
-0.001068759995800084	0.0002294833731419747	-0.008004850545985064
-0.001068689995800084	-6.382700622711845e-05	-0.007509844067145936
-0.001068619995800084	-0.00037042930959776596	-0.0072892421424985065
-0.001068549995800084	-0.0009814494106267376	-0.007426737804401747
-0.001068479995800084	-0.0004978388717682514	-0.0065643954772950045
-0.001068409995800084	6.58113273413776e-05	-0.009256060279791681
-0.001068339995800084	-5.468394256195826e-05	-0.008839036049987323
-0.001068269995800084	-0.00011955590359114894	-0.006565397110102075
-0.001068199995800084	-0.00038046491706639186	-0.006644895254596289
-0.001068129995800084	-0.0001553862235647446	-0.0055631331618850735
-0.001068059995800084	-0.0011102610121440034	-0.006632562045483145
-0.001067989995800084	-0.0007246155196552238	-0.00490520916621747
-0.001067919995800084	-0.0007178638701301378	-0.004965986104352814
-0.001067849995800084	-0.0007138750897318929	-0.0036888515208757995
-0.001067779995800084	-0.0005293862539868334	-0.008035741467429176
-0.001067709995800084	0.00021213256479341025	-0.005822222992666509
-0.001067639995800084	0.0001627641737657436	-0.0040031177997072185
-0.001067569995800084	-8.495348506371185e-05	-0.004594860734864994
-0.001067499995800084	8.06992802802751e-05	-0.002297148522154844
-0.001067429995800084	0.00017763109086122827	-0.003977221324765723
-0.001067359995800084	0.0005176455227876611	-0.0060798845232127915
-0.001067289995800084	-3.1487481777504696e-05	-0.0032355039900952773
-0.001067219995800084	0.0001890060306452067	-0.005515728977951238
-0.001067149995800084	0.0002177723628189844	-0.0054441986399763305
-0.001067079995800084	0.0002947417453377976	-0.0007118277387512337
-0.001067009995800084	0.0001412946740557265	-0.005904821944746002
-0.001066939995800084	-0.00018996950162825752	-0.003203830162896028
-0.001066869995800084	-0.0004894520299353389	-0.004191166814233231
-0.001066799995800084	-0.0003100037851406151	-0.003759145051658733
-0.001066729995800084	-0.0003329582294961254	-0.00700752758494696
-0.001066659995800084	-0.0003935078326792255	-0.0035556503404888013
-0.001066589995800084	2.791912917584048e-05	-0.004296778163384522
-0.001066519995800084	0.00013429782481022315	-0.005386515687423504
-0.001066449995800084	0.0004164958612360533	-0.004233930872563133
-0.001066379995800084	0.00027062597491969107	-0.005338503474099987
-0.001066309995800084	0.0003474518642124182	-0.0061011192538509736
-0.001066239995800084	0.00041346306201451183	-0.00594157856199816
-0.001066169995800084	-6.051978699926956e-05	-0.00255316641573224
-0.001066099995800084	-0.00012458884149047913	-0.0041989943688255016
-0.001066029995800084	6.914390806338102e-05	-0.004781278792816445
-0.001065959995800084	0.000170005531895507	-0.004501249875613505
-0.001065889995800084	0.00010186358103544137	-0.002967050390872372
-0.001065819995800084	0.00037949023364792253	-0.004100007520255426
-0.001065749995800084	0.0004080613677185109	-0.0029440139141771586
-0.001065679995800084	-0.00029418671561787935	-0.003301323376415162
-0.001065609995800084	0.00016280107260362105	-0.0002569117202590666
-0.001065539995800084	0.0002892640362951169	-0.002320216508692033
-0.001065469995800084	0.000385620121962755	-0.0013898885565910844
-0.001065399995800084	0.0006596998391381076	-0.003958351643812652
-0.001065329995800084	0.0007498066281159107	-0.002429144632067413
-0.001065259995800084	0.0009929857890256515	-0.0012791152923158555
-0.001065189995800084	0.0007221357798662258	-0.0030807574188181108
-0.001065119995800084	0.0007978635591460135	-0.002539655076284045
-0.001065049995800084	0.0005416300988621984	-0.0030073685033063374
-0.001064979995800084	0.0006249574117801097	-0.0010096941630607422
-0.001064909995800084	0.0005513186841525266	-0.004054053439686723
-0.001064839995800084	0.00043900407648221173	-0.002915946451738076
-0.001064769995800084	0.0003165881093229835	-0.0006488105158083575
-0.001064699995800084	-0.00014166310461631473	-0.0006891036055406951
-0.001064629995800084	-0.0001412628475930206	0.0003849505408933594
-0.001064559995800084	9.88986989564791e-05	0.00022899373156511904
-0.001064489995800084	0.0003572997649581097	-0.0016663096027953455
-0.001064419995800084	4.406625365074374e-05	-0.0022972068523149916
-0.001064349995800084	0.0003027309962231345	-0.0024479713083407797
-0.001064279995800084	0.0006910291705767229	-0.0035847277419991845
-0.001064209995800084	0.0005511595757389455	0.0017426485860296934
-0.001064139995800084	0.00026543294553988284	-0.005724972750306844
-0.001064069995800084	9.58651844665894e-05	-0.004670359995809594
-0.001063999995800084	0.00019619852573076192	-0.0013097994546541734
-0.001063929995800084	0.00026054812085679976	-0.0026773555770276255
-0.001063859995800084	0.00023739460390512706	-0.003821588884006072
-0.001063789995800084	0.0005206962184079967	-0.0017742713829343392
-0.001063719995800084	0.0003233809562490436	-0.00493175770667643
-0.001063649995800084	-0.00013268086134759832	-0.0017631270561508997
-0.001063579995800084	0.00014727291437437306	9.305822932705447e-05
-0.001063509995800084	0.0003968475462077179	-0.00012968140903867013
-0.001063439995800084	-0.0001593822175939817	-0.0010352806561615077
-0.001063369995800084	0.00012343438211662028	-0.0030766294740637787
-0.001063299995800084	0.00033388005392200786	-0.003612205743384915
-0.001063229995800084	0.0002971507182213422	-0.003109926715966842
-0.001063159995800084	7.908512554488294e-05	-0.0047146961110533375
-0.001063089995800084	-0.0004891814440956254	-0.004495334098126616
-0.001063019995800084	-0.00014586573053987194	-0.003941123080427209
-0.001062949995800084	0.0002788552790474526	-0.002851867708168981
-0.001062879995800084	0.00011093705595918181	-0.004705582200167229
-0.001062809995800084	0.00027704750292224014	-0.0068704638261432496
-0.001062739995800084	0.00018036828930541665	-0.005184009046263738
-0.001062669995800084	1.5178575669442299e-05	-0.007520944854151351
-0.001062599995800084	-0.00015522151006432854	-0.006582960907665257
-0.001062529995800084	-0.00027252044834183783	-0.004518381712815656
-0.001062459995800084	-0.0002448280407826189	-0.005839877791316588
-0.001062389995800084	0.00033447640792611487	-0.00828416626931105
-0.001062319995800084	0.00022961896035617505	-0.009312746071954784
-0.001062249995800084	0.00016821062610214554	-0.00902536509045506
-0.001062179995800084	0.00016390799164248127	-0.005265091083698237
-0.001062109995800084	-0.000337258829736277	-0.0026290932855778312
-0.001062039995800084	-0.0007625045586967824	-0.0041070195100615745
-0.001061969995800084	-0.00018376900819718406	-0.006230088823969389
-0.001061899995800084	0.00023986638375259148	-0.005587622721331859
-0.001061829995800084	-0.0001976789465883668	-0.007476948948349577
-0.001061759995800084	-0.0002941662721177543	-0.006279073935206053
-0.001061689995800084	-0.0002969570269138208	-0.003326547178999936
-0.001061619995800084	-0.0003471108074566282	-0.005265007632133326
-0.001061549995800084	-0.0001702545717080163	-0.004397182213554826
-0.001061479995800084	-0.0001361705423399519	-0.002810922752316987
-0.001061409995800084	-0.00024991014041759763	-0.0014771112535724555
-0.001061339995800084	-0.0007230743856963	-0.005422063101929175
-0.001061269995800084	-0.0002600993155517844	-0.006488900287511233
-0.001061199995800084	-0.0006838305410749312	-0.007474690267064183
-0.001061129995800084	-0.0007126794969053446	-0.004833444022049858
-0.001061059995800084	-0.0003181961875590049	-0.005484382835672156
-0.001060989995800084	-0.0002957555427084897	-0.006154489335228736
-0.001060919995800084	-0.0007125937050714395	-0.006740061116784042
-0.001060849995800084	-0.0006860867686063443	-0.006486415593759846
-0.001060779995800084	-0.0003217386208851425	-0.006172646772030482
-0.001060709995800084	-0.0004629574891427122	-0.00577495090043903
-0.001060639995800084	-0.0005916390347463165	-0.008883619861642895
-0.001060569995800084	-0.0003882147556786511	-0.008296374550320342
-0.001060499995800084	-0.000263722117739155	-0.006479524454414141
-0.001060429995800084	-0.00011062321385667082	-0.006329243784889959
-0.001060359995800084	-0.00044899433784193604	-0.003931035988715599
-0.001060289995800084	0.0002845307298705722	-0.0057353791358044255
-0.001060219995800084	-7.147767173702638e-05	-0.0015303141276652283
-0.001060149995800084	-8.267976673940095e-05	-0.005849824522320017
-0.001060079995800084	-1.8290163765628387e-05	-0.004503903699154666
-0.001060009995800084	0.0002469531217820922	-0.004027209246202757
-0.001059939995800084	5.84626955000826e-05	-0.005480052742251553
-0.001059869995800084	4.632050990801551e-05	-0.006955667821846091
-0.001059799995800084	0.00016981493654893772	-0.007952558814782526
-0.001059729995800084	7.972754871542113e-05	-0.005873586166507275
-0.001059659995800084	-0.00044992235763425647	-0.0066366023155125485
-0.001059589995800084	-0.00016853889095396225	-0.009808632174902486
-0.001059519995800084	-8.337056349041158e-05	-0.006834765144220904
-0.001059449995800084	-0.0004239668010821429	-0.0035583474799705363
-0.001059379995800084	-0.0001403697861613639	-0.005743782652556488
-0.001059309995800084	-0.00025007430714936506	-0.006873344608318608
-0.001059239995800084	-2.8306194029775262e-05	-0.004912373784777531
-0.001059169995800084	-0.0002560955376588599	-0.006858598396484489
-0.001059099995800084	-5.4661621011311274e-05	-0.00494601625255678
-0.001059029995800084	-0.0005866934271583693	-0.0028934983221444227
-0.001058959995800084	-0.00041649466692314724	-0.0034561791170442434
-0.001058889995800084	-0.00039979972645888816	-0.004317080718526593
-0.001058819995800084	-0.00019689115369397618	-0.002879682899869635
-0.001058749995800084	-6.800817871000364e-05	-0.0048751079251211915
-0.001058679995800084	5.64892874688175e-05	-0.0033079990722246545
-0.001058609995800084	-0.00047237978005201553	-0.0013511605961542103
-0.001058539995800084	-0.0003406573017851182	-0.0034188049946899525
-0.001058469995800084	-0.0002808993577710263	-0.006016805319385164
-0.001058399995800084	-0.0004957433979827185	-0.0036632942816978687
-0.001058329995800084	-0.00025522060371616784	-0.002271020958613004
-0.001058259995800084	-0.00010326872680702358	-0.0031901348829809686
-0.001058189995800084	-0.00010738428194282464	-0.0019220268606085368
-0.001058119995800084	0.00012693789760872276	-0.004447248545986006
-0.001058049995800084	-6.405348130728501e-05	-0.0043778382576648255
-0.001057979995800084	1.5882720592494042e-05	-0.002217061387901135
-0.001057909995800084	0.00036335312570623125	-0.00380530915258675
-0.001057839995800084	0.00010447556230245895	-0.0053480198183941665
-0.001057769995800084	-0.0001868549586828489	-0.0047422125187355415
-0.001057699995800084	0.0001660936722324323	-0.003065502927096916
-0.001057629995800084	0.00011051007606019235	-0.003924289521770995
-0.001057559995800084	0.0005099512174536666	-0.0005412720590974544
-0.001057489995800084	0.00010447624490169238	-0.0018802140191313773
-0.001057419995800084	-0.00010925895459071759	-0.002745257802320313
-0.001057349995800084	-0.00036489633608474106	-0.0014278825265144567
-0.001057279995800084	-0.0006226704529112431	0.0023808534568493765
-0.001057209995800084	-0.00048577590677057424	-0.002241985823508424
-0.001057139995800084	4.2239126608875754e-05	-0.0035337447787183135
-0.001057069995800084	-0.0005444316442712609	-0.001602780849433606
-0.001056999995800084	-0.0004893971244613149	-0.004833571681416823
-0.001056929995800084	-0.00027137317660778167	-0.003788285601317265
-0.001056859995800084	-0.00030457966549029696	-0.002764266687306096
-0.001056789995800084	-5.5336521156809284e-05	-0.0020686143746084912
-0.001056719995800084	3.8659262086159846e-05	-0.004152320776449235
-0.001056649995800084	0.00011145179968398361	-0.0019164576590200294
-0.001056579995800084	-0.000440809523853281	-0.0009395755797787914
-0.001056509995800084	-0.00012890750652788568	-0.005896583370015697
-0.001056439995800084	-0.00023034005329591444	-0.004621520518943382
-0.001056369995800084	-0.00037497538993506454	-0.006297405954373202
-0.001056299995800084	6.626291599428094e-05	-0.002717439851089757
-0.001056229995800084	-0.00020615853970343677	-0.004057902433590103
-0.001056159995800084	-0.0001117924815936142	-0.005275364705220385
-0.001056089995800084	6.451742625816782e-05	-0.003931656562206349
-0.001056019995800084	0.0004499465087461808	-0.00386559786186392
-0.001055949995800084	0.0005343995808461462	-0.006935214696050889
-0.001055879995800084	0.00024410903631669225	-0.007524987368457793
-0.001055809995800084	0.00019073208837525057	-0.007854175468823693
-0.001055739995800084	0.00036069175145580454	-0.008241388543261677
-0.001055669995800084	0.00029952233956816453	-0.007682603029387577
-0.001055599995800084	-0.00025765805301996496	-0.006492021409660753
-0.001055529995800084	-7.552493945812433e-05	-0.005059760471600992
-0.001055459995800084	0.00010983281292183473	-0.004492079765536171
-0.001055389995800084	-0.00027214081897148935	-0.007066143404017085
-0.001055319995800084	-0.00038592189259560724	-0.0076634665558249935
-0.001055249995800084	-0.0005811168541679816	-0.0065991626354944275
-0.001055179995800084	-0.0005632842574422233	-0.005997248049723456
-0.001055109995800084	-5.9854935769282605e-05	-0.004382749756363668
-0.001055039995800084	-5.60390299870761e-06	-0.005223145361243389
-0.001054969995800084	-0.00043938162935471746	-0.005048349701293683
-0.001054899995800084	-0.0007361638983810059	-0.0031937314936956243
-0.001054829995800084	-0.0001942688681722412	-0.005723807233814565
-0.001054759995800084	-0.0003605938090791487	-0.002760806236584864
-0.001054689995800084	0.0001667421210701852	-0.0034273220499963794
-0.001054619995800084	0.0004741726583708513	-0.0034708840923981634
-0.001054549995800084	-0.0002644036552500779	-0.0014521930999113633
-0.001054479995800084	0.00014899967892416052	-0.005055631970038491
-0.001054409995800084	0.0007295680287647086	-0.0031044969838857225
-0.001054339995800084	0.0004868928129017024	-0.0072561543916509754
-0.001054269995800084	0.000729486287240695	-0.007199616344510705
-0.001054199995800084	0.0007805546016676941	-0.005567687359408834
-0.001054129995800084	0.0006451938948306672	-0.006085624103089804
-0.001054059995800084	0.00027897606440598646	-0.007685456195352855
-0.001053989995800084	0.00022238740223462267	-0.008334150706370936
-0.001053919995800084	0.0004974877149459545	-0.0056954961611919265
-0.001053849995800084	0.0001783197212225003	-0.005137561869897359
-0.001053779995800084	3.51356732668627e-06	-0.004945619100791973
-0.001053709995800084	0.00023350225254638302	-0.00559972229135441
-0.001053639995800084	0.0002475321644297817	-0.006666685161553351
-0.001053569995800084	0.0002558881636123155	-0.006149521581782068
-0.001053499995800084	0.00045857277045803567	-0.005095239575329458
-0.001053429995800084	0.0004236708573378581	-0.005917754182916751
-0.001053359995800084	0.0002533226912481064	-0.004352623733320486
-0.001053289995800084	0.0005726645970518539	-0.007923417072436574
-0.001053219995800084	0.00030063880680414833	-0.0068811164104487284
-0.001053149995800084	0.0005933425772642165	-0.005545871203685667
-0.001053079995800084	0.0008562377465194981	-0.006359346404714201
-0.001053009995800084	0.0009621991688000839	-0.006296724435761781
-0.001052939995800084	0.00025083855860570046	-0.008337598688636207
-0.001052869995800084	0.00033352155756661965	-0.0059013219387033375
-0.001052799995800084	0.0006333925469839577	-0.005447147912918293
-0.001052729995800084	0.00045053446109098575	-0.004335262485720628
-0.001052659995800084	0.0003236747787597114	-0.004498610203593963
-0.001052589995800084	0.00011058595096398872	-0.003645384951592059
-0.001052519995800084	-3.072178894570126e-05	-0.0021688879642441402
-0.001052449995800084	0.0003235292018899318	-0.0020244720802169345
-0.001052379995800084	0.0005551432964630206	-0.0008043471790698348
-0.001052309995800084	0.000334690061758243	-0.003284290634241748
-0.001052239995800084	0.0002747348399241519	-0.0028685988386545703
-0.001052169995800084	0.00023375482131995386	-0.001992880864911527
-0.001052099995800084	0.00039800063597888167	-0.0025146967118103683
-0.001052029995800084	0.0004202475261754249	-0.0031684145102500397
-0.001051959995800084	0.0008287117694022033	-0.003312277478735255
-0.001051889995800084	0.0006296920646964809	-0.0030481495199248545
-0.001051819995800084	0.0006479473216575032	-0.005531571666526749
-0.001051749995800084	0.0004921946296237946	-0.00314526534513002
-0.001051679995800084	0.00023699869148604123	2.4740792049422706e-05
-0.001051609995800084	0.00016497157670762488	-0.0036786176244135616
-0.001051539995800084	0.00037521602497651743	-0.00426142511119926
-0.001051469995800084	0.0002545279833667301	-0.003467844519207098
-0.001051399995800084	0.0002162545174629095	-0.00467625675282118
-0.001051329995800084	6.0337386384860266e-05	-0.0025579594207290933
-0.001051259995800084	0.000309715106884405	-0.003493632971560427
-0.001051189995800084	0.0006398975808556358	-0.0037121675839179623
-0.001051119995800084	0.0002711910200403055	-0.004369997550769367
-0.001051049995800084	0.0003873345857675263	-0.004663924986328
-0.001050979995800084	0.00028690930022860035	-0.005333811766644767
-0.001050909995800084	9.9482401421728e-05	-0.005818199681186874
-0.001050839995800084	-0.00020199604241600785	-0.007631809760077995
-0.001050769995800084	-0.00017868511945486453	-0.008074331045515434
-0.001050699995800084	0.00018232085243634043	-0.008371530699586288
-0.001050629995800084	9.426312093624385e-05	-0.005993717027403223
-0.001050559995800084	8.243133104098107e-05	-0.0020375618146105915
-0.001050489995800084	0.00030867437734562783	-0.0044412740867802985
-0.001050419995800084	0.00025610946770059713	-0.0025756506189820957
-0.001050349995800084	0.0005190702649935633	-0.0032482463722262223
-0.001050279995800084	0.00030507941638094604	-0.0011047534677640278
-0.001050209995800084	0.0001857219718807402	-0.0009168313647987769
-0.001050139995800084	0.0001896541816155291	-0.0002440443760986645
-0.001050069995800084	0.0003730680640351717	0.002802368548798496
-0.001049999995800084	0.0002447683342523944	0.002441029639104028
-0.001049929995800084	3.4218017351249776e-06	-0.002718561384506462
-0.001049859995800084	-0.00027795929469935366	-0.0021007886614734556
-0.001049789995800084	-0.0002497160942031275	-0.0026771073502902397
-0.001049719995800084	0.00013343312372310562	-0.002785306385899527
-0.001049649995800084	4.333695735494253e-05	-0.0029552239572243665
-0.001049579995800084	7.461804516133696e-05	-0.001541856327169457
-0.001049509995800084	0.00012679322281927962	-0.0019943481291425334
-0.001049439995800084	-0.00012234436951849052	-0.0014317635828776795
-0.001049369995800084	0.00041166362540339703	-0.003154337197930612
-0.001049299995800084	0.0005936321141402936	-0.0029669138513932786
-0.001049229995800084	0.00033854780030718014	-0.002915015229770321
-0.001049159995800084	0.000389733660066782	-0.0021732790708330557
-0.001049089995800084	0.0003855904057256791	-0.0032976753982000497
-0.001049019995800084	2.562566135862766e-05	-0.006641947359042845
-0.001048949995800084	-0.00015290637103536307	-0.00388626000114984
-0.001048879995800084	1.5151855037895763e-05	-0.006258345536118594
-0.001048809995800084	-0.00013409619820799998	-0.009002047700895197
-0.001048739995800084	5.1970676258390085e-05	-0.007187812286235855
-0.001048669995800084	-8.773580920286139e-05	-0.0078018941391396176
-0.001048599995800084	-0.0002615630964358206	-0.009762569113776395
-0.001048529995800084	-0.00022574623447215413	-0.008482387422774223
-0.001048459995800084	-0.0002717461448686246	-0.008418402069310885
-0.001048389995800084	-0.00011551811952550588	-0.007426556752851481
-0.001048319995800084	-0.00027857572991795364	-0.008990330943255591
-0.001048249995800084	5.555723623901655e-05	-0.006328645674472676
-0.001048179995800084	0.0005165095671539953	-0.0045353468353232194
-0.001048109995800084	0.00022535236581613382	-0.0062640129297642224
-0.001048039995800084	0.0005806790391552075	-0.00588854063144704
-0.001047969995800084	0.0006928193417386117	-0.004025431440335724
-0.001047899995800084	0.0003361732616920704	-0.005932142667713191
-0.001047829995800084	0.0006660054597489141	-0.006459905974126925
-0.001047759995800084	0.0008515466351005451	-0.006994677918812822
-0.001047689995800084	0.0006922939122573977	-0.005054038737043945
-0.001047619995800084	0.000702151309515629	-0.0035059628525717433
-0.001047549995800084	0.00025279918221307574	-0.004969994085364233
-0.001047479995800084	0.00027145928742196355	-0.003799107872789486
-0.001047409995800084	-0.0002449654011948478	-0.009066523863627675
-0.001047339995800084	-0.00015830865437780462	-0.006187849867756844
-0.001047269995800084	-0.00027995053816446406	-0.007744915264543845
-0.001047199995800084	-0.00032957610360280417	-0.0061869697376174424
-0.001047129995800084	4.3292254519224874e-05	-0.0071890163303303094
-0.001047059995800084	2.1674254781810896e-05	-0.008671007469449786
-0.001046989995800084	5.913736403732244e-05	-0.005257850133141237
-0.001046919995800084	2.757192512132559e-05	-0.007745967134430188
-0.001046849995800084	0.0004490805668296926	-0.0069731029308853654
-0.001046779995800084	0.000707417994356172	-0.007386793355802606
-0.001046709995800084	0.000479244602150298	-0.009296520799293951
-0.001046639995800084	0.0004954333264779058	-0.007836570254443651
-0.001046569995800084	0.0009560022982019197	-0.006229649162728371
-0.001046499995800084	0.0009488303437978864	-0.006378734125624219
-0.001046429995800084	0.00037165859601464717	-0.0045938695759716605
-0.001046359995800084	-1.6713213461377403e-05	-0.0006655296761639667
-0.001046289995800084	-0.00011861052584720532	-0.004530244541340545
-0.001046219995800084	-0.00024723951804981806	-0.004911971190392712
-0.001046149995800084	0.00016944098382517102	-0.00503513323347904
-0.001046079995800084	0.0003189083911116172	-0.00477463121522806
-0.001046009995800084	-0.00010014798830206477	-0.008233454370100243
-0.001045939995800084	7.529033727618508e-05	-0.006737630765651108
-0.001045869995800084	-0.0006735132845684698	-0.008480350869743594
-0.001045799995800084	-0.0003619616327690541	-0.0070211291572593185
-0.001045729995800084	-0.00021374926648142417	-0.007432189342384136
-0.001045659995800084	-0.000588009085879811	-0.003554153713351227
-0.001045589995800084	-0.0005013617050529937	-0.0019999466358802016
-0.001045519995800084	-0.00023532855929851704	-0.0027303973453901673
-0.001045449995800084	-0.0002913026977669402	-0.00320921556667352
-0.001045379995800084	-0.00023978908082955406	-0.005038419588147739
-0.001045309995800084	-1.7486597623673386e-05	-0.00402457712978278
-0.001045239995800084	-8.76351517366425e-05	-0.004695777655189541
-0.001045169995800084	-3.1741087647997665e-05	-0.0024217993259504204
-0.001045099995800084	-0.00014744558432684769	-0.003636527587822981
-0.001045029995800084	0.00015109889496914614	-0.004898104508389209
-0.001044959995800084	0.00042554963047391917	-0.004619052709661959
-0.001044889995800084	0.0004187153254216353	-0.006935789782025302
-0.001044819995800084	0.0005390339100184414	-0.0020281172971753415
-0.001044749995800084	5.809564297723092e-05	-0.0029906987520263314
-0.001044679995800084	0.00031278755063720236	-0.004172680195485953
-0.001044609995800084	4.330644452258971e-05	-0.004987883109862071
-0.001044539995800084	-7.657566235691954e-06	-0.0006439717849850824
-0.001044469995800084	-4.205689244377514e-05	-0.006596281919020841
-0.001044399995800084	-3.221132702746005e-06	-0.0014422443831833525
-0.001044329995800084	-6.333151173350803e-05	0.0009902132362821635
-0.001044259995800084	-0.00031188314067371714	-0.00047532919400119296
-0.001044189995800084	-0.0006133036444550453	-0.0017370499163059249
-0.001044119995800084	-0.00020256097228029028	-0.0015609544894546864
-0.001044049995800084	-0.00020128325227633672	-0.000978012317668483
-0.001043979995800084	-0.0003685767333129731	-0.003677659149449408
-0.001043909995800084	-2.6429250369199806e-05	-0.0029812166826839303
-0.001043839995800084	-0.0003780624047414114	0.0007807981310819205
-0.001043769995800084	-0.00038793274299812343	-0.002241650740444616
-0.001043699995800084	0.00020029485883894842	-0.00493762836155312
-0.001043629995800084	5.553295951256232e-05	-0.005521828010538633
-0.001043559995800084	-0.00031471753230945796	-0.004395023644673887
-0.001043489995800084	2.8469298781780765e-05	-0.0035616382820260286
-0.001043419995800084	-0.0002005572894435966	-0.002401988719304038
-0.001043349995800084	-7.801977842952658e-05	0.0005685906832752205
-0.001043279995800084	1.3199585529324997e-05	-0.001121329984902486
-0.001043209995800084	-0.0001615228724755543	-0.0055003933255833885
-0.001043139995800084	0.00041660518517484975	-0.0038305451061711035
-0.001043069995800084	0.00028251672569427574	-0.002102425578556172
-0.001042999995800084	0.00047519709677601343	-0.008549586672224148
-0.001042929995800084	0.0004902446656848165	-0.0034652349014811104
-0.001042859995800084	0.0006073838158108334	-0.005100454966519736
-0.001042789995800084	0.0005971865369863367	-0.005664125159602913
-0.001042719995800084	0.0006691380078617833	-0.006630851038716768
-0.001042649995800084	0.000920774916025046	-0.006954361274113102
-0.001042579995800084	0.0003108522932058759	-0.007636217633026872
-0.001042509995800084	0.0008220760733567964	-0.005511746549952109
-0.001042439995800084	0.0006377041365444386	-0.004506395309289279
-0.001042369995800084	0.0003904578210385957	-0.0014139282700624614
-0.001042299995800084	0.0003844452086081826	-0.003280767942469037
-0.001042229995800084	0.0006320003591961716	-0.0025991555744986944
-0.001042159995800084	-6.650484611305362e-05	-0.004164481880969303
-0.001042089995800084	0.0002527204038598702	-0.002638738083784091
-0.001042019995800084	0.0005484179993203529	-0.003970897450671894
-0.001041949995800084	0.0003355831542255803	-0.004558522504202517
-0.001041879995800084	0.0003247127493473231	-0.00451239809561291
-0.001041809995800084	0.0004224108102350449	-0.005101587151940587
-0.001041739995800084	0.00027576501245987355	-0.008625663989304864
-0.001041669995800084	-0.0003197706351226696	-0.006401456243910825
-0.001041599995800084	-0.00012136387346025937	-0.004982850453419258
-0.001041529995800084	0.00013993666960871695	-0.003931595959005342
-0.001041459995800084	0.0009307063223846442	-0.006951587701187146
-0.001041389995800084	0.0007538110383239248	-0.004882586825671256
-0.001041319995800084	0.0002919002664150934	-0.0061806088972596275
-0.001041249995800084	0.0005036703193281765	-0.006191797144858597
-0.001041179995800084	0.0007200034316338327	-0.004312110388341289
-0.001041109995800084	0.0003073065014353975	-0.005249656970802141
-0.001041039995800084	0.00014985243436007963	-0.00795878957760791
-0.001040969995800084	0.000399191555970236	-0.006257829107874456
-0.001040899995800084	0.0006742321997975103	-0.006371511963489003
-0.001040829995800084	0.00012325860841045996	-0.006673205870862201
-0.001040759995800084	0.00024042689527432483	-0.003242469492952826
-0.001040689995800084	-0.00023037820549505665	-0.008272794343423226
-0.001040619995800084	-8.72665453436889e-05	-0.006065543367431263
-0.001040549995800084	-0.0004198447532060721	-0.010236047676066954
-0.001040479995800084	-0.0007646921165649142	-0.006082382334042537
-0.001040409995800084	-8.866591877196368e-05	-0.0030419814532020822
-0.001040339995800084	-0.00028293359845049903	-0.004806507535954975
-0.001040269995800084	-0.000339433448401796	-0.0042384573067417814
-0.001040199995800084	-0.0002858253077092725	-0.005979978447581679
-0.001040129995800084	0.00023663550428467902	-0.004144953739641347
-0.001040059995800084	-7.766554117038816e-05	-0.0016048297444354446
-0.001039989995800084	0.00013030402274172848	-0.002790712203043488
-0.001039919995800084	0.00011324787803665778	-0.001574329169529754
-0.001039849995800084	4.6506853257845325e-05	-0.0017189957107374891
-0.001039779995800084	0.00014848769463997867	-0.002189397149808072
-0.001039709995800084	0.0002102250652164413	-0.0010990792441270447
-0.001039639995800084	0.0003451453988403635	-0.0008924619662096382
-0.001039569995800084	0.0002013771672879834	-0.0027773254044682586
-0.001039499995800084	9.79035169385303e-05	-0.0018194705086457682
-0.001039429995800084	7.987696794442339e-05	-0.0012125050248321923
-0.001039359995800084	-1.6201564191919982e-05	-0.0017904027085513588
-0.001039289995800084	0.00026382449803642705	-0.0007808962526326388
-0.001039219995800084	0.0007623369529047838	-0.0007449103577832044
-0.001039149995800084	0.0007588236759207725	0.001732329207184681
-0.001039079995800084	0.0009891269867608266	0.00034709970396443353
-0.001039009995800084	0.0007131257455739798	-0.00013774186853811248
-0.001038939995800084	0.001176463069262556	-0.0009032752115327726
-0.001038869995800084	0.0007749631368591301	0.0006342568501052548
-0.001038799995800084	0.0008897163650160115	-0.0023617639954469274
-0.001038729995800084	0.0010522651646987314	-0.004566960837052506
-0.001038659995800084	0.0009997745350932505	-0.004983810565812845
-0.001038589995800084	0.0012017744442756446	-0.00690326678889539
-0.001038519995800084	0.0008153169272853275	-0.00605568953186418
-0.001038449995800084	0.00045863953475085574	-0.006838621220013858
-0.001038379995800084	0.00018854518828330838	-0.005823729082107294
-0.001038309995800084	0.0005305790757889904	-0.0061889693734966484
-0.001038239995800084	0.0006235115901008946	-0.0016470445643377717
-0.001038169995800084	-1.95016313091113e-05	-0.0023610014940577658
-0.001038099995800084	4.143268908328531e-05	-0.0031513522462723238
-0.001038029995800084	9.833706079350818e-05	-0.0029684320707143103
-0.001037959995800084	0.00012046616357113176	-0.0017605550664054252
-0.001037889995800084	-0.00019392155576079565	-0.00502492436836749
-0.001037819995800084	0.0003897492231488075	-0.00511805618342474
-0.001037749995800084	0.0002706637962481092	-0.004534906992603413
-0.001037679995800084	0.0002500920727559296	-0.004752478849988709
-0.001037609995800084	-0.0005072926249669944	-0.0043727224266008995
-0.001037539995800084	5.344362227708023e-05	-0.003289097912910681
-0.001037469995800084	1.0793646768203975e-05	-0.004242676197153623
-0.001037399995800084	-0.0006447885680689256	-0.003676066657491114
-0.001037329995800084	-0.0004641478220193936	-0.002234800431714542
-0.001037259995800084	1.915148081215903e-05	-0.0014259109308447067
-0.001037189995800084	-0.00015565916628182915	-0.002917186415463827
-0.001037119995800084	-0.0006811466945522668	-0.004521650298919238
-0.001037049995800084	-0.0010144230902948532	-0.0015359748149457076
-0.001036979995800084	-0.0005685633966689838	-0.006371499839143932
-0.001036909995800084	-0.0002129787066232166	-0.004850142810743527
-0.001036839995800084	0.0002891256753314796	-0.0057854428402534935
-0.001036769995800084	0.00015195039981201103	-0.005219269838375854
-0.001036699995800084	0.00029689564472477106	-0.007105297812519805
-0.001036629995800084	0.00036193187903500485	-0.005316516890488457
-0.001036559995800084	0.0003181541309132401	-0.005484850182733595
-0.001036489995800084	9.705652853883175e-05	-0.005122655017812706
-0.001036419995800084	-0.00010413508699144293	-0.004156160213643989
-0.001036349995800084	0.0003146248083076807	-0.00546711175131181
-0.001036279995800084	0.0007343620729639916	-0.005949834187344373
-0.001036209995800084	0.0003452582465283451	-0.004113574123022647
-0.001036139995800084	-0.00012847072190574446	-0.0054896427041451375
-0.001036069995800084	5.823201222132332e-05	0.0001619321364527117
-0.001035999995800084	0.00010718462180087772	-0.0022634363848362425
-0.001035929995800084	-0.000309526686643888	-0.005463941228046707
-0.001035859995800084	-8.950043312250052e-05	-0.0008254782022025797
-0.001035789995800084	-0.00016926369768509105	-0.0030066769296856737
-0.001035719995800084	-1.2164513041408889e-05	-0.003791513624215277
-0.001035649995800084	-7.657066076032685e-05	-0.004502021450745951
-0.001035579995800084	-0.0004360358808940923	-0.003678851128258758
-0.001035509995800084	1.451540791049762e-05	-0.004160879866183311
-0.001035439995800084	5.4459829160917885e-05	-0.006767259977469766
-0.001035369995800084	-0.00018724583076481865	-0.005154995795967718
-0.001035299995800084	0.00016912921640881116	-0.004879594665779609
-0.001035229995800084	-6.680420001451945e-05	-0.0018136106688790262
-0.001035159995800084	-0.00021088739071876335	-0.00664074645996517
-0.001035089995800084	-2.9383625769724182e-05	-0.0049417112364122644
-0.001035019995800084	0.00022424429281319038	-0.003772735348263577
-0.001034949995800084	-7.756372704329688e-05	-0.005713908920907214
-0.001034879995800084	4.9445241349061164e-05	-0.003527913506436577
-0.001034809995800084	6.443281775910659e-05	-0.006487398418889806
-0.001034739995800084	-0.00032838738910220946	-0.007918860213050074
-0.001034669995800084	-0.0005665409673090586	-0.008652754745728448
-0.001034599995800084	-0.0001973129181626174	-0.00674966760150969
-0.001034529995800084	-0.0002464303534162831	-0.005959212854367804
-0.001034459995800084	-0.0002524704502418096	-0.00501658353703127
-0.001034389995800084	-0.00010215042572141236	-0.005977732709389951
-0.001034319995800084	0.00012469836093066667	-0.008049529999070177
-0.001034249995800084	-0.00019737929377721362	-0.005926209949552821
-0.001034179995800084	0.0002069728064276857	-0.006282473918675746
-0.001034109995800084	7.784679801228018e-05	-0.007879251014769127
-0.001034039995800084	0.00016925423338994079	-0.009601857464304652
-0.001033969995800084	-0.00034446870398237333	-0.0042306346879246
-0.001033899995800084	-0.00023421832308615813	-0.005379202886971607
-0.001033829995800084	6.559718506435814e-05	-0.004871166813248989
-0.001033759995800084	-0.00026706444281436	-0.005198000425546638
-0.001033689995800084	-8.028511207995835e-05	-0.00738307591188586
-0.001033619995800084	9.2414456438113e-05	-0.0052750519460023895
-0.001033549995800084	-0.0003139891382050812	-0.006394026323363408
-0.001033479995800084	-0.00023836714947334263	-0.0027120758746741447
-0.001033409995800084	-0.0001003864297044538	-0.0056952701124902165
-0.001033339995800084	0.00032319922044251893	-0.007171494877628438
-0.001033269995800084	9.89035674263807e-05	-0.0031483941890908
-0.001033199995800084	-5.424100246789308e-05	-0.004861486872725405
-0.001033129995800084	0.0001915933193977805	-0.0027684187397460473
-0.001033059995800084	-1.643376078501397e-05	-0.0026710519879240063
-0.001032989995800084	9.850679248045822e-05	-0.002874202443189305
-0.001032919995800084	2.620392209224942e-05	-0.005224949105895548
-0.001032849995800084	0.0005253192334983761	-0.005491739522119121
-0.001032779995800084	0.0004751296084050433	-0.00505185821323905
-0.001032709995800084	9.036493039175449e-05	-0.0021364913352729426
-0.001032639995800084	0.00025121292891908364	-0.0028453787932721905
-0.001032569995800084	0.00018858194956513182	-0.0032267634141199468
-0.001032499995800084	2.7244849701380454e-06	-0.0009703552279107583
-0.001032429995800084	4.435789369981916e-06	-0.0019409620588423733
-0.001032359995800084	0.0002453125593802653	-2.5679846340385672e-05
-0.001032289995800084	0.00016452197335269393	0.0002904445300116284
-0.001032219995800084	0.00022133229873417162	-0.00043480739151594504
-0.001032149995800084	4.6521493508369774e-05	-0.001030033706651976
-0.001032079995800084	0.00046522859494899045	-0.0007321767778236015
-0.001032009995800084	0.0001570034967819641	-0.0010823018558960924
-0.001031939995800084	0.0005893951783354817	0.0005707682113125999
-0.001031869995800084	0.00042253509837459035	0.001423372248486139
-0.001031799995800084	0.00016267675828052726	-0.0032294402973996944
-0.001031729995800084	0.0002819896134012814	-0.0039748919001681956
-0.001031659995800084	0.00019210474917951477	-0.0007258201079648357
-0.001031589995800084	0.00013596882710160035	-0.0034518404762994676
-0.001031519995800084	7.922469628353418e-05	-0.005918665797275645
-0.001031449995800084	0.0003017201554182537	-0.002280166504061445
-0.001031379995800084	0.0007545351794765502	-0.0043734847524373125
-0.001031309995800084	0.0002236641464134403	-0.006881364442014406
-0.001031239995800084	0.0003828324635892152	-0.0064734534931240985
-0.001031169995800084	0.00041170835522213024	-0.004025893834666772
-0.001031099995800084	0.00028746012138065527	-0.005344481760719462
-0.001031029995800084	0.0003279164020272664	-0.0022960606579566153
-0.001030959995800084	0.0005227861783462854	-0.003732844461303377
-0.001030889995800084	0.000651510082691047	-0.003370595679756416
-0.001030819995800084	0.0005026814042068643	-0.005307006059074879
-0.001030749995800084	2.143964853568883e-06	-0.004597667373497966
-0.001030679995800084	-5.921714733545404e-05	-0.006205857397506904
-0.001030609995800084	-0.00010326771307220962	-0.008072315834397792
-0.001030539995800084	-0.0006626851963717712	-0.007167876486978052
-0.001030469995800084	-0.0005103471419287015	-0.006134309313070769
-0.001030399995800084	-5.518065121360511e-05	-0.005941292516566255
-0.001030329995800084	0.0005422904446922592	-0.007698260154927056
-0.001030259995800084	0.0005928181293863804	-0.006147850763670468
-0.001030189995800084	0.00042599625880962954	-0.006958036974917815
-0.001030119995800084	-9.233570639177495e-06	-0.004411745501972199
-0.001030049995800084	-0.0003651486855949713	-0.00654584008585678
-0.001029979995800084	-0.00027551111485756794	-0.0049297814756001715
-0.001029909995800084	-0.00019496463130851648	-0.004497591089203048
-0.001029839995800084	-0.0005136603818032249	-0.0041926923010609605
-0.001029769995800084	-0.0002195071787964532	-0.008417908917370731
-0.001029699995800084	0.00017291638204237336	-0.005165866623955547
-0.001029629995800084	7.914406919448525e-05	-0.006260238742330801
-0.001029559995800084	0.000296179867012026	-0.007100433459198521
-0.001029489995800084	0.00017392482231210336	-0.006678556162763833
-0.001029419995800084	-1.9717135540011355e-05	-0.006250434930158932
-0.001029349995800084	2.3855566817013052e-05	-0.005903157370312563
-0.001029279995800084	0.0005510438987366153	-0.006509032387578737
-0.001029209995800084	0.00017487684388195747	-0.005296195385639849
-0.001029139995800084	0.0005362232462538933	-0.0058135479202319675
-0.001029069995800084	0.0006665598374889686	-0.006765711572109634
-0.001028999995800084	0.0002708726881821089	-0.00701457475962702
-0.001028929995800084	0.0007239204599170863	-0.0052331106945608585
-0.001028859995800084	5.68064945650682e-05	-0.005988113013435352
-0.001028789995800084	-6.277678807262639e-05	-0.007501429984799479
-0.001028719995800084	0.00048336402045369854	-0.003259499371373596
-0.001028649995800084	2.0113919718128332e-05	-0.004614821744719599
-0.001028579995800084	0.00015373263508393028	-0.004040082649915157
-0.001028509995800084	3.8873923254672855e-06	-0.00592083606945904
-0.001028439995800084	-2.801631447869529e-05	-0.0029013102619641815
-0.001028369995800084	-9.906155734006087e-05	-0.00571796884187987
-0.001028299995800084	-0.0002561069476150052	-0.00667098680179306
-0.001028229995800084	0.00026877987854472506	-0.008013026032917623
-0.001028159995800084	-0.00037332564405346364	-0.005546553965192915
-0.001028089995800084	-0.0002192066807809177	-0.005908748879975774
-0.001028019995800084	0.00012796023079054964	-0.005546659028093624
-0.001027949995800084	3.749165024498938e-05	-0.00465543357267464
-0.001027879995800084	-0.0004894285787123249	-0.00449819729395797
-0.001027809995800084	-0.0005132291652840274	-0.005880697311838912
-0.001027739995800084	-3.511913644098569e-05	-0.00569978200395512
-0.001027669995800084	-0.0003197601085529761	-0.004531751448058491
-0.001027599995800084	-5.785023255924734e-05	-0.004189413164657309
-0.001027529995800084	-0.00033380767548335646	-0.0037598444356757143
-0.001027459995800084	-0.00036198746716466744	-0.002730549703518706
-0.001027389995800084	-0.00022519354653585463	-0.006324715379300658
-0.001027319995800084	0.0002169788399392187	-0.008118769131926351
-0.001027249995800084	-3.7369896030527696e-05	-0.00402227315196593
-0.001027179995800084	0.00040269138777567604	-0.0042226848455248255
-0.001027109995800084	0.0005262867960907399	-0.005896108953211889
-0.001027039995800084	0.0006693016347389966	-0.005478475861344143
-0.001026969995800084	0.0005608009986369036	-0.007530346158305775
-0.001026899995800084	0.0005339370924595867	-0.0055337964568705975
-0.001026829995800084	0.0003954559368552126	-0.0031560626686003975
-0.001026759995800084	8.342764986972029e-05	-0.0003910270708691708
-0.001026689995800084	-0.00010055429497944381	-0.006475317470416475
-0.001026619995800084	0.00016478489280094446	-0.002806114126494763
-0.001026549995800084	0.0004825985864327075	-0.001892081765692172
-0.001026479995800084	0.00048356889971708456	-0.0022495760668092123
-0.001026409995800084	0.0003614201055067318	-0.0018404910349546506
-0.001026339995800084	0.000683078785185612	-0.0017963925359202903
-0.001026269995800084	0.0008431022073548207	-0.006242652442798564
-0.001026199995800084	0.0005404461024485067	-0.004909704831354593
-0.001026129995800084	0.00016366086452744772	-0.004361325191078523
-0.001026059995800084	0.00047191660166078983	-0.0024622049877979857
-0.001025989995800084	0.00035259636042207234	-0.007091887455465039
-0.001025919995800084	0.0005163214900417135	-0.005539646242412527
-0.001025849995800084	3.7783996300239825e-05	-0.004241556813479059
-0.001025779995800084	-0.00020946452989031647	-0.004665306065308866
-0.001025709995800084	-0.0002326787078936516	-0.008793486609725586
-0.001025639995800084	-0.00031888927731773544	-0.004197324362045342
-0.001025569995800084	-2.0438349514378468e-05	-0.006130769044243534
-0.001025499995800084	-0.000502116193572954	-0.007653914544572098
-0.001025429995800084	-0.0005474517867575685	-0.007098997928454729
-0.001025359995800084	-0.0008386035899032287	-0.0054289652216333514
-0.001025289995800084	-0.0004706899955654728	-0.008811231905125446
-0.001025219995800084	-0.0006249292881623782	-0.007660202499672959
-0.001025149995800084	-0.000756729792861568	-0.005884541120873261
-0.001025079995800084	-0.0006686978957779138	-0.004883228897587495
-0.001025009995800084	-0.0008193663081293842	-0.005893186857964458
-0.001024939995800084	-0.0005999283628183147	-0.002921358424335209
-0.001024869995800084	-0.0010364699833678116	-0.0055222427056138895
-0.001024799995800084	-0.0011073835244918787	-0.007262915365307524
-0.001024729995800084	-0.0003477040028750812	-0.005578612637095592
-0.001024659995800084	-0.0003493725311459825	-0.0035408316202285486
-0.001024589995800084	-0.0005941683240568234	-0.0043193120356293975
-0.001024519995800084	-0.0005704112155621376	-0.0037778508190298146
-0.001024449995800084	-0.0002769205175996588	-0.002238970287645336
-0.001024379995800084	-0.00020794474693923271	-0.0018879629034709933
-0.001024309995800084	-0.00011906179439339795	-0.0025175937100203358
-0.001024239995800084	-0.00023021426764225	-0.005462858277487951
-0.001024169995800084	-0.00010413386808052145	-0.0057299294040923385
-0.001024099995800084	-0.0002371572206186952	-0.0024091642713261964
-0.001024029995800084	-0.00038410729050884665	-0.004115688756484562
-0.001023959995800084	-4.126796382374681e-05	0.000993831429620111
-0.001023889995800084	-0.00011949349838455222	-0.0021602691448767007
-0.001023819995800084	0.00015828178149403252	-0.001346312411166656
-0.001023749995800084	1.2117610530202858e-05	-0.0049260524921744
-0.001023679995800084	0.00017266147132393404	-0.0036402244491540604
-0.001023609995800084	-0.000427448580849834	-0.005410726409395045
-0.001023539995800084	-0.0004373851376295402	-0.006569631070543593
-0.001023469995800084	-0.0002878115854712542	-0.010507708327833194
-0.001023399995800084	-0.0003207193971006352	-0.0018447077729511956
-0.001023329995800084	-0.00024976935234758367	-0.008426627253431351
-0.001023259995800084	-0.0001379322983118779	-0.005208755873573311
-0.001023189995800084	0.00014358820242550636	-0.006909229999619171
-0.001023119995800084	-0.00010688571072655301	-0.005618164792574272
-0.001023049995800084	3.944862189692033e-05	-0.0038407665503987355
-0.001022979995800084	0.00017819725815394313	-0.005860078992274402
-0.001022909995800084	0.00042581383295188285	-0.007098325912013347
-0.001022839995800084	0.0005872223642348366	-0.006836647800813223
-0.001022769995800084	0.00040377115783840194	-0.008670689909623663
-0.001022699995800084	-0.00040252877321529066	-0.005236649260049624
-0.001022629995800084	0.0004473294119072484	-0.0031679464530207963
-0.001022559995800084	0.0006009548969386737	-0.004141317726989882
-0.001022489995800084	0.0007015641705537292	-0.0034486051320299603
-0.001022419995800084	0.00048162028460310295	-0.006612024868777597
-0.001022349995800084	0.0005355138146359586	-0.007293965966866573
-0.001022279995800084	0.00037869442398206176	-0.006253767031248657
-0.001022209995800084	6.921626168921471e-05	-0.006857567517890482
-0.001022139995800084	0.0002544442923048919	-0.004797175024889484
-0.001022069995800084	3.5682590876230234e-06	-0.0033321817466700245
-0.001021999995800084	-2.5419447490633153e-05	-0.0029966667756134947
-0.001021929995800084	-0.00024544578586690677	-0.002721725604415181
-0.001021859995800084	1.7287346033606248e-05	-0.004807519230104632
-0.001021789995800084	-7.881254891797758e-05	-0.004075376528901416
-0.001021719995800084	-0.00017473241131742208	-0.005760189723284673
-0.001021649995800084	0.0003569550481726544	-0.004426081912790968
-0.001021579995800084	0.0001290763130699173	-0.005784656601339482
-0.001021509995800084	7.44931525502723e-05	-0.004854659951674658
-0.001021439995800084	3.834333555625776e-05	-0.00617527446797147
-0.001021369995800084	2.6825022669996683e-05	-0.005394392780174665
-0.001021299995800084	0.0002974314585335321	-0.0026087149619728137
-0.001021229995800084	0.00026685676109498976	-0.0016529120977170492
-0.001021159995800084	-0.00022342726467457281	-0.004891885918175502
-0.001021089995800084	-0.00029494903233988215	-0.0034981151181353192
-0.001021019995800084	0.0002293877993261929	-0.0048939661626427
-0.001020949995800084	0.00031470371848546947	-0.0020233562907678894
-0.001020879995800084	0.0003951319910648568	-0.002028458551198274
-0.001020809995800084	4.785642395518254e-05	-0.00021429412045123814
-0.001020739995800084	0.00020831067200458722	-0.0004846596907304013
-0.001020669995800084	-0.0002979600503904151	-0.0008680534927324507
-0.001020599995800084	-0.0005748836501764968	0.0039029611561165606
-0.001020529995800084	-7.347878207054674e-05	2.1100801363153317e-05
-0.001020459995800084	5.448435977366212e-06	0.0009521973418427867
-0.001020389995800084	-0.0004968578362424978	-0.002772968771105559
-0.001020319995800084	-0.0006368097754206835	-0.0016356675135743245
-0.001020249995800084	-3.236325687455133e-05	-0.0015915383638808094
-0.001020179995800084	-1.8214598519978237e-05	-0.003330231211959542
-0.001020109995800084	-0.00014163999893726834	-0.00525337009038799
-0.001020039995800084	-0.0002533080818185678	-0.005487261194850427
-0.001019969995800084	3.5933662495641506e-05	-0.007527190178058343
-0.001019899995800084	0.00031777616709362835	-0.006377456991679564
-0.001019829995800084	0.0001246425363596127	-0.008988191958027348
-0.001019759995800084	-0.0002955666742000516	-0.008391677855161806
-0.001019689995800084	0.0001971668135530598	-0.007001915510697278
-0.001019619995800084	0.0005220394662446439	-0.0080552212446138
-0.001019549995800084	0.0007867424290495842	-0.007819945731680007
-0.001019479995800084	0.0002918230921294806	-0.005208566155709379
-0.001019409995800084	0.00042477207571291095	-0.006398097848244559
-0.001019339995800084	0.0003036797716890288	-0.004167869536567484
-0.001019269995800084	0.0003306109025499901	-0.0017517186785341473
-0.001019199995800084	0.0005796696189440055	-0.0029634823458871513
-0.001019129995800084	0.0006561864898115133	-0.004627124082603346
-0.001019059995800084	0.00022641746485880292	-0.0036588946352194523
-0.001018989995800084	0.00020920074304113778	-0.0050076532289668055
-0.001018919995800084	0.0002156135289313024	-0.00607610852227216
-0.001018849995800084	7.455914570121886e-05	-0.003117358323631785
-0.001018779995800084	0.000274675145366076	-0.003258629160355385
-0.001018709995800084	-5.742911621452293e-05	-0.0037108168669650436
-0.001018639995800084	-0.0003326201995802549	-0.0038168052749250458
-0.001018569995800084	-0.00011192232882387808	-0.0052189980530313205
-0.001018499995800084	2.3352300857593344e-05	-0.007669999665389866
-0.001018429995800084	0.00030489655838063077	-0.00855353622162176
-0.001018359995800084	0.0004417538804721556	-0.00662092775307455
-0.001018289995800084	0.000129447681456307	-0.008144471434327812
-0.001018219995800084	0.0002793179401477878	-0.006011775445973948
-0.001018149995800084	0.0002447492419340633	-0.0071918550954529915
-0.001018079995800084	-0.0003763720442450081	-0.00547228952802495
-0.001018009995800084	0.00014798061369369802	-0.007017376423735243
-0.001017939995800084	7.899030545411712e-05	-0.007046562922455869
-0.001017869995800084	-0.00015720946331608158	-0.005181113677506379
-0.001017799995800084	-0.0002181045404716789	-0.0091641398328427
-0.001017729995800084	-5.3808275553756506e-05	-0.008184610325566303
-0.001017659995800084	-0.00018161316663061706	-0.005792929732221995
-0.001017589995800084	1.707752255889628e-05	6.298955018669101e-05
-0.001017519995800084	0.0001449519243747593	-0.004944497573012438
-0.001017449995800084	0.00023739386676235587	-0.0037388463161223268
-0.001017379995800084	0.0005034594940760541	0.0013136638439325305
-0.001017309995800084	0.0003636067439014587	-0.002653144316437846
-0.001017239995800084	0.0006171998474531076	-0.001477240154615051
-0.001017169995800084	0.0011482685547383902	0.00030988000698971345
-0.001017099995800084	0.0010224042268883542	-0.001110395815749465
-0.001017029995800084	0.0008528525334600104	-0.0007651738677872983
-0.001016959995800084	0.0007539306570412166	-0.002194179224116422
-0.001016889995800084	0.0003723315769949718	-0.0009534258229478421
-0.001016819995800084	0.0006423229354673872	0.0003946513171769974
-0.001016749995800084	0.00026285601181869235	-0.003557532734509615
-0.001016679995800084	-4.327616965930286e-05	-0.0016028623947095281
-0.001016609995800084	2.3699544348545922e-05	0.001538363172566891
-0.001016539995800084	-0.00011708534241622978	-0.0014624823562004732
-0.001016469995800084	-0.0001189358155466466	-0.0010568894779638325
-0.001016399995800084	-0.00021572551467070747	-0.00010912483187409936
-0.001016329995800084	0.000259984169468694	-0.0012696397672259804
-0.001016259995800084	0.0004006140503442385	-0.0009285202181946986
-0.001016189995800084	0.00017577482100821992	-0.003228721760731899
-0.001016119995800084	0.00023923906834040438	-0.001392504616023233
-0.001016049995800084	0.00045746992710938054	-0.0007763788241658604
-0.001015979995800084	0.00026367071551665165	-0.0002379223877075528
-0.001015909995800084	0.00046361574068648785	-0.0021794900619373316
-0.001015839995800084	3.1562754507537076e-05	-0.00550155270708474
-0.001015769995800084	0.0002575711168150993	-0.0049066641039675245
-0.001015699995800084	-0.00023657718687897307	-0.003465381049737254
-0.001015629995800084	-0.00022665273573003114	-0.005463170290817076
-0.001015559995800084	-0.0004507703671027266	-0.003896060590286915
-0.001015489995800084	-0.0005873675252840645	-0.00294983330270616
-0.001015419995800084	-0.0004748538905188135	-0.0028471710712940023
-0.001015349995800084	-0.0006026578155207663	-0.0036683460602876584
-0.001015279995800084	-0.0008520831503466124	-0.004839059119180017
-0.001015209995800084	-0.00041318131823442426	-0.001846544433071447
-0.001015139995800084	-9.337611485736549e-05	-0.0031397864450462376
-0.001015069995800084	-6.92880937265504e-05	-0.003111000053744593
-0.001014999995800084	-4.734086052601138e-05	-0.002953670795099074
-0.001014929995800084	-9.961981312618071e-05	-0.00459032969621655
-0.001014859995800084	0.0003038995080618501	-0.0053058204729286695
-0.001014789995800084	0.00033403430508804606	-0.0027939584339738916
-0.001014719995800084	0.0005152632671405376	-0.0013622920650935393
-0.001014649995800084	-0.00011652505802839676	-0.004006305993610829
-0.001014579995800084	9.60038108599756e-05	-0.003863584725819765
-0.001014509995800084	0.0001237575579035926	-0.0052760501369101265
-0.001014439995800084	0.00030264929253979967	-0.0036385247394695648
-0.001014369995800084	-0.00011842903786934037	-0.005160162970512414
-0.001014299995800084	-8.3211010001181e-05	-0.002035474324485054
-0.001014229995800084	-0.0003457256491143979	-0.0027480729528652883
-0.001014159995800084	-0.0003768134047587309	-0.002416795676814658
-0.001014089995800084	-0.0003032087863382095	-0.003496446785449069
-0.001014019995800084	-0.00017275944955201915	-0.0018201189188621423
-0.001013949995800084	0.00021869747229247307	-0.0016215109858558284
-0.001013879995800084	-0.00010789773241260114	-0.0044709247867033815
-0.001013809995800084	-3.045459070359575e-05	-0.006994429577014742
-0.001013739995800084	0.0005479025984395489	-0.00452017172106494
-0.001013669995800084	-0.0005017107753467011	-0.007155659557091831
-0.001013599995800084	-0.00029878483537854175	-0.009616744679799975
-0.001013529995800084	-0.0001200435260142791	-0.007400465910383864
-0.001013459995800084	8.909477305293538e-06	-0.00783595528350781
-0.001013389995800084	7.623833357867625e-05	-0.00876109786073197
-0.001013319995800084	-4.0621493260613625e-05	-0.006038611441170015
-0.001013249995800084	7.756771211103066e-05	-0.0036566346591208037
-0.001013179995800084	0.0001356537428106674	-0.0038341837713847175
-0.001013109995800084	-8.055935586783748e-05	-0.0026533976938560955
-0.001013039995800084	-4.570123152981602e-05	-0.0016455030891371922
-0.001012969995800084	-4.1840321491584554e-05	-0.0031043877418167522
-0.001012899995800084	-9.14890638386833e-06	-0.005375487622112036
-0.001012829995800084	0.00038420201039219935	-0.0012973318927510886
-0.001012759995800084	0.0007748756231168907	-0.0011666884666076641
-0.001012689995800084	0.0009627605090315227	-0.0028424389286784016
-0.001012619995800084	0.0005718914793681838	-0.003505122770028322
-0.001012549995800084	0.0006333230840890931	-0.003381775251887561
-0.001012479995800084	0.0005402777809243247	-0.005214694754808754
-0.001012409995800084	0.0008075527918872723	-0.005700618217352404
-0.001012339995800084	0.0004082903805357894	-0.005097681971409344
-0.001012269995800084	0.0008600881095020508	-0.002808081429044063
-0.001012199995800084	0.0007750523223503187	-0.0065271075445308266
-0.001012129995800084	0.0004952366729796154	-0.0035931047582811845
-0.001012059995800084	6.520753727870726e-05	-0.0059015883404138145
-0.001011989995800084	0.00024386743018904868	-0.005374285685218907
-0.001011919995800084	0.0001836173262692268	-0.006084092392766775
-0.001011849995800084	2.587256043308084e-07	-0.006785328631193629
-0.001011779995800084	-0.0004096059124746631	-0.003234367958158125
-0.001011709995800084	-0.0005862404225205915	-0.0035429763980857278
-0.001011639995800084	-0.00033860528610283783	-0.003878887350650541
-0.001011569995800084	-0.00011465689610060597	-0.00485995079333691
-0.001011499995800084	-0.00023538521216678705	-0.007753513948193137
-0.001011429995800084	-0.0006229344238693238	-0.008300228091282629
-0.001011359995800084	-0.00027663552586678296	-0.0081799725407217
-0.001011289995800084	-0.0002547419511380349	-0.0064275909344351945
-0.001011219995800084	-0.000309737549523609	-0.0027931989441237173
-0.001011149995800084	0.00035025405283529927	-0.0049929707585195165
-0.001011079995800084	0.0007461033531909777	-0.00301129355741129
-0.001011009995800084	0.0004666711288603979	-0.003981351034126996
-0.001010939995800084	-1.5532808720155804e-05	-0.0058545395462497474
-0.001010869995800084	0.00013947779145966296	-0.006181474226886067
-0.001010799995800084	0.0005128183032752719	-0.005547772660812965
-0.001010729995800084	0.0002764745084011762	-0.0049386148520352965
-0.001010659995800084	0.0001256585037605958	-0.005565900431815083
-0.001010589995800084	0.0001498607901432875	-0.004549056297304664
-0.001010519995800084	-0.00019935825994117122	-0.005437810933813343
-0.001010449995800084	-2.1901309396996686e-05	-0.006780743197511394
-0.001010379995800084	6.708145548618645e-05	-0.007252440193085175
-0.001010309995800084	0.0002422828828457467	-0.003101028001198871
-0.001010239995800084	4.2426114123338075e-05	-0.004722863421045292
-0.001010169995800084	1.891380989550343e-05	-0.005211180430984566
-0.001010099995800084	0.00026377358724699476	-0.005664694024023697
-0.001010029995800084	0.0003635154168220467	-0.0036878158420652228
-0.001009959995800084	0.00034644877118906184	-0.003668441284438798
-0.001009889995800084	0.0006641771016983561	-0.004327865477119704
-0.001009819995800084	0.0006383607855689099	-0.005991898889525063
-0.001009749995800084	0.00018546639662368617	-0.007386037136209187
-0.001009679995800084	0.0002786195871127951	-0.004180306496709711
-0.001009609995800084	0.0003977534508635052	-0.00482283199826953
-0.001009539995800084	0.00019564470825121362	-0.0037719115311452716
-0.001009469995800084	7.732901824087586e-05	-0.007130931108862031
-0.001009399995800084	-0.0001477609976947895	-0.0052293907625063805
-0.001009329995800084	-0.0005097216247446927	-0.007646829184644878
-0.001009259995800084	-0.00044505337971048923	-0.004686794198626461
-0.001009189995800084	0.0002238483807634289	-0.001300255943448133
-0.001009119995800084	-0.00023420393024173943	-0.005468117188363901
-0.001009049995800084	-0.0002482247372541365	-0.00479081586733148
-0.001008979995800084	-7.322682503479884e-05	-0.003869094097508391
-0.001008909995800084	0.0001716619138385411	-0.007559042350676712
-0.001008839995800084	-0.00012852964034021196	-0.0033579376451846415
-0.001008769995800084	-0.00014987449192765064	-0.004097007946609049
-0.001008699995800084	7.906964655315277e-05	-0.006049487834139084
-0.001008629995800084	-5.640397919936126e-07	-0.008437718176125188
-0.001008559995800084	5.34416991444954e-06	-0.004913869993201593
-0.001008489995800084	0.00047628009708591677	-0.004739553030925511
-0.001008419995800084	0.0006847701386741685	-0.0071678384996777065
-0.001008349995800084	0.0002024734882848098	-0.006738391816888433
-0.001008279995800084	0.0004248313838354585	-0.006826148981732789
-0.001008209995800084	0.00026715542486267123	-0.0071519227778328014
-0.001008139995800084	0.00012270742174804678	-0.005260525681844208
-0.001008069995800084	0.0001249544002265785	-0.003638449564969613
-0.001007999995800084	7.465955291895519e-05	-0.007214562316836873
-0.001007929995800084	0.0001990708336856676	-0.005122173647372849
-0.001007859995800084	0.00040369440400119807	-0.005229048057517133
-0.001007789995800084	0.0004932250178022723	-0.0070388391900297305
-0.001007719995800084	0.0008102304600725173	-0.005211245510745866
-0.001007649995800084	7.097628355261534e-05	-0.004818697741015152
-0.001007579995800084	0.00038448865493202186	-0.005520388028708497
-0.001007509995800084	0.0007720761061289158	-0.004231036902650528
-0.001007439995800084	0.00044053870473861336	-0.003728790742359899
-0.001007369995800084	0.0003869759847017878	-0.0046745551272593415
-0.001007299995800084	0.0008145176943997637	-0.002919694598203408
-0.001007229995800084	0.0006041631383422564	-0.004898259850432973
[truncated: 30,769 more rows]
