# Supplementary material for: NRV: An open framework for in silico evaluation of peripheral nerve electrical stimulation strategies
Source: PLoS Comput Biol. 2024 Jul 12;20(7):e1011826. doi: 10.1371/journal.pcbi.1011826 (PMC11268605; doi:10.1371/journal.pcbi.1011826)
Supplement: S5 Archive — Python scripts and data files required to create and run the optimization problem, analyze the results, and translate the results to the neurostimulator. (ZIP) [file pcbi.1011826.s014.zip › S5_Archive/recorded_waveforms/spline2_recorded.csv]

Time (s)	Voltage (V)	Current (uA)
-0.00114408005599888	0.0	0.0
-0.00114401005599888	3.6228623663613973e-06	-0.0012939036548377122
-0.00114394005599888	-0.00021379223622003347	-0.0018882469593249577
-0.00114387005599888	0.0002992230037955633	-0.004431275046257499
-0.00114380005599888	-0.00021831420540736033	-0.001442672849780198
-0.00114373005599888	-0.0009402613999990015	-0.0030679868330669388
-0.00114366005599888	-0.0005163340703553266	-0.0029993805534911733
-0.00114359005599888	-0.00016485022183981314	-0.002985518540064922
-0.00114352005599888	-0.00025500399098780344	-0.004755779631171469
-0.00114345005599888	-0.00027200679018877843	-0.004444150721760391
-0.00114338005599888	-0.00011341821449356823	-0.004169611983570916
-0.00114331005599888	-0.00036756771358718024	-0.003167699767056573
-0.00114324005599888	-0.0004908957326225562	-0.005804606864701202
-0.00114317005599888	-0.00018699902810281188	-0.005714708456162317
-0.00114310005599888	-0.0005545327914207238	-0.0035196248139703866
-0.00114303005599888	-0.00047814800294645543	-0.0011615681850320142
-0.00114296005599888	0.00026412458759949144	-0.0018078677022193889
-0.00114289005599888	0.0003162705000745201	-0.0028293043838042266
-0.00114282005599888	0.00019857421623028503	-3.887906935525751e-05
-0.00114275005599888	0.00020524051617185386	-0.0017292541262003275
-0.00114268005599888	0.00012627887071847	-0.002299434288502976
-0.00114261005599888	-0.00015643896916575084	0.0014256164855429433
-0.00114254005599888	-0.00011990123660584654	-0.00241553705793266
-0.00114247005599888	-1.9860300633174682e-05	-0.002194840095552317
-0.00114240005599888	-0.00032648715371745053	-0.0037837268619922816
-0.00114233005599888	-3.179488967216996e-05	-0.004957611882576189
-0.00114226005599888	-4.826651578315817e-05	-0.0011336431034488805
-0.00114219005599888	-0.0005515608496139749	-0.003388430454031764
-0.00114212005599888	0.00021114705736510728	0.0012834134391127533
-0.00114205005599888	-0.0001210977344386396	-0.0007911294402327372
-0.00114198005599888	6.538474979368726e-05	-1.2438980809088964e-05
-0.00114191005599888	2.5383452419110226e-05	4.917166572904698e-05
-0.00114184005599888	-0.0005938550724289652	-0.004638495798732899
-0.00114177005599888	-0.0005760236265366442	-0.003858792993129496
-0.00114170005599888	-0.00023325031737278683	-0.00365935877780367
-0.00114163005599888	-0.00033088064596461906	-0.004067705307391921
-0.00114156005599888	-0.0005205369220925383	-0.0075221451105371125
-0.00114149005599888	-0.000616065376274268	-0.0051470706210322145
-0.00114142005599888	-0.00038176334352888933	-0.0037263444683488796
-0.00114135005599888	-0.0006001270595057161	-0.00555617729246363
-0.00114128005599888	-0.0004772141339542738	-0.005191098619229687
-0.00114121005599888	-0.0007060702357491637	-0.008771800582319855
-0.00114114005599888	-0.00093317874965742	-0.009187895012060115
-0.00114107005599888	-0.0008123915155684535	-0.003429403649724894
-0.00114100005599888	-0.0006650727169319818	-0.0011646854124208242
-0.00114093005599888	-0.000671241557952455	-0.0013138190629273792
-0.00114086005599888	-0.0008696757841882606	-0.002254758437241903
-0.00114079005599888	-0.00044741285836246173	-0.0033706724876380275
-0.00114072005599888	-1.715007880904391e-05	-0.00461778960582501
-0.00114065005599888	-0.00025526187734984865	-0.006581656411966129
-0.00114058005599888	0.0001324837447601875	-0.002805952256797306
-0.00114051005599888	8.836931173315232e-05	-0.003213301403614703
-0.00114044005599888	0.0006008287621606081	-0.0052391277083614725
-0.00114037005599888	6.531031232625768e-05	-0.0069789496069942066
-0.00114030005599888	-0.00010962301875491405	-0.004671519839383952
-0.00114023005599888	-0.000500018508857012	-0.007689554409265618
-0.00114016005599888	-0.000546378387059679	-0.00538630389565973
-0.00114009005599888	-0.0006504960904316159	-0.003979933251779702
-0.00114002005599888	-0.0007723745158984659	-0.005061653492575308
-0.00113995005599888	-0.00047556302563488156	-0.0019777096420670907
-0.00113988005599888	-0.0011187026219547356	-0.0035809950957165046
-0.00113981005599888	-0.0017120028488723622	-0.002064010178405216
-0.00113974005599888	-0.0010172669678923617	-0.0020932973871882064
-0.00113967005599888	-0.0014124090409375412	-0.0013179984316484912
-0.00113960005599888	-0.0013375469378838346	0.0001609763488934335
-0.00113953005599888	-0.0010825911579761991	0.0021210871456166878
-0.00113946005599888	-0.0006551279431693176	-0.002212645321488212
-0.00113939005599888	-0.000882842169209528	-0.0018449214893949371
-0.00113932005599888	-0.0004911075872904395	-0.0017882650584347547
-0.00113925005599888	-0.0006116631966505039	-0.001078149439700741
-0.00113918005599888	-0.00080094274104598	-0.003367979330211303
-0.00113911005599888	-0.0005490639788913222	-0.0016265754583001588
-0.00113904005599888	-0.0008646798250760094	-0.0018893980257488948
-0.00113897005599888	-0.0006693858003439625	-0.0011732770076518556
-0.00113890005599888	-0.0006424781278517584	-0.001779789104798282
-0.00113883005599888	-0.000460503698760771	-0.002368812402660358
-0.00113876005599888	-0.00031615419396729434	-0.003830303143324491
-0.00113869005599888	-0.0006887936442038713	0.0005267311927047559
-0.00113862005599888	-0.00033638441364615857	0.0017690024418470932
-0.00113855005599888	-0.00024216366186798947	-0.0022396380984162664
-0.00113848005599888	9.153496988526884e-05	3.663557649872606e-05
-0.00113841005599888	-7.824943925721205e-05	-0.0007941532399151211
-0.00113834005599888	-0.0006209186079440355	-0.003235803254662139
-0.00113827005599888	-0.0005453044546486191	-0.0014882070581193473
-0.00113820005599888	0.0001623751329048042	-5.819980842460905e-05
-0.00113813005599888	-3.539034434706427e-05	-9.123149635561902e-06
-0.00113806005599888	2.9018244557174976e-05	-0.0005028410868636466
-0.00113799005599888	0.00013200348566509086	0.002120930638330352
-0.00113792005599888	0.00025988119023449385	-0.0005405913216345223
-0.00113785005599888	1.2191324512866383e-05	0.0016160623443585637
-0.00113778005599888	-0.0001384785580388657	-0.0002287625978232848
-0.00113771005599888	-0.000736984947650252	-0.0016566710813219166
-0.00113764005599888	-0.00041307691764884354	0.0008134840499837632
-0.00113757005599888	-0.0007665735046880775	0.002495970976751514
-0.00113750005599888	-0.0007554681970236718	0.0004445162993204873
-0.00113743005599888	-0.0005506659887951438	-0.0008308049398132376
-0.00113736005599888	-0.0004567384943096749	-0.002219805258267134
-0.00113729005599888	-0.0005105605573645273	-0.0010572506176977526
-0.00113722005599888	-0.0005619212142015959	-0.0028149913940323603
-0.00113715005599888	-0.00015604142419190214	-4.9555980832107213e-05
-0.00113708005599888	-4.7025981280345444e-05	0.0020830432873063212
-0.00113701005599888	-0.00024885675534574775	-0.00013843831465635556
-0.00113694005599888	-0.00024107770548307481	-4.654937692462928e-05
-0.00113687005599888	-0.0008165883736442667	-0.0033368341939836264
-0.00113680005599888	1.6380039420220126e-06	-0.002270972561198065
-0.00113673005599888	-0.0003960627398936065	-0.0027408931578103346
-0.00113666005599888	-0.0008860942367546718	-0.0017876524116318736
-0.00113659005599888	-0.0005620934545114652	-0.005474146780810097
-0.00113652005599888	0.00010576710116418148	-0.0016308397017382144
-0.00113645005599888	1.0640257316133543e-05	-0.004309819093762828
-0.00113638005599888	-0.00028792939872786407	-0.006107587769191686
-0.00113631005599888	-0.00024363290168904507	-0.006313061286431981
-0.00113624005599888	-0.000578014854400087	-0.0022808663769195926
-0.00113617005599888	-0.00016156713774859093	-0.002655910985518326
-0.00113610005599888	4.043400346311368e-05	-0.0008092378453206215
-0.00113603005599888	-0.0005560289087711161	-0.0030187470270425874
-0.00113596005599888	-0.0010123710506929257	-0.00023089942923927654
-0.00113589005599888	-0.0010144029036056343	-0.0015105126617689676
-0.00113582005599888	-0.0007796184277313816	0.0021478861274454265
-0.00113575005599888	-0.0007274710503945024	-0.00032403735132006213
-0.00113568005599888	-0.0003960436753397817	-2.720522646693753e-05
-0.00113561005599888	-0.00043894408696748956	-0.0037858261966959607
-0.00113554005599888	-0.000976990412879321	-0.001704270801389388
-0.00113547005599888	-0.0012492539033322034	-0.004362973505791718
-0.00113540005599888	-0.0009010079919539789	-0.004433883456096435
-0.00113533005599888	-0.0008153338280967945	-0.0033119474602976502
-0.00113526005599888	-0.0014030855797151076	-0.0038483409505703217
-0.00113519005599888	-0.0009345526831804011	-0.005673790844483503
-0.00113512005599888	-0.0006294717318647355	-0.0026126162011811424
-0.00113505005599888	-0.0010290746808807826	-0.002605759970640737
-0.00113498005599888	-0.0009056582565394796	-0.005329389565660201
-0.00113491005599888	-0.0007572585324051446	-0.004421021654359214
-0.00113484005599888	-0.0005322937474506197	-0.00282291000433149
-0.00113477005599888	-0.00048156105654326663	-0.003939755305517153
-0.00113470005599888	-0.00048070247033942085	-0.003673156078336628
-0.00113463005599888	-0.0011856579144032444	-0.004106640085952603
-0.00113456005599888	-0.0002997351759597709	-0.0031113205985389327
-0.00113449005599888	-3.941877804045694e-06	-0.002166137031786872
-0.00113442005599888	-0.00022366930058626507	-0.002621491346941094
-0.00113435005599888	-0.00024437846205885755	-0.0019320533693141751
-0.00113428005599888	-0.0001728899711710728	-0.0026886151150359904
-0.00113421005599888	5.119631845627992e-05	-0.0007900079770990806
-0.00113414005599888	-0.00028521213150010276	-0.003152942264085031
-0.00113407005599888	6.717006808023755e-06	-0.0012663112588812042
-0.00113400005599888	-5.814976091384411e-05	-0.0009464072622848423
-0.00113393005599888	0.00032178978295180496	-0.00021169233489475592
-0.00113386005599888	0.00032273993689645067	-0.0003986877532757911
-0.00113379005599888	-0.00036272602266282735	0.00031724217665873714
-0.00113372005599888	-0.0004857895444922279	-0.00032650518954078323
-0.00113365005599888	-0.00038849374396249443	-0.0013587639781977082
-0.00113358005599888	-0.00038123086971983265	-0.0024292610014273156
-0.00113351005599888	-0.0007432143831608989	-0.0018953194304718894
-0.00113344005599888	-0.00099323831141672	-0.0020038725204204956
-0.00113337005599888	-0.0005678436421649879	-0.0036115374190383814
-0.00113330005599888	-0.000792616404346979	-0.0022212198575933817
-0.00113323005599888	-0.0009690875258167322	-0.0029873201884600313
-0.00113316005599888	-0.0009169654196177382	-0.002936847608955011
-0.00113309005599888	-0.0008304048507447752	-0.0035585353387992125
-0.00113302005599888	-0.0007048873101905906	6.803822109740075e-07
-0.00113295005599888	-0.00023347684153676596	-0.0033552417167603023
-0.00113288005599888	-0.00019668982928946067	-0.004446494367236337
-0.00113281005599888	-0.00044823964749115473	-0.004261506795791006
-0.00113274005599888	-0.0004933889997814303	-0.005449884500518521
-0.00113267005599888	-0.0006454950716106414	-0.002209557078068956
-0.00113260005599888	-0.00035375999349173076	-0.0049265674098238595
-0.00113253005599888	-0.0008063794701661386	-0.003763083412113675
-0.00113246005599888	-0.001146948704231385	-0.00460682743056989
-0.00113239005599888	-0.0010616056401033752	0.00038975332261613325
-0.00113232005599888	-0.0010189967544382789	-0.0036602414390009396
-0.00113225005599888	-0.0007637084504374199	-0.005109576637478832
-0.00113218005599888	-0.0006453041067801129	-0.0037493275348882034
-0.00113211005599888	-0.0004878114192474444	-0.0008616166805700026
-0.00113204005599888	-0.00019323228021233301	-0.001277884059272473
-0.00113197005599888	2.4168379388208064e-05	-0.0010947018862086358
-0.00113190005599888	-0.00022195675231332683	-0.002014612234177188
-0.00113183005599888	-0.0006771157476608428	0.0021227273397065294
-0.00113176005599888	-0.0005793993151508393	0.0006399138541441578
-0.00113169005599888	-0.0006723101531078984	0.0019345370879016329
-0.00113162005599888	-0.0010371231008474576	-0.004179928663475947
-0.00113155005599888	-0.00038432175112884036	-0.004173726730816317
-0.00113148005599888	-0.0004673704398249251	-0.005277110444191014
-0.00113141005599888	-0.00039134546448313644	-0.0039796366664389335
-0.00113134005599888	-0.0005753552271150013	-0.0071881385929512005
-0.00113127005599888	-0.0010574418494474647	-0.008649491896805
-0.00113120005599888	-0.0005306777908233536	-0.00732502148484314
-0.00113113005599888	-0.0004365658927853393	-0.006939957549183109
-0.00113106005599888	-0.0004322611035506552	-0.005384415673925078
-0.00113099005599888	-0.0005421926460066833	-0.003688986594199126
-0.00113092005599888	-0.0005593848472822867	-0.0033922148589772623
-0.00113085005599888	-0.0006661890726968586	-0.005610209497893593
-0.00113078005599888	-0.0008142276900339979	-0.002534258683961061
-0.00113071005599888	-0.0007481571156677688	-9.684037081935955e-05
-0.00113064005599888	-0.0006984815112092538	-0.002867629443294217
-0.00113057005599888	-0.001034965896282385	-0.004493014313393106
-0.00113050005599888	-0.0008880243384487925	-0.0017928133721440526
-0.00113043005599888	-0.0008427733463779358	-0.00037594086212597777
-0.00113036005599888	-0.0009255892358358462	-0.0029713990483570037
-0.00113029005599888	-0.0006433863300330575	-0.003973320858327804
-0.00113022005599888	-0.0005952749827990161	-0.004302863704542158
-0.00113015005599888	-0.000858462466503573	-0.003457533572995561
-0.00113008005599888	-0.00015324662247579495	-0.004457975747257922
-0.00113001005599888	-0.0005725141929486226	-0.0037883075314279068
-0.00112994005599888	-0.00032794673478755856	-0.006502992723056127
-0.00112987005599888	-0.0006344198605360749	-0.0031162726839106024
-0.00112980005599888	-0.0005844306453578479	-0.0049563547758303406
-0.00112973005599888	-0.00027678918207051664	-0.0033067504842521638
-0.00112966005599888	0.00013653132909157827	-0.0049671864433635405
-0.00112959005599888	-0.00012761400666184457	-0.002332139402416224
-0.00112952005599888	5.622258674852221e-05	-0.0026143990406878965
-0.00112945005599888	0.0001243658163524267	-0.0022109513571963043
-0.00112938005599888	-0.0003629825639307414	-0.002426680612227798
-0.00112931005599888	8.747849013549332e-06	-0.0037507259826632887
-0.00112924005599888	0.00016084837469093567	-0.003580605525227372
-0.00112917005599888	0.00017410791192331408	-0.0014682752993943257
-0.00112910005599888	0.0002414488311931005	-0.0027021931133492196
-0.00112903005599888	-0.00015841554543865623	-0.00026113195309961643
-0.00112896005599888	0.00020201303680061225	0.0004291740283967201
-0.00112889005599888	0.0004252411276265001	0.002120159595273898
-0.00112882005599888	0.00019209045441014798	0.003380127012161765
-0.00112875005599888	-0.0002936345051530915	0.0009558071058180402
-0.00112868005599888	-0.00018727824835702568	-0.0011415465960919891
-0.00112861005599888	-0.00024883239763741555	-0.0006332666830664546
-0.00112854005599888	-0.0004956362979897594	-0.0015121822092995832
-0.00112847005599888	-0.00030269642389040745	-0.0010133124095307387
-0.00112840005599888	-0.0006621980274486215	-0.0060736128636661914
-0.00112833005599888	1.0681293063795277e-05	-0.004627145756373481
-0.00112826005599888	-8.944644399624102e-07	-0.001498008613718905
-0.00112819005599888	-0.00019188785024569415	0.0010431447705876577
-0.00112812005599888	-0.0001581597565298716	-0.0010868520493668287
-0.00112805005599888	-8.972055129378925e-05	0.0015105657236928543
-0.00112798005599888	-0.0002645655405163464	0.0021791191831721105
-0.00112791005599888	-0.0001038800468479525	0.002013432991532123
-0.00112784005599888	-0.000176038994781843	-0.0007756032305312394
-0.00112777005599888	-0.0005003382989058078	0.0026971186031821146
-0.00112770005599888	-0.0006451361579227428	0.0038783701507941804
-0.00112763005599888	-0.0006545661691175807	0.0004595551545516938
-0.00112756005599888	-0.0007439860098140251	-0.0009122537034355287
-0.00112749005599888	-0.00030677492132766417	-0.0025789071235606384
-0.00112742005599888	-0.00045627135477848937	-0.0011588225245557772
-0.00112735005599888	-0.0002908367220576556	-0.001556233643862141
-0.00112728005599888	-0.00023739585198809956	-0.005751171601351129
-0.00112721005599888	-0.000264124321999343	-0.0038873415274818597
-0.00112714005599888	-0.0007093721384347779	-0.00644332703777754
-0.00112707005599888	-0.0004252875689052184	-0.008387572652746849
-0.00112700005599888	-0.00035111474689355327	-0.00515635478090018
-0.00112693005599888	-0.000157572481683727	-0.0015282365821247816
-0.00112686005599888	0.00026304354222099106	-0.004712242952379157
-0.00112679005599888	-0.00043399298185921276	-0.0026007495219891015
-0.00112672005599888	-0.000832413288556353	0.0022327281326648208
-0.00112665005599888	-0.00045484447610533526	-0.002867288296373939
-0.00112658005599888	-0.0006487198520003418	-0.0008943865717453038
-0.00112651005599888	-0.0003655352109827293	-0.002429758644425764
-0.00112644005599888	-0.0004533406845227913	-0.002373369718402309
-0.00112637005599888	-0.0006491641992155503	0.00020763707863256359
-0.00112630005599888	-0.0007405066567296723	-0.002247225640667538
-0.00112623005599888	-0.0005970150775266419	-0.0056416338157767
-0.00112616005599888	-0.0004925184069015876	-0.004054851784146822
-0.00112609005599888	1.685645381318256e-05	-0.0004777675891913559
-0.00112602005599888	-0.0004234637519072524	-0.00186336302507664
-0.00112595005599888	-3.3543854162138494e-05	0.0023032998139727273
-0.00112588005599888	-0.00036336911541695556	0.00045410011964892806
-0.00112581005599888	0.00042961904036311303	-0.0037473791562448074
-0.00112574005599888	7.208042640940631e-05	-0.004979844249262653
-0.00112567005599888	-0.0003300695229982047	-0.005678981135941023
-0.00112560005599888	-0.00045073448748662214	-0.001995507786630819
-0.00112553005599888	-0.0004694012437727078	-0.002213690348475967
-0.00112546005599888	-0.0013113462027951406	-0.006637420166156023
-0.00112539005599888	-0.001175297337790707	-0.0043499542049911235
-0.00112532005599888	-0.000778782457857056	-0.0035071389596665965
-0.00112525005599888	-0.0008603713112643939	-0.004687751083164217
-0.00112518005599888	-0.0008476710039285664	-0.006885871640136026
-0.00112511005599888	-0.0009395861415335604	-0.004430786908013187
-0.00112504005599888	-0.0009452067059867695	-0.005083818180994486
-0.00112497005599888	-0.0005692664321821323	-0.002560581896378621
-0.00112490005599888	-0.0009659360584668557	-0.0015339674791057674
-0.00112483005599888	-0.0007232621627989407	-0.0017363249801297066
-0.00112476005599888	-0.0008340373554104108	-0.0028767512463486068
-0.00112469005599888	-0.0004415411719200674	-0.000367192398208934
-0.00112462005599888	-0.00010901958709657914	-0.001670200586366194
-0.00112455005599888	-0.000607366727259869	-0.0046288604186014515
-0.00112448005599888	-0.00044434815300431094	-0.007096727558429014
-0.00112441005599888	-0.00015532680909007015	-0.005910803180465248
-0.00112434005599888	-0.00018087648647773985	-0.006457032191083106
-0.00112427005599888	-0.00046676731921758773	-0.0056013395352519915
-0.00112420005599888	-0.00033087374925134903	-0.004254009830658022
-0.00112413005599888	-0.00032037659429183556	-0.005418982762696991
-0.00112406005599888	-0.0005226327119687155	-0.004969743629756108
-0.00112399005599888	-0.000735577545357152	-0.004541399889879599
-0.00112392005599888	-0.0002589976570330856	0.0005990847774997168
-0.00112385005599888	-0.00039118237205102146	-0.0006114579592147208
-0.00112378005599888	-0.0004576976967565835	-5.534837538121588e-05
-0.00112371005599888	-0.0002158870607900919	-0.0013256879289888393
-0.00112364005599888	7.369326370979077e-05	0.0009832485829613339
-0.00112357005599888	-0.00019949703690178762	-0.0014227011079427578
-0.00112350005599888	-7.631757596756412e-05	-0.00020838145324061458
-0.00112343005599888	-0.00019678759909636767	-0.002187032519734576
-0.00112336005599888	-7.79257711171947e-06	-0.00195639031429088
-0.00112329005599888	0.00026395556777128606	0.0011773096830216673
-0.00112322005599888	-0.0002522009784544962	-0.001011361677071357
-0.00112315005599888	-0.00031973662117702376	-0.0021374843397376905
-0.00112308005599888	0.00013993803200743375	0.0023754353290052752
-0.00112301005599888	-0.00015941657464488084	0.0002692668017174304
-0.00112294005599888	-8.24369197391679e-05	0.004330233986128949
-0.00112287005599888	-0.0007694153578949889	0.004120598005230891
-0.00112280005599888	-0.0008367174544854815	0.00020270216571803998
-0.00112273005599888	-0.0010156663922845735	0.0002685106681611916
-0.00112266005599888	-0.0008245248774889668	0.0018658020775252399
-0.00112259005599888	-0.0008704804048421116	0.0002646788829759068
-0.00112252005599888	-0.0003364101725171434	0.0017685314979857928
-0.00112245005599888	-0.00037770191091030333	-1.9603004416931297e-05
-0.00112238005599888	-0.0008721515334813391	-0.004287790302363785
-0.00112231005599888	-0.0007781624492325265	-0.003516402963537655
-0.00112224005599888	-8.908961536539335e-05	-0.0011715900074748434
-0.00112217005599888	-0.0002078018422590994	-0.00045440020190376057
-0.00112210005599888	-0.0005389488352657601	0.0001131858325535249
-0.00112203005599888	-0.00047866689689851687	-0.00041634307817950736
-0.00112196005599888	-0.0002403525583757748	-0.00433825450678327
-0.00112189005599888	0.0003914189580204276	-1.4085057350716686e-05
-0.00112182005599888	-5.888731084877448e-06	0.0018464836136751006
-0.00112175005599888	0.0005725346205244193	-0.004114412408751236
-0.00112168005599888	0.00011251892976379697	0.0012058978979116479
-0.00112161005599888	-0.00017177119670784232	0.0020949929025238885
-0.00112154005599888	5.587575440839075e-05	-0.00040327193847785307
-0.00112147005599888	0.000261853722813484	-0.0011314219431482748
-0.00112140005599888	-5.239403117370208e-05	0.0010022165125496347
-0.00112133005599888	-4.393537439539007e-05	-0.005399398516431662
-0.00112126005599888	0.0003402472412189818	-0.0005237617492979356
-0.00112119005599888	0.00032493220775952383	-0.0011366164232585294
-0.00112112005599888	-0.00015868659059566675	-0.002367805225390034
-0.00112105005599888	0.0002826216352567504	-0.0034026838959571736
-0.00112098005599888	-0.0001526514643397715	-0.003400517914208643
-0.00112091005599888	-0.0006049560055105937	-0.0024346871059957517
-0.00112084005599888	-0.0005067161391997125	-0.0004462778941659867
-0.00112077005599888	-0.0004230911078271524	0.0006390482699544515
-0.00112070005599888	-0.0009245341510463412	-0.00013338158736125945
-0.00112063005599888	-0.0006419902487740201	0.0010383207267516863
-0.00112056005599888	-0.0010066793480575582	0.00484264231471575
-0.00112049005599888	-0.0006633146258298512	0.001060303576753115
-0.00112042005599888	-0.00048755970195348713	-0.0007095973870667139
-0.00112035005599888	-0.00024504838849761997	-0.0012245944600313328
-0.00112028005599888	-0.0006164112161340904	-0.0035076745877861215
-0.00112021005599888	-0.0008073902222149226	-0.002814113726134204
-0.00112014005599888	-0.00037319921914526487	-0.0007085371554470273
-0.00112007005599888	-0.0002543720809857368	-0.0009109860400245609
-0.00112000005599888	-1.5114178603633463e-05	-0.0032710241160112154
-0.00111993005599888	-0.00022830263142142968	-0.0028003087379146934
-0.00111986005599888	-0.00025533745904862535	-0.001059646694334096
-0.00111979005599888	-0.00011072158537275302	0.002143518030749409
-0.00111972005599888	0.00012183120013529773	0.0031703899272795635
-0.00111965005599888	-0.00023315430965043082	-0.00044086970363181436
-0.00111958005599888	-7.350921650618458e-05	0.000894897263291052
-0.00111951005599888	-0.0008199181553186516	-0.0003503957565737942
-0.00111944005599888	-0.0007038187148368141	-0.0021276200120405376
-0.00111937005599888	-0.00021376148436171835	-0.006526734774221329
-0.00111930005599888	-0.0003926536271191241	-0.0068784549792445734
-0.00111923005599888	-0.0003212074782088191	-0.002471799663981595
-0.00111916005599888	0.00010940426391399539	-0.0037072394755438653
-0.00111909005599888	0.00025248339011643987	-0.004428583651326027
-0.00111902005599888	-0.00010565173358834885	-0.00414979845477639
-0.00111895005599888	-0.00048370452694253816	-0.003582604087061476
-0.00111888005599888	-9.213168041388141e-05	-0.0024062733298520597
-0.00111881005599888	-2.298822985083124e-05	0.00019406210598436335
-0.00111874005599888	-0.000518479936551665	-0.0006920089554492902
-0.00111867005599888	-0.0001522610158805596	-0.005130040322825399
-0.00111860005599888	-0.0006724451086285958	-0.003439629998266787
-0.00111853005599888	-0.001013299200365898	-0.0041637321606624615
-0.00111846005599888	-0.0009417545428205426	-0.0028895610519653935
-0.00111839005599888	-0.0008970818156917327	-0.0002597323701340835
-0.00111832005599888	-0.0009368180832591128	-0.004039588230629253
-0.00111825005599888	-0.0006079737908771175	-0.007135830437669173
-0.00111818005599888	-0.0007235303858063447	-0.00263231560671594
-0.00111811005599888	-0.0006485141537276934	-0.0005985158590215138
-0.00111804005599888	-0.0006125540610769273	1.76369098919597e-05
-0.00111797005599888	9.818173512264932e-05	-0.0024716879642328986
-0.00111790005599888	-0.000583819286489097	-0.002768928694420222
-0.00111783005599888	-0.0007128833039371225	0.0001416029183093323
-0.00111776005599888	-0.0005518803105554063	-0.0012039079709990365
-0.00111769005599888	-0.0006082234667952161	0.0001138832692566502
-0.00111762005599888	-0.0009107063852716796	-0.0009858007430611358
-0.00111755005599888	-0.0010742448054824746	0.0006949637347849906
-0.00111748005599888	-0.0006410382162446723	0.0007611238057880653
-0.00111741005599888	-0.0006861425502560606	-0.0028950441582864532
-0.00111734005599888	-0.00038920834630557394	-0.0009344177781332227
-0.00111727005599888	-0.0005508814363901345	-0.0048347485083266644
-0.00111720005599888	-0.0006757390409946724	-0.005278890484943802
-0.00111713005599888	-0.0006158977561430432	0.0012317622665535487
-0.00111706005599888	-0.0003126694312045476	-0.0042346629720802515
-0.00111699005599888	0.00015700926804652362	-0.0028661303950480495
-0.00111692005599888	-4.191076794140113e-05	-0.004949608787842468
-0.00111685005599888	2.0402546391477516e-05	-0.004215727107465051
-0.00111678005599888	0.00043042272228912165	-0.006313199249545294
-0.00111671005599888	0.0002105275371866531	-0.0029307371460993645
-0.00111664005599888	-0.0001445334552852265	-0.004548051799592697
-0.00111657005599888	-0.00013126552655163488	-0.003927257824572056
-0.00111650005599888	-0.00037121578217924974	-0.004434937349263215
-0.00111643005599888	-6.512487673236833e-05	-0.0037636460794410074
-0.00111636005599888	-0.00043443941774710503	-0.00454555581397302
-0.00111629005599888	-0.0008248862677476278	-0.0073804804355073845
-0.00111622005599888	-0.0007464277979122491	-0.004421638882252697
-0.00111615005599888	-0.0007792200511548043	-0.0070018792093159594
-0.00111608005599888	-0.0005825903553665191	-0.004046686134016095
-0.00111601005599888	-0.0006520102919633033	-0.0053056812807684
-0.00111594005599888	-0.0004718833370306572	-0.006337843565300992
-0.00111587005599888	-7.642361117740517e-07	-0.007265000783568939
-0.00111580005599888	-0.00017513889043747696	-0.006130250889843859
-0.00111573005599888	-0.0006270494470687628	-0.005268164440637326
-0.00111566005599888	-0.000648632175724052	-0.006889158547432731
-0.00111559005599888	-0.0008965571812573459	-0.006086093113386559
-0.00111552005599888	-0.0007932658936057887	-0.007860195594874044
-0.00111545005599888	-0.0006829482837112602	-0.008029936111468761
-0.00111538005599888	-0.0007246006489893447	-0.006281417410004365
-0.00111531005599888	-0.0002111119687518841	-0.005572259828523536
-0.00111524005599888	-0.00012638453419051517	-0.005245020423017991
-0.00111517005599888	-0.00081473191953397	-0.00637664072890899
-0.00111510005599888	-0.0007905398634355758	-0.006765592001393394
-0.00111503005599888	-0.0006537317998119544	-0.005436154255059152
-0.00111496005599888	-0.0004906095757020004	-0.005420266917498148
-0.00111489005599888	-0.0011167667370167484	-0.002963717905311454
-0.00111482005599888	-0.0008004034320580894	-0.0068896741249209565
-0.00111475005599888	-0.0010846113265244805	-0.00547616854201931
-0.00111468005599888	-0.0009606902078262042	-0.0023290303923521986
-0.00111461005599888	-0.0004457301490506358	-0.0024793039798967492
-0.00111454005599888	-0.0005599469680221861	-0.004180021286867729
-0.00111447005599888	-0.0008742592255172978	-0.0030617660090045853
-0.00111440005599888	-0.0004692986633817096	-0.005026136044141056
-0.00111433005599888	-0.0007619480463120394	-0.004550321170642587
-0.00111426005599888	-0.0004341308792350717	-0.007357310889409091
-0.00111419005599888	-0.00065604940289249	-0.005382959406867216
-0.00111412005599888	-0.0010078511241203788	-0.007137822059960265
-0.00111405005599888	-0.0006638620825092678	-0.004405870704331533
-0.00111398005599888	-0.000741835355337085	-0.003342202056894805
-0.00111391005599888	-0.0004908127694376025	-0.003472948586953824
-0.00111384005599888	-0.00020418976267188053	-0.006060841057233671
-0.00111377005599888	-0.00011328862824442223	-0.0020047429122632197
-0.00111370005599888	-0.00015219676494572883	-0.0028208730002531224
-0.00111363005599888	-0.0005012874488440161	-0.0038989582346715904
-0.00111356005599888	-0.0004527038075829266	-0.002026929493756812
-0.00111349005599888	-0.0004350445978777342	1.6643634939755595e-05
-0.00111342005599888	-0.00021391585190637833	-0.00396213264061656
-0.00111335005599888	-0.0008534685843922356	-0.001891060762595281
-0.00111328005599888	-0.0007738560304371259	-0.001451267792284667
-0.00111321005599888	-0.0006080741443140231	0.0008407437411158248
-0.00111314005599888	-0.0004566423462013747	-0.003683791282455703
-0.00111307005599888	-0.0006406217954822297	0.0006662644738218664
-0.00111300005599888	-0.0006163014558646452	-0.0009769062906830224
-0.00111293005599888	-0.00031536758817155155	-0.0018828455916114993
-0.00111286005599888	-0.000870057247871103	-0.00017775550046429257
-0.00111279005599888	-0.0010396513757465044	-0.0033355582377864236
-0.00111272005599888	-0.0002730567041222444	0.0007524385203104746
-0.00111265005599888	-0.0008152289280367529	-0.004851704126092365
-0.00111258005599888	-0.000692341421739602	-0.0034239595903026274
-0.00111251005599888	-0.0005092204813091033	-0.003955168104906238
-0.00111244005599888	-0.0008191070880424997	-0.005373628637469354
-0.00111237005599888	-0.0010331966276153112	-0.005234315867581122
-0.00111230005599888	-0.00041196132304277956	-0.005024507998089598
-0.00111223005599888	-0.00018659453765222718	-0.004839136467202021
-0.00111216005599888	8.817731512107722e-05	-0.007394900287992185
-0.00111209005599888	-4.1933480782937896e-05	-0.006694063942311407
-0.00111202005599888	-0.0002408035106637761	-0.005589803322483608
-0.00111195005599888	4.436281368207531e-05	-0.007269584860689228
-0.00111188005599888	0.0002519921561731796	-0.004879168311649405
-0.00111181005599888	6.230031876152723e-05	-0.005038290050948565
-0.00111174005599888	0.00046809548814269036	-0.005044101137424383
-0.00111167005599888	-8.828265906305719e-05	-0.0027630038483697082
-0.00111160005599888	0.00021356814610289836	-0.0031909931789162018
-0.00111153005599888	4.26539147782343e-05	-0.0018800194539752165
-0.00111146005599888	-6.344124905360366e-06	-0.0036382556277105745
-0.00111139005599888	0.00029073617123845255	-0.004427705216761377
-0.00111132005599888	-0.00024683993695988836	-0.005531601754486747
-0.00111125005599888	-0.0003292033873914249	-0.0034223812334387336
-0.00111118005599888	-1.740673588754559e-05	-0.002595723401223523
-0.00111111005599888	-2.781887383201712e-06	-0.0032295378916268494
-0.00111104005599888	-0.0006415751858904035	-0.005164185203901038
-0.00111097005599888	-0.0004455916045435471	-0.002269109809480757
-0.00111090005599888	6.178385169953317e-05	-0.003749298361256206
-0.00111083005599888	-0.0003614228633789342	-0.00460086887192865
-0.00111076005599888	0.00010837296956903912	-0.0028007333820628745
-0.00111069005599888	0.00012067849122018376	-4.7370623521858735e-06
-0.00111062005599888	-8.555333797388468e-05	-0.003263712165368095
-0.00111055005599888	-0.00046204122628210753	-0.001434863401117814
-0.00111048005599888	-7.480302523246549e-05	-0.0023237128350588345
-0.00111041005599888	0.0001775059169602954	-0.002488694176359012
-0.00111034005599888	-1.4095431096872894e-05	-0.003587045311955704
-0.00111027005599888	-0.0003346835053183448	-0.0033545637345213375
-0.00111020005599888	-0.00013144795237988728	-0.0030859625091174655
-0.00111013005599888	-0.0002906229512861914	-0.004969659815956969
-0.00111006005599888	-0.00016715712745836697	-0.0035428102945428146
-0.00110999005599888	-0.00018501947453618164	-0.003078165917159418
-0.00110992005599888	-0.0003484651137350677	-0.003147396815483123
-0.00110985005599888	-0.0006248957221311527	-0.0011231425020256489
-0.00110978005599888	1.8586419972222844e-06	0.0003502540347080634
-0.00110971005599888	-0.00012071267581877303	-0.0007991422241358776
-0.00110964005599888	-0.00046185121497064214	0.001288479303720379
-0.00110957005599888	-0.0003622298440821369	9.047898996643805e-05
-0.00110950005599888	-0.0002352746522347134	-0.002996519705652542
-0.00110943005599888	-8.925345980421332e-05	0.0010242210767999495
-0.00110936005599888	-0.0005672460812822269	-0.0030629445165929717
-0.00110929005599888	-0.0003881259633913901	-0.00160163874375601
-0.00110922005599888	-0.0002497005253634738	0.0014852198846477766
-0.00110915005599888	-0.00025133971806325084	-0.0031847981189622727
-0.00110908005599888	-0.0004323358235443447	-0.006055277630904202
-0.00110901005599888	-0.00032585343403352133	0.0019458508667715517
-0.00110894005599888	-0.0002742122595536547	-0.0005456614293801743
-0.00110887005599888	-0.0001773311889908364	-0.0014767764168883062
-0.00110880005599888	-7.617467424627775e-05	-0.0037543300286263202
-0.00110873005599888	-0.00024437057563903264	-0.0017430584830127067
-0.00110866005599888	-0.0004909603430226554	-0.0022234103398480957
-0.00110859005599888	-0.0006643504111990162	-0.0012917304629032197
-0.00110852005599888	-0.0005983329864437776	-0.004042544925961571
-0.00110845005599888	-0.0008234715028061544	-0.004285938194356235
-0.00110838005599888	-0.0007454318280446159	-0.007547434365800199
-0.00110831005599888	-0.000706191359042302	-0.001533601537589051
-0.00110824005599888	-0.00036650853639928267	-0.0027121160352045694
-0.00110817005599888	-0.0004965846187581409	-0.0006147386091333243
-0.00110810005599888	-0.0004661548871917648	-9.765287443745407e-05
-0.00110803005599888	-0.0007634782589835536	-0.0038429652268019508
-0.00110796005599888	-0.00010190940266045912	-0.0029498523934658144
-0.00110789005599888	-0.00027535935682489204	-0.0018706171667892684
-0.00110782005599888	-0.0004457070024778221	-0.0032666148906905315
-0.00110775005599888	-0.00028972226512266776	-0.004289983547143146
-0.00110768005599888	2.5728044577771167e-05	-0.00403874808522431
-0.00110761005599888	-6.852300766063063e-05	-0.005313208454824419
-0.00110754005599888	2.6808321325556164e-05	-0.004556412639349086
-0.00110747005599888	-0.00029276389130163057	-0.005225025162624828
-0.00110740005599888	-0.0004353048748041947	-0.002318028386688712
-0.00110733005599888	-0.0004205433578247556	-0.005273369734493081
-0.00110726005599888	-0.0002516071157637175	-0.005596833231756379
-0.00110719005599888	8.091032780781469e-05	-0.0053886469955163946
-0.00110712005599888	-0.000163599787649367	-0.008733484684264351
-0.00110705005599888	-0.0008359459520395022	-0.00821637891985307
-0.00110698005599888	-0.0010377655568715575	-0.0018034619778967778
-0.00110691005599888	-0.000467404326691876	-0.003699576080424543
-0.00110684005599888	-0.0003950336258419285	-0.0031381537692719464
-0.00110677005599888	-0.00014450578045414948	-0.0015746995290734042
-0.00110670005599888	-9.852326476794972e-05	-0.0001527885195406828
-0.00110663005599888	0.0002197657800211926	0.00039311432311226895
-0.00110656005599888	-7.832850345236214e-05	0.0019207509198179056
-0.00110649005599888	-0.0003234389456600409	0.002755320268333124
-0.00110642005599888	-0.0005890035951743205	0.002440201880337319
-0.00110635005599888	-0.0007384754253715924	-0.0004164254505259333
-0.00110628005599888	-0.0002948928973802679	0.004026442290446526
-0.00110621005599888	-0.0006002388391958107	0.0003354350992309638
-0.00110614005599888	-0.0010493382170986382	-0.0014616896280926325
-0.00110607005599888	-0.0013338344935797085	-0.002218435808932618
-0.00110600005599888	-0.0013026337346652745	-0.0011126448968886448
-0.00110593005599888	-0.0011249878914341325	-0.008160628287529541
-0.00110586005599888	-0.0006226412333143783	-0.0021854415220762882
-0.00110579005599888	-0.0010609672710299987	-0.0014943859223804559
-0.00110572005599888	-0.0010127064660171757	-0.002045323914753255
-0.00110565005599888	-0.0009216162058112742	-0.0012406928137562476
-0.00110558005599888	-0.00014696268670546736	0.00038018774077931374
-0.00110551005599888	3.9249761652856385e-06	-0.004413705611324003
-0.00110544005599888	0.00028104286966150265	-0.002868279630431726
-0.00110537005599888	-0.00024117823567377288	-0.004152562331961063
-0.00110530005599888	0.0002980364155114507	-0.003546857790125895
-0.00110523005599888	0.00012974731565344697	-0.005302540745307586
-0.00110516005599888	0.000137145777738731	6.330227056235701e-05
-0.00110509005599888	-0.0004283530938123016	0.0006294349796078792
-0.00110502005599888	-0.000500581817386899	-0.002260749804101081
-0.00110495005599888	-0.0005244932010751824	-0.0013003053889516904
-0.00110488005599888	-0.000421794570570689	-0.0020923133216165096
-0.00110481005599888	-0.0007285096603411701	-0.0012217353892655307
-0.00110474005599888	-0.00048293890525696957	-0.00192992297184474
-0.00110467005599888	-0.00044592083867147763	-0.001977959310046102
-0.00110460005599888	-0.0008969598177537523	-0.004919496441333733
-0.00110453005599888	-0.0005524937188345705	-0.003697928702252203
-0.00110446005599888	-0.0005735145814352868	-3.881989242572294e-05
-0.00110439005599888	-0.0005718547263275362	-0.004418770325280751
-0.00110432005599888	-0.00044721036849077036	-0.0050610702569978926
-0.00110425005599888	-0.00013701884082702984	-0.001703445877790791
-0.00110418005599888	-0.0002931323609884283	-0.0039681105762772746
-0.00110411005599888	-0.0006594046426748765	-0.006661520482025406
-0.00110404005599888	-0.0008312370316651951	-0.008762045999439378
-0.00110397005599888	-0.000463740939116652	-0.005028289627870391
-0.00110390005599888	-0.0003677634603136596	-0.005741484187127189
-0.00110383005599888	-9.641340476317808e-05	-0.0034716976191009525
-0.00110376005599888	-0.000187743691216971	-0.0012243436750082213
-0.00110369005599888	-6.920875957707788e-05	0.0018795760642127044
-0.00110362005599888	-9.082974735172399e-06	0.00047055432693864275
-0.00110355005599888	-0.0002698323778647678	-0.0026625295341965206
-0.00110348005599888	-0.0006214082503013277	0.00013706195201066958
-0.00110341005599888	-0.0012097776998087726	2.6166121228259554e-05
-0.00110334005599888	-0.0006459189582963833	-0.0003939095838210254
-0.00110327005599888	-0.0007569547006291833	-5.9021015525317946e-05
-0.00110320005599888	-0.0006212449567438863	-3.664933311662937e-05
-0.00110313005599888	-0.0005714086363258636	0.0016039269396016117
-0.00110306005599888	-0.001063295663815451	0.0026408547051530156
-0.00110299005599888	-0.001026775808344198	0.0018187800848457726
-0.00110292005599888	-0.0006456661810317199	0.0022466552136053432
-0.00110285005599888	-0.0005757843899645531	0.002964030081474734
-0.00110278005599888	-0.000538934338747543	0.0032920727122420384
-0.00110271005599888	-0.0008150381586360866	0.004939681161366605
-0.00110264005599888	-0.0007749403207440128	0.003950309623421585
-0.00110257005599888	-0.0008090694910677994	0.0022237896066853308
-0.00110250005599888	-0.0007366074067123274	0.0008190703232178912
-0.00110243005599888	-0.0009470547801028747	-0.0002865351819573066
-0.00110236005599888	-0.0008840910558590866	-0.0014498965015657841
-0.00110229005599888	-0.0007470749772528895	-0.0006407425691753765
-0.00110222005599888	-0.0005344902087358453	0.0012092486322166545
-0.00110215005599888	-0.000520387695271257	-0.0018049158247824182
-0.00110208005599888	-0.0003346295231816379	-0.0004352756357754418
-0.00110201005599888	6.971525148466826e-05	-0.0002650178509459166
-0.00110194005599888	-5.624967831506041e-05	0.0035155861982256427
-0.00110187005599888	-0.000496327602162379	0.0008184525636409303
-0.00110180005599888	-0.0004606342637453528	0.0019700091390123186
-0.00110173005599888	-5.316797291892958e-05	-7.652432099099632e-05
-0.00110166005599888	2.764895359609163e-05	-0.0005175344819373409
-0.00110159005599888	-0.0003396343773314856	-0.001310981024081824
-0.00110152005599888	-0.0004939498341555336	-0.0006181331650439301
-0.00110145005599888	-0.00045735943550290886	0.0001918766553059912
-0.00110138005599888	-0.000191038682842823	-0.0016886383786852742
-0.00110131005599888	-3.719166339441447e-05	-0.0009585865967196584
-0.00110124005599888	-0.00016684035384640557	-0.0032056090233887388
-0.00110117005599888	-6.88081915984812e-05	-0.0031369778360953704
-0.00110110005599888	-0.0002254046680901654	-0.00026800599796440673
-0.00110103005599888	-0.0004448735131045873	0.0008303146460234524
-0.00110096005599888	-0.0002862223467654516	-0.0007184968320136321
-0.00110089005599888	-0.0006798324415122922	-0.00140293293109755
-0.00110082005599888	0.00016152626964147318	-0.0005902274322656904
-0.00110075005599888	-0.00048803588599616554	-0.003354021704757421
-0.00110068005599888	-0.0004416946889486295	-0.001176057369046711
-0.00110061005599888	-0.00026948736714565486	-0.0010798948749004126
-0.00110054005599888	-9.22319257023615e-05	0.0010654916986985394
-0.00110047005599888	0.00021384538183788566	-0.0025793330430349736
-0.00110040005599888	-0.0005278141953954848	-0.00013840278955281636
-0.00110033005599888	-0.00018710553649968958	-0.0018999083209940983
-0.00110026005599888	-0.0006825298870738376	-0.0024885001962146897
-0.00110019005599888	-0.000819831771356315	-0.003469850626399861
-0.00110012005599888	-0.0007737588070484884	-0.003213543972267455
-0.00110005005599888	-0.0004404332872345048	-0.003308321708460428
-0.00109998005599888	-0.0008024042537564276	-0.004309185908619833
-0.00109991005599888	-0.0005595959619621155	-0.0012276919460561299
-0.00109984005599888	-0.0005978695227794486	-0.004655957576949257
-0.00109977005599888	-0.0002551878852080165	-0.0035617753518918534
-0.00109970005599888	-0.0008549656514488014	-0.0014305525863043305
-0.00109963005599888	-0.0012105524311420172	-0.00021856044425133447
-0.00109956005599888	-0.0008260978066288968	-0.003175922815742136
-0.00109949005599888	-0.0003689380035968091	-0.0006096367876276759
-0.00109942005599888	-0.00047532040930829315	0.0007863950243699582
-0.00109935005599888	-0.0003267898087385378	-0.0016631453378223263
-0.00109928005599888	-0.00032054664623011516	-0.004242243690076282
-0.00109921005599888	-0.00011220425495429806	-0.004481666140814868
-0.00109914005599888	-0.00016234397590760358	-0.005558966122170017
-0.00109907005599888	-9.846351373736697e-05	-0.005138884100599892
-0.00109900005599888	9.720543773291341e-05	-0.0021444600984179426
-0.00109893005599888	7.250645552051402e-05	-0.002173217324251429
-0.00109886005599888	-0.0003551993631000071	-0.003989261100611326
-0.00109879005599888	-7.85750814010449e-05	-0.0009718338233091474
-0.00109872005599888	0.00011506111202972186	-0.0030747051707400025
-0.00109865005599888	-3.0331025924972663e-05	7.183789203408619e-05
-0.00109858005599888	-0.00044155811500189894	0.000531411192297043
-0.00109851005599888	-0.0006177303304064037	-0.0009036137406964114
-0.00109844005599888	-0.0007424278500555351	-0.003422648623324532
-0.00109837005599888	-0.0003989602895972835	-0.001014727376195602
-0.00109830005599888	-0.00020022461914253754	-0.003968862269784246
-0.00109823005599888	-0.0002827334438482806	-0.006612305896907517
-0.00109816005599888	-0.00036477489565584886	-0.005511303400935733
-0.00109809005599888	-0.0007120582672593839	-0.0057707159122882155
-0.00109802005599888	-0.0014340109423951353	-0.005434174399056946
-0.00109795005599888	-0.0007500888429957226	-0.007022898319578969
-0.00109788005599888	-0.0007452187221711877	-0.007642121922480249
-0.00109781005599888	-0.0005867606499445841	-0.007009735589760653
-0.00109774005599888	-0.0007108840921823054	-0.006480857107759605
-0.00109767005599888	-0.00072221123892848	-0.006388390268686323
-0.00109760005599888	-0.0013684504741539002	-0.009631880134138264
-0.00109753005599888	-0.0009093780655347811	-0.004719050306511579
-0.00109746005599888	-0.00034685705372252947	-0.003700774093658965
-0.00109739005599888	-0.0005119626659635036	-0.004811342564300594
-0.00109732005599888	-0.0009328083864704791	-0.007310982039680099
-0.00109725005599888	-0.0006210082017341957	-0.006781920059299904
-0.00109718005599888	-0.0004853506728314291	-0.0076288367733929495
-0.00109711005599888	-0.00041780830074489246	-0.007017510844087602
-0.00109704005599888	-0.00035850061902786015	-0.004903249857813805
-0.00109697005599888	0.00047677349754066025	-0.0024028287702574066
-0.00109690005599888	-0.00023646135551406904	-0.0029574632135487733
-0.00109683005599888	-0.0005558135747380433	-0.0007071279950570079
-0.00109676005599888	-0.0006977028378156741	0.00020900156391385314
-0.00109669005599888	-0.00047530045807461405	0.0011920565683492292
-0.00109662005599888	-0.0005279969905729805	-0.0016976666187676578
-0.00109655005599888	-0.0007752142277012241	-0.0014499167224515553
-0.00109648005599888	-0.0006805295576871556	0.0024588355823349844
-0.00109641005599888	-0.0006457695123537968	-0.001112026003094205
-0.00109634005599888	-0.00033480687813833504	-0.002262224446289969
-0.00109627005599888	-0.0006459933596948363	-0.0031356905895349777
-0.00109620005599888	-0.0004426837648682429	-0.0029879059757939247
-0.00109613005599888	-0.0003151031577223836	-0.006107224929967125
-0.00109606005599888	0.0006510600646947976	-0.005738470886740785
-0.00109599005599888	0.00015606582024269252	-0.0026074641906284513
-0.00109592005599888	-0.000539572442764316	-0.002251199356029553
-0.00109585005599888	-0.0003023876665037337	-0.005960555437455647
-0.00109578005599888	-0.00017572764111465356	-0.004667246742678294
-0.00109571005599888	0.00027608160223995307	-0.0024916539896559114
-0.00109564005599888	-0.00025081803905855347	0.0019624867627458954
-0.00109557005599888	-0.00041945502134185895	-0.0020170888008628294
-0.00109550005599888	-7.598544631514418e-05	-0.0019454203874417475
-0.00109543005599888	-0.0002716652935723907	-0.0010109691628482173
-0.00109536005599888	-0.0003730972531504501	-0.0005628596138466397
-0.00109529005599888	-0.00011288525623991674	-0.0012128185729938384
-0.00109522005599888	-0.0007605016466004526	-0.003007090648245939
-0.00109515005599888	-0.0006830569504269387	-0.0008676172114069891
-0.00109508005599888	-0.000621996915599664	-0.0002478500272758228
-0.00109501005599888	-0.0006457021774545437	-0.0034307902866946485
-0.00109494005599888	-0.0005152488972168355	-0.0018110241233123504
-0.00109487005599888	-0.000550874399166323	-0.0027153702213661974
-0.00109480005599888	1.0854314426262559e-06	-0.0032221629986848377
-0.00109473005599888	3.968337875467547e-05	-0.0019026538865774497
-0.00109466005599888	-0.0003633597760422508	-0.0020865953669065686
-0.00109459005599888	-0.00024619534647097224	-0.0019962636507603357
-0.00109452005599888	-0.00021394126136959084	-0.0003018310634933441
-0.00109445005599888	-0.00015371243621287362	0.0003709785829261669
-0.00109438005599888	-7.967048497055144e-05	-0.002091032934438314
-0.00109431005599888	-0.0002557674182853257	-0.0020838391794080024
-0.00109424005599888	-0.0006358654539109835	-0.0005962045508587296
-0.00109417005599888	-0.0003580163409931619	-0.004307756275578054
-0.00109410005599888	-0.0003153196499423887	-0.004432231526462827
-0.00109403005599888	-0.0006470800820749261	-0.002763937066322602
-0.00109396005599888	2.235582360877151e-05	-0.0008503580747133136
-0.00109389005599888	-0.00016648250095160837	0.0009631648504613827
-0.00109382005599888	-0.00043702124357452676	0.002254480082986966
-0.00109375005599888	-0.0007869083532830941	-0.0006741954447131201
-0.00109368005599888	-0.000535265699252324	-0.0007614079609965854
-0.00109361005599888	-8.420242852034977e-05	0.005623361459835979
-0.00109354005599888	-0.000549919261959548	0.00039501507491892065
-0.00109347005599888	-0.0005069575846827157	0.0004580676090695487
-0.00109340005599888	-0.0007639650643358629	-0.0015285819810752844
-0.00109333005599888	-0.0003409021391611301	-0.0014993718980361465
-0.00109326005599888	-0.0004882818066118264	-0.0037129251742597912
-0.00109319005599888	-0.0003084912163735414	-0.005014650797946978
-0.00109312005599888	0.0002999227834553849	-0.0014751463019308157
-0.00109305005599888	5.780835185230721e-05	-0.0011734785334062377
-0.00109298005599888	-0.0004474701723399366	-0.0015098871033996646
-0.00109291005599888	-0.0006192039392727927	-0.0027347665666848666
-0.00109284005599888	-0.00035098402445186646	-0.005115913691786112
-0.00109277005599888	-0.0010192104899165522	-0.0027242237430167952
-0.00109270005599888	-0.00043190024853343806	-0.004325696066676343
-0.00109263005599888	-0.00022452122943902717	-0.0016816756901380857
-0.00109256005599888	-0.0007363685869381896	-0.0033519411067237923
-0.00109249005599888	-0.00024084412606771203	-0.0022362487750186167
-0.00109242005599888	-0.0004092283424617818	-0.0008810665606002833
-0.00109235005599888	-0.0001427824160191708	-0.0018613426591252182
-0.00109228005599888	-0.00015918108329302712	-0.0037512227791436565
-0.00109221005599888	-5.053404270725841e-05	-0.002014855672382223
-0.00109214005599888	-0.00036856834716131207	-0.002883404141283461
-0.00109207005599888	-7.61839668167334e-05	-0.003387640938279593
-0.00109200005599888	-0.0004563346584503817	-0.0056080002156905576
-0.00109193005599888	-0.0006283399604604995	-0.0037862880164336184
-0.00109186005599888	-0.0003104136916895515	-0.0047102430384593
-0.00109179005599888	-0.0005382381182756851	-0.001066068950613474
-0.00109172005599888	-0.0006131004058165527	-0.0016395467613239093
-0.00109165005599888	-0.0002072854629636906	0.0006583070542123456
-0.00109158005599888	-0.0003881196893927135	-0.0025319880474577523
-0.00109151005599888	-8.892889326671563e-05	1.6506065862745566e-05
-0.00109144005599888	-0.00029362199450292585	0.0013739802370599276
-0.00109137005599888	-0.00020747321708802565	-0.00018245722045592271
-0.00109130005599888	-0.0004694939537194373	-0.0017497592146863818
-0.00109123005599888	-0.00045129579153998774	-0.0025427189419316813
-0.00109116005599888	-0.00048637887161032296	-0.003866569254736156
-0.00109109005599888	-0.00044840176956211083	-0.0006186843744990846
-0.00109102005599888	-0.0005141526648129186	-0.0018014340133076685
-0.00109095005599888	-0.0005288445786563292	-0.0007338552647729549
-0.00109088005599888	-0.0001644737445632012	0.000656189574272396
-0.00109081005599888	-0.00010258107012313328	-0.0007388705209143725
-0.00109074005599888	-0.0007504059934148902	-0.0006158791385321097
-0.00109067005599888	-0.0007100497345221838	0.0004183880444878314
-0.00109060005599888	-0.0009965377868718984	0.0002479030538756832
-0.00109053005599888	-0.0006290519650066912	0.0015097512405872276
-0.00109046005599888	-0.0005874409140983036	-0.0003488680910142307
-0.00109039005599888	-0.0012565273101609075	-0.004193808902573632
-0.00109032005599888	-0.0007968163704990048	-0.0007821197721954015
-0.00109025005599888	-0.0005680812907487674	-0.0037719615448954923
-0.00109018005599888	-0.0006763610607353271	-0.0020360882883390797
-0.00109011005599888	-0.0006098136108130242	-0.0028787575507427904
-0.00109004005599888	-0.0001057392752906288	-0.006299990683435461
-0.00108997005599888	-0.0004177418068594657	-0.0016341831688125791
-0.00108990005599888	-0.00046217651635283285	-0.0035038401484470015
-0.00108983005599888	-0.00064303048733312	-0.002559184052855117
-0.00108976005599888	-0.00016381734072221557	-0.0024194796467891474
-0.00108969005599888	-4.777702918532764e-05	-0.003820444831282614
-0.00108962005599888	1.348694030979717e-05	-0.0009512427601688084
-0.00108955005599888	5.613916774166667e-05	-0.006293631380814986
-0.00108948005599888	4.429848286628908e-05	-0.0027250642385286267
-0.00108941005599888	-2.3173535914609558e-05	0.0007129007773385889
-0.00108934005599888	-0.0004931882654165807	-0.004454022444067744
-0.00108927005599888	-0.000455331215721673	-0.0038908874209094583
-0.00108920005599888	-0.0006467444616554627	-0.0036045304786849835
-0.00108913005599888	-0.0004203809017467246	-0.005151964394249632
-0.00108906005599888	-0.000820438718667009	-0.0033688737476369624
-0.00108899005599888	-0.0007133088182350207	-0.0025267818885184594
-0.00108892005599888	-0.0005842839117629865	-0.0028952160274717574
-0.00108885005599888	-0.0006278950448394114	-0.002723121253921184
-0.00108878005599888	7.873374794825565e-05	-0.0010004786610026957
-0.00108871005599888	-0.0002447199867796894	-0.003640534946574615
-0.00108864005599888	-0.00014196270733907363	-0.0018802671891401171
-0.00108857005599888	-0.0006896940901845355	-0.0006628851971136939
-0.00108850005599888	-0.0005938824391881286	0.00031860899758674336
-0.00108843005599888	-0.0006224680335162448	-0.0018119305842620786
-0.00108836005599888	-0.00047725419295757904	-0.0026269373679581637
-0.00108829005599888	-0.0006142495682017013	-0.0022624736704218522
-0.00108822005599888	-0.000777733619900326	-0.002399992922585675
-0.00108815005599888	-0.0005812503328466067	-0.0057510933094274295
-0.00108808005599888	-0.00012342549991436468	-0.005772924207298086
-0.00108801005599888	-0.0006216883751753463	-0.004603435585509015
-0.00108794005599888	-0.0007824958733619593	-0.0030675590318399045
-0.00108787005599888	0.00015471253216718143	-0.00267513853718913
-0.00108780005599888	-0.00014554357486294556	-0.0034292116509005636
-0.00108773005599888	-0.0005685921822137407	-0.0030366565338677044
-0.00108766005599888	-0.00038335010404610357	-9.911526809393902e-05
-0.00108759005599888	-0.0003266322700042626	-0.0024393322037453255
-0.00108752005599888	-0.00012075297486979147	-0.0028076405162481455
-0.00108745005599888	4.980816102905625e-06	-0.0015932528894260234
-0.00108738005599888	6.156014000210182e-05	-0.004028690338992927
-0.00108731005599888	-0.0006214180151270051	-0.0021548879709212933
-0.00108724005599888	-0.0010583423278333023	-0.0006365822746155647
-0.00108717005599888	-0.0005657677556204936	-0.0041908596308580055
-0.00108710005599888	-0.00046813178369317936	-0.002426539488865766
-0.00108703005599888	-0.0007058587790285128	-0.00273518473416734
-0.00108696005599888	-0.0002214792496100672	-0.004684041486322876
-0.00108689005599888	-0.0002620495546067993	-0.0024643305862237647
-0.00108682005599888	-0.0005894222487941791	-0.0027899836203197654
-0.00108675005599888	-0.00023083455719281323	-0.0019079231320716635
-0.00108668005599888	0.0001263319013377422	-0.003906511012529191
-0.00108661005599888	0.00020820910993191117	-0.003884577990362632
-0.00108654005599888	-1.1467791903101337e-05	-0.0008664831196681882
-0.00108647005599888	5.395225059820847e-07	0.0009754714865643747
-0.00108640005599888	-0.0003962024787792637	-0.0007228744016368972
-0.00108633005599888	-0.00044866236144443955	-0.0032048445510135053
-0.00108626005599888	8.316684702534573e-05	-0.004250897101115733
-0.00108619005599888	-0.0005209933372709229	-0.004882287608699654
-0.00108612005599888	-0.001201054918786186	-0.0019459763692789218
-0.00108605005599888	-0.0008493250388276658	-0.004461602506986561
-0.00108598005599888	-0.0004887871497021933	-0.004521552449825539
-0.00108591005599888	-0.0006143301571566895	-0.00030628165146265004
-0.00108584005599888	-0.0011429708473832674	0.002512813974000606
-0.00108577005599888	-0.0006240509012792739	-0.0013365291384622373
-0.00108570005599888	-0.000547084258152289	-0.0008742490212782103
-0.00108563005599888	-0.0009466493161066638	0.0010107269122681258
-0.00108556005599888	-0.0001005171415622684	0.00036970194767910555
-0.00108549005599888	-0.0002416776661610462	0.0015407853952554707
-0.00108542005599888	-0.000552961385201545	0.0019388635481753795
-0.00108535005599888	-0.0002971894787671647	0.0009401345831926754
-0.00108528005599888	-0.00036962970269134436	-0.00032510052607241424
-0.00108521005599888	-0.0004355000607358261	0.0029546555060094713
-0.00108514005599888	-0.0009271349633493894	0.00039150319240086317
-0.00108507005599888	-0.0010924878844062094	-0.0011870940844759654
-0.00108500005599888	-0.0012572749609086901	-0.0004503410955910699
-0.00108493005599888	-0.0012051867830293527	-0.000744223044292629
-0.00108486005599888	-0.0007176958241604241	-0.00410965727852619
-0.00108479005599888	-0.0007219329519057309	-0.0007267789597399996
-0.00108472005599888	-0.00021527028772316367	-0.0020741549389399414
-0.00108465005599888	-0.0004695355890280895	0.0013523136824031376
-0.00108458005599888	-0.001134563068581246	8.43184722944497e-05
-0.00108451005599888	-0.0014995866035284037	-0.00425376470403007
-0.00108444005599888	-0.001046389261874965	-0.0002567746121314399
-0.00108437005599888	-5.42067100407944e-05	-0.0048667345047294875
-0.00108430005599888	-0.00022290857911677863	-0.00549435402952506
-0.00108423005599888	-0.0004649225781024845	-0.003644398203749939
-0.00108416005599888	-0.0002446722714778857	-0.007036873283750663
-0.00108409005599888	-0.0002286269673520216	-0.004399753794762791
-0.00108402005599888	-1.5193661028824252e-05	-0.003949662745944925
-0.00108395005599888	-0.00036763346265185	-0.0040082573378964256
-0.00108388005599888	-0.0004275286958630442	-0.0032708164953109886
-0.00108381005599888	-0.00025459005994524464	-0.004793060923903307
-0.00108374005599888	-0.00013044349098990468	-0.0021249503058125476
-0.00108367005599888	-0.000452409300152665	-0.00285180956087805
-0.00108360005599888	-0.0005375074897448287	0.001179763951719162
-0.00108353005599888	-0.00015084079168828658	-0.0038045771897798927
-0.00108346005599888	-0.00039932929088761014	0.0018257221470275669
-0.00108339005599888	-2.9103885332027384e-05	-0.00024367423461479698
-0.00108332005599888	-0.0002869284529292606	0.000763813904534785
-0.00108325005599888	-0.00039685588371981043	-0.0034031866045734255
-0.00108318005599888	-0.000222971786636883	-0.004129246100951104
-0.00108311005599888	-0.0005842741975687103	-0.00434981194298695
-0.00108304005599888	-0.00038611072925124414	-0.000190983149261059
-0.00108297005599888	-0.0005237054007401058	-0.0027016504298162086
-0.00108290005599888	-9.258251629112941e-05	-0.003726592230571295
-0.00108283005599888	-0.00034590725093297693	-0.002675197273402381
-0.00108276005599888	-0.0005200559075958803	-0.000907624011325583
-0.00108269005599888	-0.0002790320190467138	0.0012771677989209214
-0.00108262005599888	-0.00031066527714251	0.00277955033361804
-0.00108255005599888	-0.00030801948523834173	-0.0019467602541942744
-0.00108248005599888	-0.00037725211195424965	-0.000301321107046386
-0.00108241005599888	-0.0007602458172813807	0.002712423815468296
-0.00108234005599888	-0.0008791239021948499	-0.003211720628450026
-0.00108227005599888	-0.00036251635273410853	-0.004346477162257919
-0.00108220005599888	-0.000556618109214448	-0.0017561096515473944
-0.00108213005599888	-0.0003942715238266151	-0.0003231714398470131
-0.00108206005599888	-0.0003367049655995742	-0.00026780249702288697
-0.00108199005599888	-0.0006102337926848332	-0.002210882423231538
-0.00108192005599888	-0.0006331921388755918	-0.0033642647326193303
-0.00108185005599888	-0.00030726521639797883	-0.0024340432166019437
-0.00108178005599888	-0.00036426829033488846	-0.0023966855642452056
-0.00108171005599888	-0.0002073770862768298	-0.0021275671933704415
-0.00108164005599888	-0.0002939622029105015	-0.0018392506801452623
-0.00108157005599888	-0.0004777999405781574	-0.002194938979516397
-0.00108150005599888	-0.00011401086249826595	-0.004269329040681342
-0.00108143005599888	-0.0004111578992190209	-0.0010633955772751385
-0.00108136005599888	-0.0005110379112360906	-0.00211873440859643
-0.00108129005599888	-0.0002944500163212675	-0.001718398857295853
-0.00108122005599888	-0.0004064362199025376	-0.004427815893942409
-0.00108115005599888	-0.0004033832991419539	-0.004794699990509729
-0.00108108005599888	-0.0005016592103307806	-0.0017558434413830885
-0.00108101005599888	-0.0004945134119648728	-0.002281475681928294
-0.00108094005599888	-0.0005703870635097333	-0.003997323959695871
-0.00108087005599888	-0.0002690306305854163	-0.0028681606520368666
-0.00108080005599888	-0.00015059622108029968	-0.0007374387619135649
-0.00108073005599888	-0.0004252780873818018	-0.00026979143864810435
-0.00108066005599888	-0.00014464656034735834	0.0005548522136690108
-0.00108059005599888	-6.902860942811688e-05	0.0012375974394236858
-0.00108052005599888	-5.1525651359213276e-05	-0.0002804393711798488
-0.00108045005599888	5.104494954456505e-05	0.0011779105065050095
-0.00108038005599888	-0.00013833587404861664	-0.0024207972436430733
-0.00108031005599888	-0.0005404982200765497	-0.0010237990221694114
-0.00108024005599888	-0.00021098424218370478	-0.004578959387000561
-0.00108017005599888	-4.673063597137064e-05	-0.003421155050029918
-0.00108010005599888	0.0001246436580327323	-0.0015119456637403212
-0.00108003005599888	-0.0001500741157906088	-0.004069416473106228
-0.00107996005599888	-0.0005787561250750551	-0.004263391694693056
-0.00107989005599888	-0.00022147363722086792	-0.005867335905816584
-0.00107982005599888	-0.0002983139599794972	-0.00699656024779591
-0.00107975005599888	-0.0008365632935960027	-0.004349928842332161
-0.00107968005599888	-0.0007345439405733555	0.0003400904061290206
-0.00107961005599888	-0.00034054866400236105	-0.0022490733765184287
-0.00107954005599888	-0.0008096696652336682	-0.004033468926194901
-0.00107947005599888	-0.0006670817166714616	-0.0015107007872605176
-0.00107940005599888	-0.00030098219195788957	-0.0013785567070648207
-0.00107933005599888	-0.00040693645472905904	-0.0038821452170619115
-0.00107926005599888	-0.0006169254252563117	-0.0033455457588592026
-0.00107919005599888	-0.0003495912272080814	-0.00456871305285609
-0.00107912005599888	0.00011507254536202282	-0.004043019686360553
-0.00107905005599888	0.00029285329869476763	-0.0024741505100322756
-0.00107898005599888	-0.0002715961692911987	-0.004272001598563025
-0.00107891005599888	-0.0003758218288553316	-0.0044003231900897125
-0.00107884005599888	-0.000584451201280432	-0.005997218646855651
-0.00107877005599888	-0.0010342977872734391	-0.006190609291472413
-0.00107870005599888	-0.0008010932586551008	-0.0059441278924467975
-0.00107863005599888	-0.0006720045398473611	-0.004723054904864107
-0.00107856005599888	-0.0010772674621563252	-0.00660211896371446
-0.00107849005599888	-0.000844093997186002	-0.006910083687853715
-0.00107842005599888	-0.0011151283966736093	-0.00581924189706064
-0.00107835005599888	-0.0010728377754512322	-0.0033428117397373285
-0.00107828005599888	-0.0009648070935783195	-0.005719719964688826
-0.00107821005599888	-0.0007463358429891989	-0.0032823499749352653
-0.00107814005599888	-0.0011165007706417348	-0.003519608812688796
-0.00107807005599888	-0.0013703503492071309	-0.004071383563308012
-0.00107800005599888	-0.0006724165188062758	-0.007948003196165796
-0.00107793005599888	-0.0010068843007325873	-0.0016038734246585932
-0.00107786005599888	-0.001015398069363138	-0.003158435698127569
-0.00107779005599888	-0.0006669040697436607	-0.0028536955773040065
-0.00107772005599888	-0.0003531002878164257	-0.0020087530449147874
-0.00107765005599888	-1.1603086766001514e-05	-0.002184747861781368
-0.00107758005599888	0.00012436480833918036	-0.0012277421036921404
-0.00107751005599888	-0.0004212568812828446	0.001286723420628712
-0.00107744005599888	-0.00010855454884704423	-0.00015346503075361817
-0.00107737005599888	-0.0002505010221020857	0.0002455773774175153
-0.00107730005599888	-0.00030232694301111663	0.0006659339323327989
-0.00107723005599888	-0.0002733207534697203	-0.0012867416475293087
-0.00107716005599888	-0.00028682943791566564	-0.0016782735388517962
-0.00107709005599888	-0.0009818372422174568	-0.0021937687172905907
-0.00107702005599888	-0.0011383343778455235	-0.0019207027165913883
-0.00107695005599888	-0.00041611831173784413	0.0012629788531067037
-0.00107688005599888	-0.0006577667138153381	-0.0013532671056050015
-0.00107681005599888	-0.000719172147262603	-0.0005691138347076198
-0.00107674005599888	-0.0006339047667761552	0.0021417717307878263
-0.00107667005599888	-0.0008535507038877259	0.000725740063749386
-0.00107660005599888	-0.0008957890070008177	-0.001054701145965335
-0.00107653005599888	-0.0013281021313244939	-0.002706666811287232
-0.00107646005599888	-0.0012282787333429206	-0.004544755839222272
-0.00107639005599888	-0.00042531206000283767	-0.004773626440563208
-0.00107632005599888	-0.0007493727875401734	-0.0043948150400105425
-0.00107625005599888	-0.0009670266774054087	-0.0004938680153784132
-0.00107618005599888	-0.0008515192267586429	-0.0053319436868283256
-0.00107611005599888	-0.0011431915398465364	-0.006772008483210547
-0.00107604005599888	-0.0008208388138275166	-0.007918067198304521
-0.00107597005599888	-0.00030235884810482326	-0.007784799165945078
-0.00107590005599888	-0.0006109202960450644	-0.005116750880585261
-0.00107583005599888	-0.0004835707263237669	-0.003146870014997584
-0.00107576005599888	-0.000188368101184633	-0.005386905544722947
-0.00107569005599888	-0.0004669693519261411	-0.0024174061991244526
-0.00107562005599888	-0.00018709663288625416	-0.0002769280807054693
-0.00107555005599888	-0.00036781217859035433	-0.004382377371488454
-0.00107548005599888	-0.0006069880560002727	-0.0024355379015356363
-0.00107541005599888	-4.971066989402325e-05	-2.564523720722333e-05
-0.00107534005599888	-0.0003594894320275372	-0.0007474362548193442
-0.00107527005599888	-0.00020733339072039216	-0.0035727840862678196
-0.00107520005599888	-0.00032584866361407515	-0.0009439588999116044
-0.00107513005599888	-0.0006697050250232288	-0.0015891905266748941
-0.00107506005599888	-0.0008385173400912178	-0.0037877335091139443
-0.00107499005599888	-0.0006027462147336484	-0.0023351510023675846
-0.00107492005599888	-0.0010475240821452131	-0.002409661652179586
-0.00107485005599888	-0.0011557260490510084	-0.003387162163377134
-0.00107478005599888	-0.000575091513028215	-0.0016182260318463129
-0.00107471005599888	-0.0002792000066431003	-0.0011333512968981856
-0.00107464005599888	-0.00022162746743343458	-0.0027292426561143623
-0.00107457005599888	-0.00013119570573532298	-0.001202676164076967
-0.00107450005599888	-0.00033970959883108145	-0.0028269167005623144
-0.00107443005599888	-0.0009540860676180244	-0.002085376053721965
-0.00107436005599888	-0.0005027733530160406	-0.0011029508124148497
-0.00107429005599888	-9.803801333687272e-05	-0.0009979108614732082
-0.00107422005599888	-0.0006927568818942892	-0.0034473776908150464
-0.00107415005599888	-0.000972156608375493	-0.004423278748230584
-0.00107408005599888	-0.0003807440095963735	-0.0007007547288140678
-0.00107401005599888	-0.0004534370550511275	-0.0035384139770014565
-0.00107394005599888	-0.0007364416928856927	1.7546642386811325e-05
-0.00107387005599888	-0.0006227466729584662	0.0025437237211100596
-0.00107380005599888	-0.00036632591080507814	-0.00019542422798341598
-0.00107373005599888	-0.00018202252590993257	-0.0016952079828280542
-0.00107366005599888	0.0003659096315452183	-0.0019818864996302816
-0.00107359005599888	0.00015509774054716822	-0.0033092733065177185
-0.00107352005599888	7.730754613554442e-05	-0.002551778696023321
-0.00107345005599888	2.4443634306954386e-06	-0.001849914257953761
-0.00107338005599888	-0.00028281143333580994	-0.0011521164398490035
-0.00107331005599888	-0.000510671396719987	-0.0009151439555107126
-0.00107324005599888	-0.00022779214000736306	-0.0019945021640846057
-0.00107317005599888	-0.0008368624260564489	-0.0025778819872248793
-0.00107310005599888	-0.0009650555362144616	-0.0031338684983850057
-0.00107303005599888	-0.000930924382987014	-0.001711006470851343
-0.00107296005599888	-0.0008105185366679378	-0.004084130498421586
-0.00107289005599888	-0.000780769256314957	-0.0018837825723422943
-0.00107282005599888	-0.0006830336567127523	-0.002142777804364907
-0.00107275005599888	-0.0007016562893975995	-0.001334201381424829
-0.00107268005599888	-0.0003995147611341585	-0.0009650185443781348
-0.00107261005599888	-0.00018095803231306276	-0.003379785087909612
-0.00107254005599888	-0.00016059236656520474	-0.0007657925435627684
-0.00107247005599888	4.000282216950697e-05	0.0023090996228536348
-0.00107240005599888	0.00038322453894028795	0.00014533382386295137
-0.00107233005599888	0.0009106986057100668	-0.002306680366140457
-0.00107226005599888	0.0004991770450365471	-0.002651735662671603
-0.00107219005599888	0.0005206017431560268	-0.00028559937442567833
-0.00107212005599888	8.499273647360256e-05	-0.004863731377725687
-0.00107205005599888	0.000209443598984812	-0.004549925318340025
-0.00107198005599888	0.00031217763367083365	-0.0023723948359735234
-0.00107191005599888	-0.00027658664079104625	-0.00318521711876422
-0.00107184005599888	-0.0005289389850541144	-0.0015589550939335284
-0.00107177005599888	-0.0007167687718082522	-0.0019776976353288065
-0.00107170005599888	-0.0006405386229160804	-0.0014696411592204411
-0.00107163005599888	-0.0005119787094790092	-0.0019641032277944504
-0.00107156005599888	-0.0011107815885930423	0.000521934155092726
-0.00107149005599888	-0.0008847176887112764	0.0005845196147778777
-0.00107142005599888	-0.0006030460794070151	-0.0013349527887642483
-0.00107135005599888	-0.0006474142143374391	-0.0016645577583615108
-0.00107128005599888	-0.0005968484333912215	-0.0015875763883571735
-0.00107121005599888	-0.00037491449933694485	-0.00308940802598415
-0.00107114005599888	-0.0002728737265302607	-0.0014236078141095958
-0.00107107005599888	-0.0008624283894496578	-0.001478824353112047
-0.00107100005599888	-0.00046016386007628426	-0.0033887506045018963
-0.00107093005599888	-1.5538866066543086e-06	-0.0021371798612595553
-0.00107086005599888	-0.0006377229386754779	-0.0019178245366321843
-0.00107079005599888	-0.00017611862049019905	0.0005649426056431687
-0.00107072005599888	-0.0002862620909854411	-0.0017252956683584553
-0.00107065005599888	-0.0002446678026483928	-0.001252123532752833
-0.00107058005599888	-0.0005083901549864077	-0.0001724467610040277
-0.00107051005599888	-0.0010276715476443344	-0.0014776521885928283
-0.00107044005599888	-0.0011288844522767312	-0.00038045528174856906
-0.00107037005599888	-0.0009384266164421106	-0.0003876104085732229
-0.00107030005599888	-0.0010934308186501226	-0.0017692478721548581
-0.00107023005599888	-0.0006481034468374911	-0.002621967840151626
-0.00107016005599888	-0.0009312943134720714	-0.0026964113741057344
-0.00107009005599888	-0.00030633334326089236	-0.0025305093564211736
-0.00107002005599888	-0.00023692327865612692	-0.00302994067049086
-0.00106995005599888	-0.0003930093035477951	-0.004276762359858262
-0.00106988005599888	8.33649941688912e-05	-0.004463853688988439
-0.00106981005599888	0.00031474872933766443	-0.0026487814107319994
-0.00106974005599888	-4.159064652629125e-05	-0.0005896079057597577
-0.00106967005599888	-0.00023159311052949207	-0.002155577691376019
-0.00106960005599888	0.0002991695274984846	-0.005567338975565429
-0.00106953005599888	0.0003212209182686255	0.00015731389677733497
-0.00106946005599888	0.00016765357218280475	-0.002666386645225492
-0.00106939005599888	-4.882856188901651e-05	-0.0012155581721076773
-0.00106932005599888	-0.00019751784821930033	-0.0009252464727046169
-0.00106925005599888	-0.0004621622004523743	-0.0025134002926799136
-0.00106918005599888	-0.00023596788618119026	-0.00334389672744567
-0.00106911005599888	-0.000924526445019085	-0.003222844923136598
-0.00106904005599888	-0.0010869714097558308	-0.001309556904623886
-0.00106897005599888	-0.0006834034928926975	-0.005344040130176959
-0.00106890005599888	-0.0008194115216719862	-0.003847403336273788
-0.00106883005599888	-0.0012327017663593877	-0.00244716495750164
-0.00106876005599888	-0.0010102548413104366	-0.0005958718613822295
-0.00106869005599888	-0.0007228410380219734	-0.00018734543674585834
-0.00106862005599888	-0.0005144624049473806	-0.0010532237976018121
-0.00106855005599888	-0.000756738470446116	-0.0018902721224360985
-0.00106848005599888	-0.0005449666295018566	-0.0022272851936204026
-0.00106841005599888	-0.00021004936682661964	-0.0012600670030657637
-0.00106834005599888	-0.00018501547917322135	-0.0029150025207880033
-0.00106827005599888	-0.00015705472178479445	-0.0028812183326984973
-0.00106820005599888	-0.0003124803337890001	-0.0040197191843122145
-0.00106813005599888	-0.0005763074478679187	-0.00037182146912256186
-0.00106806005599888	-0.0005125690162155924	-0.002292352766977808
-0.00106799005599888	-0.0005683907628999107	-0.003523545625360396
-0.00106792005599888	-0.0003386125036785288	-0.0014953854359892847
-0.00106785005599888	-0.0005220476912346535	-0.0012089626791853179
-0.00106778005599888	3.65896499980956e-05	-0.0021898428186377626
-0.00106771005599888	-0.0002763188894064594	-8.116993472869354e-05
-0.00106764005599888	-0.00039781678567516924	0.0019025034254007418
-0.00106757005599888	-0.0005432623689528339	0.0011669500902410151
-0.00106750005599888	-0.0002654149657293234	-0.0007551175170574327
-0.00106743005599888	-7.393567612325121e-05	0.00039147409840044524
-0.00106736005599888	-0.00011944611944430673	-0.0006753424162346691
-0.00106729005599888	-0.0002911623487140305	7.028612715639865e-05
-0.00106722005599888	-0.0002111216901191373	-0.0020995066642634694
-0.00106715005599888	-0.0005477435280994251	-0.001218807619383225
-0.00106708005599888	-8.801578536827403e-05	-0.002375244367198859
-0.00106701005599888	-0.0004656517157461778	-0.004391033696279924
-0.00106694005599888	3.281031144062622e-05	-0.0030563409106060457
-0.00106687005599888	-0.0002870073119722	-0.005321162763824695
-0.00106680005599888	-0.0005219122898606371	-0.0009624719503684624
-0.00106673005599888	-0.0009905539825048567	-0.001973220526044789
-0.00106666005599888	-0.0008055350966354039	-0.0008237582119492768
-0.00106659005599888	-0.00028826050000780267	-0.004088270266907399
-0.00106652005599888	1.1339779840773183e-06	-0.002883753427965978
-0.00106645005599888	-0.0004018273335172028	-0.00404184147911566
-0.00106638005599888	-0.000509131376997695	0.0010298960325739901
-0.00106631005599888	-0.0004102576644353342	-0.0035970594705907995
-0.00106624005599888	-0.00025792405870821844	-0.0021287796412627646
-0.00106617005599888	-0.0003799123594104776	-0.003171874870830746
-0.00106610005599888	-0.0004622806499591384	-0.004271769587247696
-0.00106603005599888	-0.00012176933537685439	-0.0031601104243491177
-0.00106596005599888	-0.00025977792473197376	-0.004361176303417308
-0.00106589005599888	0.00046637396402858896	-0.0031892550548987242
-0.00106582005599888	-0.000423916491176369	-0.002478783186255472
-0.00106575005599888	-0.0006746746870000492	-0.0022153665542347296
-0.00106568005599888	-0.0007387816261786678	-0.00019429134024667103
-0.00106561005599888	-0.0006469445579119107	-0.0014727984789714838
-0.00106554005599888	-0.0004762749142026696	-0.008065502626803129
-0.00106547005599888	-0.0007555648157273331	-0.0042273005456715165
-0.00106540005599888	-0.0006968586269246417	-0.002498601798454185
-0.00106533005599888	-0.00022041978996286394	-0.002225515054131513
-0.00106526005599888	-0.0003463208243266953	-0.004228304148805695
-0.00106519005599888	-0.00019162551456370817	-0.00356703183014116
-0.00106512005599888	-0.00012165033990516074	-0.00401871604061174
-0.00106505005599888	0.00015068696370081587	-0.006105112508287523
-0.00106498005599888	0.00017673446141512123	-0.0025639164843290797
-0.00106491005599888	-0.0002020852556669665	-0.006984976448785429
-0.00106484005599888	0.00033988844608716866	-0.006377163151548056
-0.00106477005599888	-3.142207839049558e-05	-0.0031699706777950937
-0.00106470005599888	-0.0006658721542205586	-0.00094775603986696
-0.00106463005599888	-0.0003194499359581824	6.205163520072241e-06
-0.00106456005599888	-0.0004073138387323256	-0.00048492908025076924
-0.00106449005599888	-0.0004152081275414798	-0.0008216728443378906
-0.00106442005599888	-0.0007589469946231698	-0.0008341110571084269
-0.00106435005599888	-0.00020267433933581817	-0.0008220287149353447
-0.00106428005599888	-0.00034056094235648116	-0.002540336935601332
-0.00106421005599888	-6.924155137259814e-05	-0.0009354152374420091
-0.00106414005599888	-3.2189034547464024e-05	-0.000890387804170418
-0.00106407005599888	-0.00048151193670795855	-0.003973523598251646
-0.00106400005599888	-0.00036990590041040435	0.0003422433487969491
-0.00106393005599888	-6.105726282467421e-05	-0.0044279827622980845
-0.00106386005599888	0.0002374280559734094	-0.004064325756756862
-0.00106379005599888	-0.00016936028688758185	-8.867104341076688e-05
-0.00106372005599888	-1.9893088632651756e-05	0.0009931533256591668
-0.00106365005599888	-0.000129200800274818	-0.0020039709472857077
-0.00106358005599888	-0.00039089242552085043	-0.0013051806744965996
-0.00106351005599888	-7.173878973980007e-06	0.0022310953267716425
-0.00106344005599888	-0.0005056990885828157	-0.002337978237159426
-0.00106337005599888	-0.0006149283177315506	-0.0020125181632892814
-0.00106330005599888	-0.0006879156050794429	-0.0036665126559073413
-0.00106323005599888	-0.0007373241686020415	-0.005399522349670526
-0.00106316005599888	-0.0008439096430440745	-0.0035698117795200115
-0.00106309005599888	-0.001140622654270389	-0.0013075921685023761
-0.00106302005599888	-0.000661954273163011	-0.004246682306064105
-0.00106295005599888	-0.0005453246731476895	-0.003054928037233325
-0.00106288005599888	-0.000947087855501519	-0.002485395845873482
-0.00106281005599888	-0.0006188137810431227	-0.004495209893827015
-0.00106274005599888	-0.00039424540920615696	-0.004350833439026645
-0.00106267005599888	-0.0004146714318978383	-0.0011740124086400397
-0.00106260005599888	-0.000499271418308433	-0.004568369969717879
-0.00106253005599888	-0.0004822652551011309	-0.0060703391255047725
-0.00106246005599888	-0.0002519725929080855	-0.00637435805852014
-0.00106239005599888	-0.00026876517174858933	-0.0035762308330110075
-0.00106232005599888	-0.00014977411559166485	-0.004887315793246095
-0.00106225005599888	0.00024297092676651627	-0.004244101768757707
-0.00106218005599888	-0.0003294106096485025	-0.007143475671211374
-0.00106211005599888	-0.0006142207785998123	-0.004554964480947915
-0.00106204005599888	0.00017763007685569126	-0.004800068681403463
-0.00106197005599888	0.0003280443770029038	-0.0010816415506532796
-0.00106190005599888	-0.0004646504416545859	-0.00019942898294948952
-0.00106183005599888	-0.0006984754001062017	-0.0029201933143792515
-0.00106176005599888	-0.0005981529964199701	-0.0017608715485388242
-0.00106169005599888	-0.0004460548160890901	-0.002480271425299987
-0.00106162005599888	-0.0007672148836655202	-0.0005164172356503342
-0.00106155005599888	-0.00032097032355968866	-0.003989147837990389
-0.00106148005599888	-0.0005037166692469049	0.0009723771239293009
-0.00106141005599888	-0.00033681459356009507	-0.002014734451721159
-0.00106134005599888	-0.00018679847892071454	-0.0007958910284000947
-0.00106127005599888	-0.00037279094719787614	-0.005454295711242244
-0.00106120005599888	-0.00017625707851278875	-0.002450202687806388
-0.00106113005599888	1.1501207885776219e-05	-0.0013081218052977044
-0.00106106005599888	-0.00035497459672969916	-0.0014088837419742159
-0.00106099005599888	-0.00034468774093555547	-0.0015029011162168528
-0.00106092005599888	0.0003205972055016961	-0.002064289902991026
-0.00106085005599888	-0.00026895014721882524	-0.004229284583314796
-0.00106078005599888	-0.00033099916252587845	-0.0042473200893179686
-0.00106071005599888	-0.0003817882177838121	-0.00041685893220818346
-0.00106064005599888	-0.0003238919630491439	-0.0017483075512471856
-0.00106057005599888	-0.00014564613693831792	-0.0024263929423941387
-0.00106050005599888	-0.0003974059183025989	-0.0035321766359915473
-0.00106043005599888	-0.00019469691890223716	-0.0016358280586611404
-0.00106036005599888	-0.0006584450300690803	-0.0027379875408592752
-0.00106029005599888	-0.0004532310296937336	-0.0030334582597548155
-0.00106022005599888	-0.00033379079299252065	-0.004299382812474052
-0.00106015005599888	-0.0005104069490869019	-0.008634194059018253
-0.00106008005599888	-0.0005571023316308971	-0.007642466550308443
-0.00106001005599888	-0.0002759449639656565	-0.008709512558691491
-0.00105994005599888	-0.0002797934015808407	-0.009093765870954763
-0.00105987005599888	-0.0004849550031091057	-0.00864428964637123
-0.00105980005599888	-0.00033948129484793056	-0.008985325335707586
-0.00105973005599888	-0.00013479636075198006	-0.0050812657370200316
-0.00105966005599888	-0.0003530982801251354	-0.006582302514112307
-0.00105959005599888	-0.0001080134143706166	-0.006803587168742108
-0.00105952005599888	-5.5095508583333596e-05	-0.0006496768157491158
-0.00105945005599888	-4.9695628016962433e-05	-0.005846215785374945
-0.00105938005599888	0.00029874223396441106	-0.004829409542461579
-0.00105931005599888	0.00022868318364389293	-0.004674183181760788
-0.00105924005599888	0.0004016931532480411	-0.004098576624203002
-0.00105917005599888	-0.0001972543879326354	-0.003974962341336217
-0.00105910005599888	7.5082264445312745e-06	-0.007778705572273971
-0.00105903005599888	0.0003917870309897646	-0.007257941372671318
-0.00105896005599888	-3.089815507130698e-05	-0.006338108025296849
-0.00105889005599888	0.0002368430318585384	-0.00438697637114067
-0.00105882005599888	0.0005028029226528672	-0.002714237543715175
-0.00105875005599888	-4.440790669694209e-06	-0.0014597666338311342
-0.00105868005599888	-0.0001111410650197368	0.0008180746089004276
-0.00105861005599888	0.00019690154535757993	-0.0006219543829062724
-0.00105854005599888	-0.0006602517140003846	-0.004562231072773823
-0.00105847005599888	-0.0003688659196565662	-0.0019323678838213472
-0.00105840005599888	-0.0004025696650623986	-0.0038881164213768536
-0.00105833005599888	-0.00013061919459133356	-0.004138076055785017
-0.00105826005599888	-0.0002397304535171534	-0.002545666090528751
-0.00105819005599888	-0.0004852415967890002	0.0001603506544665412
-0.00105812005599888	-0.00017090422097184948	-0.0039197907416547275
-0.00105805005599888	-9.585215668280021e-05	-0.004963213182455793
-0.00105798005599888	-0.00017997331347379252	-0.0064531140858730286
-0.00105791005599888	-0.0002853777723527182	-0.004245861937172503
-0.00105784005599888	-5.5718461104642645e-05	-0.004025953395382939
-0.00105777005599888	0.00023366959797201502	-0.004229195261601251
-0.00105770005599888	-0.00044699373907903026	-0.003947039650833278
-0.00105763005599888	-0.0005537469957332675	-0.004379825218023441
-0.00105756005599888	-0.0006220293809081285	-0.003226225146710248
-0.00105749005599888	-0.000750166424229006	-0.0002766273047199164
-0.00105742005599888	-0.0009015537352427732	-0.0005000806649114662
-0.00105735005599888	-0.0006437827260554516	-0.003155935689440057
-0.00105728005599888	-0.0002760293628323365	-0.0005765661335453958
-0.00105721005599888	-0.0009161843413009799	-0.002456427754656001
-0.00105714005599888	-0.00048240135614511094	-0.004014362019701621
-0.00105707005599888	-0.000392370534470929	-0.0044117213222649755
-0.00105700005599888	-0.00019644989617998915	-0.000945474372366776
-0.00105693005599888	-0.0005002285379232252	-0.0024594461588844617
-0.00105686005599888	-0.0012585417017449672	-0.002318244554724217
-0.00105679005599888	-0.0008437398105461011	-0.000821353174429762
-0.00105672005599888	-0.0008535723056526096	-0.00038800987721983885
-0.00105665005599888	-0.0009603921225782499	-0.004568661228046409
-0.00105658005599888	-0.00018308073653427532	-0.0013219092230479152
-0.00105651005599888	-0.00021364258315337135	-0.0005959803070841306
-0.00105644005599888	-0.0005712595800223257	-0.0042363514638094684
-0.00105637005599888	-0.0002727244803557791	-0.003201801375454347
-0.00105630005599888	0.00025544431829537347	-0.00383483073494173
-0.00105623005599888	-0.000151922537402794	-0.005673946611937479
-0.00105616005599888	1.7237613317195e-05	-0.008434303817148974
-0.00105609005599888	0.00029245155223378224	-0.006968695314833381
-0.00105602005599888	-0.00037412021020984934	-0.0039275912173358934
-0.00105595005599888	-0.0004549036492850868	-0.004747331784506531
-0.00105588005599888	-0.0005469766536547486	-0.003964157950895841
-0.00105581005599888	-0.0007799637261268973	-0.003875691476093316
-0.00105574005599888	-0.001164068592053927	-0.00650019658858474
-0.00105567005599888	-0.000670874897598863	-0.002853564640288392
-0.00105560005599888	-0.0001057359165941335	3.5558060936718955e-05
-0.00105553005599888	-3.180622689843137e-06	-0.0012959366466353706
-0.00105546005599888	-0.00025168772958712135	0.0002495951038998687
-0.00105539005599888	-4.684867640187033e-05	-0.0006682730185538039
-0.00105532005599888	-0.00034739097039538513	-0.0001441999215316613
-0.00105525005599888	-0.0002161523549870952	0.000499424641853658
-0.00105518005599888	-0.00019384636797090298	-0.002455105048499084
-0.00105511005599888	-0.0007207086173982887	-0.0003555797080257455
-0.00105504005599888	0.00016592524199458944	-0.002268134275084915
-0.00105497005599888	-0.00020100398685712076	-0.003152484202600426
-0.00105490005599888	-0.00014609064930325673	-0.0021293821136763925
-0.00105483005599888	0.0002820547942517305	-0.0025227038095019644
-0.00105476005599888	6.248229962570245e-06	-0.0029492192469915746
-0.00105469005599888	-0.0007234740529900486	-0.0031119600704423212
-0.00105462005599888	-0.0006177335883628664	-0.002516814351877594
-0.00105455005599888	-0.0005347689200348014	0.0020878497688204493
-0.00105448005599888	-0.0005795272579185599	-0.0005858228480648806
-0.00105441005599888	-0.0005345697951950093	-0.0009805343902603884
-0.00105434005599888	-0.00020749113771281966	-0.00294255467521756
-0.00105427005599888	-0.0008711748164857189	-0.0006044577126917654
-0.00105420005599888	-0.00041871157707166714	-0.0031394946114957807
-0.00105413005599888	-0.0005360845636889173	-0.0029594120459921097
-0.00105406005599888	-0.0004159422825647048	-0.0030350280895546
-0.00105399005599888	-0.0007682656722936132	-0.006136929412710847
-0.00105392005599888	-0.0005605881458396951	-0.0049320758134540794
-0.00105385005599888	-0.0005088258719237426	-0.0013817222493137423
-0.00105378005599888	-0.0008445168777767024	0.001016343321592086
-0.00105371005599888	-9.570967810848806e-05	-0.006039312670240178
-0.00105364005599888	-0.000558228546202288	-0.0011732126974629525
-0.00105357005599888	-0.0002269568182205171	-0.002219835399432272
-0.00105350005599888	-0.00011380590744937764	-0.001896726368453182
-0.00105343005599888	-0.0005369922794120448	0.0018024143516667157
-0.00105336005599888	-0.0003261252952388482	-0.0011661936211505802
-0.00105329005599888	-0.0005042475223544552	-0.003345041166428214
-0.00105322005599888	-0.0007788783189439095	-0.00476676916021629
-0.00105315005599888	-0.0007229463275596524	3.897360850837599e-06
-0.00105308005599888	-0.0003653017111348107	-0.002745435131617907
-0.00105301005599888	-0.0005867718944514276	-0.001598560808771443
-0.00105294005599888	-0.0006038067501926242	-0.004989066951139791
-0.00105287005599888	-0.0007139804809757036	0.0005282085471950154
-0.00105280005599888	-0.00010605599103324925	-0.0018424754878734193
-0.00105273005599888	-0.00011676330280958072	-0.0010316446363974018
-0.00105266005599888	0.00011953533080450971	-0.0022975421236342526
-0.00105259005599888	-0.00037006333530058917	-0.0032386395447373427
-0.00105252005599888	-0.0003504729666195549	-1.979090314685763e-05
-0.00105245005599888	-0.0003452907490359338	0.00048150105557900495
-0.00105238005599888	-0.0006130781349342824	-0.0016522541697641178
-0.00105231005599888	-0.0005679425808395785	-0.0026820475191838937
-0.00105224005599888	-0.000592964402545315	-0.0006752280551834304
-0.00105217005599888	-0.00013075912812869907	-0.0011438978364533795
-0.00105210005599888	2.9165625968254603e-05	-0.0005809773611683176
-0.00105203005599888	0.00010691472061574001	-0.001342268576159754
-0.00105196005599888	-0.0005447701129055253	-0.0010965695389937539
-0.00105189005599888	-0.0003143691985006595	-0.00445895684038691
-0.00105182005599888	-0.000268062522509235	-0.0027666555452585074
-0.00105175005599888	-0.00013416922876919628	-0.000670687648444396
-0.00105168005599888	-0.0005298266730102622	-0.0013387409501187085
-0.00105161005599888	-0.0008576705171077677	0.001014559369620017
-0.00105154005599888	-0.0003511789329321381	-0.0015417674744604886
-0.00105147005599888	-0.000377989794917808	0.0014707189399553236
-0.00105140005599888	-0.0006236299998578711	0.00024789701321365577
-0.00105133005599888	-0.0006239519032737608	-3.075016190020105e-05
-0.00105126005599888	-0.0007186350724402643	-0.003131312779105631
-0.00105119005599888	-0.0008165655364787902	-0.004689367915327871
-0.00105112005599888	-0.00033250921648893565	-0.004685781648889722
-0.00105105005599888	-0.000277280594670112	-0.006231399277107424
-0.00105098005599888	-0.0003396385944272329	-0.005423283031525364
-0.00105091005599888	-0.00036408474131606797	-0.007360529113874578
-0.00105084005599888	-0.00034584735902774914	-0.005148742137142463
-0.00105077005599888	-0.000965037490388596	-0.007809826427875602
-0.00105070005599888	-0.0009209140171490747	-0.003778944841905486
-0.00105063005599888	-0.0006080346376106207	-0.003817452979465319
-0.00105056005599888	-0.00041419703317851353	-0.0028306508694943156
-0.00105049005599888	-0.0005491165102845207	-0.0005402331624316731
-0.00105042005599888	-0.0003319409242427721	-0.001146213918657363
-0.00105035005599888	-0.0004133642107700134	-0.0007185757157831728
-0.00105028005599888	-9.030282812302121e-05	-0.0026706395842010116
-0.00105021005599888	-0.0001869869454933569	-0.0006961325886599107
-0.00105014005599888	-0.00039918405397731423	-0.00560580437407454
-0.00105007005599888	1.4690537479151577e-05	-0.003062474965333388
-0.00105000005599888	-0.0002434744712143857	-0.004190682637509554
-0.00104993005599888	-0.0004305079224154808	-0.007788876479455851
-0.00104986005599888	-0.00047892664902666197	-0.007396536567206651
-0.00104979005599888	-0.00043767257977611054	-0.0023549143614344076
-0.00104972005599888	-0.00014749797074542687	-0.004674448895834284
-0.00104965005599888	-0.0003627083575793939	-0.0065948365868101376
-0.00104958005599888	-0.0010233190868794593	-0.005583794985719548
-0.00104951005599888	-0.0007996899801363885	-0.001866899294310656
-0.00104944005599888	-0.0006114573856884947	0.0005866000716271862
-0.00104937005599888	-0.0003763716305980989	-0.0006000714888972316
-0.00104930005599888	-0.0004793962352968128	-0.0024171818209898967
-0.00104923005599888	-0.0008347807609482603	-0.0014215272394617665
-0.00104916005599888	-0.0004221028296044381	-0.002757569085588857
-0.00104909005599888	-0.0004499494533524915	-0.0003026594412467756
-0.00104902005599888	-0.0001509089791822308	-0.0037283105948701205
-0.00104895005599888	-0.00015197221996498704	-0.006541175655869792
-0.00104888005599888	-9.074747451788655e-05	-0.008597137367184196
-0.00104881005599888	0.0004337126431568745	-0.0024191167252578844
-0.00104874005599888	0.00011153430307101283	-0.00561770985612328
-0.00104867005599888	-7.642726238806507e-05	-0.0017585188024025556
-0.00104860005599888	-0.0006223400228812138	-0.0025946014226391925
-0.00104853005599888	-0.00025984076001610886	-0.0016585249375304643
-0.00104846005599888	-0.000520731723980746	-0.0016896527916070991
-0.00104839005599888	-0.00038151254211407133	0.0020980737359592963
-0.00104832005599888	-0.0003178126683902503	-0.0004927595720614071
-0.00104825005599888	-0.00033564801732331766	-0.0025449097740105576
-0.00104818005599888	-0.000463785367932788	-0.0006963576471712078
-0.00104811005599888	-6.55271724340861e-05	-9.51674590591692e-05
-0.00104804005599888	-0.0002924262897847078	-0.00162691785998099
-0.00104797005599888	0.00023344961052621687	0.0028076741315000786
-0.00104790005599888	-0.0002244648914198431	0.0005999348088921409
-0.00104783005599888	-0.0004295536127885865	0.0014019490395615138
-0.00104776005599888	3.247008837293955e-05	0.0003297516381813547
-0.00104769005599888	-4.472012295587715e-05	0.002101061655680064
-0.00104762005599888	0.0001606200082100483	0.0033479254784839515
-0.00104755005599888	0.0006827218921487263	-0.0006283073049252557
-0.00104748005599888	0.0005786493789158943	0.00019854636599454591
-0.00104741005599888	5.6334850132829753e-05	-0.005010399737653668
-0.00104734005599888	-5.5310094561935055e-05	-0.00298472541533041
-0.00104727005599888	0.0004365207404841681	-0.0017446243518720944
-0.00104720005599888	0.0004671863898510632	-0.002567588871776083
-0.00104713005599888	0.00020385623993145956	-0.0033918801112720947
-0.00104706005599888	0.00046032424473067303	-0.002119193703748377
-0.00104699005599888	0.000307778159406157	0.0012966403230725424
-0.00104692005599888	0.00019759140606467402	-0.0044832276115236375
-0.00104685005599888	0.00012566023979141634	-0.005211713793341537
-0.00104678005599888	0.0004435608818600986	-0.003938005957827252
-0.00104671005599888	8.917701282890408e-05	-0.005052319030964726
-0.00104664005599888	-0.0001403409618197863	-0.005435360645069858
-0.00104657005599888	-0.0007346760151250451	-0.005052966879629739
-0.00104650005599888	-0.00038960902021944853	-0.003754568087510276
-0.00104643005599888	-0.0006169776588519401	-0.007297407961003215
-0.00104636005599888	-0.0003888082863258774	-0.0044082706532649835
-0.00104629005599888	-0.0009155638660514607	-0.005013937905703942
-0.00104622005599888	-0.00040142043012287855	-0.005022747269240603
-0.00104615005599888	-0.0005582004353763555	-0.005922561438513117
-0.00104608005599888	-0.0004642218025516739	-0.005481881122978794
-0.00104601005599888	-0.0006397867854291094	-0.004814755351722191
-0.00104594005599888	-9.592807302530846e-05	-0.005398044291034053
-0.00104587005599888	-0.0004713697519307349	-0.004961839950810431
-0.00104580005599888	-0.00030513242559759607	-0.0038700392816745817
-0.00104573005599888	-0.0001387342996691784	-0.004624875705529312
-0.00104566005599888	-6.321350359967706e-05	-0.001350432859714833
-0.00104559005599888	-0.00013539086485225935	-0.0022306232505052664
-0.00104552005599888	0.00018000484883450707	-0.0022494115190083755
-0.00104545005599888	-0.0004512777596879528	0.001142896782588071
-0.00104538005599888	-0.0003673906646573881	-0.0034316598482617877
-0.00104531005599888	-0.00030659155344016885	-0.004098976498177962
-0.00104524005599888	-0.0005798894112745293	-0.00315122718700077
-0.00104517005599888	-0.000695035417831157	-0.002649818315744199
-0.00104510005599888	-0.000742587999600619	-0.003407187745908221
-0.00104503005599888	-0.001045117890592212	-0.002145709577908248
-0.00104496005599888	-0.0011279107919441624	-0.0028546115712964736
-0.00104489005599888	-0.0008101268374568978	-0.003777965532519672
-0.00104482005599888	-0.00023521191410538718	-0.005116525964969992
-0.00104475005599888	0.00011621499091887786	-0.002855278926324922
-0.00104468005599888	0.00035769249414610934	-0.005040063060272995
-0.00104461005599888	-0.00011831568540578528	-0.003436580436260215
-0.00104454005599888	0.0002532036850981373	-0.003377887832050236
-0.00104447005599888	1.95925210505478e-05	-0.005307885224753013
-0.00104440005599888	-0.00015328922062919287	-0.002345646614748882
-0.00104433005599888	0.0002882081485195485	-0.0016809195798467994
-0.00104426005599888	0.0002549326593452793	-0.0025102329855498933
-0.00104419005599888	-0.00026382606919588296	-0.0037229958994558277
-0.00104412005599888	-0.0001169002732515962	-0.002926029116630907
-0.00104405005599888	-0.0002953099344088205	-0.00528056641101518
-0.00104398005599888	-0.0007229058029424515	-0.005668571687721343
-0.00104391005599888	-0.0003708760205805971	-0.0038818930647326064
-0.00104384005599888	-0.00013898039117766603	-0.004080692690611448
-0.00104377005599888	-0.0003240576150969382	-0.004980970843313889
-0.00104370005599888	-7.026059715249703e-05	-0.004851518343735442
-0.00104363005599888	0.0005122588915823753	-0.0018747760026558266
-0.00104356005599888	0.0006076428270447284	-0.0023128239417123638
-0.00104349005599888	0.00012354707159124834	-0.004192543834992493
-0.00104342005599888	0.00035208398276539337	-0.0012083186359698643
-0.00104335005599888	0.00019842930466015867	-0.000955098552455415
-0.00104328005599888	-0.00014048553153305318	-0.0008088989718210183
-0.00104321005599888	-0.0001746666851637271	-0.0023334748942197238
-0.00104314005599888	-0.00042206210142717955	-0.003344446894023974
-0.00104307005599888	-0.0006438445758316611	-0.0011469163243792379
-0.00104300005599888	-0.0005841156238140072	-0.002439342059795658
-0.00104293005599888	-0.0008349194638044406	-0.004287167459265254
-0.00104286005599888	-0.00041342991679520685	-0.00412288323461278
-0.00104279005599888	-0.00037144334537870036	-0.0016769999118933603
-0.00104272005599888	-1.5667691090783278e-05	-0.0008531792250074392
-0.00104265005599888	-0.0005139443892849115	-0.0013039318245751
-0.00104258005599888	-0.00035799796242476167	-0.0013452401820808785
-0.00104251005599888	-0.0008766521735984894	-0.0018334379947176353
-0.00104244005599888	-0.0012402219521803458	-0.0014380999364553705
-0.00104237005599888	-0.0005556575237084013	0.0005660649877756072
-0.00104230005599888	-0.0002946340085617421	-0.0017244519438689317
-0.00104223005599888	-0.00027387720653269037	0.0001482842209832983
-0.00104216005599888	-0.00048737376471380886	-0.0017034596484870428
-0.00104209005599888	-0.00048410989696469407	-0.0025750364235755754
-0.00104202005599888	-0.00043690276275075614	-0.0042435029455952025
-0.00104195005599888	-5.632719139793154e-05	-0.002523034994062636
-0.00104188005599888	-0.000395654070475953	-0.0039502270502942225
-0.00104181005599888	-0.0004831870541220495	-0.0034250888012172616
-0.00104174005599888	-0.0009159498029326634	-0.006320937337349014
-0.00104167005599888	-0.001006479975987657	-0.002737760974701283
-0.00104160005599888	-0.0005639855944476281	-0.0015429193083028936
-0.00104153005599888	-0.0004644170638803226	-0.003439279754397812
-0.00104146005599888	-0.00047678405202889775	-0.004931113481880169
-0.00104139005599888	-0.00020394084880834902	-0.0014699964129845974
-0.00104132005599888	-0.00027447461456591284	-0.0035091521517997136
-0.00104125005599888	0.0001882055542301999	-0.005056930536495381
-0.00104118005599888	-1.1773279361325082e-05	-0.004440509770581388
-0.00104111005599888	0.0001606869048731496	-0.006280072332449597
-0.00104104005599888	0.0001672741409840487	-0.006225208524886176
-0.00104097005599888	-0.00040359838749056884	-0.0029616616639419543
-0.00104090005599888	-0.00036884687391088955	-0.0031616498111577984
-0.00104083005599888	-0.00029863013860138203	-0.001993783631429805
-0.00104076005599888	-0.0004823659888456434	-0.0033147653347322774
-0.00104069005599888	-0.00018650118311868788	0.0006991274904782908
-0.00104062005599888	-0.0008854345343907457	8.438906744617594e-05
-0.00104055005599888	-0.0003845203324681977	-0.001682295207450166
-0.00104048005599888	-0.0003861085831085223	0.0012966444407375704
-0.00104041005599888	-0.00038013116168853455	-3.359417559392205e-05
-0.00104034005599888	-0.0002673279908284281	-0.0024862254684933703
-0.00104027005599888	-0.0003494348480522981	0.0012860352588441723
-0.00104020005599888	-0.0008444862266625101	0.0014301668175466721
-0.00104013005599888	-0.0006220505867358581	-0.004079261708571503
-0.00104006005599888	-0.0003883753302514004	-0.0018124172524058204
-0.00103999005599888	-0.00029760989194249345	-0.0022389256733380504
-0.00103992005599888	-0.00020522642013673137	-0.0024760917717660423
-0.00103985005599888	-0.0004348441314611115	-0.0024619503900158474
-0.00103978005599888	-0.0004881991431625613	-0.0029805678662696393
-0.00103971005599888	-0.0006115800608670604	-0.00031943927231409714
-0.00103964005599888	-0.0007015237004304427	-0.0008628565971843743
-0.00103957005599888	-9.584639080982765e-05	-0.0020242302480905187
-0.00103950005599888	-0.0003410542008740858	-0.0008369690371612358
-0.00103943005599888	3.791549696167419e-05	-0.0016293517376043413
-0.00103936005599888	2.5715481464598692e-05	-0.0012799946285811518
-0.00103929005599888	1.6902371474756068e-05	-0.0029573563976789236
-0.00103922005599888	-0.00047284085797478256	-0.003233152298365604
-0.00103915005599888	-0.0006853407897967482	-0.0028519513199880006
-0.00103908005599888	-0.0004578036620441486	-0.00455862434001623
-0.00103901005599888	-0.0002944919092874411	-0.004000975883547836
-0.00103894005599888	-0.0009838327914212242	-0.006058368552099551
-0.00103887005599888	-0.0005649613702573698	-0.0007356543634182418
-0.00103880005599888	-0.0005253596145403753	-0.0006964505935788299
-0.00103873005599888	-0.000585352325035808	-0.008091875188349557
-0.00103866005599888	-0.0007589839883267662	-0.003783527604011308
-0.00103859005599888	-0.0005326368149688727	-0.004886019105517861
-0.00103852005599888	-0.001366608354507752	-0.002535693997287294
-0.00103845005599888	-0.000481264405173743	-0.006592180248080658
-0.00103838005599888	-0.00062289758367146	-0.004557759987610023
-0.00103831005599888	-0.0004850278940113272	-0.00844849639976094
-0.00103824005599888	-0.0010361758878673862	-0.004131197026474081
-0.00103817005599888	-0.0006408727039655413	-0.0010004312621405183
-0.00103810005599888	-0.000294504307794536	-0.003003298597053928
-0.00103803005599888	-0.0006535680786254844	-0.003629868934503625
-0.00103796005599888	-0.0005832137227271567	-0.0030723220860910993
-0.00103789005599888	-0.0007595583597008438	-0.0016481485315498296
-0.00103782005599888	-0.0007508404563353045	-0.002306734972354979
-0.00103775005599888	-0.001095616230384198	-0.002933261480905335
-0.00103768005599888	-0.0004343470615322893	0.00034456642070915673
-0.00103761005599888	-0.00016793838629309857	0.0007148898099873282
-0.00103754005599888	0.00012193987344014934	0.0021767947605601263
-0.00103747005599888	-6.074094944304081e-05	0.0019614711320940113
-0.00103740005599888	-0.00019911912527806574	0.0010516793461997534
-0.00103733005599888	-0.0005706501778402104	-0.003945813100152141
-0.00103726005599888	-0.000328204548515953	-0.0023092317375572333
-0.00103719005599888	-0.0004305583600690608	-0.0015475396939404048
-0.00103712005599888	-7.117671358314412e-05	-0.00082770328544815
-0.00103705005599888	0.00023776522736037152	-0.002759018278337766
-0.00103698005599888	0.00014785309949623946	-0.0005204757009624413
-0.00103691005599888	0.0006732651175957847	-0.004384962230661995
-0.00103684005599888	0.00048107037318402025	-0.0011257424788793983
-0.00103677005599888	0.0001744049352233152	0.0007716792577766993
-0.00103670005599888	7.697240901454304e-05	0.0007270952428042229
-0.00103663005599888	-0.0002728856896847004	0.000426824892833055
-0.00103656005599888	-8.546350273906958e-05	0.0001396214850198325
-0.00103649005599888	-0.0003899127373507075	0.0037433165315450107
-0.00103642005599888	-0.00018018128227009962	0.0010713031244545584
-0.00103635005599888	-0.00020446565813908823	0.0009684261926901673
-0.00103628005599888	-0.00014768685289357077	-0.0022432374412356395
-0.00103621005599888	-0.0003047332511732038	-0.002922567127222486
-0.00103614005599888	-7.965583184022953e-05	0.0012834948434876604
-0.00103607005599888	-0.0003792169219137819	-0.0022307074731365414
-0.00103600005599888	0.00025352359222782013	0.0016783785865621288
-0.00103593005599888	-0.0002903384015372862	-0.004600355064163899
-0.00103586005599888	-0.0003407267422412394	-0.0012563301214094395
-0.00103579005599888	-0.0002058213298546938	0.001252898774863094
-0.00103572005599888	7.004850848247482e-06	-0.0034089999680719293
-0.00103565005599888	-0.0008144177252263586	0.000719445227858711
-0.00103558005599888	-0.000615472327129528	-0.0023028247454575748
-0.00103551005599888	-0.0005338775534371818	-0.003993678372182472
-0.00103544005599888	-0.00034868768596937617	-0.0015862367155433756
-0.00103537005599888	6.437708487038054e-05	-0.0032211502976192538
-0.00103530005599888	-0.0005409427558263632	-0.0048060954088254846
-0.00103523005599888	-5.8866632288537644e-05	-0.004250656300114498
-0.00103516005599888	-0.00044922673238875224	0.0008727114797977803
-0.00103509005599888	-0.0001666235122764327	-0.0019247117981745084
-0.00103502005599888	-0.00018293994085010805	-0.0033095663619714067
-0.00103495005599888	-0.000494327404366371	-0.0018364345920634049
-0.00103488005599888	-0.0003565689609131356	-0.0033967681721237316
-0.00103481005599888	-0.00041686618285968513	-0.0005832167116174633
-0.00103474005599888	0.00013482831804243769	-0.0013552770325965828
-0.00103467005599888	-0.00032676246390498184	-0.0007228595483900149
-0.00103460005599888	-6.732498772689811e-05	-0.0016011591278309117
-0.00103453005599888	-0.00045024871155637056	-0.000788750470067044
-0.00103446005599888	0.00015970043352345198	-0.0017711950936554403
-0.00103439005599888	-5.549598103054482e-05	0.0007107839434531787
-0.00103432005599888	3.653335082643235e-05	0.002213643679896906
-0.00103425005599888	-5.417977690117416e-05	-0.003132888801129986
-0.00103418005599888	-0.0004621665370801556	-0.00243266492623465
-0.00103411005599888	-0.00047646823754610233	-0.0040346507352694225
-0.00103404005599888	-0.00046535008844030164	-0.005786459573941917
-0.00103397005599888	-0.0007296577266572493	-0.006405483785505626
-0.00103390005599888	-0.0005078465293551028	-0.007645088909986996
-0.00103383005599888	-0.00037182276339980973	-0.0018234184658008485
-0.00103376005599888	-0.0006656818537248222	-0.004733193519639029
-0.00103369005599888	-0.0007992709253263798	-0.005961762414130512
-0.00103362005599888	-0.0006864741270747203	-0.0037343514473027243
-0.00103355005599888	-0.0003758581927873971	-0.00499594831847908
-0.00103348005599888	-0.00010699688275786224	-0.005342925368642121
-0.00103341005599888	-0.0008500847442341738	-0.002110285754094177
-0.00103334005599888	-0.0008937436814079507	-0.0021332302467384394
-0.00103327005599888	-0.0003483484488984236	-0.004286072507715318
-0.00103320005599888	-0.0006995106175715895	-0.005544627124817517
-0.00103313005599888	-0.00044991023432113236	-0.0008915757901605688
-0.00103306005599888	-0.0003963605565542553	-0.005773672013766323
-0.00103299005599888	-0.0006164853404821014	-0.004879043964636444
-0.00103292005599888	-0.0006600378791565769	-0.005050437335897501
-0.00103285005599888	-0.00041864790370203597	-0.006866133606258393
-0.00103278005599888	-0.0008711624602112595	-0.005862937896747092
-0.00103271005599888	-0.0004448566690122381	-0.0027975824795147207
-0.00103264005599888	4.937958934490464e-05	-0.006659725705130798
-0.00103257005599888	-0.00015251091314371368	-0.003523470563476778
-0.00103250005599888	-0.00012978347676065896	-0.003962783161337712
-0.00103243005599888	0.0003923725393889495	-0.004035821739443443
-0.00103236005599888	-0.0002249765514834002	-0.000441190331362937
-0.00103229005599888	-7.46365754652208e-05	-0.0009729171695636652
-0.00103222005599888	-0.00010794330422552252	-0.0020808358265406745
-0.00103215005599888	5.036825233262983e-05	-0.0025489636112245627
-0.00103208005599888	0.0001512562910531452	-0.0013299888229346812
-0.00103201005599888	0.000271386972888647	-0.0020423421226500684
-0.00103194005599888	8.672181738702858e-05	-0.004319811312871078
-0.00103187005599888	-9.638043349570892e-05	-0.0021745489512285344
-0.00103180005599888	0.00015301129690300846	-0.005711271830957268
-0.00103173005599888	0.0002021744086677283	-0.0011611078267732497
-0.00103166005599888	8.054239105286484e-05	0.0007592822059743067
-0.00103159005599888	0.00017782376539607854	-0.001910091933596294
-0.00103152005599888	0.0001397802448458402	-0.0011048815040676752
-0.00103145005599888	0.00044521350014870036	0.000905264656544844
-0.00103138005599888	0.00035535858261386374	0.0023612055214217824
-0.00103131005599888	-0.0001702991736714616	0.0019442944550336345
-0.00103124005599888	-0.0004485475883440406	0.0009718772858830873
-0.00103117005599888	-6.68192090461457e-05	-0.0017403594762062417
-0.00103110005599888	-0.0004630504086874309	0.0006268187728446804
-0.00103103005599888	-0.0007435993517793426	-0.003596501109151246
-0.00103096005599888	-0.000736967246505969	-0.0002691275922116843
-0.00103089005599888	-0.0007754995179514811	-0.002684717685073373
-0.00103082005599888	2.0049338691427084e-05	-0.0027888864201394002
-0.00103075005599888	-0.0007039186976187622	-0.0008309505582663783
-0.00103068005599888	-0.0007957533667523158	-0.0015788086163889918
-0.00103061005599888	-0.00041531638759210516	-0.0003886147687279308
-0.00103054005599888	-0.0007573525975373555	-0.003012839542869418
-0.00103047005599888	-0.0008876409087731152	-0.002788601935661959
-0.00103040005599888	-0.001120186020864682	-0.0035807332564267353
-0.00103033005599888	-0.0007590739688419615	-0.0031452005488010423
-0.00103026005599888	-0.0007586722767589045	-0.002609690665723007
-0.00103019005599888	-0.0005055666806001586	-0.003290974321480179
-0.00103012005599888	-0.0006874353531176028	-0.003794997933771918
-0.00103005005599888	-0.00028188421900491965	-0.005679680700476033
-0.00102998005599888	0.00011542485389569639	-0.006936299549544671
-0.00102991005599888	-0.0005732415819244875	-0.007966896667789863
-0.00102984005599888	-0.0006630410909114605	-0.007327483008549897
-0.00102977005599888	-0.0006214858669542291	-0.008810664338866979
-0.00102970005599888	-0.0006362525812312767	-0.005022196905085435
-0.00102963005599888	-0.0006219420181372124	-0.0061277751505088044
-0.00102956005599888	-0.000508056055124224	-0.004965565658506371
-0.00102949005599888	-0.0007904670709264923	-0.005562526463768133
-0.00102942005599888	-0.0010661263969447877	-0.004433550293206775
-0.00102935005599888	-0.0008126711220143832	-0.003911612050732926
-0.00102928005599888	-0.0007412691087683165	-0.0021215074149283845
-0.00102921005599888	-0.00045448135728764854	-0.0033248235304228608
-0.00102914005599888	-0.0007426206778562346	-0.0033202352401291357
-0.00102907005599888	-0.00020135366669132702	-0.005819592690566686
-0.00102900005599888	-9.234785045191939e-05	-0.005561139460289489
-0.00102893005599888	7.351129091773751e-05	-0.003897374667891253
-0.00102886005599888	-2.107788858515548e-05	-0.007320301424691384
-0.00102879005599888	-0.0003801226634034907	-0.004360007446018593
-0.00102872005599888	-0.0001999898645382424	-0.0025589291778167892
-0.00102865005599888	0.00036153957858309194	-0.001955444293825449
-0.00102858005599888	-3.6346053446179754e-05	-0.0025221898241512396
-0.00102851005599888	-0.00025523536517597136	-0.004769033115012416
-0.00102844005599888	-2.4070791726249968e-05	-0.00349979626819494
-0.00102837005599888	0.0003825218993049283	-0.004095423854344919
-0.00102830005599888	-0.00019441945037114718	-0.0041697251719089124
-0.00102823005599888	-0.00013422121332996729	-0.003017111227492513
-0.00102816005599888	-0.0006541071199255376	-0.0039046764100804216
-0.00102809005599888	-0.0004811208717647125	-0.005421059909090371
-0.00102802005599888	-0.0002631829914062274	-0.003847377110482129
-0.00102795005599888	-0.00033345606816831164	-0.005192892507027647
-0.00102788005599888	-6.73542491455775e-05	-0.006217031416649094
-0.00102781005599888	-0.0006762422700351097	-0.008606498791556517
-0.00102774005599888	-0.0007571990731355997	-0.005065677457199989
-0.00102767005599888	-0.0006905817557428444	-0.00873115898264604
-0.00102760005599888	-0.0003781536253573395	-0.008308613529295702
-0.00102753005599888	9.476202087876844e-05	-0.0053494365123795224
-0.00102746005599888	0.00032215405911998127	-0.006110448283812267
-0.00102739005599888	0.0002651338364591983	-0.004927463213335427
-0.00102732005599888	0.0004067642250844403	-0.003159041633734232
-0.00102725005599888	0.00023753245313614643	-0.004588566043877438
-0.00102718005599888	-7.216862208209091e-05	-0.00730906155637558
-0.00102711005599888	0.00025349708048871437	-0.008166246563649858
-0.00102704005599888	0.0007364854916331484	-0.006904369705069863
-0.00102697005599888	0.0006423312140527042	-0.006015992247675759
-0.00102690005599888	0.000466336340608952	-0.007311314291903893
-0.00102683005599888	0.0002894089764630169	-0.008046627204436626
-0.00102676005599888	0.0004926541769183301	-0.006388765335136646
-0.00102669005599888	0.00014756270129850078	-0.006389669242564614
-0.00102662005599888	0.00025605056338156527	-0.0036375819861678934
-0.00102655005599888	9.459630623232204e-05	-0.0015824017296812267
-0.00102648005599888	-0.00013817559771924228	-0.0015170225106785219
-0.00102641005599888	8.0765840996891e-05	-0.0014299424701467668
-0.00102634005599888	0.00018134828588348188	-0.00018821620241053457
-0.00102627005599888	0.00017965548094522259	-0.0030398320452692433
-0.00102620005599888	0.0002917101968296556	0.001469030445643097
-0.00102613005599888	5.3973907531984024e-05	-0.0002911023454153873
-0.00102606005599888	-0.0005994209861335738	-0.0013286970950564315
-0.00102599005599888	-0.00042661483129634797	-0.001232135947967523
-0.00102592005599888	-0.0005175441526015507	-0.0010471116567763027
-0.00102585005599888	-0.0007692715952886424	-0.001249989511133108
-0.00102578005599888	9.3582614917899e-05	0.0002527031359287035
-0.00102571005599888	-0.00047746206331650666	0.0013743300983618157
-0.00102564005599888	-0.000363788550993132	0.001032836250211009
-0.00102557005599888	-0.0004241126180706803	-0.0015513530724611659
-0.00102550005599888	-0.0006927062539823571	-0.00010984592189309251
-0.00102543005599888	-0.0006284186199688663	-0.00031652647082347556
-0.00102536005599888	-0.000385053446740839	0.0007418999634050201
-0.00102529005599888	8.295869995914319e-05	0.003073176990082812
-0.00102522005599888	-0.0002111633988763544	0.0024244365148140424
-0.00102515005599888	-4.264518205897113e-05	0.0008553700292385255
-0.00102508005599888	-0.0004078708128502594	0.0006130360038320825
-0.00102501005599888	0.0001226025083782802	-0.0012522359023948058
-0.00102494005599888	-0.000565385060609691	-0.0043649006086810905
-0.00102487005599888	-0.00022141282423323607	-0.000747639679824537
-0.00102480005599888	-0.0002572712235955739	-0.004477679796738525
-0.00102473005599888	-0.00024303773082333285	-0.002816029616920575
-0.00102466005599888	0.00037786849092499446	-0.0063875134021783965
-0.00102459005599888	-3.2841259755505875e-05	-0.0033145273999473164
-0.00102452005599888	0.000147544595942357	-0.0038020161909313867
-0.00102445005599888	-1.660219211263822e-06	-0.006327326106602367
-0.00102438005599888	9.060547288025996e-05	-0.004528730252207274
-0.00102431005599888	6.871195828211699e-05	-0.0024893741309831964
-0.00102424005599888	0.00033823432529690034	-0.0030162636121422956
-0.00102417005599888	-0.00023547606326947704	-0.002293767189879948
-0.00102410005599888	-0.00044599617357480936	-0.005915158665693764
-0.00102403005599888	-0.00029628928354090677	-0.007766716955821928
-0.00102396005599888	7.263608521376776e-05	-0.004871865334462169
-0.00102389005599888	2.4570055711523164e-05	-0.0019752986310157443
-0.00102382005599888	2.0824495800781072e-05	-0.002595207412099042
-0.00102375005599888	-0.0003864209730608953	-0.0012198137867141746
-0.00102368005599888	-0.000251599782573888	-0.0025567632227297583
-0.00102361005599888	-0.00043835901481267743	-0.001790041986337424
-0.00102354005599888	-0.00029494381419385333	-0.00012538421299656573
-0.00102347005599888	-0.0004160271362665198	-0.00151860035068616
-0.00102340005599888	-0.000845892291625364	-0.001874574962083861
-0.00102333005599888	-4.228395525643358e-05	-0.0011059374664263676
-0.00102326005599888	7.168492745746529e-06	-0.006583270652075513
-0.00102319005599888	-0.00020289581717189761	0.0026672461912982323
-0.00102312005599888	-6.031030374577818e-05	-0.0026239357378701716
-0.00102305005599888	3.8834040585620044e-05	-0.0006164966813397152
-0.00102298005599888	0.00022027497988046086	-0.002507483255840221
-0.00102291005599888	-0.00036926493877354524	-0.005668104090808122
-0.00102284005599888	0.00021055766073814063	-0.005856204584216941
-0.00102277005599888	4.563897835816673e-05	-0.00012670505296624572
-0.00102270005599888	-0.00015415913358355566	-0.004761126035371163
-0.00102263005599888	-0.00015798324841755724	-0.0026075164622770372
-0.00102256005599888	-0.000632447849420824	-0.0001021591815048504
-0.00102249005599888	-0.00028588980474384914	-0.0016927394692998162
-0.00102242005599888	0.00010579074209920364	-0.002731417949878041
-0.00102235005599888	-0.00018393427122385652	0.00033710238903970126
-0.00102228005599888	-0.00024076071402242188	-0.0010203845457799844
-0.00102221005599888	-0.0004451201405465042	-0.002441638809639694
-0.00102214005599888	-0.0007162434175308896	-0.0020421360954496824
-0.00102207005599888	-0.0005903789415198832	-0.003592658659069493
-0.00102200005599888	-0.0008059393046530016	-0.003028087448988902
-0.00102193005599888	-0.0002541080709476794	-0.0022307719840824816
-0.00102186005599888	-0.00020379971460254422	-0.004785983616329988
-0.00102179005599888	-0.00024265071040393237	-0.00412395335922064
-0.00102172005599888	-4.3708265023747904e-05	-0.003006958344009426
-0.00102165005599888	-0.0002341423357546282	-0.006607816226801422
-0.00102158005599888	-0.00021699906791601808	-0.006356972531363135
-0.00102151005599888	-0.000685141272499535	-0.004926296089437148
-0.00102144005599888	5.130327449061153e-06	-0.0027277133752011845
-0.00102137005599888	0.00024547568352147764	-0.0033376488627616233
-0.00102130005599888	-0.00010668657659557786	-0.00396675241856484
-0.00102123005599888	0.00019515189619452095	-0.0034955479051441353
-0.00102116005599888	0.00012991806326338525	-0.002338515996392246
-0.00102109005599888	0.00031189821282891835	-0.0023762030606779036
-0.00102102005599888	0.00026704410665899503	0.0005050170246529555
-0.00102095005599888	0.00024145019052624193	-0.0013211383728563577
-0.00102088005599888	3.230883233524877e-05	0.0022833256758569695
-0.00102081005599888	0.00023237907218778226	-0.0015662711146582748
-0.00102074005599888	-6.545695538250182e-05	0.0006889995811926542
-0.00102067005599888	-0.00020485788877491537	-0.0021000103029311427
-0.00102060005599888	-0.00038315100297520383	-0.00292871228866716
-0.00102053005599888	-0.0005153452781936822	0.00035687649630810714
-0.00102046005599888	-0.0003794188261688732	0.0019311579799398423
-0.00102039005599888	-0.0009349174968207684	0.00046023617863538875
-0.00102032005599888	-0.0006646456069750521	-0.0005059860159255963
-0.00102025005599888	-0.0007502111451439647	0.0026608115891956887
-0.00102018005599888	-0.0009629777734493827	-0.0006349496001087584
-0.00102011005599888	-0.0008813522880657346	-0.0012581974042112532
-0.00102004005599888	-0.000793905112567433	-0.0020654936898770997
-0.00101997005599888	-0.00042410495616810706	-0.0030682050422851386
-0.00101990005599888	-0.0007832975931592606	-0.0014556010026471773
-0.00101983005599888	-0.0008396965364735276	-0.0011010958028711147
-0.00101976005599888	-0.0008496649207839771	-0.0008765830151321202
-0.00101969005599888	-0.0007071476607335766	-0.0007014973718398426
-0.00101962005599888	-0.0005570296711897246	-0.0016839184523260188
-0.00101955005599888	-0.0005706252844717015	-0.0015323064164661055
-0.00101948005599888	-0.0005693661547016973	-0.0020010716706828258
-0.00101941005599888	-0.0002279587290714702	0.0027002789930888438
-0.00101934005599888	-0.00023527193029499583	-0.0007813622417430229
-0.00101927005599888	-0.0001012723169054954	-0.0024588594472290904
-0.00101920005599888	-0.0001153546971597023	-0.0012731488243695214
-0.00101913005599888	-0.000148582561419277	-0.004306710089487398
-0.00101906005599888	-0.0002895527997131582	-0.0031490135159104476
-0.00101899005599888	-0.00030846902320552725	-0.0037492569907669787
-0.00101892005599888	-0.00028818660680329956	-0.00639740073471752
-0.00101885005599888	-0.0005782230842969961	-0.005335654846198384
-0.00101878005599888	-0.001118678772124097	-0.005814348615772603
-0.00101871005599888	-0.00125958463318153	-0.002693860439058121
-0.00101864005599888	-0.0008829795145097051	-0.004764547393718686
-0.00101857005599888	-0.0009797490163107286	-0.005734203611104031
-0.00101850005599888	-0.0007222168076518801	-0.0035948255748976406
-0.00101843005599888	-0.0008194734622124872	-0.005743769430349565
-0.00101836005599888	-0.0005888451144452808	-0.00801226019648718
-0.00101829005599888	-0.0006759272009277574	-0.0004025875946712351
-0.00101822005599888	-0.0005568771548339387	-0.003614096123531208
-0.00101815005599888	-0.0005093173781769926	-0.0017536068814084204
-0.00101808005599888	-0.0007788891999706024	-0.0023559615283748067
-0.00101801005599888	-0.0005226926515532254	-0.0032875313205798632
-0.00101794005599888	-0.00016129219709254332	-0.0023236962544798015
-0.00101787005599888	-0.00021318005962900417	-0.0022574509990720987
-0.00101780005599888	-0.0006373559154978216	-0.006160622486058814
-0.00101773005599888	-0.00011571956256328713	-0.0024816732823619986
-0.00101766005599888	-0.00015318520958981834	-0.005275009562183143
-0.00101759005599888	7.233815994672475e-05	-0.006176171902731204
-0.00101752005599888	7.221553031217351e-05	-0.0037682567825618853
-0.00101745005599888	0.000391308542612701	-0.0011669298635426494
-0.00101738005599888	0.00046086716683203094	-0.0029249466993747242
-0.00101731005599888	1.3180017936644758e-05	-0.0031434105307696454
-0.00101724005599888	-0.0001908492910099762	-0.0036644546501781927
-0.00101717005599888	-0.0003626228236963383	-0.0019658886425149313
-0.00101710005599888	-0.00022469028483378372	-0.0033264342587427777
-0.00101703005599888	-0.00018302271858503118	-0.005002434145781775
-0.00101696005599888	-0.0003619270482268786	-0.004626839844229179
-0.00101689005599888	-0.00034924052616161494	-0.0028751239836921363
-0.00101682005599888	-0.00019322630653336413	-0.0022948072641618797
-0.00101675005599888	-0.0006648569423913209	-0.002898447845113581
-0.00101668005599888	-0.00040756700423705055	-0.0037681671117339678
-0.00101661005599888	-0.0002623296363906417	-0.005375678126800711
-0.00101654005599888	-0.00033123069402938513	-0.004543819739380787
-0.00101647005599888	-8.853194852759719e-05	-0.0032430996586884663
-0.00101640005599888	6.194756763564417e-05	-0.001719335384298037
-0.00101633005599888	-0.0002982832969903045	-0.0024978409320990822
-0.00101626005599888	-0.00015344411144551626	-0.004457434283857009
-0.00101619005599888	-0.0002261446628494624	-0.0013847071394851747
-0.00101612005599888	-0.00013063334156560968	-0.0008448529723897143
-0.00101605005599888	0.0003047206254803244	0.00017539653286438318
-0.00101598005599888	-0.00010170302182496077	0.0016494147258847792
-0.00101591005599888	-8.958515524192994e-05	-0.00017946895103694262
-0.00101584005599888	-3.5971616630511726e-05	-0.002728994445789073
-0.00101577005599888	-0.00045209406920583117	0.0025507896194616503
-0.00101570005599888	-0.0008246266082803965	0.0009501578268029151
-0.00101563005599888	-0.0007515713549650484	0.0031368130047452966
-0.00101556005599888	-0.0005867115348346582	0.002797492721810526
-0.00101549005599888	-0.0009159876847097727	0.002047120925445962
-0.00101542005599888	-0.00011225681931849707	-0.00036048232150171297
-0.00101535005599888	-0.00041887478648294617	-0.0047192566417999255
-0.00101528005599888	-0.00018462616779261657	-0.001325426588067173
-0.00101521005599888	-0.00026718119431198454	-0.0019521490533770194
-0.00101514005599888	-0.00024214063627172984	-0.006128262454889669
-0.00101507005599888	-0.0003380903735182696	-0.004441943639851037
-0.00101500005599888	-0.00018375815304327303	-0.001824853951854701
-0.00101493005599888	-0.00034946669929525966	-0.002959877077730204
-0.00101486005599888	8.317197149753676e-05	-0.0067576073958375855
-0.00101479005599888	0.0002716502036606095	-0.003164139070112133
-0.00101472005599888	-0.0006867626609214926	-0.002430263280766919
-0.00101465005599888	-0.0008536611293119366	-0.0026699930091434025
-0.00101458005599888	-0.000529693703536466	-0.001524599094040626
-0.00101451005599888	-3.927035161824606e-06	8.496297619963368e-05
-0.00101444005599888	0.00011704447520728823	-0.0019200783929113929
-0.00101437005599888	0.00018868140416806325	0.0003070607856730698
-0.00101430005599888	6.221753682210819e-06	-0.00013215658084931247
-0.00101423005599888	0.0003675992096191005	-0.002866213004692671
-0.00101416005599888	0.00027789516983341546	-0.0009648890867884271
-0.00101409005599888	0.0001821286134669024	-0.003485731631495257
-0.00101402005599888	-2.4682812457601706e-05	-0.004920337499858843
-0.00101395005599888	2.165256505539984e-05	-0.00021404377385169092
-0.00101388005599888	3.293231618312028e-05	-0.0013881553830651049
-0.00101381005599888	6.868634797194394e-05	-0.003750111364907438
-0.00101374005599888	-0.00019027797980338728	-0.001777969679824863
-0.00101367005599888	-0.0003591298204887939	0.0009952419337499118
-0.00101360005599888	-0.00022509641270568773	0.0008633556646478518
-0.00101353005599888	-0.00023291261980348474	-0.0004662900193699459
-0.00101346005599888	-0.0002469916779962693	0.00022687370108683816
-0.00101339005599888	-0.0005710717643886355	0.0027655020806370946
-0.00101332005599888	-0.00015039917622572613	-0.0015716402649025782
-0.00101325005599888	-0.0003582049839944061	-0.0034681146836631252
-0.00101318005599888	-0.00015173269810687555	0.00045306455319171063
-0.00101311005599888	2.9530575987703503e-05	-0.001304691948607471
-0.00101304005599888	0.0001634899469805558	-0.0021778191610715273
-0.00101297005599888	-3.0302195685991976e-05	-0.0024159165592298124
-0.00101290005599888	0.00012147128042124932	-0.0029409696086714347
-0.00101283005599888	-0.00013407317371207084	-0.00550801192223608
-0.00101276005599888	0.0003262770934078589	-0.0003358081282642329
-0.00101269005599888	-0.0004215579129498778	-0.0004555458420242483
-0.00101262005599888	1.526794143678333e-05	0.0005066250938944694
-0.00101255005599888	0.00017229630452921324	-0.0009995153327785873
-0.00101248005599888	-0.00021576461042754203	0.0006181829182146459
-0.00101241005599888	6.113715508017117e-05	0.001343119266764295
-0.00101234005599888	0.00014420118725048213	0.002503614791505159
-0.00101227005599888	-7.526321988390509e-06	0.0027507969095926076
-0.00101220005599888	0.00013537208923022808	-0.0005658322788726031
-0.00101213005599888	0.00014239947309741517	0.0010095216078396623
-0.00101206005599888	-0.00013613020546413218	-0.0008793569965928102
-0.00101199005599888	-0.00032136074773111327	0.00012004734905093296
-0.00101192005599888	0.0001025033947815634	0.001228867579293878
-0.00101185005599888	-0.0002992636154590539	-0.001951145631062172
-0.00101178005599888	-3.9454901221844377e-05	-0.0013177585187075383
-0.00101171005599888	-0.0005029379386984672	0.0010548442377727714
-0.00101164005599888	-0.00033045165173769544	0.000560959284824128
-0.00101157005599888	-0.00038876277719756137	-0.00030998639956066407
-0.00101150005599888	-0.0003102588456720814	0.0012489010299278859
-0.00101143005599888	-0.0005851373426772616	-0.0005300468517172308
-0.00101136005599888	-0.000966359801658505	-0.0006879700275050978
-0.00101129005599888	-0.00033353236009024597	-0.006715885848790451
-0.00101122005599888	-0.0001686378210086876	-0.001551015293886791
-0.00101115005599888	-0.0006892862912618572	-0.0022063849927187926
-0.00101108005599888	-0.00045975077050347513	-0.004843088134792297
-0.00101101005599888	-0.0004104222833074388	-0.0016536245119604194
-0.00101094005599888	-0.0003202030199502357	-0.0030024051575830574
-0.00101087005599888	-0.0004514871689013791	-0.0031475297304694285
-0.00101080005599888	-0.000761078350521595	-0.004176153603738111
-0.00101073005599888	-0.0008298382044887194	-0.0030520565196577795
-0.00101066005599888	-0.000782002294522734	-0.002834486847198172
-0.00101059005599888	-0.0009199737150959335	-0.0014726456177757148
-0.00101052005599888	-0.0004263931721949275	-0.0006463560479464326
-0.00101045005599888	-0.0009472072802069885	-0.002055226319051024
-0.00101038005599888	-0.000585751851434621	-0.0030484422796260013
-0.00101031005599888	-0.0004251056840115059	-0.00039709805435440696
-0.00101024005599888	-2.9684138303442963e-05	0.0012316923223079082
-0.00101017005599888	-0.00017550024241417539	0.0002609976067717
-0.00101010005599888	-1.926038074444894e-05	-0.0016129376192852943
-0.00101003005599888	0.0001955125325058825	0.0006104645544470021
-0.00100996005599888	-0.000801664414407128	-0.001664852166254609
-0.00100989005599888	-0.00016374241536770261	-0.0011472400049512544
-0.00100982005599888	0.0004910148466117452	0.00027276475275940385
-0.00100975005599888	0.0003522244233859369	-0.0013481318064911298
-0.00100968005599888	0.0005961196197566338	-0.0025339113635579258
-0.00100961005599888	0.00042586125468736184	0.0006871990111606591
-0.00100954005599888	0.000285712984166857	-0.0011711394916234404
-0.00100947005599888	-0.00022920083182591486	-0.0013758527737339104
-0.00100940005599888	0.00010656177237462266	-0.000663339907458709
-0.00100933005599888	0.00017481489782984714	0.0002053166862044666
-0.00100926005599888	9.011475872527012e-05	-0.004052498549610646
-0.00100919005599888	0.0006736044507360706	-0.002382951379311319
-0.00100912005599888	0.0002228068983698247	-0.0055888968800639595
-0.00100905005599888	-0.0001547569805020193	-0.005936755274101869
-0.00100898005599888	-6.349960438987048e-05	-0.004888822099920526
-0.00100891005599888	0.00020984100099654172	-0.0024983578193083387
-0.00100884005599888	2.0986892347672942e-05	-0.0055869814396850605
-0.00100877005599888	0.00020756425182598683	-0.0073163128698036884
-0.00100870005599888	-0.0001724105660134645	-0.004521734367348116
-0.00100863005599888	-0.00022172598980140984	-0.0028474220418892252
-0.00100856005599888	0.0002872841178376698	-0.0032266697924734147
-0.00100849005599888	0.00017638436872060954	-0.0008325635682326628
-0.00100842005599888	-0.0001541553741289368	-0.003274045511042441
-0.00100835005599888	6.448473980324974e-05	-0.004361864983658085
-0.00100828005599888	-0.0001840352292551562	-0.00344077498191034
-0.00100821005599888	-0.00022186847855700797	-0.0008087272446820427
-0.00100814005599888	-0.00024583642010871353	-0.0016837696009317294
-0.00100807005599888	-0.00010559917886926427	-0.0056207877028594585
-0.00100800005599888	-0.000368355104774302	-0.0049074880794414315
-0.00100793005599888	0.0001188449556643487	-0.00251943912874547
-0.00100786005599888	-0.0002671696594749526	-0.0023663264220294355
-0.00100779005599888	-0.0002495798115117262	-0.0036035580628618665
-0.00100772005599888	-0.0002686530859615139	-0.004219546355013599
-0.00100765005599888	-0.0005281078789948148	-0.005967929335706047
-0.00100758005599888	-0.0007186952275710279	-0.0022638600759938283
-0.00100751005599888	-0.0005644515383743487	-0.0003598102020088508
-0.00100744005599888	-0.0004524652937373617	-0.0031745468416703782
-0.00100737005599888	-0.0008435378743632888	-0.002042905316523635
-0.00100730005599888	-0.0007280109118311131	0.0008072525123565339
-0.00100723005599888	-0.0005696126228762168	-0.0013697106921639673
-0.00100716005599888	-0.0010052253533650076	-0.00015104378568041443
-0.00100709005599888	-0.0007062679332156288	0.0019990811793078145
-0.00100702005599888	-0.0006844820561559948	-0.0014498799660485125
-0.00100695005599888	-0.0003209377452557795	-0.002829231133533633
-0.00100688005599888	-0.0001723863710800348	-0.0010820095142805104
-0.00100681005599888	0.0001326900929017593	-0.002994893731648574
-0.00100674005599888	-0.00016952462355479585	-0.0005455173560058729
-0.00100667005599888	-0.0004798261284882281	0.0005704517273728634
-0.00100660005599888	-0.000160536539341011	0.0007504536162522649
-0.00100653005599888	4.2320915736175096e-05	-0.0018051735961973606
-0.00100646005599888	-0.00027429063284192573	0.0039005715846825956
-0.00100639005599888	-0.0005341366793730455	0.0022898493092099524
-0.00100632005599888	-0.00012381803141909602	-0.002510975889234013
-0.00100625005599888	-0.0001562283865417682	-5.3646326140446905e-05
-0.00100618005599888	-0.0004894869503783589	0.0014410361992859826
-0.00100611005599888	-0.0002584080694779023	-0.001977021571800528
-0.00100604005599888	0.00015492916850932416	-0.004019083069755654
-0.00100597005599888	0.0002574601834060898	-0.0006187374347671031
-0.00100590005599888	8.592154701169818e-05	-0.0039393006814920865
-0.00100583005599888	-0.0006307672806110462	-0.0057330413973990905
-0.00100576005599888	-0.0005179616999862317	-0.0030069590949962977
-0.00100569005599888	-2.4943244616878665e-05	-0.0009350195226499799
-0.00100562005599888	-0.00041281006666820926	-0.000682315934047171
-0.00100555005599888	-0.0005167897529693351	-0.0015059016230729546
-0.00100548005599888	-2.582991799218943e-05	0.00203010586434081
-0.00100541005599888	-0.00028254359287165786	-0.001482173603948056
-0.00100534005599888	-0.00021631268768300152	0.0013022197772218174
-0.00100527005599888	-0.0006274862604759771	-0.000984784702590082
-0.00100520005599888	-0.0004342371115349046	-0.002708745861580266
-0.00100513005599888	-0.000330922466337562	-0.005015242010418472
-0.00100506005599888	-0.0007675404977002802	-0.000807959703262851
-0.00100499005599888	-0.0008297287697125663	-0.0038960176397864594
-0.00100492005599888	-0.0007358967900615285	-0.003240817193165913
-0.00100485005599888	-0.00038431000258383415	-0.004201438131486108
-0.00100478005599888	-0.0003794210077776072	-0.0024571025184583714
-0.00100471005599888	-0.00032649898860432833	-0.002139437077183499
-0.00100464005599888	-3.890289111149482e-05	-0.0028034381840316563
-0.00100457005599888	-0.0003299455909242273	0.00010364573769241452
-0.00100450005599888	-0.00031820010763560516	-0.001517659567314457
-0.00100443005599888	0.0001058332459999116	0.0024328964805818815
-0.00100436005599888	6.030691576372193e-05	0.001618457455248363
-0.00100429005599888	9.08366472629707e-05	-0.00450173685485519
-0.00100422005599888	-0.0003612093469309535	-0.0015834040197977703
[truncated: 30,769 more rows]
