# Supplementary material for: NRV: An open framework for in silico evaluation of peripheral nerve electrical stimulation strategies
Source: PLoS Comput Biol. 2024 Jul 12;20(7):e1011826. doi: 10.1371/journal.pcbi.1011826 (PMC11268605; doi:10.1371/journal.pcbi.1011826)
Supplement: S5 Archive — Python scripts and data files required to create and run the optimization problem, analyze the results, and translate the results to the neurostimulator. (ZIP) [file pcbi.1011826.s014.zip › S5_Archive/recorded_waveforms/spline3_recorded.csv]

Time (s)	Voltage (V)	Current (uA)
-0.001147089995800084	0.0	0.0
-0.001147019995800084	9.234864485229434e-05	-0.0006971645087871601
-0.001146949995800084	-0.00011576150098466943	0.0007427303684016672
-0.001146879995800084	-7.466180606213976e-05	-0.0019474200429706393
-0.001146809995800084	0.0002458418235696806	0.008849461532117079
-0.001146739995800084	0.00014939449650615532	0.005856540911928886
-0.001146669995800084	-5.7663419224986194e-05	0.008131747692186136
-0.001146599995800084	0.0003049807774623888	0.0077179787550191534
-0.001146529995800084	-5.579929348115614e-06	0.003487425656404779
-0.001146459995800084	0.00040544992389370574	0.006334173966561953
-0.001146389995800084	0.0003590051824113864	0.00562054068431001
-0.001146319995800084	0.0005016966027769323	0.0028396069159735003
-0.001146249995800084	-0.00012802112895637447	0.0018933959908483764
-0.001146179995800084	0.0002328945687685952	0.0014494455583083253
-0.001146109995800084	0.00017126658393700297	-0.0014377923887974138
-0.001146039995800084	-0.0001821383579982538	0.0016839426596950053
-0.001145969995800084	0.0005377003206212758	-4.996929124698351e-05
-0.001145899995800084	-3.137415967395276e-05	0.0013959921467241565
-0.001145829995800084	0.0004094650294268196	0.002355408515894765
-0.001145759995800084	8.320088567751146e-05	0.004834195301608453
-0.001145689995800084	0.00021094357776032694	0.0038288617244366546
-0.001145619995800084	-0.00019261882134283357	0.0032547996200254117
-0.001145549995800084	-0.000473703316104361	0.0026440981395824165
-0.001145479995800084	-0.00011731082193371959	0.00601641870715248
-0.001145409995800084	5.854974585976575e-05	0.0036581043634236524
-0.001145339995800084	-0.0002601445552824018	0.005159896122093544
-0.001145269995800084	1.790249929994929e-05	0.006856311398413922
-0.001145199995800084	7.01211794677453e-05	0.0044277881073005124
-0.001145129995800084	-5.4025491320045824e-05	0.004149667838423579
-0.001145059995800084	-0.0005009697040324079	0.0007496156568962235
-0.001144989995800084	-0.0008904694770714431	0.005077831966935527
-0.001144919995800084	-0.0007189149771319373	0.004604737645937588
-0.001144849995800084	-8.917606546208985e-07	0.0030636539553706116
-0.001144779995800084	0.00011947876563118833	0.006793012923357641
-0.001144709995800084	8.318230109623805e-05	0.008253061959279289
-0.001144639995800084	0.00023608760595864587	0.008366285865747223
-0.001144569995800084	0.00018947227649439088	0.008162124589207655
-0.001144499995800084	-0.000431094702213029	0.001016298997877929
-0.001144429995800084	-0.000538170052612122	5.726248946496516e-05
-0.001144359995800084	-0.0003815584392555368	0.0014703903583693871
-0.001144289995800084	-0.0006514840643332497	0.0035884661374722977
-0.001144219995800084	-0.0006616148779174024	0.001281674071069452
-0.001144149995800084	-0.0009669452817946332	0.0017480908864848338
-0.001144079995800084	-0.001226836279811557	0.0015616082879191333
-0.001144009995800084	-0.00023688685105419636	0.0016600374815071795
-0.001143939995800084	-0.0006242656857234956	0.0031247092755515194
-0.001143869995800084	-0.000733794595257415	0.00222951517202268
-0.001143799995800084	-0.0007018761481334751	-0.00024815337193182153
-0.001143729995800084	-0.0004331337974433093	0.00017292429762895983
-0.001143659995800084	-0.00045086300735570705	0.0017665356282100216
-0.001143589995800084	-0.000409297385138971	0.0006800568487799269
-0.001143519995800084	-0.00027172242619937854	0.0037986422594182253
-0.001143449995800084	-2.630092284604849e-05	0.001982581145656924
-0.001143379995800084	-0.00017537632628858484	0.002827662842605408
-0.001143309995800084	-0.00013521069285933837	0.00306924043614642
-0.001143239995800084	-0.00020196738722806314	0.0029063860818376846
-0.001143169995800084	-0.0004869495746492425	0.004754297301945867
-0.001143099995800084	-0.00031112852035237076	0.0007170568570767179
-0.001143029995800084	-0.00041769360522408766	-0.0002918392948453826
-0.001142959995800084	-0.0008976389926594393	2.14286988685863e-05
-0.001142889995800084	-0.0005824753592613115	0.0022380883001631444
-0.001142819995800084	-0.00017922179115243263	0.0016521502069377486
-0.001142749995800084	-6.702022015906707e-06	-0.0007344346963692285
-0.001142679995800084	0.0002824842695726341	0.0015832665414291466
-0.001142609995800084	-0.0006147806974030132	-0.0024539040231608992
-0.001142539995800084	-0.00016756715508084417	-0.008062003611129923
-0.001142469995800084	9.89027966170175e-05	-0.0033987960067030005
-0.001142399995800084	0.00025094234207877127	-0.007315530114988425
-0.001142329995800084	-8.73377428446065e-05	-0.010615734818665977
-0.001142259995800084	-0.00039411084215404814	-0.01076381015229259
-0.001142189995800084	-0.00014354047994222192	-0.0074025444071574185
-0.001142119995800084	0.000523739736978107	-0.005238351273109409
-0.001142049995800084	0.000298581849200549	-0.006039476154303511
-0.001141979995800084	-0.000541507360178139	-0.0033872124334469156
-0.001141909995800084	-0.00032211786798220864	-0.0036890185838058306
-0.001141839995800084	-0.0004987111255025122	-0.00641995013119729
-0.001141769995800084	0.00010050774025985261	-0.0030628485095862915
-0.001141699995800084	-7.287843368793184e-06	-0.0011578802838159376
-0.001141629995800084	0.00010651904981585274	0.002545791506017048
-0.001141559995800084	-0.0001363403426475543	0.006605909119788977
-0.001141489995800084	-0.0001941973671136497	0.006313329799050967
-0.001141419995800084	-0.0006559379851092306	0.008852381824782327
-0.001141349995800084	-0.0010573180962955404	0.010357825378381374
-0.001141279995800084	-0.0005919248083170488	0.009335801044754871
-0.001141209995800084	-0.0005834791059957595	0.007743203463262575
-0.001141139995800084	-3.235150170178184e-05	0.005850057062987383
-0.001141069995800084	-0.0009249677876425886	0.0051199997758958294
-0.001140999995800084	-0.0007156154195966494	0.006185956377016917
-0.001140929995800084	-0.0006668790707430515	0.005412916894019164
-0.001140859995800084	-0.0010465795106908537	0.005012941947487768
-0.001140789995800084	-0.0006637277286898341	0.00337963471581021
-0.001140719995800084	-0.0007508405112597923	0.0035672963462231883
-0.001140649995800084	0.00011064742396345511	0.0052838768149322405
-0.001140579995800084	0.0001921440206941178	0.007064002831996632
-0.001140509995800084	-0.00032984809937213004	0.0027102886032020976
-0.001140439995800084	-0.0005117957689738239	0.003349899613647903
-0.001140369995800084	-0.0005244109227320501	0.00153623966846066
-0.001140299995800084	-5.524937557440802e-05	-0.003605914957975792
-0.001140229995800084	5.243587760209771e-05	-0.002218087483367949
-0.001140159995800084	5.230835677402331e-05	-0.001923831653766464
-0.001140089995800084	3.799118645618288e-05	-0.0018010352433645285
-0.001140019995800084	0.00022405706887305266	-0.0036999658574983444
-0.001139949995800084	0.0004874430657550905	0.0007704460248203672
-0.001139879995800084	4.223964189350932e-05	0.0028440400517962365
-0.001139809995800084	0.0004313485446442898	0.0043554397790963465
-0.001139739995800084	0.00031950607027931	0.004041590687850548
-0.001139669995800084	0.0004773742277848217	0.009318525920565283
-0.001139599995800084	0.00016958027270871874	0.010795125332364043
-0.001139529995800084	0.0005627595393522588	0.006897631141659482
-0.001139459995800084	0.0008236339241605358	0.0075126984184321535
-0.001139389995800084	0.00015243410595248505	0.008291300956598248
-0.001139319995800084	0.0004912341681423853	0.005586673606951417
-0.001139249995800084	0.0004522028685950221	0.002878839429453211
-0.001139179995800084	0.0001700390195378217	0.003802756821705586
-0.001139109995800084	7.990691652372371e-05	0.001526089774416658
-0.001139039995800084	0.00032580801384354244	-0.00018084768878822748
-0.001138969995800084	0.00041991816416782525	0.0006213440000461728
-0.001138899995800084	-7.3469290507126e-05	0.002025969648489381
-0.001138829995800084	-0.0004940820753068558	0.00012505529881127079
-0.001138759995800084	-0.0006547542603020794	-0.00013360390451283875
-0.001138689995800084	-0.00026525326090949915	-0.001184235766017679
-0.001138619995800084	-0.00044715777545344733	-0.00012432441461026725
-0.001138549995800084	-0.001057887599133193	0.002862324285334916
-0.001138479995800084	-0.0007993926805860047	0.005271188050766943
-0.001138409995800084	-0.0003886673763404977	0.0036890629583962143
-0.001138339995800084	-0.0003979137074698168	0.0009302465139171376
-0.001138269995800084	-4.4379947946753886e-05	0.0009298667474762393
-0.001138199995800084	0.00014630554998578706	0.0019752742538536603
-0.001138129995800084	0.00033573344608407176	-0.0016836483624230647
-0.001138059995800084	0.0003822641779721605	-0.0012013148373669045
-0.001137989995800084	-6.808432808564527e-06	0.0021459019546772027
-0.001137919995800084	-0.00013272022861183377	0.0018930372782639444
-0.001137849995800084	0.00018081762974272563	0.004828529187213447
-0.001137779995800084	0.0001538881250666236	0.003510691947726405
-0.001137709995800084	-0.00015440256889071943	0.003428206958650629
-0.001137639995800084	-0.0006326821183292779	0.0011490398922823733
-0.001137569995800084	-0.0003008832764833501	0.0045343826600310515
-0.001137499995800084	-0.000708418544035381	0.0038843518230663454
-0.001137429995800084	-0.000474346415528987	-0.00048436943041245314
-0.001137359995800084	-0.0006138839940344952	0.0005727525308995637
-0.001137289995800084	-0.0007147169532627347	0.0010763787770443048
-0.001137219995800084	-0.0007879996428692918	-0.004774561392053514
-0.001137149995800084	-0.0006340322199757801	-0.004634487045973978
-0.001137079995800084	-0.00040551848076821767	-0.004913935237024177
-0.001137009995800084	-0.0004138637062669887	-0.004393759083737936
-0.001136939995800084	-0.0003650033220927438	-0.0017024494011026656
-0.001136869995800084	-0.00025030896766808653	-0.0022411805054993665
-0.001136799995800084	-0.0005747554424924862	-0.001526607025524762
-0.001136729995800084	-0.0007131668967393309	-0.0020432189667842116
-0.001136659995800084	-0.0007123042965095339	0.003621771896403351
-0.001136589995800084	-0.0005291173219588634	0.002972747583257964
-0.001136519995800084	-0.0007519928068958681	-0.001470160034936934
-0.001136449995800084	-0.00019737496653776353	0.0010921301932825546
-0.001136379995800084	-0.00036588513196336454	0.0009288292959749749
-0.001136309995800084	0.0002385949604698058	0.0018813237368289421
-0.001136239995800084	0.00013887647584938753	0.006200293686255339
-0.001136169995800084	0.0007078757079246006	0.00679263599677562
-0.001136099995800084	0.0004940114769560001	0.004074398557175242
-0.001136029995800084	0.0003947173729650147	0.003301651843134419
-0.001135959995800084	0.0009079844425627426	-0.001132403746855411
-0.001135889995800084	0.00042929004341785994	-0.0009378295863182337
-0.001135819995800084	0.0008335686113070543	0.0014224845750916968
-0.001135749995800084	0.0005313019287696715	0.005028703176545467
-0.001135679995800084	-0.00020117442888671248	0.0022926967725979256
-0.001135609995800084	-0.0003579220550948016	0.002050421908839959
-0.001135539995800084	-0.00039853340133175186	0.004192963920076284
-0.001135469995800084	-0.000632372800373269	0.0029575129291071955
-0.001135399995800084	-0.0008423725897342164	0.0019037711019731552
-0.001135329995800084	-0.0007133967187719404	-0.00047139878775768584
-0.001135259995800084	-0.0008074079461168963	0.0019702213775557877
-0.001135189995800084	-0.0003874783538198196	-8.738345924026412e-05
-0.001135119995800084	-0.0011446625794299032	-0.0020478817577574584
-0.001135049995800084	-0.0012144247656336942	-0.0006278425062307952
-0.001134979995800084	-0.0007274401307363849	0.0006880953763434733
-0.001134909995800084	-0.00047139814042988	0.0015099479871458754
-0.001134839995800084	-0.0005357263700663319	0.0031314554623003655
-0.001134769995800084	-0.0007680369769400779	0.004674506977238068
-0.001134699995800084	-0.00021086963568126994	0.0024342645104061377
-0.001134629995800084	-0.00028714598040634746	0.006327006741008968
-0.001134559995800084	-4.7227302636992933e-05	0.006761388838939484
-0.001134489995800084	-0.00062442289718325	0.0038842548491218798
-0.001134419995800084	6.321622612707358e-05	0.007202531139960154
-0.001134349995800084	-0.00042743347835976436	0.008393150063966195
-0.001134279995800084	-0.0006288948758802279	0.0037054366806168765
-0.001134209995800084	-0.00010779771851773836	0.008173804978979208
-0.001134139995800084	-0.00011666198687949265	0.007221447062949574
-0.001134069995800084	-0.0004100044873724031	0.008819814292239834
-0.001133999995800084	-0.00021846089096491783	0.0020698383031233585
-0.001133929995800084	-0.0005034601450323369	0.0008548619594933484
-0.001133859995800084	-0.00045908797607238026	0.0010675506623389044
-0.001133789995800084	-0.0006893619591282309	0.0018775476924460977
-0.001133719995800084	-0.00016190897746275082	0.0029639449937061465
-0.001133649995800084	-0.0003143491591401127	0.000663348779866862
-0.001133579995800084	7.583501227462523e-05	-0.0013399213236910343
-0.001133509995800084	-0.00015469889543498556	0.0007802514896966846
-0.001133439995800084	0.0010888462350896447	0.0028797828660194094
-0.001133369995800084	0.000705162720151786	-9.340287640136645e-05
-0.001133299995800084	0.0005805475779513089	-0.0013533433213816233
-0.001133229995800084	4.291424644774959e-05	-0.00034245779978728805
-0.001133159995800084	0.00013623643926106903	0.001584245293537955
-0.001133089995800084	-7.774895432569668e-05	0.0015594524749300077
-0.001133019995800084	0.00020662879891484323	5.5647413304582796e-05
-0.001132949995800084	0.00026440245150885115	-0.0021148612070637745
-0.001132879995800084	0.0002249820594910458	-0.002660431875742661
-0.001132809995800084	-5.8981379214968587e-05	0.0023092111315838756
-0.001132739995800084	0.00013294618768163518	0.0056174668399438564
-0.001132669995800084	0.00018027161854639381	0.010211161069131652
-0.001132599995800084	0.0002777748633188461	0.011113488434211359
-0.001132529995800084	0.0003960787012131247	0.008265617820956762
-0.001132459995800084	-0.00011082029662054564	0.0041192597981338916
-0.001132389995800084	-0.00010422803780139166	0.008269042300043628
-0.001132319995800084	0.00018838797198681472	0.003818739934890619
-0.001132249995800084	6.060818910135334e-05	0.003482435640250392
-0.001132179995800084	5.020447458038014e-05	0.0013549483535300415
-0.001132109995800084	2.3093170514864185e-05	0.0005911143417829737
-0.001132039995800084	-0.00012368869179461877	0.0021148018506922284
-0.001131969995800084	0.00017460170481373453	0.00013440962016577618
-0.001131899995800084	-2.753177411674507e-06	0.0032744026315803436
-0.001131829995800084	-0.00044845094252528517	0.00348232552970378
-0.001131759995800084	-0.000608605597179928	0.0009918921245825178
-0.001131689995800084	0.00010595258801046663	0.003287516263470659
-0.001131619995800084	-6.281290340971903e-05	0.0035343670447982828
-0.001131549995800084	-0.0001030288923820269	-0.0005389402142986598
-0.001131479995800084	-0.00042676813200346264	0.0021818106607545316
-0.001131409995800084	0.0001507409434447184	0.0016427399939811715
-0.001131339995800084	-7.009365984564172e-05	0.0006871049514423431
-0.001131269995800084	3.274760727218893e-05	-0.0006914482360563927
-0.001131199995800084	-0.0005879057015016661	0.00032159202533709494
-0.001131129995800084	-0.00040623391258623925	0.0003878709593827668
-0.001131059995800084	-0.0002845617000711774	0.002758163907356928
-0.001130989995800084	-0.00018393494811912197	0.0045872500158997175
-0.001130919995800084	-0.0006795308480805444	0.0051115473218379965
-0.001130849995800084	-5.405401146600109e-06	0.0012509370625853483
-0.001130779995800084	-0.0003526583579005301	0.0018416400528830086
-0.001130709995800084	-0.0006968801621053776	0.0014716692710595265
-0.001130639995800084	-0.00037150371163695767	0.005048566798712228
-0.001130569995800084	-0.00020583248853360897	0.0033415519671826177
-0.001130499995800084	-0.000205345028042157	0.0027608233223794056
-0.001130429995800084	4.681847404909024e-05	0.0013911456375064466
-0.001130359995800084	0.00011291868509738368	0.0033436178381990984
-0.001130289995800084	0.00021711487798196046	0.000981850402149147
-0.001130219995800084	-7.949053149478725e-05	-0.000955170875007147
-0.001130149995800084	-5.9065694419935255e-05	0.00161077241622012
-0.001130079995800084	0.0003440234825976221	0.0010416271440145167
-0.001130009995800084	0.0002887445081681037	0.001862964723173296
-0.001129939995800084	6.120120580001554e-05	0.0013431070895681151
-0.001129869995800084	-0.00031402204933161156	-0.0024883552066218007
-0.001129799995800084	-0.00013213470238410927	-0.0005969463304266438
-0.001129729995800084	0.000531319711872104	-0.0010844319072353143
-0.001129659995800084	0.0002924066536250892	0.0033783707766623897
-0.001129589995800084	0.0006809797979053237	-0.005331654949001266
-0.001129519995800084	0.0001658721662927699	-0.0028391098447526175
-0.001129449995800084	0.0003191573028627014	-0.001453743774133017
-0.001129379995800084	0.0004184607316785074	-0.0028378316875259523
-0.001129309995800084	0.00016961991438704877	-0.0032778156445060188
-0.001129239995800084	0.0001945544371748356	-0.006549079566357062
-0.001129169995800084	0.00017525748813841948	-0.003919368152293901
-0.001129099995800084	0.0002534548843957094	-0.002765297108122893
-0.001129029995800084	0.0001605398490025638	-0.0018369225267157747
-0.001128959995800084	-0.00023899671444004605	-0.003421374208421526
-0.001128889995800084	-0.0001692527268223153	-0.00613121967622355
-0.001128819995800084	0.00019967446373540267	0.0021078053621722817
-0.001128749995800084	-0.0003166389510559155	0.005411889616804455
-0.001128679995800084	-0.0006303190423150763	0.004807305927904965
-0.001128609995800084	3.824016977960826e-05	0.004712775558730027
-0.001128539995800084	0.00015629329308791904	0.005528989662458596
-0.001128469995800084	-3.3868260809629635e-06	0.008018959245454316
-0.001128399995800084	-4.6612160101239985e-05	0.004146024610506325
-0.001128329995800084	-0.00036526898075790216	0.003966500935169182
-0.001128259995800084	-0.00027929819278746235	0.003211683495747405
-0.001128189995800084	-0.00013347877093498198	-0.003509156887716204
-0.001128119995800084	-1.6423893226986772e-05	0.0020380393466546466
-0.001128049995800084	-3.668417301304024e-05	0.004395239214371069
-0.001127979995800084	4.271325617582116e-05	0.004446322158226319
-0.001127909995800084	-0.0003024972578725619	0.0056025345941139995
-0.001127839995800084	-0.0006721289802531257	0.007402020465381884
-0.001127769995800084	-0.0008665941809791584	0.00830769498121345
-0.001127699995800084	-0.0007310359260774417	0.00332166294136338
-0.001127629995800084	-0.0006110967460764647	0.003712825734032503
-0.001127559995800084	-0.000711660942213735	0.0054065057277398985
-0.001127489995800084	-0.0005936121394895006	0.004623966139510287
-0.001127419995800084	-0.0006907259280453196	0.003988174129763809
-0.001127349995800084	-0.0008019008620130473	0.005348183064787693
-0.001127279995800084	-0.0006191651714971576	0.006362199637135925
-0.001127209995800084	0.00015215804870919762	0.007191375404232781
-0.001127139995800084	-0.00022183017985788624	0.010269657986605816
-0.001127069995800084	-0.00037473742703175066	0.002801854544789208
-0.001126999995800084	-0.000666674554483871	0.007667083068145703
-0.001126929995800084	-0.0008788875584037956	0.006442317147062313
-0.001126859995800084	-0.0004604351197407363	0.005805430868638679
-0.001126789995800084	0.000258410558096379	0.005965436086384621
-0.001126719995800084	9.292922749528691e-05	0.00462071454331914
-0.001126649995800084	1.4498930833629969e-05	0.00020016641769501033
-0.001126579995800084	0.0004765434268167909	-0.0007453851082672713
-0.001126509995800084	0.00035639945235063983	0.00025761712339819696
-0.001126439995800084	0.0005167976872609084	0.0028175423054372286
-0.001126369995800084	0.0005363071935449331	-0.001421157357535386
-0.001126299995800084	0.0003923740758189967	0.0001497132692683405
-0.001126229995800084	0.00044926058520913006	0.0001517586520638675
-0.001126159995800084	0.0009012416386791132	-0.0043138897932532535
-0.001126089995800084	0.0006832663504127991	-0.0045828827198828165
-0.001126019995800084	0.0007120717936290919	-0.004359508758394772
-0.001125949995800084	0.0005441322354536496	-0.0025691186586259116
-0.001125879995800084	0.0007374836235176162	-0.0009727966729648351
-0.001125809995800084	0.0002872757361717768	-0.00027625597059523986
-0.001125739995800084	0.0004964447340312276	0.0013258976016888992
-0.001125669995800084	0.00031006218046133197	0.0031001125418822187
-0.001125599995800084	0.00018517874350360589	0.0023368660542408396
-0.001125529995800084	0.00045237688136271035	0.0037028775823579954
-0.001125459995800084	2.194521854423877e-05	0.0032489848076235244
-0.001125389995800084	9.696048151905945e-05	0.001576456075379471
-0.001125319995800084	-0.00030147166940851006	-0.001616937148371135
-0.001125249995800084	0.0002404176408516544	-0.0014329797066373877
-0.001125179995800084	0.00040582441719603574	-0.00043772804505036423
-0.001125109995800084	-0.00012002506300375119	0.0010359569888725609
-0.001125039995800084	-0.0006752647595200138	0.0034078779072017795
-0.001124969995800084	-0.0006680408686802965	0.002741508667204
-0.001124899995800084	-0.0005155736217567057	0.0017899908733953294
-0.001124829995800084	-0.0002590369347429948	0.003940266964254946
-0.001124759995800084	-0.0005226172924226558	0.0028484531867953716
-0.001124689995800084	-9.896249379793156e-05	0.0008767124409379121
-0.001124619995800084	-2.2669438909946352e-06	-0.0002469853920668863
-0.001124549995800084	-0.0008652405504006584	0.002019971759813618
-0.001124479995800084	-0.0009930260476096547	-0.002177427331440791
-0.001124409995800084	-0.001040295574921226	-0.003953274719518388
-0.001124339995800084	-0.0005388501498202431	-0.0006908159364676345
-0.001124269995800084	0.00024421147346354586	-0.0019476439420971186
-0.001124199995800084	-0.0002207907867109203	-0.003168603961282805
-0.001124129995800084	-0.0001436639659593267	-0.008473886888858485
-0.001124059995800084	-5.2407376528716383e-05	-0.005498508135006157
-0.001123989995800084	-0.0002407731482376728	-0.003968679426475453
-0.001123919995800084	-0.0002050842609852178	0.00012035499521260565
-0.001123849995800084	-0.0004098338862874715	-0.0019715674663087794
-0.001123779995800084	-0.0006571135108447949	-0.0022995906984688316
-0.001123709995800084	-0.000549626640356234	0.002257584092799215
-0.001123639995800084	-0.0006173232846798894	-0.0004234251359837197
-0.001123569995800084	-0.0003496184464534801	0.006015855950317462
-0.001123499995800084	-0.0002564090508509401	0.004201248671928309
-0.001123429995800084	0.00010174806175867867	0.0052898724070509695
-0.001123359995800084	-0.00026867836909097735	0.004761845633923908
-0.001123289995800084	-2.133213422891614e-05	0.006585392170693956
-0.001123219995800084	-0.0002735744503803409	0.007496961757374318
-0.001123149995800084	0.00024865087008656736	0.0063480052741233
-0.001123079995800084	0.0006851025975154389	0.01301297636918322
-0.001123009995800084	0.00043606246922903955	0.0059393768536273915
-0.001122939995800084	0.00022190925851567564	0.007798603602514746
-0.001122869995800084	0.000368854717467235	0.00950494154328764
-0.001122799995800084	0.00018750454067926822	0.008558284450777307
-0.001122729995800084	-1.198024177782007e-05	0.006468333372405403
-0.001122659995800084	1.3293386295410847e-05	0.005256322203933314
-0.001122589995800084	5.095615612096695e-06	0.00454784353870001
-0.001122519995800084	-0.0004164415138136938	0.00608518907179901
-0.001122449995800084	-0.000667656274340086	0.004443420350038416
-0.001122379995800084	-0.0005661378699656354	0.002507538529078178
-0.001122309995800084	-0.0005367164191844217	0.00367375991008774
-0.001122239995800084	-5.170210154368249e-05	0.0029397228232613854
-0.001122169995800084	0.00020083878117798805	0.0041462147446670716
-0.001122099995800084	0.0002934011820416886	-0.000786245095924689
-0.001122029995800084	0.0004149439871685696	-0.0013750972244103992
-0.001121959995800084	-0.00018142774535986124	-0.003082611942142069
-0.001121889995800084	-0.0005071925700178679	-0.0034250932608050665
-0.001121819995800084	-5.287402280206058e-05	-0.0011734917910209263
-0.001121749995800084	-0.00018056944520662664	0.0005038471040505799
-0.001121679995800084	-0.0005344042811095152	0.0009355309207908973
-0.001121609995800084	-0.00021051936116705383	-0.0034396994077441376
-0.001121539995800084	0.00016575406780374604	-0.0005091265420654308
-0.001121469995800084	6.16938113105698e-07	0.0039918933431248235
-0.001121399995800084	-0.0001781510858498312	0.0033044937381533986
-0.001121329995800084	-0.0003420581277729525	0.003453280215779855
-0.001121259995800084	-0.00038977300919198056	0.006965784287042793
-0.001121189995800084	-0.0005317203401061181	0.0061021233122561325
-0.001121119995800084	-0.000504062926190743	0.006424073410628626
-0.001121049995800084	-0.0004893429971389539	0.006853500945467164
-0.001120979995800084	-0.0003584866416298786	0.007800329112491183
-0.001120909995800084	-0.0003968317837697538	0.005370634770745856
-0.001120839995800084	-0.0005061529541631353	0.002741044964972444
-0.001120769995800084	7.961892726716754e-06	0.002612804750064518
-0.001120699995800084	0.0001423871488414202	-0.0005911230366389922
-0.001120629995800084	-0.0004593624951237677	-0.0010393546277494433
-0.001120559995800084	-0.00014082324337581138	0.0026250836104153383
-0.001120489995800084	-0.0002141261738521515	-0.001033229350599274
-0.001120419995800084	0.0003943138142869502	-0.002364290040024626
-0.001120349995800084	0.0001580723461679411	1.356021772140421e-05
-0.001120279995800084	-0.0004940367070943583	-0.0029613601119523347
-0.001120209995800084	-0.00015085513557725738	-0.00318157030660937
-0.001120139995800084	0.0002403504744234677	0.000585332009797385
-0.001120069995800084	0.00017552502243330817	-0.0010628783775100909
-0.001119999995800084	-2.6262030848088905e-05	-0.0017967802776202282
-0.001119929995800084	-0.0007762036177702953	-0.0015448222267674513
-0.001119859995800084	-0.0003674917845876424	-0.0008616099665874561
-0.001119789995800084	0.0002352003663336059	0.002162162306884315
-0.001119719995800084	-0.00011123810947744086	0.004329097276130433
-0.001119649995800084	4.7901699097183234e-05	0.00582804248813721
-0.001119579995800084	-0.0004564842502987564	0.004799234365821317
-0.001119509995800084	-0.0008268979640610434	0.005987329896327524
-0.001119439995800084	-0.0006359807540736531	0.0035446843519601687
-0.001119369995800084	-0.00025427298300214474	0.00246076482613561
-0.001119299995800084	-0.00021559755850074228	-0.0005231032062930517
-0.001119229995800084	-7.194005458099099e-05	-0.001057303458711846
-0.001119159995800084	-0.00037835517726922396	-0.00019206620869440715
-0.001119089995800084	-0.00048605200110039094	-0.0012151802691906682
-0.001119019995800084	-0.0003253809404103824	-0.0018876983842991745
-0.001118949995800084	-0.0001536380481690329	0.00011114096775628218
-0.001118879995800084	7.928840659254618e-05	0.0016230659185859978
-0.001118809995800084	0.00033300555586362156	0.0037410857788348064
-0.001118739995800084	-4.2114793960252954e-05	0.005041572841408529
-0.001118669995800084	0.00023086873790736085	-0.002575104219949043
-0.001118599995800084	-0.00012611688136155406	-0.0012104889554170896
-0.001118529995800084	-4.922804864821488e-05	0.0017676646485783327
-0.001118459995800084	-0.00023287894057013933	0.002625418847099685
-0.001118389995800084	-0.0006947844782521539	0.00454949253775558
-0.001118319995800084	-0.00015451460734846142	0.0025161169419388872
-0.001118249995800084	-1.6743349798474466e-05	0.0012873393164802994
-0.001118179995800084	-3.929895164892433e-05	0.002181156572039239
-0.001118109995800084	1.65433758787622e-07	0.003275841738837817
-0.001118039995800084	0.0004219843235912057	0.00573347695738199
-0.001117969995800084	0.00028872105364382926	0.002539714908686125
-0.001117899995800084	0.0002508058077313966	0.006032141845757775
-0.001117829995800084	0.00023759068075803047	-0.0005837401021017672
-0.001117759995800084	0.000416409294256426	-0.0043654705451262295
-0.001117689995800084	0.0004139063439511737	-0.0016722512603645242
-0.001117619995800084	0.00031392749787190834	-0.00019553340602491542
-0.001117549995800084	5.4503240693076774e-05	-0.00300531272835084
-0.001117479995800084	-2.770911409443768e-05	-0.0045727818623870296
-0.001117409995800084	4.1535389447924425e-05	-0.004789739954008846
-0.001117339995800084	-3.5393169537488145e-05	-0.00526006169128242
-0.001117269995800084	-0.0005049004949698165	-0.007342614481300992
-0.001117199995800084	-0.0003973015701074197	-0.005495467794223911
-0.001117129995800084	-0.00015768125072012688	-0.0015741086626542668
-0.001117059995800084	-0.0001108285151271417	-0.0028068819735109444
-0.001116989995800084	0.00020490467414516938	-0.005206720033817243
-0.001116919995800084	-0.00033849884859288206	-0.0015376965458554488
-0.001116849995800084	0.00020268370051164085	0.0037708605087476287
-0.001116779995800084	0.0001092026840049334	0.0027473204404366786
-0.001116709995800084	0.0003731429623621586	0.004152158185060557
-0.001116639995800084	0.00034205390154608793	0.0021039344782017378
-0.001116569995800084	-6.796556174786565e-05	0.003942086085223115
-0.001116499995800084	7.294410314366091e-05	0.005596366241735554
-0.001116429995800084	0.0005145253748634377	0.004671943407257032
-0.001116359995800084	0.0003793558100536841	0.005013468689589077
-0.001116289995800084	0.0004113199953042234	0.005502343656365838
-0.001116219995800084	0.00019449493068591497	0.007986476612469026
-0.001116149995800084	-0.0002469233958800955	0.007096144625171547
-0.001116079995800084	-6.981635913464482e-05	0.005993149064768375
-0.001116009995800084	-0.0001103683026514682	0.008466242875684694
-0.001115939995800084	-0.00016811578834252905	0.008016442405269851
-0.001115869995800084	-0.00014752786621591394	0.005000853626907646
-0.001115799995800084	0.00040142895451902665	0.00491068759053003
-0.001115729995800084	0.0003606484051033165	0.004964676113417613
-0.001115659995800084	-0.0005061957374439567	0.004429197362824086
-0.001115589995800084	-0.0004244430972791408	0.0013704131308771874
-0.001115519995800084	0.0001844439226794863	-0.0028609496149023814
-0.001115449995800084	0.00036547069582273267	-0.002763255208137563
-0.001115379995800084	0.00018348364283683302	-0.0016325129222827153
-0.001115309995800084	0.00034229452931628545	-0.004119702578378576
-0.001115239995800084	0.00017643753090235332	-0.002754373500352115
-0.001115169995800084	0.000513655852974075	-0.004609610292157782
-0.001115099995800084	0.0004443491356621093	-0.005617345035875129
-0.001115029995800084	4.7198785514040035e-05	-0.006009236046599104
-0.001114959995800084	-0.0004351025891101648	-0.007301583573151772
-0.001114889995800084	-0.00012305063543123943	-0.008087902834871437
-0.001114819995800084	-0.00032655653106323693	-0.011916790166370352
-0.001114749995800084	-0.00041709690499920545	-0.006927071628463291
-0.001114679995800084	-0.0004896112418384869	0.0015899156852427414
-0.001114609995800084	-0.00018730672891778012	0.0007149432278669283
-0.001114539995800084	-0.0004808799368454278	0.0006078459749703574
-0.001114469995800084	-0.0003566336605078708	0.00020775781652029873
-0.001114399995800084	-0.0006001819216425761	-0.004211610497216397
-0.001114329995800084	-0.0007618584643293872	-0.007160875157778752
-0.001114259995800084	-0.0007919943355607787	-0.004965622466178384
-0.001114189995800084	-0.0006460538881952153	-0.0053916315281628225
-0.001114119995800084	-0.0007850520871130496	-0.002205689049105301
-0.001114049995800084	-0.00024208969402191016	-0.00162959019670314
-0.001113979995800084	-0.0007726556745546369	-0.0014316642494007715
-0.001113909995800084	1.9167833320736456e-05	0.0022751599072292645
-0.001113839995800084	0.0004073225348281951	0.004022483119513717
-0.001113769995800084	9.434140661842584e-05	0.004653466896284312
-0.001113699995800084	0.00047694069671889793	0.0033119367665046416
-0.001113629995800084	0.0007854720254814704	0.004504224953084369
-0.001113559995800084	0.00037763127332963146	0.0014011700223113526
-0.001113489995800084	0.0008193741083973281	0.0017416077509545694
-0.001113419995800084	0.0003968861270087694	0.0053933699036106866
-0.001113349995800084	-2.935338942763732e-05	0.007255785606842489
-0.001113279995800084	7.81148056926999e-05	0.00790065478358283
-0.001113209995800084	0.00023482304402139642	0.006708117071635307
-0.001113139995800084	-0.00028607160269121876	0.006905072127561702
-0.001113069995800084	-0.0003256561974382928	0.00984415434139933
-0.001112999995800084	-0.0001294397079850793	0.008003627639909987
-0.001112929995800084	-0.0006827677543883922	0.0061725552101933295
-0.001112859995800084	-0.00039286512909853454	0.003312788418326343
-0.001112789995800084	-0.0002889928922429735	0.00422723978072194
-0.001112719995800084	-0.0004556110353377909	0.0025143434851798243
-0.001112649995800084	-0.0006288720814351728	0.003619932173861447
-0.001112579995800084	-0.00031203318490505717	0.002909831969611162
-0.001112509995800084	0.0003232557320342036	-0.0014012555868937893
-0.001112439995800084	0.0004986788591029972	-0.0002902029792043349
-0.001112369995800084	0.0006760564591592129	0.004170312198958517
-0.001112299995800084	0.0003974374723175315	0.001102326594318082
-0.001112229995800084	0.00037616597557117145	0.002165718959587008
-0.001112159995800084	0.0006088600367359408	-0.0011575994304618
-0.001112089995800084	0.00017110335175371674	0.0026534861028960142
-0.001112019995800084	0.00018469015885091183	0.0035433912383840845
-0.001111949995800084	0.00038547032275252046	0.005040327030240897
-0.001111879995800084	0.00017342444136709054	0.005454749815894902
-0.001111809995800084	0.0003516535248186078	0.004843125430729014
-0.001111739995800084	-2.392690965137906e-05	0.006535095806097526
-0.001111669995800084	-0.0003593558580236638	0.003042265350958142
-0.001111599995800084	-6.99572571078864e-05	-0.00018995920783388358
-0.001111529995800084	0.0002664389419808397	-0.0009422400404634489
-0.001111459995800084	-0.00031630439949548585	-0.0001949729949793111
-0.001111389995800084	-0.00032984237586763894	-0.0003479885613047238
-0.001111319995800084	-0.0002592938205669794	0.0020017410583956195
-0.001111249995800084	-7.214987011495772e-05	0.0028584827778306717
-0.001111179995800084	-0.00013132717431881994	0.0017327160855235375
-0.001111109995800084	0.00016529732834289564	-0.0004471730276922398
-0.001111039995800084	0.00017131897347514064	-0.001320029221290364
-0.001110969995800084	0.00020217859922276655	-0.00011830450043193338
-0.001110899995800084	8.847504680434173e-05	0.000880853732907581
-0.001110829995800084	0.00018549928918065996	-0.00048729394638834635
-0.001110759995800084	-5.305569001828833e-05	-0.0006246622486935845
-0.001110689995800084	-2.7023664669564493e-05	0.0027189852789449276
-0.001110619995800084	-0.00019456151548638776	0.0008292961556914698
-0.001110549995800084	0.00043058791556526316	0.005134871166706146
-0.001110479995800084	0.0004536101788557918	0.0032642837026835387
-0.001110409995800084	-4.373389219151743e-05	0.0019779196952146513
-0.001110339995800084	-0.0002404564566122787	0.0002936329569127504
-0.001110269995800084	0.00018155824679680696	0.0020969347902587403
-0.001110199995800084	-0.00024300426732494002	0.0017207170411145346
-0.001110129995800084	-6.861552562030949e-06	-0.00040565787450757255
-0.001110059995800084	0.00041139655651336037	0.002953934711850132
-0.001109989995800084	-0.000352800662160948	0.0006137671663449795
-0.001109919995800084	-0.00023337997995334842	0.0012741355948568773
-0.001109849995800084	-0.00012512245622203357	0.002107868580567842
-0.001109779995800084	0.0002869669947381185	-0.0010730040830935147
-0.001109709995800084	0.00021159651266907932	-0.001183909114448845
-0.001109639995800084	0.00027429921278565513	0.0016467843125854047
-0.001109569995800084	-4.268198333627807e-06	0.00279043571320927
-0.001109499995800084	-7.639248921257553e-05	-0.00017860371637158992
-0.001109429995800084	0.00010225524096289734	0.000276068640516512
-0.001109359995800084	-8.286476210708192e-05	-0.0016628572514547646
-0.001109289995800084	-0.000184996161468849	-0.0007938196608447627
-0.001109219995800084	6.65832008202503e-05	-0.0021185020171241367
-0.001109149995800084	0.0003498501652164486	-0.0031928442298100206
-0.001109079995800084	-0.00033056259229729206	-0.004491271387025371
-0.001109009995800084	-0.00028181437236308126	-0.0030774956469581585
-0.001108939995800084	0.00025101244411675927	-0.004227808032935993
-0.001108869995800084	0.0007601599221026352	-0.007121116061020669
-0.001108799995800084	0.0003041070376229674	-0.0023040396152214657
-0.001108729995800084	0.0006564250806028143	-0.004610396882642769
-0.001108659995800084	0.0006542400276465971	-0.004148923332103062
-0.001108589995800084	0.0008962100720426078	-0.002566130881667028
-0.001108519995800084	0.0003717533700659161	-0.0012410767792144285
-0.001108449995800084	0.0003886933102673086	-0.0010048736473598824
-0.001108379995800084	0.0005414948167858766	-0.0031502055138647738
-0.001108309995800084	0.000120580398797184	-0.0024188206755019915
-0.001108239995800084	-7.711418091356902e-05	-0.0029585577562492083
-0.001108169995800084	-7.958931193406502e-05	0.0004714204989649849
-0.001108099995800084	-0.0001989043956169421	-0.0015336694942472014
-0.001108029995800084	-0.00022253016931650577	0.00186296458646263
-0.001107959995800084	-0.00025906268188666574	0.004515220922284192
-0.001107889995800084	-0.0009377828668988286	0.005129290733552061
-0.001107819995800084	-0.0008421586688337384	0.006144347653258951
-0.001107749995800084	-0.0010233339704824019	0.005661620495792492
-0.001107679995800084	-0.000361171926889457	0.0015207996762566737
-0.001107609995800084	-0.0006892668114499711	0.004330324998571469
-0.001107539995800084	-0.0009974927924715836	0.0033941711833537225
-0.001107469995800084	-0.0011098756521546371	0.005946668373398542
-0.001107399995800084	-0.0006708302951554896	0.006036339627979958
-0.001107329995800084	-0.0007936548986150835	0.00636840666600882
-0.001107259995800084	-0.0005200815712194965	0.003345703601801976
-0.001107189995800084	-0.00028331440294514004	0.0032521026513807213
-0.001107119995800084	-0.00016800263130996632	0.0011178237400052545
-0.001107049995800084	-5.8889160360457414e-05	-0.0014952276847787396
-0.001106979995800084	0.0004436125778755158	-0.0023226814963665733
-0.001106909995800084	0.0007799805470575702	-0.004874348714511692
-0.001106839995800084	0.0007320476566688722	-0.006917047978917731
-0.001106769995800084	0.0007277809317968306	-0.00312622003630068
-0.001106699995800084	-3.4525061022002656e-05	-0.0037347599107705187
-0.001106629995800084	0.000682578019386029	-0.004392283813300734
-0.001106559995800084	0.0010483011768674985	0.0006002869384292315
-0.001106489995800084	0.00030180892929381706	-0.0005195868230460118
-0.001106419995800084	-0.0004128067595898819	-0.003885044992025412
-0.001106349995800084	-8.683031332780361e-05	-0.004008315243966507
-0.001106279995800084	-0.00030790980830471947	-0.0030917410668975646
-0.001106209995800084	-0.00014989298909632396	-0.0013574304157830635
-0.001106139995800084	-3.54486326559081e-05	0.0011106985483421439
-0.001106069995800084	0.00039572781169577804	0.0004418165295043228
-0.001105999995800084	0.0006458714660640819	-0.005387061390922059
-0.001105929995800084	0.00048726802827748627	0.001993402134137039
-0.001105859995800084	-3.006211455930772e-05	0.003569222609118877
-0.001105789995800084	7.023899331160352e-05	0.004424629589514341
-0.001105719995800084	-0.00033513800534224	0.002545857263896949
-0.001105649995800084	-7.651886698449924e-05	0.0021763904446640654
-0.001105579995800084	9.824460314721284e-05	0.005013525402432423
-0.001105509995800084	-0.00028585909685919326	0.0038343160393946607
-0.001105439995800084	8.421387619424508e-05	0.0068218226604903585
-0.001105369995800084	-0.00026101514322092977	0.010301627297686827
-0.001105299995800084	-0.00023415092737437936	0.009269069764944208
-0.001105229995800084	-0.0005201031534579281	0.002405898679516777
-0.001105159995800084	-0.0010745205729068257	0.00670057709785464
-0.001105089995800084	-0.0005365645013452167	0.005072216819038188
-0.001105019995800084	7.856734490764923e-05	0.002861630081460114
-0.001104949995800084	-7.373593349591766e-05	-0.0006127066384110719
-0.001104879995800084	3.904039133797395e-06	0.006518988918735051
-0.001104809995800084	0.0002207624071364325	0.00491990854880221
-0.001104739995800084	-5.421798165492776e-05	0.0019164240100975778
-0.001104669995800084	0.0001788462006865156	0.003632708903724486
-0.001104599995800084	-5.7552000374012264e-05	0.0032285651119672264
-0.001104529995800084	2.4542784030136085e-05	-0.0012397953050003955
-0.001104459995800084	8.553854171841795e-05	0.002333836905503815
-0.001104389995800084	0.000594267146245095	0.001567361969763217
-0.001104319995800084	0.0007297350774421318	-0.00016981045274572782
-0.001104249995800084	0.0006198509666926415	0.0021863995463615913
-0.001104179995800084	0.00041541122530150605	0.0003790483435528727
-0.001104109995800084	0.0004322639261002645	-0.00047065889685985477
-0.001104039995800084	0.0004729671540882359	-0.0019992136204809445
-0.001103969995800084	0.00064962118610016	-0.0009304373032891518
-0.001103899995800084	0.0006004474660703547	-0.0011236934424988037
-0.001103829995800084	0.00029452594985598165	0.0023313357075356225
-0.001103759995800084	0.0005652540732214126	0.0060966940991487575
-0.001103689995800084	0.0005978247308340794	0.004895334662954666
-0.001103619995800084	0.0002631229649822646	0.0030046521228589474
-0.001103549995800084	6.958161529301746e-05	0.0037248514849472203
-0.001103479995800084	-0.00014465330097705262	0.003496967817427006
-0.001103409995800084	-3.490378339448903e-05	0.0007732756448137618
-0.001103339995800084	8.257831039473558e-05	0.002233337451635754
-0.001103269995800084	0.00014428126835786296	0.005640428058514805
-0.001103199995800084	-4.779983579537452e-05	0.001019871722739974
-0.001103129995800084	-0.00023919793335600356	0.00018735939187717053
-0.001103059995800084	-0.0007240647012496891	0.0005226602047414709
-0.001102989995800084	-0.00044370282083879274	-0.000844379789972552
-0.001102919995800084	-0.0002871810681101995	-0.0016311519693011842
-0.001102849995800084	-0.00045568775341807633	-0.0023388232977477816
-0.001102779995800084	-0.0001345416498627333	-0.0036167805217162037
-0.001102709995800084	-0.00040351546784283426	-0.0020050346820160523
-0.001102639995800084	-0.0003609688688976791	-0.000437906352605831
-0.001102569995800084	8.516586336246448e-05	-0.000835804355634729
-0.001102499995800084	-0.00024595040906790356	-0.0020640797079930127
-0.001102429995800084	5.11179716904185e-05	-0.0009633349984781912
-0.001102359995800084	-1.0946055818088881e-05	-0.0008692837670782896
-0.001102289995800084	-0.0002664734139766049	-0.004956270981061581
-0.001102219995800084	-0.00037120690050450046	-0.00601831046096137
-0.001102149995800084	0.00012331096360546708	-0.004968764482031719
-0.001102079995800084	-0.00018789707776299355	-0.0029958013801566837
-0.001102009995800084	-0.0002673652374536146	-0.0019772842504744348
-0.001101939995800084	0.00010866986523555146	-0.0021704474916696983
-0.001101869995800084	-6.5835617932889e-05	0.0011311268113685887
-0.001101799995800084	-0.0004109970022208691	3.7269849091827005e-05
-0.001101729995800084	-0.0003443984379791625	0.00037067725736456583
-0.001101659995800084	-0.0002507876074333762	0.0008281892725343482
-0.001101589995800084	-0.0001597159767681513	0.0007425094349099047
-0.001101519995800084	-0.0005608404255982643	0.00036305794505396425
-0.001101449995800084	-0.0005503540649441293	0.004225366243903671
-0.001101379995800084	-0.00030674515209318595	0.0019479455483995532
-0.001101309995800084	-0.0001330595919559322	0.00121481980773539
-0.001101239995800084	-4.576408471245886e-05	0.0008291856636970309
-0.001101169995800084	-0.00011353008928565892	0.0021363519732184814
-0.001101099995800084	0.00012700386871753795	-0.0006161281228856895
-0.001101029995800084	0.00018627880597850194	0.001447964306423951
-0.001100959995800084	-0.0002441562616709571	-0.0012066702628161622
-0.001100889995800084	6.518851267273382e-06	-0.001855757369193326
-0.001100819995800084	-0.0003904982338132661	-0.0016244398258542533
-0.001100749995800084	-0.0003281451951876064	-0.0011510274992094784
-0.001100679995800084	-0.00023560293127204162	-8.049362240474672e-05
-0.001100609995800084	-0.0001550018544332867	0.001968925876705979
-0.001100539995800084	0.00025482327860168106	-0.002544678791630986
-0.001100469995800084	-0.00047319944516884384	-0.00019491869662369764
-0.001100399995800084	-0.0006753571418796263	-0.002449241433138742
-0.001100329995800084	-0.0006518718658520729	-0.002462437436929814
-0.001100259995800084	3.775070497277718e-05	-0.0008475287495394742
-0.001100189995800084	-0.0006538973940217319	-0.002644165934274818
-0.001100119995800084	-0.0005079013201466416	-0.0005332890824471965
-0.001100049995800084	-0.0007880025963760939	0.0008196848343107796
-0.001099979995800084	-0.0005704327110076718	-0.0018482804793208364
-0.001099909995800084	-0.0008067070021713923	-0.00011579470921605058
-0.001099839995800084	-0.0007534110383458767	0.0007888253309919777
-0.001099769995800084	-0.0003183187599710441	0.0016933694498532995
-0.001099699995800084	-5.9930075776770916e-05	0.004203268505427619
-0.001099629995800084	-0.0003946248556907011	-0.0006509402737849048
-0.001099559995800084	-0.00018068933541371958	-0.0035938861273054714
-0.001099489995800084	-0.00019398457137797268	-0.004520110291412079
-0.001099419995800084	-0.0004944137103315649	0.00037213365874929293
-0.001099349995800084	3.8528954663404604e-05	0.0019908788033433777
-0.001099279995800084	-0.00012102556038836154	0.00026255426365488245
-0.001099209995800084	-0.00023050435300205752	0.002711219063047533
-0.001099139995800084	-0.0001531871351509989	0.0017523242321431454
-0.001099069995800084	-0.0006633712500211758	0.0008614832778371768
-0.001098999995800084	-0.0004926175543955828	0.0019583332237786922
-0.001098929995800084	-0.0005246833436273196	0.004094319531266258
-0.001098859995800084	-0.0007658063145886045	0.005126171024905191
-0.001098789995800084	-0.0002985698916679991	0.0055697108619396606
-0.001098719995800084	-0.0005114093265092919	0.005194516708643937
-0.001098649995800084	-0.0007758593575106754	0.005246496303972365
-0.001098579995800084	-7.740765544602222e-05	0.007199972737602473
-0.001098509995800084	-5.447838009239169e-05	0.009221513821691233
-0.001098439995800084	4.1499702710319076e-05	0.010309923202526147
-0.001098369995800084	-4.3849594046816485e-05	0.010920886723631508
-0.001098299995800084	-1.7472377646368304e-05	0.004677096257154666
-0.001098229995800084	0.00034256928197712896	0.006018976324595725
-0.001098159995800084	0.00030675450798323513	0.0064276912290649035
-0.001098089995800084	-1.6048050883458708e-05	0.005376550197059119
-0.001098019995800084	-4.313555222161862e-05	0.003580510039357306
-0.001097949995800084	0.000342115829621057	0.003172635762728179
-0.001097879995800084	0.00023194684543185716	0.0028468720900727963
-0.001097809995800084	0.00010755202094316184	0.0012399892413572585
-0.001097739995800084	-0.000497297882994435	0.0048669971674292455
-0.001097669995800084	-0.0005106463981553873	-0.00020744841350414797
-0.001097599995800084	0.0005097485367840609	-0.0035796300507195513
-0.001097529995800084	7.04823894333539e-05	-0.0024096155602382823
-0.001097459995800084	-0.00036742778476464783	-0.0005666620557058262
-0.001097389995800084	-9.263117868369589e-05	0.0005813493468833247
-0.001097319995800084	-0.0004226861257592111	-0.0019048100214089296
-0.001097249995800084	-0.0003373445670211545	-0.0009653332772327307
-0.001097179995800084	-0.0006460415928538423	-4.558876931149709e-05
-0.001097109995800084	-0.000467003663951813	0.00034120210623123684
-0.001097039995800084	-0.0006930028057767647	0.0048595422544401735
-0.001096969995800084	-0.00036168060785615524	0.004295436990982622
-0.001096899995800084	0.000167210765918288	0.0010415887097901982
-0.001096829995800084	-0.0001480299382040338	-0.0013037054709134153
-0.001096759995800084	0.00010363127683244482	0.002293449817707737
-0.001096689995800084	0.00023263991892804377	0.0033457204299358455
-0.001096619995800084	9.928192879645144e-05	0.0011683636704292216
-0.001096549995800084	0.0003317452933210677	0.002960634805232357
-0.001096479995800084	0.00036826730457902663	0.006860391438512815
-0.001096409995800084	-0.0001938205431605543	-0.00022997612432919782
-0.001096339995800084	-0.0003937534123690344	0.003535198094595135
-0.001096269995800084	-0.0005697175653240617	0.0050219262530636685
-0.001096199995800084	0.0001728469967649396	-0.00020421457282490002
-0.001096129995800084	-0.0005612876523426428	-0.002364906935009156
-0.001096059995800084	-0.00043854344571438733	0.0006101674159286839
-0.001095989995800084	-0.00042646143313409955	0.0026458889211558637
-0.001095919995800084	-0.00010740542971369848	0.0006638162318518241
-0.001095849995800084	-0.0003215453332968521	0.00025713885585527366
-0.001095779995800084	0.00019177368704806786	-0.0003943739178371798
-0.001095709995800084	2.0269954952237148e-05	-0.0031452820793352477
-0.001095639995800084	-0.00011885386432787248	0.0021885275207086615
-0.001095569995800084	0.0002476278456093765	0.0019278841589271247
-0.001095499995800084	0.00047876540767227937	-0.0001029601356900272
-0.001095429995800084	2.0245921099833983e-05	0.0011375660441437555
-0.001095359995800084	-0.00019409326439609153	0.0018233771329261702
-0.001095289995800084	7.193385013241338e-05	-0.001244752868067415
-0.001095219995800084	-0.00019236641786092085	-0.0008157516989885797
-0.001095149995800084	-0.0003160550744636412	0.0002171158135147247
-0.001095079995800084	-0.00047589687416456014	0.0014967217252294122
-0.001095009995800084	-0.00028018508065740514	0.0037653144451726137
-0.001094939995800084	-0.00018616476445086833	0.005651400824336328
-0.001094869995800084	-7.585703447268625e-05	0.007579472975546777
-0.001094799995800084	-0.00031100920429619135	0.0057101886592961
-0.001094729995800084	-0.00013124908585714743	0.003493486072115281
-0.001094659995800084	-7.78034693226148e-05	0.005816864397511422
-0.001094589995800084	-3.690503616294498e-05	0.002749012144945642
-0.001094519995800084	0.00016945522364513068	8.605473874856807e-05
-0.001094449995800084	8.797995696834333e-05	-0.001228719262246461
-0.001094379995800084	-0.0005419442602586051	-0.0017904489658266444
-0.001094309995800084	-3.761200596511599e-05	0.008028007193079851
-0.001094239995800084	-0.0005531355868244002	0.007609250759470732
-0.001094169995800084	-0.0005843473668940959	0.0037354931088366726
-0.001094099995800084	-0.0008555143663872023	0.0034475775426885146
-0.001094029995800084	-0.0008364237857596118	0.0023511212267074335
-0.001093959995800084	-0.0009119189365356543	0.004689947953408421
-0.001093889995800084	-0.00062517724751346	0.005432407295959358
-0.001093819995800084	-7.50946134179461e-05	0.002956252738848355
-0.001093749995800084	-0.0002214826169886994	0.00022616816105688116
-0.001093679995800084	-0.00034665532765568624	0.0002487971153103828
-0.001093609995800084	-0.00012131461011363585	-0.0012700025140609426
-0.001093539995800084	-0.0001512093885872032	0.0010377641008697603
-0.001093469995800084	-0.00018953748815376983	0.0004289517271145687
-0.001093399995800084	-1.8305712217521536e-05	-0.003056533724785986
-0.001093329995800084	0.00039303735247981655	0.0015017347061754799
-0.001093259995800084	8.083251868567412e-05	0.0021660883836207507
-0.001093189995800084	0.0005910684351156394	0.00365003918000185
-0.001093119995800084	0.0004915086412874847	0.002314354413517477
-0.001093049995800084	0.0003207417745214168	0.007002726229994092
-0.001092979995800084	-7.167277331818839e-05	0.003512906751454209
-0.001092909995800084	0.00017082935879979242	0.0006032596443720823
-0.001092839995800084	0.0003111608545388942	0.0006992826818976747
-0.001092769995800084	0.00032077636477687146	0.00047998242933454686
-0.001092699995800084	0.0008530207323234503	0.0029609201274382354
-0.001092629995800084	0.0005468317447901306	0.0029532260224606126
-0.001092559995800084	0.00046585942209833225	0.005401489564270021
-0.001092489995800084	0.0006070030229541622	0.002776891512841372
-0.001092419995800084	0.0010861517034662237	0.007615656635513067
-0.001092349995800084	0.0005265252897442937	0.002866881164355645
-0.001092279995800084	0.0006118891298681371	0.002547378445244784
-0.001092209995800084	0.0009270159113985689	0.0033834807538611162
-0.001092139995800084	0.0007688336568625912	0.0031633204028606587
-0.001092069995800084	0.00035190428151067637	0.00020394383693908287
-0.001091999995800084	0.000557688925142564	-0.00024096423364801977
-0.001091929995800084	0.00020936382329017695	0.002538614751128949
-0.001091859995800084	0.00045649242749032273	0.0034330427295290113
-0.001091789995800084	0.00041854622346552685	0.0036244513810560555
-0.001091719995800084	0.0002076269580354499	0.0027926611798998404
-0.001091649995800084	-8.662750636626823e-05	0.004344045164618573
-0.001091579995800084	0.00020417531108847013	0.006925542533042271
-0.001091509995800084	0.0001814780439906388	0.0019036212581923448
-0.001091439995800084	9.952181735513382e-05	0.002779508963317898
-0.001091369995800084	-9.42298383593793e-05	0.0009489529092528865
-0.001091299995800084	-0.00017792117747551157	0.0014148454606381126
-0.001091229995800084	-5.122588502311775e-06	0.005829231696257925
-0.001091159995800084	-0.00012461449486359473	0.0036435386555557256
-0.001091089995800084	-0.00020451393491518476	0.002342319566549667
-0.001091019995800084	-5.426292353388448e-05	-0.0031746242290731177
-0.001090949995800084	-0.0005197023416599563	-0.00025604913818410793
-0.001090879995800084	-0.0002448818286991597	-0.0012248148614020702
-0.001090809995800084	-6.507292937185178e-06	-0.001974049261470299
-0.001090739995800084	0.00027507374516355583	-0.002338907852517546
-0.001090669995800084	0.0001383209924462259	-0.0021732483897828475
-0.001090599995800084	-0.00044084412174258766	-0.0055605446759421934
-0.001090529995800084	4.1257281747768936e-05	-0.001441935682217829
-0.001090459995800084	0.0001481336176985139	0.00033167023747363223
-0.001090389995800084	-0.00025728325969631466	0.0016134198359338047
-0.001090319995800084	0.0001300232657675301	-0.0011127050399897204
-0.001090249995800084	-0.00037872730030431736	-0.0011184444172928352
-0.001090179995800084	0.00038392840336002156	0.0011360345880016794
-0.001090109995800084	0.0009602085008700192	0.001417017266944313
-0.001090039995800084	0.001144553075707369	0.0019698951908952477
-0.001089969995800084	0.0007261900922883123	0.0005666048539907974
-0.001089899995800084	0.0005920876002816618	0.003384128422585788
-0.001089829995800084	0.00048038990339347977	0.0035974902077994956
-0.001089759995800084	0.0005433225798313416	0.00434302017074121
-0.001089689995800084	0.0003437494248029959	0.003303995392044898
-0.001089619995800084	-0.00024630785731730626	0.004286199472545819
-0.001089549995800084	-6.741296019708708e-05	0.002142288679255785
-0.001089479995800084	-0.0005081237291535687	0.0048602834650424845
-0.001089409995800084	-0.00037368627174797403	0.003933291533359498
-0.001089339995800084	0.00010952451569944978	0.0035820728651444348
-0.001089269995800084	-0.00046799903844083084	0.006384481668150355
-0.001089199995800084	-0.00025250840383485697	0.007940773689440574
-0.001089129995800084	-0.0003861002765275886	0.006652895591396916
-0.001089059995800084	-9.112467312166098e-05	0.004751139697944796
-0.001088989995800084	-0.0002255782921932466	6.8722895105127265e-06
-0.001088919995800084	-0.0005197356430914708	-0.001094607552553293
-0.001088849995800084	-0.0005803701775909643	-0.004385836388645855
-0.001088779995800084	-0.0002056446246222474	0.0030218296978472546
-0.001088709995800084	8.569315356184269e-05	0.002490150210021024
-0.001088639995800084	0.00032723035232573583	0.0004630442574546775
-0.001088569995800084	5.977396554801562e-05	0.0032046706752652623
-0.001088499995800084	-3.0964572662239843e-05	0.005258339378152372
-0.001088429995800084	0.00016070631364822029	0.0014932994602920744
-0.001088359995800084	-0.00020950541010876573	0.0012895457811452084
-0.001088289995800084	-0.0001505131417919144	-3.922622568203531e-05
-0.001088219995800084	2.499826232724639e-05	-0.0037323469524896545
-0.001088149995800084	-3.836353205824548e-06	-2.7873528718383435e-05
-0.001088079995800084	-0.00047689443525680256	-0.0009247507509045149
-0.001088009995800084	-0.00018508991155945364	0.0013367906628759649
-0.001087939995800084	-3.0040142864929085e-05	0.0040451249266723124
-0.001087869995800084	-0.00025312241356016977	0.00357435609085795
-0.001087799995800084	-0.00023953296569921605	0.003015668508494463
-0.001087729995800084	-0.0003346759083524375	0.00031737932143202245
-0.001087659995800084	-0.00036756542413449	0.0008467466878392139
-0.001087589995800084	-0.00015344693036566044	0.0025461694390133812
-0.001087519995800084	-0.0006230232432310434	0.000809674319154401
-0.001087449995800084	-0.00012708371122102609	-0.0010639067607695035
-0.001087379995800084	-0.00017876757763813996	0.0004396291308304515
-0.001087309995800084	0.0003952971162080241	-0.0009874036318811342
-0.001087239995800084	0.0005312516215662842	-0.0012268233358489573
-0.001087169995800084	-0.0001587099804201983	0.0030399139105232766
-0.001087099995800084	-0.00018954246006383006	0.0006638439837454281
-0.001087029995800084	-6.451461432138681e-05	0.0009746642567690114
-0.001086959995800084	0.00047460344155796726	-0.0011873932278709167
-0.001086889995800084	6.31237921139862e-06	-0.0013107225939642888
-0.001086819995800084	-0.0004042511372135011	-0.0010180961746240628
-0.001086749995800084	-0.0003681080151960699	0.0013226086580856115
-0.001086679995800084	-0.00045156566610077763	-0.004843324465970031
-0.001086609995800084	-0.0006758829452538714	-0.0020509160180210875
-0.001086539995800084	-0.00010304397920799587	-0.002887689621736676
-0.001086469995800084	-0.0005917092968265188	0.0009976310172629351
-0.001086399995800084	-0.0006166929964863873	0.00025487996271665234
-0.001086329995800084	-0.00042534773284766766	0.004962148010116755
-0.001086259995800084	-0.00012341331335204576	0.0024579572859380486
-0.001086189995800084	0.00011484621373165349	0.00041302392314258266
-0.001086119995800084	0.0002837954793120275	0.002806976826761057
-0.001086049995800084	0.00010034936463831333	0.0026410504758307015
-0.001085979995800084	-0.00017784983156518265	0.005027644843257681
-0.001085909995800084	0.00036585531471800887	0.0048286442201738305
-0.001085839995800084	-8.939462815809885e-05	0.007345280625853055
-0.001085769995800084	0.00011889298464558551	0.004493761222406608
-0.001085699995800084	-0.0002862063442907541	0.005962030722142519
-0.001085629995800084	-0.00016494354321881994	0.0071071390249381255
-0.001085559995800084	8.21878891678951e-05	0.008864880388833533
-0.001085489995800084	-0.0002589806250246501	0.008562002851572463
-0.001085419995800084	-0.0004699929772739485	0.008570515852349657
-0.001085349995800084	-0.0005480966051542331	0.004608558977861398
-0.001085279995800084	-0.00043512972956675757	0.002608585847722334
-0.001085209995800084	-0.0008241886739102396	0.002520230753016952
-0.001085139995800084	-0.000817474541306807	0.0030386616753489333
-0.001085069995800084	-0.00041437815502400315	0.00014692707034863245
-0.001084999995800084	-0.0006616087886908187	-0.001334699138446706
-0.001084929995800084	-0.00017649219828545914	-0.0018490845051511934
-0.001084859995800084	-2.9999087357874917e-05	-0.0024449490799473743
-0.001084789995800084	-0.0003593547599790697	-0.004149118385114354
-0.001084719995800084	-0.00012362006055867246	-0.0008560138566067562
-0.001084649995800084	-0.0005117838675680305	-0.004359050004505263
-0.001084579995800084	-0.00023360615841738476	-0.000309973531776845
-0.001084509995800084	0.00013076911776834714	0.0008476249689057742
-0.001084439995800084	7.672726567540473e-05	0.0021891927078216736
-0.001084369995800084	0.00011318491402440858	0.002613263906232932
-0.001084299995800084	-0.00020317053320778649	0.003488942480818997
-0.001084229995800084	-0.00011204999361305565	0.003431198244370764
-0.001084159995800084	-6.969501096881649e-05	0.005197742367575236
-0.001084089995800084	-0.0006352736125519543	0.0003557926361044194
-0.001084019995800084	-0.00035988132697522304	0.0026624099943216976
-0.001083949995800084	-0.00026098515906296845	0.0037216207173914936
-0.001083879995800084	-0.00035366664639301093	0.0064982753224346185
-0.001083809995800084	0.00012470735750587898	0.0077795503758847535
-0.001083739995800084	-0.00028611248473325423	0.008888705422574276
-0.001083669995800084	-8.584380137492192e-05	0.00823315239144172
-0.001083599995800084	-4.151948781245276e-05	0.004862486258647315
-0.001083529995800084	0.0002670146964719137	0.006013522208498014
-0.001083459995800084	0.0002705935075697702	0.005784411948289992
-0.001083389995800084	0.00010099962709627653	0.006533087463533962
-0.001083319995800084	0.00046874128527258393	0.006810836164284576
-0.001083249995800084	-0.0001800165318416053	0.0020004046112467575
-0.001083179995800084	-0.00020988727229928568	0.0033050706301439485
-0.001083109995800084	-0.00024273530430989055	0.005331443239085411
-0.001083039995800084	-0.00022748977650802242	0.0023221266092152784
-0.001082969995800084	9.983015156512377e-05	0.0017076807965817837
-0.001082899995800084	0.00020883307913202636	0.004784232496609981
-0.001082829995800084	-0.0005307615504543369	0.0002925789410333522
-0.001082759995800084	-0.0008940809794156928	-0.0034080194182767453
-0.001082689995800084	-0.00043449349164132866	0.0015847829619437335
-0.001082619995800084	-0.0006193040151717395	0.0020905817698056045
-0.001082549995800084	-0.0007893041238300408	-0.0015101948844765665
-0.001082479995800084	-0.00023196729223986284	-0.002401855740450797
-0.001082409995800084	-0.0005241041720624941	0.000904240034130435
-0.001082339995800084	-0.0004081376791628607	-0.0018400406914075107
-0.001082269995800084	-0.0005704304661622835	-0.004949315710509724
-0.001082199995800084	-0.0003164705903165566	-0.0016162453354572523
-0.001082129995800084	-0.00014097316877835148	0.00022822536097943157
-0.001082059995800084	-0.00026421150683389656	-0.0028596621010986813
-0.001081989995800084	-0.0005479791433283911	-0.0009381638168115658
-0.001081919995800084	-0.0003545253444108617	-0.00012653221234764256
-0.001081849995800084	-8.886861279973407e-05	0.0023676959237665537
-0.001081779995800084	-0.0003707799425331099	0.001604772163337512
-0.001081709995800084	-0.000496183150750029	0.004305616925231343
-0.001081639995800084	-0.0006623093978546462	0.005241873041944579
-0.001081569995800084	-0.0007739813977699524	0.00460866664760836
-0.001081499995800084	-0.0008307699472581217	0.004948647000616122
-0.001081429995800084	-0.00018356926815684345	0.001955992183604065
-0.001081359995800084	-0.00010583854770049477	0.0032992590721420195
-0.001081289995800084	-0.0005156174809700217	0.002171384268178391
-0.001081219995800084	-0.0007711524869043189	-0.00043846820302159093
-0.001081149995800084	-0.0005160819247150055	0.0008231806361033807
-0.001081079995800084	-0.00036556413527886577	0.00022992213749697165
-0.001081009995800084	-0.00036903157310991377	0.002132111743586967
-0.001080939995800084	-0.000304573404702152	0.0012372394332446387
-0.001080869995800084	-0.0006897160161276864	0.0010379497553257022
-0.001080799995800084	-0.00043276807830503616	0.00036681171537545303
-0.001080729995800084	-0.0005793962826899986	5.712565068586172e-06
-0.001080659995800084	-0.00019272831031289878	0.005172267254093466
-0.001080589995800084	7.117997802651891e-05	0.0052050803238459726
-0.001080519995800084	0.00019307887351536528	0.0044892398205128815
-0.001080449995800084	-1.5361151666106212e-05	0.008774309018062646
-0.001080379995800084	-0.0004867615175169144	0.009532061249730864
-0.001080309995800084	-0.00018645471492390817	0.009269543357927547
-0.001080239995800084	-0.0007041826148103826	0.007892040982490835
-0.001080169995800084	-0.0003293770313352231	0.008665595794700292
-0.001080099995800084	-0.0004288573610258794	0.007417281956559077
-0.001080029995800084	-0.0007465212081737799	0.006047342700820121
-0.001079959995800084	-0.0006020966756823022	0.005955098851816081
-0.001079889995800084	-0.0006785935984546883	0.00484758448670085
-0.001079819995800084	-0.00025566044086150437	0.005042392297820674
-0.001079749995800084	4.813431603669408e-05	-0.002233625976110909
-0.001079679995800084	-0.0002677854196552428	0.002611763768681566
-0.001079609995800084	-4.0913580169904055e-05	0.0032064194483089965
-0.001079539995800084	0.00041062390179625875	-0.0005237811290584172
-0.001079469995800084	-7.246415100297834e-05	-0.00029928425165785046
-0.001079399995800084	0.00037351780766775757	-0.0004845063930749022
-0.001079329995800084	0.0002824451554439838	0.00030648132627345633
-0.001079259995800084	0.00026483061928932487	0.00520981584288241
-0.001079189995800084	0.0002957357365337146	0.0009166499189880385
-0.001079119995800084	0.0005037263265423529	-0.002291782582563642
-0.001079049995800084	0.00015527947054283509	0.0006511463330401913
-0.001078979995800084	0.0002195682581293408	0.004025053884750954
-0.001078909995800084	0.0002238952891214995	0.0069057064021156465
-0.001078839995800084	0.0001125865600226592	0.0066427322887908785
-0.001078769995800084	-0.00028228730486634825	0.005565939831105523
-0.001078699995800084	-7.930881743658139e-05	0.005876928713947835
-0.001078629995800084	-0.00022856035793265055	0.009277093225448507
-0.001078559995800084	-0.0005081791495906955	0.005964101884224494
-0.001078489995800084	-0.0006212947395602635	0.0013356937453738453
-0.001078419995800084	-0.000240116601062176	0.0011859958713609177
-0.001078349995800084	-0.00011527718805323083	0.006073858146835824
-0.001078279995800084	-6.031974751145538e-05	0.0027328884124630222
-0.001078209995800084	-0.0003769355419840473	0.0032677591249460217
-0.001078139995800084	-1.611178385651164e-05	0.003024938244435841
-0.001078069995800084	0.00016805571444208429	0.0005517701136263506
-0.001077999995800084	0.0009122700775007382	0.0012005126050468756
-0.001077929995800084	0.0004154691787456265	0.001380279938236271
-0.001077859995800084	0.00020816794137742064	0.0016641699117442626
-0.001077789995800084	-9.837227080180292e-05	-0.0028658988709700634
-0.001077719995800084	0.00028943354892959966	-0.0007064712253980016
-0.001077649995800084	0.0007282611344152762	0.002054550044972107
-0.001077579995800084	0.00027943051031611	0.0009956363163642287
-0.001077509995800084	-1.4632001748970465e-05	2.838596812563745e-05
-0.001077439995800084	-3.375866111022783e-05	0.0024852327594111347
-0.001077369995800084	9.440346066906826e-05	0.0011621942166664574
-0.001077299995800084	9.077186634308291e-05	-0.0010793560580037765
-0.001077229995800084	0.00029446579209360695	-0.000969744642010079
-0.001077159995800084	0.0001815766260086992	-0.0006557409980152957
-0.001077089995800084	0.0005510732953126778	0.0013224621045412374
-0.001077019995800084	0.000738808348611034	0.0016974322049083206
-0.001076949995800084	0.001016846775050187	0.0031409678232570486
-0.001076879995800084	0.0005732537466294449	0.002342864431939711
-0.001076809995800084	0.0007422568081321733	0.0018395409804914567
-0.001076739995800084	0.0005383697773745325	0.002484386891804394
-0.001076669995800084	0.000593926333233868	0.01093110601701364
-0.001076599995800084	0.00045867633511857626	0.009255437586512821
-0.001076529995800084	0.0005038061090349352	0.006196582025207617
-0.001076459995800084	9.916263921693325e-05	0.0034747690339089715
-0.001076389995800084	0.000284337529999997	0.004556085982177919
-0.001076319995800084	0.0004356022163058343	0.0030636379356579913
-0.001076249995800084	0.00026181179718659184	0.0031222681883166423
-0.001076179995800084	9.530476749980856e-05	0.0009653697451735154
-0.001076109995800084	-0.00013809770932373918	-8.7420873441795e-05
-0.001076039995800084	-0.0006529041951596525	0.0023811008718334936
-0.001075969995800084	-0.0007799015272443169	0.004218889771896041
-0.001075899995800084	-0.0007726686723116869	0.004257485809614676
-0.001075829995800084	-0.000761229697567875	0.0035537375952005555
-0.001075759995800084	-0.00045811838716400244	-0.0003330589277580878
-0.001075689995800084	-0.0006620504825093511	-0.000549604600366601
-0.001075619995800084	-0.00021179141988534879	0.0012177499817890367
-0.001075549995800084	1.1378567405725596e-05	-0.0023287259003188206
-0.001075479995800084	-0.0008996473184954933	-0.004830424655068994
-0.001075409995800084	-0.0010232977365909998	-0.006930782217860177
-0.001075339995800084	-0.0005554379656383067	-0.0016770030577613775
-0.001075269995800084	-0.0006470934982660548	0.0008299746263146315
-0.001075199995800084	-2.527954025678451e-05	0.0023508254177038003
-0.001075129995800084	-0.0004455361523490985	0.0032951967962917446
-0.001075059995800084	-0.0006644644433577482	0.00015304371790072032
-0.001074989995800084	-0.000789108596376267	2.4717601106621554e-05
-0.001074919995800084	-0.0005847984439004422	-0.0002368183381094698
-0.001074849995800084	-0.00016197400267338398	-0.003186008590573338
-0.001074779995800084	-0.00013020099019123252	-0.004141103491852237
-0.001074709995800084	-7.675408708944907e-05	-0.0016240413187326853
-0.001074639995800084	0.0004365737697702234	-0.0024528875969664007
-0.001074569995800084	-0.00013558554528742963	-0.002817556171098852
-0.001074499995800084	-4.844042712674033e-05	-0.0007679262732551387
-0.001074429995800084	-7.319008022822265e-05	0.00012017018470245667
-0.001074359995800084	0.0005302559480871156	0.003539295831895723
-0.001074289995800084	0.0002427764225845431	0.004790886948270171
-0.001074219995800084	2.249950595735691e-05	0.002355503207362117
-0.001074149995800084	0.00022231216089457895	0.0009727005086237669
-0.001074079995800084	-6.608947316396825e-05	-0.001627267144118167
-0.001074009995800084	-0.00022779742088476821	-0.003248438123415935
-0.001073939995800084	9.415841508738015e-05	0.0018902291187276599
-0.001073869995800084	4.461710883893032e-05	0.0018945222377368051
-0.001073799995800084	-6.468164851178969e-05	0.004008398212754194
-0.001073729995800084	-0.00016363775697723676	6.49347934391956e-05
-0.001073659995800084	0.000154132753202722	0.0026270542584415774
-0.001073589995800084	-0.00031801546774349904	0.006012906923513397
-0.001073519995800084	-0.0004135884596744565	0.008452289981273077
-0.001073449995800084	-0.001002790127838586	0.005319340399566835
-0.001073379995800084	-0.0001902052261727183	0.004266598301801664
-0.001073309995800084	-0.00016373412112883395	0.002297334581423141
-0.001073239995800084	-0.0008456126667810844	0.00407820754158529
-0.001073169995800084	-0.00022359256488599908	0.0029800475488454005
-0.001073099995800084	-0.00016518072359589822	0.000385911620858487
-0.001073029995800084	-0.0003126850312696033	-0.0012348904667525142
-0.001072959995800084	0.00011179674761472303	-0.001757127602313841
-0.001072889995800084	0.00023200336496493097	-0.00037370693243522903
-0.001072819995800084	-0.00021270839067582297	0.0007036760180013716
-0.001072749995800084	0.00012160123251697759	0.0006058280373204336
-0.001072679995800084	0.00010156041576290895	0.0025746509226950588
-0.001072609995800084	0.0002847932809925141	0.005275503092028728
-0.001072539995800084	0.00022902235028782991	0.006877284258684455
-0.001072469995800084	-1.8578647302691653e-05	0.009649087111244372
-0.001072399995800084	-0.000569068924461583	0.008193342004015816
-0.001072329995800084	-0.0008492026933115812	0.0060984959512966645
-0.001072259995800084	-6.680634196264848e-05	0.004115601386456986
-0.001072189995800084	-0.00019396632678072567	0.004895656860978808
-0.001072119995800084	-7.70045520617073e-05	0.005406461467584937
-0.001072049995800084	-7.94812761283536e-05	0.003762483371760701
-0.001071979995800084	0.00031249086092602785	0.0003901332189947697
-0.001071909995800084	-2.8097025443614e-05	0.0034267048226831708
-0.001071839995800084	-0.0004185385051912547	0.002887619082571619
-0.001071769995800084	-0.0001629005146795561	-0.0007292840918959437
-0.001071699995800084	0.00014420835881111127	-0.0035723707153482594
-0.001071629995800084	3.282425752343122e-05	-0.0018837445225385523
-0.001071559995800084	0.00022593160945147381	3.446684692256716e-05
-0.001071489995800084	0.00019232099638158973	0.0037365907383453637
-0.001071419995800084	-0.00044790468406273007	-0.00011705560379580019
-0.001071349995800084	0.0001528819419614189	-0.0015597997514874892
-0.001071279995800084	-0.0007004611033084942	-0.000871175724732919
-0.001071209995800084	-0.00034076776844567115	-0.002032759894871453
-0.001071139995800084	-0.00029967667952786727	-0.002622676283040378
-0.001071069995800084	-0.0005338581002332281	0.0007376395228267964
-0.001070999995800084	-0.000622693490921043	0.0011074500294981323
-0.001070929995800084	-0.0005681193300688811	0.0006312420526589322
-0.001070859995800084	-0.00045668110396763025	-0.0020312529732899776
-0.001070789995800084	-0.0003834606600298187	0.0030859132395332587
-0.001070719995800084	-0.0006346740315720593	0.0009731128631294935
-0.001070649995800084	-0.0005599525151119614	0.0007918504503068076
-0.001070579995800084	-0.0007848144480309497	-0.0003541932157490743
-0.001070509995800084	-0.00013298608556166396	-0.0008846039516691437
-0.001070439995800084	0.00033430061998148254	0.004241908444513865
-0.001070369995800084	-9.849312608794104e-05	0.0020209382412768335
-0.001070299995800084	-0.0004167783227523208	0.0007082139097222978
-0.001070229995800084	-0.0006872751764197496	0.0014534972918415576
-0.001070159995800084	-0.000954509437181822	0.004773344722734516
-0.001070089995800084	-0.0006870473077013631	-0.0033989713317613443
-0.001070019995800084	-0.0008184812815466624	0.00010452146334432046
-0.001069949995800084	-0.0010740035349619706	0.0011981491862890611
-0.001069879995800084	-0.0008984307387809799	-4.7148305798282174e-05
-0.001069809995800084	-0.0009911521494463922	0.003352663131319113
-0.001069739995800084	-0.0008118754023383739	0.0021019544400111435
-0.001069669995800084	-0.00013913351069484364	0.001867386801316538
-0.001069599995800084	-0.00020844380443568757	-0.0007869399126435462
-0.001069529995800084	-3.207489907263234e-05	0.003289610588732709
-0.001069459995800084	-0.00025806789258001474	-0.00041410834569067146
-0.001069389995800084	0.0001548813266538561	-0.0006833298742891507
-0.001069319995800084	0.0004727217926611687	-0.003701874158056739
-0.001069249995800084	-0.00034105083281003444	-0.004021596186823031
-0.001069179995800084	-8.146097774960265e-05	-0.003128876790383129
-0.001069109995800084	-6.888304190344958e-05	-0.004587202937407993
-0.001069039995800084	0.00020292908069066622	-0.0007923083269819498
-0.001068969995800084	0.0006664740356738866	0.0011973656708381647
-0.001068899995800084	0.0003322514106299169	0.0023675668249989843
-0.001068829995800084	0.00043474469163642975	0.0034319055014239066
-0.001068759995800084	0.00015241708114851216	0.003997637322019077
-0.001068689995800084	9.59055652057339e-05	0.0014703877178475855
-0.001068619995800084	-5.761990536672368e-05	0.0016396294377423156
-0.001068549995800084	-6.9903273810299705e-06	0.003150316051907929
-0.001068479995800084	-0.0001574770310508115	0.004001674608423936
-0.001068409995800084	8.763817923173335e-05	0.005223591531020235
-0.001068339995800084	-8.624534300538883e-05	0.004857075431980972
-0.001068269995800084	-0.00013832972741846468	-0.0016953728985492746
-0.001068199995800084	-0.00039901151508154876	-0.000122279425991269
-0.001068129995800084	8.215090751642642e-05	0.0024331512962918554
-0.001068059995800084	9.312061801570255e-05	0.0005515991141997438
-0.001067989995800084	-9.711107263158935e-05	-0.001419841456956298
-0.001067919995800084	-0.00033045344527520644	-0.00350953335963338
-0.001067849995800084	3.502220484810106e-05	-0.0009632253660450756
-0.001067779995800084	-6.0255907826316174e-05	0.001830238332176765
-0.001067709995800084	-0.0002696749678369166	0.002177820125149699
-0.001067639995800084	-0.0002323114191394746	0.001982183699316
-0.001067569995800084	-0.00030420080053045195	-0.011607767712422461
-0.001067499995800084	-8.317943489530758e-05	-0.010738182735467209
-0.001067429995800084	-0.00028238684448918315	-0.007625305761152992
-0.001067359995800084	-0.0005900542326219392	-0.007344838824840447
-0.001067289995800084	-0.0010307885712950331	-0.005639696111046618
-0.001067219995800084	-0.0006963866987012261	-0.0028255123795440855
-0.001067149995800084	-6.310007751667327e-05	-0.002431622167882186
-0.001067079995800084	-0.0007771502165641417	-0.004580500449134982
-0.001067009995800084	-0.00033968858699504496	-0.0005798878948235008
-0.001066939995800084	-0.0006307963944197815	-0.0009737341639826235
-0.001066869995800084	-0.0005131590651665046	0.0036617156449837538
-0.001066799995800084	-0.0006991097815996096	0.003894112693487331
-0.001066729995800084	-0.0004753947442835254	0.0036236490810286825
-0.001066659995800084	3.97372249215071e-05	0.003259628610483291
-0.001066589995800084	-0.00012072441594805965	0.001065476828926062
-0.001066519995800084	1.647020597404007e-06	0.0015196487403194715
-0.001066449995800084	-0.00030845812143068377	0.0004833793601805721
-0.001066379995800084	-0.00027389509508412186	0.002499041674739485
-0.001066309995800084	-0.00030066421883626966	0.00309628841269604
-0.001066239995800084	-0.0010622870673139741	0.0012062830505425177
-0.001066169995800084	-0.00044970274283551766	-0.0005681919831719615
-0.001066099995800084	-0.00045893479192117597	0.0007578645061670245
-0.001066029995800084	-0.0006355502709776104	0.001405249759910479
-0.001065959995800084	-8.176600519160104e-05	-0.002051859936261354
-0.001065889995800084	-5.126511958752187e-06	-0.0010280500157043902
-0.001065819995800084	0.00010994249744226884	0.00020959100351603262
-0.001065749995800084	8.142782911509673e-05	-0.0006467159209940501
-0.001065679995800084	0.00094276885115318	0.0038041711517780453
-0.001065609995800084	0.0005921292515976892	0.0016628886718573423
-0.001065539995800084	0.0006018913488964253	0.0011763600560359218
-0.001065469995800084	0.0007849977877884356	0.00013349377065798062
-0.001065399995800084	0.0008520306591800615	-0.0001882305764737577
-0.001065329995800084	0.0003180429749721916	0.0012845544179702507
-0.001065259995800084	0.0001658596981879976	0.0003084323859422129
-0.001065189995800084	0.00030350558704325415	0.001978101016662905
-0.001065119995800084	-0.00011444040131013121	0.0010117321042653969
-0.001065049995800084	0.0001735218896024759	0.0005582030390947232
-0.001064979995800084	0.00018080920667353545	0.004638940738085022
-0.001064909995800084	0.0002705403487061869	-0.00033084317892406013
-0.001064839995800084	-0.00043701788242575415	-0.0006549368446233225
-0.001064769995800084	-0.0002263181492209771	-0.0009356091805356121
-0.001064699995800084	-0.0003868549696517473	0.00017020457229512394
-0.001064629995800084	-0.0002947050325788572	0.0003974555973177995
-0.001064559995800084	-0.0006424331875366983	0.004970566977905878
-0.001064489995800084	-0.00044206871432687597	0.006235876934980115
-0.001064419995800084	0.00046888730736715297	0.006889896415392519
-0.001064349995800084	0.00022535448882387492	0.008673599605127601
-0.001064279995800084	0.00015916975302951515	0.007843275468761056
-0.001064209995800084	0.0004768443534112001	0.004894575592331213
-0.001064139995800084	0.00022352222730802522	0.004493331344529704
-0.001064069995800084	0.0002567726017072119	0.007490867919947517
-0.001063999995800084	0.0002542178974364151	0.005120879429822114
-0.001063929995800084	0.00033067842450902645	0.005403845246552838
-0.001063859995800084	0.0004178961957974367	0.005494647025594386
-0.001063789995800084	0.0003746871504030611	0.0035038491127895926
-0.001063719995800084	-9.657723865025739e-05	0.0030670117359831487
-0.001063649995800084	0.0006201138118055073	0.008171912153809541
-0.001063579995800084	0.0008113163493019672	0.0024812744347555544
-0.001063509995800084	0.00031961595890027915	0.0011241768347646194
-0.001063439995800084	-0.0002204641972138901	0.0035613748844690162
-0.001063369995800084	-0.0003879591015440392	0.007757656181206154
-0.001063299995800084	2.6401334034963752e-05	0.005178009531706026
-0.001063229995800084	-0.0002204449860488902	0.004511262617855189
-0.001063159995800084	0.00011404115359056586	0.005637093155326333
-0.001063089995800084	0.00047568265137175846	0.0013860187006818378
-0.001063019995800084	0.00022423675018193892	0.003618999958190784
-0.001062949995800084	0.00021346225806526966	0.005833703750900893
-0.001062879995800084	3.27212165006491e-05	0.0027364120084804
-0.001062809995800084	-0.0004559139156844238	0.002377218129176369
-0.001062739995800084	-0.0003444854845149766	-0.0002919319003375658
-0.001062669995800084	4.060023600589074e-05	0.008158974825729783
-0.001062599995800084	-0.00026351574606421445	0.0022770917500390866
-0.001062529995800084	-0.00014068018073060395	0.0028385407217641403
-0.001062459995800084	-0.0003139807806889767	0.0019051454886574702
-0.001062389995800084	-0.0005930418579500736	-0.0011605763773386319
-0.001062319995800084	-0.00013186816351292972	-0.0021618980766895815
-0.001062249995800084	-0.00023059814134981297	-0.0012053885245600507
-0.001062179995800084	-0.00025528869684854084	-0.0008192648203752142
-0.001062109995800084	-0.00034763765604636543	-0.006256643039772986
-0.001062039995800084	-0.0008283193000270681	-0.003048795737477338
-0.001061969995800084	-0.0005149368250429011	-0.005021131977441935
-0.001061899995800084	-0.000595988796261457	-0.0032753632790809553
-0.001061829995800084	-0.00010040833689720714	-0.0058930510250033395
-0.001061759995800084	-0.00023778265836012623	-0.0042823629005038
-0.001061689995800084	-0.0004594318377659798	0.0001584399723288351
-0.001061619995800084	-0.000255935469312286	-0.0005876330161332317
-0.001061549995800084	0.000501064816381201	0.002007437243289652
-0.001061479995800084	0.0005500229674959177	0.0030254966754405905
-0.001061409995800084	0.0004187191140393707	0.004192815707148886
-0.001061339995800084	0.0005018957167852187	0.0009140613274170546
-0.001061269995800084	0.0007149128494468566	-0.0012450323012515934
-0.001061199995800084	0.0003080416434849653	-0.0006366876418537248
-0.001061129995800084	0.0007468755094644651	0.0017226574108056669
-0.001061059995800084	0.0008779380336816458	0.0036820417320350966
-0.001060989995800084	0.00041267414630216057	0.0020421822982490644
-0.001060919995800084	-0.00029020079102985886	0.003786215596656751
-0.001060849995800084	0.00046633889829964507	0.004899250225830975
-0.001060779995800084	0.0002208850520033269	0.001907273324077252
-0.001060709995800084	-0.00018024055857073954	0.002390506674210644
-0.001060639995800084	-0.00013937981462329888	0.0022815947826835396
-0.001060569995800084	-6.614388008415137e-05	0.0024321904453558
-0.001060499995800084	-1.008444026138924e-05	0.0004412999797554478
-0.001060429995800084	-0.0002098700884225885	0.002489459227802215
-0.001060359995800084	-0.00011753926804679861	0.0015471600686267828
-0.001060289995800084	-0.0005797422970924575	0.0012964603910628407
-0.001060219995800084	-0.000175999792208831	0.003983954375928812
-0.001060149995800084	-0.0006836256259733023	0.00019944043606267943
-0.001060079995800084	-0.00026721602856953885	-0.0010949226266026698
-0.001060009995800084	-0.00011271403148241957	0.002677965537889618
-0.001059939995800084	-0.00039765600026147284	0.0006636938565809452
-0.001059869995800084	-0.0003639058787962596	-0.0008945381936954867
-0.001059799995800084	2.3526549899395145e-05	-0.001244302478810399
-0.001059729995800084	0.000716877605588744	-0.0018172735456983965
-0.001059659995800084	0.0007566484593232839	-0.0018510796858306907
-0.001059589995800084	0.000628872286749925	0.004476177898387226
-0.001059519995800084	0.000427542835363534	0.0030735623111545944
-0.001059449995800084	0.00027492620995594514	0.004233906994493727
-0.001059379995800084	0.0003627747101082562	0.00496660415648143
-0.001059309995800084	0.0003994301855470016	0.002973994985255734
-0.001059239995800084	0.0005165031491893715	0.004798856953168055
-0.001059169995800084	9.92238167309553e-05	0.0023588936249114875
-0.001059099995800084	-0.0004936016487724006	0.003380226220498775
-0.001059029995800084	6.523135016985726e-05	0.0006872001713681549
-0.001058959995800084	-2.2351250880182497e-05	0.000392388909768823
-0.001058889995800084	-0.00027148051018721474	0.0014559328090339644
-0.001058819995800084	-0.00010695047967746765	0.005218834318296586
-0.001058749995800084	-0.00024015937274168023	0.0010239428480300413
-0.001058679995800084	-0.00017590849462553038	0.0016467950511873809
-0.001058609995800084	0.00011526961910710614	0.005144031262342394
-0.001058539995800084	0.00042974301034542293	0.006900777646132426
-0.001058469995800084	0.00014527835033116592	0.004781169989833629
-0.001058399995800084	0.00011836055650718571	0.0032924998304461285
-0.001058329995800084	0.00023110985225935837	0.0038242036344319666
-0.001058259995800084	-0.0002019135005444312	-0.00020201860593893498
-0.001058189995800084	-9.970710109744621e-05	-0.0010380178583399944
-0.001058119995800084	-0.0005279190431601739	-0.0014763238725670998
-0.001058049995800084	-0.0007355002275689968	-0.0046444159055236715
-0.001057979995800084	-0.00014678673704438975	-0.002113548215484793
-0.001057909995800084	-0.00015309065670690835	0.0026688810938481963
-0.001057839995800084	-0.00012879532374332215	0.001416217322433502
-0.001057769995800084	-0.00029439880909708406	0.0012556338753714523
-0.001057699995800084	-0.0005935682357207129	-0.0002136425229622791
-0.001057629995800084	-0.00023397778099582545	-0.0015409571977155977
-0.001057559995800084	0.00023375245213103465	-0.0030167644959244
-0.001057489995800084	-4.146512309444208e-05	-0.000715965079204714
-0.001057419995800084	-0.00044335543015899695	-0.008191057787063742
-0.001057349995800084	-0.0007956240775800675	-0.008497870334152969
-0.001057279995800084	-0.0004432348978900846	-0.004755907627629275
-0.001057209995800084	-0.0003702933783162497	-0.0018427667165559318
-0.001057139995800084	0.0001652818789467393	-0.00014647325797427895
-0.001057069995800084	9.48467331707356e-05	-0.0004873623997127363
-0.001056999995800084	-0.0004190780109417939	-0.0019011266604020203
-0.001056929995800084	3.474776772757542e-05	0.0005877144068238607
-0.001056859995800084	-0.00012933170829608427	0.00019925435358234217
-0.001056789995800084	-0.00035541663360235434	-0.00022684524097835816
-0.001056719995800084	-5.026634321409219e-05	0.0009931732157720371
-0.001056649995800084	0.00032343286034333316	0.00098093078965486
-0.001056579995800084	0.00016445692549954855	0.004684361747307995
-0.001056509995800084	0.00041839117367217413	0.006427094175249709
-0.001056439995800084	0.0006359291039909505	0.005187403958914198
-0.001056369995800084	-0.00016704542892399436	0.007886630149400064
-0.001056299995800084	-0.0004883763862815182	0.0043184499767752816
-0.001056229995800084	-0.00046423414117337524	0.004313485826673917
-0.001056159995800084	-0.00032966354690887816	0.006119822440679156
-0.001056089995800084	-0.00014838755144154034	0.005050589051475565
-0.001056019995800084	-5.217570284931784e-05	0.0033366620041579208
-0.001055949995800084	-7.779742078635236e-05	0.003877964203590282
-0.001055879995800084	-0.000432380041337401	0.004685106626756185
-0.001055809995800084	-0.0008206049737527281	0.005577757700217655
-0.001055739995800084	-0.00012409711958376253	0.003998763575900783
-0.001055669995800084	0.00022526561020744435	0.00540104963611004
-0.001055599995800084	-0.00020111153751817872	0.0034710997664720317
-0.001055529995800084	-0.0004964642932814396	0.0017058409965392076
-0.001055459995800084	-0.0004286707929235433	-0.0005052981734795043
-0.001055389995800084	-0.0005345913229686441	-0.0016096726186888908
-0.001055319995800084	-8.907492703445389e-05	-0.001576170075863184
-0.001055249995800084	-4.0455493553175256e-05	0.0010702372075189063
-0.001055179995800084	-7.571278982520597e-05	0.0008391769216375067
-0.001055109995800084	6.423310271317807e-05	-0.003442920816865356
-0.001055039995800084	0.0003088391810194809	-3.799124419677692e-05
-0.001054969995800084	0.0007816059344072057	0.0002491441366798148
-0.001054899995800084	0.0007992607690500697	0.001643633264843321
-0.001054829995800084	0.0006017002768856697	0.002486072071018268
-0.001054759995800084	0.0002410133801457437	0.002446676243456256
-0.001054689995800084	0.00013300129510881683	0.00043348030035019245
-0.001054619995800084	0.00046540193149316163	-0.00014655203883951896
-0.001054549995800084	4.815223754766208e-05	0.0018656012979172787
-0.001054479995800084	-0.0001395239987797841	-0.00010970775761073815
-0.001054409995800084	-0.00016369106957405676	0.0003119749619828283
-0.001054339995800084	0.00022250615636860513	0.0023731187585670963
-0.001054269995800084	0.0003736212723085613	0.002884733095573393
-0.001054199995800084	0.00020418307301826156	0.003080249107044391
-0.001054129995800084	-0.00029247606277803614	0.0038730674687555153
-0.001054059995800084	0.0006409186241115775	0.005574668380221816
-0.001053989995800084	0.0004143950071062885	5.276828945956175e-06
-0.001053919995800084	0.0004310574287676375	-0.000526075908255027
-0.001053849995800084	0.00020895630880685012	0.0010434074321726495
-0.001053779995800084	-0.0001192968114509416	0.002678697224142343
-0.001053709995800084	-0.00044930617857332915	0.0012755307183597566
-0.001053639995800084	0.0006689153920250237	0.0004245881110062361
-0.001053569995800084	0.0002609995456887224	0.0025079556243261234
-0.001053499995800084	0.00048283366000344724	0.0011095104493460512
-0.001053429995800084	0.0007236425854768687	0.004814411114524634
-0.001053359995800084	0.0001303114115308619	0.004025858218456014
-0.001053289995800084	0.00035718548933587156	0.0005721227870117449
-0.001053219995800084	-2.0115760864684076e-05	-0.0006706572255779706
-0.001053149995800084	-0.00020555935255395377	-0.0009228099244296503
-0.001053079995800084	-0.00046741548556794	0.001755619568699485
-0.001053009995800084	0.00014116808166521948	0.0002351730590011428
-0.001052939995800084	-8.567727801842248e-05	0.0011909899617319184
-0.001052869995800084	-0.00042362260943822386	0.0005157692665642083
-0.001052799995800084	0.0004211488493914764	0.005110338789288509
-0.001052729995800084	0.0002545837835641513	0.0027608428576635065
-0.001052659995800084	0.00024233409175557135	-0.002307626838927519
-0.001052589995800084	0.0005171388218536678	6.029395523803103e-05
-0.001052519995800084	0.0005667442577227709	0.0027401742760060186
-0.001052449995800084	0.00037987341961585094	0.00020758258118026984
-0.001052379995800084	0.0006507019803228518	0.0017976812211650908
-0.001052309995800084	0.00029725475793949204	0.00314755732426147
-0.001052239995800084	0.0007853709738281633	0.00028844028032305757
-0.001052169995800084	0.000776079444740633	0.0003794331557832099
-0.001052099995800084	0.0007547518008625627	0.0030733754792716035
-0.001052029995800084	0.0006687313436671039	0.00241617849377271
-0.001051959995800084	0.0003837376508813225	-0.001227776003409851
-0.001051889995800084	0.00016311213385357875	0.0016351829549150778
-0.001051819995800084	-0.0001425438718370152	0.0017635180415153833
-0.001051749995800084	-0.000171791856955575	0.0031578985369139266
-0.001051679995800084	4.627574659798751e-05	0.0030060867583219584
-0.001051609995800084	7.289683357079434e-05	-0.0013395874311221486
-0.001051539995800084	0.00016966905301968676	-0.0020491824697947067
-0.001051469995800084	-0.0004377516792331272	0.0007968074340710079
-0.001051399995800084	-6.504143808818794e-05	0.00017426301713613864
-0.001051329995800084	-0.0005409034960566736	-0.0028930811183537405
-0.001051259995800084	-0.000491540430817376	-0.008247158266632113
-0.001051189995800084	-0.00030077167267013137	-0.0033059821895842605
-0.001051119995800084	0.0001000426396197402	-0.00639943105182988
-0.001051049995800084	-0.0005462878015650493	-0.006433415154906429
-0.001050979995800084	-0.0002115013556458149	-0.006780095675774065
-0.001050909995800084	-0.00024314449418514088	-0.0032687183031817556
-0.001050839995800084	-0.000589732306464613	-0.0002823397764258294
-0.001050769995800084	-0.0004045287368985561	0.0017818189511615346
-0.001050699995800084	-0.00015509991946541018	-0.0009856876514621978
-0.001050629995800084	-0.00034149743833783853	-0.001314309929469885
-0.001050559995800084	6.17721542706463e-05	0.0027738578052326907
-0.001050489995800084	0.00021305079562022178	0.0015652008417540273
-0.001050419995800084	0.00020303497299124123	0.001234215759314984
-0.001050349995800084	0.00013210390734552028	0.0038968750170587283
-0.001050279995800084	0.00019893992406132255	0.0033056487733272005
-0.001050209995800084	5.675967607736482e-05	0.0031274138980115274
-0.001050139995800084	-0.00020856392089809572	0.004431424929825315
-0.001050069995800084	-0.0004658092990842027	0.0014669594767170865
-0.001049999995800084	-1.8628107869447917e-05	0.00143248231528681
-0.001049929995800084	-0.00027509971986621075	0.0006825598574860266
-0.001049859995800084	-0.00048472377911491457	-0.0014514351492235327
-0.001049789995800084	-0.00017228248917152206	0.0016939167371686334
-0.001049719995800084	0.0003202584623641007	0.004553151458276884
-0.001049649995800084	0.00019265681943026494	0.0027503817175014078
-0.001049579995800084	0.0003141673172102571	0.0003771446584446795
-0.001049509995800084	-0.00016411560890037716	0.00040070449338187154
-0.001049439995800084	2.3043718908449084e-05	-0.0007633816605110175
-0.001049369995800084	4.3622677062120063e-05	-0.00020655378969125106
-0.001049299995800084	0.0001784223907566271	0.00118626307459333
-0.001049229995800084	0.00022990663214166824	0.00047953497833559184
-0.001049159995800084	-0.0002270333923230684	-0.0035721103290289745
-0.001049089995800084	-0.00043658291167183354	0.0002929375361299364
-0.001049019995800084	-0.00024247942603267974	-0.000280014079102483
-0.001048949995800084	9.474793576600272e-05	0.00018906946358383917
-0.001048879995800084	0.00047433997247151125	0.0009134515333267348
-0.001048809995800084	0.00041661689010115063	-0.0019769149062756268
-0.001048739995800084	8.369430158112273e-05	0.0013783695548583298
-0.001048669995800084	0.0002008578806051407	-0.0013077463778043896
-0.001048599995800084	-7.761462954989532e-05	-0.0013525778596677268
-0.001048529995800084	-0.00011752953095871666	-0.0005004398581839416
-0.001048459995800084	-0.00036453256238184263	-0.0039035969333896733
-0.001048389995800084	-0.00023273358740436568	0.00206803058368014
-0.001048319995800084	-0.0006658303160288178	0.002601155859672983
-0.001048249995800084	-0.0006716788698570514	0.002015504254108491
-0.001048179995800084	-0.00019179457575403718	0.003078379273632144
-0.001048109995800084	0.00036965141153198734	0.004432255634499076
-0.001048039995800084	-0.0002600948660734464	0.004466672191189955
-0.001047969995800084	-0.00042679442880595275	0.004123125685974338
-0.001047899995800084	0.00014867824868405877	0.0015237174802998957
-0.001047829995800084	-0.0005256166923633589	0.0018004430310003554
-0.001047759995800084	-0.0003136797330856128	0.0008555939148214515
-0.001047689995800084	-0.0003339094338628651	0.003349592531807427
-0.001047619995800084	-0.000551529670156287	0.0007319650728040426
-0.001047549995800084	-0.0005769397856244722	0.0021770257423215002
-0.001047479995800084	-0.0006338034057441978	0.002869286934680773
-0.001047409995800084	-0.00017410342544515358	0.0022523924333337914
-0.001047339995800084	-0.0002887146891547058	0.0018785230110377373
-0.001047269995800084	-0.0001443018321543438	0.003151421470118895
-0.001047199995800084	0.0001938836118517758	-0.0006484660114824213
-0.001047129995800084	-0.00016772232670716168	0.0017277933602457272
-0.001047059995800084	-0.00028456540732990643	-0.00036763748734160384
-0.001046989995800084	0.0002704639351198036	-0.001998598481932014
-0.001046919995800084	-1.355218500422451e-05	-0.0030624157353293102
-0.001046849995800084	0.0006580050641569857	-0.0001316413699065474
-0.001046779995800084	0.0002439832725341139	0.0007435030471488732
-0.001046709995800084	0.00045618965344942247	0.0025721547986955243
-0.001046639995800084	0.0007914344168453072	0.004861391844854011
-0.001046569995800084	0.000620350406680195	0.0054367591510083475
-0.001046499995800084	0.00017205597437633684	0.007190365206182114
-0.001046429995800084	8.633553655955496e-05	0.005663061634295885
-0.001046359995800084	-0.000103163479112688	0.008528810060278018
-0.001046289995800084	-0.0003879829918783993	0.004065920640779473
-0.001046219995800084	0.0001999791317475473	0.001345326455978014
-0.001046149995800084	5.598862837566942e-05	-0.0009604175714706851
-0.001046079995800084	0.0004510812861749087	-0.005380994369705437
-0.001046009995800084	0.000357655368446454	-0.0031605949556514504
-0.001045939995800084	6.845309378367137e-05	-0.0026782305705416224
-0.001045869995800084	0.00036180729542411634	-5.8588720678062585e-05
-0.001045799995800084	0.0005303721690280431	-0.0015124822899376998
-0.001045729995800084	0.0002502163481897369	-0.0023074368968701883
-0.001045659995800084	0.00018911085700716604	-0.0014906309725985097
-0.001045589995800084	-0.0001332010588449062	-0.002619752108538308
-0.001045519995800084	0.0004552864962046249	-0.003657896513219487
-0.001045449995800084	9.087425863435521e-05	0.00013582878651206766
-0.001045379995800084	0.00012393941074972307	-0.0005191054100268708
-0.001045309995800084	0.0004915067456836134	0.0021759680690379814
-0.001045239995800084	0.00026145464195189534	0.0034445913610740204
-0.001045169995800084	-0.0001584174696362645	0.0010539860231542572
-0.001045099995800084	2.3749746589482232e-05	0.000996432637652817
-0.001045029995800084	0.00024927903334072204	0.004128711093495204
-0.001044959995800084	0.0003304222781876247	0.005196357156759439
-0.001044889995800084	0.000579836856377564	-5.168354227074852e-05
-0.001044819995800084	0.00039030624885040956	-0.002273889215204134
-0.001044749995800084	0.00041713128280116156	-0.0001732056246642572
-0.001044679995800084	0.00031501057421844586	-0.0005996024366240639
-0.001044609995800084	0.0004475623842216875	0.0007242535126475239
-0.001044539995800084	0.0007703065676371761	0.002525779526587972
-0.001044469995800084	0.0003142829725590485	0.003016919170949906
-0.001044399995800084	0.00028563375653479773	0.0013855582572096018
-0.001044329995800084	0.0002297641189106605	0.003285789233962847
-0.001044259995800084	0.0002331153010277768	0.004158799663069113
-0.001044189995800084	-0.00035635783091274986	0.006062245481211936
-0.001044119995800084	-7.379381741216744e-05	0.0016411605909170382
-0.001044049995800084	0.00038274395489205345	-0.0006074203459120174
-0.001043979995800084	0.0006642222840537157	-0.0014394041382848226
-0.001043909995800084	0.00010667140569223075	-0.0004115148939796188
-0.001043839995800084	0.00036972572816231473	-0.0014590984719006221
-0.001043769995800084	0.0008626037916708765	0.0019328524589338032
-0.001043699995800084	0.00037014243682371257	-0.0028937519831165608
-0.001043629995800084	0.00035079061149689497	-0.0021412409562616775
-0.001043559995800084	0.00015049844512162833	-0.0014413320376878225
-0.001043489995800084	0.0004956929909961943	-0.000690935706531298
-0.001043419995800084	0.00044364095067444593	0.0013157377122549143
-0.001043349995800084	0.000657526465053761	0.002696026717519884
-0.001043279995800084	0.0004439648223437888	0.0004799224454172804
-0.001043209995800084	-7.23976976733726e-05	0.003087314129853682
-0.001043139995800084	-4.4479803896887154e-05	0.0045459921788630125
-0.001043069995800084	-4.3129761497022896e-05	0.005977749919194876
-0.001042999995800084	7.49190572564924e-05	0.006777612298054679
-0.001042929995800084	0.0003453126797445638	0.006519904801840353
-0.001042859995800084	1.0667135144772622e-06	0.0036945261617732828
-0.001042789995800084	0.00030562197630426124	0.005316505379878263
-0.001042719995800084	0.00039995633083246616	0.00723100170182404
-0.001042649995800084	-5.185401665924136e-05	0.005070015545422643
-0.001042579995800084	-0.00012976157951210713	0.00634174694643321
-0.001042509995800084	0.0002495109201251306	0.004173475539626294
-0.001042439995800084	0.00041174838527755186	0.005173582910876637
-0.001042369995800084	0.0002655845704227782	0.004519362197016306
-0.001042299995800084	0.00024906964043747197	0.0041863339315159455
-0.001042229995800084	-0.00017579427436233613	0.006334086093359221
-0.001042159995800084	-0.00011384101664788698	0.0057917968182232705
-0.001042089995800084	-0.0002758268336564473	0.004050302983217578
-0.001042019995800084	-0.00015052544327369543	0.003024879317680493
-0.001041949995800084	0.0003960978750247474	0.003156442816887393
-0.001041879995800084	0.000606513335203664	0.000454902502496027
-0.001041809995800084	0.0005560425789208172	-0.00038958986268646813
-0.001041739995800084	0.0008263098261420951	-0.0022974979827826802
-0.001041669995800084	0.000519748018415307	0.0003561823726494594
-0.001041599995800084	-0.00021264221073081065	-0.001101161659852121
-0.001041529995800084	0.0006610873178986867	-0.0008029582606047237
-0.001041459995800084	0.0007165108780402897	0.0003710526970482603
-0.001041389995800084	0.00023687065411659704	-0.0003407323613061844
-0.001041319995800084	-3.944828075082997e-05	0.0021275954563953455
-0.001041249995800084	0.00023262637257369972	0.0019595998682072654
-0.001041179995800084	-0.0005282080642572653	0.0024620390904996512
-0.001041109995800084	-0.0003634653180033464	0.0020039192929678607
-0.001041039995800084	-0.00016408393744459817	0.0034361653822164557
-0.001040969995800084	-0.00013943012577493714	0.004743271206306801
-0.001040899995800084	-0.0001714022069975196	0.004240278009716318
-0.001040829995800084	-0.00040449760071263884	0.0035134411618896705
-0.001040759995800084	-0.0006393866325981857	0.0031309525976957564
-0.001040689995800084	-0.0011131196249320292	0.0021001260637718835
-0.001040619995800084	-0.0010013964973486274	2.6368748858146553e-05
-0.001040549995800084	-0.0005528992302482209	-0.005217858910934676
-0.001040479995800084	-0.0004365795736619168	-0.003977621469080477
-0.001040409995800084	-0.00025266142746181995	-0.00043178638006646043
-0.001040339995800084	-0.0005527722309728531	-0.002014922417526235
-0.001040269995800084	-0.00015525527144468368	-0.000665203883269176
-0.001040199995800084	-5.2860323367336765e-05	-0.0006704913815719147
-0.001040129995800084	-0.0002622384939512979	-0.0021721018733194836
-0.001040059995800084	-0.00020209091502661626	-0.004546486091762955
-0.001039989995800084	8.007223463607976e-06	-0.0033298149338515954
-0.001039919995800084	-0.0002711404476948461	-0.0023478200706261196
-0.001039849995800084	-6.443662465651501e-05	-0.0033347241730517026
-0.001039779995800084	3.367137690642621e-05	-0.0027722423040742157
-0.001039709995800084	-0.00031847725178724265	-0.005204702917748737
-0.001039639995800084	0.00034944234178547557	-0.0034587538300775867
-0.001039569995800084	0.0005870480053346944	-0.0012193288393533362
-0.001039499995800084	5.802493027882234e-05	-0.006417193893566818
-0.001039429995800084	-0.0005970369033181387	-0.0012840588072425203
-0.001039359995800084	-0.00043189325860004706	-0.00028569965225467046
-0.001039289995800084	-0.0003958962854775679	0.001755151589308156
-0.001039219995800084	-0.00024161672724914068	0.003730935765541537
-0.001039149995800084	0.00013066889326138705	0.0021704962310488685
-0.001039079995800084	-0.000376682229439619	0.004375437403372431
-0.001039009995800084	-0.00047074839650737993	0.0029187262459847035
-0.001038939995800084	-0.00047178746674982275	0.004488710788970806
-0.001038869995800084	-0.00026027828803294777	0.0039073835744327864
-0.001038799995800084	-0.00020565134640558027	0.0018736982050606297
-0.001038729995800084	-0.00016955823613714713	0.007146815546276122
-0.001038659995800084	8.708907263505604e-05	0.006688005635818
-0.001038589995800084	0.0002075369518693794	0.005975655556926162
-0.001038519995800084	0.0007382812267855202	0.010379281286630099
-0.001038449995800084	0.0004349183864213723	0.009253748778339602
-0.001038379995800084	0.0005007110828756699	0.007224142550651637
-0.001038309995800084	0.000315673005258196	0.004806608086948289
-0.001038239995800084	-0.00012855152736861852	0.0071954529411720645
-0.001038169995800084	0.00019580234709855256	0.006969920549570213
-0.001038099995800084	-7.06029871699369e-06	0.004917985578106094
-0.001038029995800084	-0.00028757909651491167	0.004006921454437701
-0.001037959995800084	-0.00027701853037776506	0.002893429790727801
-0.001037889995800084	0.00019760534513478306	0.005558645931368502
-0.001037819995800084	-0.0005721365708380221	0.00320165481908721
-0.001037749995800084	-0.0003153725734324566	0.006211762912184635
-0.001037679995800084	-0.00048768647421546137	0.0010612077318704945
-0.001037609995800084	-0.00019044863810297293	-0.0008401990270804695
-0.001037539995800084	-0.0003786859440956368	0.001476630770681821
-0.001037469995800084	0.0005709973150500807	0.00035141551119765576
-0.001037399995800084	0.0005713368601292221	0.0004284035525158248
-0.001037329995800084	0.0009114808758803495	0.0034247222400618656
-0.001037259995800084	0.0006559591737715574	0.0007490531176692445
-0.001037189995800084	0.0005489691904559936	0.0036464256947487074
-0.001037119995800084	0.00010218105985357231	0.0009069608756832591
-0.001037049995800084	7.869652623583374e-05	0.0034117295257053465
-0.001036979995800084	6.539728099985999e-05	0.003388072350253384
-0.001036909995800084	7.518249942188159e-05	0.0021472510136178262
-0.001036839995800084	-0.0004230508000178932	0.0015978477620617994
-0.001036769995800084	-0.00017085026324047646	-0.0010001212953168735
-0.001036699995800084	-0.00047586381190298086	-0.002752113311226016
-0.001036629995800084	0.0003163180674714907	-0.0006415987063309097
-0.001036559995800084	-0.00027702069033861147	-0.009139007524134282
-0.001036489995800084	-0.0003368986266574807	-0.005523595619384813
-0.001036419995800084	-0.00042210274946944434	-0.00491931694983736
-0.001036349995800084	-0.0006932838811798367	-0.00021765798489612045
-0.001036279995800084	-0.0006072413218450812	-0.0018829180058461004
-0.001036209995800084	-0.0002718501398138094	-0.00032145618348808727
-0.001036139995800084	-0.00031313819366255075	0.0013311488475295289
-0.001036069995800084	-0.0006157172675628112	0.00012125391010280007
-0.001035999995800084	-0.00035571795319030216	0.0014449692340510695
-0.001035929995800084	-0.000390172885121925	-0.00361147560509142
-0.001035859995800084	-0.00042563712813332516	0.0010542340384655927
-0.001035789995800084	-0.000791567458164697	-0.004435317528323924
-0.001035719995800084	-0.000474977697852056	-0.0009598317173594645
-0.001035649995800084	-0.00023615205123323442	0.0005009509495153208
-0.001035579995800084	-0.000321186593634525	-0.0019502714644730398
-0.001035509995800084	-2.8390164601114257e-05	-0.0038978928263116806
-0.001035439995800084	0.0005010717702996524	0.0010774503173601809
-0.001035369995800084	0.00032904919354649994	-0.00034013153010675783
-0.001035299995800084	8.982794864884697e-05	-0.0015892629798934168
-0.001035229995800084	-0.00028150254680455833	0.0011640399016109256
-0.001035159995800084	-9.648578851478296e-05	0.0005547674064339751
-0.001035089995800084	0.00024330394551985132	-0.00040366550606199666
-0.001035019995800084	0.0004764116294488598	0.0017696330579458387
-0.001034949995800084	-0.00011421113085433032	-0.0010045448184333081
-0.001034879995800084	-0.0005071065320577367	-0.001368289080103471
-0.001034809995800084	-0.0003667141469141725	-0.0004018889597299721
-0.001034739995800084	-0.0006337241467106859	0.001074736638958961
-0.001034669995800084	-5.6921197576505516e-05	-0.00021467946722261559
-0.001034599995800084	-7.49640541624671e-05	0.004528808403628412
-0.001034529995800084	-0.00035107710747547523	0.005964542258699029
-0.001034459995800084	9.321229369093293e-05	0.004941024411566974
-0.001034389995800084	-5.363309056712388e-05	0.008120537697818979
-0.001034319995800084	-9.118728567628534e-05	0.005480706071522532
-0.001034249995800084	-0.00021754071816771769	0.0049123372765204915
-0.001034179995800084	-0.00030034677319043236	0.005060704563180265
-0.001034109995800084	-2.230963923503985e-05	0.004611940078387181
-0.001034039995800084	-1.4191151228456441e-05	0.005010374143411221
-0.001033969995800084	-0.00032862126682919304	0.0019916098620393705
-0.001033899995800084	-0.0002127952794542609	0.004490504785586902
-0.001033829995800084	-0.00016297012372563574	0.0008295047597048386
-0.001033759995800084	-0.0002721306489307687	-0.0008508492616337511
-0.001033689995800084	0.00042521843001725265	-0.0008803633941693071
-0.001033619995800084	0.0005244642290736066	0.0057303772082041605
-0.001033549995800084	0.00013790635803319365	0.007011582056826269
-0.001033479995800084	-9.57737981243931e-05	0.005982665959688454
-0.001033409995800084	0.0004044394844626684	0.0056494441254617755
-0.001033339995800084	4.8121304109579555e-05	0.00584914625594128
-0.001033269995800084	0.0003164685267204706	0.004622150819394974
-0.001033199995800084	0.0004966881515496259	0.003010249847549751
-0.001033129995800084	0.0005977352425287635	0.0024904626170253424
-0.001033059995800084	0.0004432224858579779	0.0036298068233746998
-0.001032989995800084	0.00035463591817903645	0.004761753494401615
-0.001032919995800084	0.00025425451909344063	0.004301202108675823
-0.001032849995800084	-0.00036187705397466326	0.004607629535255239
-0.001032779995800084	6.740229325264438e-05	0.00909153905380612
-0.001032709995800084	0.0003256447090985112	0.010931292402464748
-0.001032639995800084	0.0001230286264129241	0.010634914246046089
-0.001032569995800084	0.0007570945482264021	0.008193957954293575
-0.001032499995800084	9.588608880436638e-05	0.006352658333213616
-0.001032429995800084	-7.342045435745059e-06	0.004396443511245509
-0.001032359995800084	9.613359766808235e-05	0.0022868067835440913
-0.001032289995800084	5.3718227986164916e-05	0.004335390058031255
-0.001032219995800084	0.00015074340598217716	-0.0012511536574132528
-0.001032149995800084	0.0001402353250902276	0.0003391610487131223
-0.001032079995800084	-0.0002981529158391655	0.00014469746355494297
-0.001032009995800084	-0.0005964136731086007	0.0001496196705362684
-0.001031939995800084	-2.2835279377544085e-06	-0.0010185240273843427
-0.001031869995800084	-3.604847748373287e-05	0.0005575698153805574
-0.001031799995800084	-0.000387801386613295	0.002713993801429208
-0.001031729995800084	-0.0004130133832990007	0.0005524922311355742
-0.001031659995800084	-9.76221042210949e-05	0.0027745540409112555
-0.001031589995800084	-0.0003682437338967994	0.00028087072879717366
-0.001031519995800084	0.0001874148275275272	-0.0020652896604899554
-0.001031449995800084	0.0003412263483586162	-0.0016226341245748482
-0.001031379995800084	0.00015527669704011677	0.00017610104338566
-0.001031309995800084	0.0001309611405808706	-0.0020742070205819188
-0.001031239995800084	-0.0005414571073610226	0.0005398928664898315
-0.001031169995800084	-0.0004327251848435364	-0.0017895280136838699
-0.001031099995800084	0.0001237372237850553	-0.006131260097765089
-0.001031029995800084	0.00032809823892910055	-0.0024291786516928236
-0.001030959995800084	0.00039052968772993596	-0.0028294971798712267
-0.001030889995800084	0.0003456879499092586	-0.0009571315134396248
-0.001030819995800084	0.0002516992310962073	0.00040662075988638684
-0.001030749995800084	0.00010751059429061941	0.004501276977674077
-0.001030679995800084	-0.0003940976500916863	0.0061814816580533834
-0.001030609995800084	-0.0002605397027198823	0.0030744824687918572
-0.001030539995800084	-8.125686145435288e-05	0.004995455877296155
-0.001030469995800084	-0.0002554644365783654	0.0050447615038322355
-0.001030399995800084	-0.0002194729783438265	0.0056042541931408795
-0.001030329995800084	-0.0002566962912264854	0.0049647955431713214
-0.001030259995800084	-0.00040175180075213	0.007011352219608563
-0.001030189995800084	-0.00034408872210503873	0.004150978293682898
-0.001030119995800084	-0.0008200742663003722	0.0032671243694046663
-0.001030049995800084	-0.000850130110931268	0.0025173461380550936
-0.001029979995800084	-0.00019804705994377122	0.0025787669729995908
-0.001029909995800084	-0.00018427135030189872	-0.003845530688077224
-0.001029839995800084	-6.92674395030247e-05	-0.002197465190599588
-0.001029769995800084	0.0001922053504326473	-0.0016621959029711744
-0.001029699995800084	0.0006379370072973111	0.00036897657413516365
-0.001029629995800084	0.00014796051250188865	0.0001276213727110075
-0.001029559995800084	0.00011704669294436408	-0.0019873387812013796
-0.001029489995800084	0.00039104464857522185	-0.0020372521675279215
-0.001029419995800084	0.0004101644189531329	-0.0017423825608067817
-0.001029349995800084	-3.890848786393482e-05	-0.0017180462646658621
-0.001029279995800084	8.0942945820876e-05	0.005013983058366685
-0.001029209995800084	-0.00021512425267107864	0.002037731146755748
-0.001029139995800084	-9.905466164353621e-05	0.001026407640450843
-0.001029069995800084	-0.0002503214347392673	0.0004542615339826992
-0.001028999995800084	-7.487532289865912e-05	-0.0006550851274302532
-0.001028929995800084	-0.00021089614232776822	0.001166862815028967
-0.001028859995800084	-0.0001713186150063268	0.003871950861960603
-0.001028789995800084	-7.031716163507097e-06	-0.0006131616093115928
-0.001028719995800084	-0.00014336525239313453	0.0025495289769103336
-0.001028649995800084	1.5526080154537603e-05	0.0010214319357928572
-0.001028579995800084	-1.241580599979388e-05	-0.0010237244145207115
-0.001028509995800084	-0.00010275506897151211	-3.312453320165885e-06
-0.001028439995800084	-5.1545983701473606e-05	-0.0018493936818121267
-0.001028369995800084	7.523134991492748e-05	-0.0004996449364815997
-0.001028299995800084	-2.3550777739239394e-05	-0.0040242430576229
-0.001028229995800084	-0.0002077730510928833	-0.0031549988163065714
-0.001028159995800084	-3.373064493731098e-05	-0.004484083235448494
-0.001028089995800084	-0.00041594882754736643	-0.004961273702513157
-0.001028019995800084	-0.000474445698576493	-0.0048637025312964315
-0.001027949995800084	-0.0007624783261109318	-0.0019134998070391796
-0.001027879995800084	-0.0007974313664937124	-0.0018577364286567744
-0.001027809995800084	-0.0006327950403922569	-0.0026428232918803015
-0.001027739995800084	-0.00038051324874388657	-0.004021052465373842
-0.001027669995800084	-0.0004110909567406977	0.000601013691623895
-0.001027599995800084	-0.00042120563039603747	0.0019573178523251142
-0.001027529995800084	0.00022769232140511714	0.00826066955989512
-0.001027459995800084	0.00028023973779501567	0.003978159943292429
-0.001027389995800084	0.00046724594636653703	0.0017040192669074991
-0.001027319995800084	0.00020718043967896335	0.0039460629576984416
-0.001027249995800084	0.0004342609505029284	0.0052939493661563145
-0.001027179995800084	0.00026378878336283943	0.002737187548130871
-0.001027109995800084	7.14587049926974e-05	0.002414819703016202
-0.001027039995800084	0.00019435256936579563	0.0012356432620825666
-0.001026969995800084	-0.000198493945052928	-0.00138259326132355
-0.001026899995800084	-0.00011882194748440844	0.001318756304025623
-0.001026829995800084	-0.00023145984027909586	0.00436186236426195
-0.001026759995800084	-0.00014780571365637736	0.0043892700447465335
-0.001026689995800084	0.0001825269891737212	0.0016726433690491995
-0.001026619995800084	0.0003071468197218237	0.0031803864719689248
-0.001026549995800084	0.00023404316975862257	0.0014400283093579974
-0.001026479995800084	0.00048460541998175037	0.0045098349724944885
-0.001026409995800084	0.0004015585851741815	-0.0009500966985779816
-0.001026339995800084	0.0005126152318972884	-0.00013747979737387505
-0.001026269995800084	0.0001669603818831819	0.003758688624717006
-0.001026199995800084	0.00040985669782634646	0.002936416665044768
-0.001026129995800084	0.0007479957345213643	0.0028305945440452148
-0.001026059995800084	0.00037831621233890326	0.003757741842771825
-0.001025989995800084	-0.00011782514098726332	0.0039234474071329385
-0.001025919995800084	-8.693137325603284e-05	-0.003674314697502003
-0.001025849995800084	-0.00012488875249720905	-0.004685972937716738
-0.001025779995800084	0.0002056169302791962	-0.004019320843199854
-0.001025709995800084	0.0006034449765256354	0.0019365391590469147
-0.001025639995800084	0.00040850538567151006	0.003162277558179611
-0.001025569995800084	0.0005280817857313919	0.0019187480189875477
-0.001025499995800084	0.00012865675942721742	0.004078633839649159
-0.001025429995800084	-0.00015765227763791932	0.006753943465655613
-0.001025359995800084	-0.0002870488388218218	-0.0004838585714338244
-0.001025289995800084	0.00014549413963306875	0.005389336658824121
-0.001025219995800084	0.0003531546171127194	0.0031679387271896617
-0.001025149995800084	0.0004856938667164239	0.003000885190888673
-0.001025079995800084	0.00036031463118066067	0.0027896655279903834
-0.001025009995800084	0.0005302722733383483	0.0037040362186766657
-0.001024939995800084	0.00038803002675649566	0.0032063091408824273
-0.001024869995800084	0.0005315640532137755	0.006207845575454575
-0.001024799995800084	0.0006135857542224587	0.010804221666202513
-0.001024729995800084	0.0002682623356781168	0.006701685336165514
-0.001024659995800084	0.00015167243838718337	0.004130540363218474
-0.001024589995800084	0.00038570818996976536	0.003847685164697857
-0.001024519995800084	0.00014004038689010784	0.0007755548192646442
-0.001024449995800084	-0.00028763780887956265	0.003009928497661414
-0.001024379995800084	-0.000344099027580378	4.487194105850323e-05
-0.001024309995800084	-0.00031642498435722295	0.003161210947196347
-0.001024239995800084	-4.88245959760424e-05	-0.0008186531605406453
-0.001024169995800084	-8.987310232112546e-05	0.00016114019448200986
-0.001024099995800084	0.00019314138620337538	0.0024153345756711664
-0.001024029995800084	-0.0004639912160595831	-0.00036860267139474085
-0.001023959995800084	-6.478670515907028e-05	0.005314453840486063
-0.001023889995800084	0.00012875170318104662	0.0015705019857050688
-0.001023819995800084	0.00021326124302718688	0.001263680934965362
-0.001023749995800084	0.0003238579165241579	0.0021660967903164544
-0.001023679995800084	0.00010750978419062146	-0.0009221786224149558
-0.001023609995800084	0.00032113450014803577	-0.003871592166685865
-0.001023539995800084	0.00016538001714647846	-0.000471124397538785
-0.001023469995800084	0.00030025691906356125	0.00039937966964287153
-0.001023399995800084	6.738878693215868e-05	-0.0019990508684051243
-0.001023329995800084	2.6408638798387846e-05	-0.0038046732681722454
-0.001023259995800084	0.0001617926280380597	-0.00012467856554872406
-0.001023189995800084	0.00047547147609291443	-0.0023608760497774396
-0.001023119995800084	9.722954942912142e-05	-0.003714798504773006
-0.001023049995800084	0.00019577112684661356	-0.005343617962105223
-0.001022979995800084	-0.0001893508196254508	-0.008094481094513068
-0.001022909995800084	-0.000437935528137476	-0.003315034262318057
-0.001022839995800084	-0.0006526234962841293	-0.00337836705749656
-0.001022769995800084	-0.00030328325553249767	0.0006426203386714274
-0.001022699995800084	-0.00017513111351355714	-0.0009059137341378527
-0.001022629995800084	-0.00022629906500985967	0.0009309349826764809
-0.001022559995800084	0.0003176527905714599	-0.0012109482688615126
-0.001022489995800084	-0.00039788138020266253	0.0005037227049727684
-0.001022419995800084	-0.0001491190445294948	0.0014638474145922925
-0.001022349995800084	-0.0001596110495052864	0.001753307382022414
-0.001022279995800084	-0.00013473995245513544	7.629870821138328e-05
-0.001022209995800084	0.0005895629501431478	0.0035023903766122372
-0.001022139995800084	0.0006289218908767589	0.004530426930387325
-0.001022069995800084	0.0004002544534517741	0.008286139467574682
-0.001021999995800084	0.000291973721216167	0.004268883043459986
-0.001021929995800084	0.0006999158378632271	0.007075935737923038
-0.001021859995800084	0.0008261325798762383	0.004530833132819429
-0.001021789995800084	0.0008176681706506107	0.0008520786143376326
-0.001021719995800084	0.0006882900728030188	-0.00028882133107822563
-0.001021649995800084	0.0007313827278997649	-0.0005187766247125778
-0.001021579995800084	0.0010737170096785074	0.0028349954860893865
-0.001021509995800084	0.0009088213767718133	0.004482313663090309
-0.001021439995800084	0.0005516637050650354	0.001872874289390584
-0.001021369995800084	0.0006455680291202614	0.003326916666010759
-0.001021299995800084	0.0005424754470755964	0.0032751219377892787
-0.001021229995800084	0.0003924122852809095	0.003897900920625194
-0.001021159995800084	0.0004940622483561043	0.0029385700385760804
-0.001021089995800084	0.0002596728342254196	0.004696430722768841
-0.001021019995800084	-6.328703813310444e-05	6.8898006644225e-05
-0.001020949995800084	-0.0006645360404567169	-0.0010932762807721642
-0.001020879995800084	-0.00046425367408384845	0.0004276533782893948
-0.001020809995800084	2.544584876698112e-05	0.000559630669959274
-0.001020739995800084	0.00012654871283431234	0.0034619662768431486
-0.001020669995800084	-0.00027727191928740894	-3.738766566815627e-06
-0.001020599995800084	-0.0002935307416142797	0.0011895025560948898
-0.001020529995800084	-9.547765435134494e-05	0.0003211191423438958
-0.001020459995800084	-0.0005220944871390485	-0.000525746444901625
-0.001020389995800084	-0.00028799060686222476	-0.0003289302475811891
-0.001020319995800084	-0.0004935188236135256	0.0008854171377583998
-0.001020249995800084	-0.00040424593885442147	0.00415293267239799
-0.001020179995800084	-0.00032880382423111187	0.0020455852616813575
-0.001020109995800084	2.3273309279786066e-05	0.004841378000048598
-0.001020039995800084	8.794777728680575e-05	0.006842786906725439
-0.001019969995800084	-0.00026560808479961494	0.00331104244046704
-0.001019899995800084	-0.000317993298779095	0.0016346551895743161
-0.001019829995800084	1.3087543066065821e-05	0.004060531208569121
-0.001019759995800084	-0.0001726644510313998	0.0018475916748756924
-0.001019689995800084	5.474780376021555e-05	0.0020398285687672608
-0.001019619995800084	0.0005011854411650088	0.003623495272721254
-0.001019549995800084	0.0002501639312634679	0.0017885295092283245
-0.001019479995800084	0.00030859623401807945	0.0004916231066339628
-0.001019409995800084	0.00031579696563478884	0.0020358016867064815
-0.001019339995800084	0.000412042880188675	0.0028911713786610544
-0.001019269995800084	0.00020312392406441075	0.0016332395425447059
-0.001019199995800084	-2.0826704505825294e-05	0.00022192425275839722
-0.001019129995800084	-0.00023395727434650623	-0.0012573944352010625
-0.001019059995800084	-0.00011109282783309298	-0.0014496081244522957
-0.001018989995800084	0.0004989192551774764	-0.0028271640850282822
-0.001018919995800084	0.0006066943480513143	-0.0023323655004649255
-0.001018849995800084	7.86471154765226e-05	0.001210578345642728
-0.001018779995800084	-0.0001456116669438582	0.0007260017021800989
-0.001018709995800084	-0.00034690372427757403	0.00282731393852635
-0.001018639995800084	0.00035749787908302244	-0.00017588954540715069
-0.001018569995800084	0.0006134130709447046	-0.00091577691275807
-0.001018499995800084	0.00048281912154855995	0.003244409468228838
-0.001018429995800084	0.00039096108069135225	0.004468149247090824
-0.001018359995800084	-0.00012293685488133294	0.005552623348045986
-0.001018289995800084	0.0007584088651071794	0.006009082392762208
-0.001018219995800084	0.0006146749075992642	0.0064804030492013635
-0.001018149995800084	-1.9076475679705287e-06	0.0068143997576398585
-0.001018079995800084	0.000646156163872988	0.005886980489903793
-0.001018009995800084	-0.0002095675340308226	0.004331789536332662
-0.001017939995800084	-0.00013708289620427958	0.005942969598196864
-0.001017869995800084	0.00013003330463743962	0.0013221025960272951
-0.001017799995800084	-0.00036055450461313623	0.0030176226577614314
-0.001017729995800084	-6.545581813376438e-05	0.002784327081397384
-0.001017659995800084	5.827773048352422e-06	0.00043295150870435473
-0.001017589995800084	-0.0002790462286276614	-4.828481003546869e-05
-0.001017519995800084	0.0002836442208260949	-0.0014659552024060525
-0.001017449995800084	0.0006355919058680143	-0.005857860960009387
-0.001017379995800084	0.00011970638802722254	-0.003145676690948888
-0.001017309995800084	-6.219659965735746e-06	0.0011644258076868778
-0.001017239995800084	0.00026335429862020895	0.0018529330160061814
-0.001017169995800084	0.00028257434727573856	0.0023552806424374712
-0.001017099995800084	0.000440785034339903	0.0021315764907637717
-0.001017029995800084	0.0008736327282511271	0.0047699687318317205
-0.001016959995800084	0.0006618147435913797	0.006264170779721632
-0.001016889995800084	0.0007798493025072527	0.003084855597661876
-0.001016819995800084	0.0004372919710042831	0.0032199675053280856
-0.001016749995800084	0.00010963515456537881	0.0015621759420109277
-0.001016679995800084	-0.0001227167963154035	-0.00015949184634265418
-0.001016609995800084	0.00027633846087763764	3.7961521214918887e-07
-0.001016539995800084	5.034334289318225e-05	4.2979480863822885e-05
-0.001016469995800084	-0.0001923236926639736	0.0012177656082468192
-0.001016399995800084	-0.0005204254499300586	0.002157152231740368
-0.001016329995800084	0.00027090753388656606	0.0015081373110466792
-0.001016259995800084	0.00021944130043741135	-0.001972785660882336
-0.001016189995800084	4.772502450977963e-05	0.0005741607416917928
-0.001016119995800084	0.0002034422743388797	-0.0013008350587555089
-0.001016049995800084	-0.000736705935922061	0.0005701214827321709
-0.001015979995800084	-0.00035666307215045186	0.0009952718905371118
-0.001015909995800084	-0.00043590614076429194	-0.0008354674347995874
-0.001015839995800084	-0.0006249813305023389	-0.0036012650714071777
-0.001015769995800084	-0.00045434185488008906	-0.0012825019423660124
-0.001015699995800084	0.00011205049995370986	0.0032103766571900225
-0.001015629995800084	-0.0003699002029220223	0.005416461778208779
-0.001015559995800084	-0.000324344208461922	0.005507973209683559
-0.001015489995800084	-0.0004771274544843182	0.004747120403909151
-0.001015419995800084	-0.00031465751749138723	0.002185814747887296
-0.001015349995800084	0.00040050612963097215	0.003202498806687529
-0.001015279995800084	0.0003034072564350406	0.00815696333518448
-0.001015209995800084	-7.974249014066457e-05	0.005079623667778326
-0.001015139995800084	-0.00026857097042627665	0.006545162209084548
-0.001015069995800084	0.0005598209756459558	0.0020617301425996447
-0.001014999995800084	0.0003670839321658898	-0.001143215767300783
-0.001014929995800084	0.00040850139745730695	0.00038328179204199
-0.001014859995800084	0.0003172305200655573	0.0015279053781025213
-0.001014789995800084	0.00031199190279473064	0.002629897169737092
-0.001014719995800084	0.0007013729843755619	0.004272097341687115
-0.001014649995800084	0.000522385553497009	0.008485108068238394
-0.001014579995800084	-7.793287277390111e-05	0.008140234975482502
-0.001014509995800084	0.0006418390406097449	0.007260142821834214
-0.001014439995800084	0.00017791317590118525	0.004918079561703118
-0.001014369995800084	0.0008953569903669974	0.007537464457780156
-0.001014299995800084	0.0007257311746180514	0.008803990537162996
-0.001014229995800084	0.0005113862031105333	0.007868399654156566
-0.001014159995800084	0.00025701725443755816	0.0046748448327789145
-0.001014089995800084	5.605252947070126e-06	0.0032193746744439986
-0.001014019995800084	-7.916097063867991e-05	0.00781652416191345
-0.001013949995800084	0.0001225497868021339	-0.0005887729827029003
-0.001013879995800084	-5.686329559565423e-05	-0.002845782111972395
-0.001013809995800084	4.924219014500464e-05	0.0005576094813523975
-0.001013739995800084	0.0005900516815396336	-0.0032331140828690454
-0.001013669995800084	0.0005256743371214066	0.0050915228448438704
-0.001013599995800084	0.0008842652788612055	0.0005325053119588883
-0.001013529995800084	0.0005060088344334633	-0.002099741035379582
-0.001013459995800084	0.0002112337164508545	0.0016558612724990025
-0.001013389995800084	0.0003059750323828762	0.001100472237973683
-0.001013319995800084	0.00017728210999219085	0.003145090770616453
-0.001013249995800084	0.0001832447712787028	0.0034765352702564004
-0.001013179995800084	-0.0002651278357759543	0.0027239287185203236
-0.001013109995800084	-0.00024275218511616146	0.0043980900235780695
-0.001013039995800084	-0.00039917975762128314	0.00134296091668317
-0.001012969995800084	-0.0004867630049244519	0.0052791918316167
-0.001012899995800084	-0.00109920120253491	0.009252729432153679
-0.001012829995800084	-0.000541097497204689	0.005634633201588945
-0.001012759995800084	-0.0004790918942989611	0.003889727113720519
-0.001012689995800084	-0.000750603437953737	0.00368971737899335
-0.001012619995800084	-9.588655111404123e-05	0.004821350961123725
-0.001012549995800084	0.00018607495204812544	0.001686890540407541
-0.001012479995800084	-8.712063565354859e-05	-0.0012410885134870625
-0.001012409995800084	-0.00019318596472543318	0.001796881045815017
-0.001012339995800084	7.087134852505799e-07	0.003502327101913238
-0.001012269995800084	0.0003104193330301867	0.0035858713962669646
-0.001012199995800084	0.0002068908123905347	0.00427905261281138
-0.001012129995800084	0.00019522540575899388	0.002092638822436867
-0.001012059995800084	0.00024563595806903146	0.000582949723928013
-0.001011989995800084	0.0005869170608084422	0.0026223137958237357
-0.001011919995800084	0.00038119313672953226	0.00015926576677953994
-0.001011849995800084	0.0004980705918156742	0.0017539360141865061
-0.001011779995800084	0.00010763689860961869	0.0003830861296935569
-0.001011709995800084	0.00010074511998145921	-0.0021019348372838765
-0.001011639995800084	-0.00018791642894197595	0.000609291471802705
-0.001011569995800084	-0.00027765335480332023	-0.0009880053495874774
-0.001011499995800084	8.440614863253421e-05	-0.001566949475092445
-0.001011429995800084	0.0003066030946865557	-0.0035992334255170533
-0.001011359995800084	0.0006441223761677119	0.00044144431432283185
-0.001011289995800084	-0.00013952439082579209	-0.0023238826381589296
-0.001011219995800084	0.00022771279427950133	3.2765993156365974e-05
-0.001011149995800084	0.00015945108137931205	-0.00011082126987478676
-0.001011079995800084	0.00024331623774365732	-1.3602244208679008e-05
-0.001011009995800084	3.101167644914995e-05	-0.0018426470620090019
-0.001010939995800084	0.0002534597786060993	0.0006980300612379791
-0.001010869995800084	9.301914110076729e-05	-0.00024636633444508776
-0.001010799995800084	-1.0123352629294411e-05	0.0023670983918436714
-0.001010729995800084	-0.0002687324326135477	0.0006358194518286137
-0.001010659995800084	-4.645196065123973e-05	0.004661407236051449
-0.001010589995800084	-7.528994720893122e-05	0.003188703111143748
-0.001010519995800084	0.00014980215258587591	0.00832415764585233
-0.001010449995800084	-0.00012310076737788434	0.00788810093637521
-0.001010379995800084	0.00033518937546699957	0.009033955377906416
-0.001010309995800084	-5.547567465762252e-07	0.008610477609367827
-0.001010239995800084	0.0003570857916526444	0.005114779324603145
-0.001010169995800084	1.8894189165322996e-05	0.003769963167035128
-0.001010099995800084	0.00032215705454596144	0.0013240881599400286
-0.001010029995800084	0.0005764686538760423	0.0011342005747456156
-0.001009959995800084	0.0007750989795288454	0.0020070446881845566
-0.001009889995800084	0.0007321040377912036	0.002481395271851097
-0.001009819995800084	0.0003292495141811244	0.00048670981069532315
-0.001009749995800084	0.0005763179221001174	0.00031315769784290943
-0.001009679995800084	0.0005009023452954245	-0.002098393333347734
-0.001009609995800084	0.0007073176411872445	-0.0011625036887506265
-0.001009539995800084	0.00043912938096563097	-0.0014754285395086524
-0.001009469995800084	0.000856367751056543	-0.000256143284853295
-0.001009399995800084	0.0006040250735911943	-0.00360881249732159
-0.001009329995800084	0.0005732222799471873	-0.0021941942029400723
-0.001009259995800084	0.0008727968264286665	6.662175885137532e-05
-0.001009189995800084	0.0012071124219382092	0.0020059715251590877
-0.001009119995800084	0.00045847979323283627	0.000649349755682408
-0.001009049995800084	0.0005164146925613496	-6.961552395708456e-06
-0.001008979995800084	0.00035832897217980074	0.0013275015297362124
-0.001008909995800084	0.00010881365605403924	0.002500223178987229
-0.001008839995800084	0.00032193169328977576	0.002427982994592951
-0.001008769995800084	4.820334613882417e-05	0.0005256260547110342
-0.001008699995800084	0.00017233099193554772	-0.0020744972404610046
-0.001008629995800084	-0.00031433863583421985	-0.00010615063252131284
-0.001008559995800084	0.00017807746339502736	0.0005088976203615055
-0.001008489995800084	0.00016625277454877037	0.0002187774301279659
-0.001008419995800084	-0.00035815579414726285	-0.002806946106239972
-0.001008349995800084	-0.0005312549655060047	-0.001306437221441321
-0.001008279995800084	-0.00011008148042980589	0.003064055825470663
-0.001008209995800084	-0.0004859392092996054	0.002623014155765856
-0.001008139995800084	-0.0002144303615726899	0.0010627050919923815
-0.001008069995800084	0.00016326790056125435	0.004609055014831827
-0.001007999995800084	-0.0002449540321719211	0.00580002968462667
-0.001007929995800084	-0.00034805774249028803	0.0026928705926493107
-0.001007859995800084	-0.0002779417277880126	0.004941669839352629
-0.001007789995800084	-0.00015199233757811432	0.007092810006899782
-0.001007719995800084	-8.424632877119086e-05	0.007730733532704262
-0.001007649995800084	-0.00010903121643641036	0.0037504002978731715
-0.001007579995800084	1.661900940205917e-05	0.0066524460296587895
-0.001007509995800084	0.0002060757225646919	0.00741513975131699
-0.001007439995800084	0.0002243305560652288	0.0025122458990054185
-0.001007369995800084	7.521498789342168e-05	0.0012600954687249095
-0.001007299995800084	0.00010985437951920115	-3.2815364641177716e-05
-0.001007229995800084	0.000563444270943212	-0.0009041376942568178
[truncated: 30,769 more rows]
