# Supplementary material for: NRV: An open framework for in silico evaluation of peripheral nerve electrical stimulation strategies
Source: PLoS Comput Biol. 2024 Jul 12;20(7):e1011826. doi: 10.1371/journal.pcbi.1011826 (PMC11268605; doi:10.1371/journal.pcbi.1011826)
Supplement: S5 Archive — Python scripts and data files required to create and run the optimization problem, analyze the results, and translate the results to the neurostimulator. (ZIP) [file pcbi.1011826.s014.zip › S5_Archive/results/energy_optim_pso_biphasic.json]

{"__NRVObject__": true, "nrv_type": "optim_results", "optimization_parameters": {"__NRVObject__": true, "nrv_type": "PSO_optimizer", "_method": "PSO", "swarm_optimizer": true, "n_particles": 20, "dimensions": 2, "options": {"c1": 0.65, "c2": 0.65, "w": 0.8, "k": 5, "p": 1}, "maxiter": 60, "n_processes": null, "bounds": [[0, 100], [0.05, 0.5]], "init_pos": null, "print_time": false, "opt_type": "local", "static": false, "ftol": null, "ftol_iter": 1, "bh_strategy": "nearest", "oh_strategy": null, "save_results": false, "saving_file": "pso_results.json", "comment": "pulse"}, "date": "Wed Dec 20 21:22:32 2023", "status": "Completed", "comment": "pulse", "nit": 60, "nfev": 1200, "best_position": [11.154271244710253, 0.2433581802089741], "x": [11.154271244710253, 0.2433581802089741], "best_cost": 0.30282549437380907, "optimization_time": 3731.535776096396, "cost_history": [0.5564353560788032, 0.5564353560788032, 0.5564353560788032, 0.5564353560788032, 0.5564353560788032, 0.5564353560788032, 0.5564353560788032, 0.4867194090339794, 0.4867194090339794, 0.4867194090339794, 0.47673330174778294, 0.47673330174778294, 0.47673330174778294, 0.3411426330117524, 0.3411426330117524, 0.32780167146070144, 0.32780167146070144, 0.32780167146070144, 0.32780167146070144, 0.3182612850079559, 0.3182612850079559, 0.3182612850079559, 0.3182612850079559, 0.3182612850079559, 0.31402713553272005, 0.31193084191013504, 0.31193084191013504, 0.31193084191013504, 0.31193084191013504, 0.31193084191013504, 0.31193084191013504, 0.31193084191013504, 0.31193084191013504, 0.3053623571448346, 0.30359719649801925, 0.30359719649801925, 0.30359719649801925, 0.30359719649801925, 0.30359719649801925, 0.30359719649801925, 0.30359719649801925, 0.30359719649801925, 0.30359719649801925, 0.30359719649801925, 0.30359719649801925, 0.30359719649801925, 0.30359719649801925, 0.30282549437380907, 0.30282549437380907, 0.30282549437380907, 0.30282549437380907, 0.30282549437380907, 0.30282549437380907, 0.30282549437380907, 0.30282549437380907, 0.30282549437380907, 0.30282549437380907, 0.30282549437380907, 0.30282549437380907, 0.30282549437380907], "neighbor_bestc": [0.5564353560788032, 0.5564353560788032, 0.5564353560788032, 0.5564353560788032, 0.5564353560788032, 0.5564353560788032, 0.5564353560788032, 0.4867194090339794, 0.4867194090339794, 0.4867194090339794, 0.47673330174778294, 0.47673330174778294, 0.47673330174778294, 0.3411426330117524, 0.3411426330117524, 0.32780167146070144, 0.32780167146070144, 0.32780167146070144, 0.32780167146070144, 0.3182612850079559, 0.3182612850079559, 0.3182612850079559, 0.3182612850079559, 0.3182612850079559, 0.31402713553272005, 0.31193084191013504, 0.31193084191013504, 0.31193084191013504, 0.31193084191013504, 0.31193084191013504, 0.31193084191013504, 0.31193084191013504, 0.31193084191013504, 0.3053623571448346, 0.30359719649801925, 0.30359719649801925, 0.30359719649801925, 0.30359719649801925, 0.30359719649801925, 0.30359719649801925, 0.30359719649801925, 0.30359719649801925, 0.30359719649801925, 0.30359719649801925, 0.30359719649801925, 0.30359719649801925, 0.30359719649801925, 0.30282549437380907, 0.30282549437380907, 0.30282549437380907, 0.30282549437380907, 0.30282549437380907, 0.30282549437380907, 0.30282549437380907, 0.30282549437380907, 0.30282549437380907, 0.30282549437380907, 0.30282549437380907, 0.30282549437380907, 0.30282549437380907], "personal_bestc": [23.22000598825254, 6.6978124416281535, 6.505260209038218, 5.909796083660947, 4.382736238770739, 2.8675386941460226, 1.9455988725051903, 1.3244046859527585, 1.1298326979636015, 1.0953307564673909, 0.9626526754274828, 0.8950867592689409, 0.8339834765718239, 0.7746442618250363, 0.7341833027525047, 0.6908214890714565, 0.6722584160265237, 0.6429842242693112, 0.6168290271811607, 0.6016604873396721, 0.5875835316477845, 0.5708222851398743, 0.5567043163881692, 0.5465877038234161, 0.5292308755823818, 0.5187884152704498, 0.5038509126105102, 0.48622095258551157, 0.46260284511849353, 0.45823114542322063, 0.45762790529111463, 0.4475207919865934, 0.44716852133382057, 0.44256110236690416, 0.4408656112111048, 0.4403665728979315, 0.44033084656211435, 0.439450710495134, 0.4356371233920239, 0.43535401881499275, 0.4349538572818707, 0.432078932902823, 0.43170142569160064, 0.4316653404848269, 0.4287111638348692, 0.42849761192554753, 0.42760272574070485, 0.42730445565330283, 0.42636012078040586, 0.42475529272828777, 0.42372021506853513, 0.42269855648303045, 0.421104552909244, 0.42103920620983554, 0.4209904586671661, 0.4207964005298261, 0.4200483873006166, 0.41999554188562593, 0.41999387383496034, 0.4190845955125469], "position1": [[60.55775643937567, 0.2810599823337298], [59.6989552861839, 0.5], [58.79206615166638, 0.5], [58.97489352122572, 0.5], [59.25733740802286, 0.44646922040403564], [59.57357838850829, 0.17713017912330847], [59.710533087250326, 0.05], [59.230178646064346, 0.05], [58.2446324272905, 0.05], [57.24512846440457, 0.05], [56.19747000254138, 0.05], [55.062437220784744, 0.05], [53.63223706201467, 0.05], [52.41109061557517, 0.05], [51.27816270278677, 0.05], [50.180463543894156, 0.05], [48.73209180983895, 0.05], [47.226327436154406, 0.05], [45.973641408382335, 0.05], [44.679364151108004, 0.05], [43.572433212078984, 0.05], [42.417648028128795, 0.05], [41.3309316560177, 0.05], [40.46155855832882, 0.05], [39.57981836196408, 0.05], [38.75729848716596, 0.05], [38.082911556651375, 0.05], [37.03234604962964, 0.05], [34.509216880788074, 0.05], [32.25934736240795, 0.05], [30.459451747703852, 0.05], [30.181216092655703, 0.05], [30.277261360146035, 0.051066332570154985], [31.02346709752476, 0.05187751500301291], [31.477910135645157, 0.05259822593489745], [31.64715455472214, 0.053249320621155866], [30.782356226871066, 0.0536621717584241], [29.91674960498831, 0.05348092321333916], [29.258964675040275, 0.052942981004409057], [29.220107512194932, 0.05198783183536325], [30.351194658455825, 0.05181527872396991], [31.42644629630307, 0.052466060307609884], [32.16650469581076, 0.05331998884676121], [31.467925720972147, 0.05343524775467845], [30.76000682436043, 0.05271216134558081], [30.174727654866036, 0.05168453854095498], [29.80288318558917, 0.05098498116417348], [30.11750093199401, 0.0513229343608234], [30.878217858496384, 0.052110986225753844], [31.404565427664313, 0.05322499819845588], [31.320528341122998, 0.05325934851238103], [30.59154875366598, 0.05241361205314809], [30.11739454672385, 0.051583589664947485], [30.10540148466846, 0.051206523903071566], [30.113746156599607, 0.05171171621583457], [30.595684361597066, 0.05260308005134775], [31.058508411797142, 0.05299304395626362], [31.191061083443916, 0.053257551185474566], [30.852552609476565, 0.05261166491130515], [30.508740615701917, 0.05172528722192651]], "velocity1": [[0.21876934917953672, 0.7524961702186028], [-0.8588011531917696, 0.49263449247291663], [-0.9068891345175201, 0.24256099204166853], [0.18282736955933143, 0.13153939737022344], [0.2824438867971497, -0.05353077959596435], [0.31624098048542465, -0.26933904128072716], [0.13695469874203928, -0.29188202530776397], [-0.48035444118597853, -0.2335056202462112], [-0.9855462187738468, -0.18680449619696896], [-0.9995039628859237, -0.14944359695757517], [-1.0476584618631952, -0.11955487756606015], [-1.1350327817566384, -0.09564390205284812], [-1.4302001587700741, -0.0765151216422785], [-1.2211464464394985, -0.0612120973138228], [-1.1329279127883995, -0.04896967785105824], [-1.0976991588926188, -0.039175742280846595], [-1.4483717340552043, -0.03134059382467728], [-1.5057643736845419, -0.025072475059741823], [-1.252686027772071, -0.02005798004779346], [-1.2942772572743273, -0.01604638403823477], [-1.106930939029022, -0.012837107230587817], [-1.1547851839501864, -0.010269685784470253], [-1.0867163721110995, -0.008215748627576203], [-0.8693730976888796, -0.006572598902060963], [-0.8817401963647351, -0.005258079121648771], [-0.8225198747981198, -0.004206463297319016], [-0.6743869305145899, -0.0033651706378552133], [-1.050565507021735, -0.0026921365102841707], [-2.523129168841562, -0.0021537092082273366], [-2.2498695183801214, -0.0017229673665818694], [-1.7998956147040972, -0.0013783738932654957], [-0.27823565504814907, -0.0011026991146123966], [0.09604526749033135, 0.0010663325701549846], [0.7462057373787256, 0.0008111824328579227], [0.454443038120396, 0.0007207109318845404], [0.1692444190769824, 0.0006510946862584157], [-0.8647983278510729, 0.00041285113726823486], [-0.8656066218827546, -0.00018124854508494182], [-0.6577849299480377, -0.0005379422089301014], [-0.03885716284534396, -0.0009551491690458058], [1.1310871462608936, -0.00017255311139334093], [1.075251637847244, 0.0006507815836399727], [0.7400583995076881, 0.000853928539151322], [-0.6985789748386128, 0.0001152589079172435], [-0.7079188966117169, -0.0007230864090976396], [-0.5852791694943962, -0.001027622804625827], [-0.3718444692768648, -0.0006995573767814957], [0.3146177464048396, 0.0003379531966499199], [0.7607169265023763, 0.0007880518649304427], [0.5263475691679274, 0.0011140119727020377], [-0.08403708654131561, 3.435031392515084e-05], [-0.7289795874570181, -0.000845736459232942], [-0.47415420694212757, -0.0008300223882006047], [-0.01199306205539382, -0.0003770657618759222], [0.00834467193114885, 0.0005051923127630039], [0.48193820499745865, 0.0008913638355131763], [0.46282405020007805, 0.00038996390491587396], [0.13255267164677587, 0.00026450722921094925], [-0.33850847396735007, -0.0006458862741694167], [-0.34381199377464844, -0.0008863776893786438]], "position2": [[59.783664796297366, 0.16799704750937763], [59.5670409132299, 0.5], [58.94224500943058, 0.5], [58.350326053855895, 0.20423920876748575], [58.52093094147091, 0.05], [58.65741485156292, 0.05], [58.69704166073711, 0.05], [58.60298072430665, 0.05], [58.32743125916621, 0.05], [57.64091816017448, 0.05], [56.18769961652426, 0.05], [54.63626282232798, 0.05], [53.13423654497524, 0.05], [51.93261552309305, 0.05], [50.971318705587294, 0.05], [50.13332557081227, 0.05], [49.031791887154874, 0.05], [47.976467255998585, 0.05], [46.766969373742086, 0.05], [45.322952401344104, 0.05], [43.874778284006545, 0.05], [42.62013764456267, 0.05], [41.33706462863168, 0.05], [40.309866362212034, 0.05], [39.34706518746179, 0.05], [38.4778081947933, 0.05], [37.55539838936984, 0.05], [36.446357139857675, 0.05], [33.52273823460226, 0.05], [31.00225880683196, 0.05], [30.09558315522947, 0.05], [30.483119880690598, 0.053500632076100195], [30.7931492610595, 0.05630113773698035], [30.761068266470055, 0.05745720267553112], [30.548466036904113, 0.056262024303698324], [30.322042462152105, 0.05380473695275191], [30.140903602350498, 0.05183890707199478], [30.107884311722774, 0.05135768830541456], [30.202016073507494, 0.05309290003150116], [30.27732148293527, 0.054481069412370436], [30.28252295965267, 0.05456294148023752], [30.21750029054192, 0.05390130361000764], [30.163094708923925, 0.05283487684875193], [30.1540812294789, 0.052192410235580106], [30.16157195117475, 0.0524615369735831], [30.21095857172685, 0.05276259207742355], [30.246069963161492, 0.053154800560552516], [30.227098983955518, 0.05349288492590167], [30.16696129628658, 0.05357975123717877], [30.10546692379289, 0.0534747137487105], [30.08362106030145, 0.05316950809342449], [30.0661443695083, 0.052925343569195676], [30.064368433532007, 0.052904089079218744], [30.077910916657043, 0.05302323823364723], [30.088744903157075, 0.05311855755719001], [30.094060100074866, 0.05314299718268163], [30.081915781525293, 0.05311979501865409], [30.067792445016917, 0.05305300246831804], [30.056493775810214, 0.0529995684280492], [30.05789060711233, 0.05301760783982759]], "velocity2": [[0.10687958439356915, 0.7446032407755606], [-0.21662388306745956, 0.5387583969150775], [-0.624795903799325, 0.07708672044431014], [-0.5919189555746834, -0.29576079123251425], [0.17060488761501105, -0.32458276534968233], [0.13648391009200886, -0.2596662122797459], [0.03962680917419728, -0.20773296982379674], [-0.09406093643046723, -0.1661863758590374], [-0.275549465140439, -0.13294910068722993], [-0.6865130989917325, -0.10635928054978394], [-1.453218543650213, -0.08508742443982716], [-1.551436794196284, -0.06806993955186173], [-1.502026277352741, -0.05445595164148939], [-1.201621021882193, -0.043564761313191515], [-0.9612968175057545, -0.03485180905055321], [-0.8379931347750256, -0.027881447240442572], [-1.1015336836573955, -0.02230515779235406], [-1.0553246311562865, -0.017844126233883248], [-1.2094978822565006, -0.014275300987106599], [-1.4440169723979814, -0.01142024078968528], [-1.4481741173375569, -0.009136192631748224], [-1.2546406394438805, -0.00730895410539858], [-1.2830730159309887, -0.005847163284318864], [-1.0271982664196437, -0.004677730627455092], [-0.9628011747502491, -0.0037421845019640736], [-0.869256992668492, -0.002993747601571259], [-0.9224098054234586, -0.0023949980812570074], [-1.1090412495121642, -0.001915998465005606], [-2.9236189052554167, -0.0015327987720044848], [-2.520479427770298, -0.001226239017603588], [-0.9066756516024925, -0.0009809912140828704], [0.38753672546112927, 0.0035006320761001935], [0.31002938036890343, 0.002800505660880155], [-0.032080994589444564, 0.0011560649385507686], [-0.21260222956594238, -0.001195178371832797], [-0.22642357475200836, -0.0024572873509464124], [-0.1811388598016067, -0.00196582988075713], [-0.03301929062772471, -0.0004812187665802223], [0.09413176178472067, 0.0017352117260865981], [0.07530540942777654, 0.0013881693808692787], [0.00520147671739931, 8.187206786708259e-05], [-0.06502266911075118, -0.000661637870229883], [-0.05440558161799637, -0.0010664267612557033], [-0.009013479445024173, -0.0006424666131718256], [0.007490721695849951, 0.0002691267380029912], [0.04938662055210048, 0.000301055103840449], [0.03511139143464497, 0.0003922084831289663], [-0.018970979205974174, 0.0003380843653491541], [-0.06013768766893782, 8.686631127709636e-05], [-0.06149437249368925, -0.00010503748846827152], [-0.021845863491438106, -0.0003052056552860125], [-0.017476690793150486, -0.00024416452422881], [-0.0017759359762933372, -2.1254489976931028e-05], [0.013542483125037873, 0.00011914915442848306], [0.010833986500030299, 9.531932354278645e-05], [0.0053151969177922444, 2.4439625491619614e-05], [-0.012144318549572992, -2.320216402753928e-05], [-0.014123336508376275, -6.679255033605405e-05], [-0.011298669206701022, -5.343404026884324e-05], [0.0013968313021175292, 1.8039411778390128e-05]], "position3": [[30.087130894070725, 0.061429901922547735], [30.462959128823123, 0.5], [30.624624233667394, 0.5], [30.703270262446154, 0.3492923657737346], [30.164625964557455, 0.05], [29.64590133808858, 0.05], [29.476400243252517, 0.05], [30.004468859731297, 0.05], [30.552881324991898, 0.05], [30.61753428798711, 0.05], [30.14408050020047, 0.05], [29.747114554857383, 0.05], [26.231689551570177, 0.061625769480058594], [26.661268812657433, 0.0698117765887799], [27.004932221527238, 0.07636058227575696], [27.069510513559745, 0.08101583271784124], [26.946875495433307, 0.07389862863482215], [27.762956932722055, 0.05685743292341894], [27.889617141416704, 0.05359703137347949], [27.46460860596185, 0.06335249228182638], [27.031315494656276, 0.07094524588098892], [26.929895602026193, 0.07261232881478895], [27.313922776043892, 0.06899831499090822], [27.64674795443645, 0.06262960479182499], [27.784188675241353, 0.05777671953696051], [27.584836586916484, 0.05677151215423062], [27.3462940439667, 0.058393093713179925], [27.07094270181559, 0.06329307124886273], [26.78208019045919, 0.06724989994909307], [26.517441237742233, 0.0697219223044263], [26.43240809082342, 0.06818620652905162], [26.713600014170247, 0.06283315016524679], [27.034723406793038, 0.059206065008673724], [27.211806075894177, 0.05774906403321566], [27.037606967511437, 0.057723776037827176], [26.729462964816577, 0.06207625194386458], [26.5854709269851, 0.06660916737203178], [26.802431966208985, 0.06912850501476171], [27.01260017232225, 0.0652902339042098], [27.063718794482998, 0.061430043373892775], [27.06742466689504, 0.05933114220574827], [26.95681398421213, 0.06038320608012243], [26.899887056496038, 0.06303210087984881], [26.832803499448545, 0.06514851333155604], [26.776570052802708, 0.06429967686526838], [26.714293190160138, 0.06275858559955472], [26.709615706366016, 0.061720016588609414], [26.794869523463344, 0.06147535252667933], [26.870301349638364, 0.062002192453505654], [26.77209933064433, 0.06262042583189865], [26.618876237090447, 0.06320181273764086], [26.49171482554674, 0.06366699921116005], [26.46496035760678, 0.0638122328123406], [26.50090253966783, 0.06341242653859791], [26.57962208556964, 0.06297092624029883], [26.64707894871166, 0.0627952703115003], [26.68020574422375, 0.06308392150433448], [26.611544294646116, 0.0633525838835996], [26.540739756084086, 0.06353573887928529], [26.475451519316486, 0.06354666490893554]], "velocity3": [[0.46978529344049447, 0.5982556712791092], [0.3758282347523956, 0.47860453702328737], [0.1616651048442729, 0.03043233115752325], [0.07864602877876087, -0.15070763422626537], [-0.5386442978886996, -0.3121291113613639], [-0.5187246264688732, -0.24058709232820996], [-0.16950109483606415, -0.18408511043947715], [0.5280686164787798, -0.1333426889128851], [0.5484124652606002, -0.10229790438551932], [0.06465296299521034, -0.07410046743120223], [-0.47345378778663755, -0.05481164871776337], [-0.39696594534308577, -0.04298103634269882], [-3.515425003287205, 0.011625769480058591], [0.42957926108725597, 0.008186007108721308], [0.3436634088698048, 0.006548805686977047], [0.06457829203250802, 0.004655250442084291], [-0.12263501812643951, -0.007117204083019094], [0.8160814372887479, -0.01704119571140321], [0.12666020869464956, -0.003260401549939451], [-0.42500853545485257, 0.009755460908346898], [-0.4332931113055753, 0.007592753599162546], [-0.10141989263008261, 0.0016670829338000259], [0.38402717401769865, -0.0036140138238807224], [0.3328251783925568, -0.006368710199083231], [0.13744072080490313, -0.004852885254864476], [-0.199352088324867, -0.0010052073827298935], [-0.2385425429497821, 0.0016215815589493091], [-0.27535134215111295, 0.004899977535682798], [-0.28886251135639995, 0.003956828700230337], [-0.26463895271695603, 0.0024720223553332255], [-0.08503314691881239, -0.0015357157753746748], [0.2811919233468281, -0.00535305636380483], [0.321123392622792, -0.0036270851565730687], [0.17708266910113793, -0.0014570009754580598], [-0.17419910838274066, -2.5287995388489112e-05], [-0.30814400269485975, 0.004352475906037408], [-0.14399203783147846, 0.004532915428167193], [0.21696103922388454, 0.002519337642729932], [0.2101682061132673, -0.0038382711105519243], [0.051118622160745725, -0.003860190530317018], [0.0037058724120415665, -0.0020989011681445085], [-0.11061068268290879, 0.001052063874374163], [-0.056926927716092854, 0.002648894799726377], [-0.06708355704749366, 0.00211641245170722], [-0.05623344664583829, -0.000848836466287646], [-0.06227686264256847, -0.001541091265713671], [-0.00467748379412242, -0.0010385690109453], [0.08525381709732988, -0.00024466406193008466], [0.07543182617501876, 0.0005268399268263263], [-0.09820201899403419, 0.0006182333783929938], [-0.15322309355388253, 0.0005813869057422092], [-0.127161411543707, 0.00046518647351919334], [-0.026754467939960627, 0.0001452336011805443], [0.035942182061051035, -0.0003998062737426885], [0.07871954590180723, -0.0004415002982990808], [0.06745686314202116, -0.00017565592879853557], [0.033126795512089816, 0.0002886511928341835], [-0.06866144957763234, 0.0002686623792651285], [-0.07080453856203052, 0.00018315499568568878], [-0.06528823676760133, 1.0926029650254579e-05]], "position4": [[30.306256065103476, 0.15893414393158733], [30.306219374532642, 0.2594917173179833], [30.17842419377755, 0.3284399468507243], [30.07270900652493, 0.2511243849807464], [30.058029420452623, 0.07758380807040133], [30.057832590407248, 0.05], [30.07351392989384, 0.05], [30.094779418019257, 0.05], [30.14260533011691, 0.05], [30.15147741088723, 0.05], [30.127343960134205, 0.05], [30.13559755178757, 0.05], [30.14612936571869, 0.051702424200796716], [30.162358393628534, 0.05974965023108035], [30.178485586625516, 0.06477723740064815], [30.18143482294673, 0.06642206926717341], [30.08865744076827, 0.06690388379855164], [29.837398870827553, 0.06112657802286853], [28.956592388125934, 0.05660389635949126], [28.672772737890234, 0.05366699417652097], [28.072703300665427, 0.054677473488272996], [28.784605928085387, 0.05919490464909002], [28.46158766040961, 0.06410842303546131], [27.895104871880882, 0.06463839061412058], [27.65201679271088, 0.062301896922925024], [27.359950144204422, 0.060431815459632554], [27.23942729408218, 0.06055820532396418], [27.122336170896503, 0.06127791616874678], [26.935517945577516, 0.06306819364215388], [26.66283766061297, 0.06464465220118677], [26.620209999783512, 0.06490862642318357], [26.63065135245069, 0.0642337976933615], [26.666142516975555, 0.06367634122795235], [26.69644956604103, 0.06322203265773255], [26.720695205293406, 0.0628585858015567], [26.72108413165079, 0.0629786103605863], [26.708615191348994, 0.06314937440055532], [26.698640039107556, 0.06328598563253053], [26.69413649824432, 0.06324475764915714], [26.70097613697217, 0.06317042358511629], [26.70644784795445, 0.06311095633388361], [26.710825216740275, 0.06306338253289748], [26.714327111768934, 0.06302532349210857], [26.717128627791862, 0.06299487625947744], [26.718118198786566, 0.06298499609403012], [26.717618020640437, 0.06299485928291927], [26.67766347774709, 0.06304876642371669], [26.63497303880934, 0.06309975368764577], [26.59952996543638, 0.06314243014042244], [26.571175506738008, 0.06317657130264377], [26.548491939779314, 0.06320388423242083], [26.530345086212357, 0.06322573457624249], [26.51582760335879, 0.06324321485129981], [26.504213617075937, 0.06325719907134568], [26.498721543365335, 0.06325613151306701], [26.49700849097115, 0.06324782353443684], [26.507327364409267, 0.06323758067701049], [26.519755036315885, 0.06323110531815175], [26.5288862520993, 0.06322926439618023], [26.53012017235354, 0.06324075082389578]], "velocity4": [[0.14762019228529766, 0.18403482209315125], [-3.669057083451055e-05, 0.10055757338639597], [-0.12779518075509338, 0.06894822953274096], [-0.10571518725261667, -0.07731556186997789], [-0.014679586072307028, -0.17354057691034508], [-0.00019683004537488467, -0.14433311572998692], [0.015681339486592404, -0.11018096406850193], [0.021265488125418886, -0.07844113767701161], [0.047825912097653536, -0.049656303591705545], [0.008872080770320142, -0.028820880942331963], [-0.024133450753027016, -0.008686434842664768], [0.008253591653365967, -0.003817130251441994], [0.010531813931120914, 0.001702424200796713], [0.016229027909845116, 0.008047226030283638], [0.01612719299698275, 0.005027587169567808], [0.0029492363212160026, 0.0016448318665252487], [-0.09277738217846268, 0.00048181453137823254], [-0.25125856994071777, -0.005777305775683111], [-0.8808064827016187, -0.00452268166337727], [-0.2838196502356997, -0.0029369021829702916], [-0.6000694372248074, 0.0010104793117520275], [0.7119026274199611, 0.0045174311608170235], [-0.3230182676757761, 0.004913518386371299], [-0.5664827885287258, 0.0005299675786592699], [-0.24308807916999942, -0.002336493691195554], [-0.2920666485064588, -0.0018700814632924701], [-0.12052285012224159, 0.0001263898643316273], [-0.11709112318567588, 0.0007197108447826027], [-0.1868182253189885, 0.001790277473407093], [-0.27268028496454605, 0.0015764585590328955], [-0.04262766082945774, 0.0002639742219968025], [0.010441352667178438, -0.0006748287298220698], [0.03549116452486484, -0.0005574564654091603], [0.03030704906547356, -0.0004543085702198056], [0.02424563925237885, -0.00036344685617584454], [0.000388926357383532, 0.00012002455902959176], [-0.01246894030179615, 0.00017076403996902156], [-0.00997515224143692, 0.00013661123197521724], [-0.004503540863237436, -4.122798337338411e-05], [0.006839638727850283, -7.43340640408448e-05], [0.005471710982280227, -5.9467251232675836e-05], [0.004377368785824182, -4.757380098614067e-05], [0.003501895028659346, -3.805904078891254e-05], [0.0028015160229274767, -3.0447232631130032e-05], [0.0009895709947061288, -9.88016544732671e-06], [-0.0005001781461311834, 9.863188889147798e-06], [-0.03995454289334921, 5.390714079742748e-05], [-0.04269043893774924, 5.098726392907959e-05], [-0.03544307337296117, 4.2676452776669154e-05], [-0.028354458698368935, 3.414116222133533e-05], [-0.02268356695869515, 2.7312929777068263e-05], [-0.018146853566956122, 2.185034382165461e-05], [-0.014517482853564898, 1.748027505732369e-05], [-0.011613986282851919, 1.3984220045858954e-05], [-0.005492073710600776, -1.0675582786639076e-06], [-0.0017130523941852878, -8.307978630178334e-06], [0.01031887343811806, -1.0242857426340572e-05], [0.012427671906618476, -6.475358858747074e-06], [0.009131215783414977, -1.8409219715091496e-06], [0.0012339202542415153, 1.148642771555291e-05]], "position5": [[55.75781886626442, 0.3044781589496754], [57.212352699432394, 0.24379299939969945], [58.742199191699264, 0.18025967095537027], [59.91713321928359, 0.0737203181347513], [60.54225570898733, 0.05], [61.04235370075031, 0.05], [59.77639234663097, 0.05], [58.119799875224935, 0.05], [56.794525898100105, 0.05], [55.73430671640024, 0.05], [54.88613137104035, 0.05], [54.20759109475244, 0.05], [53.66475887372211, 0.05], [53.060668566992334, 0.05], [52.50313517988492, 0.05], [51.444017520151185, 0.05], [49.21342111663096, 0.05], [47.09940543078558, 0.05], [45.408192882109276, 0.05], [44.05522284316823, 0.05], [42.9728468120154, 0.05], [42.106945987093134, 0.05], [41.41422532715532, 0.05], [40.817822372337865, 0.05], [40.16662485261657, 0.05], [38.92085424414237, 0.05], [37.76230928476645, 0.05], [35.011399115848434, 0.05], [32.117045795052, 0.05], [29.80156313841485, 0.05], [29.566656320467242, 0.05248195424635697], [30.41251463781149, 0.05539035210884442], [31.113627281838486, 0.057468798450661926], [31.289373860063726, 0.05750828773635534], [30.54330917954459, 0.05542920104016084], [29.892396563777375, 0.05365754801761951], [29.7200776000954, 0.053377231169370015], [29.90858546078912, 0.0532622314068184], [30.861634294040257, 0.05430804055071391], [31.27795840965742, 0.0547544739183532], [31.36550944640535, 0.05497917524943684], [30.529852043795895, 0.05467762411481199], [29.821232593013253, 0.05344446236151923], [29.63646952702289, 0.05249612373946014], [29.529316827205378, 0.05333435941854147], [30.010110541767432, 0.05420558958208246], [30.681266828631955, 0.05443733363747603], [30.940437952619913, 0.05460005521270862], [30.52992697734567, 0.05470923543672195], [29.934751109578745, 0.05401916194386373], [29.59307951668615, 0.05338606841741836], [29.7106383671737, 0.053477724127101375], [30.112847697988563, 0.05361318058981155], [30.43310470384974, 0.05346423920473427], [30.442285450653223, 0.05322850823119474], [30.342500809413732, 0.05305536171777355], [30.06657261312354, 0.053126296070575924], [29.852559794962062, 0.053177708651235535], [29.704532010221136, 0.05319647651429833], [29.85051742241394, 0.053190973974746286]], "velocity5": [[0.6450721264682419, 0.048628006263405577], [1.4545338331679725, -0.06068515954997593], [1.5298464922668724, -0.06353332844432918], [1.1749340275843307, -0.10653935282061897], [0.6251224897037353, -0.08769614337549722], [0.5000979917629883, -0.07015691470039778], [-1.2659613541193409, -0.05612553176031823], [-1.6565924714060385, -0.04490042540825459], [-1.325273977124831, -0.03592034032660368], [-1.0602191816998647, -0.028736272261282943], [-0.8481753453598918, -0.022989017809026357], [-0.6785402762879135, -0.018391214247221087], [-0.5428322210303308, -0.01471297139777687], [-0.6040903067297765, -0.011770377118221497], [-0.5575333871074113, -0.009416301694577198], [-1.0591176597337362, -0.007533041355661759], [-2.230596403520223, -0.006026433084529407], [-2.1140156858453776, -0.004821146467623526], [-1.691212548676302, -0.003856917174098821], [-1.3529700389410417, -0.003085533739279057], [-1.0823760311528334, -0.0024684269914232457], [-0.8659008249222668, -0.0019747415931385967], [-0.6927206599378135, -0.0015797932745108775], [-0.5964029548174548, -0.0012638346196087022], [-0.651197519721295, -0.0010110676956869619], [-1.2457706084742026, -0.0008088541565495695], [-1.1585449593759192, -0.0006470833252396556], [-2.750910168918021, -0.0005176666601917245], [-2.8943533207964367, -0.0004141333281533796], [-2.3154826566371494, -0.0003313066625227037], [-0.23490681794760646, 0.002481954246356965], [0.8458583173442494, 0.002908397862487453], [0.7011126440269939, 0.0020784463418175004], [0.17574657822524098, 3.948928569341595e-05], [-0.7460646805191371, -0.0020790866961945056], [-0.6509126157672145, -0.0017716530225413312], [-0.17231896368197513, -0.0002803168482494963], [0.18850786069371972, -0.00011499976255161716], [0.9530488332511399, 0.00104580914389551], [0.4163241156171619, 0.00044643336763928705], [0.08755103674793195, 0.00022470133108363818], [-0.8356574026094572, -0.00030155113462484887], [-0.7086194507826432, -0.001233161753292761], [-0.18476306599036496, -0.0009483386220590941], [-0.1071526998175108, 0.0008382356790813346], [0.48079371456205483, 0.000871230163540986], [0.671156286864524, 0.0002317440553935735], [0.2591711239879569, 0.0001627215752325985], [-0.41051097527424146, 0.00010918022401332691], [-0.5951758677669268, -0.0006900734928582189], [-0.34167159289259696, -0.000633093526445372], [0.11755885048754958, 9.165570968301331e-05], [0.4022093308148637, 0.0001354564627101725], [0.32025700586117595, -0.00014894138507728395], [0.009180746803485296, -0.000235730973539528], [-0.0997846412394917, -0.00017314651342118583], [-0.2759281962901907, 7.093435280237366e-05], [-0.21401281816147968, 5.14125806596128e-05], [-0.14802778474092637, 1.8767863062797456e-05], [0.14598541219280375, -5.502539552047954e-06]], "position6": [[47.513224741505056, 0.18175908933027912], [49.248727828144375, 0.5], [50.47245218155693, 0.4966148379671515], [51.73468195393015, 0.3156863781963597], [31.692587395382805, 0.24465691737347814], [15.633095672109977, 0.1056528898587083], [9.07356855636655, 0.05438511248463289], [12.218306341861794, 0.17624344069148756], [22.38619414874356, 0.30577277687636883], [30.353771664436657, 0.3179602360743057], [34.58051655746481, 0.2068820688128255], [29.73429510726546, 0.09312721794109372], [24.766955205908083, 0.05], [22.222231692100742, 0.05], [17.45628950933458, 0.12004068854333826], [13.643535763121653, 0.17607323937800887], [10.59333276615131, 0.22089928004574536], [10.79982052342372, 0.23505094151831762], [11.594652111196456, 0.22559228907187795], [13.403288790602415, 0.207595653182906], [14.915936648659534, 0.184023099871342], [14.83044896587539, 0.1625736297651509], [13.72295274059191, 0.15669042005446157], [12.538176322966008, 0.16193441945355597], [12.456530344002909, 0.18617907197908218], [11.65545743039522, 0.22959424882037704], [11.014599099509068, 0.2643263902934129], [11.133189023960222, 0.2671993626941888], [11.67551444360237, 0.24252764473211233], [12.099701662600506, 0.21628683097299206], [12.373593474133996, 0.20619107670518547], [12.257420832245964, 0.20285884033210852], [11.86883147186154, 0.21633248792508789], [11.392438308696883, 0.235232436901482], [11.011323778165158, 0.2503523960825973], [10.706432153739778, 0.2624483634274895], [10.688395103270398, 0.2673434617329852], [11.021230518810194, 0.2507257065805435], [11.279619210610921, 0.23732068064721001], [11.375635737084718, 0.23082472791836564], [11.308398894766373, 0.23235043371341046], [10.977142164640608, 0.2492846848563402], [10.73095192595558, 0.2636967556729848], [10.78923155054213, 0.26357288413497587], [10.992972908154185, 0.24989886962910562], [11.169156363013604, 0.23941423065915526], [11.19998287917205, 0.23617070130173293], [11.154271244710253, 0.2433581802089741], [11.117701937140817, 0.24910816333476704], [11.117728587065681, 0.2508073889153886], [11.153522926171089, 0.2481696521286866], [11.182806253620573, 0.24372513681863975], [11.182075090633388, 0.24012232607619083], [11.171334726533276, 0.24035130239371655], [11.147604410786544, 0.24297582426505418], [11.134187843166528, 0.24536871763510784], [11.145300704255181, 0.24615470352480132], [11.15584209111018, 0.24534419820469583], [11.163126204219333, 0.24385281355130928], [11.164866015690883, 0.2422009674008595]], "velocity6": [[0.24861250780276944, 0.5424085162280042], [1.7355030866393184, 0.3669337918615806], [1.2237243534125546, -0.003385162032848499], [1.262229772373214, -0.1809284597707918], [-20.042094558547344, -0.07102946082288156], [-16.059491723272828, -0.13900402751476984], [-6.559527115743428, -0.05126777737407541], [3.144737785495246, 0.12185832820685469], [10.167887806881765, 0.12952933618488124], [7.967577515693096, 0.012187459197936859], [4.226744893028153, -0.11107816726148019], [-4.8462214501993515, -0.11375485087173179], [-4.967339901357379, -0.07519635505585529], [-2.544723513807339, -0.04934684893735146], [-4.76594218276616, 0.07004068854333825], [-3.8127537462129286, 0.056032550834670604], [-3.0502029969703432, 0.04482604066773649], [0.20648775727241142, 0.014151661472572259], [0.7948315877727364, -0.009458652446439673], [1.8086366794059587, -0.01799663588897197], [1.5126478580571183, -0.023572553311564], [-0.08548768278414187, -0.021449470106191085], [-1.1074962252834806, -0.00588320971068935], [-1.1847764176259024, 0.005243999399094409], [-0.08164597896309872, 0.0242446525255262], [-0.8010729136076893, 0.04341517684129486], [-0.6408583308861515, 0.03473214147303589], [0.11858992445115413, 0.002872972400775912], [0.5423254196421476, -0.02467171796207648], [0.42418721899813455, -0.026240813759120254], [0.2738918115334905, -0.01009575426780659], [-0.11617264188803139, -0.0033322363730769458], [-0.3885893603844246, 0.013473647592979357], [-0.4763931631646572, 0.018899948976394097], [-0.3811145305317258, 0.015119959181115278], [-0.30489162442538065, 0.012095967344892223], [-0.018037050469379, 0.004895098305495681], [0.3328354155397951, -0.0166177551524417], [0.25838869180072627, -0.01340502593333349], [0.09601652647379585, -0.006495952728844376], [-0.06723684231834337, 0.001525705795044829], [-0.3312567301257666, 0.016934251142929742], [-0.2461902386850274, 0.014412070816644595], [0.05827962458655067, -0.00012387153800893363], [0.2037413576120543, -0.01367401450587026], [0.17618345485941894, -0.010484638969950371], [0.030826516158445637, -0.0032435293574223354], [-0.045711634461795284, 0.00718747890724117], [-0.03656930756943623, 0.005749983125792936], [2.6649924864537503e-05, 0.0016992255806215573], [0.03579433910540816, -0.0026377367867020025], [0.029283327449483816, -0.004444515310046865], [-0.0007311629871842411, -0.0036028107424489145], [-0.010740364100111165, 0.00022897631752571935], [-0.02373031574673295, 0.002624521871337636], [-0.013416567620016667, 0.0023928933700536714], [0.011112861088654091, 0.0007859858896934846], [0.010541386854999476, -0.0008105053201055005], [0.007284113109152157, -0.0014913846533865457], [0.001739811471549663, -0.0016518461504497724]], "position7": [[6.425106069482444, 0.4904686155909392], [21.391416651589047, 0.5], [35.085978978853554, 0.5], [36.99317589560993, 0.5], [36.672548870350816, 0.3819560618152215], [33.708255824948246, 0.39779918008748594], [24.83797487728806, 0.29608841006448006], [18.966851238288534, 0.06589762487849077], [15.080522611642955, 0.05], [15.836197315093276, 0.05], [17.625880025419182, 0.1814566885040219], [18.364942436049976, 0.2954140070228849], [18.71898360875627, 0.29011470189796157], [17.020736563283343, 0.21480808794386447], [15.304917425025799, 0.14032862595544585], [13.027408534543286, 0.20417393055521635], [11.529702374532995, 0.2551474310151111], [11.494310962895213, 0.2809132846047614], [12.007233573987854, 0.25161974105023704], [13.187421591708324, 0.18298345163916857], [14.1315720058847, 0.1280744201103138], [14.29938448393184, 0.09945583990279004], [13.860678131513087, 0.13773708394379997], [12.989287539321753, 0.20272295360604004], [12.450080789646057, 0.23676241666565492], [12.27912815042417, 0.277947343871483], [11.946650694239622, 0.24080231194942464], [11.674231707903111, 0.18147620195624584], [11.80543805967258, 0.14543915685389408], [11.961003853539962, 0.13984037183005013], [12.48439862495214, 0.16294437594362726], [12.596174993122165, 0.2251866574690779], [12.561052413949433, 0.2511294151122609], [12.263056415339598, 0.2351129751720447], [12.171139641116069, 0.19221496733672724], [12.228412853830388, 0.1834257570296728], [12.071077105315624, 0.20343983235315097], [11.717860702299602, 0.2221998238327671], [11.24941874586733, 0.24479383400760774], [10.84808315696597, 0.26624793272555913], [10.668589335147182, 0.27026339909270736], [10.721499872409916, 0.26921619264258867], [10.83943391302494, 0.26183101975154927], [10.916540485298876, 0.258904516548758], [10.980106214725696, 0.25411395214581967], [11.047797211187323, 0.2489347364094379], [11.068506359305434, 0.24582786166135656], [11.031943152281421, 0.24709120113718966], [11.06481021585806, 0.24738284403653676], [11.094515809604982, 0.24546085621308045], [11.111956100069959, 0.24418760398121056], [11.125932770353067, 0.24392371129298793], [11.139535604768351, 0.24552998227753317], [11.120609111636966, 0.24737433412825738], [11.10833662807389, 0.24676080238130704], [11.091366295938126, 0.24607035587152576], [11.103511323421568, 0.24465030107718677], [11.114350206852299, 0.24405220468236177], [11.144906838576004, 0.24444704287806004], [11.16346303294307, 0.24450794871375828]], "velocity7": [[0.2267733432700092, 0.3814115349046321], [14.966310582106605, 0.2618753600363797], [13.694562327264508, 0.043003151178074156], [1.9071969167563791, 0.034402520942459325], [-0.3206270252591161, -0.11804393818477849], [-2.9642930454025693, 0.015843118272264436], [-8.870280947660184, -0.10171077002300588], [-5.87112363899953, -0.2301907851859893], [-3.8863286266455788, -0.10074328339937602], [0.7556747034503206, -0.024996973105375297], [1.7896827103259068, 0.13145668850402192], [0.7390624106307926, 0.113957318518863], [0.3540411727062949, -0.005299305124923333], [-1.6982470454729284, -0.07530661395409709], [-1.7158191382575438, -0.07447946198841862], [-2.2775088904825136, 0.0638453045997705], [-1.497706160010291, 0.05097350045989475], [-0.0353914116377827, 0.02576585358965029], [0.5129226110926406, -0.029293543554524355], [1.1801880177204698, -0.06863628941106846], [0.9441504141763759, -0.05490903152885477], [0.1678124780471415, -0.02861858020752377], [-0.43870635241875283, 0.03828124404100994], [-0.8713905921913343, 0.06498586966224007], [-0.5392067496756957, 0.034039463059614895], [-0.1709526392218873, 0.041184927205828115], [-0.33247745618454705, -0.037145031922058376], [-0.27241898633651207, -0.0593261099931788], [0.13120635176946907, -0.03603704510235177], [0.15556579386738242, -0.005598785023843944], [0.5233947714121786, 0.023104004113577124], [0.11177636817002551, 0.062242281525450624], [-0.03512257917273287, 0.025942757643182983], [-0.29799599860983494, -0.016016439940216162], [-0.09191677422352931, -0.04289800783531747], [0.05727321271431929, -0.008789210307054453], [-0.15733574851476395, 0.020014075323478188], [-0.3532164030160223, 0.01875999147961612], [-0.46844195643227227, 0.022594010174840654], [-0.40133558890135873, 0.021454098717951415], [-0.1794938218187878, 0.004015466367148238], [0.052910537262734814, -0.0010472064501186769], [0.11793404061502402, -0.007385172891039382], [0.07710657227393633, -0.002926503202791272], [0.06356572942682003, -0.004790564402938374], [0.06769099646162602, -0.005179215736381784], [0.020709148118112274, -0.003106874748081332], [-0.03656320702401249, 0.0012633394758331062], [0.03286706357663868, 0.00029164289934709956], [0.029705593746921753, -0.0019219878234563192], [0.017440290464977366, -0.001273252231869889], [0.013976670283109087, -0.0002638926882226249], [0.01360283441528421, 0.001606270984545241], [-0.018926493131385308, 0.001844351850724203], [-0.012272483563076565, -0.0006135317469503224], [-0.016970332135763638, -0.0006904465097812738], [0.012145027483441175, -0.0014200547943389844], [0.010838883430730998, -0.0005980963948250007], [0.030556631723705794, 0.00039483819569828126], [0.018556194367067097, 6.0905835698244425e-05]], "position8": [[33.970784363786365, 0.27277188389710444], [32.64687325203879, 0.5], [30.83281520780893, 0.5], [30.29141389672304, 0.40253838348947846], [31.032551800076487, 0.2244397315306102], [31.450159668247565, 0.07612198557145364], [31.50981341392137, 0.05], [31.194462601356637, 0.05], [30.414633933738152, 0.05], [29.735910679039225, 0.05], [30.225406485105232, 0.05], [30.99981764169457, 0.05], [31.14449575990012, 0.06620247583795784], [30.745021769540173, 0.07353449450301494], [30.542499538997916, 0.07025009805902045], [30.408502631113798, 0.06069149720770507], [28.471067649645647, 0.05761220770610974], [27.8383009274655, 0.05736995116258367], [28.476987598462564, 0.05958318579792263], [28.987936935260215, 0.06135377350619379], [28.323755379844687, 0.06267815122220079], [27.450647759750623, 0.06304794638536992], [26.69347501314622, 0.06294728640577142], [26.309475527930882, 0.062333200378577244], [26.819144775424753, 0.0621762995104267], [27.359706153167213, 0.06203883311286039], [27.76847642050622, 0.06185485045728232], [27.627204806080357, 0.06273063121787995], [27.274504286105746, 0.06307173346755522], [26.85294604977723, 0.06281351491421136], [26.69198184465844, 0.06276585599324463], [26.58870544923997, 0.062303664398488355], [26.806866378322628, 0.06181612520492721], [27.189288249672366, 0.06160493610524679], [27.442153305512377, 0.06220818424689903], [27.47544398069932, 0.06257669967334241], [27.350966030244226, 0.06298262041485636], [26.95705127744501, 0.0627456021475019], [26.61128342020047, 0.06261987124799846], [26.591093699675742, 0.062350446031344604], [26.91185192619027, 0.062060056177547965], [27.25512747424045, 0.06181565550077695], [27.428376879645402, 0.06213530339251675], [27.04012743801569, 0.06270239713006148], [26.608203310622255, 0.06296498049611654], [26.54066677118609, 0.0627605737166907], [26.886777193081098, 0.062068020687204725], [27.120706122279834, 0.06167691597891166], [27.223341472584455, 0.062028691360832014], [26.919016545122464, 0.06262186325155722], [26.668759516333246, 0.06268135643094914], [26.479209680097256, 0.06255329395751397], [26.444284723215382, 0.06207302811399791], [26.47322145374287, 0.06234073311547061], [26.880879272197216, 0.06254234573511497], [27.23811569686824, 0.06305377187626268], [27.4407506631524, 0.06287449971616511], [27.133264989493707, 0.06254445678017514], [26.7790208398069, 0.06216541244762525], [26.682741007304024, 0.06238147505514651]], "velocity8": [[0.9222327869035463, 0.9253568728677768], [-1.3239111117475781, 0.7173262009292006], [-1.814058044229858, 0.2801985799799052], [-0.5414013110858924, -0.09746161651052154], [0.7411379033534471, -0.17809865195886826], [0.41760786817107814, -0.14831774595915656], [0.05965374567380677, -0.11787849668210675], [-0.31535081256473535, -0.08949513652291054], [-0.7798286676184869, -0.06896541535686547], [-0.6787232546989272, -0.03497735206346832], [0.48949580606600573, -0.009842007599061084], [0.7744111565893378, -0.003324468963628076], [0.1446781182055521, 0.01620247583795784], [-0.3994739903599484, 0.0073320186650571], [-0.20252223054225585, -0.003284396443994488], [-0.13399690788411678, -0.009558600851315376], [-1.9374349814681493, -0.003079289501595333], [-0.6327667221801463, -0.00024225654352606638], [0.6386866709970627, 0.002213234635338954], [0.5109493367976502, 0.0017705877082711632], [-0.6641815554155277, 0.0013243777160069962], [-0.873107620094064, 0.0003697951631691362], [-0.7571727466044035, -0.00010065997959850443], [-0.38399948521533833, -0.0006140860271941775], [0.5096692474938718, -0.00015690086815054447], [0.5405613777424593, -0.0001374663975663075], [0.40877026733900806, -0.00018398265557807125], [-0.14127161442586583, 0.0008757807605976249], [-0.3527005199746106, 0.00034110224967526985], [-0.42155823632851663, -0.0002582185533438647], [-0.16096420511879067, -4.765892096671967e-05], [-0.10327639541846705, -0.00046219159475627947], [0.2181609290826558, -0.0004875391935611493], [0.38242187134973965, -0.0002111890996804139], [0.25286505584001084, 0.0006032481416522416], [0.03329067518694516, 0.00036851542644338546], [-0.12447795045509563, 0.0004059207415139472], [-0.39391475279921595, -0.00023701826735446325], [-0.34576785724454123, -0.00012573089950343013], [-0.020189720524725993, -0.0002694252166538617], [0.32075822651452857, -0.00029038985379664016], [0.34327554805017824, -0.000244400676771013], [0.17324940540495276, 0.0003196478917398011], [-0.3882494416297104, 0.000567093737544727], [-0.4319241273934373, 0.0002625833660550605], [-0.06753653943616636, -0.0002044067794258357], [0.346110421895008, -0.0006925530294859821], [0.2339289291987373, -0.00039110470829306935], [0.10263535030461853, 0.00035177538192035377], [-0.3043249274619924, 0.0005931718907252066], [-0.2502570287892173, 5.949317939191925e-05], [-0.18954983623598978, -0.00012806247343518385], [-0.03492495688187322, -0.0004802658435160541], [0.028936730527487072, 0.00026770500147269515], [0.4076578184543456, 0.00020161261964436581], [0.3572364246710222, 0.0005114261411477126], [0.20263496628416, -0.00017927216009756456], [-0.3074856736586915, -0.0003300429359899725], [-0.3542441496868065, -0.00037904433254989565], [-0.09627983250287775, 0.00021606260752125872]], "position9": [[97.70807259226818, 0.24834822120529992], [97.66289116997002, 0.5], [85.79269556595986, 0.5], [72.17960915077654, 0.3487306262899338], [61.27511454301633, 0.05484921943450899], [52.27417217841095, 0.05], [45.07341828672665, 0.05], [39.1474506656464, 0.05], [33.24730185233449, 0.05], [27.594752527759198, 0.05], [24.70109591318027, 0.05], [22.66687252767247, 0.05], [21.10701472894861, 0.07278750039612779], [20.746828688484396, 0.08988214375356118], [25.76621393929053, 0.08952308634519775], [34.90240243121677, 0.0719820382987387], [40.34630482422793, 0.05], [42.187117652362005, 0.05], [37.01391580485085, 0.05], [30.73682065703897, 0.05], [24.786309613212513, 0.05], [19.673253489056073, 0.06155226862517041], [20.108465568267842, 0.07507509238925032], [26.411429301501354, 0.09299322096673418], [34.29185735402792, 0.08574226116776841], [37.77210555752003, 0.07124663608336332], [37.38420245171284, 0.05], [35.73812468583613, 0.05], [33.09371145193011, 0.05], [30.675209585308778, 0.05], [30.946678528342723, 0.05], [32.75720212123001, 0.05], [34.13749401359061, 0.05], [33.13898081030221, 0.05], [31.042041557504373, 0.05], [29.66424335031969, 0.05153041541921686], [29.527203599771056, 0.05288039779665468], [29.72247987691902, 0.05355880791361232], [31.339918470839255, 0.052353674773700065], [32.05241758091256, 0.05150927869823368], [32.10353007928821, 0.05164731388322492], [31.141718315739183, 0.052553615400499736], [29.886510036697093, 0.05356584587632673], [29.698731735376104, 0.054148903329464704], [30.196741959479844, 0.05358751060452679], [30.596165493962655, 0.05294894545015413], [30.54395608134823, 0.05274829329559157], [30.228079035139213, 0.05299875639663857], [29.878675371611504, 0.053342338920372524], [29.759240424128432, 0.053687400717348184], [29.785676731873387, 0.053827778348382954], [30.02434173399359, 0.053455444778371275], [30.3186463316176, 0.05313149963508], [30.443769766020097, 0.05310773339400171], [30.45647587033364, 0.053170479523063405], [30.18125440005958, 0.053246992441740186], [29.913383473488643, 0.05324646578494615], [29.84048265093682, 0.05319238712303617], [30.005554537182245, 0.05312665203107229], [30.193036762936657, 0.0530918266835923]], "velocity9": [[0.566749924575, 0.5334708849890026], [-0.04518142229816319, 0.42272488771039696], [-11.870195604010163, 0.08117903165883081], [-13.613086415183322, -0.1512693737100662], [-10.904494607760213, -0.2938814068554248], [-9.000942364605377, -0.23603754393100967], [-7.200753891684302, -0.18883003514480776], [-5.92596762108025, -0.14182492467047988], [-5.900148813311919, -0.10938880288709582], [-5.65254932457529, -0.08409414874959227], [-2.8936566145789264, -0.06338154419559612], [-2.0342233855078, -0.020984659805626502], [-1.559857798723862, 0.022787500396127782], [-0.3601860404642134, 0.017094643357433395], [5.019385250806135, -0.00035905740836343104], [9.136188491926243, -0.01754104804645905], [5.443902393011154, -0.030450038341526833], [1.8408128281340768, -0.02436003067322147], [-5.173201847511148, -0.019488024538577176], [-6.2770951478118855, -0.01127999709611147], [-5.950511043826456, -0.007996124841221891], [-5.113056124156441, 0.01155226862517041], [0.43521207921176863, 0.01352282376407991], [6.302963733233511, 0.017918128577483865], [7.880428052526563, -0.0072509597989657715], [3.480248203492113, -0.014495625084405096], [-0.38790310580719134, -0.025561547528024132], [-1.646077765876715, -0.020449238022419308], [-2.6444132339060156, -0.016359390417935448], [-2.4185018666213325, -0.013087512334348359], [0.27146894303394375, -0.010470009867478688], [1.8105235928872836, -0.008376007893982951], [1.3802918923606051, -0.005090045992764658], [-0.9985132032884044, -0.003113083916117055], [-2.096939252797834, -0.0002847624010943613], [-1.3777982071846837, 0.0015304154192168538], [-0.13703975054863443, 0.001349982377437826], [0.19527627714796617, 0.0006784101169576332], [1.6174385939202325, -0.0012051331399122551], [0.7124991100733054, -0.0008443960754663841], [0.05111249837564974, 0.00013803518499123636], [-0.9618117635490295, 0.0009063015172748178], [-1.2552082790420893, 0.0010122304758269918], [-0.18777830132098774, 0.0005830574531379761], [0.4980102241037424, -0.000561392724937914], [0.3994235344828109, -0.0006385651543726528], [-0.052209412614423995, -0.00020065215456256652], [-0.31587704620901913, 0.0002504631010470056], [-0.34940366352771024, 0.00034358252373395116], [-0.11943494748307061, 0.00034506179697566143], [0.026436307744954597, 0.00014037763103476954], [0.2386650021202022, -0.0003723335700116792], [0.29430459762401057, -0.0003239451432912769], [0.1251234344024979, -2.3766241078288685e-05], [0.012706104313545435, 6.274612906169097e-05], [-0.2752214702740613, 7.65129186767805e-05], [-0.2678709265709372, -5.266567940359076e-07], [-0.07290082255182373, -5.4078661909976265e-05], [0.1650718862454265, -6.573509196388232e-05], [0.18748222575441054, -3.482534747998427e-05]], "position10": [[31.82728054789512, 0.2839086436439211], [31.630337654234513, 0.5], [31.536122378903805, 0.5], [31.542084136142428, 0.5], [30.882451757234993, 0.40979929942205356], [30.500665871479185, 0.07943260195673002], [30.12394792565642, 0.05], [29.901821701578104, 0.05], [30.199442918027408, 0.05], [30.625880184557147, 0.05], [30.85722438807057, 0.05], [30.603495960719826, 0.05], [30.17930185691827, 0.05], [29.954721114772752, 0.05], [30.055591997991453, 0.05], [30.39084849972834, 0.05384114583858017], [28.67861851972639, 0.058311743874344485], [27.308834535724827, 0.06188822230295594], [26.21300734852358, 0.0647494050458451], [26.233204138506906, 0.06438640112848672], [26.609671211565516, 0.06869551736877068], [27.52121758730984, 0.0645735364219223], [28.074834168263788, 0.06002740040216689], [28.2555807286426, 0.05705755272914431], [28.047453857513826, 0.056539062876863305], [27.273678440112043, 0.05950522341973394], [26.684458434143874, 0.06341466563353952], [26.21308242936934, 0.06654221940458399], [26.093544517864988, 0.06805770156721053], [26.20195551779446, 0.06370286056460046], [26.610687002663273, 0.060063058218373266], [27.00524398092404, 0.05933517077981678], [27.23285141463433, 0.06346324231591893], [27.128170194829952, 0.06673686641149126], [26.656916810453904, 0.0674105770801973], [26.291804150396068, 0.06488708371640155], [26.436872693087537, 0.06149811688119613], [26.690391874590468, 0.060216309861633545], [26.89206330684499, 0.06216558880651464], [26.8486549507397, 0.06453197854475079], [26.733569849937847, 0.06567646234739676], [26.607715876529802, 0.06516548444306448], [26.53213241972491, 0.06259765186099125], [26.49292328303777, 0.06131180118640689], [26.529419885112592, 0.06123540594842203], [26.63249458399426, 0.0631066184154128], [26.714954343099592, 0.06460358838900543], [26.704608986815455, 0.0649390143000911], [26.633550872929565, 0.0638115878371185], [26.55670281337055, 0.06261909814756383], [26.536366647594086, 0.06191848689243125], [26.57625909485683, 0.062063579185886654], [26.610101734740294, 0.06265473297553163], [26.633722200577918, 0.06350473313802618], [26.61499546775227, 0.06411301971657546], [26.599039723643614, 0.06376561903707331], [26.57151450015225, 0.06305872994216927], [26.53277030129456, 0.06251129029593022], [26.52265543858757, 0.06273309040419042], [26.521774502035306, 0.06312514641641259]], "velocity10": [[0.014860024633228108, 0.977899263402005], [-0.19694289366060855, 0.7723364175847156], [-0.09421527533070595, 0.4337187725957785], [0.005961757238622592, 0.02887786552948196], [-0.6596323789074345, -0.09020070057794642], [-0.38178588575580613, -0.33036669746532354], [-0.37671794582276397, -0.27580116192123216], [-0.22212622407831567, -0.2137675511241247], [0.29762121644930295, -0.15885630856870855], [0.4264372665297403, -0.11226838525349682], [0.23134420351342297, -0.07846950192709432], [-0.2537284273507431, -0.04803852622764896], [-0.4241941038015585, -0.02139186821420409], [-0.2245807421455173, -0.015272700478026072], [0.1008708832186987, -0.006988350177763976], [0.3352565017368869, 0.0038411458385801686], [-1.712229980001951, 0.004470598035764315], [-1.3697839840015609, 0.0035764784286114524], [-1.0958271872012488, 0.002861182742889162], [0.02019678998332608, -0.00036300391735838], [0.376467073058609, 0.004309116240283965], [0.9115463757443243, -0.00412198094684838], [0.5536165809539468, -0.004546136019755412], [0.18074656037881112, -0.0029698476730225815], [-0.20812687112877243, -0.0005184898522810097], [-0.7737754174017821, 0.0029661605428706293], [-0.589220005968168, 0.003909442213805587], [-0.47137600477453445, 0.0031275537710444695], [-0.11953791150435283, 0.0015154821626265373], [0.10841099992947292, -0.004354841002610063], [0.40873148486881355, -0.0036398023462271985], [0.39455697826076586, -0.0007278874385564894], [0.22760743371029102, 0.004128071536102159], [-0.10468121980437806, 0.0032736240955723354], [-0.4712533843760468, 0.0006737106687060364], [-0.3651126600578374, -0.0025234933637957578], [0.1450685426914705, -0.0033889668352054185], [0.25351918150293135, -0.0012818070195625849], [0.2016714322545228, 0.0019492789448810944], [-0.04340835610528862, 0.002366389738236154], [-0.11508510080185232, 0.0011444838026459588], [-0.1258539734080451, -0.0005109779043322768], [-0.07558345680489348, -0.002567832582073236], [-0.039209136687140725, -0.0012858506745843637], [0.036496602074824566, -7.639523798486211e-05], [0.10307469888166787, 0.0018712124669907793], [0.0824597591053343, 0.0014969699735926235], [-0.010345356284136062, 0.0003354259110856676], [-0.07105811388588988, -0.0011274264629725938], [-0.07684805955901705, -0.0011924896895546704], [-0.02033616577646322, -0.0007006112551325826], [0.039892447262743415, 0.00014509229345540476], [0.033842639883464885, 0.0005911537896449786], [0.02362046583762339, 0.0008500001624945545], [-0.018726732825649076, 0.0006082865785492751], [-0.01595574410865533, -0.0003474006795021436], [-0.02752522349136296, -0.0007068890949040505], [-0.03874419885769223, -0.000547439646239048], [-0.010114862706987101, 0.0002218001082601951], [-0.0008809365522633715, 0.0003920560122221674]], "position11": [[57.81364298824675, 0.43427018772521886], [58.404037910457056, 0.5], [58.86437449822896, 0.5], [58.798363913246845, 0.5], [58.67227312472905, 0.5], [58.53567359255825, 0.472487675566842], [58.22346196937581, 0.30934711420816235], [58.00675456044066, 0.10797887312123744], [57.88166765044945, 0.05], [57.58686894027426, 0.05], [56.41257498892016, 0.05], [55.31752630761637, 0.05], [53.96758929821274, 0.05], [52.73378380521083, 0.05], [51.261180908489436, 0.05], [49.99950890202167, 0.05], [48.95854567929565, 0.05], [47.8331248044835, 0.05], [46.87079699916065, 0.05], [45.879816053544, 0.05], [44.55853059303945, 0.05], [43.081824805282636, 0.05], [41.366273704560854, 0.05], [39.98051177727497, 0.05], [38.871902235446264, 0.05], [37.9850146019833, 0.05], [37.14041044407555, 0.05], [35.261597037456454, 0.05], [33.04869487268407, 0.05], [31.10912804999365, 0.05], [31.294969991045228, 0.05], [31.999452841052012, 0.05], [31.869367598862752, 0.05], [31.761479069425523, 0.050888676434134764], [31.11870697245313, 0.05315141555729507], [30.44165272562336, 0.0539737243337094], [29.85091158907282, 0.054618467529122805], [29.77884094774937, 0.054225697216145397], [29.777555904926018, 0.052430929857891405], [30.063398571652815, 0.05194999961161748], [30.596876564934465, 0.05243548330695298], [30.893346673302794, 0.05316886299603462], [30.765662219322476, 0.05375656422733587], [30.39823976413023, 0.054028395048498185], [30.007028364562316, 0.05382096771923137], [29.896873640519896, 0.05367782881149806], [30.08096969385479, 0.05331946362172319], [30.228246536522708, 0.053032771469903296], [30.215444429735197, 0.05305221252340152], [30.171139178453277, 0.05318455689570061], [30.06373748911048, 0.05336944497628862], [29.98534707878924, 0.05341342074532657], [30.000873934991297, 0.05328315013006313], [30.058956075418457, 0.05319251648933798], [30.11635436830641, 0.05308115440183055], [30.155638376772576, 0.05296575810241035], [30.148257009587734, 0.05295929892996193], [30.107374067188477, 0.05305559314235671], [30.05931528274659, 0.053130975127543806], [30.042182047907957, 0.0531364465513536]], "velocity11": [[0.5730289040331858, 0.791756996276624], [0.5903949222103071, 0.41512761939608284], [0.4603365877719061, 0.2736352458890419], [-0.06601058498211525, 0.16394333819201118], [-0.12609078851779465, 0.09323678752713024], [-0.13659953217080742, -0.027512324433157986], [-0.3122116231824317, -0.16314056135867966], [-0.2167074089351507, -0.20136824108692492], [-0.12508690999121436, -0.19625815616493078], [-0.29479871017519205, -0.15700652493194464], [-1.174293951354092, -0.1256052199455557], [-1.0950486813037954, -0.10048417595644457], [-1.349937009403633, -0.08038734076515566], [-1.2338054930019113, -0.06430987261212454], [-1.472602896721392, -0.05144789808969963], [-1.2616720064677718, -0.04115831847175971], [-1.04096322272601, -0.03292665477740777], [-1.1254208748121581, -0.026341323821926218], [-0.9623278053228459, -0.021073059057540977], [-0.9909809456166572, -0.016858447246032783], [-1.321285460504547, -0.013486757796826227], [-1.4767057877568162, -0.010789406237460983], [-1.715551100721779, -0.008631524989968787], [-1.385761927285881, -0.0069052199919750305], [-1.1086095418287047, -0.005524175993580025], [-0.8868876334629638, -0.00441934079486402], [-0.8446041579077548, -0.003535472635891216], [-1.8788134066190945, -0.002828378108712973], [-2.2129021647723905, -0.0022627024869703786], [-1.9395668226904177, -0.001810161989576303], [0.18584194105157836, -0.0014481295916610425], [0.7044828500067848, -0.001158503673328834], [-0.13008524218926065, -0.00012139652551137244], [-0.10788852943722897, 0.0008886764341347591], [-0.642772096972393, 0.0022627391231603068], [-0.6770542468297678, 0.0008223087764143304], [-0.5907411365505414, 0.0006447431954134012], [-0.07207064132345081, -0.00039277031297740855], [-0.001285042823351297, -0.0017947673582539925], [0.28584266672679565, -0.0004809302462739231], [0.5334779932816501, 0.0004854836953354989], [0.2964701083683284, 0.0007333796890816377], [-0.12768445398031758, 0.000587701231301251], [-0.3674224551922459, 0.0002718308211623115], [-0.39121139956791606, -0.00020742732926681378], [-0.11015472404242192, -0.00014313890773331024], [0.18409605333489487, -0.00035836518977486827], [0.1472768426679159, -0.0002866921518198946], [-0.012802106787511494, 1.9441053498222825e-05], [-0.04430525128191949, 0.00013234437229909496], [-0.10740168934279773, 0.00018488808058800832], [-0.07839041032124233, 4.397576903794911e-05], [0.0155268562020578, -0.00013027061526344055], [0.05808214042716121, -9.063364072514342e-05], [0.05739829288795309, -0.00011136208750742605], [0.03928400846616376, -0.00011539629942020298], [-0.007381367184841427, -6.459172448424095e-06], [-0.040882942399255884, 9.629421239478074e-05], [-0.04805878444189006, 7.538198518709865e-05], [-0.017133234838631807, 5.471423809789699e-06]], "position12": [[6.809727353795003, 0.25903886350069966], [14.1524099452601, 0.5], [28.3437616797263, 0.5], [35.73398756126232, 0.5], [37.438141503541594, 0.30950888998017984], [32.20443661772381, 0.2144706664853233], [23.27674591036552, 0.23839156222581603], [16.060252727092944, 0.18867488762520324], [10.287058180474883, 0.148901547944713], [12.14059655046271, 0.15747897725051666], [15.563776174488375, 0.19680225569271206], [18.302319873708907, 0.2282608784464684], [19.098186661555488, 0.24225463220321397], [17.588245311261538, 0.22640043575731364], [14.462860091338694, 0.20900437661586996], [9.252611925171774, 0.2549569946344303], [8.412459016266045, 0.2264410707229596], [11.715306996486792, 0.18511518054668905], [15.111544856049935, 0.16090978852830165], [17.693029930239618, 0.14253298358825295], [18.389947111604243, 0.13809148473358507], [17.390974998915485, 0.17349159879207698], [14.616953490551735, 0.19960065292362808], [11.508993437546085, 0.21078150671816942], [9.13295167743414, 0.20208265814888543], [8.042584092626036, 0.2494470692455544], [12.59333910056529, 0.2790186555690801], [17.33666258039077, 0.26485057104756143], [19.138730479129112, 0.21817496063601852], [18.652767106094807, 0.14768166163636198], [13.438575698629394, 0.1033908649024382], [9.28375242143752, 0.10184850612613938], [6.817955379600992, 0.12818450883727311], [8.620039090728138, 0.2341525496858729], [10.975683428074225, 0.30262089310954887], [12.882420620176074, 0.34139333083660456], [12.785828985799101, 0.350060484357546], [11.314669709753595, 0.3184946216720425], [10.018020360527153, 0.2503042039678751], [9.349597842032322, 0.20459917480492218], [10.535551846467818, 0.23818341068377125], [11.608620839021375, 0.3043679818402937], [12.050514534804943, 0.32501580844449407], [12.085271788091553, 0.3203852497655443], [11.557189698748381, 0.2670185641850238], [10.955844521440719, 0.22212111240560048], [10.60541961237125, 0.21060912002640458], [10.656645012986873, 0.24580209065228253], [11.111916881906307, 0.27776341856163067], [11.480709792944333, 0.2977461667063109], [11.539875464574129, 0.2843889890163362], [11.37178163744788, 0.24953837521908928], [11.099757029292164, 0.21884049685599208], [10.937111083164643, 0.2231554720341064], [11.043777387616004, 0.23090723662815096], [11.312875046887305, 0.2537635025892323], [11.465997504394167, 0.2698138165589318], [11.511330686365284, 0.27398148546099854], [11.430014559897119, 0.2639059061925647], [11.318227214715062, 0.2425048108276664]], "velocity12": [[0.5615573602763689, 0.8773352415649347], [7.342682591465098, 0.7036888768062225], [14.191351734466199, 0.41620710907508385], [7.390225881536021, 0.0941009258144809], [1.7041539422792757, -0.19049111001982016], [-5.2337048858177875, -0.09503822349485652], [-8.927690707358288, 0.023920895740492713], [-7.216493183272577, -0.049716674600612784], [-5.773194546618062, -0.03977333968049023], [1.8535383699878265, 0.008577429305803668], [3.4231796240256633, 0.0393232784421954], [2.7385436992205308, 0.03145862275375632], [0.7958667878465793, 0.013993753756745593], [-1.5099413502939498, -0.015854196445900325], [-3.125385219922843, -0.01739605914144369], [-5.210248166166919, 0.0459526180185603], [-0.84015290890573, -0.02851592391147067], [3.3028479802207467, -0.04132589017627056], [3.396237859563144, -0.024205392018387388], [2.5814850741896835, -0.018376804940048706], [0.6969171813646244, -0.004441498854667886], [-0.9989721126887567, 0.03540011405849193], [-2.77402150836375, 0.026109054131551103], [-3.107960053005649, 0.011180853794541349], [-2.3760417601119452, -0.008698848569283995], [-1.090367584808102, 0.04736441109666897], [4.550755007939253, 0.0295715863235257], [4.743323479825478, -0.014168084521518697], [1.8020678987383447, -0.04667561041154291], [-0.4859633730343054, -0.07049329899965652], [-5.214191407465412, -0.044290796733923776], [-4.154823277191876, -0.001542358776298821], [-2.465797041836527, 0.02633600271113374], [1.8020837111271457, 0.10596804084859977], [2.3556443373460874, 0.068468343423676], [1.9067371921018479, 0.03877243772705567], [-0.09659163437697293, 0.008667153520941466], [-1.4711592760455057, -0.031565862685503474], [-1.2966493492264417, -0.06819041770416741], [-0.6684225184948304, -0.04570502916295294], [1.1859540044354953, 0.03358423587884907], [1.073068992553557, 0.06618457115652243], [0.44189369578356796, 0.020647826604200413], [0.03475725328661056, -0.004630558678949771], [-0.5280820893431715, -0.05336668558052046], [-0.6013451773076625, -0.04489745177942331], [-0.35042490906946877, -0.011511992379195892], [0.05122540061562289, 0.03519297062587795], [0.4552718689194338, 0.03196132790934816], [0.3687929110380271, 0.019982748144680203], [0.05916567162979525, -0.01335717768997471], [-0.1680938271262496, -0.03485061379724692], [-0.2720246081557163, -0.030697878363097213], [-0.16264594612752062, 0.004314975178114338], [0.10666630445136135, 0.0077517645940445475], [0.2690976592713002, 0.022856265961081326], [0.1531224575068617, 0.01605031396969946], [0.0453331819711171, 0.004167668902066744], [-0.08131612646816505, -0.01007557926843383], [-0.11178734518205723, -0.021401095364898304]], "position13": [[78.19491186191485, 0.3733712646720126], [72.95144495005692, 0.5], [68.3173809099288, 0.5], [66.80066030086236, 0.5], [61.49363080018844, 0.5], [57.190590790721025, 0.3941568145510591], [54.59737989093162, 0.157152543623667], [52.906152127568056, 0.05], [51.55316991687721, 0.05], [49.98762299263446, 0.05], [46.41657564095892, 0.05], [43.559737759618486, 0.05], [41.27426745454614, 0.05], [33.26143166304396, 0.05], [26.60883746804962, 0.05], [24.187717673415595, 0.05], [28.098462494141533, 0.05], [33.64141895602916, 0.05], [37.35090414932156, 0.05], [36.249993957779, 0.05], [32.66786551425705, 0.054438429388587894], [26.93672696170178, 0.061103797357630364], [24.844562397650257, 0.0617028135519015], [23.595094556534512, 0.07165772764443003], [24.192166541937844, 0.07646687325126898], [24.09084034359204, 0.08098123174518419], [23.807979314773153, 0.08320372639723553], [23.105017356313, 0.08541973846393033], [22.986766518407727, 0.08366906286110158], [22.731280386320392, 0.08318305531799314], [22.469754975443955, 0.0828617244774982], [22.260534646742805, 0.08260465980510226], [22.093158383781883, 0.0823990080671855], [22.048803741155066, 0.08241604650024727], [22.1200046469344, 0.08250032485476433], [22.3250525101728, 0.08263765036196252], [22.455712770729413, 0.08273912779362305], [22.52240098806457, 0.08272546882672677], [22.421470036658665, 0.08261518958785337], [22.295679668164993, 0.08251946164134431], [22.166449193949678, 0.082496405835874], [22.12074114726768, 0.0825389376350078], [22.118435947759295, 0.08260422100482781], [22.15192397560508, 0.0826569798908514], [22.250586519188523, 0.08265838148591745], [22.338102933009857, 0.0826303328408505], [22.349899160598927, 0.08258260742431119], [22.289334141117447, 0.08256824751939626], [22.23260118263575, 0.08257963947212808], [22.187214815850393, 0.08258875303431354], [21.942676319023118, 0.08265055994466732], [21.772254567941964, 0.0828288566360988], [21.899014159522956, 0.08302866095988015], [21.974538501847633, 0.08320142777688767], [21.965034799945638, 0.08319951521262943], [21.87293947706557, 0.08313495691796309], [21.786676732053216, 0.08303378921247183], [21.767317599837874, 0.08295569393596658], [21.803706481714983, 0.08292678092570986], [21.858586196710057, 0.08298361963991127]], "velocity13": [[0.5841958285306755, 0.7088498263689552], [-5.243466911857923, 0.5010612389594403], [-4.6340640401281235, 0.3412179079647552], [-1.5167206090664447, 0.14981610479901175], [-5.307029500673924, 0.052279534926382695], [-4.303040009467415, -0.10584318544894086], [-2.5932108997894074, -0.2370042709273921], [-1.691227763363563, -0.22003723465119718], [-1.3529822106908505, -0.17602978772095776], [-1.5655469242427484, -0.14082383017676622], [-3.571047351675543, -0.11265906414141298], [-2.8568378813404345, -0.09012725131313039], [-2.2854703050723475, -0.07210180105050432], [-8.012835791502184, -0.05006398761141172], [-6.652594194994337, -0.038622863806560666], [-2.421119794634028, -0.023601865907730175], [3.910744820725937, -0.00681296718278797], [5.54295646188763, -0.0027967474687442583], [3.7094851932923967, -0.002036045636644306], [-1.1009101915425596, -0.001628836509315445], [-3.5821284435219454, 0.004438429388587894], [-5.731138552555273, 0.00666536796904247], [-2.092164564051524, 0.0005990161942711326], [-1.2494678411157452, 0.009954914092528529], [0.5970719854033316, 0.004809145606838958], [-0.1013261983458062, 0.004514358493915212], [-0.28286102881888503, 0.002222494652051328], [-0.7029619584601547, 0.002216012066694803], [-0.11825083790527247, -0.001750675602828746], [-0.25548613208733345, -0.00048600754310844005], [-0.261525410876437, -0.00032133084049492717], [-0.2092203287011496, -0.00025706467239594176], [-0.16737626296091968, -0.00020565173791675342], [-0.04435464262681764, 1.7038433061766882e-05], [0.0712009057793348, 8.427835451706343e-05], [0.20504786323839844, 0.0001373255071981881], [0.1306602605566143, 0.00010147743166052855], [0.06668821733515869, -1.3658966896279192e-05], [-0.10093095140590838, -0.00011027923887340046], [-0.12579036849366984, -9.572794650905729e-05], [-0.12923047421531544, -2.3055805470312463e-05], [-0.04570804668199786, 4.2531799133801934e-05], [-0.0023051995083844985, 6.528336982000263e-05], [0.033488027845785355, 5.275888602359431e-05], [0.09866254358344291, 1.4015950660520628e-06], [0.08751641382133357, -2.8048645066952697e-05], [0.011796227589069938, -4.77254165393169e-05], [-0.06056501948148088, -1.4359904914928134e-05], [-0.05673295848169634, 1.1391952731826752e-05], [-0.045386366785357075, 9.113562185461402e-06], [-0.24453849682727444, 6.180691035377316e-05], [-0.1704217510811546, 0.00017829669143149023], [0.12675959158099154, 0.00019980432378135233], [0.07552434232467628, 0.0001727668170075242], [-0.009503701901994732, -1.9125642582398686e-06], [-0.09209532288006589, -6.455829466633334e-05], [-0.08626274501235628, -0.00010116770549125641], [-0.019359132215341655, -7.809527650524744e-05], [0.036388881877108564, -2.8913010256711458e-05], [0.054879714995073804, 5.683871420140782e-05]], "position14": [[58.60219800531758, 0.06669248595548355], [58.72102476640275, 0.4094530771298007], [58.80609478308493, 0.3640149030892679], [58.81974624589803, 0.2954079858713435], [58.69336905463859, 0.052997224497012385], [58.50903418658524, 0.05], [58.361566292142555, 0.05], [58.24359197658841, 0.05], [58.07410068732474, 0.05], [57.85598638329341, 0.05], [57.398399469879266, 0.05], [56.24248763506946, 0.05], [54.39666378403865, 0.05], [52.49287072935741, 0.05], [50.68501477347124, 0.05], [49.238730008762296, 0.05], [48.08170219699514, 0.05], [47.15607994758142, 0.05], [46.38951095276849, 0.05], [45.688767610330856, 0.05], [44.327931910875066, 0.05], [42.755625037034974, 0.05], [41.47015880532859, 0.05], [40.39646795459408, 0.05], [39.47819960848806, 0.05], [38.63537981770619, 0.05], [37.61034446371158, 0.05], [35.429420053891654, 0.05], [33.15894250368058, 0.05], [30.872376556714507, 0.05], [29.584874802380032, 0.05], [28.650019974545753, 0.05306107640273695], [27.397719677513383, 0.05646245715858922], [29.74016419446213, 0.06036096887315549], [31.695485801368953, 0.06187587545946032], [32.38819531221213, 0.059670566128119745], [32.82628126517792, 0.05587895070590838], [31.290739551498714, 0.05472953832340384], [29.212158328100916, 0.05477621652751837], [27.55761616850341, 0.055282448688236466], [26.122024855144474, 0.05861669257673286], [27.362611242728537, 0.06461739091261158], [28.198705208361527, 0.06909177226251048], [28.437980599544545, 0.06723457266177116], [27.05975378125172, 0.0630049939672551], [25.88712871325522, 0.059630586289520136], [25.57123424107524, 0.058806937733528235], [26.222439903575612, 0.0614625165557251], [27.38483533834869, 0.06475695023611448], [28.228430994764405, 0.06706280333076634], [27.9756615109293, 0.066377323486044], [27.223744797875455, 0.06285175613348751], [26.27106764768035, 0.06031729775548372], [25.696419903472037, 0.05989044077269719], [26.114669131452523, 0.06294245902139307], [27.202510082214555, 0.06545432104208398], [27.976483053249883, 0.06590792434395049], [27.707936541588325, 0.06422281642268915], [26.606978092274467, 0.06202089791428422], [25.842698991304374, 0.061070681626628334]], "velocity14": [[0.14853345135645857, 0.4284507389678964], [0.11882676108516686, 0.3427605911743172], [0.08507001668218375, -0.04543817404053278], [0.013651462813103218, -0.06860691721792445], [-0.12637719125944563, -0.2424107613743311], [-0.18433486805335153, -0.19393891604785957], [-0.14746789444268124, -0.15515113283828766], [-0.117974315554145, -0.12412090627063013], [-0.1694912892636748, -0.0992967250165041], [-0.21811430403132653, -0.07943738001320329], [-0.45758691341414925, -0.06354990401056264], [-1.155911834809804, -0.050839923208450113], [-1.8458238510308078, -0.040671938566760095], [-1.9037930546812385, -0.03253755085340808], [-1.8078559558861782, -0.026030040682726463], [-1.4462847647089427, -0.020824032546181172], [-1.1570278117671542, -0.01665922603694494], [-0.9256222494137234, -0.013327380829555951], [-0.7665689948129284, -0.010661904663644762], [-0.7007433424376357, -0.00852952373091581], [-1.3608356994557895, -0.006823618984732648], [-1.5723068738400885, -0.005458895187786118], [-1.2854662317063852, -0.004367116150228895], [-1.073690850734509, -0.0034936929201831164], [-0.918268346106016, -0.002794954336146493], [-0.8428197907818742, -0.0022359634689171947], [-1.0250353539946113, -0.0017887707751337559], [-2.1809244098199243, -0.0014310166201070048], [-2.270477550211076, -0.001144813296085604], [-2.2865659469660695, -0.0009158506368684831], [-1.2875017543344733, -0.0007326805094947865], [-0.9348548278342791, 0.0030610764027369456], [-1.2523002970323707, 0.003401380755852275], [2.3424445169487482, 0.0038985117145662715], [1.955321606906822, 0.001514906586304827], [0.6927095108431827, -0.002205309331340578], [0.438085952965782, -0.0037916154222113686], [-1.5355417136792044, -0.0011494123825045374], [-2.0785812233977983, 4.667820411452929e-05], [-1.654542159597505, 0.0005062321607180964], [-1.4355913133589386, 0.003334243888496392], [1.2405863875840635, 0.006000698335878719], [0.8360939656329888, 0.004474381349898895], [0.23927539118301772, -0.001857199600739324], [-1.378226818292823, -0.004229578694516051], [-1.1726250679965025, -0.0033744076777349713], [-0.31589447217998196, -0.0008236485559919043], [0.651205662500375, 0.002655578822196862], [1.1623954347730796, 0.0032944336803893857], [0.8435956564157162, 0.00230585309465185], [-0.2527694838351064, -0.0006854798447223354], [-0.7519167130538462, -0.0035255673525564878], [-0.9526771501951024, -0.002534458378003785], [-0.5746477442083142, -0.00042685698278653583], [0.41824922798048464, 0.0030520182486958834], [1.0878409507620332, 0.0025118620206909105], [0.7739729710353286, 0.0004536033018665065], [-0.26854651166155785, -0.0016851079212613388], [-1.100958449313858, -0.0022019185084049243], [-0.764279100970092, -0.0009502162876558865]], "position15": [[35.0656391283133, 0.30343580802173525], [34.77219300602098, 0.32052805895399444], [33.09070117636437, 0.2077359624934702], [24.87197660225634, 0.14805973389088295], [19.231306237782942, 0.05], [15.651376420382235, 0.05], [14.7017120469215, 0.05], [21.32511335182918, 0.12034427839359263], [25.089362278893123, 0.19171969587490692], [26.989977968835476, 0.15429665389603975], [28.689577372905052, 0.06712490316715654], [29.769320320010547, 0.05], [27.073682545275307, 0.05], [26.50196180381475, 0.05], [25.66188592906944, 0.0923968599169293], [24.68722810272163, 0.13347855757449337], [23.37913502864609, 0.1445900021292503], [21.568325970057924, 0.13134242359047996], [23.27711845468037, 0.0825369181264745], [24.644152442378328, 0.05], [24.756804146482608, 0.05], [23.84959402015093, 0.06908589644131763], [22.58602590622978, 0.08987488351717142], [21.797858356515604, 0.09914696411300714], [22.246139611505402, 0.08632755517479929], [22.60476461549724, 0.076072028024233], [22.808077335465136, 0.06983399129564329], [22.651776916915576, 0.07362960750793116], [22.110651894226898, 0.08008645263419532], [20.818515064338563, 0.13822437904830076], [18.903546978715767, 0.19028793058198482], [17.06433234277478, 0.21488425335347897], [16.767288993182568, 0.21390701447413127], [18.019195460758564, 0.18577263526881038], [19.167843655773282, 0.1503628518736077], [20.25267746102982, 0.11176388376206893], [22.290267617357582, 0.06570462112898046], [23.880821601701772, 0.05], [23.59251932315407, 0.0536119714000638], [22.6079932795341, 0.06864430965694121], [21.654961405235202, 0.08288172053475582], [21.531124004082667, 0.09455414447540743], [21.482682807726306, 0.1005454593120081], [22.37745786578945, 0.09160150572178404], [23.030802322535145, 0.07942660182505923], [23.19393519395902, 0.07123530769756123], [22.72058698430136, 0.0659415325428502], [22.193853288606068, 0.06920967575506243], [21.892553544521434, 0.07488717746775807], [21.83984173298707, 0.08305584755264533], [21.797672283759585, 0.08959078362055514], [21.780544071420497, 0.09178466259929634], [21.78802379257489, 0.08699835968595705], [21.831054272976985, 0.08035108724941144], [21.868591568703348, 0.07594619091800249], [21.881358880428333, 0.07541276554537364], [21.871034614465326, 0.07729751413393711], [21.841856354200754, 0.0830462547648], [21.817125518589247, 0.08765054353601949], [21.808156710027337, 0.08636196160629261]], "velocity15": [[0.6938900663424117, 0.10461974452285316], [-0.29344612229232314, 0.017092250932259204], [-1.681491829656608, -0.11279209646052422], [-8.218724574108029, -0.05967622860258726], [-5.640670364473396, -0.10055071354007528], [-3.579929817400708, -0.0748020186846798], [-0.949664373460735, -0.006640235481584855], [6.623401304907681, 0.07034427839359263], [3.7642489270639423, 0.07137541748131429], [1.9006156899423505, -0.03742304197886716], [1.699599404069576, -0.08717175072888321], [1.0797429471054925, -0.06673859622185513], [-2.6956377747352387, -0.029998004681234834], [-0.571720741460557, -0.006106994018146681], [-0.8400758747453084, 0.04239685991692929], [-0.9746578263478115, 0.04108169765756408], [-1.3080930740755394, 0.011111444554756933], [-1.8108090585881658, -0.013247578538770337], [1.7087924846224467, -0.04880550546400546], [1.3670339876979574, -0.03904440437120437], [0.11265170410427938, -0.010968433015610415], [-0.9072101263316784, 0.019085896441317633], [-1.2635681139211519, 0.020788987075853794], [-0.7881675497141746, 0.009272080595835716], [0.44828125498979743, -0.012819408938207847], [0.35862500399183794, -0.010255527150566279], [0.20331271996789796, -0.006238036728589722], [-0.15630041854955917, 0.0037956162122878725], [-0.5411250226886787, 0.006456845126264171], [-1.2921368298883364, 0.05813792641410545], [-1.914968085622795, 0.05206355153368406], [-1.839214635940988, 0.02459632277149416], [-0.2970433495922129, -0.0009772388793476972], [1.2519064675759959, -0.0281343792053209], [1.148648195014719, -0.03540978339520266], [1.084833805256537, -0.038598968111538776], [2.037590156327763, -0.04605926263308848], [1.5905539843441905, -0.01916903206622025], [-0.2883022785477015, 0.003611971400063799], [-0.9845260436199735, 0.015032338256877414], [-0.9530318742988987, 0.014237410877814612], [-0.12383740115253367, 0.011672423940651617], [-0.048441196356362, 0.005991314836600672], [0.8947750580631417, -0.008943953590224063], [0.6533444567456969, -0.012174903896724813], [0.16313287142387728, -0.008191294127498002], [-0.473348209657662, -0.005293775154711029], [-0.5267336956952933, 0.0032681432122122185], [-0.3012997440846347, 0.0056775017126956435], [-0.05271181153436033, 0.008168670084887267], [-0.04216944922748827, 0.006534936067909814], [-0.01712821233908708, 0.0021938789787412007], [0.007479721154392778, -0.004786302913339284], [0.04303048040209314, -0.00664727243654562], [0.037537295726362316, -0.004404896331408943], [0.012767311724984506, -0.0005334253726288428], [-0.010324265963005518, 0.0018847485885634704], [-0.029178260264572042, 0.005748740630862887], [-0.02473083561150575, 0.004604288771219489], [-0.008968808561908907, -0.001288581929726874]], "position16": [[29.972987242456284, 0.28055036897309715], [30.351067383005613, 0.30037999494028006], [30.38152228613815, 0.20424793751758252], [30.354624624304464, 0.10546074449953101], [30.19939764002726, 0.05], [30.092346988381735, 0.05], [30.044931931834487, 0.05], [30.187874797798315, 0.0563254812200078], [30.302229090569377, 0.06138586619601404], [30.3569729399178, 0.06178459458977328], [30.27126763464578, 0.05842144601552398], [30.16990888250685, 0.05499393110215829], [30.088821880795702, 0.052251919171465745], [30.04700752478335, 0.05084766835702632], [30.072959979750035, 0.052350747913612335], [30.141362006940756, 0.055661629052106], [28.75795494575829, 0.06625796072825012], [28.327314666779696, 0.07023607228960764], [28.093692615145343, 0.06400332153468467], [28.29102860802586, 0.055038400300553514], [28.473617861169057, 0.05], [28.32981556770327, 0.05203333230342696], [28.408371273230973, 0.05715915300516393], [28.64918735068356, 0.06151284523790549], [29.281048956675367, 0.06246121254734834], [29.529700732747273, 0.06079321018020036], [29.321051256773107, 0.058823225587153756], [28.53524076882161, 0.05574211622850894], [28.113808058460293, 0.05498558613737476], [28.619399547922125, 0.0554980415449745], [29.39362830568386, 0.05783169011311746], [30.013011311893244, 0.05969860896763182], [30.291447178917846, 0.05663274486853662], [30.471552384143582, 0.054382621930065655], [30.428519687153564, 0.05271310545351136], [29.98884794283468, 0.054076378016960254], [29.78735522883816, 0.056274117860279534], [29.968374132595525, 0.05648917839571115], [30.249405604634468, 0.05584265280821074], [30.255463874341498, 0.053922141376855], [30.245400918074953, 0.052110881179930284], [30.217387159577257, 0.0515173452540341], [30.216832293116706, 0.05269301266835076], [30.221267896511698, 0.05444240796125729], [30.23779441638374, 0.055687798553044975], [30.253141484708994, 0.055826577158447695], [30.234950443232567, 0.055061899718320775], [30.211873434553503, 0.05366632122512778], [30.175664483562258, 0.05254111083812456], [30.1305716191159, 0.05224823530481933], [30.12607619427947, 0.05307714794501478], [30.109933454497824, 0.0537610212367018], [30.095940261120102, 0.05397685638255345], [30.097489589722535, 0.05361035483454394], [30.1001688991753, 0.05280597919005455], [30.108572820754464, 0.05238033862569764], [30.10681754717316, 0.05263195504429021], [30.10902672684941, 0.0530937341657718], [30.09843396422562, 0.053455887345677806], [30.078198292975156, 0.05369389411847218]], "velocity16": [[0.4396052377745905, 0.16620214770453368], [0.37808014054932887, 0.01982962596718292], [0.03045490313253669, -0.09613205742269754], [-0.026897661833686803, -0.09878719301805151], [-0.15522698427720164, -0.10435044544703474], [-0.10705065164552609, -0.047293403481460265], [-0.04741505654724795, -0.03537301893906021], [0.1429428659638275, 0.006325481220007799], [0.114354292771062, 0.00506038497600624], [0.05474384934842334, 0.0003987283937592367], [-0.08570530527201889, -0.003363148574249295], [-0.1013587521389329, -0.0034275149133656865], [-0.08108700171114633, -0.0027420119306925494], [-0.041814356012351325, -0.0014042508144394275], [0.025952454966685575, 0.0015030795565860182], [0.06840202719072025, 0.0033108811384936635], [-1.3834070611824671, 0.010596331676144117], [-0.43064027897859414, 0.003978111561357527], [-0.2336220516343538, -0.006232750754922968], [0.19733599288051884, -0.008964921234131156], [0.18258925314319446, -0.006358571570478871], [-0.1438022934657852, 0.002033332303426955], [0.0785557055277023, 0.0051258207017369686], [0.24081607745258785, 0.00435369223274156], [0.6318616059918036, 0.0009483673094428489], [0.24865177607190675, -0.0016680023671479809], [-0.2086494759741655, -0.001969984593046603], [-0.7858104879514969, -0.0030811093586448125], [-0.4214327103613165, -0.0007565300911341797], [0.5055914894618316, 0.0005124554075997435], [0.7742287577617325, 0.002333648568142956], [0.619383006209386, 0.001866918854514365], [0.27843586702460266, -0.003065864099095198], [0.18010520522573575, -0.0022501229384709652], [-0.04303269699001673, -0.0016695164765542963], [-0.4396717443188827, 0.0013632725634488952], [-0.20149271399652346, 0.0021977398433192827], [0.1810189037573645, 0.0002150605354316183], [0.28103147203894363, -0.0006465255875004149], [0.006058269707031046, -0.0019205114313557397], [-0.01006295626654501, -0.0018112601969247116], [-0.02801375849769705, -0.0005935359258961827], [-0.0005548664605509686, 0.0011756674143166659], [0.004435603394993129, 0.0017493952929065275], [0.016526519872041536, 0.0012453905917876851], [0.015347068325255736, 0.00013877860540272181], [-0.018191041476428062, -0.0007646774401269205], [-0.02307700867906401, -0.0013955784931929957], [-0.03620895099124499, -0.0011252103870032194], [-0.04509286444635596, -0.00029287553330522816], [-0.004495424836431231, 0.0008289126401954568], [-0.01614273978164473, 0.000683873291687024], [-0.013993193377723498, 0.00021583514585164657], [0.0015493286024316339, -0.0003665015480095123], [0.00267930945276724, -0.0008043756444893864], [0.008403921579162392, -0.00042564056435691626], [-0.0017552735813033031, 0.00025161641859257225], [0.002209179676250288, 0.0004617791214815885], [-0.010592762623791193, 0.0003621531799060029], [-0.020235671250465895, 0.00023800677279437322]], "position17": [[67.34669252847205, 0.12163718002014208], [62.951528178356796, 0.5], [59.852266322011225, 0.5], [58.41865031690665, 0.5], [62.057085843215425, 0.31352648356837165], [64.51378973978157, 0.05], [65.27958723333333, 0.05], [61.60749156524183, 0.05], [57.04380912879239, 0.05], [53.23143958105841, 0.05], [48.417280704533965, 0.05], [44.36541019587114, 0.05], [40.60967805810692, 0.05], [36.185299108387554, 0.05], [29.32314582116104, 0.05], [26.16341179517234, 0.05], [25.999056283443508, 0.05], [33.015467324913914, 0.05], [37.3652675873552, 0.05], [39.55340288074895, 0.05], [38.880817003363504, 0.05], [37.515445188823655, 0.05], [34.3024217216319, 0.05], [27.71080610003193, 0.05192917742826874], [25.4782692961221, 0.055908634475100444], [24.07278421409703, 0.058296069780706686], [25.65459583815305, 0.06687940332522542], [26.867127879307812, 0.07408753305181547], [27.731475461949316, 0.07899696598785702], [27.90130631139625, 0.07508706658376861], [27.851616474062574, 0.06991904106824634], [27.07030104126612, 0.06413407881067551], [26.42260579383244, 0.05942796912223037], [26.068412781127048, 0.0591709103109895], [26.631685349165366, 0.06178471961071035], [27.29605429581037, 0.06441687432031681], [27.612360891899684, 0.06622951227331587], [27.270307331492027, 0.06579247035774878], [26.55195282218826, 0.06445305886653475], [26.041643478886396, 0.063232749959344], [26.088754159283997, 0.062309815821760074], [26.573384251189346, 0.062229279221693426], [27.03679584378315, 0.06295605338619038], [27.331787440558138, 0.06432419137445297], [27.314865873770966, 0.06530997827743393], [26.758251061520816, 0.06507123206614802], [26.1797251869936, 0.06420224937055109], [26.022363487278884, 0.06310635121358858], [26.022345337332833, 0.0627463497995305], [26.35719385559433, 0.06318872248433582], [26.78823866828398, 0.06410260943722415], [27.025045781593846, 0.06437576568819815], [26.696629388213687, 0.06452602162318745], [26.27758102236103, 0.06415760066643865], [26.04664325461942, 0.063744188189185], [26.21603355005689, 0.06377556496703338], [26.5361822091121, 0.06369419341798484], [26.789372957548952, 0.06338909331323811], [26.948651560519725, 0.06327522157278756], [26.761782258095998, 0.0633687628677258]], "velocity17": [[0.5069786292640474, 0.8190358641362125], [-4.395164350115248, 0.6360092633598782], [-3.0992618563455716, 0.46095625003256585], [-1.4336160051045752, 0.10392024203056148], [3.638435526308776, -0.18647351643162832], [2.456703896566154, -0.29059373335160166], [0.7657974935517524, -0.23247498668128133], [-3.672095668091502, -0.18597998934502508], [-4.563682436449438, -0.14878399147602006], [-3.812369547733978, -0.11902719318081606], [-4.814158876524444, -0.09522175454465286], [-4.051870508662826, -0.07617740363572229], [-3.755732137764222, -0.060941922908577834], [-4.424378949719372, -0.03956294531603087], [-6.862153287226514, -0.030161993016503862], [-3.159734025988701, -0.023307009411015163], [-0.16435551172883284, -0.01814914144911514], [7.016411041470407, -0.013249904023270068], [4.349800262441285, -0.008873423617172242], [2.188135293393753, -0.007098738893737794], [-0.6725858773854415, -0.005678991114990236], [-1.3653718145398464, -0.004543192891992189], [-3.213023467191752, -0.0036345543135937516], [-6.591615621599971, 0.001929177428268734], [-2.23253680390983, 0.003979457046831705], [-1.4054850820250706, 0.002387435305606239], [1.5818116240560183, 0.00858333354451874], [1.2125320411547618, 0.007208129726590049], [0.8643475826415052, 0.004909432936041558], [0.16983084944693508, -0.003909899404088407], [-0.049689837333677725, -0.005168025515522265], [-0.7813154327964534, -0.005784962257570825], [-0.6476952474336821, -0.004706109688445144], [-0.3541930127053917, -0.0002570588112408734], [0.5632725680383182, 0.002613809299720854], [0.6643689466450047, 0.002632154709606459], [0.3163065960893131, 0.001812637952999057], [-0.3420535604076555, -0.0004370419155670896], [-0.7183545093037698, -0.0013394114912140317], [-0.5103093433018636, -0.0012203089071907633], [0.04711068039760047, -0.0009229341375839237], [0.484630091905347, -8.053660006664701e-05], [0.46341159259380516, 0.0007267741644969589], [0.2949915967749867, 0.0013681379882625913], [-0.016921566787171122, 0.0009857869029809624], [-0.5566148122501497, -0.00023874621128589814], [-0.5785258745272149, -0.0008689826955969281], [-0.15736169971471484, -0.0010958981569625169], [-1.814994604958098e-05, -0.00036000141405807546], [0.33484851826149553, 0.00044237268480531533], [0.43104481268965145, 0.0009138869528883279], [0.23680711330986443, 0.0002731562509740084], [-0.32841639338015804, 0.00015025593498929905], [-0.4190483658526574, -0.00036842095674880496], [-0.23093776774161112, -0.0004134124772536534], [0.16939029543746958, 3.137677784837742e-05], [0.3201486590552084, -8.13715490485448e-05], [0.2531907484368556, -0.0003051001047467244], [0.15927860297077193, -0.0001138717404505519], [-0.18686930242372532, 9.354129493824728e-05]], "position18": [[5.047767015399762, 0.2020171491791058], [14.177832858943203, 0.5], [31.44400762116313, 0.5], [45.117397849708986, 0.41130076141294647], [27.825240466959862, 0.44937907891160117], [7.279774464851229, 0.32796397621362516], [5.758444659342205, 0.12287963279222536], [11.505673612356757, 0.1691125419479271], [18.533497922358045, 0.35689225040668937], [22.071334435268284, 0.5], [20.683471478174617, 0.5], [15.129429663104414, 0.5], [10.636840552776178, 0.4548226125132098], [9.553186500777763, 0.37375842915151697], [8.68626325917903, 0.3089070824621627], [8.848340267013535, 0.3001918860806255], [9.77368916877805, 0.26622854767589055], [12.368841672346925, 0.23405379512785712], [14.470747053511014, 0.26445747355494553], [14.736341180044354, 0.295147381673581], [13.870858777419762, 0.3021178445570871], [11.693675755796802, 0.2657875936647376], [9.75433253414751, 0.23375489321018778], [9.293671515708983, 0.26348355867947426], [9.6004517367061, 0.34067514348523475], [9.845875913503795, 0.40242841132984314], [10.324296529276642, 0.3946320974773577], [10.47930237433898, 0.32908465234597023], [10.34284834192812, 0.27600305094644917], [10.378922961438278, 0.22872170241673584], [10.596808156390415, 0.2558246981712272], [10.177753576219548, 0.2846007947213532], [10.606687875232323, 0.3322754426595198], [11.078220148165725, 0.35380149784706555], [10.932424682355776, 0.3384786525156472], [10.740957221963443, 0.324542112813166], [10.223640977679336, 0.28030236487116944], [9.72159992611183, 0.24440803161455868], [9.69122709141401, 0.2787006489505307], [10.471175215060596, 0.2992920991461873], [11.125355498923504, 0.3129186539525034], [11.115135255253193, 0.3304378125652758], [10.687046220736262, 0.3421022432342679], [9.761039550380136, 0.34851544608751567], [9.118926602735678, 0.3448437002719043], [8.947128742910394, 0.2995883065249765], [9.67962787349569, 0.2643926179463368], [10.242081012350958, 0.2665750420357535], [10.743467924895356, 0.29455965209022394], [10.99951107692255, 0.3142195814042091], [10.714045401186883, 0.32371618119752255], [10.29888644206146, 0.30772429413357955], [9.945320701152387, 0.3016784948042689], [10.044582332513608, 0.28483044255178536], [10.25321436787419, 0.2646800063252236], [10.591314727658, 0.26611831988289886], [11.054483291949122, 0.2572643247008258], [11.038565308116489, 0.24533136228065516], [10.358489444836627, 0.23522383818489365], [9.699501664373596, 0.2518991502125562]], "velocity18": [[0.09010673472443853, 0.8000687506941452], [9.130065843543441, 0.6463087176997849], [17.266174762219926, 0.23899122239724613], [13.673390228545854, -0.0886992385870535], [-17.292157382749124, 0.0380783174986547], [-20.545466002108633, -0.121415102697976], [-1.5213298055090245, -0.2050843434213998], [5.747228953014552, 0.04623290915570174], [7.027824310001288, 0.18777970845876224], [3.537836512910239, 0.2360367669207586], [-1.3878629570936667, 0.07558069580519725], [-5.554041815070203, 0.004096396041943597], [-4.492589110328236, -0.045177387486790184], [-1.0836540519984155, -0.08106418336169287], [-0.8669232415987325, -0.0648513466893543], [0.16207700783450413, -0.00871519638153717], [0.9253489017645158, -0.033963338404735005], [2.5951525035688734, -0.03217475254803344], [2.1019053811640886, 0.0304036784270884], [0.2655941265333397, 0.030689908118635457], [-0.8654824026245918, 0.0069704628835060845], [-2.17718302162296, -0.03633025089234952], [-1.939343221649292, -0.0320327004545498], [-0.46066101843852625, 0.02972866546928647], [0.30678022099711816, 0.07719158480576047], [0.24542417679769454, 0.06175326784460838], [0.47842061577284783, -0.007796313852485394], [0.15500584506233697, -0.06554744513138751], [-0.13645403241085968, -0.05308160139952107], [0.03607461951015889, -0.04728134852971332], [0.21788519495213665, 0.027102995754491353], [-0.4190545801708673, 0.02877609655012595], [0.42893429901277536, 0.047674647938166614], [0.4715322729334012, 0.021526055187545735], [-0.1457954658099482, -0.015322845331418353], [-0.19146746039233403, -0.01393653970248123], [-0.517316244284107, -0.044239747941996525], [-0.5020410515675053, -0.03589433325661076], [-0.03037283469781954, 0.034292617335972005], [0.7799481236465854, 0.02059145019565662], [0.6541802838629085, 0.01362655480631611], [-0.010220243670310401, 0.01751915861277243], [-0.4280890345169314, 0.011664430668992113], [-0.9260066703561259, 0.006413202853247781], [-0.6421129476444576, -0.0036717458156113737], [-0.17179785982528473, -0.04525539374692785], [0.7324991305852966, -0.035195688578639694], [0.5624531388552674, 0.002182424089416707], [0.5013869125443973, 0.027984610054470477], [0.2560431520271938, 0.019659929313985126], [-0.28546567573566717, 0.009496599793313472], [-0.4151589591254232, -0.015991887063943007], [-0.3535657409090741, -0.006045799329310668], [0.09926163136122135, -0.01684805225248352], [0.20863203536058145, -0.02015043622656174], [0.3381003597838105, 0.0014383135576752485], [0.46316856429112274, -0.008853995182073058], [-0.0159179838326335, -0.011932962420170598], [-0.6800758632798626, -0.010107524095761506], [-0.6589877804630304, 0.016675312027662585]], "position19": [[10.806377277945256, 0.1305062638569907], [15.963253344824867, 0.5], [25.144106765216954, 0.5], [32.85897023407141, 0.5], [29.66858069135476, 0.35973257524218766], [24.775926938059836, 0.22525921087097306], [22.78143680724491, 0.17192036055409002], [22.307317724318146, 0.07675072277103526], [19.204310638783316, 0.05], [17.955238365030652, 0.05], [18.39243241866307, 0.14750159538390856], [17.445278848886296, 0.2557411046744874], [15.69462405334223, 0.32424461754422007], [15.45473520225616, 0.24341964248091083], [13.3028827886862, 0.1410970509090661], [10.818317846578957, 0.14919641577940518], [11.358152139799637, 0.16596401232262575], [14.22280360140083, 0.18057502297597716], [16.21984803060057, 0.19007027583546135], [15.380058102642854, 0.1899151015249315], [14.452591399582117, 0.1820091884462311], [13.340650317400312, 0.17601621781009633], [12.653891435313067, 0.17721925663712038], [12.444860550651692, 0.180151510375006], [12.92509432772559, 0.1830307249694393], [13.901257793459601, 0.2775180749222245], [13.840092175481077, 0.3189787282337415], [12.63913863861049, 0.2924583752973995], [12.22063292423519, 0.18594585659830137], [12.848187606865409, 0.11529058281012403], [13.715388670564304, 0.11600980466037755], [13.473857331997863, 0.12662988226613936], [13.231408703197495, 0.16290221137952202], [12.508087278692335, 0.2093707742178757], [11.820106148754833, 0.2489865114073908], [10.910227816301013, 0.2763561213892712], [10.387825068635701, 0.2764373203441882], [11.008238345803509, 0.2558193777934318], [11.50570372121893, 0.23710638368774295], [11.588490744229786, 0.22451921045267176], [11.305281824777555, 0.23799454368242176], [10.898536616303451, 0.25189595213196725], [10.648934609696049, 0.2608123981864767], [10.776028044939128, 0.254143044968017], [11.265009911455191, 0.24592353694730276], [11.569344486518187, 0.23587483789276284], [11.47816245630999, 0.23493483753511865], [11.227583979692549, 0.2417395626914236], [11.00159833213444, 0.24711773725633962], [10.936524480001957, 0.2469043649860223], [10.92524539044475, 0.24357343688310906], [11.239785091177463, 0.23867417859431417], [11.493062299407491, 0.23592890303784803], [11.40677682595952, 0.2352898205917287], [11.174593867674515, 0.23779209055382522], [10.990626564414272, 0.2424626776889575], [11.11906197635501, 0.24542166739431784], [11.22777806579172, 0.2468332058274589], [11.256439095559173, 0.2474321780838312], [11.19867311659051, 0.24455976445216407]], "velocity19": [[0.5651263539578045, 0.5893477116806074], [5.1568760668796125, 0.5132933254025431], [9.180853420392088, 0.39213159025604866], [7.714863468854456, 0.07838963369175286], [-3.1903895427166473, -0.14026742475781234], [-4.892653753294922, -0.1344733643712146], [-1.9944901308149277, -0.05333885031688304], [-0.47411908292676075, -0.09516963778305476], [-3.10300708553483, -0.05535777683784561], [-1.2490722737526616, -0.0026358534168912616], [0.43719405363241726, 0.09750159538390855], [-0.9471535697767719, 0.10823950929057886], [-1.750654795544067, 0.06850351286973269], [-0.23988885108606886, -0.08082497506330924], [-2.15185241356996, -0.10232259157184471], [-2.4845649421072435, 0.00809936487033909], [0.5398342932206812, 0.016767596543220586], [2.864651461601192, 0.014611010653351394], [1.9970444291997385, 0.009495252859484183], [-0.839789927957715, -0.00015517431052986409], [-0.927466703060738, -0.007905913078700404], [-1.1119410821818045, -0.005992970636134762], [-0.6867588820872453, 0.0012030388270240582], [-0.2090308846613762, 0.0029322537378856425], [0.480233777073898, 0.002879214594433306], [0.976163465734011, 0.09448734995278521], [-0.06116561797852493, 0.041460653311517], [-1.2009535368705873, -0.026520352936342036], [-0.4185057143752997, -0.10651251869909813], [0.6275546826302195, -0.07065527378817735], [0.8672010636988948, 0.0007192218502535333], [-0.2415313385664406, 0.010620077605761797], [-0.24244862880036855, 0.036272329113382656], [-0.7233214245051607, 0.04646856283835369], [-0.6879811299375016, 0.03961573718951512], [-0.9098783324538204, 0.02736960998188037], [-0.522402747665312, 8.119895491704582e-05], [0.6204132771678084, -0.020617942550756416], [0.49746537541542063, -0.018712994105688815], [0.08278702301085472, -0.012587173235071185], [-0.2832089194522309, 0.013475333229749992], [-0.4067452084741041, 0.013901408449545478], [-0.24960200660740206, 0.008916446054509452], [0.12709343524307853, -0.006669353218459722], [0.4889818665160638, -0.00821950802071421], [0.3043345750629957, -0.010048699054539914], [-0.09118203020819668, -0.0009400003576441789], [-0.2505784766174421, 0.006804725156304957], [-0.2259856475581081, 0.005378174564916012], [-0.06507385213248439, -0.00021337227031732178], [-0.011279089557206905, -0.003330928102913236], [0.31453970073271253, -0.004899258288794893], [0.25327720823002775, -0.0027452755564661476], [-0.0862854734479715, -0.0006390824461193221], [-0.23218295828500485, 0.0025022699620965124], [-0.18396730326024202, 0.004670587135132279], [0.12843541194073665, 0.002958989705360359], [0.10871608943671061, 0.0014115384331410776], [0.02866102976745366, 0.0005989722563722973], [-0.05776597896866496, -0.0028724136316671204]], "position20": [[88.58270961677057, 0.21441423704635215], [81.68476703621093, 0.5], [75.80962702253314, 0.5], [76.39902840801514, 0.5], [75.85946056807185, 0.2564694889315371], [67.58022432795674, 0.05], [60.57155151625039, 0.05], [54.01078519902796, 0.05], [48.19267853077593, 0.05], [43.538193196174305, 0.05], [36.321999811421776, 0.05], [30.008220621973756, 0.05], [27.416654177001107, 0.05], [29.908453645742764, 0.05], [36.20126267877155, 0.05], [40.33096977582215, 0.05], [41.126208963924306, 0.05], [36.231909790496175, 0.05], [29.957123580999166, 0.05], [25.387233645925086, 0.05], [21.778570424137005, 0.05], [21.407686193054307, 0.054321780425964694], [25.747012099768142, 0.09470380654782869], [30.179808781647115, 0.1261996913783083], [33.574348005676576, 0.11205336849179108], [33.40407510493381, 0.07672089707087175], [32.093648714126076, 0.05], [31.003666640975673, 0.05], [28.428157157405956, 0.05], [27.329777796580384, 0.05], [27.50903655578759, 0.054796208379051164], [28.140835610833246, 0.06335412214334105], [28.062410095048985, 0.07021281361817765], [27.358621514085716, 0.07168351062930846], [27.053741428318546, 0.06455441996077325], [26.801276012220505, 0.05879741513013781], [26.6756942184988, 0.0584598477056417], [26.654121848165122, 0.05887352908201634], [26.7082427521417, 0.06347144358444877], [26.751651352761996, 0.06703539798456937], [26.741198181491406, 0.06765545443371697], [26.714795678511948, 0.06374394056886791], [26.690316731900314, 0.060077682075500516], [26.68621826123162, 0.05778130901374147], [26.699345633348898, 0.05804686836965246], [26.719379476990017, 0.06208709629807348], [26.682096948441252, 0.06585795395197824], [26.6563223165323, 0.06690758911293355], [26.650955722634045, 0.06608733777549629], [26.658628445310242, 0.06310706059332986], [26.649412026201215, 0.060755356979058366], [26.58181497524538, 0.06108272822779046], [26.561060284508848, 0.0626630627497291], [26.562190627803073, 0.06427941234857411], [26.57293778965164, 0.06471853722843332], [26.606057101850098, 0.06503480246713117], [26.647449770861137, 0.06332250154774824], [26.613972995475265, 0.06190835650170942], [26.56022362565612, 0.06228247771734192], [26.550457677113513, 0.06306248902700018]], "velocity20": [[0.1981006572162689, 0.4361182553388343], [-6.89794258055965, 0.29511678484797116], [-5.8751400136777985, 0.22935724649964273], [0.5894013854820028, 0.013357760232973373], [-0.5395678399432877, -0.2435305110684629], [-8.279236240115111, -0.23975586040992858], [-7.0086728117063535, -0.19180468832794287], [-6.560766317222432, -0.1534437506623543], [-5.818106668252031, -0.12275500052988345], [-4.654485334601625, -0.09820400042390676], [-7.216193384752533, -0.07233008003858389], [-6.313779189448022, -0.055842736674383164], [-2.591566444972648, -0.0434969363399914], [2.4917994687416574, -0.03289466095466982], [6.2928090330287825, -0.023594771796182152], [4.1297070970506, -0.01629882639323789], [0.7952391881021603, -0.013039061114590312], [-4.8942991734281325, -0.01043124889167225], [-6.274786209497009, -0.006854920083613748], [-4.5698899350740785, -0.004048693517127482], [-3.6086632217880807, -0.002929322696822723], [-0.37088423108269764, 0.004321780425964695], [4.339325906713835, 0.04038202612186399], [4.432796681878972, 0.031495884830479624], [3.3945392240294616, -0.014146322886517224], [-0.17027290074276857, -0.03533247142091933], [-1.3104263908077378, -0.031015882727823497], [-1.0899820731504009, -0.019970727629761244], [-2.575509483569717, -0.011007671641125653], [-1.0983793608255705, -0.0037989232835091554], [0.17925875920720577, 0.004796208379051162], [0.6317990550456583, 0.008557913764289883], [-0.0784255157842616, 0.006858691474836599], [-0.7037885809632707, 0.0014706970111308094], [-0.3048800857671707, -0.0071290906685352], [-0.25246541609803863, -0.005757004830635443], [-0.12558179372170358, -0.0003375674244961085], [-0.0215723703336802, 0.00041368137637463605], [0.05412090397657697, 0.004597914502432434], [0.043408600620295036, 0.003563954400120601], [-0.010453171270589312, 0.0006200564491475992], [-0.02640250297945699, -0.003911513864849064], [-0.024478946611632822, -0.0036662584933673907], [-0.004098470668693862, -0.002296373061759049], [0.01312737211727897, 0.000265559355910993], [0.020033843641118636, 0.0040402279284210115], [-0.03728252854876446, 0.0037708576539047705], [-0.025774631908951372, 0.001049635160955313], [-0.005366593898254608, -0.0008202513374372716], [0.007672722676197105, -0.0029802771821664225], [-0.009216419109027195, -0.002351703614271499], [-0.06759705095583614, 0.0003273712487320997], [-0.02075469073653026, 0.0015803345219386473], [0.0011303432942241093, 0.0016163495988449977], [0.010747161848566635, 0.00043912487985921635], [0.03311931219845943, 0.00031626523869784863], [0.04139266901103915, -0.0017123009193829265], [-0.03347677538587045, -0.001414145046038817], [-0.053749369819143446, 0.0003741212156324953], [-0.009765948542607168, 0.0007800113096582611]]}
