# Supplementary material for: NRV: An open framework for in silico evaluation of peripheral nerve electrical stimulation strategies
Source: PLoS Comput Biol. 2024 Jul 12;20(7):e1011826. doi: 10.1371/journal.pcbi.1011826 (PMC11268605; doi:10.1371/journal.pcbi.1011826)
Supplement: S5 Archive — Python scripts and data files required to create and run the optimization problem, analyze the results, and translate the results to the neurostimulator. (ZIP) [file pcbi.1011826.s014.zip › S5_Archive/results/energy_optim_pso_spline1pts.json]

{"__NRVObject__": true, "nrv_type": "optim_results", "optimization_parameters": {"__NRVObject__": true, "nrv_type": "PSO_optimizer", "_method": "PSO", "swarm_optimizer": true, "n_particles": 20, "dimensions": 2, "options": {"c1": 0.45, "c2": 0.45, "w": 0.75, "k": 5, "p": 1}, "maxiter": 60, "n_processes": null, "bounds": [[0, 0.5], [-100, 0]], "init_pos": null, "print_time": false, "opt_type": "local", "static": false, "ftol": null, "ftol_iter": 1, "bh_strategy": "reflective", "oh_strategy": null, "save_results": false, "saving_file": "pso_results.json", "comment": "spline 1pt", "nit": 60}, "date": "Thu Dec 21 15:35:22 2023", "status": "Completed", "comment": "spline 1pt", "nit": 60, "nfev": 1200, "best_position": [0.3615833410822147, -11.576181209208201], "x": [0.3615833410822147, -11.576181209208201], "best_cost": 0.27121207158528576, "optimization_time": 8812.021037650295, "cost_history": [0.586852687339748, 0.3163293536393169, 0.3163293536393169, 0.3163293536393169, 0.3163293536393169, 0.3026694549797254, 0.3023133858670851, 0.29516168979553076, 0.28879347725199833, 0.28314791804414124, 0.28314791804414124, 0.28314791804414124, 0.28314791804414124, 0.28314791804414124, 0.28180315229318015, 0.28180315229318015, 0.2786124791280473, 0.2739727015395658, 0.2739727015395658, 0.2739727015395658, 0.2739727015395658, 0.27310574422479, 0.27310574422479, 0.27290861930071536, 0.27259257679087506, 0.27248974580047325, 0.27153773978214857, 0.27153773978214857, 0.27153773978214857, 0.27153773978214857, 0.27153773978214857, 0.27153773978214857, 0.27153773978214857, 0.27134938066285147, 0.27134938066285147, 0.27134938066285147, 0.27134938066285147, 0.271246123372375, 0.271246123372375, 0.271246123372375, 0.271246123372375, 0.271246123372375, 0.271246123372375, 0.271246123372375, 0.27123743954033736, 0.27123743954033736, 0.27123743954033736, 0.27123743954033736, 0.27123743954033736, 0.27123743954033736, 0.27123743954033736, 0.27123743954033736, 0.27123743954033736, 0.27121207158528576, 0.27121207158528576, 0.27121207158528576, 0.27121207158528576, 0.27121207158528576, 0.27121207158528576, 0.27121207158528576], "neighbor_bestc": [0.586852687339748, 0.3163293536393169, 0.3163293536393169, 0.3163293536393169, 0.3163293536393169, 0.3026694549797254, 0.3023133858670851, 0.29516168979553076, 0.28879347725199833, 0.28314791804414124, 0.28314791804414124, 0.28314791804414124, 0.28314791804414124, 0.28314791804414124, 0.28180315229318015, 0.28180315229318015, 0.2786124791280473, 0.2739727015395658, 0.2739727015395658, 0.2739727015395658, 0.2739727015395658, 0.27310574422479, 0.27310574422479, 0.27290861930071536, 0.27259257679087506, 0.27248974580047325, 0.27153773978214857, 0.27153773978214857, 0.27153773978214857, 0.27153773978214857, 0.27153773978214857, 0.27153773978214857, 0.27153773978214857, 0.27134938066285147, 0.27134938066285147, 0.27134938066285147, 0.27134938066285147, 0.271246123372375, 0.271246123372375, 0.271246123372375, 0.271246123372375, 0.271246123372375, 0.271246123372375, 0.271246123372375, 0.27123743954033736, 0.27123743954033736, 0.27123743954033736, 0.27123743954033736, 0.27123743954033736, 0.27123743954033736, 0.27123743954033736, 0.27123743954033736, 0.27123743954033736, 0.27121207158528576, 0.27121207158528576, 0.27121207158528576, 0.27121207158528576, 0.27121207158528576, 0.27121207158528576, 0.27121207158528576], "personal_bestc": [28.367519152963666, 17.603918469673793, 15.600276310151113, 9.592901502602032, 6.4227322897181525, 5.370046079463854, 4.855611129096511, 4.417883661125459, 4.020124388448396, 3.626758874436864, 3.2619007795383013, 2.9413193705517293, 2.692166663081471, 2.4976450638655834, 2.3190253016753113, 2.172747562950951, 2.033893376791572, 1.9239377175448873, 1.8332802260315102, 1.753039712376328, 1.6835139189657276, 1.623849937822443, 1.5745603291104207, 1.5310816854701077, 1.4919701379259451, 1.457370361425497, 1.4255698478823595, 1.3988835938769024, 1.374753151869393, 1.3556777035114458, 1.3381076041540871, 1.3240054490901054, 1.3115022107247805, 1.2998900712505557, 1.2899157556966034, 1.2808798915596469, 1.2735941158913355, 1.2673193825431899, 1.2612913091388966, 1.2554862476755544, 1.250269474627418, 1.2461824289385948, 1.2423344963258929, 1.2388791280564333, 1.2356682244159032, 1.2330439112725433, 1.230618085726837, 1.228740274824268, 1.227355842053904, 1.2256579829877676, 1.224120626789301, 1.22247522828687, 1.2210775710020803, 1.2199600685601046, 1.2189356802248257, 1.2179406985366503, 1.2170570684348958, 1.216240715839994, 1.215512429430991, 1.2148267735992304], "position1": [[0.4136547515777895, -23.214862415866293], [0.494089281116235, -20.762673080970465], [0.46186231955657064, -18.775035452488247], [0.46802227731237567, -17.09229121277199], [0.4637675734776015, -13.943268379900228], [0.39715312156986055, -11.537912126567965], [0.39076610463524025, -10.338688196266444], [0.38702848351349134, -11.0354457598975], [0.38559415341038883, -12.832022556780316], [0.40041412311780245, -13.81211384094421], [0.4243788525556147, -13.635424490986066], [0.43803528416050797, -12.786080088459563], [0.45697607390891404, -11.882385429895782], [0.4712769521281637, -11.180951757521056], [0.48137491774174773, -11.051753089064924], [0.466363692148711, -11.021525106591307], [0.45062990686145743, -11.303061140826879], [0.43491938677185926, -11.652847644941625], [0.4228292125034486, -12.00136182868653], [0.4213398447952573, -12.18017209467587], [0.4198180140723466, -12.04979921970332], [0.4257951079575188, -11.821291417163932], [0.4185770449851169, -11.632600829502591], [0.40591396027657445, -11.48976541206469], [0.4001399359780476, -11.46352935330195], [0.3993991343717389, -11.608782231973514], [0.40404557892873155, -11.724123303988508], [0.39915361668334515, -11.754856732126923], [0.39317142894146234, -11.7585085143187], [0.3890492160797809, -11.717292615244002], [0.38453936848454245, -11.671488871135264], [0.3776805055974806, -11.622733900251305], [0.36997389469962183, -11.577975594521938], [0.36489112711005417, -11.562407981953339], [0.3644542954524483, -11.570279716286503], [0.36488658871384017, -11.588186773609642], [0.3648527085001003, -11.599889263363465], [0.3634585501098469, -11.600989298317154], [0.3625716563824038, -11.58994549167188], [0.36219865046171845, -11.57880988149608], [0.3619512264674632, -11.570164285881955], [0.3619354875836773, -11.56839883949231], [0.3620379728862613, -11.574789161480487], [0.36217914237567117, -11.580915020685453], [0.3622855172876885, -11.583686822842374], [0.36210659938417467, -11.583675661890018], [0.36181117881515673, -11.579183916471552], [0.3617019269634493, -11.57501831233492], [0.36176353201837197, -11.572889901804556], [0.3618666822050265, -11.574288970483643], [0.36177066495100973, -11.576803888893298], [0.36169865201049717, -11.57869007770054], [0.36167050618876045, -11.57911053539977], [0.3616987145218181, -11.578767126699418], [0.3617272466868186, -11.577802464835802], [0.3617139556769983, -11.57634468671445], [0.36169314291758253, -11.575236751510793], [0.3616678828020652, -11.575103112289561], [0.3616534386867839, -11.575735394578336], [0.3616314801596253, -11.576397759609351]], "velocity1": [[0.16563768369995346, 0.09104223576422654], [0.08043452953844549, 2.4521893348958272], [0.04404839932719434, 1.9876376284822168], [0.006159957755805023, 1.6827442397162562], [-0.004254703834774155, 3.1490228328717604], [-0.06661445190774094, 2.405356253332263], [-0.006387016934620307, 1.1992239303015213], [-0.003737621121748924, -0.6967575636310565], [-0.0014343301031024829, -1.796576796882816], [0.014819969707413602, -0.9800912841638938], [0.02396472943781222, 0.176689349958144], [0.013656431604893288, 0.8493444025265022], [0.018940789748406094, 0.903694658563781], [0.01430087821924962, 0.7014336723747255], [0.010097965613584043, 0.12919866845613104], [-0.01501122559303674, 0.030227982473617618], [-0.015733785287253534, -0.2815360342355724], [-0.01571052008959818, -0.34978650411474577], [-0.01209017426841064, -0.3485141837449061], [-0.0014893677081913017, -0.17881026598933863], [-0.001521830722910754, 0.1303728749725494], [0.005977093885172194, 0.22850780253938857], [-0.0072180629724018985, 0.188690587661341], [-0.012663084708542424, 0.1428354174379018], [-0.005774024298526855, 0.02623605876273985], [-0.0007408016063086714, -0.1452528786715632], [0.004646444556992643, -0.11534107201499469], [-0.004891962245386423, -0.030733428138415488], [-0.005982187741882824, -0.003651782191776771], [-0.004122212861681481, 0.041215899074699046], [-0.004509847595238403, 0.045803744108738435], [-0.006858862887061814, 0.04875497088395816], [-0.007706610897858785, 0.04475830572936763], [-0.005082767589567676, 0.01556761256859897], [-0.00043683165760587356, -0.007871734333165058], [0.00043229326139189927, -0.017907057323139828], [-3.388021373984507e-05, -0.011702489753823526], [-0.0013941583902534315, -0.0011000349536889023], [-0.000886893727443125, 0.011043806645273394], [-0.0003730059206853549, 0.011135610175800113], [-0.0002474239942552431, 0.008645595614124722], [-1.573888378589495e-05, 0.0017654463896434166], [0.00010248530258401232, -0.006390321988176883], [0.00014116948940987544, -0.006125859204965181], [0.0001063749120173112, -0.002771802156921817], [-0.0001789179035138354, 1.1160952356767363e-05], [-0.000295420569017936, 0.004491745418466981], [-0.00010925185170738877, 0.004165604136630252], [6.1605054922618e-05, 0.002128410530364571], [0.00010315018665453944, -0.0013990686790873387], [-9.601725401675335e-05, -0.0025149184096549693], [-7.2012940512565e-05, -0.001886188807241227], [-2.814582173673686e-05, -0.0004204576992322596], [2.8208333057665596e-05, 0.00034340870035232574], [2.85321650004571e-05, 0.0009646618636157085], [-1.3291009820261295e-05, 0.0014577781213517855], [-2.081275941579754e-05, 0.001107935203656497], [-2.526011551732674e-05, 0.00013363922123201655], [-1.44441152812845e-05, -0.000632282288775383], [-2.1958527158587875e-05, -0.0006623650310157716]], "position2": [[0.30323979972209086, -17.028460334542928], [0.3053025457738481, -16.397086884230102], [0.3992427416151446, -15.657713260049551], [0.4062807878956609, -14.285310876506646], [0.46266215822141754, -12.881232484973701], [0.4808595679597234, -11.757130937194257], [0.48139438166813964, -11.09645775460184], [0.49842184554332225, -11.466514149386315], [0.49894872393993306, -11.945935916377048], [0.4990792031725084, -12.305502241620097], [0.49179824745709416, -12.419170304986642], [0.48710080122258526, -12.286742774588495], [0.49085066780774883, -11.994775532145036], [0.49041501238699525, -11.716170411222045], [0.48399243450955043, -11.5233335890979], [0.4558417152904998, -11.473207278655797], [0.4389568250036269, -11.68746306566142], [0.43372299618971477, -11.912244316093156], [0.4241937091106932, -11.993913072416808], [0.4038734602117362, -11.973214363388372], [0.3911894501653042, -11.895995566111838], [0.37967660149501564, -11.80163264459092], [0.3683354891123298, -11.697748437467183], [0.3605020573508342, -11.612333353242555], [0.35462698352971245, -11.548272040074083], [0.359717171877398, -11.514941668147541], [0.3667510999800193, -11.521147337370461], [0.3719780511586135, -11.560032355991748], [0.37144807905420446, -11.62012522831764], [0.3661496560358054, -11.649215386436703], [0.3620344897241189, -11.643024366292414], [0.35922199908753943, -11.628832928986396], [0.359647959052515, -11.603892861420414], [0.36151005700095135, -11.57911124717496], [0.3629066304622786, -11.560525036490871], [0.36299270426155905, -11.552440094778113], [0.3623252653968167, -11.553497738848181], [0.3615915066227573, -11.568342413725501], [0.3610764805235755, -11.584377937209114], [0.36092920886275726, -11.59371303512134], [0.3610833528103103, -11.597200655191834], [0.36153420996446056, -11.590670703870673], [0.3621528369280587, -11.577190930516199], [0.3626079971580642, -11.567068188885893], [0.36263892700478684, -11.565319383252252], [0.3623664781975824, -11.56700540726791], [0.36204689038479404, -11.574046560819435], [0.36182756221857754, -11.580498648042699], [0.3616332097422514, -11.583605296145544], [0.3616228913168418, -11.582314844199269], [0.36168032515955767, -11.576973595516339], [0.36172413640028533, -11.57292907205376], [0.36174546267933594, -11.571214707285352], [0.36176402397046886, -11.572867223654443], [0.3617078802780446, -11.57560341737198], [0.3616540200440196, -11.578377078964163], [0.36158915556565174, -11.579649020093418], [0.3615483499071794, -11.579885316615268], [0.36152913170568546, -11.579169678971772], [0.36154920393335666, -11.577322407541855]], "velocity2": [[0.521943539338748, 0.8418312670837649], [0.391457654504061, 0.6313734503128237], [0.2954547126110073, 0.7393736241805513], [0.19447647048919453, 1.3724023835429047], [0.13105705388292158, 1.4040783915329458], [0.05647827381885901, 1.124101547779445], [0.03774605037213696, 0.6606731825924175], [0.020183772788538168, -0.37005639478447483], [0.002629430516744689, -0.4794217669907328], [0.0019720728875585168, -0.3595663252430496], [-0.007280955715414251, -0.11366806336654534], [-0.004697446234508885, 0.1324275303981458], [0.003749866585163562, 0.2919672424434589], [-0.0004356554207535909, 0.2786051209229916], [-0.00642257787744482, 0.1928368221241447], [-0.028150719219050584, 0.05012631044210261], [-0.016884890286872883, -0.21425578700562287], [-0.005233828813912183, -0.22478125043173636], [-0.009529287079021592, -0.08166875632365217], [-0.02032024889895702, 0.020698709028436048], [-0.012684010046431996, 0.07721879727653413], [-0.011512848670288584, 0.09436292152091631], [-0.011341112382685845, 0.10388420712373847], [-0.007833431761495615, 0.08541508422462826], [-0.005875073821121711, 0.06406131316847119], [0.005090188347685569, 0.033330371926542535], [0.007033928102621304, -0.006205669222920089], [0.0052269511785941695, -0.03888501862128638], [-0.0005299721044090527, -0.06009287232589308], [-0.005298423018399039, -0.02909015811906343], [-0.0041151663116865194, 0.0061910201442883245], [-0.002812490636579448, 0.014191437306018306], [0.00042595996497557824, 0.02494006756598191], [0.0018620979484363321, 0.024781614245453], [0.001396573461327249, 0.01858621068408975], [8.607379928043984e-05, 0.008084941712757426], [-0.0006674388647423695, -0.0010576440700675535], [-0.0007337587740593875, -0.014844674877320042], [-0.000515026099181815, -0.016035523483612278], [-0.00014727166081821846, -0.009335097912226361], [0.0001541439475530579, -0.00348762007049505], [0.0004508571541502772, 0.006529951321160332], [0.0006186269635981647, 0.013479773354473484], [0.00045516023000548604, 0.010122741630306268], [3.0929846722642536e-05, 0.0017488056336407093], [-0.0002724488072044426, -0.0016860240156578224], [-0.0003195878127883262, -0.0070411535515240865], [-0.00021932816621651616, -0.006452087223265329], [-0.00019435247632614198, -0.003106648102844991], [-1.0318425409623964e-05, 0.001290451946274639], [5.743384271588163e-05, 0.005341248682929355], [4.381124072766115e-05, 0.00404452346257928], [2.132627905057884e-05, 0.001714364768409157], [1.8561291132949993e-05, -0.001652516369090974], [-5.61436924242293e-05, -0.002736193717536994], [-5.3860234025052066e-05, -0.0027736615921828385], [-6.486447836786234e-05, -0.0012719411292555758], [-4.0805658472347774e-05, -0.00023629652184907674], [-1.921820149390778e-05, 0.0007156376434961532], [2.007222767118146e-05, 0.001847271429917305]], "position3": [[0.3531515831671406, -42.61473601574976], [0.40258494845893633, -41.61976867895859], [0.485386948279971, -40.30434548019624], [0.48552958965281645, -38.34100658745813], [0.39123849502077646, -33.22441714490366], [0.3151568911274858, -25.851905107991094], [0.3157241858760007, -19.902458029356854], [0.36663954197206766, -12.076493740366594], [0.4048260590441179, -6.2070205236239], [0.4138343908449173, -3.9958446636868734], [0.4205729502323931, -6.21747161048199], [0.41468991309627556, -10.49534488706562], [0.4101388466570514, -14.785891353133866], [0.40607241497791347, -15.657746875575446], [0.38242870217701763, -14.628300458839718], [0.3714935908704414, -12.664213394166401], [0.3750410016408865, -10.945496995372274], [0.37773874698421084, -9.982362571864348], [0.37816374851528367, -9.473108086150022], [0.38802118011571307, -9.435795719227103], [0.3934040688116585, -9.76733215153483], [0.38513033072612063, -10.780385531639043], [0.3739543620571926, -12.202521081836743], [0.36317019207696694, -13.064936802641693], [0.3557882479585425, -13.143886339925626], [0.35354468326337185, -12.282204837747782], [0.3609900064732766, -11.539118641358757], [0.3679911292825601, -11.046207719009077], [0.3727420192250009, -11.042581695789307], [0.37180416495663643, -11.269899268286688], [0.36896294483379655, -11.596863450033922], [0.36634554054834, -11.84001214220334], [0.36585335469834984, -11.832771243461329], [0.36697710591754956, -11.816537449333705], [0.36851613785259024, -11.752605537317372], [0.36944276839542284, -11.631412352749258], [0.36999666163058154, -11.521863805139361], [0.36721884439916863, -11.473860039936353], [0.3632692307946975, -11.484384455617317], [0.3616472537012502, -11.543817509363892], [0.36390241403175244, -11.61062791438673], [0.3656969257499193, -11.65150969694581], [0.3660884006244573, -11.666160445321806], [0.3661586606004238, -11.644100247164397], [0.3650649325646474, -11.597338145077075], [0.36450133281311753, -11.559046987131751], [0.3650605871097924, -11.531709497423039], [0.36527900601649377, -11.542920217322935], [0.3653772286578246, -11.580641509699996], [0.3660385680339038, -11.60956896012963], [0.3665703407973679, -11.626362994637223], [0.36654260827774154, -11.63036404647651], [0.3656478769766177, -11.623245854432577], [0.364905534372138, -11.602448647513844], [0.3638755391916721, -11.579780264779723], [0.3624236701321407, -11.562320832895134], [0.3615728731031561, -11.556031370861975], [0.36163853504994425, -11.560341454541062], [0.3619535069443953, -11.564392408425531], [0.36208206297768164, -11.571558142684685]], "velocity3": [[0.3422337026964669, 0.7413582080113175], [0.24426346837392302, 0.9949673367911704], [0.11202810326109273, 1.315423198762352], [0.029083462067212608, 1.9633388927381046], [-0.09429109463204002, 5.1165894425544725], [-0.07608160389329068, 7.372512036912568], [0.0005672947485149127, 5.949447078634241], [0.050915356096066955, 7.825964288990259], [0.038186517072050216, 5.869473216742694], [0.009008331800799383, 2.2111758599370264], [0.0067385593874758265, -2.221626946795117], [-0.005883037136117528, -4.277873276583629], [-0.004551066439224147, -4.290546466068246], [-0.004066431679137951, -0.8718555224415803], [-0.023643712800895847, 1.0294464167357291], [-0.010935111306576234, 1.9640870646733164], [0.0035474107704450922, 1.7187163987941265], [0.002697745343324328, 0.9631344235079262], [0.0004250015310728549, 0.5092544857143262], [0.009857431600429416, 0.037312366922918366], [0.005382888695945421, -0.3315364323077277], [-0.008273738085537904, -1.0130533801042119], [-0.011175968668928015, -1.4221355501976989], [-0.0107841699802257, -0.8624157208049509], [-0.007381944118424389, -0.07894953728393336], [-0.0022435646951706753, 0.861681502177843], [0.007445323209904755, 0.7430861963890261], [0.007001122809283521, 0.49291092234967904], [0.004750889942440797, 0.003626023219769625], [-0.0009378542683644679, -0.22731757249737983], [-0.0028412201228399103, -0.3269641817472352], [-0.0026174042854565202, -0.2431486921694186], [-0.0004921858499901476, 0.007240898742011004], [0.0011237512191997086, 0.01623379412762428], [0.001539031935040705, 0.0639319120163332], [0.0009266305428326148, 0.12119318456811426], [0.0005538932351587229, 0.10954854760989698], [-0.0027778172314129133, 0.04800376520300824], [-0.003949613604471163, -0.010524415680964044], [-0.0016219770934472629, -0.059433053746576044], [0.0022551603305022163, -0.06681040502283887], [0.0017945117181668397, -0.04088178255908025], [0.00039147487453799405, -0.014650748375994735], [7.025997596650816e-05, 0.022060198157407875], [-0.0010937280357764144, 0.04676210208732279], [-0.0005635997515298435, 0.03829115794532278], [0.0005592542966748646, 0.027337489708711443], [0.00021841890670139382, -0.011210719899897014], [9.822264133088035e-05, -0.037721292377059956], [0.0006613393760791663, -0.028927450429635265], [0.000531772763464101, -0.016794034507593012], [-2.7732519626332344e-05, -0.0040010518392873924], [-0.0008947313011238436, 0.00711819204393259], [-0.0007423426044796926, 0.020797206918732054], [-0.0010299951804659127, 0.02266838273412039], [-0.0014518690595313757, 0.01745943188458861], [-0.000850797028984626, 0.006289462033158261], [6.566194678811909e-05, -0.004310083679086903], [0.0003149718944510722, -0.004050953884468829], [0.00012855603328630253, -0.0071657342591527695]], "position4": [[0.028412691251018862, -95.7407292670291], [0.38570257182556933, -94.93142705189737], [0.17101941873676885, -94.07532109220561], [0.49725230285286237, -90.70882632157392], [0.28804846942713114, -84.09997917899967], [0.49881543810050843, -77.75878794243052], [0.3455611705241033, -72.89510867393578], [0.4720248463969763, -68.33199926633566], [0.43032074524460207, -64.18800915816972], [0.4933773079752367, -61.00068921502888], [0.4498109921149046, -57.687386203295304], [0.4936885259889163, -54.45079049358568], [0.4741150430578217, -51.80638606954581], [0.48359171546220847, -49.78844333042647], [0.48514755496475664, -48.2101985842846], [0.4807039115919556, -46.87054708864895], [0.4738987002460752, -45.75424762342189], [0.46149474089728504, -44.65281107426253], [0.4441364615486592, -43.82608516911306], [0.43149857678299863, -43.17160112576518], [0.4243051013326005, -42.53466529617144], [0.42263024895106593, -41.77011771280587], [0.43080995627735785, -41.18042606442798], [0.44130197150561384, -40.540278346303396], [0.44963971961320237, -39.85372158773275], [0.45734428110398534, -39.260014264075714], [0.4642092448607482, -38.691234246518206], [0.4699595040273091, -38.217921557889994], [0.4725641590652778, -37.804784539580915], [0.47408357873741613, -37.494911962948756], [0.47522314349151984, -37.262507530474636], [0.4760778170570976, -37.088204206119045], [0.476718822231281, -36.957476712852355], [0.4771995761119185, -36.859431092902334], [0.4775601415223966, -36.78589687793982], [0.4775678760206634, -36.72769681909295], [0.4777502815386334, -36.68145039981746], [0.47843431551552346, -36.6462533065314], [0.4793273911973726, -36.59521076672073], [0.48121758107882484, -36.554504085288414], [0.48412179768001673, -36.46719657016165], [0.48633686935288867, -36.39778039359081], [0.48898417291020196, -36.2879008515153], [0.49146034715417863, -36.20315160794283], [0.4934813476484012, -36.13575203608662], [0.495763561228551, -36.07328972178622], [0.49758391539721014, -36.024420780859636], [0.4987562545089572, -35.98712797788287], [0.49963550884276753, -35.9591583756503], [0.4995391152241814, -35.93424699855815], [0.49855000264399457, -35.914474411035364], [0.49780816820885443, -35.899644970393275], [0.4975692162431211, -35.89363194712225], [0.4977967757355531, -35.887927283913456], [0.497982465715755, -35.881823738149826], [0.49833183457167746, -35.875502379705665], [0.49860497699565703, -35.86467467451975], [0.49881087617998476, -35.85536478058789], [0.4989606704799076, -35.84654398474292], [0.4990157147623037, -35.83462503651948]], "velocity4": [[0.7877380778959266, 0.8599291160337029], [0.5858847369234118, 0.8093022151317234], [0.4432780094376618, 0.8561059596917561], [0.33172827841036884, 3.366494770631694], [0.2146992277200065, 6.608847142574244], [0.2107669686733773, 6.341191236569153], [0.15562339137538825, 4.863679268494741], [0.12646367587287302, 4.563109407600124], [0.09765440835842167, 4.143990108165937], [0.0763019467801612, 3.1873199431408414], [0.05681169990985866, 3.3133030117335753], [0.056500481896179025, 3.2365957097096234], [0.03219643095326198, 2.6444044240398723], [0.00947667240438678, 2.017942739119341], [0.0015558395025481505, 1.5782447461418716], [-0.004443643372801082, 1.3396514956356496], [-0.006805211345880359, 1.1162994652270566], [-0.01240395934879018, 1.10143654915936], [-0.01735827934862582, 0.8267259051494769], [-0.012637884765660582, 0.654484043347876], [-0.00719347545039809, 0.6369358295937378], [-0.0016748523815345653, 0.7645475833655672], [0.008179707326291936, 0.5896916483778957], [0.010492015228255984, 0.6401477181245776], [0.008337748107588501, 0.6865567585706465], [0.0077045614907829815, 0.593707323657034], [0.006864963756762879, 0.5687800175575085], [0.005750259166560909, 0.47331268862821413], [0.0026046550379686803, 0.41313701830907806], [0.0015194196721383055, 0.3098725766321561], [0.0011395647541037291, 0.23240443247411707], [0.0008546735655777969, 0.17430332435558782], [0.0006410051741833477, 0.13072749326669086], [0.00048075388063751077, 0.09804561995001815], [0.00036056541047813307, 0.07353421496251361], [7.73449826681834e-06, 0.058200058846869046], [0.00018240551796997029, 0.04624641927549072], [0.0006840339768900685, 0.03519709328605607], [0.0008930756818491491, 0.051042539810668974], [0.001890189881452209, 0.04070668143231742], [0.0029042166011918964, 0.08730751512676566], [0.0022150716728719494, 0.06941617657083674], [0.0026473035573133007, 0.109879542075503], [0.0024761742439766738, 0.08474924357247342], [0.0020210004942225524, 0.0673995718562063], [0.0022822135801498157, 0.062462314300406316], [0.001820354168659142, 0.048868940926585204], [0.0011723391117470874, 0.03729280297676545], [0.0008792543338103155, 0.027969602232574088], [-9.639361858617985e-05, 0.024911377092143912], [-0.0009891125801868204, 0.019772587522784428], [-0.0007418344351401153, 0.014829440642088321], [-0.00023895196573332677, 0.006013023271024141], [0.00022755949243195568, 0.005704663208792816], [0.00018568998020189505, 0.006103545763627533], [0.0003493688559224584, 0.0063213584441595885], [0.0002731424239795699, 0.010827705185919889], [0.0002058991843277493, 0.00930989393185402], [0.00014979429992283063, 0.008820795844966126], [5.504428239613018e-05, 0.011918948223441049]], "position5": [[0.3178609167715286, -76.00062975148283], [0.4873194775514283, -75.11350929097024], [0.3887191676931734, -73.14719603526623], [0.49745201529461175, -70.71364118647705], [0.42203148908580435, -68.73588973531471], [0.47562968932725364, -66.8776878461955], [0.48028485335792404, -65.34780487360874], [0.4664348082083368, -63.870680468864784], [0.4441505733365656, -61.202994475865744], [0.42849416822088326, -58.895211777828706], [0.435900548998721, -56.39494857100245], [0.4453223786225985, -53.943560388911564], [0.4523887508405066, -52.105019252343396], [0.45637873633006454, -50.6035616139725], [0.440293899632339, -49.120483781414], [0.4240125732313754, -47.37500270004129], [0.4229524812501496, -45.91062470935493], [0.4289216972768689, -44.78491132992533], [0.437523319542152, -43.434286800040304], [0.44678046344531475, -42.22278268863514], [0.4525052808558236, -41.28740972132713], [0.4567988939137052, -40.58587999584612], [0.459762492736868, -40.00336343033142], [0.4610294743119726, -39.49124968950581], [0.4619809746230174, -38.987978028253316], [0.46408341490423033, -38.54076451202462], [0.4672921145203081, -38.20445187634547], [0.4696986392323665, -37.95221739958611], [0.47150353276641027, -37.76304154201659], [0.4728572029169431, -37.621159648839445], [0.47396870934871493, -37.51082885927957], [0.4772154490115043, -37.38557647330282], [0.4808817608150386, -37.20321372618387], [0.4830398542397648, -37.007922242189224], [0.4838325742277198, -36.82009052892602], [0.4837216373467623, -36.67859550439684], [0.483902223722897, -36.56071470459771], [0.4843244758354367, -36.46773164378347], [0.48509094840877803, -36.39768756781773], [0.4859276865041302, -36.34464446269249], [0.4866248817629523, -36.30142980031405], [0.4875613069177447, -36.26793081993232], [0.48939343092045856, -36.235691215748886], [0.4908676607269664, -36.190921233874064], [0.4920344984607006, -36.15416934489117], [0.4933514527450201, -36.101495270183136], [0.49436793361145254, -36.0428288541203], [0.49507059663297215, -35.98994981228243], [0.4961967412339781, -35.94962381517678], [0.49704134968473257, -35.919379317347534], [0.4976748060227984, -35.8966959439756], [0.4983321358911253, -35.88444785860339], [0.49882513329237044, -35.87526179457423], [0.4991948813433043, -35.86837224655236], [0.4993388030909897, -35.8631772263841], [0.4993925358084837, -35.85850362815758], [0.4991390270758153, -35.85306416339401], [0.4987844449361174, -35.845211219997324], [0.49847146909183565, -35.83390891137897], [0.498374260537853, -35.81628737901047]], "velocity5": [[0.1785936295973657, 0.37672864054687005], [0.16945856077989968, 0.8871204605125973], [0.12396135475539828, 1.9663132557040053], [0.10873284760143838, 2.4335548487891927], [0.08051649561958396, 1.9777514511623335], [0.05359820024144929, 1.8582018891192096], [0.044085457314822336, 1.5298829725867586], [-0.013850045149587237, 1.4771244047439533], [-0.02228423487177121, 2.667685992999041], [-0.015656405115682313, 2.3077826980370397], [0.0074063807778377184, 2.5002632068262534], [0.009421829623877482, 2.451388182090886], [0.007066372217908111, 1.8385411365681645], [0.003989985489557938, 1.501457638370897], [-0.016084836697725542, 1.4830778325585015], [-0.01628132640096356, 1.745481081372711], [-0.0010600919812258046, 1.4643779906863679], [0.005969216026719267, 1.1257133794296001], [0.00860162226528313, 1.3506245298850226], [0.009257143903162733, 1.2115041114051637], [0.0057248174105088406, 0.935372967308009], [0.00429361305788163, 0.7015297254810068], [0.0029635988231627546, 0.5825165655147038], [0.0012669815751046565, 0.5121137408256098], [0.0009515003110447693, 0.5032716612524919], [0.0021024402812129515, 0.44721351622869226], [0.0032086996160778074, 0.33631263567914704], [0.0024065247120583556, 0.2522344767593603], [0.0018048935340437668, 0.1891758575695202], [0.001353670150532825, 0.14188189317714017], [0.0011115064317718405, 0.11033078955987503], [0.0032467396627893766, 0.1252523859767521], [0.0036663118035342645, 0.18236274711895284], [0.002158093424726215, 0.19529148399464166], [0.0007927199879549845, 0.18783171326320297], [-0.00011093688095750287, 0.14149502452918142], [0.00018058637613464683, 0.11788079979913307], [0.0004222521125397011, 0.09298306081423206], [0.0007664725733413512, 0.07004407596574751], [0.0008367380953521509, 0.053043105125232956], [0.0006971952588221284, 0.04321466237844517], [0.0009364251547923843, 0.03349898038173014], [0.001832124002713887, 0.03223960418343221], [0.0014742298065078614, 0.04476998187482355], [0.0011668377337341418, 0.03675188898289146], [0.0013169542843195488, 0.0526740747080402], [0.0010164808664324288, 0.05866641606283615], [0.0007026630215196042, 0.05287904183787022], [0.0011261446010059407, 0.0403259971056543], [0.0008446084507544555, 0.030244497829240727], [0.0006334563380658416, 0.022683373371930545], [0.0006573298683268731, 0.012248085372212905], [0.0004929974012451548, 0.009186064029159679], [0.0003697480509338661, 0.006889548021869759], [0.0001439217476853984, 0.005195020168258653], [5.3732717494003995e-05, 0.004673598226522299], [-0.000253508732668383, 0.005439464763571891], [-0.00035458213969790015, 0.007852943396683687], [-0.0003129758442817576, 0.011302308618354379], [-9.720855398267912e-05, 0.01762153236850162]], "position6": [[0.04495632937937516, -82.07614331664115], [0.4435743385347881, -80.16327652220085], [0.17513068142840238, -78.68219260607025], [0.4514067874062947, -75.48616961379302], [0.257879332407294, -71.01937493418568], [0.4823187841861015, -66.7902228917436], [0.34699163935174204, -61.3415254922468], [0.4885834422994456, -57.11598118381976], [0.4052227054897768, -53.94682295249948], [0.48486809464786, -51.56995427900927], [0.4553978634835776, -49.78730277389162], [0.4998016051150006, -48.450314145053376], [0.46941001044071184, -47.185159401009436], [0.49541847225307184, -45.67744076809935], [0.48499691348882734, -43.4894115646979], [0.49880871465720766, -41.46269220564558], [0.4890444554853478, -39.22983295148784], [0.4994061315417656, -37.39347956634129], [0.492822611415921, -36.016214527481374], [0.498651054197656, -34.983265748336436], [0.49697761371604277, -34.20855416397773], [0.49974388721923124, -33.62752047570871], [0.4986274196059688, -33.129849351044996], [0.49947850923076265, -32.604014393727745], [0.4998598016661997, -32.06353510844282], [0.4999921896817059, -31.58506638235966], [0.49983512269594105, -31.16054681357194], [0.498794331229618, -30.80260081870671], [0.4976696007897983, -30.32783835715721], [0.49723165316125456, -29.882505319143046], [0.49751322569686773, -29.476622938973915], [0.49792754377778475, -29.11670948295619], [0.49826046661175877, -28.829313428849645], [0.49851015873723925, -28.613766388269738], [0.4986974278313496, -28.45210610783481], [0.49883787965193244, -28.33086089750861], [0.498860009722452, -28.239758682441753], [0.49879585268600957, -28.166903674218695], [0.4986226892408909, -28.076132863166958], [0.4984819329706606, -27.950310233758557], [0.49827480914009364, -27.84847826016685], [0.4981066782655346, -27.766011696965837], [0.4978976557547594, -27.697410238633754], [0.49769654249016493, -27.642408396607905], [0.4975155140896408, -27.576744922242018], [0.497379572680678, -27.522185990523273], [0.49727902232305615, -27.48079394721423], [0.4972036095548398, -27.44974991473245], [0.4971470499786775, -27.426466890371113], [0.49710463029655577, -27.40900462210011], [0.49707281553496446, -27.395907920896857], [0.4970514267617235, -27.384789416342574], [0.49705317838861746, -27.373630255349216], [0.49706033774496294, -27.364525066069184], [0.49706550359241597, -27.352979247330527], [0.49704829537899586, -27.328650254900516], [0.49702637058608673, -27.29510296195454], [0.4970060689962386, -27.26734200163771], [0.49699084280385253, -27.24652128140009], [0.49697942315956295, -27.23090574122187]], "velocity6": [[0.6283701235338209, 0.13264335161985308], [0.5114693320858367, 1.91286679444031], [0.3812949800368095, 1.4810839161305946], [0.3734625311653029, 3.1960229922772245], [0.2907138801864113, 4.466794679607343], [0.22443945177880753, 4.229152042442078], [0.17068957646215638, 5.44869739949679], [0.14159180294770354, 4.22554430842704], [0.10619385221077765, 3.1691582313202797], [0.07964538915808324, 2.37686867349021], [0.05973404186856243, 1.7826515051176575], [0.044800531401421824, 1.336988628838243], [0.03078838444428754, 1.2651547440439421], [0.026008461812360016, 1.5077186329100867], [0.019584614258100853, 2.1880292034014452], [0.01619437185396497, 2.0267193590523203], [0.012146829857444488, 2.2328592541577352], [0.010361676056417812, 1.8363533851465543], [0.007771257042313359, 1.3772650388599157], [0.005828442781735019, 1.0329487791449368], [0.004371332086301264, 0.7747115843587026], [0.0032784990647259484, 0.5810336882690269], [0.0016286931747999784, 0.4976711246637078], [0.000851089624793847, 0.525834957317254], [0.0006616891030376869, 0.5404792852849214], [0.00014800865209443778, 0.47846872608316], [-0.00015706698576485855, 0.4245195687877201], [-0.0010407914663230105, 0.3579459948652283], [-0.0011247304398196787, 0.4747624615495024], [-0.0004379476285437829, 0.4453330380141632], [0.0002815725356131723, 0.4058823801691306], [0.0004143180809170311, 0.35991345601772695], [0.00033292283397400697, 0.2873960541065439], [0.00024969212548050525, 0.21554704057990792], [0.00018726909411037894, 0.16166028043493094], [0.00014045182058278422, 0.1212452103261982], [2.2130070519563774e-05, 0.09110221506685962], [-6.415703644240434e-05, 0.07285500822305992], [-0.00017316344511861373, 0.09077081105173515], [-0.00014075627023032745, 0.12582262940840047], [-0.0002071238305670074, 0.10183197359170776], [-0.00016813087455902953, 0.08246656320101427], [-0.0002090225107751966, 0.06860145833208246], [-0.00020111326459446377, 0.055001842025850047], [-0.0001810284005241281, 0.06566347436588736], [-0.00013594140896280656, 0.05455893171874589], [-0.00010055035762182938, 0.04139204330904179], [-7.541276821637204e-05, 0.031044032481781343], [-5.655957616227903e-05, 0.02328302436133601], [-4.241968212170927e-05, 0.01746226827100201], [-3.181476159128195e-05, 0.013096701203251506], [-2.1388773240981535e-05, 0.011118504554280822], [1.7516268940020623e-06, 0.011159160993357368], [7.159356345491389e-06, 0.009105189280030913], [5.165847453027441e-06, 0.011545818738656457], [-1.7208213420131965e-05, 0.02432899243001141], [-2.1924792909106766e-05, 0.03354729294597616], [-2.0301589848128373e-05, 0.027760960316829744], [-1.522619238609628e-05, 0.020820720237622308], [-1.1419644289572211e-05, 0.01561554017821673]], "position7": [[0.0159051530230524, -56.33469017323177], [0.4118098306009854, -51.015044983563854], [0.28380836126532927, -41.20846969353989], [0.486799674028653, -33.81253098653997], [0.4284311338668072, -25.456509197219262], [0.4998863839589873, -16.057058766243227], [0.4493925584288244, -8.69797926389743], [0.47512024914556866, -5.333477329803821], [0.4949123116705261, -8.002646802934546], [0.49477251953247925, -12.874355197736673], [0.4963253454115945, -16.390631996401194], [0.4874502729077289, -17.83692578048624], [0.47892269387350794, -17.527723868786452], [0.44178576982776435, -15.705559147046863], [0.39382424317898757, -12.673560860408724], [0.36661877311221097, -10.343099885432975], [0.37589687323480625, -9.400761686362959], [0.4008881864809717, -9.788796477795406], [0.4168582610979706, -11.46022749858502], [0.42451483028964676, -13.086978260627015], [0.4191157251000806, -13.792143957678428], [0.4169998784593727, -12.971358407600276], [0.4148698176226997, -12.236334276761077], [0.39615331350233796, -11.490697245995165], [0.38345307442210186, -11.22024058926727], [0.37048026729644823, -11.568578095390084], [0.36209975458995824, -12.072906437524882], [0.3581550676803633, -12.343083426934351], [0.36173965710443573, -12.226913803424976], [0.3671670845158386, -12.080699747281946], [0.37287364646754967, -11.75953164912642], [0.3754217800738444, -11.496425762649249], [0.37570271156164176, -11.313245767013864], [0.3715604915164802, -11.273397330866953], [0.36530810621920756, -11.426680026546393], [0.36300362819960447, -11.665374402643026], [0.36104334240274294, -11.822759482860848], [0.360966537606073, -11.82471343167448], [0.36204623336533864, -11.774376994722987], [0.3632906345339105, -11.626371265292818], [0.3638758992186562, -11.514799479179517], [0.3638218890508767, -11.446047290556704], [0.3633820337563234, -11.480196433825808], [0.3626274040046968, -11.600826822867916], [0.36191225845216624, -11.688314296441332], [0.36128969984578735, -11.676661501543036], [0.36097136170802485, -11.647374752603346], [0.36144892515543947, -11.605117929436435], [0.3617943763311522, -11.570628222717854], [0.3622928888880364, -11.551226880777156], [0.36256359394798704, -11.539572460546662], [0.3623695409152369, -11.552141481178253], [0.3622161293652391, -11.589957459684385], [0.3620721723628502, -11.615839576802275], [0.3619440490527628, -11.627971706789934], [0.36184536474999485, -11.615255902476473], [0.3617373321815122, -11.591498837191462], [0.361677231770769, -11.568160553395016], [0.3617388972985272, -11.561138736389834], [0.3618754805079377, -11.559273583710475]], "velocity7": [[0.5966381159949672, 0.8787943893288045], [0.5722850163759622, 5.319645189667916], [0.30438180813368537, 9.806575290023966], [0.22939196470601775, 7.39593870699992], [0.08476919210453984, 8.356021789320707], [0.07168248217420549, 9.399450430976035], [0.05072105761218822, 7.359079502345797], [0.025727690716744255, 3.3645019340936093], [0.019792062524957382, -2.669169473130726], [-0.00013979213804684795, -4.871708394802127], [0.001552825879115269, -3.516276798664522], [-0.008875072503865617, -1.4462937840850447], [-0.008527579034220995, 0.309201911699787], [-0.037136924045743605, 1.8221647217395902], [-0.0479615266487768, 3.0319982866381396], [-0.027205470066776608, 2.330460974975749], [0.009278100122595258, 0.9423381990700171], [0.02499131324616544, -0.38803479143244773], [0.01597007461699891, -1.6714310207896128], [0.007656569191676185, -1.6267507620419952], [-0.005399105189566129, -0.7051656970514133], [-0.0021158466407079106, 0.820785550078152], [-0.0021300608366730204, 0.7350241308391977], [-0.018716504120361743, 0.7456370307659124], [-0.012700239080236075, 0.2704566567278953], [-0.012972807125653619, -0.34833750612281383], [-0.00838051270649001, -0.5043283421347972], [-0.0039446869095949525, -0.27017698940946955], [0.0035845894240723983, 0.11616962350937507], [0.0054274274114029155, 0.14621405614303035], [0.005706561951711066, 0.32116809815552627], [0.002548133606294719, 0.26310588647716987], [0.00028093148779733106, 0.18317999563538567], [-0.00414222004516157, 0.03984843614691069], [-0.006252385297272647, -0.15328269567944075], [-0.0023044780196030752, -0.23869437609663394], [-0.0019602857968615385, -0.1573850802178217], [-7.680479666991925e-05, -0.0019539488136320476], [0.0010796957592656435, 0.05033643695149366], [0.0012444011685718353, 0.14800572943016851], [0.000585264684745721, 0.11157178611329956], [-5.401016777949408e-05, 0.06875218862281407], [-0.00043985529455332613, -0.03414914326910434], [-0.000754629751626574, -0.12063038904210757], [-0.0007151455525305399, -0.08748747357341555], [-0.0006225586063788811, 0.011652794898297125], [-0.00031833813776248207, 0.029286748939688877], [0.00047756344741461585, 0.042256823166911275], [0.00034545117571273807, 0.03448970671858191], [0.0004985125568842313, 0.019401341940698348], [0.0002707050599506277, 0.011654420230493283], [-0.0001940530327501855, -0.012569020631591482], [-0.0001534115499977482, -0.03781597850613116], [-0.00014395700238888272, -0.02588211711788904], [-0.00012812331008741067, -0.012132129987658797], [-9.868430276792653e-05, 0.012715804313460087], [-0.0001080325684826055, 0.023757065285011113], [-6.010041074324555e-05, 0.02333828379644629], [6.166552775819099e-05, 0.007021817005182073], [0.0001365832094105293, 0.001865152679359615]], "position8": [[0.03049336789759627, -4.821047945009099], [0.22870571505005308, -5.088740393943025], [0.38422981703938314, -5.62083056460677], [0.4956875708773042, -8.2947700111644], [0.43639873752541547, -10.35316763056284], [0.4871372900206772, -12.229077433229913], [0.4748087956078766, -13.636009785230218], [0.4984892960625119, -14.46581539376875], [0.47626148077226543, -14.677869297497265], [0.47117621852658276, -13.320068192456993], [0.48122763239248334, -12.00330041486283], [0.4902551124431616, -10.995521458983923], [0.4989120286161905, -10.531770536434456], [0.4816887967495752, -10.43873535997193], [0.4676367085430314, -10.791028662390211], [0.4392598680658055, -11.816058750200206], [0.4179772377078861, -12.584831316057702], [0.4000063402883632, -12.76680173500297], [0.38062784258000926, -12.080377188668907], [0.38288204713884333, -11.451743009300664], [0.38687783107830154, -11.1211009362008], [0.3923597250649924, -11.067735958706935], [0.3964080772666505, -11.288911038208877], [0.41211364070438194, -11.475168001858469], [0.42717860683599085, -11.718209868978466], [0.43471525851719117, -11.892435783350498], [0.41784929467168697, -11.88607402182013], [0.39888336635161237, -11.695036660084838], [0.38080049887888534, -11.508330448665971], [0.366620941299663, -11.377533107510223], [0.3705387712524799, -11.308401208989846], [0.3774776263995053, -11.409128309555575], [0.3891782362867314, -11.60825242065511], [0.3995762066378495, -11.76054595721035], [0.4005446542664441, -11.818821255498287], [0.3968553675675396, -11.812737965296689], [0.3915959320632121, -11.757619791310166], [0.380131648034073, -11.644254509240834], [0.3689216495769757, -11.554249456187915], [0.36071802730578056, -11.497728298750381], [0.35625729905747394, -11.530918604550259], [0.36304094095950307, -11.596150502347806], [0.36803486100047805, -11.639353727607297], [0.36845973704831175, -11.666392670068209], [0.36507416199377296, -11.656121523614322], [0.36150153735597723, -11.618804590850432], [0.3588119498791934, -11.57971878224577], [0.35797593701821656, -11.550130332231165], [0.3573605218713884, -11.54222164517077], [0.3574759778534501, -11.567303984895574], [0.3587482373924232, -11.589501490781197], [0.3597379330801604, -11.601707344856226], [0.36065840616172823, -11.599060809227717], [0.36081234946628704, -11.585271130119466], [0.36008932894383383, -11.57406843573434], [0.3595691108151132, -11.56719435362075], [0.3590269356077031, -11.566619813924518], [0.35962163615547094, -11.572541023414704], [0.3601150976302721, -11.579660772633549], [0.3604994963691275, -11.584665079114593]], "velocity8": [[0.19928425425834295, 0.060982294123304914], [0.1982123471524568, -0.2676924489339269], [0.15552410198933006, -0.5320901706637445], [0.11145775383792107, -2.673939446557631], [0.0679136915972803, -2.058397619398439], [0.0507385524952617, -1.8759098026670729], [0.03805391437144627, -1.4069323520003048], [0.026701908329611536, -0.829805608538531], [-0.02222781529024647, -0.2120539037285148], [-0.005085262245682657, 1.3578011050402714], [0.010051413865900593, 1.316767777594164], [0.009027480050678298, 1.007778955878907], [0.00865691617302887, 0.46375092254946676], [-0.0172232318666153, 0.09303517646252572], [-0.014052088206543821, -0.3522933024182806], [-0.02837684047722589, -1.0250300878099947], [-0.02128263035791942, -0.768772565857496], [-0.017970897419522895, -0.18197041894526816], [-0.019378497708353933, 0.6864245463340624], [0.002254204558834052, 0.6286341793682437], [0.003995783939458232, 0.33064207309986393], [0.005481893986690828, 0.053364977493866476], [0.0040483522016581215, -0.22117507950194146], [0.015705563437731457, -0.18625696364959254], [0.015064966131608912, -0.24304186711999634], [0.00753665168120032, -0.1742259143720318], [-0.01686596384550423, 0.006361761530367563], [-0.018965928320074626, 0.19103736173529148], [-0.018082867472727, 0.1867062114188675], [-0.014179557579222329, 0.1307973411557483], [0.003917829952816907, 0.06913189852037749], [0.006938855147025356, -0.10072710056572917], [0.011700609887226137, -0.19912411109953396], [0.010397970351118082, -0.1522935365552412], [0.0009684476285945947, -0.05827529828793599], [-0.003689286698904527, 0.006083290201598049], [-0.005259435504327517, 0.05511817398652248], [-0.01146428402913908, 0.11336528206933144], [-0.011209998457097296, 0.09000505305292007], [-0.008203622271195142, 0.05652115743753241], [-0.004460728248306626, -0.03319030579987679], [0.006783641902029104, -0.06523189779754694], [0.004993920040974965, -0.04320322525949165], [0.0004248760478337214, -0.027038942460912294], [-0.003385575054538814, 0.010271146453886604], [-0.0035726246377957515, 0.0373169327638902], [-0.0026895874767838357, 0.039085808604662826], [-0.0008360128609768589, 0.02958845001460573], [-0.0006154151468281914, 0.007908687060395029], [0.00011545598206169296, -0.025082339724803428], [0.0012722595389730962, -0.022197505885622953], [0.000989695687737235, -0.01220585407502958], [0.0009204730815678163, 0.002646535628509073], [0.0001539433045588261, 0.013789679108250708], [-0.0007230205224532266, 0.01120269438512615], [-0.0005202181287206093, 0.006874082113589795], [-0.000542175207410101, 0.0005745396962304698], [0.0005947005477678459, -0.005921209490186123], [0.0004934614748011493, -0.007119749218845054], [0.00038439873885537536, -0.005004306481044941]], "position9": [[0.40172956024887263, -60.01835902257082], [0.1911654815019057, -57.15591304367439], [0.4988541261454261, -53.81124066721955], [0.27284102773572916, -45.41083330951871], [0.43203997112314163, -32.241517976485426], [0.45578483899335587, -21.719769139151772], [0.45998015447519713, -12.221921051899127], [0.4768435906262176, -5.098534986459643], [0.4887546047480884, -1.2529454265570905], [0.49269047165138985, -4.285045467628895], [0.4828996576741784, -10.576329493068355], [0.47923101260562745, -15.965570494746935], [0.4650011756471634, -19.247816424187455], [0.4265216662261882, -18.407376569517076], [0.39347041599641924, -14.371498853152815], [0.406794794875258, -9.840551413391555], [0.43811280945023173, -7.330762558343073], [0.4532494116463528, -6.3844801398796935], [0.4612515369800305, -8.756392023530534], [0.4667313775345691, -12.087019712971653], [0.4548697805162361, -14.48075603784853], [0.4462612736074041, -15.254659508316575], [0.4464628012954168, -13.99161482768675], [0.44927420685942093, -12.759941823380524], [0.43674143506851054, -11.327451560469804], [0.4161723564534886, -10.426276082933883], [0.41025347148226804, -10.422957559678213], [0.3924769885066018, -10.929580559530947], [0.38504059049176564, -11.6402809496806], [0.37668069849102437, -12.148558930833131], [0.3718698404563975, -12.097299468024072], [0.3700000559536927, -11.855700370646504], [0.37171468406551045, -11.56157379457557], [0.3734791248570844, -11.381734165812214], [0.37220507222721483, -11.377307442233976], [0.37158040760987016, -11.469513346928208], [0.37635415619856005, -11.616175115268579], [0.374623709061382, -11.715671480784557], [0.37199679433691174, -11.776140955369627], [0.36768492979042805, -11.733927384297731], [0.3641105730600847, -11.656278777582507], [0.36287845589120404, -11.555798435663718], [0.36538561679180925, -11.481339578061162], [0.3674235868615225, -11.460434979513465], [0.37086099632943775, -11.51614780476398], [0.3710390976701004, -11.585070410136748], [0.3686895725033329, -11.643586240892798], [0.368207868427692, -11.669631487880247], [0.3663744958785005, -11.650784340790093], [0.36896410625859105, -11.601733269802807], [0.37081610964262485, -11.561172683719889], [0.3713768813820936, -11.543487874588315], [0.3669612283362335, -11.534587723308116], [0.3623721979973035, -11.544607008937179], [0.3614969131359567, -11.58601043603978], [0.3608435241635238, -11.616990341750302], [0.36060419770557595, -11.635503134797064], [0.3607936348560878, -11.624860962286245], [0.3610073756027996, -11.589706291796457], [0.361335044304492, -11.562131573373657]], "velocity9": [[0.5532637681541427, 0.8115737996128009], [0.40710495824922166, 2.8624459788964307], [0.30998039235266817, 3.344672376454838], [0.2283048461188447, 8.400407357700841], [0.1591989433874125, 13.169315333033282], [0.11217518988350249, 10.521748837333654], [0.08423500653144697, 9.497848087252645], [0.06317625489858522, 7.123386065439484], [0.034401804625694005, 3.8455895599025522], [0.003935866903301433, -3.0321000410718044], [-0.009790813977211418, -6.29128402543946], [-0.0036686450685509816, -5.389241001678579], [-0.014229836958464, -3.2822459294405224], [-0.0384795094209752, 0.8404398546703791], [-0.03305125022976894, 4.035877716364261], [0.013324378878838763, 4.530947439761261], [0.031318014574973733, 2.509788855048482], [0.015136602196121087, 0.94628241846338], [0.008002125333677744, -2.3719118836508404], [0.005479840554538585, -3.330627689441118], [-0.011861597018333028, -2.3937363248768766], [-0.008608506908832001, -0.7739034704680454], [0.0002015276880127329, 1.2630446806298254], [0.0028114055640041367, 1.2316730043062252], [-0.012532771790910401, 1.4324902629107208], [-0.020569078615021955, 0.9011754775359209], [-0.005918884971220537, 0.003318523255670086], [-0.01777648297566623, -0.506622999852735], [-0.00743639801483617, -0.7107003901496521], [-0.0083598920007413, -0.5082779811525319], [-0.004810858034626912, 0.05125946280905799], [-0.0018697845027048157, 0.2415990973775674], [0.0017146281118177549, 0.2941265760709333], [0.0017644407915739509, 0.17983962876335804], [-0.001274052629869572, 0.004426723578238111], [-0.0006246646173446464, -0.09220590469423273], [0.00477374858868988, -0.14666176834037026], [-0.0017304471371780896, -0.09949636551597783], [-0.0026269147244702344, -0.060469474585069544], [-0.004311864546483692, 0.04221357107189639], [-0.003574356730343362, 0.07764860671522364], [-0.001232117168880638, 0.10048034191878973], [0.0025071609006052336, 0.07445885760255655], [0.0020379700697132374, 0.020904598547696787], [0.003437409467915279, -0.05571282525051542], [0.00017810134066267467, -0.06892260537276733], [-0.0023495251667675085, -0.058515830756051275], [-0.0004817040756408923, -0.026045246987448593], [-0.0018333725491914516, 0.018847147090153723], [0.002589610380090511, 0.049051070987285506], [0.001852003384033821, 0.04056058608291884], [0.0005607717394687984, 0.017684809131573307], [-0.004415653045860123, 0.008900151280200056], [-0.004589030338930015, -0.01001928562906335], [-0.0008752848613468247, -0.04140342710260177], [-0.0006533889724329175, -0.030979905710521956], [-0.00023932645794785725, -0.018512793046761213], [0.0001894371505118326, 0.0106421725108194], [0.00021374074671184104, 0.0351546704897884], [0.00032766870169236234, 0.027574718422799314]], "position10": [[0.3541964607951968, -4.175118681681994], [0.12413495149787024, -9.873913625984851], [0.4582032207900335, -14.336315049998966], [0.2723018563042363, -17.64666743577241], [0.4878665991524762, -18.088670423124935], [0.41100636944827484, -15.684876964559745], [0.49063379260299556, -12.453996894628514], [0.43709103301182706, -9.940948823310574], [0.4940614016649454, -9.364794923972156], [0.462963034062986, -10.214078705806259], [0.4995487640987264, -11.605455163149681], [0.47313796476506875, -13.11877849399854], [0.49373908662799254, -13.438726436040632], [0.4937003244151521, -13.134659044228691], [0.49446283959470466, -12.202849681009255], [0.48531585363338514, -11.465733384838302], [0.46243177269462105, -11.087870192606559], [0.44903373603406715, -11.262342077247164], [0.4278466958148377, -11.507562190902565], [0.43518029673322567, -11.798601474910145], [0.42659576797436766, -12.003945677750645], [0.40612546136880456, -12.074468086053706], [0.3947243326638727, -11.945624200792082], [0.39020983107775065, -11.829669153164113], [0.38945250535657483, -11.657304507414477], [0.385723730822153, -11.507971676179594], [0.3796944053594, -11.451830347017824], [0.37822005703867567, -11.518774110224191], [0.37562606308928753, -11.608187491057809], [0.37198115710515195, -11.666800548294846], [0.3705507718023362, -11.683790714761665], [0.36974014645708075, -11.674727237379775], [0.3687018364915881, -11.638694252245207], [0.36868237928590497, -11.599894687958724], [0.36694964444504197, -11.565030578457355], [0.3643504477015211, -11.54222651422342], [0.36251775985452334, -11.547680430029766], [0.3614123239470504, -11.570368441971468], [0.3615892783859211, -11.588656123276241], [0.3617033332622975, -11.600168936362445], [0.36191817127394643, -11.598798934957331], [0.3621546100868361, -11.589921361106923], [0.3622331203625243, -11.577858127794325], [0.362291325604524, -11.568598248473974], [0.36225349155182784, -11.564808102340729], [0.3620662916661246, -11.568718637316906], [0.36198311553824863, -11.576161133466845], [0.36195845892871303, -11.58235535539589], [0.3619623826779836, -11.584628652776505], [0.36173897831136603, -11.585524231967991], [0.36169035902225916, -11.583005261935634], [0.36188158570951506, -11.57840420471908], [0.3621049398417325, -11.57467045892615], [0.36226929861019574, -11.572944771533331], [0.3622343605938859, -11.573676319665598], [0.3621787926425996, -11.575429867000073], [0.36190433499870456, -11.577664387196146], [0.3616330385419557, -11.57902058194237], [0.36147334843901563, -11.578735787929038], [0.36145539281036715, -11.57737824346715]], "velocity10": [[0.7007786028902525, 0.044234320750027756], [0.521668587706933, -5.698794944302857], [0.4176618277120962, -4.462401424014115], [0.26949492290573024, -3.310352385773446], [0.23983154454328753, -0.44200298735252364], [0.10112703139924899, 2.4037934585651892], [0.09835983794872954, 3.2308800699312306], [0.07227517438517737, 2.513048071317939], [0.05697036865311832, 0.5761538993384194], [0.04297556427206859, -0.8492837818341025], [0.037488201838287626, -1.3913764573434222], [0.0273132711362049, -1.5133233308488594], [0.020601121862923805, -0.31994794204209076], [0.012560588956855403, 0.3040673918119404], [0.0007625151795525396, 0.9318093632194369], [-0.009146985961319493, 0.7371162961709522], [-0.022884080938764102, 0.37786319223174336], [-0.013398036660553865, -0.1744718846406049], [-0.02118704021922947, -0.24522011365540206], [0.007333600918387945, -0.2910392840075791], [-0.008584528758858014, -0.20534420284049973], [-0.02047030660556311, -0.07052240830306142], [-0.011401128704931894, 0.1288438852616242], [-0.004514501586122055, 0.11595504762796936], [-0.0007573257211758292, 0.17236464574963736], [-0.0037287745344218304, 0.1493328312348824], [-0.006029325462752979, 0.05614132916177085], [-0.001474348320724345, -0.06694376320636825], [-0.0025939939493881525, -0.08941338083361798], [-0.003644905984135607, -0.05861305723703736], [-0.0014303853028157605, -0.016990166466818397], [-0.0008106253452554249, 0.009063477381889312], [-0.0010383099654926208, 0.03603298513456806], [-1.945720568316046e-05, 0.03879956428648314], [-0.0017327348408630314, 0.03486410950136919], [-0.002599196743520873, 0.02280406423393519], [-0.001832687846997752, -0.005453915806345846], [-0.0011054359074729096, -0.02268801194170096], [0.0001769544388706725, -0.018287681304773137], [0.00011405487637636547, -0.011512813086203926], [0.0002148380116489435, 0.001370001405113115], [0.00023643881288967102, 0.008877573850409163], [7.851027568822597e-05, 0.01206323331259637], [5.820524199968786e-05, 0.009259879320352176], [-3.7834052696131717e-05, 0.0037901461332449553], [-0.00018719988570328562, -0.00391053497617728], [-8.317612787597269e-05, -0.007442496149940282], [-2.465660953562119e-05, -0.006194221929044294], [3.923749270576611e-06, -0.002273297380615554], [-0.000223404366617526, -0.0008955791914856646], [-4.8619289106870324e-05, 0.002518970032356761], [0.000191226687255918, 0.004601057216554186], [0.00022335413221741572, 0.003733745792929538], [0.00016435876846325467, 0.0017256873928182738], [-3.4938016309832184e-05, -0.0007315481322672272], [-5.556795128627874e-05, -0.0017535473344751896], [-0.00027445764389504116, -0.0022345201960724346], [-0.00027129645674882634, -0.0013561947462245978], [-0.00015969010294010198, 0.000284794013332632], [-1.795562864845742e-05, 0.0013575444618883223]], "position11": [[0.03857391855165537, -92.96091952017855], [0.4093182569036147, -91.14203301530597], [0.17654402327110774, -88.31632303266957], [0.4788328072731587, -83.66425376181861], [0.3348428656105471, -78.15075974974656], [0.49405318888119343, -73.90466422806784], [0.3914172010313367, -70.43688354381952], [0.479437584190506, -65.81248025715709], [0.4578563316670593, -61.78184892471987], [0.49212481199473, -57.054338073029676], [0.46934304845759334, -53.12761205731669], [0.49867870815481663, -49.016019035662396], [0.4784790002647349, -45.59825511474538], [0.49561071895007125, -43.034932174057616], [0.49154049203592654, -41.11243996854179], [0.4988229162035718, -39.670570814404925], [0.4939496399760519, -38.589168948802275], [0.4993702228413341, -37.77811754960029], [0.4965642770415565, -37.10155819609947], [0.4987077028067879, -36.46856020731897], [0.4996995818643051, -35.45927277482311], [0.4999508939452215, -34.14426797303013], [0.4995830373850294, -33.11232642362622], [0.49858214884873725, -32.20340373343012], [0.49795577541707814, -31.44975209664745], [0.4976385310823474, -30.883291996876764], [0.4974005978312993, -30.458446922048747], [0.4972221478930133, -30.139813115927733], [0.49708831043929874, -29.900837761336973], [0.497766296769858, -29.722081902516237], [0.49846627491402645, -29.52329068986985], [0.4990163125180258, -29.340019245153645], [0.4992633145637475, -29.0789736894793], [0.499152978467938, -28.85991349299654], [0.49881014392375794, -28.67209414646406], [0.4985441641123755, -28.451759550823223], [0.49822524371697857, -28.233256225794825], [0.49797847168549547, -28.06671453954451], [0.4978565169758161, -27.93776547924676], [0.49783820264564804, -27.83963640319246], [0.49782446689802196, -27.76603959615174], [0.4978141650873024, -27.710841990871195], [0.4978064387292628, -27.669443786910787], [0.49779000402967205, -27.637277019965723], [0.4976939081600455, -27.599824194285592], [0.4975521155617843, -27.55370880623367], [0.4974294980892987, -27.51332121519953], [0.4973110652008677, -27.477689413374087], [0.49717541586788516, -27.45092049986468], [0.49707199295178495, -27.43070459947019], [0.4970025342814993, -27.413569392453557], [0.49697642884814114, -27.385647754642804], [0.49700822965977176, -27.359733132921832], [0.49703791980392237, -27.333759307793642], [0.4970620277736467, -27.313058947244695], [0.4970773145997197, -27.296608587326503], [0.4970885958391607, -27.284185844510922], [0.49709278174133, -27.272764914101206], [0.4970842915299431, -27.26257568788749], [0.49704500030218307, -27.252495683812477]], "velocity11": [[0.746383279295206, 0.6681142555970693], [0.55210782454473, 1.8188865048725864], [0.41413771982527764, 2.8257099826363925], [0.30228878400205095, 4.652069270850959], [0.18632432711629424, 5.5134940120720515], [0.17110394550825947, 4.246095521678713], [0.11452961008746983, 3.4677806842483268], [0.08802038315916932, 4.624403286662435], [0.06270608414243466, 4.030631332437227], [0.05001885633821071, 4.727510851690188], [0.03853213954767661, 3.926726015712984], [0.03197824338758999, 4.111593021654292], [0.022842291580448457, 3.417763920917017], [0.017131718685336344, 2.5633229406877627], [0.012848789014002257, 1.922492205515822], [0.009636591760501693, 1.4418691541368664], [0.00722744382037627, 1.0814018656026498], [0.005420582865282202, 0.8110513992019874], [0.004065500117109435, 0.6765593535008223], [0.002143425765231398, 0.6329979887804972], [0.001592715328907082, 1.009287432495862], [0.000349524190473369, 1.3150048017929832], [-0.00036785656019213585, 1.0319415494039104], [-0.0010008885362921824, 0.9089226901961001], [-0.0006263734316591194, 0.7536516367826716], [-0.00031724433473075673, 0.5664600997706879], [-0.00023793325104806755, 0.4248450748280159], [-0.00017844993828605065, 0.31863380612101194], [-0.00013383745371453799, 0.23897535459075897], [0.0006779863305592608, 0.17875585882073755], [0.0006999781441684267, 0.19879121264638594], [0.0005500376039993702, 0.18327144471620593], [0.00024700204572169826, 0.261045555674342], [-0.0001103360958095131, 0.21906019648276132], [-0.0003428345441800346, 0.18781934653248], [-0.00026597981138244003, 0.2203345956408407], [-0.00031892039539693805, 0.21850332502839864], [-0.00024677203148312695, 0.16654168625031618], [-0.00012195470967937693, 0.12894906029774852], [-1.831433016809023e-05, 0.09812907605429769], [-1.3735747626067672e-05, 0.07359680704072327], [-1.0301810719550754e-05, 0.055197605280542454], [-7.726358039663066e-06, 0.04139820396040684], [-1.6434699590712213e-05, 0.03216676694506521], [-9.60958696265479e-05, 0.03745282568013063], [-0.000141792598261179, 0.04611538805192424], [-0.0001226174724856113, 0.0403875910341415], [-0.00011843288843100175, 0.03563180182544072], [-0.00013564933298253074, 0.02676891350940565], [-0.00010342291610020078, 0.020215900394488444], [-6.945867028561997e-05, 0.01713520701663452], [-2.610543335820612e-05, 0.02792163781075221], [3.1800811630641005e-05, 0.025914621720971795], [2.9690144150625026e-05, 0.025973825128191724], [2.4107969724343717e-05, 0.020700360548945362], [1.5286826072968875e-05, 0.016450359918192145], [1.1281239440976389e-05, 0.012422742815580728], [4.1859021692917314e-06, 0.011420930409718135], [-8.49021138689722e-06, 0.010189226213716242], [-3.929122776003334e-05, 0.01008000407501521]], "position12": [[0.29698665179375777, -72.09164406088883], [0.26332854993649035, -71.49287239296834], [0.3273992456242749, -69.85753007938855], [0.35948885264127095, -68.31994834370693], [0.35512725028742964, -66.77268080548885], [0.42119006025956973, -65.46981527539126], [0.3908763517342121, -63.982582526825745], [0.4587514594551595, -61.37103400228477], [0.426141028561568, -57.57729491544403], [0.49674516021436244, -54.08244573799014], [0.4461455464262125, -50.74529263669513], [0.49236232058144935, -47.85183473473192], [0.47297509880212296, -45.68174130825952], [0.4999722847737905, -44.02033130353541], [0.48072775380769306, -42.68405282394603], [0.4973571146387292, -41.39748652492677], [0.4896088223193755, -39.81708524980363], [0.4994042222442985, -38.515473455701255], [0.4923554183860289, -37.41314273026578], [0.49867918960770313, -36.15299384082593], [0.49657942501423635, -34.814741918212086], [0.4996902079149629, -33.61973724001525], [0.4975603688355065, -32.679640389686384], [0.49962243627265446, -31.974567751939734], [0.4988310131494845, -31.445763273629748], [0.49999092608288026, -31.04915991489726], [0.49933585960785687, -30.732705035901006], [0.49970443284862653, -30.438729282337352], [0.4997359072098083, -30.16390534816248], [0.49957588092287214, -29.8584663761158], [0.4990698058640008, -29.622465635730514], [0.49862089534456905, -29.337321901898296], [0.4982328720428804, -29.088425706669465], [0.4979500147174162, -28.796083534044268], [0.49788832691102775, -28.51845018471296], [0.49805856423841, -28.304039850618565], [0.4981862422339467, -28.14323210004777], [0.49828200073059925, -28.02262628711967], [0.49835381960308867, -27.9321719274236], [0.4984076837574557, -27.864331157651545], [0.4982326288037509, -27.80565988428471], [0.4979189915010983, -27.743959930544168], [0.4976485033400322, -27.695295122067684], [0.49747362362745534, -27.64959810481362], [0.49738987088314945, -27.601621741977645], [0.4973649325828866, -27.562932872760555], [0.4973582065123997, -27.525379980780016], [0.497331929166095, -27.493570365762377], [0.4972943203364879, -27.450734197089208], [0.4972339845405691, -27.4100696954839], [0.4971644445513879, -27.3795531583252], [0.497112289559502, -27.356665755456177], [0.49707317331558754, -27.339500203304407], [0.4970438361326517, -27.326626039190582], [0.4970218332454498, -27.316970416105214], [0.4970027361210464, -27.30888455724093], [0.49698785641759846, -27.300024291830102], [0.49697487941083285, -27.290211793432718], [0.4969686792297634, -27.277166991561558], [0.4969736895891051, -27.264804457830508]], "velocity12": [[0.5430197749062738, 0.2859376913073606], [0.4396847982697519, 0.5987716679204831], [0.4092722044392347, 1.6353423135797795], [0.3131119017344542, 1.5375817356816293], [0.2853838970712994, 1.547267538218081], [0.22368268945300057, 1.3028655300975929], [0.18793358800621818, 1.4872327485655132], [0.15037218881062844, 2.611548524540968], [0.11510751198327253, 3.793739086840742], [0.07711381122406953, 3.4948491774538875], [0.05710929335942509, 3.337153101295008], [0.046216774155236846, 2.893457901963208], [0.034662580616427636, 2.170093426472406], [0.027052616424086563, 1.6614100047241092], [0.019299961418516372, 1.336278479589374], [0.01662936083103618, 1.28656629901926], [0.013034063041895232, 1.5804012751231402], [0.010986955436326051, 1.30161179410238], [0.008240359369672589, 1.1023307254354706], [0.006323771221674199, 1.2601488894398545], [0.00474138537806046, 1.3382519226138405], [0.003730367070800731, 1.195004678196836], [0.0027494232495306474, 0.9400968503288647], [0.0020620674371479857, 0.7050726377466485], [0.0015465505778609894, 0.5288044783099863], [0.0011599129333957421, 0.39660335873248975], [0.0006732143092628908, 0.31645487899625385], [0.0003685732407696653, 0.29397575356365385], [3.1474361181798476e-05, 0.27482393417487067], [-0.0001600262869361593, 0.30543897204668036], [-0.0005060750588713704, 0.23600074038528748], [-0.0004489105194317302, 0.2851437338322167], [-0.0003880233016886484, 0.2488961952288322], [-0.00028285732546422617, 0.29234217262519874], [-6.168780638844817e-05, 0.27763334933130657], [0.00017023732738227337, 0.21441033409439555], [0.00012767799553670502, 0.16080775057079666], [9.575849665252877e-05, 0.1206058129280975], [7.181887248939658e-05, 0.09045435969607313], [5.3864154367047436e-05, 0.06784076977205485], [-0.0001750549537047703, 0.05867127336683416], [-0.00031363730265261767, 0.06169995374054163], [-0.000270488161066132, 0.04866480847648522], [-0.00017487971257685783, 0.045697017254062305], [-8.375274430588328e-05, 0.047976362835974534], [-2.493830026281759e-05, 0.03868886921709142], [-6.726070486891961e-06, 0.03755289198053978], [-2.62773463047496e-05, 0.0318096150176377], [-3.760882960706159e-05, 0.04283616867316807], [-6.0335795918818846e-05, 0.040664501605306935], [-6.953998918121526e-05, 0.03051653715869994], [-5.215499188591145e-05, 0.022887402869024954], [-3.911624391443358e-05, 0.017165552151768716], [-2.9337182935825187e-05, 0.012874164113826537], [-2.200288720186889e-05, 0.009655623085369902], [-1.909712440338944e-05, 0.008085858864282397], [-1.4879703447928755e-05, 0.008860265410826565], [-1.297700676563106e-05, 0.009812498397383589], [-6.200181069466465e-06, 0.013044801871160852], [5.010359341710314e-06, 0.012362533731049029]], "position13": [[0.3250915017759097, -41.60340521120548], [0.03033897546330655, -37.61095764109649], [0.32202601058800795, -31.43554152544866], [0.14996617452864103, -25.656293697357405], [0.3727714979612131, -19.139158459581573], [0.27985636606151154, -13.790284297810308], [0.4417679358166139, -9.186819577187263], [0.3929545010607981, -7.9498705967751855], [0.49202603771357645, -9.259578223183793], [0.4602583313006935, -11.828179104923995], [0.49604505453999104, -13.754629766229147], [0.4831869785552738, -14.565152188739809], [0.4948160365462894, -12.874940212362755], [0.4877059671838968, -11.042087756711165], [0.46597232154051493, -9.962948653711985], [0.43172551746057664, -10.416280807213044], [0.42151393440656193, -11.812116382409924], [0.4102806196221759, -12.83473631427153], [0.3914460408773579, -12.840026482292366], [0.3852730307580058, -12.323846630054685], [0.3851687643418785, -11.759100765429874], [0.3836656946592112, -11.29213877070156], [0.3795323984321333, -11.112417415657022], [0.3753680769045539, -11.329757742367425], [0.3774003857693341, -11.605605821898106], [0.3789246174179193, -11.812491881546116], [0.3777467600685325, -11.954187187805442], [0.3746158349292611, -11.982578818016673], [0.37344118299169315, -11.895799706752076], [0.37291370464903945, -11.762593505369294], [0.3716870672515442, -11.571076599317854], [0.3694643100285641, -11.445773143873181], [0.37044540421193844, -11.466031769405978], [0.37261616284711235, -11.541454098740843], [0.37351596046210345, -11.620740941392718], [0.37031714386195064, -11.670104865817072], [0.3676356677464455, -11.704139997549117], [0.36727626475466973, -11.69156795627216], [0.3688932866134749, -11.668448996285706], [0.3734536143412601, -11.632152903143872], [0.37656293289941245, -11.577813430018182], [0.37763926110839313, -11.539677753434955], [0.3783565110240001, -11.520964118676234], [0.37779788249449, -11.534971487843043], [0.37029837065995547, -11.553476457531072], [0.36672877407004323, -11.576566996153824], [0.3672527098209838, -11.594303995325449], [0.3672157099127178, -11.603595216375801], [0.36496754475695237, -11.604002915378038], [0.36355748984362285, -11.59282039508594], [0.3623628162402891, -11.582947197911029], [0.3612937626494779, -11.57532441453088], [0.3609361036595743, -11.570365965111813], [0.3611240250507126, -11.57416357164674], [0.36161430199429645, -11.578930089715625], [0.3619801128925535, -11.581607499577995], [0.36200180997719034, -11.580623559698713], [0.3618898823999117, -11.578526130100562], [0.3617291441153852, -11.576820280927857], [0.36160142198515133, -11.575425673565118]], "velocity13": [[0.8973487979998543, 0.5555746721950824], [0.7052474736873968, 3.992447570108988], [0.6476350139486855, 6.175416115647831], [0.528007814883351, 5.779247828091253], [0.4772623275101458, 6.517135237775831], [0.34737213597727534, 5.348874161771265], [0.27837569812187457, 4.603464720623045], [0.16527756312258798, 1.2369489804120775], [0.11501946122562548, -1.309707626408607], [0.04771563098573007, -2.568600881740202], [0.03578672323929755, -1.9264506613051515], [0.020767966904735112, -0.8105224225106614], [0.011629057991015594, 1.6902119763770544], [-0.007110069362392604, 1.8328524556515897], [-0.021733645643381864, 1.07913910299918], [-0.03424680407993829, -0.45333215350105927], [-0.01021158305401471, -1.3958355751968807], [-0.01123331478438605, -1.022619931861606], [-0.018834578744817993, -0.005290168020836816], [-0.006173010119352124, 0.5161798522376807], [-0.00010426641612727109, 0.5647458646248112], [-0.0015030696826673121, 0.4669619947283131], [-0.004133296227077877, 0.17972135504453857], [-0.004164321527579371, -0.21734032671040354], [0.002032308864780194, -0.2758480795306807], [0.0015242316485851457, -0.20688605964801052], [-0.00117785734938677, -0.14169530625932542], [-0.003130925139271446, -0.02839163021123231], [-0.0011746519375679324, 0.08677911126459778], [-0.0005274783426537284, 0.13320620138278277], [-0.001226637397495207, 0.19151690605143987], [-0.00222275722298012, 0.12530345544467297], [0.0009810941833743407, -0.02025862553279651], [0.002170758635173927, -0.07542232933486434], [0.0008997976149911132, -0.07928684265187584], [-0.0031988166001527926, -0.04936392442435421], [-0.0026814761155051063, -0.03403513173204517], [-0.00035940299177575905, 0.012572041276958199], [0.0016170218588052005, 0.02311895998645247], [0.004560327727785168, 0.036296093141833116], [0.0031093185581523063, 0.054339473125690915], [0.0010763282089806768, 0.03813567658322676], [0.0007172499156069672, 0.01871363475872028], [-0.0005586285295101344, -0.014007369166808314], [-0.0074995118345344974, -0.018504969688028783], [-0.0035695965899122124, -0.0230905386227509], [0.0005239357509405536, -0.017736999171624027], [-3.69999082660068e-05, -0.009291221050351583], [-0.00224816515576545, -0.00040769900223657993], [-0.0014100549133295231, 0.011182520292097469], [-0.0011946736033337324, 0.009873197174911925], [-0.0010690535908111966, 0.007622783380148997], [-0.00035765898990359113, 0.00495844941906587], [0.00018792139113833658, -0.003797606534926008], [0.000490276943583853, -0.0047665180688862], [0.00036581089825704513, -0.0026774098623709042], [2.1697084636848547e-05, 0.00098393987928182], [-0.00011192757727863318, 0.002097429598151923], [-0.00016073828452651287, 0.0017058491727041233], [-0.00012772213023389415, 0.0013946073627382376]], "position14": [[0.023580733105941776, -52.94338028472686], [0.2068030231346149, -50.839826222401236], [0.31275807700738245, -45.99111496444159], [0.3929270546882836, -39.99865857919739], [0.43431687330848984, -31.56076499772447], [0.46452316246284864, -22.08616165207651], [0.4849057279187277, -12.853756931310222], [0.49565989934400034, -5.750789769970224], [0.496433298094767, -1.66850381467356], [0.44866781929804067, -1.7430769786436549], [0.43016820695981517, -10.003089287101334], [0.4408060605139719, -16.870198418627382], [0.4569954480192607, -18.81378021202802], [0.4347083354431652, -15.832225695292598], [0.41435643693902624, -11.80005006739071], [0.399092513060922, -8.775918346464294], [0.39519280497036635, -8.147500537384468], [0.40437294716741845, -9.53789187817031], [0.4095880449265241, -10.871783262588908], [0.4052517661991645, -12.268225526893398], [0.40493643512805255, -13.019076934333695], [0.41596759313591314, -12.616786770008774], [0.4249236725974575, -11.982096742768222], [0.40542828351686794, -11.337615347290425], [0.3896480997491779, -11.013157798268463], [0.38755016314456847, -11.068587753629743], [0.3844602351621115, -11.390888347877807], [0.3878831478476355, -11.786006857559789], [0.3874827469292489, -11.998129154463406], [0.38512771726647976, -12.026496168382138], [0.3830365619615401, -12.010397973006027], [0.3789865530188202, -11.886263568442317], [0.3740043256513875, -11.72458502547718], [0.36987803966876587, -11.603203500801804], [0.36631020849341717, -11.506056882155368], [0.3623992078851662, -11.456767378355442], [0.36051640012279956, -11.505992969364115], [0.36212134425238507, -11.576909148290708], [0.3633250523495742, -11.630096282485653], [0.3632470050277483, -11.623289758436643], [0.36252694683007547, -11.599400950961131], [0.36168541658817294, -11.563473394729062], [0.3611394270009657, -11.542294537826212], [0.36104936194914616, -11.554976615752718], [0.3613892424494427, -11.57672270920929], [0.3616441528246651, -11.59303227930172], [0.3617487286375221, -11.599595313248422], [0.3617284851561147, -11.601199484251879], [0.3616080199001547, -11.592590470570382], [0.3613828424952071, -11.578249647235888], [0.3612157559144289, -11.566934118424722], [0.3611735515378623, -11.561159975064324], [0.36120160077176383, -11.560882150451487], [0.36135685886233415, -11.563589253542608], [0.36154458795158345, -11.572254539049943], [0.36165100614651746, -11.579276908341157], [0.36168860937740993, -11.583773158248608], [0.36157437901087724, -11.584217072339545], [0.3614108717663133, -11.58024921682013], [0.3612791434700779, -11.577159871175576]], "velocity14": [[0.11597036488962098, 0.7164620736940728], [0.18322229002867313, 2.103554062325623], [0.10595505387276755, 4.848711257959641], [0.08016897768090113, 5.992456385244201], [0.04138981862020624, 8.43789358147292], [0.030206289154358794, 9.47460334564796], [0.020382565455879086, 9.232404720766286], [0.010754171425272612, 7.102967161339999], [0.007906802561232608, 4.082285955296664], [-0.04776547879672632, -0.07457316397009484], [-0.018499612338225526, -8.260012308457679], [0.010637853554156777, -6.867109131526048], [0.016189387505288744, -1.9435817934006412], [-0.02228711257609549, 2.9815545167354234], [-0.02035189850413894, 4.032175627901887], [-0.015263923878104204, 3.0241317209264156], [-0.0038997080905556827, 0.6284178090798263], [0.009180142197052118, -1.3903913407858415], [0.005215097759105682, -1.3338913844185973], [-0.0043362787273596645, -1.3964422643044903], [-0.00031533107111190073, -0.7508514074402981], [0.011031158007860576, 0.40229016432492], [0.008956079461544378, 0.6346900272405527], [-0.01949538908058959, 0.6444813954777969], [-0.01578018376769003, 0.3244575490219628], [-0.0020979366046094588, -0.0554299553612807], [-0.0030899279824570082, -0.3223005942480641], [0.0034229126855240518, -0.39511850968198203], [-0.00040040091838661586, -0.21212229690361734], [-0.00235502966276913, -0.02836701391873285], [-0.0020911553049396125, 0.016098195376110402], [-0.004050008942719877, 0.12413440456371011], [-0.004982227367432715, 0.16167854296513573], [-0.004126285982621635, 0.12138152467537633], [-0.003567831175348719, 0.09714661864643588], [-0.003911000608250956, 0.049289503799926526], [-0.0018828077623666375, -0.04922559100867234], [0.0016049441295854922, -0.07091617892659252], [0.0012037080971891191, -0.05318713419494439], [-7.804732182587826e-05, 0.006806524049009728], [-0.0007200581976728271, 0.02388880747551169], [-0.0008415302419025509, 0.03592755623206948], [-0.0005459895872072254, 0.021178856902849263], [-9.006505181949441e-05, -0.012682077926505235], [0.0003398805002965418, -0.021746093456572028], [0.0002549103752224063, -0.01630957009242902], [0.00010457581285701974, -0.00656303394670159], [-2.0243481407391848e-05, -0.0016041710034562944], [-0.00012046525596006234, 0.00860901368149726], [-0.00022517740494759186, 0.014340823334495146], [-0.00016708658077819693, 0.011315528811165003], [-4.220437656658176e-05, 0.005774143360398219], [2.8049233901519954e-05, 0.0002778246128366925], [0.0001552580905702957, -0.002707103091121002], [0.00018772908924927814, -0.008665285507336166], [0.00010641819493403125, -0.0070223692912145304], [3.76032308924946e-05, -0.004496249907451143], [-0.00011423036653270043, -0.00044391409093696277], [-0.00016350724456394103, 0.003967855519415028], [-0.0001317282962354336, 0.0030893456445536737]], "position15": [[0.2678921223985078, -77.38391173244793], [0.4326833720340789, -74.91974150859618], [0.3396552857752029, -70.43154685957366], [0.4765967001507815, -66.46066356599661], [0.3855922892937067, -63.482501095813824], [0.48895054721034054, -61.24887924317673], [0.4335307593521841, -59.57366285369891], [0.4916697794302906, -58.31725056159055], [0.465844070807765, -57.03752638733954], [0.48030184255272296, -56.009521566232685], [0.48157383758043465, -55.06527882929071], [0.4823618304753044, -54.29245414392179], [0.46830788685845137, -53.62249521404711], [0.45955334431099654, -52.44090874139979], [0.45896100849871674, -50.65994945474192], [0.43338708618942495, -49.11419978853495], [0.4221113232006584, -47.13928318275884], [0.41865152713905035, -45.47391415638815], [0.42187438159494595, -44.099304155948026], [0.43201648682989435, -42.61778509406772], [0.4406409807785692, -41.38654096129989], [0.44962679886688073, -40.44548393558471], [0.45636616243311434, -39.73969116629832], [0.46142068510778955, -39.21034658933353], [0.46521157711379596, -38.81333815660994], [0.4680547461183008, -38.51558183206724], [0.4701871228716794, -38.29226458866022], [0.47141334493623327, -38.11337940240336], [0.47194762645219396, -37.96143827028749], [0.47145832550055183, -37.76792945124991], [0.4731399506838971, -37.611897250185116], [0.4753695356898472, -37.3749222793179], [0.478941809255498, -37.19368746292333], [0.48167589425760365, -36.979359092914336], [0.48358259012222576, -36.785870333655325], [0.4844020108066589, -36.63817441370945], [0.48501657631998374, -36.527402473750044], [0.4854775004549774, -36.44432351878049], [0.4858231935562226, -36.38201430255333], [0.48608246338215655, -36.33528239038296], [0.486276915751607, -36.30023345625518], [0.4864312883894553, -36.27282564854582], [0.4873882514310286, -36.228608771541715], [0.48846412899100955, -36.1797658492006], [0.4897003337045815, -36.115780124460315], [0.4912182243868937, -36.064591877861155], [0.4940145950228907, -36.02202205822771], [0.4961118729998884, -35.990094693502634], [0.4979263789155636, -35.96594680519455], [0.49911593719001157, -35.941899881680534], [0.49947226754427, -35.91407552193575], [0.4994345006452473, -35.89321572022753], [0.49938616022642834, -35.87596179168893], [0.49909781177251117, -35.862805947164595], [0.4988815504320733, -35.852939063771345], [0.49871935442674487, -35.845538901226405], [0.4985894401002965, -35.83980395212401], [0.49850384769630945, -35.8342465371188], [0.49849002350805754, -35.82991317994114], [0.4984920892455168, -35.823746106202115]], "velocity15": [[0.3959999994488351, 0.3731888963839629], [0.2994245055674133, 2.464170223851751], [0.22766134219071826, 4.48819464902252], [0.18374801407401567, 3.970883293577049], [0.13781101055551176, 2.9781624701827867], [0.10335825791663382, 2.23362185263709], [0.07751869343747536, 1.6752163894778176], [0.05813902007810652, 1.2564122921083631], [0.04248614976194432, 1.2797241742510046], [0.014457771744957944, 1.028004821106852], [0.0012719950277117094, 0.9442427369419746], [0.0007879928948697666, 0.7728246853689276], [-0.014053943616853028, 0.6699589298746713], [-0.00875454254745486, 1.181586472647325], [-0.0005923358122798157, 1.7809592866578647], [-0.025573922309291792, 1.5457496662069752], [-0.011275762988766517, 1.9749166057761087], [-0.0034597960616080618, 1.665369026370694], [0.003222854455895614, 1.374610000440124], [0.010142105234948386, 1.4815190618803025], [0.008624493948674861, 1.231244132767824], [0.008985818088311507, 0.9410570257151833], [0.00673936356623363, 0.7057927692863875], [0.0050545226746752225, 0.5293445769647906], [0.003790892006006417, 0.397008432723593], [0.0028431690045048127, 0.29775632454269474], [0.0021323767533786096, 0.22331724340702105], [0.0012262220645538552, 0.17888518625685704], [0.000534281515960673, 0.15194113211587165], [-0.0004893009516421271, 0.1935088190375732], [0.001681625183345256, 0.1560322010647988], [0.002229585005950097, 0.2369749708672128], [0.0035722735656508, 0.18123481639457453], [0.00273408500210564, 0.2143283700089912], [0.0019066958646221004, 0.19348875925900832], [0.0008194206844331385, 0.14769591994587197], [0.0006145655133248538, 0.11077193995940399], [0.0004609241349936404, 0.08307895496955299], [0.0003456931012452303, 0.062309216227164746], [0.0002592698259339227, 0.04673191217037356], [0.00019445236945044204, 0.03504893412778017], [0.0001543726378483591, 0.027407807709361895], [0.0009569630415732636, 0.04421687700410452], [0.0010758775599809273, 0.04884292234111245], [0.0012362047135719624, 0.06398572474028102], [0.001517890682312209, 0.05118824659915916], [0.002796370635996942, 0.04256981963343916], [0.0020972779769977065, 0.03192736472507937], [0.001814505915675213, 0.024147888308089352], [0.0011895582744479308, 0.02404692351401258], [0.0003563303542584136, 0.027824359744787034], [-3.776689902270833e-05, 0.020859801708217888], [-4.8340418818932106e-05, 0.017253928538599476], [-0.0002883484539171739, 0.013155844524334537], [-0.0002162613404378804, 0.009866883393250904], [-0.0001621960053284103, 0.007400162544938178], [-0.00012991432644839508, 0.005734949102396811], [-8.559240398705251e-05, 0.005557415005203388], [-1.3824188251919507e-05, 0.004333357177665164], [2.065737459248981e-06, 0.006167073739024886]], "position16": [[0.4980527269527024, -10.865762517162864], [0.31467737993133427, -12.502031708553403], [0.4551297997683067, -13.729233602096308], [0.4577483105937301, -14.223912319747498], [0.45337837887586285, -13.319020118476914], [0.4062249960848796, -12.331403524944408], [0.4067117168990777, -11.54642201480319], [0.42900350018152167, -11.105663652812341], [0.412482770283947, -11.465697750311925], [0.4149556970190522, -12.096663547122063], [0.4335648049100887, -12.44979926585984], [0.44250292880229497, -12.518504753897753], [0.46166202378346577, -12.357768156324], [0.46098341283162114, -12.191113107072852], [0.43991595467357336, -12.02906975086606], [0.4135004868823785, -11.863861912225447], [0.3953894313583287, -11.733054048891512], [0.38180613971529137, -11.634948151391061], [0.3716186709830134, -11.561368728265723], [0.36813187893742266, -11.54681034833985], [0.36942114532084935, -11.57488286585372], [0.3721373635822723, -11.616526235538329], [0.3741745272783395, -11.647758762801786], [0.37447492081234546, -11.651449224568548], [0.37022109844487644, -11.630470252264807], [0.3685651528622916, -11.603418412361638], [0.36732319367535293, -11.58312953243426], [0.36639172428514893, -11.567912872488726], [0.3663630649045178, -11.557928289124668], [0.3667728219029966, -11.554037977258917], [0.36718646536899363, -11.566985652717372], [0.36756285097754376, -11.584144502082937], [0.3677552080151977, -11.596595317447985], [0.3677824221410831, -11.600532869609461], [0.36545635972871215, -11.592048766034893], [0.362451305426719, -11.579127282510653], [0.36002081509536776, -11.569433765513539], [0.35932707995034574, -11.567878260983022], [0.36040928233151065, -11.570188482976201], [0.36231381223688774, -11.57761299798352], [0.3637422096659205, -11.58318138423901], [0.3641784832837442, -11.585165288700251], [0.36295481925088413, -11.583058126382165], [0.36167461863093286, -11.57787106213579], [0.3610079658301031, -11.573732109630807], [0.3609011585061136, -11.572537088957093], [0.36121689038490706, -11.57407556720442], [0.3618778855435781, -11.577617725792798], [0.36233504295866975, -11.580161232983784], [0.3626660728359435, -11.580588191840489], [0.3626883378361735, -11.578304061176032], [0.3623082280035949, -11.576333312327584], [0.36184821972738707, -11.575525748670012], [0.3615833410822147, -11.576181209208201], [0.3613846820983354, -11.576672804611842], [0.361374768354637, -11.57680900324061], [0.3615175614351535, -11.576402174390427], [0.36164692626913353, -11.575973859358738], [0.36173220171232723, -11.575769405733654], [0.36171816476132734, -11.575944734329028]], "velocity16": [[0.25878322027566536, 0.9624977941163826], [0.1872698931159633, -1.6362691913905396], [0.14045241983697246, -1.2272018935429048], [0.08712188963796323, -0.49467871765118965], [-0.004369931717867259, 0.9048922012705838], [-0.04715338279098327, 0.9876165935325051], [0.00048672081419810775, 0.784981510141219], [0.022291783282443956, 0.44075836199084795], [-0.01652072989757472, -0.36003409749958365], [0.0024729267351052547, -0.6309657968101372], [0.01860910789103648, -0.3531357187377772], [0.008938123892206263, -0.06870548803791351], [0.01915909498117082, 0.16073659757375408], [-0.0006786109518446456, 0.16665504925114796], [-0.02106745815804777, 0.16204335620679075], [-0.026415467791194837, 0.1652078386406131], [-0.018111055524049773, 0.1308078633339354], [-0.013583291643037329, 0.09810589750045155], [-0.010187468732277997, 0.07357942312533866], [-0.0034867920455907255, 0.01455837992587223], [0.0012892663834266943, -0.028072517513869306], [0.0027162182614229365, -0.04164336968460871], [0.0020371636960672024, -0.03123252726345653], [0.0003003935340059631, -0.003690461766761511], [-0.004253822367469013, 0.020978972303741197], [-0.0016559455825848756, 0.027051839903170227], [-0.0012419591869386568, 0.02028887992737767], [-0.0009314693902039926, 0.015216659945533253], [-2.865938063114715e-05, 0.009984583364058242], [0.00040975699847879546, 0.003890311865751689], [0.00041364346599702395, -0.012947675458455727], [0.0003763856085501168, -0.01715884936556452], [0.0001923570376539003, -0.012450815365048535], [2.721412588538721e-05, -0.003937552161475871], [-0.0023260624123709116, 0.008484103574568311], [-0.0030050543019931506, 0.012921483524239285], [-0.0024304903313512216, 0.009693516997114758], [-0.0006937351450220183, 0.0015555045305170254], [0.0010822023811649152, -0.002310221993179482], [0.0019045299053770716, -0.007424515007319754], [0.0014283974290328037, -0.005568386255489815], [0.00043627361782365036, -0.001983904461241076], [-0.0012236640328600456, 0.0021071623180870976], [-0.0012802006199512746, 0.005187064246374981], [-0.0006666528008297738, 0.0041389525049818545], [-0.00010680732398950511, 0.0011950206737146817], [0.00031573187879349287, -0.0015384782473272197], [0.0006609951586710358, -0.0035421585883769944], [0.00045715741509168805, -0.002543507190984836], [0.0003310298772737496, -0.0004269588567044479], [2.226500023002912e-05, 0.0022841306644568156], [-0.0003801098325785644, 0.0019707488484474395], [-0.00046000827620783853, 0.0008075636575714842], [-0.0002648786451723644, -0.0006554605381891064], [-0.0001986589838792733, -0.0004915954036418299], [-9.91374369841997e-06, -0.00013619862876826174], [0.0001427930805164873, 0.00040682885018219643], [0.00012936483398001217, 0.00042831503168836273], [8.527544319372286e-05, 0.0002044536250839316], [-1.4036950999881843e-05, -0.00017532859537365214]], "position17": [[0.26197518971339867, -88.69340695925844], [0.3451970250745431, -87.84867224761278], [0.34515053972522614, -86.15257240810934], [0.48454721340167617, -82.00844056300903], [0.3990318211816204, -78.69920037601625], [0.49067898043794256, -75.78873735600105], [0.4540857585796254, -72.58385398393935], [0.46759663211655356, -69.63487829532124], [0.48109826257709387, -67.12114697868766], [0.48722104122460785, -63.21979322451946], [0.47236596501815137, -58.731576906973515], [0.44542843951468664, -54.86989635772199], [0.42522064455030584, -51.69698121679967], [0.41006479832702025, -49.31729486110793], [0.39869791365955604, -47.53253009433912], [0.40483257392255523, -46.183413567343564], [0.42408649710098606, -45.028341487045466], [0.44224143676741734, -44.14712556601566], [0.4567111085835469, -43.20080666310792], [0.46237080275139564, -42.34188249843673], [0.4651037588531543, -41.5115933566314], [0.4616752082263306, -40.879336664955346], [0.45442427551899545, -40.30143216075237], [0.44915322580005984, -39.783728616522076], [0.4504742942726917, -39.38169620637073], [0.4555269630091649, -38.92585905767861], [0.4601686375581646, -38.44209927853483], [0.4637675491584743, -38.064417792201304], [0.46765959660234263, -37.779622570087845], [0.4718342277662186, -37.563346051566924], [0.47588458925682464, -37.391440020892915], [0.47883629240637265, -37.25076667653434], [0.4812987242117054, -37.143904392445435], [0.48287992268161883, -37.019848768206614], [0.4826704394063174, -36.897830615826315], [0.47940885591745414, -36.774236817080634], [0.47800038963097224, -36.66565471366933], [0.4778214982109663, -36.55613745548714], [0.47946629334491037, -36.4714300271591], [0.48344795774933774, -36.36856156896369], [0.4869468083604314, -36.28045622033521], [0.4897348095182183, -36.213748871531344], [0.49224838575938656, -36.15936147113867], [0.49446027532109044, -36.114678668935596], [0.496516867149582, -36.08027217071714], [0.4981710484064786, -36.05345752747157], [0.499411684349151, -36.033346545037396], [0.49974589366462197, -36.01964052269111], [0.499944965616299, -36.001671491578165], [0.49996175063730175, -35.97346424324871], [0.4998385138685671, -35.94503507190453], [0.49944631095369113, -35.9200989639291], [0.49914886216355325, -35.898675753885186], [0.49893629701472586, -35.87908129955689], [0.4987657527174296, -35.86379501898249], [0.4986751683284058, -35.85218851987924], [0.498606623444824, -35.840254104331656], [0.498561157053173, -35.82601116830596], [0.4985382632367227, -35.81202754593433], [0.4985246892077203, -35.80075858640545]], "velocity17": [[0.5355263175602012, 0.46285913246073984], [0.39282778521205824, 0.8447347116456514], [0.30965243520023084, 1.6960998395034494], [0.1703022468730977, 4.144131845100297], [0.11642096541670338, 3.3092401869927865], [0.09164715925632216, 2.9104630200152033], [0.05523526098243206, 3.2048833720617047], [0.01351087353692814, 2.948975688618101], [0.013501630460540339, 2.5137313166335864], [0.006122778647514003, 3.9013537541682055], [-0.014855076206456501, 4.488216317545944], [-0.02693752550346474, 3.8616805492515245], [-0.0202077949643808, 3.1729151409223215], [-0.015155846223285599, 2.3796863556917414], [-0.0113668846674642, 1.784764766768806], [0.006134660262999199, 1.349116526995562], [0.019253923178430818, 1.155072080298094], [0.018154939666431284, 0.8812159210298027], [0.014469671816129584, 0.9463189029077417], [0.005659694167848723, 0.8589241646711868], [0.0027329561017586626, 0.8302891418053315], [-0.0034285506268236835, 0.6322566916760545], [-0.007250932707335159, 0.577904504202976], [-0.005271049718935609, 0.517703544230297], [0.0013210684726318693, 0.40203241015135177], [0.005052668736473178, 0.45583714869211944], [0.004641674548999733, 0.48375977914377366], [0.0035989116003096906, 0.3776814863335323], [0.003892047443868339, 0.2847952221134577], [0.004174631163875969, 0.21627651852092347], [0.004050361490606043, 0.17190603067400612], [0.002951703149547991, 0.14067334435857579], [0.0024624318053327113, 0.10686228408890555], [0.0015811984699134415, 0.12405562423881823], [-0.00020948327530144104, 0.12201815238029792], [-0.003261583488863216, 0.12359379874567918], [-0.0014084662864818744, 0.10858210341129762], [-0.00017889142000591322, 0.10951725818219553], [0.0016447951339440602, 0.08470742832803609], [0.0039816644044273816, 0.10286845819541189], [0.0034988506110936643, 0.08810534862848475], [0.0027880011577868747, 0.06670734880386354], [0.002513576241168287, 0.054387400392670995], [0.0022118895617038907, 0.04468280220307469], [0.002056591828491527, 0.034406498218458204], [0.001654181256896572, 0.02681464324556697], [0.001240635942672429, 0.020110982434175226], [0.0008424219862270374, 0.013706022346281353], [0.00019907195167702808, 0.01796903111294997], [9.328374639927815e-05, 0.028207248329448435], [-0.00012323676873465708, 0.02842917134418354], [-0.00039220291487594965, 0.02493610797542567], [-0.0002974487901378581, 0.02142321004391392], [-0.00021256514882741928, 0.019594454328299864], [-0.00017054429729623506, 0.01528628057439032], [-9.058438902384206e-05, 0.011606499103250277], [-6.854488358179767e-05, 0.011934415547582625], [-4.5466391650973034e-05, 0.014242936025698063], [-2.289381645034286e-05, 0.013983622371633479], [-1.3574029002383697e-05, 0.011268959528878499]], "position18": [[0.4661390529606806, -69.35371498791682], [0.4519902685277094, -68.77381223329299], [0.44137868020298104, -68.33888516732512], [0.4334199889594348, -68.0126898678492], [0.441803605626274, -67.74250015589469], [0.42537969163130945, -66.2085433522479], [0.41403168521270434, -63.34654313134875], [0.4100953362293412, -59.75528173382375], [0.4403030972030107, -56.12227289723121], [0.4588973041653432, -52.88600002842941], [0.4823118027179937, -50.42764694614979], [0.490011212308646, -48.55651897270442], [0.4959601388664271, -47.14084941642717], [0.4986083543235033, -46.022860891563376], [0.4996433027597772, -44.31703121639878], [0.4995632534107668, -42.71624488844174], [0.49949270395200357, -40.370545932363285], [0.49839954881188964, -38.37804561758245], [0.4976146926747743, -36.770295828486454], [0.49700352848231344, -35.41299434199625], [0.49655729325291287, -34.294969012224804], [0.49629551438751385, -33.455702821575244], [0.4960991802384646, -32.826253178588075], [0.4961870845411641, -32.32011003879419], [0.49705319814408166, -31.928666183302415], [0.4982401596127797, -31.437274146957744], [0.49893943062810364, -30.929166013621305], [0.4991637374287837, -30.397764018978165], [0.49889634767774954, -29.90250499028728], [0.4986958053644739, -29.531060718769115], [0.49854539862951713, -29.252477515130494], [0.49843259357829955, -29.043540112401526], [0.49834798978988637, -28.8868370603548], [0.49825994603887813, -28.765758993966017], [0.49826414281532977, -28.637629854773863], [0.49844274083084233, -28.47213606922878], [0.4984443953314593, -28.332292777589235], [0.49837605831046694, -28.200398275631], [0.49830175393870857, -28.06635269213131], [0.4982585574366549, -27.961768767198684], [0.4981058574904078, -27.837338242699253], [0.49789136532574463, -27.731402572042782], [0.49772630740649315, -27.649391662317957], [0.49760251396705457, -27.587883480024338], [0.4975096688874756, -27.541752343304125], [0.4974400350777914, -27.507153990763964], [0.4973878097205282, -27.481205226358842], [0.49734664902296, -27.46166202374304], [0.4972908716311586, -27.443504998589933], [0.4972425179564204, -27.426008543664913], [0.49714839134916744, -27.40862843072767], [0.4970804460089316, -27.387081861947685], [0.49703678843473, -27.35899669818848], [0.49701201626764546, -27.33035989631117], [0.49699927782106834, -27.308307598900143], [0.4969897239861355, -27.291768375841873], [0.4969825586099359, -27.27936395854817], [0.49697718457778617, -27.270060645577892], [0.49698109755084807, -27.262232866751546], [0.4969851775049816, -27.251525413623742]], "velocity18": [[0.015128266048890726, 0.5752903646439419], [-0.01414878443297117, 0.5799027546238349], [-0.010611588324728378, 0.43492706596787617], [-0.007958691243546284, 0.32619529947590714], [0.008383616666839237, 0.27018971195451413], [-0.01642391399496457, 1.5339568036467846], [-0.01134800641860511, 2.862000220899149], [-0.003936348983363159, 3.5912613975249994], [0.030207760973669496, 3.6330088365925386], [0.01859420696233248, 3.2362728688018048], [0.023414498552650487, 2.4583530822796114], [0.0076994095906523265, 1.8711279734453763], [0.005948926557781055, 1.4156695562772421], [0.0026482154570762265, 1.117988524863795], [0.0017483429167194497, 1.7058296751645927], [-8.004934901042994e-05, 1.6007863279570373], [-7.054945876324035e-05, 2.345698956078455], [-0.0010931551401139315, 1.9925003147808313], [-0.0007848561371153439, 1.6077497890959942], [-0.0006111641924608548, 1.3573014864902004], [-0.0004462352294005734, 1.1180253297714462], [-0.00026177886539901953, 0.8392661906495579], [-0.00019633414904926465, 0.6294496429871684], [8.790430269949072e-05, 0.5061431397938855], [0.0008661136029175545, 0.39144385549177696], [0.0011869614686979921, 0.49139203634467227], [0.0006992710153239452, 0.5081081333364392], [0.00022430680068007955, 0.531401994643139], [-0.0002673897510341999, 0.49525902869088456], [-0.0002005423132756499, 0.3714442715181634], [-0.0001504067349567374, 0.27858320363862255], [-0.00011280505121755305, 0.2089374027289669], [-8.46037884131648e-05, 0.1567030520467252], [-8.804375100822068e-05, 0.12107806638878461], [4.196776451650735e-06, 0.12812913919215477], [0.00017859801551254795, 0.1654937855450807], [1.654500616955003e-06, 0.1398432916395467], [-6.833702099232807e-05, 0.13189450195823532], [-7.43043717583962e-05, 0.13404558349968781], [-4.319650205366205e-05, 0.10458392493262751], [-0.000152699946247131, 0.12443052449943162], [-0.00021449216466315544, 0.10593567065647055], [-0.00016505791925144927, 0.08201090972482589], [-0.00012379343943858694, 0.061508182293619415], [-9.284507957894021e-05, 0.04613113672021456], [-6.963380968420516e-05, 0.034598352540160915], [-5.222535726315387e-05, 0.025948764405120686], [-4.1160697568217727e-05, 0.0195432026158012], [-5.5777391801424087e-05, 0.01815702515311004], [-4.835367473818501e-05, 0.017496454925021193], [-9.412660725293656e-05, 0.017380112937241437], [-6.794534023584072e-05, 0.021546568779986813], [-4.365757420162639e-05, 0.02808516375920432], [-2.4772167084519142e-05, 0.028636801877311272], [-1.2738446577116574e-05, 0.02205229741102701], [-9.55383493283743e-06, 0.016539223058270255], [-7.165376199628073e-06, 0.012404417293702692], [-5.374032149721055e-06, 0.00930331297027702], [3.912973061927633e-06, 0.007827778826348062], [4.0799541335269285e-06, 0.010707453127804807]], "position19": [[0.0143255721363994, -84.68755806696839], [0.4391158684103236, -83.64527461661928], [0.14904741756802997, -82.6130234164842], [0.45969444669225684, -81.58198788143801], [0.31074116015031006, -80.78211939231956], [0.45990206129854516, -78.45800087161408], [0.37283911371940537, -75.64551690443656], [0.49698649976511333, -72.0727568773754], [0.40879422775281804, -68.74869820460968], [0.4999378149287514, -64.07219776526445], [0.46202101528597095, -59.65961804471645], [0.4903640344666862, -55.91956303183881], [0.4890523402826763, -52.62754380327126], [0.49013715606963576, -49.89404582922637], [0.4702119321798423, -47.72013998082531], [0.45431534688152847, -46.00733682138014], [0.44320100428742204, -44.618052789402334], [0.43894984207864735, -43.46602473922287], [0.43925091457224313, -42.57752922964654], [0.43947671894243995, -41.91115759746429], [0.43964607222008756, -41.41137887332761], [0.4400036816015455, -41.01119618477612], [0.44382263368942787, -40.629653780693076], [0.4526293739736602, -40.2576502445432], [0.46195670292932556, -39.72915020957082], [0.4689596613248724, -39.27944735216574], [0.47363969159932223, -38.705329818179955], [0.4756454546687657, -38.25854367227432], [0.47434073790629216, -37.85512284105381], [0.4726628000861585, -37.548940168156854], [0.4714876406641085, -37.305959320740115], [0.4716904464744639, -37.12208246925696], [0.4719388373678063, -36.983040693460886], [0.4723869185303175, -36.87307524528703], [0.4741949529654774, -36.78539021161648], [0.47561338923695257, -36.71792058919192], [0.4793797034460238, -36.6519410221396], [0.4831284048942534, -36.57964291330639], [0.48641539159512337, -36.4802655369654], [0.4888322735000797, -36.37863327036591], [0.49020661556371, -36.293183213755555], [0.490801061957667, -36.22814693907617], [0.4913479391659334, -36.17428701527642], [0.4926207432078593, -36.13063751487741], [0.49420392774149086, -36.08897424276146], [0.49561056664168596, -36.054209137298606], [0.49740257196959897, -36.02790146602302], [0.49746819833693245, -36.00798518381201], [0.49736829091955986, -35.99136263693347], [0.49772586917552797, -35.97195485857434], [0.4980505351518888, -35.954520537916906], [0.49848719326780855, -35.927102065953285], [0.49892293840141544, -35.8985471900694], [0.4992625735425137, -35.873085193330425], [0.49950365998248053, -35.85096651789814], [0.49951090431430073, -35.83449333973975], [0.4994708720205849, -35.822754299015635], [0.4992524961076979, -35.81427178839769], [0.4988098961150184, -35.808110497655804], [0.4984050417056803, -35.80338617601451]], "velocity19": [[0.7055813567247108, 0.04901087720426989], [0.546558559453277, 1.0422834503491165], [0.41183671402164646, 1.0322512001350832], [0.31064702912422687, 1.0310355350461904], [0.22956439315743316, 0.799868489118448], [0.22935677855114472, 2.3241185207054835], [0.16725882498204944, 2.8124839671775153], [0.13017438651548127, 3.572760027061169], [0.09421927248206866, 3.3240586727657178], [0.09114358717593334, 4.676500439345239], [0.03804116978527763, 4.412579720547999], [0.028343019180715235, 3.740055012877637], [0.020583625250637533, 3.2920192285675567], [0.0010848157869594675, 2.733497974044884], [-0.01992522388979347, 2.173905848401066], [-0.01589658529831383, 1.7128031594451634], [-0.011114342594106421, 1.3892840319778104], [-0.004251162208774673, 1.1520280501794655], [0.00030107249359578045, 0.8884955095763298], [0.00022580437019683534, 0.6663716321822474], [0.0001693532776476265, 0.49977872413668556], [0.0003576093814579509, 0.4001826885514871], [0.0038189520878823516, 0.3815424040830433], [0.008806740284232313, 0.37200353614987497], [0.009327328955665359, 0.5285000349723845], [0.007002958395546808, 0.44970285740507554], [0.004680030274449869, 0.5741175339857866], [0.002005763069443464, 0.4467861459056366], [-0.0013047167624735101, 0.40342083122051026], [-0.0016779378201336585, 0.3061826728969564], [-0.0011751594220500302, 0.2429808474167356], [0.00020280581035544596, 0.18387685148315894], [0.00024839089334236837, 0.13904177579607566], [0.0004480811625112084, 0.10996544817385318], [0.0018080344351599311, 0.08768503367054975], [0.001418436271475126, 0.06746962242456131], [0.0037663142090712297, 0.06597956705231467], [0.003748701448229582, 0.07229810883321963], [0.0032869867008699667, 0.09937737634099184], [0.0024168819049563126, 0.10163226659948511], [0.0013743420636303076, 0.08545005661035497], [0.000594446393956994, 0.06503627467938686], [0.000546877208266421, 0.053859923799746544], [0.0012728040419258985, 0.043649500399012324], [0.0015831845336315396, 0.04166327211594405], [0.0014066389001950754, 0.034765105462856064], [0.0017920053279130094, 0.02630767127559172], [6.562636733350698e-05, 0.019916282211004558], [-9.990741737259543e-05, 0.01662254687854336], [0.0003575782559680895, 0.0194077783591241], [0.00032466597636083655, 0.017434320657437875], [0.0004366581159197772, 0.027418471963624062], [0.0004357451336068928, 0.02855487588388517], [0.0003396351410982395, 0.02546199673897724], [0.00024108643996685437, 0.02211867543228665], [7.244331820191306e-06, 0.01647317815838237], [-4.0032293715864644e-05, 0.011739040724116965], [-0.000218375912886984, 0.008482510617942527], [-0.0004425999926794751, 0.006161290741883319], [-0.000404854409338128, 0.004724321641293976]], "position20": [[0.09139149408176511, -87.83665637262439], [0.1572862909046056, -86.33965146311323], [0.30181370610239455, -82.80825121633498], [0.38310022983269526, -79.02198102125836], [0.4451982547641782, -76.08356109932897], [0.43604047954570974, -73.22884299233822], [0.4291721481318584, -71.08780441209515], [0.42154190143685866, -69.34513112162364], [0.427859382004349, -67.16958546318557], [0.44321096978371144, -65.16510233368648], [0.4500815122366112, -61.214675718154446], [0.450936973033864, -56.47065259662893], [0.4642898872059765, -52.70256674759791], [0.4780386265078123, -49.78858573065135], [0.46749264111889893, -47.44351752668162], [0.4595831520772139, -45.68471637370432], [0.45365103529595013, -44.365615508971345], [0.44920194771000227, -43.376289860421615], [0.4458651320205414, -42.63429562400932], [0.44255854691268537, -42.059414917273685], [0.4387446775683412, -41.57478231481698], [0.43640180335287254, -41.15502418597077], [0.4379688005250179, -40.731668460475696], [0.4410351397164765, -40.130689687725365], [0.4441522512448154, -39.67151647947538], [0.4485148375824135, -39.104946940459484], [0.4572865913011836, -38.67553401105284], [0.4677449877372747, -38.188054183996044], [0.47546684669544825, -37.82100225934109], [0.4798929767603417, -37.52470506812312], [0.48150802781834046, -37.29148439838354], [0.4813033318841858, -37.11319079190774], [0.47938650054679816, -36.9688129165306], [0.47726368666546337, -36.859868520703365], [0.47567014446398453, -36.777997902982655], [0.47447498781287545, -36.71659493969212], [0.474315807342196, -36.66265023344013], [0.4750945532585264, -36.60034615248564], [0.47835181483121353, -36.496087014288655], [0.4831787037357035, -36.3736770402463], [0.4876763129082662, -36.27667383750006], [0.49104951978768824, -36.203921435440385], [0.49357942494725476, -36.14935713389563], [0.49547685381692963, -36.10843390773706], [0.4968999254691858, -36.07774148811813], [0.49796722920837794, -36.05472217340393], [0.4988073915648076, -36.03719858100603], [0.4994375133321298, -36.02405588670761], [0.49961852484083197, -36.008136026121015], [0.49975573781624844, -35.98918263169914], [0.49958208763670275, -35.97317718028161], [0.49912843918604766, -35.948616795046455], [0.49889143272097153, -35.91256680100051], [0.4987662983824675, -35.882925838746985], [0.4986890492049036, -35.8584510960643], [0.49866349592760867, -35.83958897399103], [0.49864433096963745, -35.82544238243607], [0.49862995725115905, -35.814832438769855], [0.49861917696230024, -35.806874981020194], [0.49861109174565615, -35.800906887707946]], "velocity20": [[0.10504369028529215, 0.9104152347776115], [0.06589479682284051, 1.4970049095111662], [0.14452741519778894, 3.5314002467782437], [0.08128652373030071, 3.7862701950766198], [0.06209802493148289, 2.9384199219293743], [-0.009157775218468459, 2.854718106990755], [-0.006868331413851344, 2.141038580243066], [-0.007630246694999706, 1.742673290471516], [0.006317480567490331, 2.1755456584380717], [0.015351587779362465, 2.0044831294990963], [0.0068705424528997285, 3.9504266155320304], [0.0008554607972528095, 4.744023121525518], [0.013352914172112547, 3.7680858490310176], [0.01374873930183579, 2.913981016946562], [-0.010545985388913404, 2.3450682039697335], [-0.007909489041685053, 1.7588011529773002], [-0.00593211678126379, 1.3191008647329752], [-0.004449087585947842, 0.9893256485497314], [-0.0033368156894608815, 0.7419942364122986], [-0.0033065851078560205, 0.5748807067356352], [-0.0038138693443441965, 0.4846326024567057], [-0.0023428742154686425, 0.41975812884620867], [0.0015669971721453666, 0.4233557254950702], [0.0030663391914586098, 0.6009787727503273], [0.0031171115283388823, 0.4591732082499837], [0.0043625863375980935, 0.566569539015892], [0.008771753718770103, 0.4294129294066446], [0.01045839643609106, 0.4874798270567976], [0.007721858958173565, 0.36705192465494896], [0.00442613006489348, 0.2962971912179729], [0.0016150510579987503, 0.23322066973957858], [-0.0002046959341546542, 0.17829360647580084], [-0.0019168313373876006, 0.14437787537713742], [-0.002122813881334762, 0.10894439582723504], [-0.0015935422014788179, 0.08187061772071354], [-0.0011951566511091134, 0.061402963290535156], [-0.00015918047067942488, 0.05394470625198691], [0.000778745916330367, 0.06230408095448836], [0.003257261572687107, 0.10425913819698696], [0.004826888904489936, 0.12240997404235443], [0.004497609172562713, 0.09700320274623742], [0.0033732068794220344, 0.07275240205967806], [0.0025299051595665256, 0.054564301544758546], [0.0018974288696748942, 0.04092322615856891], [0.0014230716522561707, 0.03069241961892668], [0.001067303739192128, 0.023019314714195008], [0.0008401623564296474, 0.01752359239790052], [0.0006301217673222356, 0.013142694298425388], [0.00018101150870216288, 0.015919860586590548], [0.0001372129754164525, 0.018953394421877597], [-0.00017365017954570843, 0.016005451417524835], [-0.00045364845065511594, 0.02456038523515766], [-0.00023700646507615456, 0.036049994045946325], [-0.00012513433850405692, 0.029640962253525537], [-7.724917756393386e-05, 0.02447474268268614], [-2.5553277294936264e-05, 0.018862122073275128], [-1.9164957971202197e-05, 0.014146591554956345], [-1.4373718478401647e-05, 0.010609943666217259], [-1.0780288858801236e-05, 0.007957457749662944], [-8.085216644100928e-06, 0.005968093312247208]]}
