# Supplementary material for: NRV: An open framework for in silico evaluation of peripheral nerve electrical stimulation strategies
Source: PLoS Comput Biol. 2024 Jul 12;20(7):e1011826. doi: 10.1371/journal.pcbi.1011826 (PMC11268605; doi:10.1371/journal.pcbi.1011826)
Supplement: S5 Archive — Python scripts and data files required to create and run the optimization problem, analyze the results, and translate the results to the neurostimulator. (ZIP) [file pcbi.1011826.s014.zip › S5_Archive/results/energy_optim_pso_spline3pts.json]

{"__NRVObject__": true, "nrv_type": "optim_results", "optimization_parameters": {"__NRVObject__": true, "nrv_type": "PSO_optimizer", "_method": "PSO", "swarm_optimizer": true, "n_particles": 20, "dimensions": 6, "options": {"c1": 0.45, "c2": 0.45, "w": 0.75, "k": 5, "p": 1}, "maxiter": 60, "n_processes": null, "bounds": [[0, 0.5], [-100, 0], [0, 0.5], [-100, 0], [0, 0.5], [-100, 0]], "init_pos": null, "print_time": false, "opt_type": "local", "static": false, "ftol": null, "ftol_iter": 1, "bh_strategy": "reflective", "oh_strategy": null, "save_results": false, "saving_file": "pso_results.json", "comment": "spline 3pt", "nit": 60}, "date": "Thu Dec 21 20:32:15 2023", "status": "Completed", "comment": "spline 3pt", "nit": 60, "nfev": 1200, "best_position": [0.3483269464866563, -0.8796565144506558, 0.35834358336548233, -20.79671086519426, 0.33119383235042305, -5.645431156396749], "x": [0.3483269464866563, -0.8796565144506558, 0.35834358336548233, -20.79671086519426, 0.33119383235042305, -5.645431156396749], "best_cost": 0.3074911505003036, "optimization_time": 9024.054048217833, "cost_history": [0.7293380278590245, 0.7293380278590245, 0.3750779199401499, 0.3750779199401499, 0.3750779199401499, 0.3750779199401499, 0.3750779199401499, 0.3750779199401499, 0.3750779199401499, 0.3750779199401499, 0.3750779199401499, 0.3750779199401499, 0.3750779199401499, 0.3750779199401499, 0.351300822256216, 0.351300822256216, 0.351300822256216, 0.351300822256216, 0.3456895405047091, 0.32168341798976985, 0.32168341798976985, 0.32168341798976985, 0.32168341798976985, 0.32117296852849075, 0.32117296852849075, 0.32117296852849075, 0.32117296852849075, 0.3193473790364746, 0.3193473790364746, 0.3193473790364746, 0.3151748298971463, 0.3151748298971463, 0.3151748298971463, 0.3151748298971463, 0.31308223801777707, 0.31308223801777707, 0.31308223801777707, 0.31308223801777707, 0.31308223801777707, 0.31308223801777707, 0.31308223801777707, 0.31308223801777707, 0.31308223801777707, 0.31308223801777707, 0.31308223801777707, 0.31308223801777707, 0.31308223801777707, 0.31308223801777707, 0.31308223801777707, 0.3129706464877322, 0.30995681156603516, 0.30995681156603516, 0.30995681156603516, 0.30995681156603516, 0.30995681156603516, 0.30948412319198887, 0.3090703877832947, 0.30867964896879835, 0.30800028086031217, 0.3074911505003036], "neighbor_bestc": [0.7293380278590245, 0.7293380278590245, 0.3750779199401499, 0.3750779199401499, 0.3750779199401499, 0.3750779199401499, 0.3750779199401499, 0.3750779199401499, 0.3750779199401499, 0.3750779199401499, 0.3750779199401499, 0.3750779199401499, 0.3750779199401499, 0.3750779199401499, 0.351300822256216, 0.351300822256216, 0.351300822256216, 0.351300822256216, 0.3456895405047091, 0.32168341798976985, 0.32168341798976985, 0.32168341798976985, 0.32168341798976985, 0.32117296852849075, 0.32117296852849075, 0.32117296852849075, 0.32117296852849075, 0.3193473790364746, 0.3193473790364746, 0.3193473790364746, 0.3151748298971463, 0.3151748298971463, 0.3151748298971463, 0.3151748298971463, 0.31308223801777707, 0.31308223801777707, 0.31308223801777707, 0.31308223801777707, 0.31308223801777707, 0.31308223801777707, 0.31308223801777707, 0.31308223801777707, 0.31308223801777707, 0.31308223801777707, 0.31308223801777707, 0.31308223801777707, 0.31308223801777707, 0.31308223801777707, 0.31308223801777707, 0.3129706464877322, 0.30995681156603516, 0.30995681156603516, 0.30995681156603516, 0.30995681156603516, 0.30995681156603516, 0.30948412319198887, 0.3090703877832947, 0.30867964896879835, 0.30800028086031217, 0.3074911505003036], "personal_bestc": [15.88640053158743, 10.482040257675582, 9.233685592404354, 7.287884357272641, 6.5057559860499605, 5.076045146670671, 3.299508417232069, 2.781447757330196, 2.7358240847271706, 2.3652103181242947, 2.1432095405227347, 1.964010835617863, 1.6620685180993877, 1.4557191518745332, 1.4169976257250099, 1.3566183713170095, 1.3304816762238088, 1.309828544293363, 1.2751149952322063, 1.1717660556447453, 1.1564337665232496, 1.1241865904775021, 1.1073483252169325, 1.0484145773072728, 0.9530405637159417, 0.9251443554352257, 0.8812106069965543, 0.8727376469623478, 0.8621273538439587, 0.846311967316914, 0.8386762695628057, 0.8295499205559131, 0.8262799018235698, 0.8250638099594246, 0.8185656319203645, 0.8184103706176128, 0.8176457219026709, 0.816540871367045, 0.8149990175352219, 0.8139682946451959, 0.8137103600057806, 0.8128508168142179, 0.8037603876931614, 0.7961263697827923, 0.7883497196628223, 0.7813412095381287, 0.7795156308622224, 0.7784696535697282, 0.7738078906982121, 0.772220789741995, 0.7702113449538364, 0.7695341661737891, 0.7688042716950542, 0.7684398518150283, 0.7679516963803846, 0.7678771104560973, 0.7677030274682327, 0.7664270340141683, 0.7660781869945403, 0.7654819261929379], "position1": [[0.47314054443517145, -50.454263907386576, 0.02680680851378342, -62.231789727989096, 0.29057798550537245, -35.05112009341195], [0.27324238908779197, -43.098718268686106, 0.3996027075756241, -60.580479903217906, 0.45695110681996387, -31.60071603535115], [0.45878001477082087, -36.53724030061282, 0.28230320207298476, -60.536723236547715, 0.49433692496405235, -25.64203522080966], [0.49028507753000317, -25.221817341003813, 0.4235506708507103, -64.18985888527641, 0.4773997233886463, -20.02287816946823], [0.44354423732363324, -16.606475302592592, 0.3621963738371079, -65.39821218171865, 0.37935053349018333, -18.118986274844758], [0.4151150113500504, -12.58303447790097, 0.46823472607979366, -65.89648556618936, 0.30878354305347877, -16.776624815818682], [0.4045572317082379, -10.41069199714171, 0.39948593578372593, -69.56270215069082, 0.27098729644308883, -16.957661608436513], [0.4052843424080356, -9.814498343190907, 0.48150805919132633, -71.11461445394012, 0.2945691824727038, -16.012995319631223], [0.4283912366277812, -11.510914494987446, 0.43680511037710035, -67.35978276496661, 0.3477044190613436, -15.027151883175312], [0.45370848566538685, -12.85048716771192, 0.49335756108668516, -64.12822087287536, 0.4339499668586968, -14.268411557467621], [0.4761828070175455, -13.725863992563637, 0.4560733383710879, -60.70899959086033, 0.4990871921968818, -13.538125281444943], [0.48610630089270257, -13.798223298785535, 0.4877422679611926, -57.91841128452007, 0.46254811999346546, -13.14520762460731], [0.4931258431370062, -13.814106850628733, 0.4746282776915991, -55.82494938782608, 0.492532876240127, -13.218889288466631], [0.497203307025839, -13.226469046729123, 0.49378047215635557, -55.869734063670315, 0.4980449146280447, -13.487802521067435], [0.4970976636759412, -12.507537042314123, 0.485019560336733, -56.756659045086316, 0.498062990052608, -13.696132598018043], [0.4924405616947464, -11.96320303217866, 0.49886308516601696, -57.489855819757196, 0.4875526962825692, -13.887366155672096], [0.48274332206974463, -12.08007885423304, 0.49809246225168624, -58.08319505885736, 0.48278051415139345, -14.027732203190965], [0.47946621122921323, -12.21856743278407, 0.4900029615125697, -58.17040322762055, 0.4774395029347703, -14.033645757555629], [0.477482709760922, -12.593416766772613, 0.4797529495603108, -57.22539947736963, 0.47011798108300235, -13.967008671060894], [0.4810624618761351, -12.934981785299843, 0.4751763141639596, -56.5630788919689, 0.4652639052310653, -13.86463257641452], [0.4821286183348951, -13.0291355508559, 0.4740425123522405, -55.98192308837025, 0.46404211280479823, -13.660672347996648], [0.48543214687723, -12.869732254954455, 0.47992219365339983, -55.67629779419194, 0.47603706825750364, -13.533810589092289], [0.4858827296659014, -12.686713809347115, 0.48453393085728597, -55.53858069473782, 0.48702728209351975, -13.501263564663411], [0.4878545731697906, -12.502754113187292, 0.4857664526221751, -55.64108005482782, 0.4923107342415682, -13.510023512607294], [0.48682038041770254, -12.672429593787355, 0.48661162538462843, -55.97196980034009, 0.48746236214392247, -13.588072358494694], [0.48420201097847615, -12.877581858075192, 0.48372278749132935, -56.261184936788645, 0.4831482806259955, -13.689103994501469], [0.48003176543530085, -13.047618596248448, 0.4852951847042751, -56.66779960617974, 0.47608781532543554, -13.791321905455625], [0.4773603709495413, -13.011199960365747, 0.4861262842269383, -57.018309770224015, 0.4755088049473643, -13.847727131270108], [0.4782821841779039, -12.802910617783924, 0.4844565813606488, -57.26394188478045, 0.4736383590129268, -13.781020108772841], [0.4810677643758289, -12.574685394631988, 0.485114666897708, -57.27359269110727, 0.47294645643845945, -13.752907601914504], [0.48858776305490625, -12.503207340275436, 0.47886307002858985, -57.13472493083422, 0.47541946173519917, -13.709719103488304], [0.49024784342241157, -12.63267599504771, 0.4759138346106335, -56.58057234556192, 0.4844796232426124, -13.662310913419686], [0.49061848909863687, -12.740757643998633, 0.4721469168030278, -55.98990999749357, 0.49261217457644924, -13.641468758511476], [0.4850481743325761, -12.871128432336398, 0.477937212913471, -55.51754025555858, 0.4999583564430382, -13.613770086974347], [0.4814302476308386, -12.953193621274163, 0.48082530064725215, -55.362161232314804, 0.49881123934611593, -13.704518849528057], [0.48030213212968575, -13.026114402079418, 0.4852556452560273, -55.56872801214736, 0.49166434456583985, -13.768977201446738], [0.4825079598088783, -12.998810528368793, 0.48722245652083684, -56.435959258851625, 0.47609034232424163, -13.801999531930782], [0.484647801432016, -13.068856260374439, 0.48110831546929617, -57.176382288514304, 0.46840147436528295, -13.818818311012476], [0.49158072847554357, -12.928337558520147, 0.47832690786308923, -57.71223708719685, 0.46338181594872624, -13.798521570851454], [0.49538753685973275, -12.709074010365406, 0.4780795319941592, -57.740638331682455, 0.4691012925091572, -13.754680816382066], [0.4951840054106797, -12.526975281206463, 0.4777605335086055, -57.2039739922541, 0.47762627152347986, -13.765863227846756], [0.48710422476021376, -12.625506741967286, 0.47708193130839016, -56.65258490527308, 0.49111809216813906, -13.796863300981666], [0.4820436433951193, -12.606821105745702, 0.48108643949300933, -56.29915845595814, 0.4940944106628712, -13.813656643070177], [0.4775577292583028, -12.772263459353374, 0.4809338010133589, -56.28784934985908, 0.49362739120764626, -13.70025950784492], [0.48038434284097, -12.860574390667216, 0.4778662763714854, -56.679556371800665, 0.48315227318816234, -13.671072086580411], [0.48361534179356536, -12.833567206493836, 0.47833000822737837, -56.97058464359227, 0.4705086709599222, -13.6274644398282], [0.48750946040103776, -12.785010877398944, 0.4778389424895563, -56.990250214592024, 0.45894475164381937, -13.63141473988455], [0.48776145659391656, -12.87988491623203, 0.4770355487041839, -56.89336739832416, 0.46608070123649964, -13.674077402168372], [0.4892898026997515, -12.995643295907746, 0.4758246009913882, -56.64868280987359, 0.47561121326132144, -13.764815225889423], [0.48987802937157227, -12.939188858252848, 0.47900216962519065, -56.33628473047201, 0.482929672393917, -13.815502136880903], [0.4922848089871563, -12.737469882653713, 0.4808957664240302, -56.024191051995246, 0.4917339200763057, -13.84478839479709], [0.49103271662681797, -12.552157889719727, 0.4817787574261661, -55.79229046303876, 0.48930316946352076, -13.852721715801465], [0.4864357590273528, -12.301944163076785, 0.483771292802204, -55.949749376626066, 0.48246029068669577, -13.727079638595947], [0.48311550639181094, -11.95376612748387, 0.48327691090954095, -56.379921350903544, 0.47207482796993117, -13.69418126395642], [0.484416177850666, -11.810327930881211, 0.4798914954177272, -56.84714874201699, 0.4727282661686442, -13.763977013722595], [0.48695587370736465, -12.09407581765427, 0.48120002570759635, -56.894153241344995, 0.47371219604760784, -13.764486473518462], [0.4896912097741578, -12.181528721957646, 0.48441787406797077, -56.74089634052365, 0.4757980764733453, -13.823189415139094], [0.492785371574945, -12.136227319466954, 0.4819243353974575, -56.55406105240471, 0.4809418305010627, -13.873311789236592], [0.49084885638819237, -12.463377681421013, 0.4787729786214469, -56.54752731761498, 0.4862772538760424, -13.899184967277899], [0.48739137003982785, -12.812456685235716, 0.4805356499909175, -56.69519397981348, 0.48510647907552096, -13.787575907779374]], "velocity1": [[0.4392729646718677, 0.09980561749142924, 0.7607020770498779, 0.660275330964627, 0.29891903636270223, 0.6203556218794797], [0.25361706647703663, 7.355545638700468, 0.5735904839105925, 1.651309824771193, 0.2524709076746637, 3.4504040580608013], [0.1855376256830289, 6.561477968073282, 0.31809409035139113, 0.04375666667018829, 0.03738581814408845, 5.95868081454149], [0.05093490769917592, 11.315422959609007, 0.29414612707630494, -3.653135648728692, -0.01693720157540605, 5.619157051341434], [-0.04674084020636991, 8.615342038411221, 0.2142529553121818, -1.2083532964422345, -0.09804918989846297, 1.903891894623469], [-0.02842922597358282, 4.0234408246916225, 0.1695689000830985, -0.498273384470703, -0.07056699043670456, 1.3423614590260775], [-0.010557779641812544, 2.172342480759261, 0.13227933813648046, -3.6662165845014663, -0.03779624661038995, -0.1810367926178329], [0.0007271106997977688, 0.5961936539508023, 0.11900600502494775, -1.5519123032492927, 0.023581886029615, 0.9446662888052888], [0.023106894219745593, -1.696416151796539, 0.08168683043157336, 3.7548316889735043, 0.053135236588639764, 0.9858434364559103], [0.02531724903760564, -1.3395726727244743, 0.06983732853621447, 3.231561892091251, 0.08624554779735324, 0.7587403257076919], [0.022474321352158665, -0.8753768248517175, 0.05056910054222692, 3.4192212820150276, 0.06696284094442134, 0.7302862760226787], [0.00992349387515708, -0.07235930622189729, 0.05618439366771954, 2.7905883063402643, 0.038364687809652735, 0.3929176568376321], [0.007019542244303612, -0.015883551843198188, 0.0376294543472083, 2.093461896693988, 0.029984756246661498, -0.07368166385931935], [0.004077463888832762, 0.5876378038996093, 0.031591250152045364, -0.04478467584423551, 0.00942220913182831, -0.26891323260080424], [-0.00010564334989776603, 0.718932004415, 0.021199967506911433, -0.8869249814160013, 1.8075424563338688e-05, -0.20833007695060857], [-0.0046571019811948045, 0.5443340101354629, 0.01611735449725, -0.7331967746708787, -0.010510293770038818, -0.19123355765405375], [-0.009697239625001814, -0.11687582205438118, 0.0030444525822967876, -0.5933392391001686, -0.004772182131175762, -0.1403660475188695], [-0.003277110840531384, -0.13848857855102908, -0.00808950073911651, -0.08720816876318682, -0.00534101121662315, -0.005913554364663376], [-0.001983501468291215, -0.3748493339885427, -0.010250011952258956, 0.9450037502509203, -0.007321521851767931, 0.0666370864947344], [0.003579752115213092, -0.3415650185272307, -0.004576635396351196, 0.6623205854007246, -0.004854075851937006, 0.10237609464637465], [0.0010661564587600278, -0.09415376555605554, -0.001133801811719113, 0.5811558035986472, -0.001221792426267092, 0.20396022841787204], [0.0033035285423348893, 0.15940329590144514, 0.005879681301159329, 0.3056252941783115, 0.011994955452705404, 0.12686175890436013], [0.0004505827886713567, 0.1830184456073392, 0.0046117372038861106, 0.13771709945412514, 0.0109902138360161, 0.03254702442887779], [0.0019718435038892077, 0.1839596961598231, 0.0012325217648891497, -0.10249936009000071, 0.005283452148048432, -0.008759947943882185], [-0.0010341927520880747, -0.16967548060006227, 0.0008451727624533174, -0.33088974551227124, -0.004848372097645704, -0.07804884588740041], [-0.0026183694392263646, -0.20515226428783695, -0.0028888378932991066, -0.28921513644855096, -0.004314081517926929, -0.10103163600677431], [-0.004170245543175282, -0.17003673817325574, 0.0015723972129456998, -0.4066146693911001, -0.007060465300559969, -0.10221791095415639], [-0.0026713944857595217, 0.03641863588270014, 0.0008310995226632478, -0.3505101640442704, -0.0005790103780712206, -0.056405225814483824], [0.000921813228362586, 0.20828934258182247, -0.0016697028662895374, -0.24563211455643558, -0.0018704459344375405, 0.06670702249726668], [0.0027855801979249613, 0.22822522315193658, 0.0006580855370591812, -0.009650806326815423, -0.0006919025744673299, 0.028112506858335967], [0.007519998679077367, 0.07147805435655137, -0.006251596869118155, 0.13886776027305456, 0.002473005296739734, 0.043188498426200345], [0.0016600803675053157, -0.12946865477227507, -0.002949235417956342, 0.5541525852722986, 0.009060161507413261, 0.04740819006861708], [0.00037064567622529924, -0.10808164895092237, -0.0037669178076057182, 0.5906623480683476, 0.008132551333836849, 0.020842154908210897], [-0.005570314766060779, -0.1303707883377657, 0.005790296110443218, 0.47236974193499337, 0.0073461818665889874, 0.027698671537129883], [-0.0036179267017375037, -0.08206518893776539, 0.0028880877337811206, 0.15537902324377692, 0.0012304042108458178, -0.09074876255370985], [-0.0011281155011528055, -0.07292078080525562, 0.004430344608775155, -0.2065667798325586, -0.007146894780276067, -0.06445835191868018], [0.002205827679192502, 0.027303873710626342, 0.0019668112648095057, -0.8672312467042652, -0.015574002241598226, -0.03302233048404357], [0.0021398416231377545, -0.07004573200564616, -0.006114141051540686, -0.7404230296626777, -0.007688867958958675, -0.016818779081694518], [0.006932927043527561, 0.14051870185429172, -0.002781407606206947, -0.5358547986825413, -0.005019658416556717, 0.020296740161023126], [0.0038068083841891615, 0.2192635481547407, -0.00024737586893002796, -0.028401244485609115, 0.005719476560430959, 0.04384075446938766], [-0.00020353144905305804, 0.18209872915894307, -0.00031899848555369905, 0.5366643394283523, 0.008524979014322668, -0.011182411464688888], [-0.008079780650465954, -0.098531460760822, -0.0006786022002153438, 0.5513890869810192, 0.013491820644659215, -0.03100007313491026], [-0.005060581365094465, 0.018685636221584367, 0.004004508184619182, 0.35342644931494116, 0.0029763184947321185, -0.016793342088510237], [-0.0044859141368165005, -0.16544235360767104, -0.00015263847965040107, 0.011309106099065158, -0.00046701945522490936, 0.11339713522525616], [0.002826613582667146, -0.0883109313138422, -0.003067524641873548, -0.3917070219415816, -0.010475118019483948, 0.029187421264510113], [0.003230998952595404, 0.027007184173379106, 0.0004637318558929867, -0.29102827179160196, -0.012643602228240122, 0.043607646752211], [0.003894118607472389, 0.04855632909489137, -0.00049106573782209, -0.019665570999753954, -0.011563919316102832, -0.003950300056348638], [0.00025199619287879105, -0.09487403883308457, -0.0008033937853723803, 0.09688281626786166, 0.007135949592680248, -0.04266266228382198], [0.0015283461058349145, -0.11575837967571688, -0.001210947712795751, 0.24468458845056743, 0.009530512024821811, -0.0907378237210506], [0.0005882266718208054, 0.0564544376548968, 0.0031775686338024623, 0.31239807940158437, 0.007318459132595537, -0.05068691099148018], [0.002406779615584055, 0.2017189755991352, 0.0018935967988395318, 0.3120936784767648, 0.008804247682388716, -0.029286257916187122], [-0.001252092360338337, 0.18531199293398543, 0.000882991002135882, 0.23190058895648785, -0.0024307506127848955, -0.007933321004375216], [-0.004596957599465168, 0.2502137266429415, 0.00199253537603786, -0.1574589135873078, -0.006842878776825009, 0.12564207720551782], [-0.0033202526355418493, 0.34817803559291494, -0.000494381892663061, -0.43017197427747994, -0.010385462716764595, 0.03289837463952683], [0.0013006714588550189, 0.14343819660265875, -0.0033854154918137327, -0.46722739111344724, 0.0006534381987130623, -0.06979574976617454], [0.0025396958566986454, -0.2837478867730588, 0.00130853028986915, -0.04700449932800461, 0.000983929878963623, -0.0005094597958664668], [0.0027353360667931623, -0.08745290430337646, 0.003217848360374407, 0.15325690082135046, 0.002085880425737495, -0.05870294162063224], [0.0030941618007871924, 0.04530140249069259, -0.0024935386705132465, 0.18683528811893318, 0.005143754027717376, -0.05012237409749741], [-0.0019365151867526678, -0.3271503619540592, -0.0031513567760105927, 0.006533734789735457, 0.005335423374979742, -0.025873178041307246], [-0.003457486348364504, -0.3490790038147027, 0.0017626713694706246, -0.14766666219850447, -0.0011707748005214463, 0.11160905949852415]], "position2": [[0.07006139235460035, -45.05211537171243, 0.40705106885998477, -85.43504871121154, 0.4241932387737458, -37.166929921818415], [0.29424779797583445, -42.88485641346415, 0.3698923602901343, -88.41779037330666, 0.41968244659328624, -30.38905419958369], [0.2338316065532846, -41.11397509420358, 0.45777066931124366, -87.99999802548098, 0.4953774777235164, -23.518941531659173], [0.39407927594333225, -34.80030594885088, 0.45469676392354297, -84.85349115950763, 0.46088909926036664, -18.102146390854806], [0.3314246096164115, -27.063301713490638, 0.3683018491150684, -72.32479848388806, 0.4009512685338388, -14.67643177408761], [0.4250375563577735, -22.231499817077086, 0.3410120674097056, -61.672476794583474, 0.3598497904175766, -13.525414928941904], [0.41895667060236086, -22.502844073780285, 0.3725212925481962, -56.95381600960069, 0.3661159260343191, -15.165671831493384], [0.4396741644560528, -18.09699059813672, 0.4235569659779924, -54.27051794253182, 0.4116002622747167, -16.201920139114506], [0.4376189244436822, -12.375800167345828, 0.46487411273135815, -53.91080057489168, 0.465713934405127, -16.61209643776932], [0.4611308289895871, -8.036744383363164, 0.4966570790922416, -54.83555681861146, 0.4929080354229396, -16.853742082415632], [0.4592977572034851, -6.90467579759294, 0.4989669358394372, -57.25891860114043, 0.49200518247163716, -15.585892936049936], [0.4849529613523401, -8.093665111056325, 0.4899354197839281, -59.26406628512409, 0.4874136443875646, -14.273003342057377], [0.48303352198390126, -10.67040431384687, 0.46765137890298447, -58.9144198179314, 0.4722703488643681, -13.806973962940932], [0.4914651842907661, -13.235962636327178, 0.4511690998160975, -57.41687699293541, 0.45878396118280773, -14.086437414735288], [0.4758140571019718, -14.882148409902292, 0.44624103940723625, -55.350514684809085, 0.4521423912204471, -15.09267586661871], [0.4537898209568186, -13.997440184122306, 0.4483111163109587, -54.21820273799901, 0.44877233956856144, -15.864930715769486], [0.4417655310024276, -12.184475920755983, 0.4630059636539627, -54.26908352339566, 0.457660335815493, -16.086306586085662], [0.4463380607912132, -10.860036636909678, 0.4759401709619642, -55.43346455419868, 0.4684911419592788, -15.969701548339323], [0.4525055760819827, -10.903976376277324, 0.48162265289441564, -56.3182544400145, 0.47482428713043245, -15.415257193721725], [0.46152128274489285, -11.53581569091335, 0.4825658301041271, -57.466693041332405, 0.4756389730011409, -14.627116279264355], [0.4720247547425522, -12.243533584042966, 0.4826686741200869, -58.13569285479769, 0.47554073305241257, -14.227624736190105], [0.4791256070569023, -12.32372894466302, 0.4815118125444836, -57.87554474714069, 0.4747020453174051, -14.115895617292521], [0.4774162933090654, -12.132306026377549, 0.4786187047594334, -57.54486882849812, 0.4702242081391475, -14.20098174048513], [0.46780697602640026, -12.016695528241323, 0.4734808617140196, -56.8011580495042, 0.468672009026247, -14.537534041462497], [0.4584065632260246, -11.669895184195987, 0.47123161713507045, -56.205230392496006, 0.4663823816541445, -15.027230826953565], [0.45272188330258517, -11.301351618472744, 0.4706804044542536, -56.22232516105359, 0.4657393155988171, -15.22674791950075], [0.45388627319630775, -11.177221752429881, 0.4718453781256695, -56.47782431148684, 0.46550462638593926, -15.221264949370502], [0.4557233072266881, -11.272095989465116, 0.4720854721492082, -56.72856515292942, 0.4684259337429781, -14.830152391649884], [0.4653985861487731, -11.461462470089364, 0.47364318050020504, -56.999749599311755, 0.472353586168175, -14.44233241360319], [0.4711952910825357, -11.839167587505335, 0.4749898420788929, -57.1484856765903, 0.4747906420382634, -14.197909856245897], [0.4696291323665254, -12.236937476422229, 0.47607581244659064, -56.96417530374315, 0.47338208816112076, -14.375756122638903], [0.46345601493663474, -12.38442372821388, 0.47653919864504424, -56.72877380764883, 0.4721788485797588, -14.685372010238888], [0.460313505457457, -12.097615846399968, 0.47635521429838745, -56.45899936602336, 0.4690113693452139, -14.904149955553327], [0.46259383010408184, -11.592942918912604, 0.47542953754422235, -56.27852921158441, 0.46630933735197794, -14.8735710411441], [0.4671151108080719, -11.228810078405154, 0.47561075979667544, -56.50190587285879, 0.46361693181826474, -14.736899329648152], [0.46895030862061915, -11.252240939313415, 0.4754311065634741, -56.971433337708206, 0.4653002061824827, -14.440151381478556], [0.46667537986034646, -11.414174623209615, 0.4745264960004025, -57.238450513885105, 0.4669201116366523, -14.552351987892086], [0.46148113640144156, -11.713150493847996, 0.4724194753758631, -57.37673810128576, 0.4691424117885365, -14.64010086263177], [0.4591714043895887, -11.681316002877342, 0.4730794268000107, -57.06863101189149, 0.4713070780676165, -14.58661942426843], [0.4592053922675697, -11.505114776010611, 0.4744415031140501, -56.57202626894171, 0.47234569182138375, -14.690730502736127], [0.46356689122830114, -11.16103905041088, 0.47587709603989076, -56.47145419078711, 0.472716663540348, -14.860704977933624], [0.4707115835792532, -11.128956148147033, 0.4762661357944197, -56.578513113956674, 0.471427424850583, -14.823927728655363], [0.47664637557675543, -11.602422629000397, 0.47440711380170153, -56.83481636604073, 0.4695371518080052, -14.450133843839067], [0.47899310369436615, -11.887851725560449, 0.47175090277714077, -57.08578700906175, 0.4668575979313636, -14.139352981931056], [0.4801494005898531, -12.12295181354105, 0.46879097329629765, -57.319210171204965, 0.4646458496313283, -13.846660509411562], [0.4801611904663208, -12.358965601950281, 0.46792184988592384, -57.419004337805006, 0.46349455965936875, -13.707683899115283], [0.47870315965074534, -12.467457868363338, 0.46793226238743063, -57.44543548945917, 0.46419540798160586, -13.784623323094038], [0.47701201152839035, -12.278116726395417, 0.4694392557298019, -57.4346217528814, 0.4650208122605729, -13.873264869848501], [0.4763943211838306, -12.004225954242049, 0.4709443818288886, -57.34185411897166, 0.4659101200981646, -14.07692436667765], [0.4762297169426747, -11.816827391205297, 0.4718634330017393, -57.242937598570315, 0.46654821435011706, -14.238345176415631], [0.476783702078812, -11.716577195512944, 0.47200546567030854, -57.14993074998432, 0.46623298804240954, -14.258432818993645], [0.477199190930915, -11.641389548743678, 0.4721119901717355, -57.080175613544824, 0.4659965683116289, -14.273498550927156], [0.477293838357876, -11.592328700003868, 0.4721119350210187, -57.04438389537319, 0.4659523069954509, -14.278324590717071], [0.4769672903274429, -11.623395504040476, 0.472074758338166, -57.07772601903451, 0.4660161911974163, -14.277711050031526], [0.47664969598561213, -11.692391673293804, 0.4720285125589634, -57.13671057007692, 0.46613176068173134, -14.264127756173144], [0.47641150022923906, -11.744138800233799, 0.4719938282245615, -57.18094898335873, 0.46621843779496763, -14.253940285779358], [0.47644244150567455, -11.777389363729961, 0.4719877182428238, -57.18386800960614, 0.46621573104517533, -14.249262376561601], [0.47661002155995436, -11.78488182282968, 0.4720006210449363, -57.154436396967164, 0.4661724915172825, -14.255136563940711], [0.4767357066006642, -11.790501167154469, 0.4720102981465206, -57.132362687487934, 0.46614006187136287, -14.259542204475045], [0.47676446541307227, -11.792062635096832, 0.4720139457660481, -57.124945739932016, 0.46613380021430173, -14.26190485532054]], "velocity2": [[0.7902630743495642, 0.7814143541156967, 0.4885869148356988, 0.6285255800284801, 0.3032236367779626, 0.7553882737331887], [0.6356908096695651, 2.167258958248283, 0.2230565708498809, -2.9827416620951186, 0.15612431463296791, 6.7778757222347235], [0.47192059547088094, 1.7708813192605706, 0.08787830902110937, 0.417792347825678, 0.07569503113023018, 6.870112667924516], [0.3720891175033831, 6.313669145352707, -0.0030739053877007066, 3.1465068659733575, -0.03448837846314979, 5.416795140804366], [0.27449611444025623, 7.73700423536024, -0.08639491480847455, 12.528692675619563, -0.05993783072652787, 3.4257146167671966], [0.24353783402581503, 4.83180189641355, -0.027289781705362837, 10.652321689304584, -0.041101478116262205, 1.1510168451457041], [0.15600577303986557, -0.2713442567031996, 0.03150922513849064, 4.718660784982778, 0.006266135616742472, -1.6402569025514806], [0.14136916494158638, 4.405853475643562, 0.0510356734297962, 2.6832980670688773, 0.045484336240397626, -1.0362483076211202], [0.12270691110026499, 5.721190430790893, 0.04131714675336572, 0.3597173676401402, 0.05411367213041032, -0.41017629865481525], [0.10125024656673068, 4.339055783982664, 0.031782966360883444, -0.9247562437197803, 0.04137803017193339, -0.24164564464631016], [0.07957141380692773, 1.132068585770224, 0.004375985068321231, -2.4233617825289704, 0.015086782105423233, 1.2678491463656967], [0.05574928144417478, -1.188989313463384, -0.00903151605550905, -2.0051476839836564, -0.004591538084072561, 1.3128895939925584], [0.032013516663758575, -2.5767392027905442, -0.022284040880943653, 0.3496464671926824, -0.015143295523196546, 0.4660293791164461], [0.008431662306864826, -2.5655583224803085, -0.01648227908688701, 1.4975428249959974, -0.01348638768156038, -0.27946345179435594], [-0.015651127188794304, -1.6461857735751146, -0.004928060408861251, 2.0663623081263256, -0.006641569962360665, -1.006238451883423], [-0.0220242361451532, 0.8847082257799859, 0.0020700769037224473, 1.132311946810079, -0.003370051651885649, -0.7722548491507748], [-0.012024289954390954, 1.8129642633663225, 0.01469484734300398, -0.05088078539665197, 0.008887996246931557, -0.22137587031617623], [0.004572529788785574, 1.324439283846304, 0.012934207308001523, -1.1643810308030245, 0.010830806143785832, 0.11660503774633857], [0.006167515290769504, -0.043939739367645725, 0.005682481932451432, -0.8847898858158225, 0.006333145171153628, 0.5544443546175979], [0.00901570666291012, -0.6318393146360242, 0.0009431772097115011, -1.1484386013179098, 0.0008146858707084271, 0.7881409144573703], [0.010503471997659324, -0.7077178931296177, 0.00010284401595975727, -0.6689998134652855, -9.823994872831484e-05, 0.39949154307424994], [0.007100852314350148, -0.08019536062005417, -0.0011568615756032696, 0.2601481076570051, -0.0008386877350074341, 0.11172911889758416], [-0.0017093137478369754, 0.1914229182854717, -0.002893107785050171, 0.33067591864257245, -0.004477837178257632, -0.08508612319260869], [-0.009609317282665137, 0.11561049813622597, -0.005137843045413803, 0.7437107789939124, -0.0015521991129004908, -0.33655230097736705], [-0.009400412800375672, 0.3468003440453359, -0.002249244578949167, 0.5959276570081944, -0.0022896273721025383, -0.4896967854910673], [-0.0056846799234394185, 0.368543565723244, -0.0005512126808168604, -0.017094768557586015, -0.0006430660553273564, -0.1995170925471864], [0.0011643898937225622, 0.12412986604286178, 0.0011649736714159204, -0.25549915043325455, -0.0002346892128778391, 0.005482970130249426], [0.0018370340303803477, -0.09487423703523515, 0.0002400940235386807, -0.25074084144257824, 0.0029213073570388123, 0.39111255772061804], [0.009675278922085025, -0.189366480624248, 0.0015577083509968363, -0.27118444638233324, 0.003927652425196939, 0.3878199780466951], [0.005796704933762629, -0.37770511741597046, 0.001346661578687859, -0.14873607727854063, 0.0024370558700883282, 0.2444225573572935], [-0.0015661587160102962, -0.3977698889168947, 0.0010859703676977398, 0.18431037284715088, -0.0014085538771426214, -0.17784626639300685], [-0.006173117429890666, -0.14748625179165198, 0.0004633861984536156, 0.2354014960943197, -0.0012032395813620046, -0.3096158875999849], [-0.0031425094791777877, 0.28680788181391276, -0.00018398434665676893, 0.2697744416254644, -0.0031674792345448366, -0.21877794531443873], [0.0022803246466248854, 0.5046729274873637, -0.0009256767541651072, 0.18047015443894707, -0.002702031993235967, 0.030578914409228053], [0.004521280703990039, 0.3641328405074507, 0.00018122225245309433, -0.22337666127438105, -0.0026924055337131936, 0.13667171149594834], [0.0018351978125472454, -0.023430860908261353, -0.00017965323320134278, -0.46952746484941055, 0.001683274364217965, 0.2967479481695957], [-0.00227492876027267, -0.1619336838961994, -0.0009046105630716228, -0.26701717617690285, 0.0016199054541696475, -0.11220060641352982], [-0.005194243458904877, -0.2989758706383814, -0.0021070206245393758, -0.13828758740065494, 0.0022223001518842083, -0.08774887473968457], [-0.0023097320118528426, 0.031834490970653564, 0.0006599514241475791, 0.30810708939427195, 0.00216466627908003, 0.05348143836333963], [3.398787798096058e-05, 0.1762012268667303, 0.0013620763140394063, 0.4966047429497794, 0.001038613753767255, -0.10411107846769546], [0.004361498960731449, 0.3440757255997311, 0.0014355929258406705, 0.100572078154609, 0.000370971718964285, -0.16997447519749728], [0.007144692350952028, 0.032082902263847024, 0.0003890397545289002, -0.10705892316956545, -0.001289238689765042, 0.036777249278261676], [0.0059347919975022475, -0.4734664808533646, -0.001859021992718151, -0.2563032520840508, -0.0018902730425777628, 0.3737938848162951], [0.0023467281176107416, -0.2854290965600517, -0.00265621102456076, -0.2509706430210177, -0.0026795538766416164, 0.3107808619080112], [0.0011562968954869366, -0.23510008798060225, -0.0029599294808431327, -0.2334231621432215, -0.0022117483000353012, 0.29269247251949443], [1.1789876467654535e-05, -0.23601378840923065, -0.0008691234103738356, -0.09979416660003941, -0.001151289971959594, 0.1389766102962782], [-0.0014580308155754266, -0.10849226641305613, 1.0412501506810995e-05, -0.026431151654164244, 0.0007008483222371257, -0.07693942397875633], [-0.001691148122354999, 0.1893411419679215, 0.0015069933423712313, 0.010813736577776418, 0.0008254042789670492, -0.08864154675446215], [-0.000617690344559721, 0.2738907721533677, 0.0015051260990867196, 0.09276763390973904, 0.0008893078375917024, -0.20365949682914916], [-0.00016460424115594076, 0.18739856303675181, 0.0009190511728506723, 0.09891652040134537, 0.0006380942519524444, -0.16142080973798106], [0.0005539851361373222, 0.10025019569235434, 0.00014203266856928853, 0.0930068485859965, -0.0003152263077075135, -0.020087642578014403], [0.00041548885210299167, 0.07518764676926576, 0.0001065245014269664, 0.06975513643949738, -0.00023641973078063512, -0.015065731933510802], [9.464742696095486e-05, 0.04906084873981009, -5.5150716788562545e-08, 0.03579171817163806, -4.426131617795006e-05, -0.004826039789914888], [-0.0003265480304330794, -0.031066804036606496, -3.717668285272492e-05, -0.033342123661320305, 6.388420196536327e-05, 0.0006135406855464075], [-0.00031759434183073997, -0.06899616925332783, -4.624577920256589e-05, -0.05898455104241382, 0.0001155694843150808, 0.013583293858381685], [-0.00023819575637305497, -0.05174712693999587, -3.4684334401924413e-05, -0.044238413281810364, 8.66771132363106e-05, 0.010187470393786265], [3.094127643550063e-05, -0.03325056349616328, -6.109981737651833e-06, -0.0029190262474068623, -2.706749792323421e-06, 0.004677909217756601], [0.00016758005427980728, -0.007492459099718386, 1.2902802112456407e-05, 0.029431612638970196, -4.323952789283338e-05, -0.0058741873791107145], [0.00012568504070985546, -0.00561934432478879, 9.677101584342306e-06, 0.022073709479227648, -3.2429645919625035e-05, -0.004405640534333036], [2.8758812408023712e-05, -0.0015614679423627425, 3.6476195274996976e-06, 0.007416947555918889, -6.261657061123104e-06, -0.0023626508454942328]], "position3": [[0.4824443403507893, -33.32750800160878, 0.46050838949078216, -61.842888699298015, 0.09127874627332094, -70.07369299954264], [0.4882887713341095, -31.013008184842853, 0.3987082516856747, -53.30060714165582, 0.15610473484587645, -73.30229129077749], [0.4043492002176585, -30.870474426282055, 0.4779231994171779, -46.68822808132846, 0.2774043136246526, -76.04117858703475], [0.2874478309782998, -32.28686200744792, 0.4794682710538613, -34.32138985129285, 0.37155987738465335, -77.78157895803834], [0.23393101367604957, -37.6645879591962, 0.4769183456569058, -22.366407157488467, 0.44701416656217263, -78.64143498629974], [0.28005705376030576, -37.26729003049318, 0.4631299427353953, -19.95444278547495, 0.4878323996852361, -81.08250542201877], [0.3146515838234979, -36.96931658396591, 0.4527886405442625, -18.14546950646481, 0.4815539254724662, -82.91330824880804], [0.3402503086387671, -37.25736173687554, 0.427122003640219, -15.336399120747853, 0.49402861006493826, -82.90983913920792], [0.35560669921385957, -35.134568343326826, 0.41520749349351405, -13.816657120885683, 0.49002195899844336, -82.13341643895247], [0.3819825464556681, -31.31178120880123, 0.4395225956630878, -12.271782296542728, 0.495191558309952, -80.09425248840564], [0.42239017888276936, -26.588299542363636, 0.48030151627430606, -9.523582378929289, 0.4934545870384235, -78.43001835178666], [0.4553146620818106, -22.885344531220788, 0.4847244042266554, -5.385524565575948, 0.49701749209240365, -76.89281122850598], [0.49646732244916286, -20.115844578625673, 0.4828803846654456, -1.7029868493172393, 0.4953710025812331, -75.47298860293932], [0.4746519123726167, -20.911729702814068, 0.49131229499349394, -0.448111824524678, 0.49750852606324214, -74.43600376183143], [0.4986344784023182, -21.662150235648134, 0.49698562056023654, -0.39981127831386587, 0.4960991419578079, -74.00029433388929], [0.49109107001113084, -24.15096697053491, 0.4970978050456298, -0.17373165027212745, 0.491060175920701, -74.10618027368061], [0.49502580651230077, -25.87874938389325, 0.4823212906171491, -0.3295590515256183, 0.4866388386818281, -74.38485533874662], [0.49705302319304806, -26.5534239642987, 0.4702871638466392, -0.5077942414242094, 0.48847569396876106, -75.35229094267862], [0.49652065422209346, -25.726311246542867, 0.45881545046308947, -0.6030464801628166, 0.4923543412050766, -75.95019693120908], [0.4855239886548452, -23.363750047868596, 0.4498583450591355, -0.5611160966187905, 0.4977836020427403, -75.88581693531673], [0.4794133264899143, -23.69683245982541, 0.4538217029178488, -0.49408354919849623, 0.4990302835945124, -75.78788606076591], [0.47552491421588833, -24.759145154747177, 0.4597378641823129, -0.4871475661425022, 0.4990089287977649, -76.0899365128148], [0.4726086050103689, -25.555879675938503, 0.46417498513066097, -0.4819455788505067, 0.49899291270020424, -76.31647435185147], [0.47144847097741793, -25.958011128869984, 0.46569848441182443, -0.48013158172436565, 0.49899452256381277, -76.39448593691638], [0.4723550886153495, -25.830462712829586, 0.4642922901572559, -0.4814355521459525, 0.4990019322559365, -76.40371935665416], [0.4748701823839816, -25.289222099292623, 0.4606642251801628, -0.4830585020793306, 0.49900987128686963, -76.23543470554662], [0.47688236153710223, -24.51086997083865, 0.4575775053738784, -0.48698750039681676, 0.4990156688001285, -76.05382522670436], [0.47762836188131763, -24.0571203003686, 0.4559631520810578, -0.48999551114891354, 0.4990161902297726, -75.94591544390813], [0.47739191659250596, -24.093608953021516, 0.4568492327080968, -0.49013040191953344, 0.4990134381786793, -75.90612726532854], [0.4769623977082206, -24.568970039426194, 0.45953555940541657, -0.4892511300530021, 0.49901099383345754, -75.9807750484774], [0.4763093207739304, -24.974800960676284, 0.46164370663088444, -0.48709029116871694, 0.49900799586563127, -76.10026664000938], [0.4758195130732128, -25.27917415161385, 0.46322481704998536, -0.48546966200550307, 0.49900574738976156, -76.18988533365837], [0.47563280410077874, -25.401335639695713, 0.4635877344411888, -0.48492665268547325, 0.4990047473000112, -76.23341660413905], [0.47591620091613474, -25.30412223142977, 0.4632219446353965, -0.48460636318423067, 0.4990053132275615, -76.23771981901116], [0.4763778342249198, -25.1951077874291, 0.46262781363965744, -0.4856432504618268, 0.49900691933797553, -76.17932847388629], [0.4766923675096211, -25.062382595710602, 0.46170755745399683, -0.48723149362741514, 0.49900850583222073, -76.12563142963262], [0.4766307910337682, -24.928794565648353, 0.4610046685228905, -0.48832656240901895, 0.49900936650567385, -76.08336860769381], [0.4764412414999362, -24.85291275081012, 0.4606438249927003, -0.48883236091731164, 0.49900897638473907, -76.05853588738957], [0.47624410301765674, -24.82549184757201, 0.46071883545485043, -0.48835679469034937, 0.49900821531203676, -76.0549551421311], [0.4761481821293846, -24.844128073198895, 0.46116422461010276, -0.48765908071859404, 0.4990075942618927, -76.07144823580548], [0.4761690042354542, -24.90276424559507, 0.4616630271761898, -0.4869968673856314, 0.4990073827404612, -76.09766750859067], [0.4762382987378162, -24.94909648787114, 0.46202243748976196, -0.48655667428051375, 0.4990077486797127, -76.11832965740399], [0.47631113229526284, -24.98872856666202, 0.46216002319339655, -0.4865093493441889, 0.4990081670993824, -76.12078152781281], [0.476365094634597, -25.01139385822782, 0.46205357057650354, -0.48693122127500055, 0.4990084732786117, -76.11338105012517], [0.47638173897666797, -25.005286752079847, 0.4617840239865731, -0.487359405122612, 0.4990085167302647, -76.10055626105594], [0.4765332205826922, -25.59825524244769, 0.45961827208555506, -0.517481370072532, 0.49833671093071974, -76.14278784883992], [0.4766468317872104, -26.04298161022357, 0.4579939581597915, -0.5400728437849721, 0.497832856581061, -76.17446153967789], [0.47673204019059906, -26.37652638605548, 0.45677572271546885, -0.5570164490693021, 0.497454965818817, -76.19821680780638], [0.47679594649314055, -26.626684967929414, 0.45586204613222686, -0.5697241530325496, 0.49717154774713396, -76.21603325890274], [0.47684387622004665, -26.814303904334864, 0.4551767886947954, -0.5792549310049853, 0.4969589841933717, -76.22939559722501], [0.47687982351522623, -26.95501810663895, 0.45466284561672177, -0.586403014484312, 0.49679956152805, -76.2394173509667], [0.4769067839866109, -27.060553758367014, 0.45427738830816655, -0.5917640770938071, 0.4966799945290587, -76.24693366627298], [0.4769270043401494, -27.139705497163064, 0.4539882953267501, -0.5957848740509284, 0.49659031927981523, -76.2525709027527], [0.4769421696053033, -27.1990693012601, 0.4537714755906878, -0.5988004717687694, 0.4965230628428826, -76.25679883011247], [0.4769535435541687, -27.243592154332877, 0.4536088607886411, -0.6010621700571501, 0.49647262051518315, -76.25996977563231], [0.47696207401581775, -27.27698429413746, 0.45348689968710604, -0.6027584437734357, 0.49643478876940855, -76.26234798477219], [0.47696847186205454, -27.3020283989909, 0.45339542886095474, -0.6040306490606498, 0.4964064149600776, -76.2641316416271], [0.47697327024673214, -27.320811477630976, 0.45332682574134125, -0.6049848030260605, 0.49638513460307937, -76.26546938426829], [0.4770700960350161, -27.291923588715914, 0.4532927487813317, -0.6053745003853165, 0.4963685053254257, -76.27103558030865], [0.47716092290295437, -27.246386642755265, 0.453758069030709, -0.6049660511846942, 0.4963569520440947, -76.27576349874958]], "velocity3": [[0.06709242347533284, 0.39620341606715825, 0.2514907330300531, 0.8451368511472023, 0.06856290959076261, 0.06636974681320784], [0.005844430983320138, 2.314499816765925, 0.14078335882354312, 8.542281557642195, 0.0648259885725555, -3.2285982912348405], [-0.08393957111645096, 0.1425337585607973, 0.07921494773150321, 6.612379060327354, 0.12129957877877617, -2.738887296257265], [-0.11690136923935873, -1.4163875811658704, 0.0015450716366833886, 12.366838230035615, 0.09415556376000074, -1.7404003710035922], [-0.053516817302250226, -5.377725951748273, -0.002549925396955514, 11.954982693804384, 0.0754542891775193, -0.8598560282613976], [0.046126040084256185, 0.3972979287030194, -0.013788402921510434, 2.411964372013518, 0.040818233123063485, -2.4410704357190305], [0.03459453006319214, 0.29797344652726454, -0.010341302191132825, 1.8089732790101385, 0.030613674842297614, -1.8308028267892729], [0.025598724815269223, -0.28804515290962396, -0.025666636904043458, 2.809070385716958, 0.02441746446259555, 0.003469109600124476], [0.015356390575092485, 2.1227933935487093, -0.011914510146704997, 1.5197419998621697, 0.01594943093661836, 0.7764227002554457], [0.026375847241808536, 3.822787134525596, 0.024315102169573798, 1.5448748243429549, 0.014786482691604604, 2.039163950546827], [0.040407632427101256, 4.723481666437594, 0.040778920611218225, 2.7481999176134395, 0.011353854651624572, 1.6642341366189874], [0.03292448319904121, 3.7029550111428495, 0.03497407949903858, 4.138057813353341, 0.009527920869172852, 1.5372071232806857], [0.04115266036735227, 2.769499952595116, 0.03239521110789899, 3.6825377162587087, 0.007611505326363179, 1.4198226255666508], [0.028880765178220438, -0.7958851241883942, 0.025807320341060445, 1.2548750247925613, 0.007120471355524708, 1.036984841107901], [0.02671360922506506, -0.7504205328340683, 0.005673325566742576, 0.8479231028385439, -0.0014093841054342417, 0.4357094279421418], [0.010274451586550982, -2.4888167348867736, 0.00011218448539322646, 0.5735429285859933, -0.005038966037106913, -0.10588593979131461], [0.003934736501169912, -1.727782413358339, -0.01477651442848063, -0.15582740125349087, -0.004421337238872907, -0.27867506506601225], [0.0020272166807472967, -0.6746745804054519, -0.012034126770509888, -0.1782351898985911, 0.0018368552869329436, -0.9674356039320101], [-0.0005323689709546254, 0.8271127177558352, -0.011471713383549716, -0.09525223873860725, 0.0038786472363155585, -0.5979059885304566], [-0.01099666556724827, 2.362561198674272, -0.008957105403953948, 0.0419303835440261, 0.0054292608376637266, 0.06437999589234605], [-0.006110662164930884, -0.3330824119568132, 0.003963357858713289, 0.06703254742029423, 0.003186114362747283, 0.09793087455081262], [-0.0038884122740259525, -1.0623126949217678, 0.0059161612644641195, 0.006935983055993994, -2.135479674754111e-05, -0.3020504520488838], [-0.0029163092055194645, -0.7967345211913259, 0.004437120948348089, 0.005201987291995495, -1.6016097560655833e-05, -0.22653783903666286], [-0.0011601340329509676, -0.4021314529314799, 0.0015234992811634543, 0.001813997126141072, 1.6098636085429563e-06, -0.07801158506491515], [0.0009066176379315799, 0.1275484160403975, -0.0014061942545685155, -0.0013039704215868416, 7.4096921237006105e-06, -0.009233419737775792], [0.002515093768632064, 0.5412406135369627, -0.0036280649770931163, -0.0016229499333780927, 7.939030933129947e-06, 0.16828465110753643], [0.0020121791531206275, 0.7783521284539718, -0.0030867198062843743, -0.003928998317486163, 5.797513258831046e-06, 0.18160947884226525], [0.0007460003442154121, 0.4537496704700513, -0.0016143532928206015, -0.0030080107520967635, 5.214296441042716e-07, 0.10790978279622697], [-0.00023644528881168448, -0.03648865265291695, 0.0008860806270389797, -0.00013489077061988966, -2.7520510932982147e-06, 0.03978817857960555], [-0.00042951888428536037, -0.4753610864046777, 0.002686326697319755, 0.0008792718665313629, -2.4443452217822054e-06, -0.07464778314885925], [-0.0006530769342901635, -0.405830921250091, 0.0021081472254678604, 0.002160838884285162, -2.997967826273084e-06, -0.11949159153198934], [-0.0004898077007176227, -0.30437319093756826, 0.0015811104191008952, 0.0016206291632138714, -2.248475869704813e-06, -0.089618693648992], [-0.00018670897243403987, -0.12216148808186222, 0.0003629173912034181, 0.0005430093200298298, -1.000089750362695e-06, -0.04353127048068711], [0.000283396815355971, 0.09721340826594324, -0.00036578980579226765, 0.00032028950124259015, 5.659275502666713e-07, -0.004303214872104166], [0.00046163330878509117, 0.10901444400066902, -0.0005941309957390895, -0.0010368872775961702, 1.6061104140726926e-06, 0.058391345124880895], [0.0003145332847012616, 0.1327251917185002, -0.0009202561856606105, -0.0015882431655883276, 1.5864942452179712e-06, 0.053697044253670466], [-6.157647585286694e-05, 0.13358803006224917, -0.0007028889311063266, -0.001095068781603824, 8.606734531429466e-07, 0.04226282193880759], [-0.00018954953383196245, 0.07588181483823309, -0.00036084353019021146, -0.0005057985082926727, -3.9012093479107695e-07, 0.02483272030424321], [-0.00019713848227947598, 0.02742090323810891, 7.501046215012565e-05, 0.0004755662269622395, -7.610727023206353e-07, 0.003580745258465001], [-9.592088827212933e-05, -0.01863622562688417, 0.00044538915525234627, 0.0006977139717553285, -6.210501440632943e-07, -0.0164930936743699], [2.082210606961934e-05, -0.058636172396172276, 0.0004988025660870271, 0.0006622133329626214, -2.1152143145653846e-07, -0.026219272785191768], [6.929450236200036e-05, -0.04633224227607281, 0.00035941031357215804, 0.0004401931051176441, 3.6593925153581895e-07, -0.020662148813321266], [7.283355744665283e-05, -0.039632078790876664, 0.00013758570363459492, 4.73249363248831e-05, 4.184196697144456e-07, -0.0024518704088204966], [5.396233933413604e-05, -0.022665291565801313, -0.00010645261689302203, -0.00042187193081168255, 3.061792292800223e-07, 0.007400477687645306], [1.6644342071017903e-05, 0.006107106147973777, -0.0002695465899304636, -0.00042818384761146236, 4.345165298739837e-08, 0.012824789069220967], [0.000151481606024254, -0.5929684903678402, -0.002165751901018054, -0.030121964949920053, -0.0006718057995449407, -0.04223158778396741], [0.0001136112045181905, -0.44472636777588015, -0.0016243139257635405, -0.02259147371244004, -0.0005038543496587055, -0.03167369083797556], [8.520840338864288e-05, -0.3335447758319101, -0.0012182354443226553, -0.01694360528433003, -0.00037789076224402916, -0.023755268128481673], [6.390630254148216e-05, -0.2501585818739326, -0.0009136765832419915, -0.01270770396324752, -0.00028341807168302184, -0.017816451096361256], [4.792972690611162e-05, -0.18761893640544944, -0.0006852574374314936, -0.00953077797243564, -0.00021256355376226638, -0.013362338322270942], [3.594729517958371e-05, -0.14071420230408707, -0.0005139430780736202, -0.00714808347932673, -0.0001594226653216998, -0.010021753741703207], [2.6960471384687783e-05, -0.10553565172806531, -0.0003854573085552151, -0.005361062609495047, -0.00011956699899127485, -0.007516315306277405], [2.0220353538515838e-05, -0.07915173879604898, -0.0002890929814164113, -0.004020796957121285, -8.967524924345614e-05, -0.005637236479708054], [1.5165265153886879e-05, -0.05936380409703673, -0.00021681973606230847, -0.003015597717840964, -6.72564369325921e-05, -0.00422792735978104], [1.1373948865415159e-05, -0.04452285307277755, -0.00016261480204673136, -0.002261698288380723, -5.0442327699444074e-05, -0.00317094551983578], [8.53046164906137e-06, -0.033392139804583165, -0.00012196110153504851, -0.001696273716285542, -3.783174577458306e-05, -0.002378209139876835], [6.3978462367960276e-06, -0.025044104853437374, -9.147082615128638e-05, -0.0012722052872141565, -2.837380933093729e-05, -0.0017836568549076262], [4.798384677597021e-06, -0.01878307864007803, -6.860311961346478e-05, -0.0009541539654106175, -2.1280356998202968e-05, -0.0013377426411807197], [9.682578828398423e-05, 0.028887888915062127, -3.4076960009551065e-05, -0.00038969735925597674, -1.662927765366777e-05, -0.005566196040369056], [9.082686793825885e-05, 0.045536945960648924, 0.00046532024937727444, 0.00040844920062231484, -1.1553281331022042e-05, -0.0047279184409303315]], "position4": [[0.2823871358938257, -57.616669813268985, 0.08559241731850364, -27.381210998936723, 0.23081647626971658, -75.87841670966174], [0.2669777142076607, -56.917951183986865, 0.26512595228073715, -26.683196276827598, 0.3504799884012707, -75.17292798688604], [0.3950459233684541, -56.39391221202528, 0.39977610350241227, -26.159685235245757, 0.3354923601019697, -74.64381144480427], [0.3932786377277927, -60.319660219266815, 0.44080204615924246, -25.73445724423719, 0.39676132419841836, -75.88301693389431], [0.4444979147606799, -63.3209502438019, 0.4622167818445634, -25.41311706087411, 0.4001991833107693, -78.13892499649064], [0.44401649670369325, -65.45711006682802, 0.4505444224688582, -25.340886748149742, 0.44635827636100933, -81.83082350398142], [0.49634918641348835, -66.0794846214416, 0.43236972947658786, -25.430739890020984, 0.4619191963391496, -82.61179375757656], [0.47082658709961156, -66.91247827522727, 0.4124212814674628, -25.562284266675622, 0.4877541237164621, -83.69632612828912], [0.49539408332085494, -67.11450281698518, 0.4008267890814432, -26.195533296180052, 0.4773179364270641, -84.57310300399477], [0.49540178190145023, -65.05183767525088, 0.39589102857618846, -26.93591790827872, 0.4935159433437514, -85.15360058439533], [0.4960887550079338, -61.6375091694847, 0.39797173097083977, -27.541901856592045, 0.4915363558331072, -85.40646208236244], [0.49386251416460664, -58.605726482287785, 0.40735937772118697, -27.85664356902499, 0.49979654522981265, -85.02176102588017], [0.48465892117129555, -57.5342586836688, 0.4368522238568995, -28.14181209631937, 0.49830106287791964, -84.52944479382775], [0.47437986796712245, -56.744028991470714, 0.4717260120514719, -28.432800795513618, 0.4954400496773365, -84.14241113429706], [0.4670270454388081, -56.544687872670345, 0.49777656089968764, -28.653239846606837, 0.4910702340277784, -83.88525980023427], [0.46811757075945387, -56.37755958332922, 0.49231638582145476, -28.76604781953453, 0.4902136509576097, -83.60023687059325], [0.4702167960806798, -57.000922587134156, 0.49376059355821583, -28.67843618134036, 0.4899631318025648, -83.56833042087428], [0.4751780326598166, -57.567262193922616, 0.48851268370826917, -28.523715667859182, 0.4911626785075867, -83.75041879397668], [0.47902974880565624, -57.68770284952539, 0.48410430674568034, -28.490331445676162, 0.4908478196399834, -84.06444499815959], [0.482718351672318, -57.735390692633054, 0.47730093962091363, -28.486339117881958, 0.4909724235013618, -84.56460877186072], [0.48632310618714153, -57.93332127147178, 0.4721882498535187, -28.54562319687478, 0.4899280667439125, -84.9609077445249], [0.4898236955216635, -58.51326191530035, 0.4701261742700547, -28.50121351526051, 0.4885669919116169, -85.13379923505579], [0.4918313912468617, -58.8519769948562, 0.47181288058274456, -28.332551036799508, 0.487827654107699, -85.10361165978013], [0.49438939833021284, -59.23897038172264, 0.47560035198426703, -28.185169230495607, 0.48725130951914836, -84.97598114435108], [0.49769191145390557, -59.61878646016569, 0.47956044648110707, -28.064601481870657, 0.48767878791365876, -84.83765034601676], [0.4998229164373611, -59.9213478487148, 0.48499370155722776, -27.989383568533846, 0.49120012803589996, -84.66160904863217], [0.4987516264090103, -60.07821055834957, 0.48939201510977737, -27.944667290515174, 0.4966474074523756, -84.50703403078379], [0.4998207192742317, -60.19585759057564, 0.49269075027418957, -27.91113008200117, 0.4992671329852677, -84.3911027673975], [0.4993774610768522, -60.2840928647452, 0.4951648016474987, -27.885977175615665, 0.4976687723429648, -84.30415431985779], [0.4998202082352631, -60.31981621120402, 0.49503033137414443, -27.883222085117286, 0.4996237307973469, -84.28147800458288], [0.4995497487498276, -60.304283838504084, 0.49444834462332776, -27.869538568604604, 0.4983785864758239, -84.31192856149404], [0.4998841856308571, -60.26418265605342, 0.4931046874324882, -27.882058221563973, 0.4998830589600919, -84.37296784956025], [0.4996875125893965, -60.22896791712174, 0.49209840983376235, -27.845575091010442, 0.49882048291221126, -84.42673902330031], [0.49989133182822576, -60.20160703529552, 0.4920309575731817, -27.800006382692057, 0.49994801122822974, -84.45702059440322], [0.49979111596363, -60.20381584588736, 0.4926233651475294, -27.76977262204743, 0.4991522168839576, -84.44628095221026], [0.49994437793395796, -60.20920400678471, 0.4932592757793758, -27.759959904782455, 0.49997591933982, -84.4015957486016], [0.4998684760483897, -60.23426667162345, 0.4937101328263055, -27.791381127979964, 0.49951682874621917, -84.35365595702237], [0.49998134672945715, -60.247857472391885, 0.4937754239050441, -27.83584381213462, 0.4999752681367655, -84.33207479793182], [0.49990602035392795, -60.25805057296821, 0.4938243922140981, -27.869190825250612, 0.4996809023203247, -84.31588892861392], [0.49997652257185465, -60.25984643002431, 0.4938395400269795, -27.88227740124595, 0.499887880439455, -84.31265773212328], [0.4999326519284364, -60.26059762299581, 0.49377950613319604, -27.882741751750928, 0.4997937520096696, -84.31567509761446], [0.4999793112976473, -60.2586241106083, 0.49369197828983685, -27.8245845301487, 0.499943907572274, -84.30556727815326], [0.49995668230328427, -60.24808573565951, 0.4936758744357595, -27.779274347406492, 0.4998746763154134, -84.30896957607932], [0.49996400891843235, -60.22188404622627, 0.49318657768456015, -27.76586656986843, 0.49967781309292575, -84.30846391228148], [0.49996606166879737, -60.19328641125338, 0.4923591625835818, -27.791027184926048, 0.499593436564, -84.30809990522754], [0.49990363506736396, -60.17951016873445, 0.49183930030197026, -27.822656614690604, 0.49961918671644634, -84.30658855155971], [0.49985681511628893, -60.169177986845256, 0.4914494035907616, -27.84637868701402, 0.4996384993307811, -84.30545503630884], [0.4998416011793446, -60.1648938091963, 0.4914390608978285, -27.85476094589501, 0.4996382611189233, -84.30516097415133], [0.499844912827228, -60.1705417543105, 0.49158644796432027, -27.857424060994557, 0.4996239983991188, -84.30596408158853], [0.4998691546193183, -60.177019818347404, 0.4917915080538957, -27.84601488148363, 0.49961175999638746, -84.30678438263033], [0.49990853590622375, -60.18236881027995, 0.4919522227467525, -27.82683287486243, 0.4996062208996287, -84.30735561969166], [0.49993657183776, -60.18542284678312, 0.4920135149463559, -27.810630291899223, 0.4996056004939207, -84.30753217820288], [0.49994626717847607, -60.18538957341814, 0.49200277856605384, -27.80362083936905, 0.499608849164111, -84.30717083421894], [0.49992717195911784, -60.184484201526516, 0.49192070786211817, -27.804646188460882, 0.49961600769954584, -84.30653646498212], [0.49991285054459916, -60.1838051726078, 0.4918591548341664, -27.805415200279757, 0.49962137660112194, -84.3060606880545], [0.49990517555042324, -60.18366258788711, 0.4918316859766171, -27.805520368147324, 0.49962401036828075, -84.30583588483668], [0.49990904625594285, -60.18389237688305, 0.49183453074533595, -27.805194336369517, 0.49962323616643867, -84.3060688778317], [0.4999237161070733, -60.184321032346475, 0.491895156886602, -27.804850625996885, 0.4996199107860746, -84.30643098280844], [0.4999365690159194, -60.18466342236967, 0.4919421216907724, -27.80445220118569, 0.49961579085377933, -84.30674399213146], [0.49994382064880166, -60.18480701249486, 0.4919635553617179, -27.8043233102153, 0.4996127547198929, -84.30685794534499]], "velocity4": [[0.6008468665313514, 0.9316248390428273, 0.23937804661631135, 0.9306862961454979, 0.5582713804386836, 0.940651630367595], [0.4506351498985136, 0.6987186292821205, 0.1795335349622335, 0.6980147221091234, 0.4187035353290127, 0.7054887227756963], [0.3379763624238852, 0.5240389719615903, 0.13465015122167512, 0.5235110415818426, 0.31402765149675954, 0.5291165420817723], [0.2116754389037532, -3.925748007241539, 0.04102594265683017, 0.42522799100856495, 0.26774631569961194, -1.2392054890900441], [0.1622234475115274, -3.00129002453509, 0.02141473568532091, 0.321340183363082, 0.20303949249081235, -2.255908062596336], [0.1114855885356269, -2.1361598230261247, -0.01167235937570523, 0.07223031272436944, 0.15344254032822136, -3.6918985074907753], [0.059634316882818394, -0.6223745546135692, -0.0181746929922703, -0.0898531418712403, 0.0917225272998411, -0.7809702535951404], [0.032824226486900074, -0.8329936537856837, -0.01994844800912505, -0.13154437665463864, 0.050326679944388344, -1.0845323707125456], [0.024567496221243403, -0.20202454175790918, -0.01159449238601962, -0.633249029504429, 0.03492793985647379, -0.8767768757056547], [0.009204134777694835, 2.062665141734305, -0.004935760505254717, -0.7403846120986676, 0.029166120229184488, -0.5804975804005572], [0.0006869731064835698, 3.4143285057661776, 0.0020807023946512807, -0.6059839483133239, 0.01494770082314145, -0.25286149796710755], [-0.0022262408433271685, 3.031782687196916, 0.009387646750347176, -0.31474171243294496, 0.008667098937080198, 0.38470105648226965], [-0.009203592993311084, 1.0714677986189796, 0.029492846135712517, -0.28516852729438213, 0.0019023918922677066, 0.49231623205241], [-0.01027905320417313, 0.7902296921980884, 0.0348737881945724, -0.29098869919424664, -0.0028610132005831195, 0.3870336595306882], [-0.0073528225283143595, 0.1993411188003662, 0.02605054884821575, -0.2204390510932182, -0.004369815649558104, 0.2571513340628016], [0.0010905253206457731, 0.1671282893411203, 0.009907053278857547, -0.11280797292769339, -0.0008565830701686647, 0.2850229296410113], [0.0020992253212259405, -0.6233630038049297, 0.0014442077367610446, 0.08761163819417365, -0.00025051915504492844, 0.03190644971897845], [0.004961236579136813, -0.5663396067884584, -0.005247909849946663, 0.1547205134811768, 0.0011995467050219097, -0.18208837310240306], [0.0038517161458396275, -0.12044065560277212, -0.004408376962588838, 0.03338422218301906, -0.0003148588676032851, -0.3140262041829099], [0.0036886028666617593, -0.047687843107669055, -0.0068033671247667, 0.003992327794202884, 0.0001246038613783812, -0.5001637737011393], [0.0036047545148234854, -0.19793057883872867, -0.005112689767394913, -0.059284078992820975, -0.0010443567574492895, -0.396298972664185], [0.003500589334521956, -0.5799406438285661, -0.0020620755834640063, 0.04440968161426785, -0.001361074832295562, -0.1728914905308845], [0.002007695725198195, -0.33871507955585345, 0.0016867063126898363, 0.1686624784610027, -0.0007393378039178613, 0.0301875752756606], [0.0025580070833511113, -0.38699338686643536, 0.003787471401522474, 0.14738180630389974, -0.0005763445885506714, 0.12763051542904968], [0.003302513123692705, -0.3798160784430502, 0.003960094496840016, 0.12056774862495051, 0.00042747839451038363, 0.13833079833432768], [0.0024851721087333443, -0.3025613885491166, 0.005433255076120677, 0.07521791333680929, 0.0035213401222412076, 0.17604129738458285], [0.0014254571536286133, -0.156862709634763, 0.004398313552549612, 0.044716278018673235, 0.005447279416475636, 0.1545750178483868], [0.00106909286522146, -0.11764703222607226, 0.0032987351644122092, 0.03353720851400493, 0.004085459562356727, 0.11593126338629009], [0.000801819648916095, -0.08823527416955419, 0.0024740513733091567, 0.025152906385503694, 0.003064094671767545, 0.08694844753971756], [0.0008023306878847255, -0.03572334645882566, -0.00013447027335427545, 0.0027550904983807186, 0.0027074968596883043, 0.02267631527490191], [0.0006300430149092779, 0.015532372699938839, -0.0005819867508166744, 0.013683516512680849, 0.001997682726829191, -0.030450556911157146], [0.000566065619315221, 0.04010118245066294, -0.001343657190839554, -0.012519652959367748, 0.001738354564084228, -0.061039288066215065], [0.0004283017797464181, 0.03521473893167819, -0.0010062775987258576, 0.03648313055353103, 0.0012964581276968322, -0.05377117374005917], [0.0004211555823777759, 0.027360881826226032, -6.7452260580637e-05, 0.045568708318384665, 0.0012315058595590352, -0.030281571102905074], [0.0003175522081442533, -0.0022088105918489083, 0.0005924075743476923, 0.03023376064462767, 0.0008997718878126836, 0.010739642192952963], [0.00026450610241203303, -0.005388160897348063, 0.0006359106318463928, 0.009812717264975863, 0.0008718637762224163, 0.044685203608662835], [0.0001871460176523296, -0.025062664838743864, 0.00045085704692973444, -0.031421223197507224, 0.0005072519139607993, 0.04793979157921883], [0.00015017722215313644, -0.013590800768434774, 6.529107873861462e-05, -0.044462684154655534, 0.0004584393905463745, 0.021581159090549137], [0.00011263291661485234, -0.01019310057632608, 4.896830905396097e-05, -0.03334701311599165, 0.00034382954290978086, 0.01618586931791185], [0.00011745707421735183, -0.0017958570561034566, 1.514781288143043e-05, -0.013086575995339564, 0.0004312172402203283, 0.0032311964906244807], [9.082549970896737e-05, -0.0007511929714978296, -6.003389378346113e-05, -0.0004643505049753355, 0.0003183675508753966, -0.0030173654911724262], [8.803677391632124e-05, 0.0019735123875068354, -8.752784335919813e-05, 0.058157221602226035, 0.0002623404180564452, 0.01010781946119534], [6.40063990684258e-05, 0.010538374948795394, -1.610385407737068e-05, 0.04531018274221025, 0.00018141611231254436, -0.0034022979260556366], [7.326615148076023e-06, 0.026201689433237738, -0.0004892967511993363, 0.01340777753806427, -0.00019686322248763135, 0.0005056637978313604], [2.052750364997376e-06, 0.028597634972886365, -0.0008274151009783612, -0.02516061505761964, -8.437652892572103e-05, 0.00036400705395074276], [-6.242660143339227e-05, 0.013776242518930436, -0.000519862281611565, -0.03162942976455543, 2.575015244633085e-05, 0.0015113536678288452], [-4.68199510750442e-05, 0.010332181889197828, -0.0003898967112086737, -0.023722072323416575, 1.931261433474814e-05, 0.0011335152508716339], [-1.5213936944311651e-05, 0.004284177648954584, -1.0342692933119159e-05, -0.008382258880988085, -2.3821185779567377e-07, 0.0002940621575124892], [3.3116478833665636e-06, -0.005647945114200759, 0.00014738706649176144, -0.002663115099547021, -1.4262719804466154e-05, -0.0008031074371908113], [2.4241792090327716e-05, -0.00647806403690442, 0.00020506008957544815, 0.01140917951092822, -1.2238402731333746e-05, -0.0008203010418040011], [3.9381286905462497e-05, -0.0053489919325398, 0.00016071469285678175, 0.01918200662119993, -5.539096758772386e-06, -0.000571237061331891], [2.8035931536277852e-05, -0.003054036503175517, 6.129219960343744e-05, 0.016202582963205776, -6.204057079693442e-07, -0.0001765585112103032], [9.695340716025505e-06, 3.3273364977373524e-05, -1.073638030205624e-05, 0.007009452530172886, 3.248670190330647e-06, 0.000361343983936306], [-1.9095219358215693e-05, 0.0009053718916238705, -8.207070393567862e-05, -0.0010253490918314156, 7.15853543482734e-06, 0.0006343692368254318], [-1.432141451866177e-05, 0.0006790289187179029, -6.155302795175896e-05, -0.0007690118188735616, 5.368901576120505e-06, 0.0004757769276190739], [-7.674994175939435e-06, 0.00014258472068225217, -2.7468857549349757e-05, -0.00010516786756697315, 2.633767158827782e-06, 0.0002248032178147269], [3.870705519630285e-06, -0.00022978899593860012, 2.8447687188516066e-06, 0.0003260317778068021, -7.742018421024195e-07, -0.00023299299501700662], [1.4669851130444367e-05, -0.00042865546342224086, 6.0626141266047605e-05, 0.00034371037263344884, -3.3253803640522745e-06, -0.00036210497672540707], [1.2852908846077727e-05, -0.00034239002319092393, 4.6964804170398606e-05, 0.0003984248111952855, -4.119932295286976e-06, -0.00031300932302316036], [7.2516328823064775e-06, -0.00014359012519261967, 2.1433670945504175e-05, 0.00012889097039214196, -3.036133886415544e-06, -0.00011395321353266999]], "position5": [[0.36986756179278973, -1.4515037659577246, 0.23450871225843867, -21.76645806609818, 0.4378888771692588, -6.135321500438934], [0.1059830760194218, -0.9050633014569129, 0.0863278364715716, -21.4903475448634, 0.059298685076745405, -5.544694955583542], [0.3923488205398552, -0.7495908439953632, 0.36836002116535993, -21.476898578515698, 0.22871479797061067, -5.370790146804011], [0.23140010187960258, -0.6329865008992009, 0.22265587206233872, -21.466811853754923, 0.23729531431490636, -5.240361540219363], [0.3932364320795516, -0.6131741895893317, 0.4074081843264641, -21.46125931796332, 0.36919967420919186, -5.214670576129686], [0.32578709881466794, -0.6568037911997757, 0.3455455264007937, -21.463256739846184, 0.36780580454070333, -5.20639194415446], [0.4371879063532973, -0.6946961533145685, 0.454311343144266, -21.470522938745468, 0.48158129348768053, -5.319449727137183], [0.4120043720907274, -0.7597195951561554, 0.4264846714919075, -21.47854747764077, 0.385039685049392, -5.411108925354318], [0.48383929808500914, -0.806351843845806, 0.49900326183810384, -21.48330029791862, 0.2164564015239413, -5.46503589000717], [0.47711513895100255, -0.836992103401939, 0.46118856486929816, -21.48334627356188, 0.09115445753739232, -5.443717220319159], [0.49770704575521924, -0.8478618175500636, 0.45895446715084726, -21.481441699106963, 0.06862149737777057, -5.398525701578582], [0.46991730973546275, -0.8240677785675863, 0.438534196206812, -21.479099592259992, 0.16344589536643916, -5.356171934254813], [0.41943824311051314, -0.7661959686703208, 0.40227654299595605, -21.476706782316793, 0.24759638114727212, -5.334151832584663], [0.36222044501036654, -0.7189075620708719, 0.36476898519230455, -21.474975722908148, 0.29541605934108633, -5.324652889886246], [0.33079179353517996, -0.7045843828070694, 0.3381803301698182, -21.474530362781675, 0.3183241465945256, -5.332259506138528], [0.30722030492879004, -0.6938419983592174, 0.3182388389029534, -21.47419634268682, 0.3355052120346051, -5.33796446832774], [0.29674702727059377, -0.6887390493128625, 0.31566195775370226, -21.474209417196143, 0.3442063930496958, -5.3407091671868825], [0.3161225581262473, -0.6954354000663233, 0.32666559865580347, -21.47436940561293, 0.33767380551296505, -5.337231189124415], [0.3339186409603451, -0.7073641257086077, 0.3436155884589963, -21.474504615992682, 0.32061282787848444, -5.331620192069957], [0.34726570308591853, -0.716310669940321, 0.35632808081139095, -21.474606023777497, 0.30781709465262397, -5.327411944279114], [0.3572759996800986, -0.7230205781141059, 0.3658624500756869, -21.47468207961611, 0.29822029473322864, -5.3242557584359815], [0.3598502492045809, -0.7248503846119693, 0.37172732839059447, -21.474680562564096, 0.2989035819675532, -5.322932769375801], [0.35498221379053785, -0.7221371994804743, 0.3695831721389508, -21.47462372979999, 0.30545419390417183, -5.323709341455634], [0.3474936141000411, -0.716659414819708, 0.36077823131697634, -21.474577749397074, 0.3120414720856764, -5.324976029302222], [0.3418771643321685, -0.7125510763241333, 0.35417452570049546, -21.474543264094887, 0.3169819307218048, -5.325926045187163], [0.34152423163698303, -0.7100829617544508, 0.3528664012320442, -21.47454030761572, 0.31877265246298103, -5.326151170118697], [0.34525575300877626, -0.7134809199069885, 0.3530574982196948, -21.474552026153518, 0.31678526560372233, -5.325840764474045], [0.3485532771215152, -0.7180906181437153, 0.3593483683488787, -21.47457624672219, 0.3121793582341518, -5.325317670967722], [0.3510264202060694, -0.7215478918212604, 0.3640665209457666, -21.474594412148697, 0.30872492770697396, -5.32492535083798], [0.35265888396880707, -0.7219559340308571, 0.36404231841821394, -21.47459781379322, 0.30695449564391053, -5.324739454394572], [0.3509509459685657, -0.7197405014190534, 0.3611575820293739, -21.47458836673666, 0.30900705582227866, -5.324996172152156], [0.3489309508622925, -0.7179647495980173, 0.35694354115945404, -21.427496534164717, 0.3170342788358509, -5.325095278515583], [0.3467271295644775, -0.7166060332168154, 0.35430436533696136, -21.3877332705875, 0.3242519325329983, -5.323862036976442], [0.34615933701551777, -0.7163349591179113, 0.3540931185366305, -21.355541820592663, 0.3278895618140578, -5.323309179727887], [0.3472884768716848, -0.7169367110127837, 0.35561644717923735, -21.321490508506912, 0.3260211280512283, -5.320827907158151], [0.3491107259473143, -0.7178632597525748, 0.35784388568730957, -21.31576694871403, 0.3238835959143714, -5.3244843394373], [0.35039276662744256, -0.7186082351199959, 0.35933951984438467, -21.30128731107892, 0.3219634693831132, -5.3290612883570905], [0.351047242369844, -0.718695417442635, 0.35998654394028745, -21.271926640044587, 0.32129321564960994, -5.331848178687624], [0.35114205505176777, -0.7184212169464781, 0.3599131783623544, -21.241218145181108, 0.32172881688530663, -5.333150084877783], [0.3500470735239583, -0.7180121348440537, 0.3587436286141752, -21.24304093857747, 0.3229576473802923, -5.331492336551912], [0.3485715134028907, -0.7176936749843852, 0.356963370034296, -21.26533530149876, 0.3240645253412984, -5.3304549374294075], [0.34747017696618854, -0.717539160081064, 0.3556582580975147, -21.281466528887126, 0.3246824570656736, -5.329760880127761], [0.34720969136893126, -0.7176002892498198, 0.35511564389634626, -21.27926244406541, 0.3243807641452858, -5.3312867475471455], [0.34748687238641307, -0.7178267745790895, 0.35526126191088553, -21.27239916519294, 0.32360514622375963, -5.333096042205539], [0.34804894554471066, -0.7180207244611841, 0.3556798306191159, -21.25637135107642, 0.32289302097740574, -5.333636852150746], [0.34854208799109, -0.718072915345876, 0.3567847124162739, -21.234768277379708, 0.3225175865147948, -5.332794612054831], [0.34892868682099776, -0.7181091894714265, 0.3577038185416974, -21.214826468929665, 0.3223608258338789, -5.332738785386495], [0.34917050487056467, -0.7181087157229227, 0.35800754855467914, -21.203533800549188, 0.32247195618267066, -5.333257035765668], [0.3489726015000008, -0.7180842330439089, 0.35784560676589133, -21.205185154551856, 0.32263057777435883, -5.333768811648093], [0.34867279890559927, -0.7180583303323014, 0.3573970216453619, -21.21998251689935, 0.32283377520286877, -5.333776627450216], [0.3484479469597981, -0.7180389032985958, 0.35706058280496483, -21.23108053865997, 0.3229861732742512, -5.333782489301808], [0.34824457683322996, -0.7614879253931598, 0.3570332885042037, -21.14450798032932, 0.3252810491274088, -5.419928841707331], [0.34820903923921864, -0.785590444912274, 0.35723907061396765, -21.06415465242049, 0.32600612015697716, -5.4698905058816125], [0.34820722865120635, -0.8161208551221014, 0.3576826061291927, -20.995703219112222, 0.32771320038414264, -5.513604268873196], [0.3482099709713676, -0.8412653932417729, 0.35807526585847205, -20.94381082297137, 0.3296526734734531, -5.5548265152192124], [0.34822074238208656, -0.8597510937980853, 0.35831021821955206, -20.904998486548454, 0.33109432516520865, -5.583414015291829], [0.3482288209401258, -0.8736153692153198, 0.35848643249036205, -20.87588923423127, 0.3321755639340253, -5.60485464034629], [0.34823487985865526, -0.8840135757782456, 0.35861859319346956, -20.854057294993382, 0.3329864930106378, -5.620935109137137], [0.3482265109171503, -0.8912561220050443, 0.35865974298513126, -20.833347279660103, 0.33350074899312687, -5.633019776258378], [0.34822045912024124, -0.8934221478819209, 0.3585867497359975, -20.81241707158451, 0.33355686727404815, -5.6438562185126635]], "velocity5": [[0.6988658162503845, 0.7285872860010821, 0.9055512683599862, 0.3681473616463723, 0.8285464105433153, 0.7875020598071896], [0.5241493621877884, 0.5464404645008116, 0.6791634512699897, 0.2761105212347792, 0.6214098079074866, 0.5906265448553922], [0.501668103440723, 0.15547245746154972, 0.5453121423630685, 0.013448966347701943, 0.7119865169526439, 0.17390480877953088], [0.3762510775805422, 0.1166043430961623, 0.40898410677230135, 0.010086724760776457, 0.533989887714483, 0.13042860658464817], [0.37536346604084575, 0.019812311309869247, 0.3699359436111972, 0.005552535791602406, 0.3935050114759017, 0.025690964089676385], [0.28097646910578045, -0.043629601610444046, 0.24704628927274222, -0.00199742188286164, 0.2629945212501048, 0.008278631975225412], [0.23702499483203482, -0.03789236211479271, 0.2001431304549403, -0.007266198899283443, 0.11377548894697719, -0.11305778298272294], [0.15080772155597533, -0.0650234418415869, 0.11920398536382643, -0.008024538895303033, -0.09654160843828852, -0.09165919821713499], [0.10415632982426345, -0.04663224868965067, 0.07251859034619637, -0.004752820277850565, -0.1685832835254507, -0.05392696465285116], [0.039045562963988284, -0.03064025955613294, 0.039808173292597955, -4.5975643258915067e-05, -0.12530194398654898, 0.021318669688010557], [0.020591906804216707, -0.010869714148124683, -0.0022340977184508864, 0.0019045744549199691, -0.022532960159621748, 0.04519151874057703], [-0.027789736019756504, 0.023794038982477325, -0.02042027094403525, 0.0023421068469719644, 0.09482439798866861, 0.04235376732376919], [-0.05047906662494961, 0.05787180989726543, -0.03625765321085594, 0.002392809943199253, 0.08415048578083294, 0.02202010167014966], [-0.05721779810014658, 0.04728840659944891, -0.03750755780365149, 0.0017310594086430839, 0.04781967819381423, 0.009498942698416658], [-0.03142865147518658, 0.014323179263802584, -0.026588655022486384, 0.0004453601264731877, 0.022908087253439288, -0.007606616252281866], [-0.023571488606389933, 0.010742384447851938, -0.019941491266864786, 0.0003340200948548908, 0.017181065440079465, -0.005704962189211399], [-0.010473277658196268, 0.005102949046355033, -0.0025768811492511406, -1.3074509323847655e-05, 0.008701181015090723, -0.00274469885914255], [0.019375530855653515, -0.006696350753460846, 0.011003640902101236, -0.00015998841678675096, -0.006532587536730767, 0.0034779780624674675], [0.01779608283409786, -0.011928725642284387, 0.016949989803192827, -0.0001352103797537773, -0.0170609776344806, 0.005610997054457231], [0.013347062125573395, -0.00894654423171329, 0.01271249235239462, -0.00010140778481533297, -0.012795733225860452, 0.004208247790842923], [0.010010296594180047, -0.006709908173784968, 0.009534369264295964, -7.605583861149973e-05, -0.009596799919395339, 0.0031561858431321923], [0.002574249524482345, -0.0018298064978634037, 0.005864878314907578, 1.5170520112899207e-06, 0.0006832872343245349, 0.001322989060180616], [-0.004868035414043051, 0.0027131851314950296, -0.002144156251643672, 5.6832764104306264e-05, 0.006550611936618645, -0.0007765720798327352], [-0.007488599690496764, 0.005477784660766289, -0.008804940821974475, 4.5980402917375405e-05, 0.006587278181504579, -0.001266687846588439], [-0.005616449767872574, 0.004108338495574717, -0.0066037056164808565, 3.4485302188031555e-05, 0.004940458636128435, -0.0009500158849413292], [-0.00035293269518549405, 0.0024681145696823885, -0.0013081244684512664, 2.956479166453291e-06, 0.0017907217411762377, -0.00022512493153365], [0.003731521371793215, -0.0033979581525376322, 0.00019109698765058146, -1.1718537798537158e-05, -0.0019873868592587074, 0.00031040564465210734], [0.0032975241127389163, -0.004609698236726859, 0.006290870129183867, -2.422056867422768e-05, -0.004605907369570518, 0.0005230935063228481], [0.002473143084554187, -0.0034572736775451444, 0.0047181525968879, -1.816542650567076e-05, -0.0034544305271778882, 0.00039232012974213607], [0.0016324637627376656, -0.00040804220959665097, -2.420252755264791e-05, -3.40164452381752e-06, -0.0017704320630634255, 0.0001858964434084193], [-0.0017079380002413603, 0.0022154326118036466, -0.00288473638884003, 9.447056560210167e-06, 0.002052560178368151, -0.00025671775758410027], [-0.002019995106273186, 0.001775751821036169, -0.004214040869919878, 0.04709183257194353, 0.008027223013572206, -9.9106363426604e-05], [-0.0022038212978150173, 0.001358716381201837, -0.0026391758224926804, 0.03976326357721651, 0.007217653697147412, 0.001233241539141312], [-0.000567792548959704, 0.00027107409890399746, -0.00021124680033085368, 0.03219144999483764, 0.0036376292810595496, 0.0005528572485542766], [0.0011291398561670374, -0.0006017518948722999, 0.0015233286426068592, 0.0340513120857501, -0.0018684337628295119, 0.002481272569736022], [0.001822249075629528, -0.0009265487397911789, 0.002227438508072234, 0.005723559792880277, -0.0021375321368569066, -0.0036564322791484017], [0.0012820406801282447, -0.0007449753674211063, 0.0014956341570750789, 0.014479637635112617, -0.0019201265312581903, -0.00457694891979126], [0.00065447574240146, -8.71823226390476e-05, 0.0006470240959027723, 0.029360671034332646, -0.0006702537335032627, -0.0027868903305336597], [9.481268192373063e-05, 0.00027420049615694555, -7.336557793302037e-05, 0.03070849486347839, 0.00043560123569670063, -0.001301906190158891], [-0.0010949815278094512, 0.00040908210242445185, -0.0011695497481792297, -0.0018227933963609732, 0.0012288304949856616, 0.0016577483258717277], [-0.001475560121067606, 0.0003184598596685456, -0.0017802585798791615, -0.022294362921290285, 0.001106877961006093, 0.0010373991225037103], [-0.0011013364367021565, 0.0001545149033212312, -0.0013051119367812752, -0.01613122738836593, 0.0006179317243751886, 0.0006940573016464171], [-0.00026048559725727616, -6.112916875582536e-05, -0.0005426142011684596, 0.002204084821716381, -0.000301692920387762, -0.0015258674193843898], [0.00027718101748181736, -0.00022648532926973725, 0.0001456180145392845, 0.006863278872469068, -0.0007756179215262088, -0.001809294658393698], [0.0005620731582976155, -0.00019394988209460527, 0.00041856870823035595, 0.01602781411651961, -0.0007121252463539061, -0.0005408099452067962], [0.0004931424463793456, -5.219088469185907e-05, 0.001104881797157989, 0.02160307369671218, -0.0003754344626109336, 0.0008422400959150326], [0.00038659882990779037, -3.627412555046621e-05, 0.0009191061254234996, 0.019941808450040704, -0.00015676068091592348, 5.582666833506007e-05], [0.00024181804956691352, 4.737485039221602e-07, 0.0003037300129817144, 0.011292668380477036, 0.00011113034879179243, -0.0005182503791727685], [-0.00019790337056388156, 2.448267901376084e-05, -0.00016194178878780179, -0.0016513540026695957, 0.0001586215916881587, -0.0005117758824240531], [-0.0002998025944015659, 2.5902711607469487e-05, -0.0004485851205294406, -0.014797362347493442, 0.00020319742850995794, -7.815802123152566e-06], [-0.00022485194580117442, 1.9427033705602114e-05, -0.0003364388403970804, -0.01109802176062008, 0.00015239807138246844, -5.861851592364424e-06], [-0.00020337012656812412, -0.04344902209456399, -2.729430076112423e-05, 0.08657255833065072, 0.0022948758531575594, -0.08614635240552287], [-3.5537594011321206e-05, -0.024102519519114258, 0.00020578210976393807, 0.08035332790882599, 0.0007250710295683549, -0.04996166417428167], [-1.8105880123146187e-06, -0.03053041020982736, 0.00044353551522506286, 0.06845143330826961, 0.0017070802271654628, -0.04371376299158293], [2.742320161235774e-06, -0.025144538119671378, 0.00039265972927934065, 0.05189239614085257, 0.0019394730893104702, -0.04122224634601676], [1.0771410718974854e-05, -0.01848570055631253, 0.0002349523610800176, 0.03881233642291428, 0.0014416516917555326, -0.028587500072615974], [8.07855803923114e-06, -0.013864275417234399, 0.0001762142708100132, 0.02910925231718571, 0.0010812387688166494, -0.02144062505446198], [6.058918529423355e-06, -0.0103982065629258, 0.0001321607031075099, 0.021831939237889283, 0.0008109290766124871, -0.016080468790846486], [-8.368941504950959e-06, -0.007242546226798771, 4.114979166167575e-05, 0.020710015333277532, 0.0005142559824890806, -0.012084667121240818], [-6.051796909027057e-06, -0.002166025876876551, -7.299324913372963e-05, 0.02093020807559505, 5.611828092128029e-05, -0.010836442254285828]], "position6": [[0.48755714220292706, -32.42255882607445, 0.13593825693174738, -76.4736835888327, 0.13966863088183967, -88.94518946018975], [0.32247939546820437, -29.972726973027317, 0.2821428957751821, -62.319516126454225, 0.21377877915483567, -86.99141987449865], [0.36706201735488597, -27.842286493787405, 0.38477212547143735, -44.833202412612266, 0.2665803788387682, -85.03011271372073], [0.3946413817792243, -26.93255778784612, 0.4281436323891894, -40.66073046210896, 0.3183935429351359, -84.03933998023933], [0.3888941251378254, -27.36418597599962, 0.41078939983788076, -43.01213244437111, 0.3709391239715151, -82.31477464306508], [0.4032549965920382, -28.180079764964642, 0.36321329121104956, -43.622959112256744, 0.34479487324706104, -81.06624168441584], [0.40163417098638365, -32.17200995580545, 0.3340000753490486, -36.75957104388784, 0.38430422730839053, -80.13009562731484], [0.4014966635009562, -35.724194239467614, 0.31832488631832234, -29.26243996368013, 0.39027805847680874, -79.92156380304351], [0.4389198472196709, -37.21913446565901, 0.33038181486511997, -15.974350031112625, 0.4123294758201129, -79.70863431467079], [0.47701861340295487, -33.4870958087149, 0.39980446723181445, -5.396048982608601, 0.4225200878990323, -79.19253063515252], [0.49399790920454145, -29.562454833201517, 0.47908656364648694, -2.570249700489949, 0.426476961370032, -78.23624456512282], [0.4867695854931705, -26.39539633287952, 0.4826513844404433, -2.7111601870357394, 0.45954364743787723, -76.7798204658949], [0.4987209952389919, -26.34523681942995, 0.4786531844013186, -1.2481152398235, 0.45393343286910925, -75.51889319273721], [0.49411706680739276, -26.50019922049542, 0.45081569550734657, -1.436142231780667, 0.47963349285613854, -75.95861804149722], [0.49948852027260426, -26.616421021294524, 0.42993757883686756, -0.5770508719224585, 0.4705417014377974, -76.28841167806722], [0.49874713881362764, -26.62572989575879, 0.4232571365127326, -0.5889271568004926, 0.4854163062436049, -76.50161211372387], [0.49875150995372736, -26.599022337169536, 0.44099392349012634, -0.04013087449720243, 0.4847869871857349, -76.44919105980331], [0.49618767860883994, -26.544680317772727, 0.45935613255794094, -0.16102401866193966, 0.49206118847136326, -76.24534771230473], [0.49366417658214173, -26.37800902444338, 0.46989883792259396, -0.29563046825031974, 0.4940832066971861, -76.03344614923489], [0.4904650485679469, -26.252899635172987, 0.4696818432409752, -0.7440175798129779, 0.4968620908859491, -75.86797151654972], [0.48815369584171947, -26.786274201312185, 0.46248955707856176, -1.1773916579246437, 0.4989014733273416, -75.88831890836488], [0.4878052574083957, -27.97516402676724, 0.4540519884254237, -1.350028191543405, 0.494552705488918, -75.97844020264796], [0.4851394914970464, -28.707503696726416, 0.44916044835741625, -1.1837803426254043, 0.49121629897751506, -76.05362620149683], [0.4815774277557666, -27.98802572785414, 0.44901181875203994, -0.9639253456942026, 0.4899377064510325, -76.06908728922664], [0.4829996607864105, -26.261309310641604, 0.45020880587751005, -0.7911419138470818, 0.48629899246078956, -76.05650056728038], [0.48719154535447545, -24.385258952059317, 0.4536911936333912, -0.9121067045938225, 0.4875176471169818, -76.02216439462597], [0.4867572767871118, -23.370484256775235, 0.4578105579084388, -1.0652249136554712, 0.4881177843171701, -75.99933509810788], [0.4868008650922254, -23.714757023889813, 0.4610131274477006, -1.1653578815429504, 0.48908035837261865, -75.9851645522798], [0.48536350099288644, -25.300526353271074, 0.4607528954080275, -0.9979990401517302, 0.489122977547486, -75.99786118166897], [0.4832048155168852, -26.83888245911902, 0.45988718896755976, -0.8595111585328976, 0.48647665162801457, -76.00488212927029], [0.48571223629427046, -27.146759337967985, 0.45850429504526363, -0.684171402800464, 0.4844461098148758, -76.01590764583273], [0.48838779417906875, -26.580223907529632, 0.4557326217052467, -0.7340596745553095, 0.4870998016105514, -76.03559180372082], [0.4863702949523133, -25.76926947640605, 0.4556126648585573, -0.7114563699994462, 0.48916476881550636, -76.07467115883883], [0.48153924305626183, -25.306589585808098, 0.45603296489964484, -0.6078252362014862, 0.4915867009454576, -76.10774800791931], [0.478850976212094, -25.15607322932115, 0.45723583861316486, -0.5330714219720503, 0.494533958384731, -76.1114972056738], [0.48009172608646605, -25.359720329654106, 0.4585846624074925, -0.5051609325578673, 0.49674441139972253, -76.08638953353923], [0.4813961860521527, -25.73849060139278, 0.45862577555774603, -0.4869926208239266, 0.4954762580872844, -76.06533724359019], [0.4827761847632306, -25.964322130144538, 0.4579929726643919, -0.5049074654209803, 0.4934643461715304, -76.04816518030144], [0.48470089453134074, -26.222553932307484, 0.4574475088183243, -0.5316144982050272, 0.48986949323602247, -76.03424006889072], [0.4828008513661228, -26.0024444365452, 0.45795356296580203, -0.5836719134249473, 0.4879738656491182, -76.04178658125986], [0.4793865561544745, -25.949049629945748, 0.4581633539844393, -0.663231703157068, 0.4887278377229189, -76.04693802402015], [0.47995877595767583, -26.12497540358097, 0.45787262432090503, -0.7040760916158515, 0.48992371806011176, -76.06219883279438], [0.4815580342675301, -26.018258855640045, 0.4580893678214864, -0.6469002636889423, 0.49057980391282846, -76.06622065545191], [0.483025436587201, -25.866986949819708, 0.4580245108593621, -0.561058042714507, 0.49148535860708964, -76.06334471329086], [0.48184994388169433, -25.68693005344051, 0.45894917926856166, -0.5227494539082082, 0.49105983574890527, -76.07013721720223], [0.48087348011664194, -26.336757615509566, 0.4586742835385021, -0.5221618233812725, 0.4930107890268774, -76.10666384043662], [0.480282562638753, -26.820909269633656, 0.45808458888799547, -0.527899209045357, 0.494109862854257, -76.13431266534413], [0.4816065112151719, -27.13777689385493, 0.45660376305203937, -0.5496035557528584, 0.49380894632402506, -76.1546611308805], [0.4826099789479701, -27.14304354250304, 0.455383363649625, -0.6467060877252601, 0.49238342141364727, -76.17993864621354], [0.4833204167988039, -26.956117908944524, 0.4546714972840696, -0.7094856777886674, 0.4910824536274742, -76.1549406008527], [0.48164051865860674, -26.705240035211958, 0.45451419106036, -0.7417132056525593, 0.49150988346658137, -76.11399365926643], [0.4792463008063493, -26.571212419744384, 0.45444102659499774, -0.7266106794237479, 0.49082311223133535, -76.11060935341504], [0.48043623152147313, -26.571184120215715, 0.45458926598848154, -0.6793340813225897, 0.48928217884944547, -76.14545199771423], [0.4827800452447439, -26.729725562270275, 0.4545357039889078, -0.6630435825157761, 0.4877195280466382, -76.20219623354922], [0.48554045749354036, -26.866208867152388, 0.4548334293011373, -0.6249262847637828, 0.4900169802256672, -76.20798259992974], [0.48662868115117164, -27.071915561994004, 0.4550912836044509, -0.5947953926138801, 0.49280369192676676, -76.21932208089011], [0.4871499287132393, -27.211628843700982, 0.4548975906049933, -0.6217342424929556, 0.4954127311418774, -76.19660858054391], [0.48631636350163754, -27.262980926468735, 0.45462680497232516, -0.6761128674653558, 0.49430347976592454, -76.15499594217026], [0.4858150345457939, -27.28045467105287, 0.4547664151101681, -0.7313899293310208, 0.49185762877386163, -76.15291475379571], [0.4824564173273252, -27.165398595548886, 0.45516103382686757, -0.7570786677097353, 0.49022305707932956, -76.18041871267211]], "velocity6": [[0.32783144556369703, 0.878620099943352, 0.21334039319324716, 0.2213771132136546, 0.7611711807837185, 0.5992925543932011], [0.18996346232886863, 2.449831853047132, 0.1462046388434347, 14.154167462378476, 0.6465525899633247, 1.953769585691105], [0.04458262188668159, 2.1304404792399105, 0.10262922969625526, 17.486313713841955, 0.5196408420063962, 1.9613071607779173], [0.027579364424338355, 0.9097287059412822, 0.04337150691775207, 4.172471950503311, 0.4150260782260959, 0.9907727334813994], [-0.005747256641398923, -0.4316281881534988, -0.017354232551308652, -2.3514019822621526, 0.31066733309334904, 1.7245653371742578], [0.01436087145421278, -0.8158937889650195, -0.04757610862683122, -0.6108266678856316, 0.2842660027814239, 1.2485329586492424], [-0.0016208256056544964, -3.9919301908408116, -0.029213215862000964, 6.863388068368907, 0.2709008994445484, 0.9361460571009975], [-0.00013750748542743093, -3.552184283662165, -0.015675189030726216, 7.497131080207709, 0.22541771421480072, 0.20853182427133654], [0.03742318371871473, -1.4949402261913995, 0.012056928546797643, 13.288089932567505, 0.1973924657030783, 0.21292948837272646], [0.038098766183283964, 3.7320386569441117, 0.0694226523666945, 10.578301048504024, 0.16515043628085477, 0.5161036795182605], [0.028983477392503655, 3.9246409755133804, 0.0792820964146725, 7.96629868309855, 0.15100295073093575, 0.9562860700297072], [0.01923250530228799, 3.1670585003219953, 0.03826205191306972, 5.2814098875256885, 0.11397939119209076, 1.4564240992279203], [0.011951409745821394, 0.05015951344957316, -0.003998200039124693, 3.9592754268592394, 0.08652291969301355, 1.2609272731576882], [0.007161937953615342, -0.1549624010654722, -0.02783748889397204, 2.684257471604167, 0.06643307427475215, -0.4397248487600103], [0.0053714534652115065, -0.11622180079910416, -0.02087811667047903, 2.0131931037031254, 0.04982480570606411, -0.3297936365700077], [0.0017643409137680466, -0.009308874464268306, -0.006680442324134946, 1.165978028722951, 0.044041992318597685, -0.21320043565664443], [4.371140099739836e-06, 0.026707558589255345, 0.01773678697739371, 0.629058031297695, 0.029796706570660286, 0.05242105392054874], [-0.002563831344887427, 0.054342019396808564, 0.01836220906781458, 0.2011548931591421, 0.023151824342901813, 0.20384334749858335], [-0.0025235020266982356, 0.1666712933293476, 0.010542705364653003, -0.13460644958838008, 0.013855604831450605, 0.2119015630698462], [-0.003199128014194816, 0.12510938927039064, -0.00021699468161873734, -0.44838711156265815, 0.009054702416864789, 0.16547463268517346], [-0.0023113527262274467, -0.5333745661391963, -0.007192286162413449, -0.4333740781116659, 0.002039382441392474, -0.020347391815168855], [-0.00034843843332379185, -1.1888898254550533, -0.008437568653138066, -0.17263653361876122, -0.004348767838423592, -0.09012129428307633], [-0.002665765911349323, -0.7323396699591764, -0.004891540068007454, 0.16624784891800057, -0.003336406511402943, -0.07518599884886977], [-0.003562063741279777, 0.7194779688722772, -0.00014862960537631283, 0.2198549969312017, -0.001278592526482524, -0.015461087729822595], [0.0014222330306438518, 1.7267164172125358, 0.0011969871254701144, 0.1727834318471209, -0.003638713990242954, 0.01258672194626741], [0.004191884568064973, 1.876050358582285, 0.003482387755881177, -0.12096479074674069, 0.001218654656192258, 0.03433617265439956], [-0.00043426856736365586, 1.0147746952840804, 0.0041193642750475806, -0.15311820906164866, 0.0006001372001883131, 0.022829296518098882], [4.358830511364117e-05, -0.3442727671145788, 0.0032025695392618467, -0.10013296788747914, 0.0009625740554485055, 0.014170545828076545], [-0.001437364099338984, -1.5857693293812603, -0.0002602320396731527, 0.1673588413912201, 4.2619174867345464e-05, -0.012696629389173639], [-0.0021586854760012376, -1.538356105847945, -0.0008657064404677126, 0.13848788161883258, -0.002646325919471464, -0.007020947601320115], [0.0025074207773852475, -0.3078768788489644, -0.0013828939222961477, 0.1753397557324337, -0.0020305418131387923, -0.011025516562446814], [0.0026755578847982827, 0.5665354304383524, -0.002771673340016916, -0.04988827175484554, 0.0026536917956756154, -0.019684157888099477], [-0.0020174992267554094, 0.8109544311235827, -0.00011995684668944257, 0.022603304555863395, 0.00206496720495496, -0.03907935511800901], [-0.004831051896051501, 0.4626798905979521, 0.00042030004108756203, 0.10363113379795999, 0.002421932129951239, -0.03307684908048237], [-0.0026882668441678623, 0.1505163564869445, 0.0012028737135200119, 0.07475381422943589, 0.0029472574392734267, -0.0037491977544878447], [0.001240749874372069, -0.20364710033295508, 0.0013488237943276664, 0.027910489414182955, 0.0022104530149915183, 0.02510767213456084], [0.0013044599656865945, -0.37877027173867217, 4.1113150253499276e-05, 0.018168311733940727, -0.0012681533124381094, 0.02105228994903914], [0.0013799987110779343, -0.22583152875176, -0.000632802893354158, -0.01791484459705376, -0.0020119119157540077, 0.017172063288756964], [0.0019247097681101286, -0.2582318021629474, -0.0005454638460675471, -0.02670703278404686, -0.0035948529355079046, 0.013925111410714721], [-0.0019000431652179508, 0.22010949576228456, 0.000506054147477758, -0.052057415219920154, -0.001895627586904243, -0.007546512369130872], [-0.0034142952116482748, 0.05339480659945443, 0.00020979101863727334, -0.07955978973212077, 0.0007539720738006816, -0.005151442760287759], [0.0005722198032013363, -0.1759257736352198, -0.0002907296635342551, -0.04084438845878347, 0.0011958803371928807, -0.015260808774228436], [0.0015992583098542658, 0.10671654794092392, 0.00021674350058134995, 0.057175827926909235, 0.0006560858527167252, -0.004021822657541584], [0.0014674023196708922, 0.15127190582033836, -6.485696212434755e-05, 0.08584222097443527, 0.0009055546942612054, 0.002875942161055126], [-0.0011754927055066438, 0.18005689637919958, 0.0009246684091995666, 0.03830858880629883, -0.00042552285818434955, -0.006792503911369466], [-0.0009764637650524085, -0.6498275620690573, -0.0002748957300595503, 0.000587630526935709, 0.0019509532779721167, -0.03652662323438908], [-0.0005909174778889019, -0.4841516541240915, -0.0005896946505066407, -0.005737385664084495, 0.001099073827379631, -0.027648824907506885], [0.001323948576418868, -0.31686762422127346, -0.0014808258359561154, -0.021704346707501366, -0.0003009165302319491, -0.02034846553636771], [0.0010034677327982063, -0.005266648648109995, -0.001220399402414368, -0.09710253197240172, -0.0014255249103777726, -0.025277515333051094], [0.0007104378508337929, 0.1869256335585146, -0.000711866365555398, -0.06277959006340739, -0.0013009677861730512, 0.02499804536084492], [-0.0016798981401971698, 0.25087787373256726, -0.0001573062237095711, -0.03222752786389183, 0.0004274298391071592, 0.04094694158626547], [-0.00239421785225747, 0.13402761546757286, -7.31644653622546e-05, 0.015102526228811395, -0.0006867712352460431, 0.0033843058513825], [0.0011899307151238816, 2.82995286675497e-05, 0.00014823939348381458, 0.04727659810115824, -0.0015409333818899023, -0.034842644299186085], [0.0023438137232707264, -0.15854144205455956, -5.3561999573763046e-05, 0.01629049880681351, -0.0015626508028072535, -0.05674423583498765], [0.002760412248796478, -0.13648330488211424, 0.00029772531222950683, 0.038117297751993386, 0.002297452179028981, -0.005786366380515436], [0.001088223657631269, -0.20570669484161527, 0.000257854303313591, 0.030130892149902607, 0.0027867117010995776, -0.011339480960379853], [0.0005212475620676679, -0.13971328170697822, -0.00019369299945758297, -0.026938849879075494, 0.0026090392151106104, 0.022713500346204687], [-0.0008335652116017509, -0.051352082767754575, -0.0002707856326681376, -0.05437862497240019, -0.001109251375952858, 0.04161263837365674], [-0.0005013289558436674, -0.01747374458413382, 0.00013961013784289094, -0.055277061865664924, -0.0024458509920628918, 0.0020811883745480153], [-0.0033586172184686975, 0.11505607550398213, 0.00039461871669949913, -0.02568873837871457, -0.0016345716945320738, -0.02750395887639996]], "position7": [[0.3030583159376172, -25.98836052788016, 0.08746411973994378, -57.78336353244822, 0.444020176859713, -21.262064907924483], [0.4182979686269657, -17.079172432470514, 0.40620491167917766, -53.29790249719343, 0.43036328396197643, -20.191209984356888], [0.4836030991544793, -6.83265225315516, 0.3821756945478362, -48.42474695417524, 0.49885839494196066, -17.60583612906042], [0.47692744525800024, -3.525303910002794, 0.4631103217718049, -41.715917111719236, 0.4333253058300582, -11.849812313463362], [0.4967438990600222, -4.954928269481247, 0.4257046417786423, -28.747325618540216, 0.3510366789480268, -5.108425819628632], [0.47593832358687926, -3.032956222018279, 0.48442194015700535, -20.161597961002382, 0.2762314656447118, -0.4356094697555255], [0.4495178446014299, -3.0755127784092418, 0.49701849555625716, -23.208158723094225, 0.27011793128274514, -0.45982411755817854], [0.4255368731799197, -1.8082031241254901, 0.4731297336357077, -28.421760339302313, 0.3007234702018825, -1.8388273434786664], [0.4291946584696972, -1.5371712813103127, 0.4318803636540387, -30.10794305757875, 0.35422470225049657, -7.927942252853331], [0.4467647697927924, -0.40002309328333974, 0.3858458698063139, -32.54385344007489, 0.36946616469793414, -13.175387603006229], [0.4581028162488017, -0.4930772697832222, 0.35907790558999525, -33.56542277664799, 0.3868672812832899, -15.794424976956194], [0.4483155465073379, -0.8884083734509474, 0.3435198813812197, -36.84647323196332, 0.34406531009815755, -12.98632783599796], [0.43411798127724166, -1.4780603523669034, 0.3516400720553909, -37.82871979516268, 0.2636979326832146, -7.828227243658673], [0.4137052572806952, -2.5291938609879896, 0.386876783897951, -32.2360828681099, 0.23829924242821576, -4.940947215531372], [0.41331495406965174, -2.9989666655589344, 0.4262511436640561, -27.715424729160684, 0.2623905438041361, -4.411613266441021], [0.41548964469492056, -2.876543747380529, 0.467490886434312, -22.681903618704446, 0.36376617722383464, -5.043605653870325], [0.40182499677214395, -2.1842504588724228, 0.4662158590892899, -25.13074256859593, 0.4472941985705423, -7.4636871551107555], [0.410591762688665, -1.9010590998266812, 0.412070730064158, -25.80382018499986, 0.4886270037064146, -10.22280624564699], [0.40484699711150757, -1.8309099880904187, 0.37327042080692635, -29.617201597603817, 0.4542532800171375, -10.416074587898068], [0.41667490557815384, -2.0846308669555165, 0.3489979376395248, -34.158421742309514, 0.38753817459368145, -9.251494239293889], [0.39763222268546583, -2.6306504876981798, 0.382665437566267, -37.02867482266742, 0.3543325416216915, -7.447413126740087], [0.4025405470303741, -2.362361812828377, 0.4174007832601263, -37.709011709450934, 0.36000915095501135, -7.651196076668274], [0.4024876732133988, -1.7038229763647246, 0.4207610064074758, -34.53942282838625, 0.35024421450730325, -8.16018982575347], [0.38152586983804504, -1.8617597091292264, 0.4059648158335728, -28.526186417758673, 0.3538688173828323, -7.826056532943292], [0.3654926780721047, -1.746025535471905, 0.3795686195381329, -22.975674669204018, 0.34054500160103734, -6.810166873426842], [0.35019870348888565, -1.419030033076015, 0.3549658684811231, -18.734443653827064, 0.32064422002504706, -6.036388431819031], [0.3393799023994231, -1.0011134698659863, 0.3419260109996928, -16.199262839941838, 0.30802359485163794, -5.596218366834427], [0.3455256420072158, -0.9747757803373869, 0.35192939647358246, -16.53924587255278, 0.30550543849486467, -5.3633197639101065], [0.3576365520526054, -1.1468569639991082, 0.3633920385092862, -19.022448324904758, 0.3199647940902373, -5.745725909210588], [0.3672233920577317, -1.3537104260274013, 0.3713714041637246, -21.222060105564413, 0.3361426505758661, -6.167947280377383], [0.3731165421287486, -1.4255546275746567, 0.37882189662369964, -23.23399069398947, 0.3457069325917781, -6.524162388310489], [0.3686092447523841, -1.2417588796562502, 0.3772134439468715, -23.963554306803676, 0.3503312871967924, -6.32541127017515], [0.3567948981014595, -1.018303547169565, 0.3761947554402762, -23.69853639604019, 0.3455182496087579, -6.167174007594549], [0.3519196285380976, -0.8177113749505198, 0.3725077722979275, -23.302444487625447, 0.3377823969929891, -6.01692461115801], [0.3494384152610563, -0.7027634030528672, 0.3711017910759168, -22.96987352906133, 0.33176312385746703, -5.788512124763998], [0.3483815991876951, -0.6225869926082394, 0.37029166709867356, -22.122596208605643, 0.3283322288035177, -5.661947119702004], [0.3536578130754182, -0.9088247194478916, 0.36639822803830996, -21.31784455602461, 0.33111652410779663, -5.591231753232118], [0.359215378714133, -1.1978592366217367, 0.3617184873109688, -21.159687035370524, 0.33609237004990306, -5.526387103389851], [0.36412659937734776, -1.2985492755899417, 0.3591729643046058, -21.577245193421145, 0.3375283238778991, -5.746660983077933], [0.3682983068779677, -1.2487985042266294, 0.3595047115426412, -22.33665978420652, 0.3357840466511224, -6.11071025226075], [0.3689752074119811, -1.0336429890802006, 0.36370125759546623, -23.018691383410193, 0.32995537594824476, -6.272500303575612], [0.36078574383077433, -0.8170391271657176, 0.3701243061852763, -23.17867500435636, 0.327005599749395, -6.150108754078734], [0.353467226354423, -0.8085453580336974, 0.3725752149304764, -22.724477533417563, 0.3270903297484928, -5.862846316391005], [0.3495873456011907, -0.9586037332508999, 0.36939122277146674, -22.53651436178893, 0.33261513061854414, -5.910954902612147], [0.3534100079314682, -1.0363950301590485, 0.3630957661992498, -22.06226569805659, 0.33968005411968344, -5.975232537651571], [0.3541644523771917, -1.0325989343368769, 0.3575575849112439, -21.398653475176072, 0.343916231719759, -5.854937615585687], [0.3547238394084979, -0.8904371046558595, 0.35336079487001637, -20.84009637615033, 0.3420182815364495, -5.623774268623206], [0.35308367769065735, -0.7418759285524039, 0.3530008138256288, -20.52899492317793, 0.3357589820795835, -5.467351261769848], [0.35138102195254506, -0.6363429027266306, 0.35472010581319857, -20.439184437542007, 0.3289808583085836, -5.363719661951017], [0.3497474420173234, -0.6451039890915117, 0.3562599344145619, -20.5714211735975, 0.3279504345951255, -5.446475482913311], [0.3482842821813173, -0.8343581803865762, 0.3579058478050992, -20.950782130147456, 0.3296223019303951, -5.547873742232952], [0.34718691230431276, -0.9762988238578745, 0.3591402828480022, -21.23530284755992, 0.3308762024318473, -5.623922436722682], [0.34686840247678746, -1.0435861440945553, 0.35927011526417035, -21.322559244803863, 0.33127165527739144, -5.66328263018999], [0.34739813367941297, -1.0510460727505169, 0.3585116621493432, -21.096786690257144, 0.3310857757992773, -5.613885766259678], [0.3484235810792205, -0.951475633713863, 0.35766664001740384, -20.86295436193429, 0.32990838474177125, -5.5607935187643545], [0.3491912386974878, -0.8360473222327446, 0.3570888512574913, -20.749187625663833, 0.3289512217612872, -5.517176694673174], [0.3491058961734542, -0.7528252956618325, 0.35724576561637694, -20.77695577570697, 0.32936595882036007, -5.493814321296067], [0.3488120225149883, -0.731119660428668, 0.35780324853616835, -20.869834310836627, 0.3301497081700517, -5.512438032366921], [0.34837315985965955, -0.7836994558497384, 0.3583472020377455, -20.97054902993952, 0.3311897511104387, -5.546220077116056], [0.3480003894331313, -0.8614059132363026, 0.35865646566986287, -21.017894558070157, 0.3320322155481022, -5.606139243654226]], "velocity7": [[0.14311400492638526, 0.46124137132434695, 0.38080853407058146, 0.9932127016772543, 0.23185401865454092, 0.35530161679048833], [0.11523965268934856, 8.909188095409645, 0.3187407919392339, 4.485461035254794, 0.12561653917831062, 1.0708549235675928], [0.09809893221855495, 10.246520179315354, 0.21161939377298616, 4.873155543018184, 0.06849511097998422, 2.585373855296469], [0.03946945558752044, 10.357956163157954, 0.15471398368035888, 6.708829842456003, -0.06553308911190248, 5.756023815597059], [0.01981645380202197, 8.480232179484041, 0.11118503644955277, 12.968591493179021, -0.08228862688203134, 6.74138649383473], [-0.02080557547314292, 7.987884491499526, 0.08987341806435234, 8.585727657537834, -0.07480521330331502, 4.672816349873107], [-0.026420478985449372, 6.108469000427521, 0.012596555399251814, -3.0465607620918433, -0.006113534361966636, -0.024214647802653033], [-0.02398097142151024, 4.883715902534732, -0.023888761920549426, -5.213601616208089, 0.030605538919137365, -1.3790032259204879], [0.0036577852897775277, 3.345374405435803, -0.04124936998166902, -1.6861827182764388, 0.05350123204861407, -6.089114909374665], [0.01757011132309522, 1.9371943745936524, -0.04603449384772477, -2.4359103824961394, 0.015241462447437563, -5.247445350152897], [0.011338046456009337, 0.8931003630665619, -0.026767964216318656, -1.0215693365730978, 0.017401116585355758, -2.6190373739499657], [-0.009787269741463798, -0.3953311036677251, -0.015558024208775563, -3.2810504553153295, -0.04280197118513235, 2.808097140958233], [-0.014197565230096246, -0.5896519789159561, 0.008120190674171168, -0.9822465631993524, -0.08036737741494292, 5.158100592339287], [-0.02041272399654645, -1.0511335086210865, 0.03523671184256011, 5.592636927052777, -0.025398690254998857, 2.887280028127301], [-0.0003903032110434586, -0.46977280457094506, 0.03937435976610508, 4.520658138949213, 0.024091301375920367, 0.529333949090351], [0.002174690625268823, 0.12242291817840573, 0.041239742770255966, 5.033521110456237, 0.10137563341969852, -0.6319923874293042], [-0.013664647922776605, 0.6922932885081061, -0.001275027345022113, -2.448838949891486, 0.0835280213467077, -2.42008150124043], [0.008766765916521022, 0.28319135904574166, -0.054145129025131904, -0.6730776164039309, 0.041332805135872286, -2.7591190905362337], [-0.0057447655771574214, 0.07014911173626254, -0.038800309257231665, -3.813381412603958, -0.03437372368927712, -0.19326834225107925], [0.01182790846664627, -0.2537208788650976, -0.02427248316740152, -4.541220144705694, -0.06671510542345602, 1.1645803486041792], [-0.019042682892688012, -0.5460196207426634, 0.03366749992674219, -2.8702530803579083, -0.033205632971989946, 1.8040811125538019], [0.004908324344908312, 0.268288674869803, 0.03473534569385931, -0.6803368867835116, 0.005676609333319868, -0.20378294992818718], [-5.287381697530874e-05, 0.6585388364636524, 0.0033602231473495413, 3.169588881064686, -0.009764936447708119, -0.508993749085196], [-0.020961803375353735, -0.15793673276450174, -0.014796190573902999, 6.013236410627579, 0.003624602875529065, 0.3341332928101781], [-0.016033191765940338, 0.11573417365732144, -0.026396196295439853, 5.550511748554654, -0.013323815781794954, 1.0158896595164502], [-0.015293974583219083, 0.32699550239588987, -0.024602751057009833, 4.241231015376952, -0.019900781575990283, 0.7737784416078107], [-0.010818801089462558, 0.4179165632100289, -0.013039857481430316, 2.535180813885228, -0.012620625173409106, 0.44017006498460354], [0.0061457396077926885, 0.026337689528599426, 0.010003385473889702, -0.3399830326109432, -0.002518156356773246, 0.23289860292432038], [0.012110910045389623, -0.17208118366172137, 0.011462642035703753, -2.4832024523519767, 0.01445935559537264, -0.38240614530048184], [0.009586840005126275, -0.20685346202829324, 0.007979365654438396, -2.1996117806596556, 0.01617785648562881, -0.4222213711667957], [0.005893150071016946, -0.07184420154725532, 0.007450492459975011, -2.0119305884250545, 0.009564282015911989, -0.35621510793310585], [-0.0045072973763645415, 0.18379574791840655, -0.0016084526768281471, -0.7295636128142059, 0.004624354605014329, 0.1987511181353394], [-0.011814346650924599, 0.22345533248668525, -0.001018688506595304, 0.26501791076348535, -0.004813037588034536, 0.1582372625806003], [-0.004875269563361848, 0.2005921722190451, -0.003686983142348741, 0.3960919084147412, -0.0077358526157687724, 0.15024939643653906], [-0.0024812132770412904, 0.1149479718976526, -0.001405981222010703, 0.33257095856411467, -0.006019273135522069, 0.22841248639401202], [-0.0010568160733611855, 0.08017641044462788, -0.0008101239772432016, 0.8472773204556903, -0.0034308950539493344, 0.12656500506199353], [0.005276213887723107, -0.2862377268396522, -0.0038934390603635833, 0.8047516525810334, 0.00278429530427892, 0.07071536646988619], [0.005557565638714786, -0.28903451717384504, -0.004679740727341187, 0.15815752065408686, 0.004975845942106408, 0.06484464984226695], [0.004911220663214736, -0.10069003896820514, -0.002545523006362951, -0.417558158050622, 0.001435953827996066, -0.22027387968808199], [0.004171707500619947, 0.04975077136331234, 0.00033174723803537317, -0.7594145907853769, -0.0017442772267767326, -0.36404926918281744], [0.0006769005340133659, 0.21515551514642878, 0.00419654605282503, -0.6820315992036714, -0.005828670702877652, -0.16179005131486113], [-0.008189463581206733, 0.216603861914483, 0.006423048589810062, -0.1599836209461694, -0.0029497761988497334, 0.1223915494968773], [-0.007318517476351318, 0.008493769132020202, 0.0024509087452000765, 0.4541974709387986, 8.472999909775638e-05, 0.28726243768772874], [-0.0038798807532323394, -0.15005837521720244, -0.0031839921590096653, 0.18796317162863058, 0.005524800870051354, -0.04810858622114227], [0.0038226623302775077, -0.07779129690814866, -0.006295456572216914, 0.4742486637323435, 0.0070649235011393235, -0.06427763503942424], [0.0007544444457234741, 0.0037960958221716634, -0.00553818128800591, 0.663612222880515, 0.004236177600075529, 0.12029492206588409], [0.0005593870313062041, 0.14216182968101745, -0.00419679004122754, 0.5585570990257392, -0.0018979501833095132, 0.23116334696248098], [-0.0016401617178405472, 0.1485611761034556, -0.00035998104438753325, 0.31110145297240294, -0.006259299456865964, 0.1564230068533583], [-0.0017026557381122631, 0.10553302582577329, 0.0017192919875697573, 0.08981048563592409, -0.006778123770999891, 0.10363159981883074], [-0.0016335799352216762, -0.00876108636488109, 0.00153982860136331, -0.13223673605549247, -0.0010304237134580493, -0.08275582096229364], [-0.0014631598360060755, -0.18925419129506446, 0.0016459133905373446, -0.3793609565499561, 0.0016718673352695728, -0.10139825931964132], [-0.0010973698770045566, -0.14194064347129834, 0.0012344350429030085, -0.2845207174124671, 0.0012539005014521795, -0.07604869448973099], [-0.0003185098275252958, -0.06728732023668085, 0.00012983241616815915, -0.08725639724394259, 0.00039545284554416015, -0.039360193467306986], [0.0005297312026255262, -0.00745992865596163, -0.0007584531148271139, 0.22577255454671757, -0.00018587947811416736, 0.04939686393031198], [0.0010254473998075235, 0.09957043903665384, -0.0008450221319393621, 0.23383232832285328, -0.0011773910575060037, 0.05309224749532293], [0.0007676576182672785, 0.1154283114811184, -0.0005777887599125476, 0.11376673627045525, -0.0009571629804840393, 0.043616824091180645], [-8.534252403358229e-05, 0.08322202657091204, 0.00015691435888567516, -0.027768150043137776, 0.0004147370590728731, 0.023362373377107483], [-0.00029387365846596095, 0.021705635233164544, 0.0005574829197914159, -0.09287853512965832, 0.0007837493496915857, -0.018623711070854254], [-0.0004388626553287358, -0.05257979542107043, 0.0005439535015771299, -0.10071471910289401, 0.001040042940387008, -0.03378204474913421], [-0.00037277042652828906, -0.07770645738656412, 0.0003092636321173509, -0.047345528130639615, 0.0008424644376635185, -0.05991916653817082]], "position8": [[0.47151455992785746, -74.2287448374727, 0.33550525872477166, -70.05989982654621, 0.15181808376069394, -83.0231613261133], [0.07008329064003838, -73.96040007732175, 0.3073362467893266, -56.75797874209746, 0.25460084334986727, -83.49800564338054], [0.44912748258655577, -70.70755432587805, 0.44110869151333587, -36.800588817703385, 0.37209711752926117, -80.8403131556904], [0.2708925844086829, -68.198545826213, 0.3831508971190053, -21.79629845416656, 0.46233092370370243, -79.81783156082689], [0.4583743299465093, -66.46218650568643, 0.48388138333351716, -10.884740905168035, 0.4827616706546458, -79.95509995717366], [0.3495222857069884, -65.59113119636878, 0.4432700462786888, -8.695171756254581, 0.48886086239453863, -81.69186976287108], [0.4408289606684108, -65.96117798556038, 0.49158576715902846, -13.430240349447207, 0.48072933791413036, -83.01688995186923], [0.4027010079330635, -67.03840007597725, 0.4675633856685958, -17.380647327139084, 0.47260033386653355, -83.16756241443301], [0.4357630516375042, -64.63938355639219, 0.4918136067786206, -19.931973482107242, 0.47117247871491313, -82.13657107507906], [0.4274706031358265, -63.01206976336979, 0.49334492624085624, -22.608672290679742, 0.4724612090986284, -81.05396428719209], [0.4563028697192828, -61.85116089229541, 0.47920879892178164, -22.71086334845015, 0.47557853502664965, -81.2528226576567], [0.45465339832604745, -59.98437921772909, 0.4601211752351296, -24.232147518269848, 0.4777505824098518, -82.61168869241509], [0.4699933317055942, -59.03098161088664, 0.4557096831797654, -26.6252499479736, 0.4796982621022964, -83.79195093598814], [0.473155822063153, -58.326288140231135, 0.45816587473230364, -28.85585697168416, 0.4813722275066155, -84.83336134980772], [0.4840469746202727, -58.322388877689804, 0.4636281023054592, -30.411118118056752, 0.4821440586673121, -85.07281253214047], [0.4848476554311747, -58.75256653247282, 0.4679913224906089, -30.869478346320808, 0.48269059597299957, -84.94442313059771], [0.4938084132000471, -59.217980515620745, 0.4713774563193117, -30.233059302883944, 0.482782910326988, -84.83939046446257], [0.49485230954534376, -59.61016913873909, 0.47226728798657824, -29.247867030587884, 0.48207083358603725, -84.6847324565117], [0.49825133397374355, -59.444324198691135, 0.47307187672258494, -28.513777154128558, 0.4828579184089829, -84.42381332801158], [0.49910091713666693, -59.39003048727876, 0.4749005185540009, -28.199189078346762, 0.48488347686927, -84.45324163261473], [0.4971135728518697, -59.46130617960426, 0.4769914237677605, -28.146537237408197, 0.4865060671946822, -84.49060704918897], [0.49562306463827177, -59.51476294884838, 0.47855960267808023, -28.107048356704272, 0.48772300993874135, -84.51863111161964], [0.4945051834780733, -59.55485552578147, 0.47973573686082, -28.07743169617633, 0.4886357169967857, -84.53964915844264], [0.4941159943667671, -59.56517802418626, 0.4798230571756524, -28.074092655171317, 0.48891717445054844, -84.54868473882415], [0.4954046321351431, -59.59640104640146, 0.4822895236437246, -28.086686374751316, 0.49123687871161764, -84.54546069407283], [0.49721983788347146, -59.6371281035989, 0.4840012333925753, -28.10930983751331, 0.49289280728957446, -84.53525849556583], [0.498638121864888, -59.6766615470633, 0.48677120539990376, -28.132273091930966, 0.4953956870689397, -84.52908920783513], [0.4997243300614132, -59.718447505393335, 0.4893580978639702, -28.083516391058552, 0.4976626799843984, -84.52136866027992], [0.49946041549965203, -59.84681665879501, 0.4916970350125336, -27.999452767969682, 0.49992533937283046, -84.4678960479806], [0.4997714744081392, -59.878817412837705, 0.4923369489950218, -27.978311695930728, 0.4986633745842797, -84.46530133497723], [0.4996245419832456, -59.99136626739509, 0.49244973319379115, -27.87951321563938, 0.49992457452276645, -84.46466314053245], [0.49987814180007784, -60.1014924915909, 0.49140544364430816, -27.899631828129266, 0.4997050531842768, -84.52355196744293], [0.4997721980296639, -60.2209680058544, 0.4906238940488609, -27.921751340890797, 0.4998711260230686, -84.57586470494302], [0.4999607989208239, -60.258170748050134, 0.4906947924384958, -27.92970493181776, 0.499911058672844, -84.53437946717425], [0.4998550526610578, -60.257478145203514, 0.49189190522738496, -27.871870619434148, 0.4997691427802391, -84.46459198054708], [0.4999998007198451, -60.17367791629743, 0.4926538500477124, -27.824977397747485, 0.49962373972191054, -84.39693663474036], [0.49995180947494866, -60.09934200835716, 0.4932731528222934, -27.79414876667186, 0.49953235970582116, -84.36032999550329], [0.49996815567120434, -60.06357588267776, 0.4937325451252032, -27.76152094854141, 0.49946362468779304, -84.34658224141745], [0.4999787241877929, -60.064919531993276, 0.4940490789285512, -27.77738177602731, 0.4995492364580864, -84.33775058697779], [0.4999868918787458, -60.13305970224704, 0.49420059105616787, -27.806625217001198, 0.49971073465542065, -84.33238461518305], [0.4999770006524119, -60.17856431777465, 0.49408611990913526, -27.814450685679898, 0.499846357909078, -84.32165333046828], [0.49996824799046946, -60.19931798291366, 0.4938152472594497, -27.795296803074205, 0.4998745477621852, -84.30169531114406], [0.4999616834940126, -60.21488323176792, 0.49361209277218554, -27.780931391119935, 0.4998956901520156, -84.2867267966509], [0.4999515700096313, -60.217455787037025, 0.4930504817365909, -27.788508364609633, 0.4998478206283452, -84.27857597303623], [0.49991710184191374, -60.21523679054029, 0.4924126493393174, -27.823647398856945, 0.4995088869733507, -84.28962120076373], [0.4998713361886484, -60.2095583366846, 0.49188377442439557, -27.849836746764446, 0.4992727185112023, -84.30093198469321], [0.49985363065518146, -60.20101360963257, 0.4915038589901843, -27.858470843567954, 0.49931150024886617, -84.31179519425407], [0.4998543545262269, -60.19299616299744, 0.4912218848892021, -27.849182240048684, 0.4993533576748384, -84.3193309278473], [0.49987027457074185, -60.18589029243846, 0.49112463587326566, -27.83908708249221, 0.49938858102566924, -84.31888200682077], [0.4998757488880864, -60.18333456626663, 0.49143784188602463, -27.83709357934087, 0.4993827366706489, -84.31626580172706], [0.49988486114949754, -60.18099906149384, 0.49182675149464306, -27.833006260974503, 0.4994239829988271, -84.31173298099824], [0.49989531318728625, -60.179071231159405, 0.49212356148723263, -27.829251922383843, 0.4994584029167364, -84.30608656269786], [0.49990350078507617, -60.17786139269392, 0.49214344593981113, -27.824743120464593, 0.4994909776108117, -84.30359863167747], [0.49990944866558584, -60.17826005315836, 0.4920362575908996, -27.821733953136146, 0.49949064383420577, -84.30472581202491], [0.499908431812237, -60.18071178243474, 0.49187761594038965, -27.821963573136234, 0.49953721924550204, -84.30808062594308], [0.4999141549340315, -60.18371926801291, 0.49177736565256, -27.816931484670512, 0.4995919063798807, -84.31015376900827], [0.49992176014941303, -60.1856763554878, 0.4917560347330581, -27.812870947612744, 0.49963063142355557, -84.31112616874059], [0.49992760348463694, -60.18542186644165, 0.4917913958500307, -27.812582370418248, 0.4996242943074645, -84.31111553269906], [0.4999319031110643, -60.184816630255455, 0.49185288735923444, -27.809248813930196, 0.49961596911380873, -84.30946378008603], [0.4999347056807501, -60.184251030580874, 0.4919076741992488, -27.805744577721217, 0.499609739690607, -84.30740722773015]], "velocity8": [[0.6160509038302555, 0.6710238175924997, 0.5335968430380637, 0.07786059072011153, 0.08213125978542424, 0.013890516022958765], [0.45840214943210417, 0.2683447601509593, 0.3571584944859017, 13.301921084448756, 0.10278275958917332, -0.4748443172672341], [0.3790441919465174, 3.2528457514436937, 0.25155506169733755, 19.95738992439407, 0.11749627417939389, 2.657692487690147], [0.27997993300476137, 2.509008499665036, 0.1757404113676588, 15.004290363536827, 0.09023380617444127, 1.0224815948635007], [0.27073308564480775, 1.7363593205265782, 0.13296771954747758, 10.911557548998525, 0.054907405641651745, -0.13726839634677368], [0.19210338434650231, 0.8710553093176587, 0.07284857038779403, 2.1895691489134537, 0.028377466950815507, -1.7367698056974272], [0.20964875362460084, -0.3700467891916099, 0.06514418656228274, -4.735068593192626, -0.00813152448040829, -1.3250201889981479], [0.15647003139852572, -1.0772220904168737, 0.0408508471723758, -3.9504069776918778, -0.00812900404759679, -0.15067246256377229], [0.16153594042943228, 2.3990165195850652, 0.02425022111002485, -2.55132615496816, -0.0014278551516204272, 1.0309913393539463], [0.13676634522666928, 1.6273137930224038, 0.014841466980523141, -2.6766988085724996, 0.001288730383715257, 1.0826067878869767], [0.11622652714489068, 1.1609088710743798, -0.01413612731907459, -0.10219105777040927, 0.0031173259280212516, -0.19885837046460453], [0.08904373195466973, 1.8667816745663175, -0.019087623686652053, -1.521284169819698, 0.002172047383202167, -1.3588660347583918], [0.07535326996835831, 0.9533976068424513, -0.004411492055364182, -2.3931024297037533, 0.0019476796924445695, -1.180262243573055], [0.0568508462312528, 0.7046934706555062, 0.0024561915525382226, -2.2306070237105597, 0.0016739654043191076, -1.0414104138195797], [0.04279720331657434, 0.0038992625413324933, 0.00546222757315558, -1.5552611463725898, 0.0007718311606965803, -0.2394511823327513], [0.031105369948552595, -0.4301776547830143, 0.004363220185149699, -0.4583602282640563, 0.0005465373056875031, 0.12838940154276232], [0.021343931368778206, -0.46541398314792554, 0.003386133828702859, 0.6364190434368636, 9.231435398844839e-05, 0.10503266613513904], [0.011339277254609195, -0.39218862311834657, 0.0008898316672665456, 0.9851922722960607, -0.0007120767409507474, 0.15465800795086457], [0.006896356480912717, 0.16584494004795203, 0.0008045887360067166, 0.7340898764593244, 0.0007870848229456489, 0.26091912850011456], [0.002647748889589492, 0.0542937114123774, 0.0018286418314159437, 0.3145880757817945, 0.0020255584602871524, -0.02942830460316448], [-0.001987344284797247, -0.07127569232549932, 0.0020909052137596173, 0.052651840938565314, 0.0016225903254121865, -0.03736541657423445], [-0.0014905082135979351, -0.05345676924412449, 0.001568178910319713, 0.039488880703923986, 0.0012169427440591398, -0.028024062430675838], [-0.0011178811601984513, -0.04009257693309337, 0.0011761341827397848, 0.02961666052794299, 0.0009127070580443548, -0.021018046823006876], [-0.0003891891113061781, -0.010322498404792137, 8.73203148323884e-05, 0.0033390410050125486, 0.00028145745376273316, -0.009035580381504253], [0.0012886377683759703, -0.03122302221519785, 0.002466466468072247, -0.012593719580001434, 0.0023197042610691855, 0.003224044751316724], [0.001815205748328384, -0.040727057197437425, 0.0017117097488506495, -0.022623462761993472, 0.001655928577956827, 0.010202198506999672], [0.0014182839814165296, -0.03953344346440099, 0.0027699720073284632, -0.022963254417655486, 0.002502879779365274, 0.006169287730701771], [0.0010862081965252136, -0.041785958330041624, 0.0025868924640664826, 0.04875670087241313, 0.0022669929154586544, 0.007720547555202436], [0.000815254438934774, -0.12836915340167288, 0.0023389371485633597, 0.08406362308886972, 0.002411980642771114, 0.053472612299310114], [0.0007681100922087748, -0.03200075404269801, 0.000639913982488172, 0.021141072038954396, 0.0014112860428898283, 0.0025947130033699434], [0.0006039836086152906, -0.11254885455738142, 0.00011278419876936991, 0.09879848029134561, 0.0012611999384867661, 0.0006381944447757665], [0.0004973162166765979, -0.11012622419581772, -0.001044289549482986, -0.02011861248988514, 0.00037037229295669243, -0.05888882691047936], [0.00034966017025824886, -0.11947551426349678, -0.0007815495954472318, -0.022119512761531426, 0.00016607283879176268, -0.05231273750008447], [0.00026700304951221776, -0.037202742195731185, 7.089838963488248e-05, -0.007953590926963315, 3.9932649775396666e-05, 0.041485237768764255], [0.00018414841811829053, 0.0006926028466191989, 0.0011971127888891543, 0.05783431238361182, -0.00014191589260492552, 0.0697874866271655], [0.00014474805878733193, 0.08380022890608681, 0.0007619448203274178, 0.04689322168666191, -0.00014540305832852978, 0.06765534580672584], [4.838980520625608e-05, 0.0743359079402665, 0.0006193027745809998, 0.03082863107562475, -9.138001608939053e-05, 0.036606639237061485], [1.634619625568562e-05, 0.03576612567940446, 0.0004593923029098167, 0.032627818130449605, -6.87350180281301e-05, 0.013747754085847943], [1.0568516588535388e-05, -0.0013436493155154251, 0.00031653380334800175, -0.01586082748589783, 8.561177029336877e-05, 0.008831654439661465], [8.167690952894509e-06, -0.06814017025376176, 0.0001515121276166568, -0.02924344097388914, 0.00016149819733424448, 0.005365971794750293], [-9.891226333905742e-06, -0.04550461552760876, -0.00011447114703262419, -0.007825468678699531, 0.00013562325365734518, 0.010731284714767322], [-8.752661942449552e-06, -0.02075366513900899, -0.0002708726496855462, 0.019153882605693087, 2.818985310721628e-05, 0.019958019324214333], [-6.5644964568371644e-06, -0.015565248854256742, -0.00020315448726415967, 0.014365411954269814, 2.114238983041221e-05, 0.01496851449316075], [-1.011348438128183e-05, -0.0025725552691021284, -0.0005616110355946771, -0.007576973489698018, -4.786952367041587e-05, 0.008150823614674818], [-3.446816771755356e-05, 0.0022189964967382135, -0.0006378323972734873, -0.03513903424730999, -0.0003389336549944831, -0.011045227727506872], [-4.576565326537885e-05, 0.005678453855685607, -0.0005288749149217935, -0.026189347907500465, -0.00023616846214842929, -0.011310783929469907], [-1.7705533466901954e-05, 0.00854472705203383, -0.00037991543421129706, -0.008634096803506488, 3.8781737663858416e-05, -0.010863209560861852], [7.238710454618547e-07, 0.008017446635126626, -0.00028197410098220463, 0.0092886035192693, 4.1857425972247936e-05, -0.007535733593224639], [1.5920044514952017e-05, 0.007105870558981394, -9.724901593642624e-05, 0.010095157556472844, 3.522335083082027e-05, 0.00044892102652950875], [5.474317344526861e-06, 0.0025557261718297496, 0.0003132060127589831, 0.0019935031513403506, -5.844355020318555e-06, 0.0026162050937146427], [9.112261411123573e-06, 0.0023355047727885397, 0.0003889096086184109, 0.004087318366367124, 4.1246328178208815e-05, 0.004532820728811716], [1.045203778869892e-05, 0.0019278303344410096, 0.0002968099925895837, 0.003754338590660368, 3.4419917909256515e-05, 0.00564641830038453], [8.187597789916565e-06, 0.0012098384654874827, 1.9884452578512496e-05, 0.0045088019192515314, 3.257469407531053e-05, 0.0024879310203874223], [5.947880509666792e-06, -0.00039866046443869996, -0.00010718834891152378, 0.003009167328445802, -3.3377660590059913e-07, -0.0011271803474330244], [-1.0168533488344064e-06, -0.0024517292763792144, -0.00015864165050993753, -0.00022962000008920971, 4.657541129624718e-05, -0.0033548139181589086], [5.723121794534339e-06, -0.0030074855781680944, -0.0001002502878296499, 0.005032088465720641, 5.468713437869186e-05, -0.0020731430651901883], [7.6052153815262584e-06, -0.00195708747489379, -2.1330919501862706e-05, 0.004060537057768791, 3.872504367486161e-05, -0.0009723997323152211], [5.843335223924498e-06, 0.0002544890461465416, 3.536111697253927e-05, 0.00028857719449764947, -6.33711609102731e-06, 1.063604151930542e-05], [4.299626427316461e-06, 0.0006052361861991141, 6.149150920377756e-05, 0.0033335564880516157, -8.325193655804824e-06, 0.0016517526130272833], [2.8025696858408205e-06, 0.0005655996745819774, 5.4786840014346134e-05, 0.0035042362089803486, -6.2294232017220835e-06, 0.00205655235587667]], "position9": [[0.2594857040773779, -96.25479391775146, 0.4670746397314334, -19.832845611444014, 0.003714284079672281, -78.61236107943569], [0.21797334135536017, -95.03917201568332, 0.36223396951319464, -20.077463025294016, 0.4180774228179409, -77.3795611511995], [0.3837362855375931, -86.4379634149821, 0.4731567927617818, -22.715341462029713, 0.1626194659930228, -75.90756259339524], [0.37134087920502723, -74.88699772072938, 0.47684107127800435, -24.424754490734443, 0.40902672399170914, -76.03792535301203], [0.42943590615752836, -65.72691298833479, 0.49029954017632704, -25.972115516295137, 0.27095888995529493, -78.20109677731713], [0.42871460822230234, -60.63414141443114, 0.46252523978379256, -26.82536057016983, 0.4466701205579714, -80.16109348910173], [0.4629382058330863, -59.5352734021637, 0.43585646219761814, -27.163338558560827, 0.350118617291426, -82.24279463844604], [0.470087527560901, -59.332965391841384, 0.42138594149789727, -27.06623390750445, 0.47499700370361864, -83.9963511609829], [0.47968177248458943, -59.18123438409964, 0.4105330509731066, -26.99340541921217, 0.3938397120426649, -85.31151855288553], [0.4844385643907597, -59.106339002100015, 0.4075673143714891, -26.977453221385268, 0.46000945499665913, -86.22270050467104], [0.4934840174719649, -59.17297125569447, 0.4089935683583109, -27.01083783064893, 0.4175460154088081, -86.28684509411234], [0.4994525030943556, -59.269360168493506, 0.4144955137931225, -27.04490148628706, 0.4617675198457759, -84.35371272841076], [0.49190438067201564, -59.354277107829624, 0.43336206537476146, -27.66275112324369, 0.43535287837404657, -82.78956174704206], [0.4795460548446813, -59.46534990921788, 0.45181122195804263, -28.03614464277918, 0.4808588232436878, -82.12753738465527], [0.46904512438030965, -59.54934804194523, 0.46835512004825175, -28.395675538811915, 0.45641256529090835, -81.79543028835515], [0.46280275183515035, -59.5733752837329, 0.47668582435164825, -28.660760141917173, 0.4799390649724734, -82.61311228054264], [0.46100619537739757, -59.543921523050926, 0.47996120603119713, -28.657759348888284, 0.47197830257119155, -83.66186013547193], [0.4696795030114735, -59.47939804111683, 0.46774810967006825, -28.41537643660537, 0.4875354632759875, -84.45142833114627], [0.4848732970607457, -59.13933606463655, 0.4554956275552577, -28.233115187753494, 0.48432839180052556, -84.13565731328686], [0.4945027470696329, -59.18386366395196, 0.4552826035994007, -28.185804081511993, 0.49453054915108485, -83.87579566872445], [0.4996149700667778, -59.564662742238994, 0.4618881122317184, -28.21904787633647, 0.49028535794232175, -84.00493790990977], [0.49848607881007945, -59.67246007107992, 0.47101285705762347, -28.233281118836867, 0.49859024511219663, -84.16113456384196], [0.49870156212249045, -59.748920221700374, 0.4807584611470943, -28.194470643406163, 0.49324816848758113, -84.33335270059005], [0.49776563659739154, -59.709797545272814, 0.4875417481377683, -28.14983898825722, 0.49744070905339277, -84.54369532162681], [0.49706369245356735, -59.68045553795214, 0.49262921338077376, -28.116365246895512, 0.49941488552224855, -84.70145228740438], [0.4970173141471875, -59.67622939022117, 0.49417035069048365, -28.11708605669804, 0.49865907562830547, -84.75524360025851], [0.4970836285301572, -59.68656594811274, 0.492898245170301, -28.136135301133226, 0.499247230934417, -84.6976862116665], [0.4979544563167001, -59.80296600556114, 0.49033717363417606, -28.11183637807399, 0.49898698821967463, -84.5647877167176], [0.4991086955529565, -59.882987088578034, 0.48747470945923665, -28.081256392213163, 0.4984596291402024, -84.41529973069238], [0.49986856473028485, -59.888379638411905, 0.4853921364994687, -28.08157470123676, 0.4974162216160859, -84.34148847226042], [0.49954205332914625, -59.9108998198346, 0.4847531687687628, -28.073692588136435, 0.4967553555790999, -84.34943160826384], [0.4996111375911948, -59.92974579175388, 0.48785392431476704, -28.026780486733454, 0.4965653457213497, -84.37358586449359], [0.4997704893602402, -60.04542923034199, 0.4903533448438874, -27.89431833694209, 0.4977510122836452, -84.39656900123096], [0.4999052870203836, -60.20692704704628, 0.49293204817860686, -27.79231785355196, 0.49886860233398167, -84.40888807719797], [0.49995639839296413, -60.28549169893279, 0.4943778573548564, -27.727845664002075, 0.49957221659607126, -84.4132163849088], [0.49996022592383227, -60.295596963200545, 0.4949221581172383, -27.71148447645758, 0.4996397876588858, -84.40959192140916], [0.499874467726829, -60.262451746557154, 0.49482952834747984, -27.71169660159215, 0.4992578851293084, -84.39844491375239], [0.49981230613557037, -60.16540985395137, 0.4927871946318962, -27.792218038438502, 0.49878698345871203, -84.3880857947392], [0.49978775980102297, -60.0958071040672, 0.4905958383747098, -27.871484064067566, 0.4983984880045164, -84.35942261361228], [0.4997689113818341, -60.091623850138824, 0.48898669455175725, -27.93247476642894, 0.4983669295805234, -84.37115073120022], [0.499786508478952, -60.11599313384607, 0.48873669942730685, -27.954403271014936, 0.49855887990241154, -84.35846635076959], [0.4998019922053486, -60.17640251909349, 0.4898715612192098, -27.930610769530045, 0.49876023913937845, -84.32349786665753], [0.49982906307483155, -60.19573497085388, 0.49171469548982805, -27.848690679482473, 0.49910857774819456, -84.29675933728201], [0.49984936622694376, -60.21023430967416, 0.49309704619279177, -27.787250611946796, 0.49936983170480664, -84.27670544025037], [0.4998617880983077, -60.21165024319101, 0.4937533494800488, -27.77098933357846, 0.4994255824500906, -84.27844739852077], [0.4998584283644464, -60.206006428291936, 0.49296007618430787, -27.78402420294841, 0.4993854209109441, -84.28679503029514], [0.4998534464351346, -60.19060926089959, 0.4921664903266174, -27.82081528432373, 0.4993464581286543, -84.297420909103], [0.4998516849221225, -60.176933093126, 0.4912931647247697, -27.853444741755712, 0.4992729313520537, -84.30799079962908], [0.4998483895054896, -60.17406937467133, 0.49082407888645435, -27.866620685774222, 0.4991838976845714, -84.31118460145969], [0.4998581068738697, -60.1818586070074, 0.4908279131380625, -27.858312864212976, 0.499146375327209, -84.30822417248042], [0.49986676438049776, -60.187338674785174, 0.49120278238663745, -27.844409118568436, 0.4991868970276001, -84.30172874546906], [0.49987562194451257, -60.19038121067789, 0.4917635750819121, -27.831615945136907, 0.4993632460574864, -84.29546779344719], [0.49988398695179637, -60.1883647522016, 0.49220647816790675, -27.819601916240927, 0.49957616206500494, -84.29433919095219], [0.4998916956362639, -60.18548425771674, 0.4923998784480725, -27.812026842403064, 0.49973687567170777, -84.29527441337669], [0.4999059019492893, -60.183912168938264, 0.49228792265032373, -27.808338162695126, 0.4996740389800669, -84.30064201984553], [0.49992257358766207, -60.18370317103384, 0.49200627533660296, -27.811192406997293, 0.49957136276482583, -84.30510564876994], [0.4999190483317062, -60.183924707370636, 0.491718512754677, -27.82152777057293, 0.4994805004600386, -84.30725971308549], [0.4999182867134949, -60.18418999406788, 0.49156062837078907, -27.828645217999565, 0.4994214477842403, -84.30858567379573], [0.4999185210169218, -60.18437394047752, 0.49145237696911737, -27.829732849663873, 0.4994630170547817, -84.30916628486952], [0.4999220585101717, -60.18449974287232, 0.4914548757890554, -27.816486020895503, 0.4995347141742155, -84.30877531582068]], "velocity9": [[0.6891184090314219, 0.9057872306733814, 0.4115408749911639, 0.3915714086358314, 0.6367142819740172, 0.40770708593295324], [0.5225409545672619, 1.2156219020681358, 0.1706913907553719, -0.24461741385000235, 0.5782082931023869, 1.2327999282361841], [0.39829037310704674, 8.601208600701222, 0.11092282324858717, -2.637878436735698, 0.4193031111890363, 1.4719985578042492], [0.2449228352573797, 11.550965694252707, 0.050002135960213856, -1.7094130287047304, 0.4283538100152681, -0.13036275961679278], [0.19922321463744447, 9.160084732394601, 0.01345846889832272, -1.5473610255606949, 0.3200143860529959, -2.163171424305107], [0.14184948562016933, 5.092771573903644, -0.027774300392534482, -0.8532450538746927, 0.28237098948673367, -1.959996711784602], [0.10834718594461139, 1.0988680122674386, -0.02666877758617441, -0.33797798839099596, 0.2032112621506026, -2.081701149344317], [0.06697426660601272, 0.20230801032232282, -0.014470520699720876, 0.09710465105637547, 0.1748843790049554, -1.7535565225368486], [0.05023069995450954, 0.1517310077417421, -0.010852890524790656, 0.07282848829228161, 0.13116328425371654, -1.3151673919026363], [0.0358796631246508, 0.07489538199962312, -0.0029657366016175336, 0.015952197826901965, 0.14615083296067605, -0.9111819517855061], [0.022077418137275324, -0.06663225359445292, 0.0014262539868218258, -0.033384609263662726, 0.12244452959453282, -0.06414458944130241], [0.00706347943367951, -0.09638891279903404, 0.005501945434811563, -0.03406365563812805, 0.12068646474541597, 1.9331323657015886], [-0.007548122422339987, -0.0849169393361153, 0.018866551581638955, -0.6178496369566309, 0.10287960178017748, 1.5641509813686911], [-0.012358325827334312, -0.11107280138825662, 0.018449156583281147, -0.3733935195354893, 0.0837882983822656, 0.6620243623867923], [-0.010500930464371649, -0.08399813272735399, 0.01654389809020914, -0.35953089603273447, 0.0627286114654039, 0.33210709630012347], [-0.0062423725451592775, -0.024027241787673136, 0.0083307043033965, -0.2650846031052572, 0.06364836973661825, -0.8176819921874897], [-0.0017965564577527887, 0.029453760681972987, 0.0032753816795488984, 0.0030007930288904437, 0.04808263245633499, -1.0487478549292863], [0.008673307634075906, 0.06452348193409348, -0.012213096361128892, 0.2423829122829143, 0.04048623415282095, -0.7895681956743477], [0.01519379404927226, 0.3400619764802795, -0.012252482114810554, 0.1822612488518749, 0.028136144923486903, 0.31577101785942174], [0.009629450008887156, -0.044527599315409255, -0.00021302395585699567, 0.047311106241499826, 0.02114105904838964, 0.25986164456240457], [0.005882282863589333, -0.38079907828703136, 0.006605508632317706, -0.0332437948244778, 0.015184092906593437, -0.12914224118532178], [0.001898951123142711, -0.10779732884092372, 0.009124744825905085, -0.014233242500396792, 0.011124396945481596, -0.15619665393219107], [0.0002154833124110246, -0.076460150620455, 0.009745604089470816, 0.03881047543070579, 0.00816158640022228, -0.17221813674810169], [-0.00093592552509893, 0.039122676427559504, 0.006783286990673963, 0.04463165514894347, 0.00419254056581162, -0.21034262103675688], [-0.0007019441438241975, 0.029342007320669626, 0.005087465243005473, 0.0334737413617076, 0.0031444054243587147, -0.15775696577756765], [-4.637830637988408e-05, 0.004226147730975365, 0.00154113730970992, -0.000720809802525325, 0.001926038849445953, -0.053791312854127464], [6.631438296971859e-05, -0.010336557891571133, -0.00127210552018264, -0.019049244435185804, 0.0005881553061115223, 0.05755738859202014], [0.0008708277865428814, -0.11640005744840563, -0.002561071536124956, 0.02429892305923919, -0.00026024271474232115, 0.13289849494889522], [0.0011542392362564073, -0.080021083016897, -0.0028624641749393953, 0.030579985860824818, -0.0005273590794722115, 0.14948798602522617], [0.0010227397167586305, -0.00539254983386922, -0.0020825729597679313, -0.0003183090235970361, -0.001043407524116518, 0.07381125843196325], [0.0005893819405689207, -0.02252018142269261, -0.0006389677307059435, 0.007882113100327088, -0.0006608660369859901, -0.007943136003417962], [6.908426204856448e-05, -0.018845971919286775, 0.0031007555460042407, 0.04691210140298257, -0.00019000985775020245, -0.024154256229743196], [0.00015935176904542298, -0.11568343858810891, 0.0024994205291203452, 0.13246214979136706, 0.0011856665622955193, -0.022983136737363897], [0.00013479766014339576, -0.16149781670428848, 0.0025787033347194933, 0.1020004833901279, 0.001117590050336483, -0.012319075967014995], [5.111137258051766e-05, -0.07856465188651053, 0.0014458091762495592, 0.06447218954988501, 0.0007036142620895879, -0.004328307710821738], [3.827530868153918e-06, -0.010105264267759151, 0.0005443007623818991, 0.01636118754449316, 6.757106281449228e-05, 0.0036244634996269757], [-8.575819700329782e-05, 0.033145216643393934, -9.262976975843642e-05, -0.00021212513456780706, -0.000381902529577367, 0.01114700765676716], [-6.216159125859916e-05, 0.09704189260578709, -0.0020423337155836764, -0.08052143684635313, -0.0004709016705963851, 0.010359119013182386], [-2.45463345474033e-05, 0.06960274988416795, -0.002191356257186382, -0.07926602562906557, -0.00038849545419561535, 0.028663181126917514], [-1.8848419188851518e-05, 0.00418325392837194, -0.0016091438229525838, -0.06099070236137156, -3.155842399299154e-05, -0.011728117587928848], [1.75970971178848e-05, -0.024369283707245868, -0.0002499951244503922, -0.021928504585995833, 0.00019195032188810285, 0.012684380430620904], [1.54837263965902e-05, -0.060409385247426006, 0.0011348617919028992, 0.023792501484890295, 0.00020135923696691085, 0.03496848411205311], [2.7070869482970018e-05, -0.019332451760383333, 0.001843134270618262, 0.0819200900475712, 0.00034833860881609423, 0.026738529375523522], [2.0303152112227513e-05, -0.0144993388202875, 0.0013823507029636964, 0.0614400675356784, 0.00026125395661207067, 0.02005389703164264], [1.2421871363965718e-05, -0.0014159335168441264, 0.0006563032872570341, 0.01626127836833595, 5.5750745283984456e-05, -0.0017419582704030542], [-3.3597338613203844e-06, 0.00564381489907303, -0.0007932732957409259, -0.013034869369949902, -4.016153914649526e-05, -0.008347631774373834], [-4.98192931181932e-06, 0.015397167392344747, -0.000793585857690448, -0.03679108137532007, -3.896278228984241e-05, -0.010625878807860114], [-1.7615130120411355e-06, 0.01367616777358718, -0.000873325601847729, -0.03262945743198236, -7.352677660062449e-05, -0.01056989052608124], [-3.2954166329093543e-06, 0.0028637184546723713, -0.00046908583831531896, -0.013175944018509982, -8.903366748230204e-05, -0.0031938018306111727], [9.717368380151406e-06, -0.007789232336067157, 3.8342516081608106e-06, 0.00830782156124467, -3.75223573623701e-05, 0.0029604289792649627], [8.657506628030054e-06, -0.005480067777774238, 0.0003748692485749604, 0.013903745644542307, 4.05217003910781e-05, 0.006495427011360406], [8.857564014808422e-06, -0.0030425358927174684, 0.0005607926952746513, 0.012793173431528032, 0.0001763490298862645, 0.006260952021874215], [8.365007283812119e-06, 0.002016458476294394, 0.0004429030859946542, 0.01201402889598117, 0.00021291600751853235, 0.0011286024949947763], [7.708684467520368e-06, 0.0028804944848604967, 0.00019340028016574118, 0.007575073837862339, 0.00016071360670282659, -0.0009352224245062361], [1.4206313025408822e-05, 0.0015720887784721486, -0.00011195579774877602, 0.0036886797079398698, -6.283669164085149e-05, -0.005367606468831489], [1.6671638372794506e-05, 0.00020899790442516626, -0.0002816473137207895, -0.0028542443021677224, -0.00010267621524107963, -0.004463628924409429], [-3.5252559558915673e-06, -0.00022153633679865574, -0.00028776258192597215, -0.010335363575640131, -9.086230478723644e-05, -0.002154064315546491], [-7.616182112783913e-07, -0.00026528669724428574, -0.00015788438388790736, -0.007117447426634158, -5.905267579829648e-05, -0.0013259607102495384], [2.3430342690182493e-07, -0.00018394640964150197, -0.00010825140167172593, -0.001087631664308563, 4.156927054138329e-05, -0.0005806110737842609], [3.537493249905538e-06, -0.00012580239479484813, 2.498819938009987e-06, 0.013246828768370486, 7.169711943384456e-05, 0.00039096904883602194]], "position10": [[0.2673368943011507, -24.821385942406877, 0.28682135631677136, -91.711894635967, 0.3633881628504858, -85.60886704157612], [0.14401443792770108, -24.732979728606452, 0.04574592547951917, -71.912572835361, 0.33481066797021874, -85.15157516891131], [0.41675028704222883, -24.982109102183664, 0.29195846192849206, -58.5966031310342, 0.4378066598545538, -84.65836675093102], [0.25382325668521855, -25.16895613236657, 0.21131982862751642, -48.6096258527891, 0.3916563360140256, -84.2884604374458], [0.43801116201517487, -31.685548012043665, 0.26865609595106, -30.822638997685118, 0.48947626616051443, -83.0150930525895], [0.33086465201012016, -36.57299192180148, 0.3413258474828723, -17.48239885635713, 0.4213731854703906, -82.06006751394729], [0.45219765683951685, -38.72383535443553, 0.38732018538683044, -8.511145661932895, 0.4834409742139921, -81.3890411435196], [0.3850990747977109, -40.336967928911065, 0.4091643392654466, -1.78270576611472, 0.44516964554929495, -80.88577136569884], [0.44332267624727095, -40.26446156316742, 0.4283851184891433, -0.5897573016631559, 0.49042531363699293, -80.68236009976232], [0.41371309614109464, -35.263476008915774, 0.4338179210791542, -2.800794423830979, 0.4614503850746081, -80.31543872819834], [0.4598500319110945, -32.24214763864825, 0.4796877333460845, -5.484778696665941, 0.48699324219061857, -79.67530655745033], [0.44231605239829863, -28.499310763961937, 0.47624916627498204, -5.956042677262144, 0.47021649797559795, -77.69890084224285], [0.4822852486812045, -25.47084157643419, 0.4814482675980434, -5.863006376081499, 0.4942647155000913, -75.3850177854323], [0.46199993472264855, -24.300791647312764, 0.4792918188541676, -5.144509118743856, 0.4793985908741121, -74.51002291768854], [0.49192662977182156, -24.094003273335655, 0.49800196244463185, -3.404801454809664, 0.49916358159642465, -73.93464688874627], [0.47307440376562226, -24.620203595990844, 0.49555980413816203, -1.7223210461954928, 0.49153427993250454, -74.25086015578094], [0.49181166088585493, -25.68570477898763, 0.4818976188763683, -0.4803587983359221, 0.4985509191417341, -74.64053271505611], [0.48228249162338, -25.845416786380984, 0.47379952602852443, -0.19655467196554055, 0.49460685747416233, -75.22414597901127], [0.4959432480314676, -25.66962904621341, 0.46730307386284375, -0.8122687185206642, 0.49997685000655145, -75.26036536349254], [0.49052748909168065, -25.158503902658268, 0.47446339040802354, -1.808502227017562, 0.4979651227460724, -74.90847429047821], [0.49858880662411964, -26.26459454862628, 0.4808128049596382, -2.514309968604631, 0.49870347733142145, -74.22944939486526], [0.49715386125072847, -27.018999648127906, 0.47948449879516564, -2.7071314820952783, 0.4987262430564033, -74.42121439430927], [0.49188797609237334, -26.772989262488228, 0.4716791835451016, -2.343777007962751, 0.498864784655949, -74.72026998215941], [0.4828691663794929, -25.659742519737925, 0.47195427392492184, -2.219843906456246, 0.49910219352933965, -74.98283389127299], [0.4770936450264762, -24.573182939674748, 0.4716444170759761, -2.4633792319461687, 0.49929193544992406, -75.18192891365682], [0.47626728614531444, -23.62757473411114, 0.47754100261416443, -2.580612395019214, 0.49930882284345096, -75.10707150140063], [0.4817677265319824, -23.28732057704423, 0.4804991879354189, -2.4123493793326607, 0.4991499695155527, -75.09872824249469], [0.48698576344210187, -23.565489840236644, 0.48328776055284955, -1.824024145459322, 0.4990221473358674, -75.1824956906456], [0.49021883502485786, -24.119035853626936, 0.4910347449580446, -1.5442018909957038, 0.49895854607733975, -74.85075388833219], [0.49251852125878187, -24.562518625724017, 0.486361032849681, -1.635316448520184, 0.49900276395079207, -74.88674121943434], [0.492382803843945, -24.79243992168344, 0.4814552937045818, -1.260974273718519, 0.4990607267790302, -75.25052644849171], [0.4899186269919893, -24.821878640249967, 0.4793609650719479, -1.7727331892921177, 0.49908653903370553, -75.40333404158218], [0.48429878409342014, -24.579802756899227, 0.47981197642515255, -2.010471718283226, 0.4991024211100662, -75.4523643940942], [0.4802026826745578, -24.401267150011613, 0.4817190472425003, -2.185091337452464, 0.49909344959401203, -75.29339063526609], [0.4807585820353757, -24.3721451938978, 0.47856048759068154, -2.142123863790861, 0.49908566073641053, -75.2384079968414], [0.48150461930199556, -24.422714094729187, 0.4765987883971982, -1.9240479117086096, 0.4990712750940382, -75.09298080021425], [0.4851776747398793, -24.55789343726803, 0.47930714891620274, -1.6144954403426353, 0.4990645915274408, -74.93626656842697], [0.4866585794458491, -24.674933999574787, 0.47891899575224356, -1.8880372058959898, 0.49905827252983814, -75.28300941032826], [0.4871003290720795, -24.71487833292389, 0.4807229343140576, -2.241116499028651, 0.49905423890256045, -75.33341591900415], [0.4863260271372469, -24.843672363931876, 0.47926432009944786, -2.3494737861672537, 0.4990730963782235, -75.2170492214573], [0.48264057548509065, -24.76580230239928, 0.47696385433359295, -1.8545277062430703, 0.49912417450514845, -74.68933507516033], [0.47977860505225156, -24.716460680281507, 0.4766667764624895, -1.9621844430163438, 0.49914776654637905, -74.24484140073696], [0.47856973419216264, -24.56284329500788, 0.47794022252705365, -1.5082129961152622, 0.4991187367075368, -74.02016867147648], [0.4818241861319594, -24.549194934641015, 0.47766091769176316, -1.2095069482483676, 0.49906717644196336, -74.75585121169122], [0.48660988478273787, -24.575259706637866, 0.4738549458699041, -0.982967784762917, 0.49903794535526524, -75.40561774289917], [0.48753379670051744, -24.66040844740975, 0.4709235532245759, -1.4323566655154139, 0.4987072338845241, -75.7905183171742], [0.4846579197291975, -24.770396702310062, 0.4774204293648508, -1.9113439090161852, 0.49854974877803915, -76.04092049461185], [0.48256914779874205, -25.045284824313395, 0.47971404204715323, -2.599810025829223, 0.4983509365677971, -75.31088810763669], [0.4846780171583398, -25.25274591661402, 0.48576552384865856, -3.4594582444223514, 0.4979999741469362, -74.31757382133078], [0.4860111186056409, -25.851171746819567, 0.4900749411831097, -3.2063860971178864, 0.49792338366615996, -73.48451452005501], [0.48453301410626415, -25.993510556359528, 0.480927912088313, -2.268481928024163, 0.4977654283004616, -74.21519668749421], [0.4835713355762143, -25.574946272571314, 0.4630591217698356, -1.5342427022764582, 0.4981564119502174, -75.56705311721925], [0.4826374538013903, -25.514409710546364, 0.4542542505065792, -0.9278287415535, 0.4982262786181189, -76.26937285771922], [0.48409288368512204, -25.626680017029333, 0.4607233511133171, -0.4454735583429328, 0.49801610510383965, -76.25515803752694], [0.4844994558339007, -25.513133047752735, 0.47006796602794787, -0.15491861761914233, 0.4982449943181215, -75.42876836017048], [0.48513701537194787, -25.27326384103648, 0.47763200122202143, -0.22124504991759364, 0.49852523744270205, -74.64965643602525], [0.4861450774119177, -25.589025733822986, 0.4850638177771461, -0.9126906339248375, 0.49856113057748974, -74.07676401690958], [0.48416670629394104, -25.930862214992818, 0.49090983096520935, -2.4321295088530626, 0.49783695320223764, -74.33561125240391], [0.48001688659627006, -25.960179599550376, 0.4865929945094336, -3.1225768258429873, 0.4968486664943863, -74.64315371068496], [0.47868601075378053, -26.065000298080534, 0.47865874949599596, -3.4473398263211403, 0.49681164165124836, -75.27162937380466]], "velocity10": [[0.8045546190447612, 0.08326572394446863, 0.9080554484795761, 0.9150040383883012, 0.4191646310879922, 0.41512459979604166], [0.5886486677711482, 0.08840621380042428, 0.6674327182037095, 19.79932180060599, 0.30180116917929545, 0.4572918726648059], [0.4392352750300701, -0.24912937357721093, 0.6622956125919888, 13.315969704326802, 0.22738267217522742, 0.49320841798028886], [0.32942645627255257, -0.1868470301829082, 0.4967217094439916, 9.986977278245101, 0.17053700413142056, 0.36990631348521663], [0.3081655812996066, -6.516591879677093, 0.5200240754214236, 17.786986855103983, 0.11886739782545994, 1.2733673848562959], [0.23112418597470494, -4.8874439097578195, 0.3900180565660677, 13.340240141327987, 0.08915054836909495, 0.955025538642222], [0.216937691150363, -2.1508434326340446, 0.27135396713029725, 8.971253194424234, 0.09518584031561725, 0.6710263704276773], [0.16270326836277224, -1.6131325744755336, 0.20351547534772294, 6.728439895818175, 0.07138938023671293, 0.503269777820758], [0.1715782489550182, 0.07250636574364033, 0.1624505422454101, 1.1929484644515642, 0.06440504081371212, 0.2034112659365295], [0.14296422761163435, 5.000985554251646, 0.1377969604317025, -2.211037122167823, 0.04812430128839892, 0.36692137156397187], [0.1264368719478108, 3.0213283702675233, 0.08649434557476127, -2.6839842728349623, 0.05155637273477334, 0.6401321707480127], [0.09783391569060688, 3.7428368746863114, 0.044063100378933455, -0.4712639805962029, 0.042790259833783505, 1.9764057152074737], [0.0753986989204969, 3.028469187527746, 0.04230256612697454, 0.09303630118064543, 0.035518786524310696, 2.3138830568105604], [0.05571481659614695, 1.1700499291214248, 0.03925991354778906, 0.7184972573376432, 0.026336693625796652, 0.8749948677437513], [0.04607343550552985, 0.20678837397710714, 0.01871014359046424, 1.7397076639341917, 0.019764990722312557, 0.5753760289422782], [0.03499896646255615, -0.5262003226551882, 0.006438233417206074, 1.6824804086141714, 0.009302138471070788, -0.31621326703466535], [0.03511393534852285, -1.0655011829967862, -0.01366218526179374, 1.2419622478595707, 0.009914800925761398, -0.38967255927516603], [0.02590584749076512, -0.15971200739335323, -0.008098092847843848, 0.6769134703014626, 0.006842223384103613, -0.5836132639551572], [0.021774260345152365, 0.17578774016757537, -0.00649645216568068, -0.6157140465551236, 0.005416292519286262, -0.036219384481277817], [0.013529262876851716, 0.5111251435551405, 0.007160316545179794, -0.9962335084968978, 0.002058027247376107, 0.35189107301433575], [0.01088370428419967, -1.1060906459680142, 0.006349414551614617, -0.7058077415870692, 0.0007383545853490632, 0.6790248956129606], [0.004257332125151929, -0.7544050995016233, -0.0013283061644725576, -0.19282151349064713, 2.276572498185049e-05, -0.19176499944402525], [-0.00526588515835516, 0.24601038563967698, -0.007805315250064067, 0.36335447413252736, 0.0001385415995457138, -0.29905558785014], [-0.009018809712880459, 1.1132467427503032, 0.0002750903798202486, 0.12393310150650505, 0.00023740887339063893, -0.262563909113584], [-0.0057755213530167, 1.0865595800631784, -0.0003098568489457443, -0.24353532548992263, 0.00018974192058440246, -0.19909502238383298], [-0.0008263588811617864, 0.9456082055636104, 0.005896585538188348, -0.11723316307304557, 1.6887393526882267e-05, 0.07485741225619107], [0.005500440386667986, 0.340254157066908, 0.002958185321254454, 0.1682630156865536, -0.00015885332789825068, 0.008343258905936735], [0.005218036910119475, -0.2781692631924154, 0.0027885726174306427, 0.5883252338733387, -0.00012782217968524873, -0.08376744815091161], [0.0032330715827559786, -0.5535460133902939, 0.007746984405195032, 0.2798222544636182, -6.360125852765476e-05, 0.33174180231339717], [0.0022996862339240078, -0.44348277209708065, -0.004673712108363572, -0.09111455752448017, 4.421787345234655e-05, -0.035987331102145026], [-0.00013571741483686412, -0.22992129595942046, -0.004905739145099246, 0.3743421748016651, 5.796282823813663e-05, -0.3637852290573697], [-0.002464176851955703, -0.02943871856652712, -0.0020943286326338922, -0.5117589155735986, 2.5812254675341033e-05, -0.15280759309046554], [-0.00561984289856916, 0.24207588335073849, 0.00045101135320466037, -0.2377385289911086, 1.5882076360672246e-05, -0.049030352512016595], [-0.0040961014188623515, 0.1785356068876127, 0.0019070708173477497, -0.17461961916923785, -8.971516054146851e-06, 0.1589737588281083], [0.0005558993608179278, 0.029121956113811964, -0.0031585596518187483, 0.04296747366160336, -7.788857601511162e-06, 0.0549826384246867], [0.0007460372666198759, -0.05056890083138557, -0.001961699193483344, 0.21807595208225125, -1.4385642372326722e-05, 0.14542719662715967], [0.0036730554378837455, -0.13517934253884387, 0.0027083605190045164, 0.3095524713659743, -6.683566597398482e-06, 0.15671423178728128], [0.0014809047059697639, -0.11704056230675355, -0.000388153163959203, -0.27354176555335463, -6.3189976026513755e-06, -0.34674284190129306], [0.00044174962623038955, -0.03994433334910372, 0.001803938561814046, -0.3530792931326613, -4.03362727769038e-06, -0.050406508675888306], [-0.0007743019348326104, -0.12879403100798603, -0.0014586142146097315, -0.10835728713860249, 1.8857475663071037e-05, 0.1163666975468527], [-0.003685451652156241, 0.07787006153259549, -0.002300465765854922, 0.4949460799241835, 5.107812692492954e-05, 0.5277141462969785], [-0.002861970432839111, 0.049341622117772, -0.00029707787110342645, -0.10765673677327359, 2.3592041230613084e-05, 0.4444936744233671], [-0.0012088708600889212, 0.15361738527362534, 0.001273446064564144, 0.4539714469010817, -2.9029838842222168e-05, 0.2246727292604777], [0.003254451939796744, 0.01364836036686462, -0.0002793048352905019, 0.29870604786689464, -5.1560265573470876e-05, -0.7356825402147426], [0.0047856986507785046, -0.02606477199684968, -0.003805971821859036, 0.22653916348545056, -2.9231086698094726e-05, -0.6497665312079429], [0.000923911917779587, -0.08514874077188417, -0.002931392645328224, -0.4493888807524967, -0.00033071147074117485, -0.3849005742750299], [-0.002875876971319947, -0.10998825490031282, 0.006496876140274914, -0.4789872435007714, -0.00015748510648496932, -0.25040217743764315], [-0.0020887719304554368, -0.2748881220033321, 0.0022936126823024424, -0.6884661168130375, -0.00019881221024202963, 0.7300323869751675], [0.0021088693595977676, -0.20746109230062537, 0.006051481801505354, -0.8596482185931282, -0.0003509624208608918, 0.9933142863059035], [0.0013331014473010998, -0.5984258302055467, 0.0043094173344511355, 0.2530721473044648, -7.659048077623268e-05, 0.8330593012757737], [-0.0014781044993767587, -0.14233880953996148, -0.009147029094796685, 0.9379041690937233, -0.00015795536569833093, -0.7306821674391997], [-0.0009616785300498729, 0.4185642837882156, -0.017868790318477358, 0.7342392257477046, 0.0003909836497557947, -1.351856429725033], [-0.0009338817748240325, 0.06053656202495156, -0.008804871263256402, 0.6064139607229582, 6.986666790149531e-05, -0.7023197404999664], [0.0014554298837317452, -0.11227030648296943, 0.006469100606737897, 0.48235518321056725, -0.00021017351427925863, 0.01421482019227325], [0.0004065721487786411, 0.11354696927659913, 0.009344614914630803, 0.29055494072379046, 0.00022888921428189336, 0.8263896773564633], [0.0006375595380471583, 0.23986920671625322, 0.007564035194073576, -0.06632643229845131, 0.0002802431245805515, 0.7791119241452213], [0.001008062039969848, -0.31576189278650335, 0.00743181655512466, -0.6914455840072439, 3.589313478768465e-05, 0.572892419115668], [-0.001978371117976647, -0.3418364811698331, 0.0058460131880632964, -1.5194388749282248, -0.0007241773752521017, -0.25884723549433086], [-0.004149819697670981, -0.02931738455755925, -0.0043168364557757315, -0.690447316989925, -0.0009882867078513501, -0.30754245828104837], [-0.0013308758424895348, -0.10482069853015719, -0.007934245013437664, -0.32476300047815304, -3.702484313793271e-05, -0.6284756631197047]], "position11": [[0.09443069823571787, -60.09353414358137, 0.04096843146011975, -99.0033423132034, 0.3937350116280254, -85.13247089152814], [0.49672027585668466, -59.150162631299345, 0.40839080820387796, -96.27910875187925, 0.45410179688162977, -84.86316525537049], [0.27589933865405736, -58.90040678076271, 0.22991003727928772, -83.66880601015656, 0.4665622406452432, -89.37489247710843], [0.4673220113880223, -51.37966527196839, 0.4460279865802841, -69.41247683407428, 0.48153633579945676, -89.45904001761231], [0.34140231453195435, -34.6577543110259, 0.358296021473293, -56.13589910126554, 0.4892879287023224, -88.47000859429757], [0.499259238383503, -20.86972752340095, 0.4967285857230933, -36.51605063422265, 0.4888071710661558, -85.85013963742293], [0.444879448722619, -21.056147450196693, 0.4459945267584092, -21.854719458802315, 0.49510441684545525, -82.59801707156063], [0.48849523104149256, -22.830141340274608, 0.4800264816945757, -10.69456755789248, 0.49683406589650014, -79.74659705053477], [0.47879293221935226, -24.160636757833046, 0.49444955210329944, -2.324453632210105, 0.4971197961599665, -77.60803203476539], [0.4966731902262813, -25.158508321001875, 0.4864074732451069, -3.9531318120516765, 0.4983456003823834, -76.00410827293834], [0.49672944392819407, -25.47172173716809, 0.49908081236103863, -1.0726490040552346, 0.49871266573750506, -75.18135197337143], [0.4983225316876624, -25.706631799292747, 0.49003540184357053, -2.6966866080249488, 0.4990810338524113, -74.56428474869625], [0.4984359595515915, -25.74681418432583, 0.4973501188559375, -0.9563162170817776, 0.4995225859799497, -74.28974190236791], [0.4995579563542786, -25.612696586287804, 0.49259823617768506, -1.7174135035690425, 0.4999650875934957, -74.42826175347243], [0.4975934805195658, -25.514673526940914, 0.4901131869532085, -0.3322911680705971, 0.49894309596383707, -74.95273421352027], [0.4953649844466296, -25.843636309505694, 0.4865637584256473, -0.8755569806157522, 0.4955256100438405, -75.52517101174877], [0.4937433426738362, -26.042818879932838, 0.46874871150629327, -0.1018781519587042, 0.49179222683659635, -76.03664530719081], [0.49224335118032553, -26.000751193933848, 0.4632798903928799, -0.18505124412747342, 0.49121779354255346, -76.38236831704212], [0.4918855892814063, -25.92093483286402, 0.4656101030201655, -0.20739942778407805, 0.4955147042208765, -76.47258756729215], [0.491646541912789, -25.94896031073956, 0.47645731335425634, -0.27363686890942174, 0.49942446205273194, -76.35965095307057], [0.49348554716722814, -26.900772983875648, 0.49125616344957274, -0.7801094566999837, 0.49905861910456806, -76.26010994142348], [0.4949479180689747, -28.085808402952765, 0.4866589961358526, -1.2515104037568454, 0.49850085683639217, -76.21592208293191], [0.49390346217890196, -27.288558130856543, 0.4815175706990721, -1.2995985705575355, 0.49827552113459983, -75.96854823303981], [0.48790104278575813, -26.25820599149878, 0.4784850709736127, -1.0258843132442585, 0.498324474876664, -75.75606337658674], [0.4825541337230678, -24.825207191367856, 0.47227836616797086, -0.7543913933212156, 0.49848558803476184, -75.58369009277868], [0.47730867642132063, -23.843453659269702, 0.4652482397496267, -0.6389756054483122, 0.4988672648114906, -75.64634838653531], [0.48031074974887444, -23.42891395627139, 0.47265722887277256, -0.6890074658824147, 0.49911109244816837, -75.58147703597892], [0.48226438192256493, -23.758111918950263, 0.48128042210438393, -0.8253659303703742, 0.4991186016169299, -75.52416311725797], [0.4868072606281021, -24.375689156290527, 0.4887157347156097, -0.983713232366737, 0.4989676320919152, -75.49355704368278], [0.4914838584866044, -25.222565081488153, 0.48818683496441384, -0.8923839775492101, 0.4988032915630482, -75.46513161549102], [0.49492950139464503, -25.75987559483362, 0.48242673114112666, -0.7446843544491604, 0.4986591528052887, -75.5682657193715], [0.49674855905644905, -25.932794836570412, 0.4768311392771189, -0.6174160632539478, 0.49869095898729926, -75.61775161211979], [0.4897785386034804, -25.705494682030025, 0.47126765180273356, -0.704993821236233, 0.49876742594369355, -75.67670767399756], [0.48525212656739486, -25.184853581792293, 0.4678817641999572, -0.7980924782276956, 0.49888300777479694, -75.7138371934688], [0.4836504471474039, -24.864578975551026, 0.472571725914903, -0.9104000990230671, 0.4989493060776905, -75.753982395072], [0.48083829474965867, -24.70398578813339, 0.4839766250615003, -0.921685220655829, 0.49895518348446183, -75.79895631949219], [0.48129055587083347, -24.658018420858717, 0.49190749548160906, -0.8571060320545603, 0.4989338104009581, -75.70192414455616], [0.48642510904476194, -24.761745919096622, 0.49102638224388256, -0.8364377044375719, 0.4988939980865866, -75.49849235824416], [0.4931380356232767, -25.1113266347818, 0.4811272409475207, -0.8173134617688977, 0.49889910471618953, -75.4072005128901], [0.498766736992534, -25.484256682902682, 0.46664280533954383, -0.8477067934166812, 0.4989125969274518, -75.39393088101934], [0.49681357254237973, -25.751289329671575, 0.4615657263140509, -0.8196544587023211, 0.4988963749692108, -75.46280651538444], [0.4909467393244363, -25.895379293404712, 0.4680906956265012, -0.6863221270023006, 0.49886306382529766, -75.53191498383099], [0.483301816514301, -25.662632612585078, 0.48003495405562346, -0.7251439330127101, 0.4988368101964829, -75.51321660338876], [0.4798060063615807, -25.29045243392092, 0.49141149145022894, -0.7459907000117911, 0.49881814017859777, -75.4756690331903], [0.4825015692292414, -25.0299404707913, 0.4931688697331964, -0.7050049528614565, 0.4987711590232272, -75.5299402206995], [0.4859401973796915, -25.222631376127705, 0.48260688485452163, -0.6724169622490134, 0.49805397692046965, -75.61521424057143], [0.48902898661529537, -25.595706357295704, 0.4718964054421423, -0.6756394457129135, 0.49772830953863983, -75.71564265813764], [0.49140243096291997, -25.995499708653178, 0.46682469409058075, -0.7768663865163326, 0.49784425477942273, -75.75265748634686], [0.4938441795820627, -26.23371325713722, 0.47372352073638224, -0.7817847675075705, 0.49780235181561133, -75.56410009331863], [0.49402067180312387, -26.3777661372092, 0.47562400477320343, -0.7513811939120579, 0.49804616390651263, -75.4588481598757], [0.49079533909376166, -26.35508998655838, 0.4771807811195671, -0.7529733217563851, 0.4981837504271347, -75.3953548871782], [0.48750704270507417, -26.229023747446973, 0.4769152899480479, -0.7669022643017157, 0.49813255745717067, -75.62813509594967], [0.4859469612049877, -26.029506028693493, 0.47011710959776243, -0.7932597540729039, 0.49800335808595686, -75.69444252065493], [0.4820656668365553, -25.89108761515666, 0.4629525875333935, -0.8696392720116928, 0.497390237822071, -75.67693854936759], [0.48136856015552754, -25.85758736001888, 0.47158622814498213, -0.843740832114549, 0.49728166238738014, -75.71157827963258], [0.48251869594946634, -26.411745396503306, 0.48183105831795264, -0.8386883645539641, 0.4973433801117479, -75.77216545369811], [0.4838401915128441, -26.79472521906499, 0.48802295953750274, -0.8093033359641694, 0.4974169588246317, -75.80067331704603], [0.4850087561324557, -26.584927999766983, 0.4820709872861034, -0.8232373764399357, 0.4976296967904241, -75.71514169180548], [0.48948155958595446, -26.405419798523887, 0.4727029831858299, -0.8687922033780409, 0.4976973118500749, -75.6763589814751], [0.49290670128764413, -25.979495965833372, 0.47076184180133007, -0.8755331977846992, 0.4975273112130178, -75.5998627529347]], "velocity11": [[0.4719881106985665, 0.7359763623258858, 0.5979595289699119, 0.9710126272135026, 0.20590739368048372, 0.3778037216820045], [0.4022895776209668, 0.943371512282027, 0.5506407603360023, 2.7242335613241546, 0.15216319149034482, 0.26930563615765535], [0.22738038548925804, 0.24975585053664046, 0.3616991545168344, 12.610302741722693, 0.07933596247312696, -4.511727221737943], [0.2567786499579204, 7.520741508794316, 0.3240619761404282, 14.256329176082268, 0.05190142355530006, -0.08414754050387296], [0.1912756740800233, 16.7219109609425, 0.19567599194642293, 13.276577732808748, 0.029175735498220844, 0.9890314233147398], [0.15785692385154865, 13.788026787624947, 0.13843256424980033, 19.619848467042885, 0.021904900231521827, 2.6198689568746407], [0.05586131289387803, -0.18641992679574226, 0.057276887518497514, 14.661331175420337, 0.01608841208838897, 3.2521225658622903], [0.04361578231887357, -1.7739938900779155, 0.03403195493616644, 11.160151900909835, 0.008061517258044552, 2.8514200210258522], [0.032711836739155176, -1.3304954175584367, 0.02552396620212483, 8.370113925682375, 0.006046137943533414, 2.138565015769389], [0.02453387755436638, -0.9978715631688275, 0.019142974651593623, 6.277585444261781, 0.00453460345765006, 1.6039237618270419], [0.006597365845524655, -0.3132134161662129, 0.014511714393854434, 5.025780816106911, 0.0029417338801115207, 0.8227562995669113], [0.004948024384143491, -0.23491006212465967, 0.010883785795390826, 3.7693356120801833, 0.0022063004100836407, 0.6170672246751835], [0.003241508760746147, -0.040182385033085216, 0.012614479300492008, 3.6530028251067264, 0.0013963801676390383, 0.2745428463283467], [0.002006084094129992, 0.13411759803802734, 0.01005164496637745, 2.67372972065082, 0.00044250161354602934, -0.1385198511045243], [-0.0019644758347127896, 0.0980230593468892, -0.0024850492244765914, 2.0497046716396397, -0.0010219916296586523, -0.5244724600478422], [-0.0022284960729362585, -0.3289627825647796, -0.003549428527561201, 1.2078481486863493, -0.0034174859199965655, -0.5724367982285016], [-0.0016216417727933777, -0.19918257042714327, -0.01781504691935402, 0.773678828657048, -0.0037333832072441574, -0.5114742954420413], [-0.0014999914935106312, 0.04206768599899026, -0.005468821113413324, 0.2869293960861776, -0.000574433294042909, -0.3457230098513084], [-0.00035776189891922503, 0.07981636106982698, 0.0023302126272855333, -0.02234818365660464, 0.004296910678323064, -0.09021925025002905], [-0.00023904736861731456, -0.02802547787554019, 0.010847210334090867, -0.06623744112534366, 0.003909757831855435, 0.11293661422158685], [0.0018390052544391528, -0.9518126731360844, 0.01479885009531642, -0.5064725877905619, 0.001516918842700014, 0.09954101164708895], [0.0014623709017465333, -1.1850354190771188, -0.0045971673137201255, -0.4714009470568617, -0.00055776226817588, 0.044187858491574555], [-0.0010444558900727134, 0.7972502720962216, -0.005141425436780549, -0.04808816680068995, -0.00022533570179235067, 0.2473738498920984], [-0.0060024193931438544, 1.0303521393577624, -0.0030324997254593967, 0.27371425731327703, 4.895374206414167e-05, 0.2124848564530702], [-0.005346909062690317, 1.4329988001309242, -0.006206704805641864, 0.2714929199230429, 0.0001611131580978458, 0.17237328380805417], [-0.005245457301747207, 0.9817535320981523, -0.0070301264183441625, 0.1154157878729034, 0.0003816767767287289, -0.06265829375662546], [0.003002073327553788, 0.41453970299831044, 0.0074089891231458715, -0.050031860434102474, 0.00024382763667780565, 0.06487135055638221], [0.0019536321736904855, -0.32919796267887363, 0.00862319323161139, -0.13635846448795946, 7.509168761523418e-06, 0.05731391872095031], [0.004542878705537184, -0.6175772373402633, 0.007435312611225778, -0.15834730199636288, -0.00015096952501467153, 0.03060607357518412], [0.004676597858502319, -0.8468759251976243, -0.0005288997511958826, 0.09132925481752696, -0.0001643405288669801, 0.028425428191764773], [0.003445642908040588, -0.5373105133454666, -0.005760103823287191, 0.14769962310004975, -0.00014413875775949513, -0.10313410388047486], [0.0018190576618040332, -0.1729192417367925, -0.005595591864007788, 0.12726829119521255, 3.180618201051331e-05, -0.049485892748288345], [-0.006970020452968628, 0.22730015454038643, -0.0055634874743853615, -0.08757775798228512, 7.646695639430157e-05, -0.05895606187777099], [-0.004526412036085575, 0.5206411002377338, -0.00338588760277634, -0.09309865699146257, 0.0001155818311033649, -0.03712951947125462], [-0.0016016794199909612, 0.3202746062412652, 0.004689961714945813, -0.11230762079537153, 6.629830289354557e-05, -0.04014520160318906], [-0.002812152397745235, 0.16059318741763542, 0.011404899146597335, -0.011285121632761921, 5.8774067713398524e-06, -0.04497392442019654], [0.00045226112117480914, 0.04596736727467218, 0.007930870420108775, 0.06457918860126877, -2.1373083503768756e-05, 0.09703217493603818], [0.005134553173928467, -0.10372749823790442, -0.0008811132377264802, 0.020668327616988384, -3.9812314371474644e-05, 0.20343178631199324], [0.006712926578514725, -0.3495807156851776, -0.009899141296361874, 0.019124242668674143, 5.10662960294108e-06, 0.09129184535405713], [0.005628701369257309, -0.37293004812088243, -0.014484435607976878, -0.030393331647783475, 1.3492211262295595e-05, 0.013269631870756256], [-0.0019531644501542436, -0.26703264676889393, -0.005077079025492937, 0.028052334714360118, -1.6221958241016977e-05, -0.0688756343651053], [-0.0058668332179434585, -0.14408996373313693, 0.00652496931245028, 0.1333323317000206, -3.331114391314833e-05, -0.0691084684465388], [-0.007644922810135268, 0.2327466808196354, 0.01194425842912226, -0.038821806010409576, -2.6253628814729064e-05, 0.01869838044222969], [-0.003495810152720265, 0.37218017866416, 0.011376537394605464, -0.0208467669990811, -1.8670017885139386e-05, 0.03754757019845757], [0.0026955628676606984, 0.26051196312961966, 0.0017573782829674338, 0.040985747150334685, -4.6981155370575736e-05, -0.05427118750920029], [0.003438628150450098, -0.19269090533640731, -0.010561984878674756, 0.032587990612443093, -0.0007171821027575385, -0.085274019871934], [0.003088789235603832, -0.3730749811680007, -0.010710479412379351, -0.003222483463900097, -0.00032566738182981264, -0.10042841756620703], [0.0023734443476245955, -0.39979335135747307, -0.0050717113515615225, -0.10122694080341912, 0.0001159452407828939, -0.03701482820921961], [0.0024417486191427532, -0.2382135484840456, 0.006898826645801477, -0.004918380991238008, -4.1902963811376716e-05, 0.1885573930282304], [0.0001764922210611376, -0.14405288007197883, 0.0019004840368211807, 0.030403573595512642, 0.00024381209090132227, 0.10525193344293221], [-0.0032253327093622187, 0.02267615065082121, 0.001556776346363664, -0.0015921278443271243, 0.00013758652062206717, 0.06349327269749558], [-0.00328829638868752, 0.12606623911140588, -0.0002654911715191822, -0.013928942545330624, -5.1192969964058326e-05, -0.23278020877147929], [-0.0015600815000864784, 0.1995177187534814, -0.006798180350285466, -0.026357489771188288, -0.00012919937121380387, -0.06630742470525533], [-0.003881294368432406, 0.13841841353683448, -0.00716452206436893, -0.07637951793878885, -0.0006131202638858858, 0.017503971287340048], [-0.0006971066810277192, 0.033500255137780044, 0.008633640611588623, 0.0258984398971438, -0.0001085754346908328, -0.03463973026498776], [0.0011501357939387932, -0.5541580364844275, 0.01024483017297053, 0.0050524675605848335, 6.171772436775093e-05, -0.06058717406552891], [0.0013214955633777316, -0.38297982256168184, 0.006191901219550077, 0.029385028589794734, 7.357871288380928e-05, -0.028507863347920458], [0.0011685646196116287, 0.2097972192980065, -0.005951972251399311, -0.013934040475766338, 0.0002127379657923855, 0.08553162524055499], [0.004472803453498769, 0.17950820124309505, -0.009368004100273568, -0.045554826938105177, 6.761505965076787e-05, 0.03878271033038769], [0.0034251417016896457, 0.4259238326905158, -0.0019411413844997935, -0.00674099440665836, -0.00017000063705706982, 0.07649622854041345]], "position12": [[0.46518473882953304, -2.6840795078953903, 0.1791277965124899, -47.66172891892592, 0.2846332860685711, -18.46965679978716], [0.44674339702487575, -1.9835969353747078, 0.306735350113029, -39.29851223146829, 0.12132325905080832, -16.01418898416497], [0.493484368610268, -1.38821224240433, 0.40166556724277735, -31.836192454268627, 0.40822311128223043, -10.769702285708892], [0.47006899290475224, -0.8587226110818684, 0.4605404562741161, -24.421006463013555, 0.30981276447654427, -5.232332571913888], [0.4811319027464702, -0.4161509033760572, 0.4654850127978199, -18.79999119687391, 0.48512470066360625, -1.1336505773661258], [0.46002591232147577, -0.269122471233258, 0.4545292918712985, -16.1882141888965, 0.4868876495486759, -1.067314744048179], [0.41703790657893114, -0.2570707684690268, 0.44278712785111696, -17.02487555917178, 0.40139443611516973, -2.662315434010334], [0.39185014147242564, -0.4321648783512545, 0.4070460061488776, -20.374821144757888, 0.3208095015795275, -5.2012907951608796], [0.39875196474118574, -0.7886658239656993, 0.37970095888815353, -23.317644405668606, 0.23585997830989192, -7.124942504219918], [0.4206090122893915, -1.0647698934125984, 0.3901721412175826, -25.260587477087505, 0.19309306107434704, -7.093271230884664], [0.4364987280633185, -1.121526868448054, 0.3983978275091605, -25.004636927829754, 0.20959469591902238, -6.253217750426119], [0.44840378393933733, -0.9956890489840885, 0.4138532859717937, -23.39928427012994, 0.2654231265873924, -5.556049355039475], [0.4556467800122902, -0.8771035303819802, 0.42822507814963623, -22.301704703385848, 0.3225401994899574, -4.8975336322672725], [0.445456006698088, -0.7740228920680424, 0.43740437818948247, -21.775393780082794, 0.31992246164628313, -4.509301086402098], [0.4193020716141477, -0.7067327361954447, 0.4367933626648145, -21.675941900124943, 0.27990621827587014, -4.50294308966684], [0.37734446625166645, -0.6954337963586459, 0.4342029726795791, -22.06462082377147, 0.2577251325673627, -4.6676421069402005], [0.367116592552628, -0.6958550787174973, 0.39482297550027773, -23.154051609396763, 0.2580790631792445, -5.008476209678224], [0.35953992202808144, -0.733645363744518, 0.3603389795361239, -24.14385790575611, 0.2843997273620855, -5.322507304069667], [0.34100376533102633, -0.7564780280708294, 0.3310688851949034, -24.112076533944794, 0.3090377396639634, -5.559531049399615], [0.3312850996417523, -0.746458373543051, 0.3133312605919695, -23.794031754043182, 0.32806119413833573, -5.6467444995849085], [0.3354822777539659, -0.7271372595166505, 0.3151163758234294, -22.886752752917122, 0.3310554706234665, -5.563386920212064], [0.34371876415956154, -0.7133252838393118, 0.33803221714398357, -22.534853091697002, 0.3183241417250542, -5.465304030622969], [0.3539142637333331, -0.7078495487740476, 0.36586637821657964, -22.79321458490575, 0.29651653705076747, -5.2709439401914295], [0.3605988711410525, -0.7057042895533382, 0.3856922534278925, -22.752358099097943, 0.28490405494564297, -5.130669174452866], [0.35773361322314334, -0.7069230802539761, 0.38870279869216734, -22.283117974200227, 0.28319731965285033, -5.090096567153351], [0.3498344421035345, -0.7091549875455364, 0.38387633443679264, -21.98079452712805, 0.2960910278065461, -5.144739459919353], [0.3436386871161675, -0.7140373858812571, 0.37327184719448164, -21.610244528576235, 0.3066770773069733, -5.198893118052992], [0.3408608936886736, -0.7171811808249171, 0.36579361964848867, -21.318143439613106, 0.3143436860066125, -5.242032033422063], [0.34099776109514296, -0.7168724512801723, 0.36409336033575734, -21.21898320436396, 0.3182864814943759, -5.248469278507315], [0.34402179276983974, -0.7171131466596983, 0.36068890768315337, -21.216282645068638, 0.3209542938343893, -5.284541599713299], [0.3472224889074172, -0.7175734190302289, 0.35812888666538334, -21.219244426436887, 0.3226654575747735, -5.314865241317722], [0.3496230110106003, -0.7179186233081267, 0.3562088709020558, -21.221465762463076, 0.32394883038006167, -5.33760797252104], [0.35067601842231966, -0.7181507404251816, 0.3554623405361352, -21.22160567806524, 0.3239442756281468, -5.3450478789980895], [0.35015958288714755, -0.7181981954462476, 0.3554273798371467, -21.220180289008233, 0.32359507949629496, -5.343598083237696], [0.3486110083997261, -0.7180583044122318, 0.357081258228708, -21.21852950481556, 0.32288553502239453, -5.3342847471122035], [0.34744957753416, -0.71795338613672, 0.358321667022379, -21.217291416671056, 0.3223533766669692, -5.327299745018085], [0.3471081853620789, -0.7179238831033804, 0.35881979716785833, -21.216987621086556, 0.3223229475819518, -5.326618118752644], [0.3474425935422069, -0.7179348146625896, 0.35840794381978297, -21.21756982634822, 0.3225920158423018, -5.328769391730216], [0.3482492356748313, -0.7180052161647088, 0.3579492306217315, -21.218412908086002, 0.32295291459302317, -5.334398503208412], [0.34900784439297017, -0.7180849664813328, 0.3573134180722259, -21.219075872529675, 0.32319323873093503, -5.338614607335556], [0.3495182746269097, -0.7181387309544126, 0.3567694019507567, -21.219413832465595, 0.32331930756738725, -5.341228050755751], [0.34954908827495323, -0.7181486612907386, 0.35640487202051196, -21.219553937043287, 0.3233547106263146, -5.338254209749619], [0.34897822098687853, -0.7181371079496575, 0.35624688255918974, -21.219211457130903, 0.3231610346308646, -5.334826837597073], [0.348357489670955, -0.7181007791589391, 0.3565699618915158, -21.218680562350222, 0.322799009733446, -5.332028548934653], [0.34800818672734785, -0.7180634261361204, 0.3569869867989234, -21.218174951027265, 0.322571557568663, -5.33058830730079], [0.3480475804477743, -0.7180311135364753, 0.3573214916166699, -21.217941758928816, 0.32259221703366425, -5.330195078239964], [0.3484416190656724, -0.7180194764620195, 0.3574745330432418, -21.217859227159067, 0.3228198912257782, -5.331205738276684], [0.34879485236627733, -0.7180299793218574, 0.3573514087571286, -21.21810464011012, 0.32302670047131893, -5.334067765622125], [0.3489434680945257, -0.7180406083513408, 0.3571303333330932, -21.21846901764061, 0.3230978523802118, -5.336307469257333], [0.34888192446470706, -0.7180584566660899, 0.3569401324130375, -21.218776984826142, 0.3230447523289831, -5.337700462547337], [0.34875522927092645, -0.7180717553703299, 0.3570019637812304, -21.219043176189203, 0.3229152637324054, -5.336578458376818], [0.34849604995801436, -0.7556578725987246, 0.3574311997946366, -21.143993151489546, 0.32571494645715365, -5.3622738300565205], [0.3482533613504341, -0.8058315919458057, 0.3579539841268892, -21.081612107748448, 0.32842309475758297, -5.432708897282539], [0.3480844699248865, -0.8471893159799122, 0.35833427594248285, -21.017830443264128, 0.3309011308068607, -5.51722059270547], [0.3480236182378602, -0.8738303325116128, 0.35842975536736194, -20.94664446313528, 0.3325889166433404, -5.590695822094415], [0.3480315167968568, -0.882043688281847, 0.3583797901693817, -20.893800782710215, 0.33261370399298446, -5.64458201140407], [0.34809795895414775, -0.8841516778098079, 0.3583407060168894, -20.854722654023096, 0.3320939401703272, -5.6596589057833615], [0.3481969805898271, -0.8822078233842287, 0.3583419502757404, -20.829636475070085, 0.33170470435631455, -5.653506365508069], [0.34827124681658667, -0.8807499325650442, 0.35834288346987864, -20.81082184085533, 0.3314127774958051, -5.648891960301601], [0.3483269464866563, -0.8796565144506558, 0.35834358336548233, -20.79671086519426, 0.33119383235042305, -5.645431156396749]], "velocity12": [[0.16506285401151566, 0.41141589668223466, 0.13930492749203582, 0.03165329990906962, 0.7897011001900383, 0.23372612401311188], [0.08807186414559118, 0.7004825725206825, 0.12760755360053908, 8.363216687457632, 0.5940434548806206, 2.455467815622188], [0.0597722343648562, 0.5953846929703779, 0.09493021712974835, 7.46231977719966, 0.47045362966696125, 5.244486698456078], [0.036446638484979754, 0.5294896313224615, 0.05887488903133876, 7.415185991255072, 0.28196412424122524, 5.5373697137950035], [0.011062909841718, 0.4425717077058112, 0.004944556523703771, 5.621015266139642, 0.17531193618706198, 4.098681994547762], [-0.021105990424994427, 0.1470284321427992, -0.010955720926521407, 2.611777007977412, 0.0017629488850696429, 0.0663358333179469], [-0.042988005742544605, 0.012051702764231162, -0.011742164020181509, -0.8366613702752814, -0.0854932134335062, -1.5950006899621552], [-0.025187765106505524, -0.17509410988222768, -0.035741121702239385, -3.3499455855861093, -0.08058493453564228, -2.5389753611505452], [0.006901823268760103, -0.3565009456144448, -0.027345047260724058, -2.9428232609107186, -0.08494952326963558, -1.9236517090590386], [0.021857047548205787, -0.2761040694468992, 0.01047118232942905, -1.9429430714189007, -0.04276691723554487, 0.03167127333525399], [0.015889715773927015, -0.05675697503545561, 0.008225686291577893, 0.2559505492577505, 0.016501634844675355, 0.8400534804585447], [0.011905055876018793, 0.12583781946396544, 0.015455458462633263, 1.6053526576998147, 0.05582843066837001, 0.6971683953866441], [0.007242996072952847, 0.1185855186021083, 0.01437179217784252, 1.0975795667440906, 0.05711707290256495, 0.6585157227722029], [-0.010190773314202206, 0.10308063831393775, 0.009179300039846263, 0.526310923303053, -0.0026177378436742227, 0.38823254586517464], [-0.026153935083940337, 0.06729015587259768, -0.000611015524667996, 0.09945187995785235, -0.040016243370412985, 0.006357996735257138], [-0.041957605362481235, 0.01129893983679885, -0.0025903899852353935, -0.3886789236465263, -0.02218108570850749, -0.16469901727336062], [-0.01022787369903841, -0.0004212823588514556, -0.03937999717930137, -1.0894307856252923, 0.0003539306118818166, -0.3408341027380238], [-0.007576670524546575, -0.03779028502702073, -0.034483995964153774, -0.989806296359347, 0.02632066418284104, -0.31403109439144267], [-0.018536156697055113, -0.022832664326311335, -0.029270094341220507, 0.03178137181131657, 0.02463801230187788, -0.23702374532994763], [-0.009718665689274068, 0.010019654527778405, -0.01773762460293396, 0.31804477990161223, 0.0190234544743723, -0.0872134501852936], [0.004197178112213613, 0.019321114026400493, 0.0017851152314599071, 0.9072790011260596, 0.0029942764851308076, 0.08335757937284391], [0.008236486405595635, 0.013811975677338741, 0.02291584132055418, 0.35189966122011895, -0.012731328898412348, 0.09808288958909533], [0.010195499573771583, 0.005475735065264263, 0.02783416107259609, -0.25836149320874935, -0.021807604674286718, 0.19436009043153965], [0.006684607407719355, 0.0021452592207093788, 0.019825875211312852, 0.040856485807806375, -0.011612482105124496, 0.14027476573856376], [-0.002865257917909175, -0.0012187907006378867, 0.003010545264274859, 0.46924012489771694, -0.0017067352927926495, 0.040572607299514306], [-0.007899171119608844, -0.0022319072915602776, -0.0048264642553747135, 0.3023234470721776, 0.012893708153695787, -0.054642892766001816], [-0.00619575498736697, -0.004882398335720668, -0.010604487242311, 0.37054999855181664, 0.010586049500427182, -0.05415365813363968], [-0.0027777934274938786, -0.003143794943659987, -0.0074782275459929545, 0.2921010889631279, 0.007666608699639174, -0.043138915369070746], [0.00013686740646936114, 0.00030872954474484504, -0.0017002593127313024, 0.09916023524914823, 0.003942795487763358, -0.006437245085251304], [0.003024031674696769, -0.00024069537952595634, -0.003404452652603992, 0.002700559295318733, 0.0026678123400133823, -0.0360723212059843], [0.003200696137577431, -0.0004602723705305507, -0.0025600210177700515, -0.00296178136824928, 0.0017111637403842037, -0.030323641604422774], [0.002400522103183073, -0.000345204277897913, -0.0019200157633275385, -0.00222133602618696, 0.0012833728052881529, -0.02274273120331708], [0.0010530074117193842, -0.00023211711705485878, -0.0007465303659205881, -0.0001399156021662356, -4.5547519148479145e-06, -0.007439906477049628], [-0.0005164355351721034, -4.745502106609822e-05, -3.4960698988503584e-05, 0.0014253890570098088, -0.0003491961318518853, 0.0014497957603937456], [-0.001548574487421465, 0.00013989103401576384, 0.001653878391561312, 0.0016507841926734004, -0.0007095444739004264, 0.009313336125492414], [-0.0011614308655660988, 0.00010491827551182288, 0.0012404087936709839, 0.0012380881445050503, -0.0005321583554253198, 0.00698500209411931], [-0.00034139217208111784, 2.950303333954675e-05, 0.0004981301454793272, 0.00030379558449922055, -3.04290850174303e-05, 0.0006816262654408228], [0.00033440818012801105, -1.0931559209118584e-05, -0.00041185334807535955, -0.0005822052616648271, 0.00026906826034997977, -0.0021512729775717042], [0.0008066421326243738, -7.040150211921953e-05, -0.00045871319805144875, -0.0008430817377794436, 0.0003608987507213959, -0.0056291114781961095], [0.0007586087181388709, -7.97503166239838e-05, -0.0006358125495056038, -0.0006629644436729367, 0.0002403241379118855, -0.004216104127144054], [0.0005104302339395432, -5.376447307981767e-05, -0.0005440161214691854, -0.0003379599359176331, 0.00012606883645224705, -0.0026134434201951287], [3.0813648043551063e-05, -9.930336325996809e-06, -0.0003645299302447416, -0.00014010457769291122, 3.540305892736649e-05, 0.0029738410061320884], [-0.0005708672880747147, 1.1553341081214189e-05, -0.00015798946132221394, 0.00034247991238479757, -0.00019367599545002634, 0.0034273721525452804], [-0.0006207313159235536, 3.632879071835481e-05, 0.0003230793323260443, 0.000530894780680579, -0.00036202489741860033, 0.0027982886624200714], [-0.0003493029436071327, 3.735302281875551e-05, 0.0004170249074075995, 0.0005056113229560523, -0.000227452164782955, 0.0014402416338629579], [3.93937204264281e-05, 3.231259964510571e-05, 0.0003345048177465093, 0.00023319209844708502, 2.0659465001227322e-05, 0.00039322906082657916], [0.0003940386178981123, 1.1637074455887238e-05, 0.0001530414265719084, 8.253176974954115e-05, 0.00022767419211392297, -0.0010106600367205281], [0.00035323330060496025, -1.0502859837980617e-05, -0.0001231242861131476, -0.0002454129510528339, 0.00020680924554071273, -0.0028620273454406974], [0.00014861572824837453, -1.0629029483350493e-05, -0.00022107542403544618, -0.0003643775304907178, 7.11519088929129e-05, -0.0022397036352084622], [-6.154362981862299e-05, -1.7848314749178136e-05, -0.0001902009200556482, -0.00030796718553220356, -5.310005122872805e-05, -0.0013929932900036961], [-0.0001266951937805994, -1.329870423990427e-05, 6.183136819287774e-05, -0.00026619136305965443, -0.00012948859657770155, 0.0011220041705195835], [-0.00025917931291208546, -0.0375861172283948, 0.0004292360134062027, 0.07505002469965784, 0.002799682724748213, -0.02569537167970313], [-0.00024268860758026815, -0.05017371934708098, 0.0005227843322526352, 0.06238104374109883, 0.002708148300429316, -0.07043506722601803], [-0.0001688914255475902, -0.04135772403410659, 0.0003802918155936059, 0.06378166448431967, 0.0024780360492776985, -0.08451169542293074], [-6.08516870263215e-05, -0.02664101653170056, 9.547942487907039e-05, 0.07118598012884919, 0.0016877858364796967, -0.07347522938894571], [7.89855899656043e-06, -0.008213355770234156, -4.996519798021901e-05, 0.05284368042506205, 2.478734964404274e-05, -0.053886189309655746], [6.644215729096295e-05, -0.00210798952796083, -3.908415249233645e-05, 0.03907812868711901, -0.0005197638226572842, -0.015076894379291515], [9.902163567937104e-05, 0.0019438544255792423, 1.2442588509846738e-06, 0.0250861789530104, -0.0003892358140126096, 0.0061525402752918065], [7.426622675952828e-05, 0.0014578908191844318, 9.331941382385053e-07, 0.0188146342147578, -0.00029192686050945717, 0.004614405206468854], [5.569967006964621e-05, 0.0010934181143883238, 6.99895603678879e-07, 0.014110975661068349, -0.00021894514538209288, 0.003460803904851641]], "position13": [[0.4850368266279569, -35.98203863250312, 0.0774559272777473, -97.52123016083722, 0.21425794705259288, -19.34223798350476], [0.36615609753254275, -32.72386926355714, 0.2320594174388122, -90.04588143737992, 0.36112499149769994, -19.696269847070308], [0.4770764205602829, -31.563973964678574, 0.28150943029276787, -83.49366250698752, 0.4297700872423029, -20.793374905142713], [0.4602308767336356, -31.33039371010441, 0.4129017230579797, -80.6983119863112, 0.42761733324505935, -21.37780664918045], [0.4936612423963074, -28.273819871369557, 0.42841863499886856, -79.95376806815727, 0.4988236597355215, -21.39146382024398], [0.48484171727963543, -28.569754404270707, 0.4898965439113253, -77.15623173223086, 0.46007663025454654, -20.204143384134543], [0.49903550247732165, -28.791705303946568, 0.44883984027132007, -75.05807948028605, 0.43101635814381534, -19.313653057052466], [0.4915048272296474, -24.64449780543504, 0.48293082790776576, -72.73417455585974, 0.43905511252581764, -17.926018191695217], [0.4937160003679528, -17.45006399004494, 0.466714972108747, -70.03476350764602, 0.44735209380531865, -16.43821663182118], [0.4904451993433057, -13.65304702344875, 0.48720611754090126, -69.37373889934571, 0.46207133614840223, -14.782051232319311], [0.4856180647187733, -10.552968714767298, 0.4800553313257656, -65.96373859103682, 0.4731525348089551, -13.534212249391473], [0.4835740172324322, -8.854632860345523, 0.49705223495838957, -64.44609790979221, 0.47716706084589894, -13.030670102996552], [0.48140358274698153, -8.433527156225335, 0.4949678240315162, -61.44141175926829, 0.47544956011186945, -12.824910519284229], [0.4790033183357304, -8.934814762411056, 0.49678910333508003, -57.840402438470825, 0.4710656162940162, -12.820925806593], [0.4772255214398198, -10.609284059072321, 0.49523887373869824, -56.09371978788786, 0.4690135697546583, -12.84918275591981], [0.47764787479407367, -12.018421875024165, 0.4913119717643384, -57.96398813790369, 0.46870187233296196, -13.15399639477652], [0.4795812854786282, -12.268819809236003, 0.4879418877791769, -60.03203636112698, 0.46711859359965907, -13.472807168567677], [0.4816463462627527, -12.401572561282288, 0.4846131167205491, -61.51038518788332, 0.46552421834989377, -13.641387635927199], [0.48252309065447374, -11.514389426511142, 0.4836385489093165, -62.51495250487793, 0.4644623404135188, -13.502065485324353], [0.4808215682578173, -9.699757429926965, 0.4814572946898725, -62.574166687639654, 0.4681549447141696, -13.331094654581785], [0.47916879990605454, -8.35019238615559, 0.4827182648002025, -61.105070657060814, 0.47239435232732463, -13.2210578371806], [0.47788275872143343, -7.62169882285821, 0.48166442097705137, -59.32861048264721, 0.4744912631384091, -13.166945525015244], [0.477920010781099, -8.570360198108856, 0.47927370465803387, -57.84933304156624, 0.4744097659394724, -13.311348001417599], [0.478453140689606, -9.264664719237903, 0.47802769490781494, -57.42227979904047, 0.47197541562587475, -13.57881866229082], [0.4784652770983594, -10.094345612580058, 0.47507638206233616, -57.320119997018594, 0.4681037179129944, -13.552547039976556], [0.4793991523525716, -10.626240999346383, 0.47694177016182077, -57.539515484374114, 0.46404833861470934, -13.48568119419349], [0.4786471026338179, -11.046158924682729, 0.4779360008974863, -57.6167566551015, 0.46102746597618943, -13.511448559594463], [0.47769144511715395, -11.509079098902724, 0.4754851137566155, -57.56927528708163, 0.4601778093312086, -13.647486667649439], [0.4763571002332995, -11.510475278826993, 0.4720458951909045, -57.415767202965995, 0.46151857043413963, -13.839704713692337], [0.47660897243121236, -11.776612404585144, 0.4695013165698439, -57.2878746173709, 0.4635208114517821, -13.929784771354658], [0.4767111484941332, -12.148799787938941, 0.46738072884216747, -57.201050703230585, 0.46521250657368035, -13.99737840800181], [0.47652175673674874, -12.356441488452177, 0.4671514915227469, -57.16003797735782, 0.4659526923767092, -14.008625519857656], [0.47633027984642434, -12.463528593557362, 0.4680087731330151, -57.19857513645181, 0.46565736488828957, -13.9845097568718], [0.4761037078718105, -12.311318099477878, 0.46946167235311953, -57.26587724076772, 0.4643289535532996, -13.929854120110592], [0.47590562127368635, -12.203933512716063, 0.4704290547897866, -57.31698791548453, 0.46333531006667916, -13.895699706190525], [0.4757846878146772, -12.166561467388028, 0.4708026830730075, -57.33708779826676, 0.46314288042172075, -13.88247227706858], [0.4758190089035933, -12.262611572235805, 0.4701301138485239, -57.323221662255484, 0.4635468227124246, -13.916253473526618], [0.475963420028068, -12.343972084967696, 0.4694190188565871, -57.28899105536497, 0.46418904428856406, -13.942527508568665], [0.47604771019310066, -12.40087259942524, 0.4687429222711738, -57.25949789429936, 0.46476652649296124, -13.96101970732745], [0.4760693375320722, -12.411435003883684, 0.46858917009037687, -57.23850602832672, 0.4650942955865148, -13.960382694468594], [0.47604601130455243, -12.368905140733014, 0.4688709897529377, -57.25967045018481, 0.46511681242557296, -13.95702429374341], [0.47604282142423254, -12.319599608487437, 0.46925567917334304, -57.286066707323904, 0.46477845473495644, -13.94871354263061], [0.4759884644424177, -12.29793227675626, 0.4694758992545192, -57.31545984073145, 0.46427252210100667, -13.942887439037575], [0.4759071642806813, -12.29959392738481, 0.46958195844765366, -57.33706590701306, 0.4639003275265366, -13.94252170807242], [0.47584503167073106, -12.324709696803282, 0.4695096872285277, -57.341464054566686, 0.46381581556545887, -13.94452727377911], [0.4758527436006598, -12.34416195801555, 0.4692732111540536, -57.34042865695078, 0.4639466556720809, -13.946278192489915], [0.47588595293924174, -12.345083244788215, 0.4690482642835241, -57.32519476209094, 0.4642456220624643, -13.950274037758513], [0.4759015335574608, -12.34787264412013, 0.4688543561759594, -57.309184258474936, 0.46449253177465266, -13.954582975032709], [0.4759072983999158, -12.35547091608491, 0.46876670512851837, -57.3026442646125, 0.46455716542705855, -13.957801865496668], [0.47588973481279145, -12.363020968053029, 0.4688153456078534, -57.30547897777578, 0.46442457168603246, -13.957459626728099], [0.475871668162224, -12.36804064256831, 0.4689768285722063, -57.31393352694763, 0.46428424130012597, -13.953678674711009], [0.47621547931807306, -12.151872288284359, 0.46994149324254747, -57.28660273486068, 0.46474236098279664, -14.034232472881353], [0.4766714283426873, -11.84505391084537, 0.47115014261827376, -57.25171173627595, 0.46542801174185555, -14.105155376819543], [0.47705848332195067, -11.582129458790686, 0.4722697605530755, -57.21306728317586, 0.466150041530333, -14.186126090592023], [0.47734426419949105, -11.41511886597095, 0.4730338414713477, -57.17278093826811, 0.4666944665966485, -14.265518021087559], [0.4775096619104429, -11.402683052467776, 0.47323823427655426, -57.13985697229172, 0.46686173956652094, -14.32502482742185], [0.47733715908466096, -11.482583478704463, 0.4731773203946111, -57.11904003995359, 0.4668137674090774, -14.328806939445528], [0.4771330157777761, -11.57942911052006, 0.4730351077229028, -57.121567083562816, 0.46650138757590004, -14.310268039930605], [0.4768927557621154, -11.649050806639071, 0.47288683523776, -57.14631646418961, 0.4663123486790869, -14.270784331495578], [0.47665633015432424, -11.720944703446706, 0.47252419388781586, -57.167647808498636, 0.4661180653302795, -14.239934220329555]], "velocity13": [[0.22517521422956577, 0.2796316393132975, 0.9189368165609809, 0.36359732237760123, 0.4897221886141462, 0.3335967646778468], [0.14880707583950037, 3.258169368945975, 0.6904846552834405, 7.475348723457301, 0.4246170614497072, -0.35403186356555005], [0.11092032302774013, 1.1598952988785654, 0.48643115226841993, 6.552218930392402, 0.20910492125999716, -1.0971050580724047], [0.06269270270608152, 0.23358025457416487, 0.3055888466492525, 2.7953505206763225, 0.1426125795126377, -0.5844317440377363], [0.04610788087005707, 3.0565738387348524, 0.1586796419431517, 0.7445439181539173, 0.07120632649046217, -0.013657171063533091], [0.02149704032405717, -0.29593453290114846, 0.08168482108980617, 2.7975363359264156, -0.03874702948097497, 1.1873204361094367], [0.016122780243042877, -0.22195089967586135, 0.06126361581735462, 2.0981522519448115, -0.029060272110731228, 0.8904903270820775], [0.009459670293030908, 4.147207498511528, 0.06822933182091412, 2.3239049244263197, 0.00803875438200229, 1.3876348653572481], [0.0022111731383054464, 7.1944338153901, 0.050354199983487266, 2.6994110482137144, 0.008296981279501013, 1.4878015598740348], [-0.0032708010246471153, 3.79701696659619, 0.04607891035035167, 0.6610246083003033, 0.014719242343083572, 1.6561653995018704], [-0.004827134624532451, 3.1000783086814514, 0.03273855113333307, 3.4100003083089, 0.011081198660552873, 1.2478389829278387], [-0.0020440474863410757, 1.6983358544217744, 0.022892433715844842, 1.5176406812445948, 0.004014526036943834, 0.5035421463949211], [-0.0021704344854507045, 0.4211057041201878, 0.007979941010094268, 3.004686150523927, -0.0017175007340294677, 0.20575958371232345], [-0.002400264411251116, -0.501287606185722, 0.001821279303563834, 3.601009320797467, -0.00438394381785321, 0.003984712691230352], [-0.0017777968959106394, -1.674469296661265, -0.0015502295963817794, 1.746682650582958, -0.002052046539357945, -0.028256949326810353], [0.00042235335425389546, -1.4091378159518435, -0.003926901974359827, -1.87026835001583, -0.0003116974216963355, -0.30481363885671053], [0.001933410684554532, -0.25039793421183787, -0.003370083985161485, -2.0680482232232866, -0.0015832787333028833, -0.31881077379115585], [0.0020650607841244855, -0.13275275204628514, -0.003328771058627829, -1.4783488267563478, -0.0015943752497653114, -0.16858046735952265], [0.0008767443917210449, 0.8871831347711454, -0.0009745678112325487, -1.0045673169946092, -0.0010618779363749658, 0.13932215060284567], [-0.0017015223966564525, 1.8146319965841768, -0.0021812542194440216, -0.05921418276172097, 0.003692604300650785, 0.17097083074256778], [-0.0016527683517627754, 1.349565043771376, 0.0012609701103300404, 1.4690960305788399, 0.004239407613155033, 0.1100368174011847], [-0.0012860411846210961, 0.7284935632973788, -0.0010538438231511415, 1.7764601744136077, 0.002096910811084489, 0.05411231216535678], [3.725205966560495e-05, -0.9486613752506453, -0.0023907163190174693, 1.4792774410809693, -8.149719893668422e-05, -0.14440247640235437], [0.0005331299085069596, -0.694304521129046, -0.00124600975021893, 0.4270532425257705, -0.0024343503135976956, -0.26747066087322097], [1.2136408753411483e-05, -0.8296808933421561, -0.002951312845478754, 0.10215980202187327, -0.0038716977128803636, 0.026271622314262895], [0.0009338752542121935, -0.5318953867663239, 0.0018653880994846147, -0.2193954873555198, -0.0040553792982850265, 0.06686584578306666], [-0.0007520497187537167, -0.41991792533634575, 0.0009942307356655402, -0.07724117072738662, -0.0030208726385199188, -0.025767365400973907], [-0.0009556575166639319, -0.46292017421999576, -0.0024508871408707813, 0.04748136801986827, -0.0008496566449808366, -0.13603810805497538], [-0.0013343448838544335, -0.0013961799242698369, -0.0034392185657110214, 0.15350808411563627, 0.0013407611029310298, -0.19221804604289716], [0.0002518721979128514, -0.26613712575815174, -0.002544578621060598, 0.12789258559509442, 0.0020022410176424566, -0.09008005766232222], [0.0001021760629208577, -0.37218738335379625, -0.002120587727676409, 0.08682391414031541, 0.0016916951218982432, -0.06759363664715125], [-0.00018939175738446476, -0.20764170051323536, -0.00022923731942061363, 0.04101272587277171, 0.0007401858030288433, -0.011247111855846861], [-0.00019147689032440805, -0.10708710510518497, 0.0008572816102682183, -0.038537159093987895, -0.00029532748841964085, 0.024115762985855153], [-0.00022657197461385174, 0.15221049407948264, 0.0014528992201044435, -0.06730210431591307, -0.0013284113349899779, 0.054655636761208506], [-0.00019808659812412864, 0.10738458676181596, 0.000967382436667066, -0.051110674716811036, -0.0009936434866204494, 0.03415441392006771], [-0.00012093345900917622, 0.037372045328034426, 0.00037362828322088623, -0.020099882782223615, -0.0001924296449584312, 0.01322742912194579], [3.4321088916074514e-05, -0.09605010484777679, -0.0006725692244836327, 0.013866136011271304, 0.00040394229070383266, -0.033781196458037795], [0.00014441112447470436, -0.08136051273189106, -0.0007110949919367792, 0.03423060689051992, 0.0006422215761394754, -0.026274035042047197], [8.429016503261544e-05, -0.05690051445754325, -0.000676096585413292, 0.02949316106561269, 0.0005774822043971908, -0.018492198758785747], [2.162733897154702e-05, -0.01056240445844323, -0.0001537521807969169, 0.02099186597264003, 0.0003277690935535768, 0.0006370128588567734], [-2.3326227519774058e-05, 0.04252986315066898, 0.00028181966256078417, -0.021164421858087347, 2.2516839058104164e-05, 0.0033584007251839455], [-3.1898803198791126e-06, 0.04930553224557851, 0.0003846894204053738, -0.026396257139096466, -0.00033835769061651006, 0.008310751112799747], [-5.4356981814821324e-05, 0.021667331731176468, 0.0002202200811761535, -0.029393133407543102, -0.0005059326339497446, 0.005826103593035964], [-8.13001617363897e-05, -0.0016616506285512117, 0.0001060591931344242, -0.021606066281612598, -0.000372194574470072, 0.0003657309651559802], [-6.213260995025074e-05, -0.025115769418471323, -7.227121912597125e-05, -0.004398147553624974, -8.451196107771594e-05, -0.002005565706690997], [7.711929928789881e-06, -0.019452261212267626, -0.00023647607447407513, 0.0010353976159099738, 0.00013084010662200508, -0.0017509187108044567], [3.320933858190886e-05, -0.0009212867726657741, -0.00022494687052954004, 0.015233894859836967, 0.00029896639038342373, -0.003995845268598707], [1.558061821904452e-05, -0.002789399331914799, -0.00019390810756470962, 0.016010503616004562, 0.0002469097121884037, -0.004308937274195969], [5.7648424549939156e-06, -0.007598271964778643, -8.765104744099944e-05, 0.006539993862433759, 6.463365240587809e-05, -0.003218890463959419], [-1.7563587124323617e-05, -0.0075500519681197, 4.864047933498004e-05, -0.0028347131632773183, -0.0001325937410260769, 0.0003422387685700115], [-1.806665056745846e-05, -0.005019674515281637, 0.00016148296435292752, -0.008454549171852559, -0.00014033038590651367, 0.0037809520170891207], [0.0003438111558490905, 0.21616835428395167, 0.000964664670341192, 0.027330792086947983, 0.0004581196826706908, -0.0805537981703433], [0.0004559490246142299, 0.3068183774389885, 0.0012086493757262756, 0.03489099858472711, 0.0006856507590588948, -0.07092290393819026], [0.00038705497926337624, 0.26292445205468473, 0.0011196179348017732, 0.03864445310009181, 0.0007220297884774711, -0.08097071377247941], [0.0002857808775403672, 0.16701059281973585, 0.0007640809182721557, 0.04028634490774777, 0.0005444250663154853, -0.07939193049553643], [0.00016539771095188717, 0.012435813503173257, 0.00020439280520656523, 0.03292396597639737, 0.00016727296987246255, -0.05950680633429091], [-0.0001725028257819881, -0.07990042623668756, -6.091388194318732e-05, 0.020816932338129326, -4.797215744356897e-05, -0.0037821120236787957], [-0.00020414330688485049, -0.09684563181559648, -0.00014221267170828485, -0.002527043609229854, -0.00031237983317734146, 0.018538899514922273], [-0.00024026001566075352, -0.0696216961190102, -0.00014827248514279835, -0.02474938062679298, -0.00018903889681317558, 0.03948370843502754], [-0.00023642560779114693, -0.07189389680763572, -0.00036264134994414406, -0.02133134430902313, -0.0001942833488074112, 0.030850111166023417]], "position14": [[0.05622084091050822, -31.209834754229547, 0.0036128929315547564, -92.21709826463061, 0.2495551757649936, -98.26684796703483], [0.22371019135633918, -28.618187846935196, 0.4693724177890112, -91.78369898090912, 0.4132012363230848, -94.50985169813804], [0.3672633140324548, -25.823717857025677, 0.16657942799542447, -91.44640840167312, 0.33679363801635454, -89.51434072924206], [0.45096709429681575, -24.484326734993214, 0.4201567140050073, -88.52526353243249, 0.4359792172490531, -85.33909374997344], [0.47191333731646673, -26.279558523531865, 0.25319116121674967, -64.48665541135787, 0.399734297423874, -79.92174692814945], [0.47920417801361015, -28.317577159729296, 0.48357792822886014, -34.970697999582086, 0.4373855000961868, -78.20761820887148], [0.4050508844989501, -33.83626675381605, 0.3227017623336693, -9.947910158529524, 0.42038717559116423, -76.94266310603402], [0.3594786942800194, -39.45707417576168, 0.4832107030886426, -9.107842415642772, 0.4656211088080915, -76.5084132850165], [0.3437641480601227, -41.001921215845265, 0.450783070303194, -4.777231307714807, 0.4623843430129827, -76.56615176833287], [0.3683213325797619, -40.461155382824145, 0.4692747622070996, -5.308599039755261, 0.4812569066101626, -76.99330820867114], [0.43835972701704934, -35.87616194714236, 0.4178598208595238, -2.2718528653820993, 0.4948271003148864, -77.39677284793139], [0.4908420274037997, -30.663501160650394, 0.40962124915383896, -3.5550983722173504, 0.48680954142753186, -76.80563675321793], [0.45497507970610074, -24.509889119101917, 0.4060874819142343, -0.9598601632292842, 0.49681972889822557, -75.65229888653717], [0.4986138113343421, -20.055924824136923, 0.42233027220143504, -2.4028559041192903, 0.4906270682763443, -74.66277072227867], [0.4814994588670434, -20.142881473983103, 0.43939916705218396, -0.9613029430056148, 0.4978522952706135, -74.84709379201783], [0.48824128243725595, -22.739660408421706, 0.45086030519127646, -1.5096763404654632, 0.4981986327613045, -75.59063884447419], [0.4902301196649934, -26.207949725007403, 0.4529219829378138, -0.4213238315130301, 0.4956908352733015, -76.27272908106903], [0.4917217475857965, -28.809166712446675, 0.45446824124771684, -1.02692629747084, 0.49380998715729923, -76.78429675851517], [0.49219095911748273, -29.682967650443288, 0.4554310490261588, -0.34631003942560734, 0.49331348744595865, -76.9542262702301], [0.49133980912840086, -29.395579157745964, 0.4544442983819153, -0.6505742772710252, 0.4944035084380491, -76.82163329851711], [0.4907014466365895, -29.180037788222972, 0.45370423539873267, -0.0970889602514492, 0.4952210241821169, -76.72218856973238], [0.490638215306469, -29.13268549894477, 0.45329101092584656, -0.321583139987913, 0.4954046240746838, -76.68903235089921], [0.4871255857222187, -28.140773686154898, 0.4548058610017549, -0.12443981312711044, 0.49680670878535693, -76.48469161898795], [0.4845603842761943, -26.690380001847007, 0.4575675972739964, -0.21882998802115178, 0.49791290710572544, -76.1578104439316], [0.48287166620215305, -25.514229269294564, 0.45871880074585203, -0.5342638149068613, 0.49860973380685225, -76.18195650829445], [0.4816271882344686, -25.00289631617545, 0.45952742945551395, -0.8012874413800755, 0.49861588227824216, -76.36157344091114], [0.4811576441447888, -25.442513294024597, 0.45887449854996787, -0.9299778079063393, 0.4983878813259712, -76.54593154587832], [0.48122181643255313, -26.319311327384543, 0.45827200009501123, -0.8827430854097812, 0.4974618305248024, -76.60516349630565], [0.4810662667108904, -26.68367672374684, 0.45770624669130655, -0.786056392483122, 0.49626336242505936, -76.5131171595546], [0.47951347813551926, -26.35052501085036, 0.45797515695696545, -0.6143806343193842, 0.49612778453974, -76.32596912820905], [0.48101752211716053, -26.509792617032527, 0.45728773202472156, -0.48628292436724985, 0.4957230114761034, -76.20498318121005], [0.481831600120318, -27.672988189282805, 0.4572048832693321, -0.4554000027598151, 0.4949378832979738, -76.24158656541498], [0.483982916416903, -28.653806719179375, 0.4575007999352582, -0.4717647549997161, 0.494410387384626, -76.47315911113962], [0.48378904184659594, -28.342088919200343, 0.45763934919761234, -0.5452272410994904, 0.4955160602060575, -76.66773525594532], [0.4849589585880692, -28.074885816091424, 0.4570411765407042, -0.5888834045111371, 0.4974218531242302, -76.7175111083551], [0.48549606133646545, -28.018859896859944, 0.4562444871800189, -0.6183563231927602, 0.498829613281658, -76.77031680294209], [0.4859635633139834, -27.644176121515162, 0.45662123458842047, -0.6284002637796776, 0.4985234808156687, -76.75570512082174], [0.4842312922139455, -27.44698665023998, 0.45852388672707806, -0.5786062301120075, 0.49698343355601116, -76.50966429293133], [0.48544440741582495, -26.769004670298443, 0.4599046085765932, -0.5406000263799976, 0.49624088792463095, -76.32535888539729], [0.48584860661433243, -27.017312827416703, 0.45988375489792416, -0.5274835956318402, 0.49597497908038335, -76.1995476377947], [0.48491970653705, -26.62885904581918, 0.4585991703373393, -0.5090390773939142, 0.49522695311999, -76.36196449070455], [0.4831673814416979, -26.981562557547065, 0.45732246569065893, -0.49410040261753513, 0.4952861767858338, -76.58716826940443], [0.48210448780618814, -27.487188160152026, 0.4568581704055439, -0.512506843902558, 0.49530952197951167, -76.5929654620319], [0.47969218970747424, -28.051432004654654, 0.4576322823140761, -0.5541071791226293, 0.4956050040757703, -76.4734234295617], [0.47690042765720536, -27.60860591753156, 0.45719332216403435, -0.5954818530111093, 0.49721534152416763, -76.47223680573448], [0.4748066061195037, -27.276486352189238, 0.4568641020515031, -0.6265128584274694, 0.49842309461046563, -76.47134683786406], [0.4743476017211225, -26.618876907582685, 0.45672684167315136, -0.624554603995786, 0.49884590828744807, -76.32582640240133], [0.47563842339090057, -26.410558695345753, 0.45672853858148776, -0.6033901176952344, 0.49859623082546567, -76.22574768752614], [0.4775516748604224, -26.723729286098177, 0.4568761635936702, -0.5795254330854384, 0.4977707652526916, -76.19287232110636], [0.4788414152122087, -27.349094286169706, 0.456850841872225, -0.5638816574087117, 0.49687392739284136, -76.26267809780651], [0.4783502885913356, -27.69013684823853, 0.45632293554098885, -0.5570304605943704, 0.4962502894849313, -76.32146754761929], [0.47764742686549, -27.875592934199545, 0.455564041099873, -0.5621500176680626, 0.49605647114452084, -76.36415544536514], [0.4767625094737184, -27.888655355355795, 0.45464141609708864, -0.5773650629997955, 0.49651557718106465, -76.35471640606788], [0.4761198064495221, -27.737945627114243, 0.4549830708580204, -0.5995551924373367, 0.49703497579312733, -76.37116047710201], [0.47571977004634625, -27.488046846651795, 0.45532353635922074, -0.6149699256778557, 0.4974965053231723, -76.37868746635745], [0.47603622318207495, -27.306597603111356, 0.4555849949997349, -0.6133697594478627, 0.49746677398339795, -76.33928581585035], [0.47655431260849684, -27.19289781567125, 0.45498029413347146, -0.6056595300374074, 0.4969001524793877, -76.30927112929261], [0.4771872043711102, -27.224083972807048, 0.45449676477892353, -0.5957727528001665, 0.4963791814608571, -76.28233932495428], [0.4776618731930702, -27.247473590658895, 0.4541341177630126, -0.5883576698722358, 0.4959884531969591, -76.26214047170053], [0.4777071716735105, -27.25012614803325, 0.45408881589557826, -0.5859223535303868, 0.4959171288462643, -76.25025861315025]], "velocity14": [[0.1898331813958194, 0.7560241565652269, 0.6925477881652681, 0.44013799104797824, 0.42129642159484293, 0.19836486463847225], [0.16748935044583096, 2.5916469072943498, 0.5270146892794341, 0.43339928372148706, 0.3372435879119216, 3.7569962688968013], [0.1435531226761156, 2.7944699899095196, 0.36404815421556436, 0.33729057923599404, 0.25000512566056066, 4.99551096889597], [0.08370378026436091, 1.3393911220324617, 0.4132638579995682, 2.921144869240638, 0.22722714473459243, 4.175246979268614], [0.020946243019650958, -1.7952317885386504, 0.32665212477824296, 24.03860812107462, 0.1642864853270729, 5.417346821823992], [0.007290840697143443, -2.0380186361974304, 0.26323091055439013, 29.515957411775783, 0.16288020247993923, 1.7141287192779702], [-0.07415329351466003, -5.518689594086755, 0.19372030943747054, 25.022787841052562, 0.14222732431264895, 1.2649551028374637], [-0.04557219021893073, -5.620807421945632, 0.1605089407549733, 19.055752574172296, 0.11399171560074428, 0.43424982101751175], [-0.015714546219896687, -1.5448470400835816, 0.06600622660816341, 13.885073723357579, 0.07199454817892578, -0.057738483316369105], [0.024557184519639234, 0.5407658330211156, 0.01849169190390562, 10.085830347470068, 0.05635875037685466, -0.4271564403382649], [0.07003839443728743, 4.584993435681791, -0.051414941347575835, 7.580451905137361, 0.02391599307495093, -0.4034646392602544], [0.07079824557915093, 5.212660786491963, -0.008238571705684802, 5.82695123759945, 0.018363358257581754, 0.5911360947134597], [0.054182892890099546, 6.153612041548477, -0.0035337672396046466, 4.514958535446635, 0.01637072967424258, 1.153337866680756], [0.04641110895955716, 4.453964294964995, 0.016242790287200708, 3.3627160673485745, 0.01255320282543012, 0.9895281642585031], [0.019886729798614503, -0.08695664984617757, 0.017068894850748938, 3.364158847124905, 0.007225226994269205, -0.1843230697391703], [0.006741823570212557, -2.5967789344386043, 0.01146113813909248, 2.470979283471078, 0.003949071968082079, -0.7435450524563543], [0.0019888372277374845, -3.468289316585698, 0.0020616777465373745, 1.9310001719784933, -0.002507797488003002, -0.6820902365948436], [0.0014916279208031134, -2.6012169874392734, 0.0015462583099030308, 1.44825012898387, -0.0018808481160022517, -0.5115676774461326], [0.00046921153168619776, -0.8738009379966134, 0.0009628077784419179, 1.3732363368964473, -0.0004964997113405875, -0.16992951171492923], [-0.0008511499890818434, 0.2873884926973239, -0.0009867506442434967, 0.9968843166966326, 0.001090020992090423, 0.13259297171297635], [-0.0006383624918113826, 0.21554136952299294, -0.0007400629831826224, 0.7476632375224744, 0.0008175157440678172, 0.09944472878473226], [-6.323133012049899e-05, 0.04735228927820094, -0.00041322447288608236, 0.4186721002393622, 0.00018359989256687447, 0.033156218833168556], [-0.0035126295842503297, 0.9919118127898733, 0.0015148500759083333, 0.19714332686080255, 0.0014020847106731831, 0.20434073191126081], [-0.0025652014460243906, 1.4503936843078895, 0.0027617362722414628, -0.09439017489404135, 0.0011061983203685048, 0.3268811750563631], [-0.0016887180740412294, 1.1761507325524427, 0.0011512034718556617, -0.3154338268857094, 0.0006968267011268007, -0.024146064362846654], [-0.001244477967684442, 0.5113329531191142, 0.0008086287096619018, -0.26702362647321415, 6.148471389926045e-06, -0.17961693261669734], [-0.0004695440896798212, -0.4396169778491481, -0.000652930905546088, -0.12869036652626387, -0.00022800095227094386, -0.18435810496717747], [6.417228776433226e-05, -0.8767980333599481, -0.0006024984549566354, 0.047234722496558135, -0.0009260508011688329, -0.05923195042732857], [-0.00015554972166269428, -0.3643653963622964, -0.000565753403704689, 0.09668669292665921, -0.0011984680997430826, 0.09204633675105264], [-0.0015527885753711477, 0.3331517128964787, 0.00026891026565891026, 0.17167575816373778, -0.00013557788531937055, 0.18714803134554978], [0.0015040439816412883, -0.15926760618216518, -0.0006874249322438677, 0.12809770995213435, -0.00040477306363658833, 0.12098594699900289], [0.000814078003157461, -1.163195572250276, -8.284875538943953e-05, 0.03088292160743473, -0.0007851281781296497, -0.036603384204920736], [0.0021513162965849705, -0.9808185298965708, 0.00029591666592609857, -0.01636475223990096, -0.0005274959133477514, -0.23157254572464286], [-0.00019387457030705562, 0.3117177999790337, 0.00013854926235411756, -0.07346248609977425, 0.001105672821431486, -0.19457614480569135], [0.001169916741473264, 0.26720310310891804, -0.0005981726569081534, -0.04365616341164667, 0.0019057929181727057, -0.049775852409774154], [0.0005371027483962575, 0.05602591923148195, -0.0007966893606852715, -0.029472918681623182, 0.0014077601574277493, -0.05280569458699975], [0.00046750197751794977, 0.3746837753447808, 0.0003767474084015595, -0.010043940586917412, -0.00030613246598928246, 0.01461168212035098], [-0.0017322711000378544, 0.19718947127518016, 0.0019026521386576157, 0.04979403366767007, -0.0015400472596575684, 0.24604082789040657], [0.001213115201879418, 0.6779819799415382, 0.001380721849515155, 0.03800620373200995, -0.0007425456313801956, 0.1843054075340346], [0.0004041991985074948, -0.24830815711825927, -2.085367866907459e-05, 0.01311643074815737, -0.00026590884424759786, 0.12581124760259177], [-0.0009289000772823857, 0.3884537815975246, -0.0012845845605848178, 0.01844451823792602, -0.0007480259603933419, -0.1624168529098505], [-0.0017523250953521076, -0.352703511727884, -0.0012767046466803879, 0.014938674776379073, 5.9223665843838465e-05, -0.22520377869987135], [-0.0010628936355097595, -0.5056256026049619, -0.0004642952851150329, -0.01840644128502286, 2.334519367783584e-05, -0.005797192627473108], [-0.0024122980987138815, -0.5642438445026265, 0.0007741119085322283, -0.0416003352200713, 0.00029548209625859947, 0.11954203247019653], [-0.002791762050268866, 0.44282608712309446, -0.00043896015004172575, -0.041374673888480026, 0.0016103374483973363, 0.0011866238272267016], [-0.0020938215377016497, 0.33211956534232084, -0.0003292201125312943, -0.03103100541636002, 0.0012077530862980022, 0.0008899678704200262], [-0.00045900439838120395, 0.6576094446065522, -0.00013726037835170944, 0.001958254431683435, 0.00042281367698242847, 0.1455204354627257], [0.0012908216697780912, 0.20831821223693087, 1.6969083364213705e-06, 0.021164486300551618, -0.00024967746198240997, 0.10007871487519816], [0.0019132514695217894, -0.3131705907524235, 0.00014762501218243984, 0.023864684609796093, -0.000825465572774067, 0.032875366419768855], [0.0012897403517863246, -0.6253650000715282, -2.5321721445215604e-05, 0.015643775676726698, -0.0008968378598502084, -0.06980577670014662], [-0.0004911266208730594, -0.3410425620688241, -0.0005279063312361624, 0.006851196814341237, -0.0006236379079100636, -0.058789449812777825], [-0.000702861725845629, -0.18545608596101534, -0.0007588944411158596, -0.0051195570736922045, -0.0001938183404104075, -0.04268789774585437], [-0.0008849173917715733, -0.01306242115625042, -0.0009226250027843172, -0.015215045331732898, 0.0004591060365438024, 0.009439039297258603], [-0.0006427030241962705, 0.1507097282415497, 0.0003416547609317934, -0.022190129437541204, 0.0005193986120626781, -0.01644407103412763], [-0.00040003640317587944, 0.24989878046244818, 0.00034046550120033663, -0.015414733240518967, 0.0004615295300449799, -0.0075269892554421375], [0.00031645313572868417, 0.18144924354043646, 0.0002614586405141721, 0.0016001662299930256, -2.9731339774369302e-05, 0.0394016505071022], [0.0005180894264218917, 0.1136997874401054, -0.0006047008662634706, 0.007710229410455253, -0.0005666215040102506, 0.030014686557728164], [0.0006328917626133209, -0.03118615713579475, -0.000483529354547945, 0.009886777237240869, -0.0005209710185306109, 0.026931804338335183], [0.00047466882195999066, -0.02338961785184606, -0.00036264701591095876, 0.0074150829279306515, -0.0003907282638979582, 0.020198853253751387], [4.5298480440322954e-05, -0.0026525573743545437, -4.5301867434367844e-05, 0.002435316341849052, -7.132435069477832e-05, 0.01188185855028213]], "position15": [[0.10341622382886695, -80.71092399688987, 0.46929221447118696, -5.576019088225465, 0.037459394976101346, -51.45224560933863], [0.19909706507489175, -79.12037111535093, 0.13155162570641965, -13.849349708452191, 0.4601948313083677, -56.2447724080548], [0.2573716165790536, -71.50512285924863, 0.4643600648488646, -22.268297062821823, 0.2223006097480188, -65.84369565938057], [0.35957612047238086, -65.54401443822964, 0.2533212162146027, -30.070996395452262, 0.48098011313993755, -73.55188353152428], [0.4486987562717966, -61.15869388845617, 0.47358865079436674, -33.99364430407412, 0.3375685514330211, -83.59568415772111], [0.4923303519583351, -60.194314398487926, 0.3499465037130487, -33.830996219881854, 0.47834972410312615, -90.7202407854974], [0.49410095454255953, -62.680660904359286, 0.49482980207272437, -33.407715277450045, 0.4028405676961725, -94.39932098053079], [0.4925676895547459, -66.14679779022948, 0.43322956483944086, -32.74195275546772, 0.4931343876435311, -94.6622734403843], [0.4914177408138857, -68.74640045463214, 0.48718503965531695, -32.24263086398098, 0.4288468288612466, -94.85948778527442], [0.48904285706837897, -65.7639620762749, 0.4983812523139643, -30.74997048800731, 0.48955679846814015, -91.93630351656205], [0.48115613879319563, -61.35657525379774, 0.49972010729110283, -29.540394958340425, 0.448929928369038, -87.84872557424845], [0.4763494236633795, -59.46922493522322, 0.4706797432217711, -28.439616215436004, 0.4805992412599879, -84.22730557187424], [0.4727443873160174, -58.053712196292324, 0.4488994701697723, -27.614032158257686, 0.4665476359617815, -81.51124057009358], [0.47148188950476005, -57.91059697505243, 0.44696679923505417, -27.566792966074335, 0.4910768665356249, -80.07416136433878], [0.4720273736288927, -58.426204978314814, 0.4549334573115487, -27.86654272399651, 0.48328664186919157, -81.00051508085248], [0.47505530954583775, -59.287619670700224, 0.4642880737269836, -28.443811547282134, 0.4979903012140575, -83.39055577818256], [0.4779931208661077, -60.02061568476542, 0.4752258308641853, -28.874721463246132, 0.49018482362245175, -85.36112462366283], [0.4800120545073594, -60.33800722964733, 0.481259711570837, -28.87955832754852, 0.493746979817891, -86.18457968998086], [0.4858092177747875, -60.14794893976437, 0.47882103559916916, -28.808169769936107, 0.48914106507058464, -85.31980376875818], [0.4901570902253586, -60.005405222352145, 0.4769920286204183, -28.754628351726797, 0.4856866290101049, -84.67122182784117], [0.4934179945632869, -59.89849743429298, 0.47562027338635515, -28.714472288069814, 0.48309580196474505, -84.1847853721534], [0.49712139164810143, -59.760297132586, 0.4753088005018808, -28.589033203705444, 0.48201815829527433, -83.88909925914908], [0.49817843581331905, -59.61964535435096, 0.4770373656554615, -28.407261318145675, 0.48226885348511644, -83.90778823222459], [0.4973482637878174, -59.62633143039745, 0.4787568254157615, -28.398568972532594, 0.48498881834576746, -84.340612969848], [0.49677816716692413, -59.656913521483006, 0.4815014221076635, -28.37386812647163, 0.4924002096989559, -84.7285893989325], [0.4968420155397087, -59.69645546873894, 0.4847012221001401, -28.3193669184024, 0.4976933105445438, -84.93525782323002], [0.49719499698054503, -59.728950416326086, 0.48715517532501185, -28.225793392521897, 0.4983942543850115, -85.01705139509019], [0.49796759692966147, -59.84796198983419, 0.4890725003765092, -28.035420514425255, 0.49907538528425177, -84.9316247912037], [0.4988439445733106, -60.02077014220925, 0.4911078494874212, -27.856048849135295, 0.4989488677417756, -84.6407821836837], [0.4998986988395164, -60.202526202609526, 0.4931873207741015, -27.74223357068002, 0.49953165257707854, -84.39118014897997], [0.4993102354608293, -60.338843247909736, 0.4947469242391117, -27.656872111838563, 0.499328737662062, -84.20397862295216], [0.49985344345164484, -60.37456826471462, 0.4948528070882328, -27.65344426297999, 0.4997620778139219, -84.13907398824738], [0.4995264353457558, -60.33096500623459, 0.4941839294140875, -27.695755805306987, 0.4997525766170725, -84.22449829713659], [0.49987019192189575, -60.2132764571995, 0.49354052271707227, -27.73396154981554, 0.4999931123003558, -84.3862830380666], [0.49966388423394514, -60.11890369847989, 0.492801801732908, -27.765928654173223, 0.49992845067928193, -84.50939836560138], [0.49988619831989944, -60.113158617757065, 0.49228252425373775, -27.78136149515078, 0.49990233840128007, -84.51381512291873], [0.49982257322299417, -60.13084475790092, 0.49197386085415556, -27.83541873940787, 0.4998422244563062, -84.50926041118848], [0.4999285218598095, -60.172330194792764, 0.49216779889984463, -27.858270601376848, 0.499768066854819, -84.4546021206432], [0.4998689057525547, -60.216021666082035, 0.4932910290072188, -27.840820979360462, 0.49963715669210307, -84.3685994650921], [0.4999494140835754, -60.25457400365736, 0.494157072518591, -27.794286419886024, 0.499581171180274, -84.31276254732875], [0.49990452614894465, -60.26400327758962, 0.4942920525182303, -27.73337214705329, 0.49953788637359053, -84.2570128929005], [0.49997650679736183, -60.259372020984, 0.4941366703274266, -27.702101860268684, 0.49956485329162575, -84.24014877005692], [0.49993935946363877, -60.21551790477001, 0.4935741406932011, -27.714182937633005, 0.4997040906126028, -84.2771355138118], [0.49996568460863944, -60.17421154444939, 0.49251641684859526, -27.73471262187544, 0.49955285670572264, -84.30533326847667], [0.4999780797026244, -60.153663338381875, 0.49141555189485486, -27.792912345114683, 0.4993337148691224, -84.32261393134641], [0.499929159436365, -60.15680587796507, 0.490665939431028, -27.861200806277928, 0.4991187727259041, -84.33348481082565], [0.4999071279358573, -60.164488483792645, 0.49041132277100485, -27.88700121918451, 0.4991771940700766, -84.33819179451773], [0.4999215747675814, -60.1719120562789, 0.4905429007285805, -27.851700314604397, 0.4993897930851383, -84.32960069848136], [0.49993824054877567, -60.17851209161848, 0.4910048600771206, -27.79935785928348, 0.4995608839002677, -84.31708074885604], [0.49996260170810053, -60.1832982922101, 0.4916918760835035, -27.765472951867775, 0.49962366769833616, -84.3058569748405], [0.49997496824892884, -60.18637006942547, 0.49224101010305676, -27.755303856533676, 0.4996703437159516, -84.29762996851815], [0.4999563178576064, -60.18705540263397, 0.49257009661135753, -27.76761719233443, 0.4996753048878841, -84.29575962915987], [0.4999243823587238, -60.18480137219118, 0.4922560787508619, -27.793060990229662, 0.49964990873121407, -84.2992380791737], [0.499899036566316, -60.18179584998203, 0.4917685969773771, -27.80796909768794, 0.4996129080259403, -84.30273885168491], [0.49988190819562506, -60.179887427859406, 0.49142800806925185, -27.81815196974816, 0.4995853651746966, -84.30592547094138], [0.49987715972183655, -60.17937347129774, 0.4912982397003482, -27.824248974990166, 0.4995732933807738, -84.30728253459363], [0.4998986730386167, -60.180246307374624, 0.4913308619759968, -27.820322325817333, 0.49957958402919067, -84.30620892512918], [0.49991494706341727, -60.18250968693154, 0.4915707702606733, -27.812931933596065, 0.49961356490061753, -84.30506132125572], [0.4999251324517217, -60.18428680074301, 0.49196383146103506, -27.80384150276634, 0.49964005067000244, -84.30412676189486], [0.49992260431084007, -60.1853853046191, 0.4922065329487447, -27.79856603704327, 0.49964691586965715, -84.3041769954391]], "velocity15": [[0.04959273427822897, 0.8109355126245239, 0.7393514271752453, 0.24226679781869498, 0.6465285659346225, 0.14994555490762462], [0.0956808412460248, 1.5905528815389411, 0.3991561598223934, -8.273330620226726, 0.5023457737155309, -4.792526798716171], [0.05827455150416187, 7.615248256102306, 0.40408830944471574, -8.418947354369632, 0.3175045589436135, -9.598923251325767], [0.10220450389332725, 5.961108421018996, 0.2823187189365327, -7.8026993326304375, 0.25867950339191875, -7.708187872143713], [0.08912263579941576, 4.3853205497734695, 0.2730901329910305, -3.922647908621852, 0.1814513354270413, -10.04380062619682], [0.04363159568653845, 0.9643794899682452, 0.17646484549258457, 0.16264808419225996, 0.18408172446385276, -7.124556627776284], [0.013568693499105378, -2.4863465058713623, 0.14488329835967567, 0.4232809424318086, 0.11880970820070136, -3.6790801950333947], [-0.001533264987813636, -3.4661368858701964, 0.0719406330878348, 0.6657625219823212, 0.10402504466029637, -0.2629524598535129], [-0.001149948740860227, -2.5996026644026475, 0.0539554748158761, 0.4993218914867409, 0.07801878349522227, -0.19721434489013467], [-0.0023748837455067006, 2.9824383783572435, 0.011196212658647332, 1.492660375973667, 0.0815963726706133, 2.9231842687123746], [-0.007886718275183335, 4.407386822477154, 0.0013388549771385615, 1.209575529666886, 0.06151327316282185, 4.087577942313603], [-0.004806715129816112, 1.8873503185745237, -0.029040364069331748, 1.100778742904422, 0.07047083037097415, 3.6214200023742142], [-0.0036050363473620842, 1.4155127389308928, -0.02178027305199881, 0.8255840571783165, 0.052853122778230614, 2.7160650017806605], [-0.001262497811257367, 0.14311522123989223, -0.0019326709347180868, 0.04723919218334993, 0.042375497502593576, 1.4370792057548023], [0.000545484124132629, -0.5156080032623882, 0.007966658076494543, -0.2997497579221733, 0.02563649159518356, -0.926353716513696], [0.0030279359169450475, -0.8614146923854122, 0.009354616415434903, -0.5772688232856252, 0.01872305691675091, -2.3900406973300776], [0.0029378113202699133, -0.7329960140651947, 0.010937757137201673, -0.43090991596399913, 0.011824875163490694, -1.9705688454802757], [0.0020189336412517423, -0.317391544881917, 0.006033880706651715, -0.004836864302387667, 0.003562156195439251, -0.8234550663180351], [0.005797163267428109, 0.19005828988296267, -0.002438675971667835, 0.0713885576124125, -0.004605914747306344, 0.8647759212226843], [0.004347872450571082, 0.142543717412222, -0.0018290069787508763, 0.053541418209309376, -0.0034544360604797583, 0.6485819409170133], [0.0032609043379283114, 0.1069077880591665, -0.0013717552340631572, 0.04015606365698203, -0.0025908270453598187, 0.48643645568775995], [0.003703397084814562, 0.13820030170698305, -0.00031147288447438157, 0.12543908436437043, -0.0010776436694707125, 0.29568611300432907], [0.0010570441652176011, 0.14065177823503577, 0.0017285651535807003, 0.18177188555976875, 0.00025069518984210547, -0.018688973075518027], [-0.0008301720255016753, -0.006686076046489159, 0.001719459760299955, 0.008692345613080698, 0.0027199648606510327, -0.43282473762340745], [-0.0005700966208932608, -0.03058209108555248, 0.0027445966919020406, 0.024700846060961405, 0.007411391353188481, -0.387976429084507], [6.38483727845332e-05, -0.03954194725593467, 0.0031997999924765963, 0.05450120806922852, 0.005293100845587885, -0.20666842429751245], [0.00035298144083634935, -0.032494947587147174, 0.002453953224871734, 0.09357352588050599, 0.003912435070444718, -0.08179357186017569], [0.0007725999491164443, -0.11901157350810601, 0.0019173250514973083, 0.1903728780966411, 0.0025303603307367277, 0.0854266038864959], [0.0008763476436491437, -0.17280815237505942, 0.0020353491109120457, 0.17937166528995926, 0.0019757469739726695, 0.29084260752000146], [0.0010547542662057833, -0.18175606040027723, 0.002079471286680293, 0.11381527845527538, 0.0015194796811459025, 0.24960203470373238], [0.0007910656996543375, -0.1363170453002079, 0.0015596034650102197, 0.08536145884145653, 0.0011396097608594269, 0.18720152602779927], [0.0008363210875258939, -0.03572501680488269, 0.00010588284912113523, 0.003427848858575014, 0.0009091845240161646, 0.06490463470479095], [0.0006201212025993311, 0.04360325848002509, -0.0006688776741453305, -0.04231154232699986, 0.00048534556900554015, -0.08542430888921534], [0.0006033727323484244, 0.11768854903509715, -0.0006434066970152137, -0.03820574450855162, 0.0002543110825716309, -0.16178474093000147], [0.00046592384415913287, 0.09437275871960824, -0.0007387209841642948, -0.03196710435768292, 7.843702036225288e-05, -0.12311532753479547], [0.00044991744615543707, 0.0057450807228275474, -0.000519277479170252, -0.01543284097755666, -2.611227800188682e-05, -0.004416757317347614], [0.00029122845710639265, -0.017686140143847992, -0.000308663399582191, -0.05405724425709187, -6.011394497386264e-05, 0.004554711730254341], [0.00024890491719633097, -0.0414854368918461, 0.00019393804568908007, -0.022851861968977427, -7.415760148721385e-05, 0.05465829054528044], [0.00020257238763581007, -0.04369147128927396, 0.0011232301073741315, 0.017449622016386186, -0.0001309101627159552, 0.08600265555109216], [0.00018168016386990027, -0.038552337575325085, 0.0008660435113722281, 0.046534559474436465, -5.598551182908611e-05, 0.05583691776335886], [0.00014605976747999693, -0.009429273932261062, 0.00013497999963928343, 0.060914272832732964, -4.328480668349157e-05, 0.055749654428245476], [0.00011896705369352122, 0.004631256605621391, -0.00015538219080368332, 0.031270286784606145, 2.6966918035200945e-05, 0.016864122843592316], [8.413373899944566e-05, 0.04385411621399282, -0.0005625296342254896, -0.012081077364321301, 0.00013923732097703307, -0.036986743754879134], [2.6325145000676576e-05, 0.04130636032061902, -0.0010577238446058499, -0.020529684242431408, -0.0001512339068801467, -0.02819775466486637], [1.239509398498382e-05, 0.020548206067518462, -0.0011008649537403933, -0.058199723239244036, -0.00021914183660018844, -0.017280662869739994], [-4.892026625941232e-05, -0.003142539583194666, -0.0007496124638269037, -0.06828846116324647, -0.00021494214321830752, -0.010870879479236834], [-2.2031500507729886e-05, -0.007682605827572837, -0.0002546166600231434, -0.025800412906580614, 5.842134417248743e-05, -0.004706983692072316], [1.4446831724110215e-05, -0.007423572486249912, 0.00013157795757564794, 0.03530090458011148, 0.00021259901506168904, 0.008591096036364838], [1.666578119426198e-05, -0.006600035339581983, 0.00046195934854012435, 0.05234245532091665, 0.00017109081512937707, 0.01251994962531635], [2.4361159324866962e-05, -0.0047862005916150035, 0.0006870160063829141, 0.03388490741570548, 6.278379806847103e-05, 0.011223774015552692], [1.2366540828336776e-05, -0.0030717772153762736, 0.0005491340195532744, 0.010169095334098266, 4.6676017615455676e-05, 0.008227006322343196], [-1.865039132240887e-05, -0.0006853332085019785, 0.0003290865083007829, -0.012313335800753488, 4.961171932497514e-06, 0.0018703393582754201], [-3.193549888262323e-05, 0.0022540304427893475, -0.0003140178604956235, -0.025443797895230682, -2.5396156670025635e-05, -0.0034784500138307327], [-2.5345792407738657e-05, 0.0030055222091506365, -0.0004874817734847845, -0.014908107458277715, -3.7000705273709915e-05, -0.0035007725111999843], [-1.712837069097898e-05, 0.0019084221226282057, -0.00034058890812527036, -0.010182872060218893, -2.7542851243718097e-05, -0.0031866192564722288], [-4.74847378848903e-06, 0.0005139565616654132, -0.0001297683689036548, -0.006097005242004079, -1.2071793922821198e-05, -0.0013570636522533981], [2.151331678010858e-05, -0.0008728360768854723, 3.262227564859798e-05, 0.003926649172832034, 6.2906484169029226e-06, 0.0010736094644376029], [1.6274024800594426e-05, -0.0022633795569183806, 0.00023990828467651846, 0.00739039222126753, 3.3980871426879234e-05, 0.0011476038734570466], [1.0185388304440585e-05, -0.0017771138114734766, 0.0003930612003617567, 0.009090430829724865, 2.6485769384898742e-05, 0.0009345593608611554], [-2.528140881620516e-06, -0.0010985038760922738, 0.0002427014877096693, 0.005275465723071595, 6.8651996547154055e-06, -5.0233544235039635e-05]], "position16": [[0.01055581705252856, -20.159232315744205, 0.16755587782858256, -96.4748813421845, 0.36087201929735163, -23.258981208530585], [0.2416205771549753, -19.865127325776932, 0.12022160527349213, -80.65392263431167, 0.10939773905450001, -22.01205473061794], [0.19751171850065263, -19.644548583301475, 0.34561150705306387, -68.78820360340704, 0.3292079711276388, -21.076859872183455], [0.38183750324106835, -19.47911452644488, 0.2537633271918531, -59.88891433022857, 0.2497463115089653, -20.37546372835759], [0.27303581959848766, -13.591850692266298, 0.42066988702898844, -52.93558061673405, 0.40616109100911546, -18.45738882683081], [0.40204605391808945, -13.960893403586633, 0.3296226748076647, -50.79776677797822, 0.32876934099383215, -16.986111850017114], [0.35348360443995896, -20.374270168806493, 0.4282064787275076, -60.64049666237462, 0.43042932433772696, -17.285489406405787], [0.41697542144742705, -24.31409632223276, 0.38636140684628273, -66.8130110669152, 0.42194144082172325, -17.133350597061465], [0.3975152039957137, -25.257445280061624, 0.4492134788805897, -64.20883133445248, 0.4658979872522564, -16.679523442784202], [0.446421820448204, -21.11046321307251, 0.44275227618325363, -59.2511883451992, 0.4895794584018427, -15.837603719130271], [0.43698664244740415, -12.016468215237573, 0.4873642698357136, -51.78223267324185, 0.4292741037215188, -14.769170439903952], [0.45483119279315076, -5.258373675178419, 0.4827880559031127, -47.20489328857806, 0.402236202425707, -13.804639231070883], [0.4625730720559138, -2.8205551463407676, 0.49685760994824246, -48.030946539075174, 0.39067626220441026, -13.112310134667068], [0.47384565769321196, -1.2226862430572225, 0.489988211232562, -46.57757550874939, 0.3878200628803849, -12.331967934251182], [0.4726949744822645, -2.8381551347383125, 0.4997452033626829, -49.59442572279115, 0.4012903738894786, -11.76366983848456], [0.4853232892449274, -5.710850738600945, 0.49498699513789257, -53.96743435919123, 0.4369252890571787, -12.184459497022887], [0.48374787959657306, -10.305695357012395, 0.4824419608551736, -58.533275755061894, 0.4736757265358474, -12.722004449349638], [0.4944966683372337, -13.594435982615764, 0.4727165283300996, -60.92305827100648, 0.48439842701881813, -13.468050113003398], [0.49741146402505143, -12.280330352453177, 0.4727058272039224, -59.8364208434115, 0.4791207519187924, -14.10734694757089], [0.4912615332168228, -9.572805418121145, 0.47776473229272637, -58.08334466101552, 0.4711301934627481, -14.086718393487702], [0.4796152908098166, -7.031941763878454, 0.4813644822151093, -55.710349478006016, 0.45708134719362803, -13.593001652220575], [0.471915865910796, -6.311192006590045, 0.4804734892630097, -53.997582294159706, 0.44620224827348787, -13.163921915134692], [0.46908971533125166, -7.7189257947492305, 0.4767192386324505, -53.34951683155339, 0.437631525839534, -12.85482011610499], [0.4737846159098256, -9.448108495669743, 0.47551668437139316, -53.04244971218597, 0.4380175902330559, -12.950761845918676], [0.4783333089324679, -11.599598958862904, 0.4799192405544483, -54.444544086305946, 0.4419477204057182, -12.92440247032202], [0.4827483807905485, -12.16581105650671, 0.48399074421336297, -56.31075775419086, 0.44724864812996606, -12.989379813675269], [0.4855918501029315, -12.14188750141402, 0.4829251642666418, -57.49129970038373, 0.4513166997476984, -12.836250831653041], [0.4874662438083406, -11.962585775637445, 0.48628690985693146, -57.040913927081895, 0.45461673860687807, -12.680713560530569], [0.48458294250472794, -10.257380967786538, 0.48657797458361063, -55.51986848653435, 0.45428157065203345, -12.923802729437723], [0.4825230416169269, -7.901573665245694, 0.48666169698220574, -54.2842781874729, 0.4527628113410477, -13.13672533931717], [0.481482335488046, -7.931924550079579, 0.4895297908299385, -53.907192646294824, 0.4561452549064155, -13.309375459525542], [0.4814249099781116, -9.029801982237059, 0.491043605222804, -54.017467544008205, 0.4548926279269717, -12.998201656623333], [0.4809006633421352, -9.230040146693083, 0.48629539144275247, -55.30308435880121, 0.4466267116115667, -12.912138576237975], [0.48130677974790614, -9.295335897015681, 0.47776513896561784, -56.17527576745434, 0.44167395353162026, -12.98456522525954], [0.4828601193764697, -8.355410804205912, 0.47500177317289455, -56.23776985235851, 0.4414142802949454, -13.02617084745683], [0.48249770050649177, -7.479022781058307, 0.47651486040698177, -55.71854371750071, 0.4465876947187516, -13.021640617322406], [0.48138078606451634, -8.887725898952981, 0.48189793409136544, -54.779510135900324, 0.4542579299035447, -13.099734275778527], [0.4804783860145655, -9.666131798602905, 0.48847410586777584, -54.727446727123024, 0.4628207456714707, -13.173834237517488], [0.47889041825874246, -9.34697386842077, 0.49173767374262844, -55.3967492203562, 0.4581387110744583, -12.856176132949848], [0.4780010282295523, -9.12921572683944, 0.48879570154291696, -55.64599275060401, 0.4470085208855491, -12.762167187436125], [0.47803384407617927, -9.242634422291502, 0.4885245902263101, -55.98004037210508, 0.44086585929458993, -12.696004952762166], [0.47783507254741187, -8.407967880791878, 0.48731460647665514, -55.92728058349363, 0.4442402223557662, -12.723693997894825], [0.47939810279069667, -8.326947941394025, 0.48691931417991513, -55.1713726399136, 0.4476225681315112, -12.895019526468525], [0.48043294439675527, -8.029681203324913, 0.4862604175572961, -54.81933391663091, 0.4509193518195403, -13.07577901545992], [0.4812215250832465, -8.197329730640202, 0.4820873918345279, -54.83903681281221, 0.44777850625554155, -13.243923161609668], [0.47973378068618705, -8.568759454725626, 0.4789974189776116, -55.1156410457781, 0.4473001492632432, -13.483468896448878], [0.47859956942041204, -7.8553979825786335, 0.47353475925794575, -55.227950900571436, 0.44816700432882994, -13.24532592971829], [0.48024816993032005, -7.432187015262593, 0.4688138817868142, -55.07548096343527, 0.45278429026714334, -12.976626493917008], [0.4816613784805798, -6.959515086674679, 0.47302407355719855, -54.721438014779935, 0.4531186857558075, -12.929073981489951], [0.48177431414013383, -7.155465141710312, 0.4839214153529668, -54.985061801747726, 0.448628443544989, -13.020850073988647], [0.4822690646619078, -8.719743330524997, 0.49239313044071553, -55.004476315330734, 0.4465989394095398, -13.282694936000489], [0.4807979780508195, -10.0740229097827, 0.4972028775388434, -55.39692401621821, 0.4468169002466375, -13.231890539863334], [0.47879295517570575, -9.712887256189184, 0.49109352266432754, -55.82167830488515, 0.4458601023139053, -12.957412011601251], [0.4788709064907821, -9.727971489223886, 0.4826151561424587, -56.08630788457479, 0.44667856462464467, -12.671362980334594], [0.4813595221613335, -9.698015335560182, 0.47557541246065116, -55.80275293031801, 0.44888105003204254, -12.912883313798147], [0.4834897778173966, -10.400281237574125, 0.4783417914278759, -56.1184290665664, 0.4565884048651617, -12.874633760047686], [0.4843792180920526, -9.29634347714959, 0.4792133083786061, -56.701479642254625, 0.4639334668105883, -12.919961407308053], [0.4846805546590424, -8.167884289362764, 0.4804379691359626, -56.09989489846921, 0.4617931681324033, -13.247399765009776], [0.4828446352639435, -7.188856247025144, 0.48146214811984966, -56.11212352114042, 0.4524935552556528, -13.173819861468768], [0.4808960998164938, -6.137740162825505, 0.48277935966822555, -55.901036995441004, 0.4442377255812829, -12.930785349652064]], "velocity16": [[0.8876777860317873, 0.9629753003389966, 0.9584191835039451, 0.04848730286014802, 0.9563004337463253, 0.6548093501653264], [0.7478236057924961, 0.29410498996727497, 0.7122225168979254, 15.820958707872833, 0.7485257197571483, 1.2469264779126448], [0.560867704344372, 0.22057874247545622, 0.534166887673444, 11.865719030904625, 0.5613942898178612, 0.9351948584344836], [0.420650778258279, 0.16543405685659218, 0.400625165755083, 8.899289273178468, 0.4210457173633959, 0.7013961438258627], [0.34512667716044393, 5.887263834178584, 0.3255667857791584, 6.953333713494521, 0.3440925974819192, 1.918074901526778], [0.32491812648342283, -0.3690427113203345, 0.24970743816334678, 2.137813838755834, 0.26506956799705245, 1.4712769768136982], [0.24447034164195156, -6.41337676521986, 0.24217084646482764, -9.842729884396405, 0.2408013346684409, -0.29937755638867425], [0.22954097411261404, -3.939826153426267, 0.18543211442620966, -6.172514404540577, 0.1476292348405498, 0.1521388093443219], [0.18550937455685926, -0.9433489578288636, 0.16442511427312753, 2.6041797324627045, 0.11216057192602033, 0.4538271542772625], [0.15606297555608234, 4.146982066989115, 0.1080342449361566, 4.95764298925328, 0.023681471149586308, 0.8419197236539309], [0.11659153710439185, 9.093994997834937, 0.04461199365246001, 7.468955671957355, -0.0603053546803239, 1.068433279226319], [0.10818216475944512, 6.7580945400591546, 0.02984767426117368, 4.577339384663785, -0.027037901295811805, 0.9645312088330699], [0.08259573515093549, 2.437818528837651, 0.02035433414864486, -0.8260532504971128, -0.011559940221296729, 0.692329096403815], [0.06358127025087418, 1.5978689032835451, 0.013154178819195571, 1.4533710303257847, -0.0028561993240253493, 0.7803422004158853], [0.05345936782452351, -1.6154688916810902, 0.010266585404755084, -3.0168502140417592, 0.013470311009093657, 0.5682980957666215], [0.04198173627280805, -2.8726956038626317, -0.004758208224790364, -4.37300863640008, 0.035634915167700135, -0.4207896585383266], [0.03092883115849956, -4.59484461841145, -0.012545034282718994, -4.565841395870661, 0.036750437478668685, -0.5375449523267513], [0.0217554520661932, -3.288740625603368, -0.009725432525074016, -2.3897825159445856, 0.010722700482970752, -0.7460456636537593], [0.008091867637714849, 1.314105630162587, -1.0701126177157025e-05, 1.0866374275949808, -0.005277675100025745, -0.639296834567492], [-0.006149930808228645, 2.707524934332031, 0.005058905088803956, 1.7530761823959824, -0.007990558456044313, 0.020628554083189275], [-0.01164624240700626, 2.5408636542426914, 0.0035997499223829493, 2.3729951830095057, -0.01404884626912009, 0.49371674126712684], [-0.007699424899020572, 0.7207497572884083, -0.0008909929520995894, 1.7127671838463092, -0.010879098920140157, 0.42907973708588304], [-0.0028261505795443543, -1.407733788159185, -0.003754250630559162, 0.6480654626063187, -0.008570722433953825, 0.30910179902970125], [0.004694900578573968, -1.7291827009205119, -0.0012025542610573552, 0.3070671193674141, 0.0003860643935218984, -0.09594172981368543], [0.004548693022642251, -2.1514904631931615, 0.004402556183055137, -1.402094374119977, 0.003930130172662305, 0.026359375596655292], [0.004415071858080623, -0.5662120976438054, 0.004071503658914703, -1.8662136678849142, 0.00530092772424782, -0.06497734335324962], [0.002843469312383002, 0.023923555092689817, -0.0010655799467211924, -1.180541946192867, 0.0040680516177323475, 0.15312898202222763], [0.0018743937054090934, 0.1793017257765759, 0.0033617455902896854, 0.4503857733018351, 0.003300038859179685, 0.15553727112247226], [-0.0028833013036126277, 1.7052048078509063, 0.00029106472667916796, 1.5210454405475469, -0.00033516795484460067, -0.24308916890715393], [-0.002059900887801043, 2.3558073025408444, 8.372239859513221e-05, 1.235590299061453, -0.0015187593109857688, -0.2129226098794469], [-0.00104070612888092, -0.030350884833884262, 0.00286809384773279, 0.3770855411780747, 0.003382443565367812, -0.17265012020837253], [-5.74255099343795e-05, -1.0978774321574807, 0.0015138143928654871, -0.11027489771338278, -0.001252626979443804, 0.31117380290220964], [-0.0005242466359764025, -0.20023816445602466, -0.004748213780051505, -1.2856168147930038, -0.008265916315405039, 0.08606308038535865], [0.00040611640577094537, -0.06529575032259705, -0.008530252477134627, -0.8721914086531313, -0.004952758079946446, -0.07242664902156593], [0.0015533396285635813, 0.9399250928097695, -0.0027633657927232987, -0.06249408490417091, -0.00025967323667488214, -0.04160562219728903], [-0.0003624188699779367, 0.876388023147604, 0.0015130872340871986, 0.5192261348578038, 0.0051734144238061806, 0.004530230134424051], [-0.0011169144419754015, -1.4087031178946732, 0.005383073684383667, 0.9390335816003862, 0.007670235184793069, -0.07809365845612136], [-0.0009024000499508722, -0.7784058996499245, 0.006576171776410418, 0.05206340877730253, 0.008562815767925992, -0.0740999617389605], [-0.0015879677558230578, 0.319157930182134, 0.0032635678748525842, -0.6693024932331729, -0.004682034597012394, 0.3176581045676388], [-0.0008893900291901178, 0.21775814158133, -0.0029419721997114728, -0.24924353024781332, -0.011130190188909218, 0.09400894551372224], [3.2815846626948727e-05, -0.11341869545206174, -0.00027111131660684554, -0.3340476215010692, -0.006142661590959154, 0.066162234673958], [-0.00019877152876739178, 0.8346665414996246, -0.0012099837496549633, 0.05275978861144748, 0.003374363061176287, -0.027689045132658574], [0.0015630302432848163, 0.0810199393978539, -0.00039529229673999433, 0.7559079435800344, 0.0033823457757450022, -0.17132552857369945], [0.0010348416060586203, 0.2972667380691121, -0.0006588966226190534, 0.3520387232826917, 0.0032967836880291035, -0.18075948899139546], [0.000788580686491224, -0.167648527315289, -0.0041730257227681755, -0.01970289618130211, -0.0031408455639987186, -0.16814414614974785], [-0.001487744397059476, -0.37142972408542396, -0.0030899728569162856, -0.2766042329658878, -0.00047835699229838765, -0.23954573483920996], [-0.001134211265774999, 0.7133614721469922, -0.005462659719665877, -0.11230985479333717, 0.0008668550655867506, 0.23814296673058827], [0.0016486005099080232, 0.4232109673160409, -0.004720877471131515, 0.15246993713616677, 0.004617285938313424, 0.2686994358012805], [0.00141320855025978, 0.4726719285879139, 0.004210191770384359, 0.35404294865533653, 0.00033439548866417436, 0.04755251242705694], [0.00011293565955400754, -0.19595005503563356, 0.010897341795768225, -0.26362378696779354, -0.004490242210818495, -0.09177609249869595], [0.0004947505217739236, -1.5642781888146853, 0.008471715087748723, -0.019414513583007744, -0.0020295041354491576, -0.26184486201184076], [-0.0014710866110883116, -1.3542795792577038, 0.004809747098127865, -0.3924477008874751, 0.00021796083709771027, 0.050804396137154345], [-0.0020050228751137406, 0.3611356535935159, -0.006109354874515876, -0.4247542886669363, -0.0009567979327321733, 0.2744785282620834], [7.795131507640121e-05, -0.015084233034703298, -0.008478366521868822, -0.2646295796896454, 0.0008184623107393191, 0.28604903126665715], [0.002488615670551356, 0.0299561536637043, -0.007039743681807567, 0.283554954256786, 0.002202485407397852, -0.24152033346355395], [0.0021302556560631215, -0.702265902013943, 0.0027663789672247407, -0.31567613624839264, 0.007707354833119203, 0.03824955375046135], [0.0008894402746560028, 1.1039377604245357, 0.0008715169507301892, -0.5830505756882245, 0.007345061945426558, -0.04532764726036617], [0.00030133656698984595, 1.1284591877868255, 0.0012246607573565091, 0.6015847437854139, -0.0021402986781849966, -0.3274383577017239], [-0.0018359193950989083, 0.9790280423376201, 0.0010241789838870824, -0.012228622671206835, -0.009299612876750447, 0.07357990354100821], [-0.0019485354474496953, 1.0511160841996392, 0.0013172115483758785, 0.21108652569941336, -0.008255829674369917, 0.24303451181670366]], "position17": [[0.4596451059078486, -74.83442538200211, 0.23822777341388668, -25.22338293696515, 0.4540288497536136, -89.54747597773442], [0.476381904328088, -73.32865540220769, 0.3581147870179481, -25.207459259488733, 0.10976658608970624, -86.39487079016374], [0.4331710868334285, -69.00862364820955, 0.40491123357930175, -25.719198231975593, 0.40595743724910727, -83.80021693056547], [0.4007629737124338, -65.76859983271095, 0.440008568500317, -26.10300246134074, 0.23083558025500284, -81.85422653586677], [0.38250054787434395, -64.59990853082742, 0.44332666335088644, -26.277260605129424, 0.4369079302312944, -81.70909231460219], [0.3972481929296904, -64.43886241670552, 0.43000680519723344, -26.17220286976463, 0.3228644308543145, -82.22582368059946], [0.42164926412500275, -67.25810345414533, 0.40187046956019035, -25.97303561010815, 0.4679356639717911, -83.25784976942022], [0.4485635780483308, -69.67319715534789, 0.3825478650556401, -25.69734892070092, 0.3974966288975432, -84.41455944514752], [0.4684848646837015, -70.44652380945628, 0.38447786448001514, -25.755856347447526, 0.4977259733347179, -85.19307810304839], [0.47014098814828903, -67.3138947281415, 0.3966709212903575, -25.885747962433143, 0.4323599055220496, -85.45050745659127], [0.46962034959838667, -64.93257701862031, 0.4099264571153901, -26.254070263415542, 0.4772772054032996, -85.02741033350543], [0.4692471006881195, -60.8595661691752, 0.42017842113453413, -26.77960028444407, 0.4893773627230751, -84.37835107395345], [0.47111493142186056, -57.53721134328483, 0.42910685681518596, -27.1501887644576, 0.4903233999855152, -83.8721198320778], [0.47481898641125997, -55.20377646438357, 0.45164347998369914, -27.921072072432867, 0.49565428776223797, -83.60735981194902], [0.47859783203314843, -54.99401453408478, 0.46856727058236225, -28.541376221766974, 0.49423952325107856, -83.10373520543915], [0.480900745355387, -55.528621279317456, 0.48160118999419854, -28.976651765734882, 0.49720726163104684, -83.20443640022839], [0.48135914974448635, -56.662528805467424, 0.48530969540595514, -29.133403651051452, 0.49205692180387334, -83.31322398160263], [0.4820016957865344, -57.10470666731234, 0.4761738043392144, -29.328288613156854, 0.4858506195106214, -83.8026031249881], [0.48248360531807044, -57.43634006369603, 0.46932188603915886, -29.474452334735908, 0.4811958927906825, -84.1696374825272], [0.4843085662967179, -58.58022257822349, 0.46679713974544457, -29.428060372543285, 0.48007416402951725, -84.79480054706728], [0.48665675611647763, -59.6652265988451, 0.46885110280693226, -29.352948331080423, 0.4802664092468964, -85.1173503328257], [0.4897368726176411, -60.19814909186148, 0.4711613226329737, -29.25197037944036, 0.48194989559152823, -84.69439021728789], [0.49155358498980417, -60.44460880437262, 0.47571511682956136, -29.07831546748447, 0.4842518118729233, -84.09978288826301], [0.49255892078630353, -59.20676489339154, 0.47940487095639756, -29.04196846286043, 0.4868980424660395, -83.70575078239183], [0.49395452669232887, -58.34513585542835, 0.48204921400196854, -28.99590520407324, 0.48912846465658977, -83.51466004998044], [0.49605978843908705, -58.11362776438026, 0.4858751216422696, -28.85783224170088, 0.49333605360099003, -83.7070933743887], [0.49692048936060634, -58.33322589540373, 0.4881037883390007, -28.602540938259942, 0.49605189452712994, -84.07115508670842], [0.4975660150517458, -58.497924493671334, 0.489775288361549, -28.41107246067924, 0.4980887752217349, -84.3442013709482], [0.498817315480669, -59.30242974075182, 0.4904478044167804, -28.067716251858283, 0.49961399164040204, -84.45900432447957], [0.49955974213768783, -59.73549149006105, 0.4904038214101336, -28.049058932984117, 0.4994843676917364, -84.5463402336265], [0.4997595355856961, -60.24472472508256, 0.4915973119013775, -27.93055410617123, 0.49940622487018227, -84.56687561504195], [0.4997299227068419, -60.62664965134869, 0.49249242976981045, -27.841675486061565, 0.49934761775401665, -84.58227715110354], [0.49987280698628933, -60.81756054058016, 0.4925890294555118, -27.831173536923973, 0.4993316184871467, -84.5866715021811], [0.49988414819460936, -60.831419830279735, 0.49248495297586586, -27.88358012656916, 0.4993592224394917, -84.58200163521472], [0.4999901928056718, -60.61742537958752, 0.49223645123309534, -27.95073395420168, 0.49939644908133, -84.57139263397517], [0.49994335060955974, -60.213129857111376, 0.4917199137628069, -27.98500926769822, 0.49942974772769566, -84.5596702751865], [0.4998324054800241, -59.92543443012441, 0.4912447323589693, -27.97719338599303, 0.49944611233032854, -84.55348393489679], [0.49973280868234593, -59.909476690237504, 0.49108235962454655, -27.945655189331774, 0.4994439357088969, -84.55745980718184], [0.4996795878616722, -60.10532259315608, 0.49117709997414694, -27.916126980636133, 0.4994321925629174, -84.56518487555736], [0.4996973755276897, -60.357958239338984, 0.49142777599263054, -27.895670113858507, 0.4994099469285895, -84.57200895401809], [0.4997389889094734, -60.53153998786374, 0.49165923586033516, -27.893975910304956, 0.4993925593257239, -84.57544468315012], [0.49977019894581115, -60.6617262992573, 0.4918328307611136, -27.892705257639793, 0.4993795186235747, -84.57802147999915], [0.49976837146781095, -60.72417726441437, 0.49187981200477743, -27.89226523315528, 0.4993777697964006, -84.57868131805292], [0.4997592214366553, -60.63752781613524, 0.4918132751418894, -27.892435626340678, 0.4993847775293, -84.57803526896649], [0.499741498461931, -60.52076850366258, 0.49167823385300496, -27.892872602110696, 0.49939164984157525, -84.57581749891736], [0.49972820623088776, -60.43319901930809, 0.4915769528863416, -27.893200333938207, 0.4993968040757817, -84.57415417138051], [0.4997353206652641, -60.36069680593176, 0.491594422745187, -27.86910465445492, 0.4994100408734034, -84.50188203278601], [0.4997586988472366, -60.27249171249827, 0.49165207610242795, -27.843226278796525, 0.499431907070905, -84.42403010223221], [0.4998014017189783, -60.1955842807741, 0.49173942683378613, -27.816840992726863, 0.4994537238799741, -84.34958123056002], [0.49985082126729785, -60.132484978938216, 0.4918494780229409, -27.798680421794717, 0.49953525470211224, -84.28796867648191], [0.4998878859285375, -60.0851605025613, 0.49193201641480694, -27.78505999359561, 0.4995964028187158, -84.24175926092333], [0.49989499596154363, -60.05136321001874, 0.49194169094922785, -27.781724826722673, 0.4996178949887153, -84.21899440689133], [0.4998846496020105, -60.05792472312698, 0.49187001609858005, -27.783093957937506, 0.49961450657064177, -84.24467104059788], [0.49987688983236067, -60.06284585795816, 0.49181625996059425, -27.784120806348632, 0.4996119652570866, -84.2639285158778], [0.4998765609538082, -60.06415498079401, 0.4917950576123476, -27.784683982834068, 0.4996109939319475, -84.26882280646662], [0.49987805360903476, -60.06178677662082, 0.4917968124892815, -27.784938398010325, 0.49961090641240685, -84.26919383760091], [0.49988084188954784, -60.05836028138945, 0.49184308884504124, -27.783708039850563, 0.49961273319932864, -84.25502791373538], [0.4998835513666314, -60.055498137285795, 0.49189179808694317, -27.782258520715466, 0.4996148721006491, -84.23992045479696], [0.49988608827979014, -60.05427754844262, 0.49192704268318277, -27.781380000174, 0.49961638386338403, -84.22959886049027], [0.4998871780133726, -60.05556873997877, 0.49193522167741915, -27.781154584001303, 0.4996167893312175, -84.22979370180957]], "velocity17": [[0.14794018060176373, 0.013728679728791104, 0.1748371961366605, 0.7538992213131838, 0.6178650206348382, 0.48798798055394377], [0.06397298976406338, 1.5057699797944253, 0.11988701360406138, 0.015923677476420317, 0.4362045641566802, 3.152605187570688], [-0.04321081749465955, 4.320031753998139, 0.046796446561353684, -0.5117389724868613, 0.4842759766611865, 2.594653859598266], [-0.03240811312099466, 3.240023815498604, 0.035097334921015265, -0.38380422936514597, 0.3632069824958899, 1.9459903946986996], [-0.018262425838089822, 1.1686913018835332, 0.0033180948505694627, -0.17425814378868576, 0.33225648951370285, 0.14513422126458464], [0.01474764505534645, 0.16104611412190611, -0.013319858153652985, 0.10505773536479594, 0.2402276389143911, -0.5167313659972672], [0.024401071195312384, -2.8192410374398102, -0.02813633563704311, 0.19916725965647966, 0.20919990517389436, -1.0320260888207562], [0.026914313923328072, -2.4150937012025646, -0.019322604504550284, 0.2756866894072265, 0.13456770713066574, -1.1567096757272979], [0.019921286635370697, -0.7733266541083926, 0.001929999424375061, -0.058507426746605806, 0.10477739776773884, -0.7785186579008796], [0.0016561234645875557, 3.132629081314781, 0.012193056810342358, -0.12989161498561852, 0.06991412114323245, -0.2574293535428719], [-0.000520638549902368, 2.381317709521202, 0.013255535825032584, -0.3683223009824007, 0.044917299881249984, 0.4230971230858387], [-0.0003732489102671959, 4.073010849445105, 0.010251964019144046, -0.5255300210285256, 0.03334543187362527, 0.6490592595519824], [0.00186783073374109, 3.32235482589037, 0.008928435680651808, -0.3705884800135303, 0.020299237291409727, 0.5062312418756494], [0.003704054989399385, 2.33343487890126, 0.022536623168513195, -0.770883307975269, 0.014022312252246805, 0.2647600201287725], [0.0037788456218884833, 0.2097619302987883, 0.016923790598663117, -0.6203041493341069, 0.010106188986683506, 0.5036246065098704], [0.002302913322238567, -0.5346067452326724, 0.013033919411836315, -0.4352755439679093, 0.0029677383799682922, -0.10070119478924061], [0.0004584043890993551, -1.1339075261499705, 0.0037085054117565863, -0.15675188531657092, -0.005150339827173493, -0.10878758137424323], [0.0006425460420480679, -0.44217786184491525, -0.00913589106674073, -0.19488496210540282, -0.006206302293251911, -0.48937914338546207], [0.0004819095315360509, -0.33163339638368644, -0.006851918300055547, -0.1461637215790521, -0.004654726719938933, -0.3670343575390965], [0.001824960978647467, -1.1438825145274623, -0.002524746293714307, 0.04639196219262276, -0.0011217287611652279, -0.6251630645400881], [0.002348189819759706, -1.085004020621612, 0.002053963061487714, 0.07511204146286136, 0.00019224521737915457, -0.32254978575840865], [0.003080116501163463, -0.5329224930163772, 0.002310219826041464, 0.10097795164006389, 0.001683486344631818, 0.4229601155378111], [0.0018167123721630793, -0.24645971251114196, 0.00455379419658761, 0.17365491195588972, 0.002301916281395094, 0.5946073290248846], [0.0010053357964993832, 1.2378439109810877, 0.0036897541268361995, 0.03634700462403719, 0.002646230593116191, 0.3940321058711763], [0.0013956059060253323, 0.8616290379631844, 0.002644343045570998, 0.04606325878719252, 0.002230422190550229, 0.19109073241139513], [0.0021052617467581638, 0.23150809104808923, 0.003825907640301074, 0.1380729623723583, 0.004207588944400241, -0.19243332440827315], [0.0008607009215193139, -0.21959813102347062, 0.0022286666967310863, 0.25529130344093787, 0.002715840926139931, -0.36406171231970486], [0.0006455256911394855, -0.16469859826760297, 0.0016715000225483146, 0.1914684775807034, 0.0020368806946049482, -0.2730462842397786], [0.0012513004289231916, -0.8045052470804821, 0.0006725160552314004, 0.34335620882095713, 0.0015252164186671559, -0.1148029535313625], [0.000742426657018864, -0.4330617493092326, -4.398300664674319e-05, 0.018657318874166683, -0.00012962394866567536, -0.08733590914693208], [0.000680722276616052, -0.5092332350215096, 0.0011934904912438845, 0.11850482681288647, -7.814282155413005e-05, -0.020535381415453656], [0.000510541707462039, -0.3819249262661322, 0.0008951178684329134, 0.08887862010966485, -5.860711616559754e-05, -0.015401536061590242], [0.00039727030686880367, -0.19091088923147076, 9.659968570135068e-05, 0.010501949137591726, -1.5999266869970835e-05, -0.004394351077568732], [0.00024304481910127207, -0.013859289699575505, -0.0001040764796459692, -0.05240658964518749, 2.7603952345019952e-05, 0.004669866966381874], [0.00012565899971888939, 0.21399445069220943, -0.00024850174277049803, -0.06715382763252094, 3.7226641838291045e-05, 0.010609001239551347], [-4.6842196112050945e-05, 0.40429552247614553, -0.0005165374702884578, -0.034275313496538874, 3.3298646365625654e-05, 0.01172235878866691], [-0.00011094512953561236, 0.2876954269869661, -0.0004751814038375761, 0.007815881705191312, 1.636460263287672e-05, 0.0061863402897151575], [-9.95967976781858e-05, 0.01595773988691035, -0.0001623727344227623, 0.031538196661256276, -2.1766214316660567e-06, -0.003975872285052235], [-5.32208206737222e-05, -0.195845902918576, 9.474034960036754e-05, 0.02952820869563962, -1.1743145979541888e-05, -0.007725068375516715], [1.7787666017494e-05, -0.252635646182902, 0.00025067601848358686, 0.0204568667776255, -2.2245634327875357e-05, -0.0068240784607240985], [4.161338178366479e-05, -0.1735817485247545, 0.00023145986770461806, 0.0016942035535499082, -1.7387602865568046e-05, -0.003435729132036661], [3.1210036337748593e-05, -0.13018631139356587, 0.00017359490077846354, 0.0012706526651624311, -1.3040702149176035e-05, -0.0025767968490274956], [-1.8274780001797917e-06, -0.06245096515706597, 4.698124366383201e-05, 0.00044002448451462397, -1.7488271741448903e-06, -0.000659838053769362], [-9.150031155637746e-06, 0.0866494482791331, -6.653686288804577e-05, -0.00017039318539872891, 7.007732899411046e-06, 0.000646049086427264], [-1.7722974724295632e-05, 0.11675931247265631, -0.0001350412888844252, -0.00043697577001664597, 6.872312275272685e-06, 0.0022177700491289266], [-1.3292231043221724e-05, 0.08756948435449223, -0.0001012809666633189, -0.0003277318275124845, 5.154234206454514e-06, 0.001663327536846695], [7.114434376357766e-06, 0.07250221337633408, 1.7469858845403234e-05, 0.024095679483289084, 1.3236797621729656e-05, 0.07227213859450607], [2.337818197250045e-05, 0.08820509343348873, 5.765335724095908e-05, 0.025878375658394903, 2.1866197501590346e-05, 0.07785193055380882], [4.270287174167711e-05, 0.07690743172417408, 8.735073135818645e-05, 0.026385286069661198, 2.181680906912336e-05, 0.07444887167218965], [4.941954831955276e-05, 0.06309930183588176, 0.00011005118915475837, 0.018160570932144765, 8.153082213811297e-05, 0.06161255407810823], [3.706466123966457e-05, 0.047324476376911326, 8.253839186606877e-05, 0.013620428199108574, 6.114811660358473e-05, 0.04620941555858117], [7.110033006110365e-06, 0.03379729254255836, 9.674534420916831e-06, 0.0033351668729384295, 2.1492169999486564e-05, 0.022764854032001805], [-1.034635953313377e-05, -0.006561513108238321, -7.167485064777317e-05, -0.0013691312148342303, -3.3884180735168767e-06, -0.025676633706552356], [-7.759769649850326e-06, -0.004921134831178741, -5.375613798582988e-05, -0.0010268484111256727, -2.5413135551376575e-06, -0.01925747527991427], [-3.288785524686164e-07, -0.0013091228358494754, -2.120234824663804e-05, -0.0005631764854344246, -9.71325139083797e-07, -0.004894290588821727], [1.4926552265080524e-06, 0.002368204173190176, 1.7548769338625303e-06, -0.00025441517625912017, -8.751954067405358e-08, -0.0003710311342908271], [2.7882805130970873e-06, 0.00342649523136997, 4.6276355759775604e-05, 0.0012303581597635721, 1.8267869217826158e-06, 0.014165923865539267], [2.709477083517732e-06, 0.0028621441036491176, 4.870924190195008e-05, 0.001449519135097284, 2.138901320452681e-06, 0.015107458938422596], [2.5369131587899187e-06, 0.0012205888431763745, 3.524459623959871e-05, 0.0008785205414652585, 1.511762734966584e-06, 0.010321594306695138], [1.0897335824744358e-06, -0.0012911915361500928, 8.178994236368967e-06, 0.00022541617269732387, 4.054678334722668e-07, -0.00019484131930601074]], "position18": [[0.020867391764061882, -75.61259327746026, 0.39188009878162466, -96.17805192824564, 0.4985668772119297, -37.92017974926631], [0.3827740543814343, -67.96326301747202, 0.27352138368447465, -96.03670832761051, 0.23907653741278678, -32.07666064492414], [0.3650311506747681, -61.1768169942337, 0.41912677900521533, -83.33604975367749, 0.49536231812599585, -27.654210735175177], [0.4842773374394753, -50.59381532128266, 0.3587402904533288, -73.3470764108603, 0.32399709761974527, -22.769629047553146], [0.46785439088960856, -31.288616134654234, 0.48550980057705373, -63.50474509485154, 0.4370791033412819, -18.381749719706225], [0.4962444053572044, -16.809716744682913, 0.39767776769573315, -56.122996607844975, 0.47810939236756556, -15.090840223821033], [0.4840380753748853, -12.22241675192199, 0.47298576471371323, -59.017348877704066, 0.47023191476864523, -13.686683646765726], [0.49882621482581807, -8.781941757351298, 0.4300118845933716, -61.18811308009838, 0.49102406558351286, -12.633566213974245], [0.4954892684632686, -6.87482971934084, 0.46856552868597434, -62.287962693900575, 0.48902236671455745, -12.263690905877612], [0.492399074984922, -7.484040236789979, 0.45391552492751075, -61.10898995421307, 0.4908877859498731, -12.43409098348419], [0.48344780442255303, -10.060930653561961, 0.47809316229283905, -59.38643916883396, 0.48092200799731094, -13.099460665730533], [0.47696917834835584, -12.291946230687232, 0.4737268914670645, -57.88120999534134, 0.46537713710979145, -13.99942682220922], [0.47211020879270793, -13.965207913531186, 0.4901381488528632, -56.752288115221866, 0.4537184839441518, -14.674401439568236], [0.4703815375575167, -14.889738055644127, 0.48355125266421173, -56.89812626022171, 0.4528850906091746, -14.816333417052567], [0.47401997916948047, -13.709664159519443, 0.4971487001053396, -57.435880374804604, 0.46094412754816866, -14.679211723463032], [0.47778551009292697, -12.726459117244932, 0.493009307206225, -58.146594718950496, 0.4690276766448528, -14.292019763682108], [0.4801485878089381, -11.755715131810115, 0.4800720995979403, -58.569496516553336, 0.47434245289469684, -13.96007079359485], [0.4801584346217355, -11.235563805871742, 0.4678883869538512, -58.739839636764835, 0.4749801112478382, -13.734966402498742], [0.47817470568571285, -10.983663064613074, 0.46108253893230366, -58.26635573136241, 0.4734570026511252, -13.714482747903244], [0.47663696316435794, -11.463848557625726, 0.463308868451714, -57.83717857659196, 0.46844233427179705, -13.789836284769232], [0.4756490801912527, -12.472471421314722, 0.4694999280465726, -57.531395941296104, 0.4637346246801118, -13.914777699364386], [0.4749081679614237, -13.228938569081471, 0.47414322274271653, -57.30205896482421, 0.4602038424863478, -14.008483760310753], [0.47490360989310204, -13.416738618714056, 0.47481656895692936, -57.23454265210988, 0.46013171386260765, -14.053443895355219], [0.4753039854472698, -12.935391493472535, 0.47223175925783495, -57.1957344546347, 0.46234027530744926, -14.017848216312084], [0.47586287606266364, -12.363924969178976, 0.46897485835281494, -57.31389840011054, 0.46433810788236785, -13.954536991095726], [0.476282044024209, -11.935325075958806, 0.46653218267404994, -57.40252135921742, 0.4658364823135568, -13.907053572183457], [0.4764677852500297, -11.88854140145197, 0.4664588353119518, -57.43438975393545, 0.466342913292959, -13.88178816984172], [0.4764287800811357, -12.083141220832427, 0.4673751307488391, -57.359355472213615, 0.46582555637021084, -13.898082409707278], [0.47622938818444055, -12.398770402035767, 0.4683604705673892, -57.29043225633705, 0.46468581275272813, -13.948902353171594], [0.47592689924539083, -12.63252828814472, 0.469609768367107, -57.24467237946689, 0.4637381021070487, -13.990976491821113], [0.47567779860446596, -12.667397897068724, 0.47021071166248324, -57.247098321504474, 0.463332867702955, -14.017151075470071], [0.47561052885114846, -12.53739677141103, 0.4700080998020902, -57.278538231912115, 0.4634185500922823, -14.013839300905182], [0.47574242538145606, -12.428175704793205, 0.4693959324300323, -57.325388306123145, 0.4641846526805329, -13.988238871423905], [0.47588251773288376, -12.336661153032102, 0.4687370939752339, -57.3566991110286, 0.4648510446726882, -13.953473623484802], [0.4759756150135294, -12.285443007729235, 0.46840434001322706, -57.34548048127365, 0.46520513762290955, -13.927727637777242], [0.47601277017948807, -12.288661508540166, 0.4684089571132103, -57.32087965889268, 0.4653402176763948, -13.929952760725342], [0.475968599114581, -12.339004260063831, 0.4686461498900079, -57.29988104676581, 0.46489479741524903, -13.938831573256632], [0.47586456707378827, -12.38961848267886, 0.46903504708844596, -57.288438931508175, 0.4644992289255017, -13.955483839171446], [0.4757859861849333, -12.405009172405993, 0.4692968340195943, -57.29626562880326, 0.4641293267307271, -13.967414599016543], [0.4757583967842134, -12.410970802570102, 0.4693086923187638, -57.307257146101676, 0.46391212483127775, -13.97185669045941], [0.47578023707535316, -12.381755062314312, 0.46919431882492557, -57.31972317902033, 0.46391027777930705, -13.968745269862477], [0.4758237400274016, -12.35657486236418, 0.4690330538504213, -57.32638636568958, 0.46415153888656135, -13.95936919905091], [0.4758668809816502, -12.340470276040508, 0.46888949608366576, -57.32206166583806, 0.46449488172155123, -13.951223791114353], [0.47589770084164473, -12.338837244805292, 0.46881288482599653, -57.315528537065724, 0.46464074870426186, -13.945399179023601], [0.4759001746518835, -12.34274075429722, 0.4688126991543245, -57.31051993218252, 0.46462469140802354, -13.9456986329146], [0.47588242757639126, -12.35325766981786, 0.46889418639707187, -57.30863628078935, 0.4645023905530769, -13.953332802322215], [0.47586272987438605, -12.365128370554096, 0.4689839165226634, -57.308960295291264, 0.46429768344693556, -13.95956960102106], [0.47584800872754773, -12.373597780805126, 0.4690443387546633, -57.31192037785109, 0.4641553788339093, -13.963525145215732], [0.47584599276071193, -12.378208701729559, 0.4690631420721466, -57.3148152308801, 0.4641360825148719, -13.961283624472808], [0.47584843513469016, -12.3765237764342, 0.46903287800921173, -57.316708811175, 0.46418498585031853, -13.9553258831249], [0.4758558713277616, -12.372259599901007, 0.4689731593526831, -57.317755635842204, 0.46424247506821104, -13.950570525879208], [0.47588975841839315, -12.301951314373001, 0.469778735110664, -57.255761794120055, 0.46462958939065, -14.08090209818964], [0.475961712290187, -12.051354026701622, 0.471211793680353, -57.17653597196977, 0.46496159818729665, -14.234608498347464], [0.4762043732952231, -11.965140971049939, 0.4720242441746924, -57.16739252833727, 0.46533584606326805, -14.272742106720642], [0.4766313001042184, -11.88332174598153, 0.47224724076922125, -57.16121570392999, 0.4656448079668468, -14.270450550038172], [0.47692429598157005, -11.865251159701927, 0.47217957356518325, -57.1634896367722, 0.46590636973400623, -14.174826650745127], [0.477032141460238, -11.80082721528365, 0.4720901278122247, -57.161935503726255, 0.46616614846175153, -14.134925325482287], [0.47706778468593436, -11.709846862366378, 0.4720166649517976, -57.1595004801886, 0.466253591373481, -14.149017842244772], [0.4768514872400168, -11.703796817647785, 0.4719954388276332, -57.15693021149687, 0.46623535776249286, -14.210593957211728], [0.47669228644773737, -11.760283291654567, 0.47200016309816833, -57.156885982892504, 0.4661019368000791, -14.25514783664139]], "velocity18": [[0.4349959223453128, 0.5620803077574358, 0.5187308544707844, 0.7287948280682425, 0.5159491105731535, 0.5217377237823366], [0.3619066626173724, 7.649330259988247, 0.3345985175339007, 0.14134360063511947, 0.26235658537528345, 5.843519104342168], [0.25219479494379765, 6.78644602323832, 0.30735183731031007, 12.70065857393302, 0.25628578071320907, 4.422449909748963], [0.11924618676470719, 10.583001672951033, 0.22213293054145586, 9.988973342817195, 0.1806405842542589, 4.884581687622031], [0.04786827167091607, 19.30519918662843, 0.15574990896961755, 9.842331316008755, 0.11308200572153665, 4.387879327846921], [0.035901203753187054, 14.478899389971321, 0.11681243172721316, 7.381748487006567, 0.08481150429115249, 3.2909094958851908], [0.019717519267910363, 4.587299992760922, 0.12933646759055362, -2.8943522698590876, 0.051658692863789185, 1.404156577055307], [0.014788139450932773, 3.4404749945706916, 0.09700235069291521, -2.1707642023943157, 0.03874401964784189, 1.0531174327914803], [0.005684516710913341, 1.9071120380104576, 0.10142258672065405, -1.0998496138021898, 0.019953567701929634, 0.3698753080966331], [-0.003090193478346553, -0.6092105174491389, 0.07751894638651488, 1.178972739687501, 0.0018654192353156473, -0.17040007760657716], [-0.008951270562368972, -2.5768904167719815, 0.06799131277965019, 1.7225507853791127, -0.009965777952562125, -0.6653696822463429], [-0.006478626074197191, -2.2310155771252718, 0.04817994624009643, 1.505229173492625, -0.015544870887519472, -0.8999661564786876], [-0.0048589695556478935, -1.673261682843954, 0.036134959680072326, 1.128921880119469, -0.011658653165639604, -0.6749746173590156], [-0.0017286712351912154, -0.9245301421129412, 0.02631059848292504, -0.14583814499984193, -0.0008333933349772525, -0.14193197748433206], [0.003638441611963727, 1.1800738961246835, 0.013597447441127914, -0.5377541145828989, 0.008059036938994053, 0.13712169358953463], [0.0037655309234464838, 0.9832050422745108, -0.0041393928991146104, -0.7107143441458897, 0.008083549096684118, 0.38719195978092386], [0.0023630777160111227, 0.9707439854348174, -0.012937207608284719, -0.4229017976028424, 0.00531477624984404, 0.33194897008725704], [9.846812797442294e-06, 0.5201513259383728, -0.012183712644089082, -0.17034312021149892, 0.0006376583531413293, 0.22510439109610783], [-0.0019837289360226844, 0.2519007412586681, -0.0068058480215475725, 0.47348390540242596, -0.0015231085967129627, 0.02048365459549835], [-0.001537742521354917, -0.48018549301265206, 0.0022263295194103463, 0.42917715477044843, -0.0050146683793281825, -0.0753535368659873], [-0.0009878829731052802, -1.0086228636889976, 0.006191059594858611, 0.3057826352958566, -0.004707709591685285, -0.12494141459515527], [-0.0007409122298289602, -0.7564671477667482, 0.004643294696143958, 0.22933697647189244, -0.0035307821937639637, -0.09370606094636645], [-4.558068321673127e-06, -0.18780004963258579, 0.0006733462142128558, 0.06751631271433567, -7.212862374017808e-05, -0.04496013504446581], [0.0004003755541677899, 0.4813471252415211, -0.0025848096990944034, 0.038808197475177025, 0.002208561444841622, 0.03559567904313476], [0.0005588906153938217, 0.571466524293559, -0.003256900905020004, -0.11816394547583389, 0.0019978325749185686, 0.06331122521635774], [0.00041916796154536624, 0.4285998932201693, -0.002442675678765003, -0.08862295910687543, 0.0014983744311889264, 0.0474834189122683], [0.0001857412258207358, 0.04678367450683506, -7.334736209811503e-05, -0.031868394718029394, 0.0005064309794022427, 0.02526540234173867], [-3.900516889396962e-05, -0.19459981938045762, 0.000916295436887253, 0.07503428172183584, -0.0005173569227481594, -0.016294239865558238], [-0.00019939189669517497, -0.31562918120334, 0.0009853398185501435, 0.06892321587656723, -0.001139743617482695, -0.05081994346431505], [-0.00030248893904970926, -0.23375788610895168, 0.0012492977997177988, 0.045759876870158894, -0.0009477106456794212, -0.04207413864951964], [-0.00024910064092485424, -0.0348696089240049, 0.0006009432953762191, -0.002425942037579648, -0.00040523440409365337, -0.026174583648958253], [-6.726975331747578e-05, 0.13000112565769423, -0.00020261186039303487, -0.031439910407644586, 8.568238932726228e-05, 0.003311774564888839], [0.0001318965303075999, 0.10922106661782557, -0.0006121673720578837, -0.0468500742110302, 0.0007661025882506298, 0.025600429481277085], [0.00014009235142767925, 0.09151455176110235, -0.0006588384547984405, -0.03131080490545453, 0.0006663919921552864, 0.03476524793910305], [9.309728064565895e-05, 0.051218145302866905, -0.0003327539620068474, 0.011218629754949343, 0.0003540929502213465, 0.025745985707561064], [3.715516595864183e-05, -0.003218500810931415, 4.617099983209212e-06, 0.024600822380966336, 0.00013508005348522042, -0.0022251229481005403], [-4.4171064907036066e-05, -0.050342751523665845, 0.00023719277679762978, 0.02099861212686873, -0.00044542026114575506, -0.008878812531289922], [-0.00010403204079276177, -0.050614222615028, 0.00038889719843804223, 0.011442115257638847, -0.0003955684897472932, -0.016652265914813807], [-7.858088885497427e-05, -0.01539068972713431, 0.0002617869311483702, -0.00782669729508723, -0.00036990219477460424, -0.011930759845096707], [-2.7589400719884185e-05, -0.0059616301641091845, 1.1858299169518972e-05, -0.010991517298412105, -0.00021720189944933466, -0.00444209144286609], [2.1840291139756073e-05, 0.02921574025579047, -0.00011437349383826123, -0.012466032918652248, -1.8470519707025195e-06, 0.0031114205969320044], [4.350295204839534e-05, 0.02518019995013174, -0.00016126497450424563, -0.006663186669249931, 0.000241261107254306, 0.009376070811567667], [4.314095424860666e-05, 0.01610458632367302, -0.00014355776675558312, 0.004324699851518114, 0.00034334283498987917, 0.008145407936555826], [3.081985999455193e-05, 0.00163303123521499, -7.661125766919853e-05, 0.0065331287723394025, 0.00014586698271061818, 0.005824612090751035], [2.473810238777903e-06, -0.0039035094919266317, -1.856716720101173e-07, 0.005008604883201726, -1.6057296238341392e-05, -0.0002994538909999419], [-1.7747075492238144e-05, -0.01051691552064192, 8.148724274734324e-05, 0.0018836513931741199, -0.00012230085494663111, -0.007634169407614643], [-1.9697702005194106e-05, -0.011870700736235756, 8.973012559155445e-05, -0.0003240145019149664, -0.0002047071061413359, -0.00623679869884569], [-1.4721146838291684e-05, -0.008469410251029942, 6.042223199984949e-05, -0.0029600825598211575, -0.00014230461302629574, -0.0039555441946718], [-2.015966835782113e-06, -0.004610920924432978, 1.880331748330801e-05, -0.00289485302901517, -1.9296319037414688e-05, 0.0022415207429235216], [2.442373978213962e-06, 0.001684925295358753, -3.0264062934867773e-05, -0.0018935802948994737, 4.89033354466637e-05, 0.0059577413479082846], [7.436193071393905e-06, 0.004264176533191845, -5.9718656528675486e-05, -0.0010468246672041027, 5.748921789247725e-05, 0.0047553572456919485], [3.38870906315515e-05, 0.0703082855280051, 0.0008055757579808854, 0.06199384172214752, 0.00038711432243900267, -0.13033157231043216], [7.195387179384592e-05, 0.25059728767137934, 0.0014330585696890078, 0.07922582215028377, 0.0003320087966466075, -0.15370640015782538], [0.00024266100503606553, 0.08621305565168257, 0.0008124504943394027, 0.009143443632501073, 0.0003742478759714139, -0.03813360837317826], [0.0004269268089953243, 0.08181922506841027, 0.00022299659452885273, 0.006176824407278577, 0.00030896190357877545, 0.0022915566824702896], [0.0002929958773516721, 0.018070586279602806, -6.76672040380281e-05, -0.0022739328422075582, 0.0002615617671594268, 0.09562389929304449], [0.00010784547866794135, 0.06442394441827697, -8.944575295857407e-05, 0.0015541330459430099, 0.00025977872774531313, 0.03990132526283888], [3.56432256963824e-05, 0.09098035291727209, -7.346286042710131e-05, 0.002435023537660067, 8.744291172946687e-05, -0.01409251676248547], [-0.0002162974459175767, 0.006050044718593321, -2.12261241644424e-05, 0.002570268691725583, -1.8233610988144494e-05, -0.06157611496695577], [-0.00015920079227941237, -0.05648647400678099, 4.724270535175797e-06, 4.422860436627436e-05, -0.00013342096241376742, -0.04455387942966206]], "position19": [[0.21706814391035473, -24.681692194410218, 0.053104789503189365, -43.66993787295169, 0.32908586429557485, -83.99048878568104], [0.10096636887353894, -27.626442381172, 0.2622847638085298, -37.08259657144141, 0.33640623965856664, -82.85921262039959], [0.3658352867172465, -33.04403069755154, 0.4193469138865624, -29.11397326858091, 0.3454681203175199, -81.96440322685694], [0.31156471236788397, -45.84526443160175, 0.47066042650122647, -24.610810952915557, 0.3513278139058206, -80.00391275341953], [0.4051680890631757, -60.119251208345446, 0.4942195251028939, -21.417605814981698, 0.35995816362701244, -78.88419690520143], [0.38289438123574593, -70.51154906445645, 0.48017541145705334, -21.102985965314865, 0.37418603145758234, -79.42815067337771], [0.48075793500456043, -72.81766733819902, 0.4530470934572455, -22.22543630717765, 0.38980008345755524, -81.0343144144478], [0.4804954728526517, -64.89653489824417, 0.4317241265771255, -24.909149242127, 0.4051346394593838, -83.01684053797008], [0.44836385828282593, -51.999203582907015, 0.4267342424490208, -27.552126646565224, 0.4220622473402304, -84.14368254706167], [0.41189220747897765, -42.98819889192418, 0.42312113527725004, -28.44882907471724, 0.4197244861886889, -84.2737208828988], [0.3851152952053625, -37.82839448388005, 0.4203016859535873, -28.583932842178253, 0.4378155420863863, -84.28349864653174], [0.3791255412792035, -38.37823832416393, 0.41922318127201047, -28.60503550389311, 0.45566449390144265, -84.27526784964294], [0.37592960935805964, -42.165764606656104, 0.43093473485801015, -28.56765755955894, 0.4616218790087111, -84.26435714675533], [0.40761273975847223, -49.98165159474415, 0.44808472557175466, -27.839482005952384, 0.4500356121757631, -84.07865624598263], [0.45934009327943603, -55.7352206130141, 0.4526105624560599, -27.365442829427145, 0.4409463667397941, -83.4891270434232], [0.49843519684391, -58.79357192937429, 0.4549799284877891, -27.68766237476787, 0.43187351916013483, -83.354715222645], [0.4925508242044684, -59.93749880560486, 0.4498057698361079, -28.428720494097938, 0.44143297119405095, -83.97170813233072], [0.49069750719078836, -54.32727555941242, 0.4402031447283438, -28.99639348615832, 0.4464084963380727, -84.5927933598734], [0.4670659068075997, -49.53058075737515, 0.43336901923384585, -29.320338547275252, 0.46013888381771456, -84.86256066895291], [0.45426437701973454, -47.64902616760916, 0.4443004696525803, -29.563760315332043, 0.47051661622042834, -84.8120840529514], [0.4591355941695675, -47.03162829998738, 0.4541556128082091, -29.355597504828854, 0.47841481760057886, -84.77368266738894], [0.4660688108210938, -51.46238097113515, 0.46098227584533874, -29.115633475283655, 0.4847635425913986, -84.66913335983251], [0.4751861478187973, -54.4020795666661, 0.4636201488571723, -28.845793253882107, 0.4888201198774628, -84.58760873327795], [0.48949149528634317, -58.69349053639283, 0.4711230646365764, -28.568612361420964, 0.4913692104944127, -84.49721580962922], [0.49842320914322513, -62.14491843278489, 0.4767814872944351, -28.347936700650774, 0.4949396223615213, -84.44461223467827], [0.4927687492474586, -64.65198771784085, 0.48127756347091394, -28.158112674499083, 0.49792221381982743, -84.42864323251655], [0.4997841657635044, -65.00930635863963, 0.48651965643039696, -28.013049324408154, 0.4999965175828803, -84.42684534046333], [0.4949104384022155, -64.20063008758234, 0.49148512529532895, -27.895040580486338, 0.49985193429095676, -84.4285659550388], [0.4971546115247285, -62.83981360722776, 0.494298027986191, -27.823681172880658, 0.4998745933169214, -84.42752392570027], [0.49582794004212294, -60.74445900395919, 0.4962214537597308, -27.779692114014697, 0.49977725653144484, -84.42018498173303], [0.4968035131493159, -59.470263520732686, 0.4968876629237764, -27.74177374756195, 0.4997118876739052, -84.4089923709272], [0.4964184680947378, -59.08858426178985, 0.49661695829014274, -27.7740352755705, 0.49966736923415866, -84.39567016157402], [0.49781971104711986, -60.37786833138403, 0.4947215006703256, -27.829346655633366, 0.49975531068960255, -84.3849013608487], [0.4974918074609961, -62.09125823244932, 0.49273405146316807, -27.86326356279948, 0.49983767861214723, -84.39562798503748], [0.4988312874825821, -63.45155873092255, 0.49148743701752934, -27.879012559381827, 0.49974958089601584, -84.42080378938634], [0.4981377469312269, -63.57795398306336, 0.4905938688947987, -27.899365677041565, 0.49967199389849654, -84.45089604001566], [0.49884245776419445, -63.11516882430568, 0.49106764897960503, -27.885914381461472, 0.4996357418572513, -84.46548249071249], [0.498642036431741, -62.352578173805824, 0.49235849255058345, -27.85571050660337, 0.4996016806807911, -84.46346238068264], [0.49923152593109077, -61.343981232076786, 0.49366351601830244, -27.833433602058776, 0.4996370858021503, -84.44529079371675], [0.49923481965259375, -60.561957792629755, 0.4942091611158205, -27.820249790472438, 0.4998469538690702, -84.38200771950964], [0.49952473315399715, -60.53883910624249, 0.4938632809739305, -27.87122966040384, 0.4998890154946858, -84.34859492683248], [0.49953605823449476, -61.32431517052755, 0.49247479256227894, -27.91319513443622, 0.49982470824199665, -84.36631100374252], [0.4998232081929094, -62.56598295114676, 0.491105303343702, -27.935312267838643, 0.4997051196114375, -84.41920312952215], [0.49972540827419976, -62.694145956131074, 0.4902749487185538, -27.937450402724867, 0.49952790693468746, -84.49738871188437], [0.4998909846050882, -61.861199247664466, 0.49005247857048784, -27.923346031984007, 0.4994231125391596, -84.55907066243289], [0.4998669527742813, -61.107664325261666, 0.4901675604796216, -27.909149099900812, 0.49938948816986717, -84.5962858020602], [0.4999501290600419, -60.657579312417255, 0.49068302980572714, -27.90177343980082, 0.4994470744345079, -84.53574061989578], [0.4999297491259599, -60.29309489722805, 0.4912758642743736, -27.87640146967447, 0.4995870824895347, -84.45267052949511], [0.4999949444619033, -60.017830021751635, 0.49175393349396873, -27.85709868151912, 0.49965603944874176, -84.38424827543233], [0.49996176678094273, -59.84525232084686, 0.49213950318368355, -27.83316576041847, 0.49969454596981844, -84.30872396485668], [0.49997715762377193, -59.82250991547102, 0.49235353931030656, -27.817941240910212, 0.4996833663424405, -84.24947664781509], [0.49999164709712957, -59.93069849644237, 0.49224337806038987, -27.808114835021875, 0.4996568843021282, -84.21049613917809], [0.49997041782882634, -60.0444333775518, 0.4919300161684635, -27.81325075905835, 0.49962023897118996, -84.23144469622312], [0.4999327370923636, -60.135031256764925, 0.49167740845044805, -27.816543643091183, 0.49959075368724437, -84.25060949479041], [0.4999083672861697, -60.18957655401836, 0.4916315298341427, -27.812615922437107, 0.49959265018814064, -84.26902049781337], [0.49991532474037764, -60.20377923948587, 0.4916543453838694, -27.8082781313617, 0.4996079944654203, -84.28244154644932], [0.499931078596784, -60.162372415195726, 0.49179655252470333, -27.8058028878998, 0.4996263672316263, -84.27841456993711], [0.4999415931959162, -60.12045114419879, 0.4919540603179153, -27.806358538828633, 0.4996383066610138, -84.2817349797501], [0.4999530812039989, -60.08732132628177, 0.4920548990563136, -27.808062106530365, 0.4996423634574901, -84.28213574531728], [0.49995348399719536, -60.04424152948543, 0.4920324911496437, -27.804660479686262, 0.4996330227922755, -84.25971094095904]], "velocity19": [[0.8752633052274975, 0.5618680502490996, 0.2774503609212776, 0.7354266547391066, 0.06276640471804151, 0.6683475935307513], [0.6819654872161063, -2.944750186761783, 0.2091799743053404, 6.587341301510286, 0.007320375362991807, 1.1312761652814545], [0.5331983444092145, -5.4175883163795415, 0.15706215007803262, 7.968623302860497, 0.009061880658953267, 0.8948093935426447], [0.32260000091486946, -12.80123373405021, 0.051313512614664034, 4.503162315665352, 0.0058596935883006625, 1.9604904734374138], [0.2832671985689403, -14.273986776743696, 0.03512004839587964, 3.1932051379338575, 0.008630349721191855, 1.1197158482180987], [0.21193752970107843, -10.392297856110995, -0.014044113645840548, 0.3146198496668342, 0.014227867830569896, -0.5439537681762856], [0.13634768375969367, -2.30611827374257, -0.02712831799980788, -1.1224503418627836, 0.015614051999972902, -1.6061637410700969], [0.03874659214278786, 7.921132439954852, -0.021322966880119955, -2.68371293494935, 0.015334556001828571, -1.9825261235222795], [-0.03213161456982578, 12.897331315337157, -0.004989884128104695, -2.642977404438223, 0.016927607880846594, -1.1268420090915838], [-0.03647165080384828, 9.011004690982839, -0.0036131071717707794, -0.8967024281520132, -0.00233776115154149, -0.13003833583712568], [-0.026776912273615183, 5.1598044080441285, -0.0028194493236627593, -0.13510376746101482, 0.018091055897697397, -0.009777763632936698], [-0.0059897539261589625, -0.5498438402838826, -0.001078504681576829, -0.021102661714855947, 0.017848951815056337, 0.008230796888796677], [-0.003195931921143878, -3.7875262824921725, 0.011711553585999696, 0.03737794433416937, 0.005957385107268427, 0.010910702887611458], [0.0316831304004126, -7.815886988088046, 0.017149990713744505, 0.7281755536065542, -0.01158626683294799, 0.18570090077270582], [0.05172735352096382, -5.753569018269947, 0.004525836884305268, 0.4740391765252388, -0.009089245435969028, 0.5895292025594278], [0.03909510356447398, -3.0583513163601874, 0.002369366031729216, -0.3222195453407273, -0.009072847579659283, 0.1344118207781965], [0.009013978951621579, -1.1439268762305759, -0.005174158651681198, -0.7410581193300669, 0.009559452033916137, -0.6169929096857208], [-0.001853317013679999, 5.6102232461924375, -0.009602625107764114, -0.5676729920603814, 0.0049755251440217535, -0.6210852275426757], [-0.023631600383188678, 4.796694802037269, -0.006834125494497962, -0.3239450611169348, 0.013730387479641816, -0.26976730907951374], [-0.01280152978786514, 1.8815545897659918, 0.010931450418734442, -0.24342176805679272, 0.010377732402713799, 0.05047661600151063], [0.004871217149832978, 0.6173978676217771, 0.009855143155628798, 0.2081628105031893, 0.007898201380150502, 0.0384013855624714], [0.006933216651526314, -4.430752671147763, 0.006826663037129669, 0.2399640295451975, 0.006348724990819757, 0.10454930755642666], [0.009117336997703479, -2.939698595530958, 0.0026378730118335504, 0.2698402214015495, 0.004056577286064259, 0.08152462655456272], [0.014305347467545837, -4.291410969726725, 0.007502915779404068, 0.27718089246114236, 0.0025490906169498653, 0.09039292364871518], [0.012085295570431713, -3.4514278963920617, 0.005658422657858719, 0.22067566077019019, 0.0035704118671085875, 0.052603574950949514], [0.008808041609316208, -2.507069285055956, 0.004496076176478843, 0.18982402615169103, 0.0029825914583061254, 0.01596900216172541], [0.007447084989036982, -0.35731864079878206, 0.005242092959483036, 0.14506335009092927, 0.0020743037630528522, 0.0017978920532131307], [0.0053053958342801286, 0.8086762710572974, 0.004965468864932006, 0.11800874392181633, 0.0001515481261629922, -0.0017206145754716032], [0.007934950073056023, 1.3608164803545777, 0.002812902690862051, 0.07135940760567853, 2.2659025964682242e-05, 0.0010420293385384693], [0.007017448433148557, 2.095354603268566, 0.0019234257735398356, 0.043989058865960495, -9.733678547659283e-05, 0.007338943967242508], [0.007368546808561147, 1.2741954832265077, 0.0006662091640455676, 0.0379183664527476, -6.536885753967207e-05, 0.011192610805834318], [0.006778018755946292, 0.3816792589428384, -0.00027070463363363436, -0.032261528008551414, -4.4518439746526136e-05, 0.013322209353176098], [0.005761820858142414, -1.28928406959418, -0.001895457619817114, -0.05531138006286402, 8.794145544387271e-05, 0.010768800725310014], [0.004688481491884076, -1.713389901065294, -0.0019874492071575533, -0.0339169071661176, 8.236792254469861e-05, -0.010726624188772026], [0.0036769050564217894, -1.3603004984732303, -0.0012466144456387395, -0.015748996582346055, -8.809771613141245e-05, -0.025175804348864225], [0.0030309655861909903, -0.12639525214080682, -0.0008935681227306263, -0.020353117659738136, -7.758699751928427e-05, -0.03009225062932512], [0.00301979530457866, 0.4627851587576826, 0.00047378008480633137, 0.013451295580095224, -3.625204124522396e-05, -0.014586450696828733], [0.0025155058040646112, 0.7625906504998525, 0.0012908435709784337, 0.03020387485810101, -3.406117646020559e-05, 0.0020201100298513856], [0.0021264376371681994, 1.0085969417290408, 0.001305023467718987, 0.0222769045445939, 3.5405121359250724e-05, 0.018171586965895936], [0.0015336544163155044, 0.7820234394470302, 0.0005456450975180577, 0.01318381158633575, 0.0002098680669198679, 0.0632830742071048], [0.0012404471934090945, 0.023118686387261972, -0.00034588014188995455, -0.05097986993140374, 4.2061625615575366e-05, 0.033412792677169706], [0.0009392086115080713, -0.7854760642850562, -0.0013884884116515818, -0.041965474032377166, -6.430725268912385e-05, -0.01771607691004689], [0.0006407335725958448, -1.2416677806192096, -0.0013694892185769354, -0.022117133402426072, -0.00011958863055918955, -0.05289212577962528], [0.00045138353289089794, -0.12816300498431477, -0.0008303546251481666, -0.0021381348862250047, -0.00017721267675002933, -0.07818558236222034], [0.00038360712071208215, 0.8329467084666111, -0.00022247014806598444, 0.014104370740859356, -0.00010479439552786893, -0.06168195054851702], [0.00024206262063057387, 0.7535349224028032, 0.00011508190913379913, 0.014196932083195873, -3.3624369292457984e-05, -0.03721513962731023], [0.00018291816567687062, 0.4500850128444128, 0.0005154693261055486, 0.007375660099993593, 5.758626464072558e-05, 0.06054518216441695], [0.00012012181399826691, 0.3644844151892017, 0.0005928344686464268, 0.025371970126351978, 0.00014000805502677971, 0.0830700904006724], [7.530641213683692e-05, 0.2752648754764166, 0.00047806921959512905, 0.01930278815535169, 6.895695920707012e-05, 0.06842225406278814], [4.328875715401061e-05, 0.17257770090477736, 0.00038556968971479666, 0.023932921100647292, 3.8506521076648356e-05, 0.07552431057564543], [1.5390842829188728e-05, 0.022742405375842167, 0.00021403612662301553, 0.015224519508257078, -1.11796273779507e-05, 0.059247317041600654], [1.4489473357618883e-05, -0.10818858097134776, -0.00011016124991670826, 0.00982640588833529, -2.648204031230505e-05, 0.03898050863699904], [-2.122926830322602e-05, -0.11373488110942995, -0.00031336189192635554, -0.005135924036472589, -3.664533093821514e-05, -0.020948557045026156], [-3.768073646277982e-05, -0.0905978792131292, -0.00025260771801545305, -0.003292884032836333, -2.94852839455842e-05, -0.01916479856729007], [-2.4369806193833652e-05, -0.05454529725343181, -4.587861630532799e-05, 0.003927720654075301, 1.8965008962869115e-06, -0.0184110030229618], [6.9574542079353195e-06, -0.014202685467510455, 2.2815549726641816e-05, 0.0043377910754065305, 1.534427727967962e-05, -0.013421048635951907], [1.575385640633121e-05, 0.041406824290142634, 0.0001422071408339506, 0.002475243461897031, 1.8372766205986454e-05, 0.00402697651220636], [1.051459913222363e-05, 0.04192127099693853, 0.00015750779321195045, -0.0005556509288298778, 1.1939429387494042e-05, -0.003320409812991026], [1.1488008082720827e-05, 0.03312981791702369, 0.0001008387383983345, -0.0017035677017335049, 4.056796476298661e-06, -0.00040076556717492506], [4.027931964607013e-07, 0.04307979679633653, -2.2407906669919994e-05, 0.0034016268441032314, -9.340665214561145e-06, 0.022424804358231052]], "position20": [[0.36936496015169185, -69.0728597561525, 0.023181521537207428, -56.78819258783554, 0.41838697425506327, -99.49659990800802], [0.32376759592012105, -66.43700886273787, 0.2870543391311281, -54.51798913070232, 0.3397791219219777, -95.50334785352744], [0.468918074052878, -62.66703184407882, 0.20187590270406564, -43.22661484632318, 0.2856326057174804, -90.53433648125802], [0.4318253053399028, -62.88003012664186, 0.3037100951690055, -33.405023199933616, 0.26370006746449715, -85.45659355156144], [0.4724990373464731, -65.82766438656463, 0.2882857021216003, -25.34057501589149, 0.2706195050587292, -81.99744256557183], [0.4766925912920857, -68.97598685131851, 0.3895523766709763, -19.968205224953866, 0.31187206406443524, -81.49308230624408], [0.43522941814830085, -70.76614970401674, 0.3743191089285781, -23.98792919965892, 0.39078202848363, -85.86361106811161], [0.40342390471233264, -71.66137142814061, 0.4372956806514272, -27.118139071533697, 0.4543698949609213, -88.56530727495975], [0.39483492788445695, -67.41517941415105, 0.43404388005999506, -28.391560969956686, 0.4970894269257511, -89.12985454833247], [0.4232126323291155, -63.509952653616594, 0.48814666980277555, -27.625826320460863, 0.49654684003322824, -86.75938032979157], [0.4566590821018169, -60.00171044240531, 0.4728718648895851, -26.888267188574783, 0.4831195746216931, -84.11179801763446], [0.4778384215391644, -59.23145297270936, 0.4756410899219443, -25.40698868265033, 0.4324849518217405, -82.53047293812698], [0.49224367110720735, -62.585800551654636, 0.4723964156778525, -24.179008117258295, 0.3977678614574049, -82.2629498053501], [0.49240639759578675, -66.10495155413061, 0.45202778808368277, -23.7932591841342, 0.3768377307053609, -83.53568646915771], [0.46852199467989813, -68.95057109933788, 0.4242431350751901, -24.33161577255401, 0.3929534770379577, -84.86384898261329], [0.45237891774179273, -67.41213470503828, 0.3926126859224306, -26.087557142510622, 0.42704518779209644, -85.64776261037497], [0.4467781214332405, -65.32223842810274, 0.37191585324443543, -27.724299055182115, 0.4745852887534613, -86.18382832058285], [0.45073656040975174, -63.82603886886717, 0.3826604490105008, -28.821593730526665, 0.49698883169408004, -85.94844813476514], [0.46382484903643223, -62.865268940988, 0.40459242158843034, -29.063996598739077, 0.499812825326026, -85.56208672055394], [0.4775481282113901, -62.13398586054076, 0.4254900435333592, -28.216777792618423, 0.4829854519622598, -85.22009449587651], [0.4916118934680264, -60.96411036519352, 0.45440647055847194, -27.59351795198704, 0.4704718052999642, -84.92371669808631], [0.4958092102612818, -59.437104383142206, 0.477987214028554, -27.28988867182471, 0.4618258805748418, -84.62486474589866], [0.49628184567739686, -58.325814193111604, 0.49316843627282764, -27.469619278093937, 0.4668108558313713, -84.45930476637032], [0.4999968177709293, -57.95118768228193, 0.4909499541317226, -27.699732494555274, 0.4757051344072552, -84.45698133075516], [0.49917882574815464, -58.52726427795171, 0.48513363225979306, -27.98614231705114, 0.49068204277081084, -84.65813887615629], [0.49818911524004694, -59.35671682990203, 0.4812753739583453, -28.235164296028458, 0.49593661886746176, -84.77898735974632], [0.4975071429477721, -60.081572239065096, 0.48099173173604043, -28.346092114351016, 0.493938483421379, -84.8434188076848], [0.4982459172755206, -60.04969088053754, 0.4847754491154762, -28.217328716962182, 0.49873894477695957, -84.73356198970419], [0.4992801044003251, -60.01043668905737, 0.4879866751627771, -28.039928777478174, 0.4970305443377201, -84.57010566663055], [0.4999228037353123, -60.04376374694686, 0.49146145993864815, -27.8821295550741, 0.49968907345362235, -84.37438985199344], [0.49948874195524084, -60.1020972731195, 0.49414215695189034, -27.730550760448715, 0.49790501265365783, -84.23428576236107], [0.49988631265286243, -60.134316782517175, 0.4948972032749133, -27.63995982456889, 0.4998462861319637, -84.17897081746861], [0.499625388407976, -60.1645488293111, 0.49400047885444454, -27.663540343579808, 0.49852261291508904, -84.15134714817252], [0.4998773648325474, -60.14354524346204, 0.4929757562350013, -27.774006983386368, 0.4996767782483441, -84.23631703233193], [0.49974040972169986, -60.1469850580074, 0.49226266807487074, -27.85317622145072, 0.49901362061003607, -84.36257197022171], [0.4999285271815139, -60.172296168156684, 0.49218218669637953, -27.886237473503403, 0.4997692915468793, -84.46052838728677], [0.4998752418915813, -60.208416718504324, 0.492208362399427, -27.889135469151096, 0.49936797686117207, -84.47023604279377], [0.4999711107338324, -60.23444144938858, 0.4926761411124715, -27.840687813274506, 0.4998013679669966, -84.42442753670358], [0.49995311693996003, -60.250721123203995, 0.4931475899107358, -27.79333756435563, 0.49956624012702566, -84.33458784669291], [0.499979394752483, -60.26211393366765, 0.4936818950804261, -27.765832197611843, 0.4998244446318316, -84.26716456777416], [0.4999699890168493, -60.27065854151539, 0.49408262395769376, -27.745203172554003, 0.49971856893731137, -84.2165971085851], [0.49998744896983116, -60.26964196982336, 0.49425199726000846, -27.740380245100784, 0.4998967449657017, -84.20284121023448], [0.4999853598865518, -60.2629424088021, 0.49411290154347426, -27.740832247593495, 0.4998280851165623, -84.25028397341003], [0.4999534707034361, -60.25415313340136, 0.4936741643432011, -27.768024256782883, 0.49987129519975715, -84.29592332396543], [0.4999157389488082, -60.23336599379452, 0.492492327720862, -27.805455172690742, 0.4996479676726378, -84.33027148645023], [0.49988922428483884, -60.20627884358288, 0.49181467111264543, -27.82688982617271, 0.4994985106900412, -84.34446974426183], [0.49987390244409535, -60.17443678210273, 0.4913152142761585, -27.842396249142848, 0.4994180702265677, -84.3479602055264], [0.4998714898909544, -60.156707245268116, 0.49124984674925065, -27.84457445315323, 0.4994328458940224, -84.34206677677412], [0.49988528839445584, -60.15754868471353, 0.49146290359860556, -27.840148940824328, 0.4994834439195241, -84.33218977580029], [0.49989745946197234, -60.166606650799295, 0.49173055408746597, -27.82799817770526, 0.4995761338006308, -84.32232947912078], [0.4999060975730016, -60.191313059687005, 0.4919760339407454, -27.81852885205349, 0.49964065915456546, -84.31443075388323], [0.4999083074528254, -60.20544377624914, 0.49209294866960196, -27.816015725104222, 0.49965935861499156, -84.3195076576842], [0.4999069872041013, -60.21477631423799, 0.4920858657116986, -27.82064504923768, 0.4996266977489922, -84.32365203604832], [0.49990005247011216, -60.21324718487571, 0.491973166246369, -27.825836387081427, 0.49959311664065403, -84.33004753376365], [0.4998999902328283, -60.21034954416349, 0.4918144680353547, -27.82099284875672, 0.4995451884669675, -84.32807609568603], [0.4999067127389044, -60.198363808969766, 0.4917047659051607, -27.813770522408237, 0.4995206788085949, -84.322297986303], [0.4999135881117471, -60.18884082047984, 0.4917397398752514, -27.80905659242778, 0.4995054510580516, -84.3167607848579], [0.49991907709277444, -60.18158188343759, 0.49185759037189225, -27.808031406987148, 0.49953884328997034, -84.31411311427843], [0.49992641283761924, -60.17631083723635, 0.49195014269078907, -27.806421000838977, 0.49959381738440334, -84.31022882360648], [0.49992988291980356, -60.1738170741176, 0.492000775647394, -27.805176939275025, 0.49962536691917325, -84.30757745957622]], "velocity20": [[0.4461658768760809, 0.8096684606743991, 0.8870759248522574, 0.8481284565210196, 0.007515659544075515, 0.0497449222758618], [0.3068674439281871, 2.635850893414622, 0.6897641393316645, 2.270203457133221, -0.07860785233308559, 3.9932520544805845], [0.20731433002700092, 3.769977018659045, 0.5110697581648063, 11.29137428437914, -0.054146516204497314, 4.969011372269418], [0.09925662060721922, -0.21299828256304387, 0.4944140021269289, 9.821591646389562, -0.021932538252983226, 5.077742929696582], [0.04067373200657027, -2.9476342599227694, 0.40800420270939414, 8.06444818404213, 0.006919437594232084, 3.459150985989603], [0.004193553945612614, -3.1483224647538774, 0.32216192120742343, 5.372369790937622, 0.04125255900570603, 0.5043602593277546], [-0.04146317314378482, -1.7901628526982363, 0.23612851440044555, -4.019723974705054, 0.07890996441919476, -4.370528761867535], [-0.0318055134359682, -0.8952217241238695, 0.18838521041999473, -3.1302098718747766, 0.06358786647729134, -2.7016962068481374], [-0.008588976827875695, 4.246192013989558, 0.1286604392885778, -1.2734218984229888, 0.048540678113327684, -0.5645472733727299], [0.02837770444465853, 3.9052267605344597, 0.07780945013722938, 0.765734649495822, -0.0005425868925228606, 2.3704742185409042], [0.0334464497727014, 3.5082422112112805, 0.038981465307639365, 0.737559131886079, -0.013427265411535171, 2.6475823121571174], [0.02117933943734751, 0.7702574696959466, 0.002769225032359199, 1.4812785059244549, -0.050634622799952546, 1.5813250795074838], [0.014405249568042955, -3.3543475789452746, -0.003244674244091833, 1.2279805653920353, -0.03471709036433563, 0.26752313277687373], [0.0001627264885793807, -3.5191510024759727, -0.020368627594169738, 0.3857489331240931, -0.02093013075204399, -1.2727366638076125], [-0.02388440291588862, -2.845619545207274, -0.02778465300849265, -0.5383565884198079, 0.01611574633259677, -1.3281625134555781], [-0.016143076938105426, 1.5384363942995987, -0.03163044915275952, -1.7559413699566122, 0.03409171075413876, -0.7839136277616797], [-0.0056007963085521984, 2.089896276935553, -0.020696832677995165, -1.6367419126714915, 0.04754010096136486, -0.5360657102078785], [0.003958438976511209, 1.4961995592355621, 0.010744595766065342, -1.09729467534455, 0.022403542940618734, 0.23538018581769876], [0.013088288626680503, 0.9607699278791682, 0.021931972577929573, -0.24240286821241286, 0.0031983429798939193, 0.38636141421120934], [0.013723279174957859, 0.7312830804472407, 0.020897621944928856, 0.847218806120653, -0.016827373363766232, 0.3419922246774232], [0.014063765256636305, 1.169875495347241, 0.028916427025112764, 0.6232598406313838, -0.012513646662295616, 0.2963777977901981], [0.012578896270691808, 1.5270059820513138, 0.02358074347008202, 0.3036292801623288, -0.008645924725122356, 0.29885195218764543], [0.007908944061321312, 1.1112901900305983, 0.01518122224427367, -0.17973060626922727, 0.004984975256529439, 0.16555997952833704], [0.00371497209353246, 0.374626510829672, -0.0022184821411050295, -0.23011321646133823, 0.008894278575883907, 0.0023234356151698235], [-0.0008179920227746351, -0.5760765956697727, -0.0058163218719295435, -0.28640982249586533, 0.014976908363555669, -0.20115754540112402], [-0.000989710508107719, -0.8294525519503215, -0.0038582583014477715, -0.24902197897731626, 0.013381338361727401, -0.12084848359003693], [-0.0006819722922748254, -0.7248554091630721, -0.00028364222230484594, -0.1109278183225593, 0.010124897711159181, -0.06443144793846955], [0.000738774327748479, 0.031881358527557434, 0.0037837173794357673, 0.12876339738883397, 0.007322571801661427, 0.10985681798061275], [0.0010341871248045335, 0.039254191480167955, 0.0032112260473009004, 0.17739993948400837, 0.0042305108853202935, 0.16345632307362978], [0.0007970918643626527, -0.033327057889486617, 0.003474784775871062, 0.15779922240407449, 0.003280382208657599, 0.19571581463710647], [0.0005884543094469278, -0.05833352617264154, 0.0026806970132421965, 0.1515787946253869, 0.002405913892719844, 0.14010408963237353], [0.0006249453918966756, -0.032219509397676684, 0.0007550463230229689, 0.09059093587982459, 0.00224870121437845, 0.055314944892465315], [0.0004882989391615839, -0.03023204679393022, -0.0008967244204687602, -0.02358051901091599, 0.001631100952947262, 0.027623669296088938], [0.000497246759476578, 0.021003585849057316, -0.0010247226194432552, -0.11046663980656142, 0.0018006088365668976, -0.08496988415940172], [0.000382225445752743, -0.0034398145453600412, -0.0007130881601305739, -0.07916923806435264, 0.001309601141619805, -0.1262549378897856], [0.00033106309678619737, -0.025311110149283892, -8.048137849119794e-05, -0.03306125205268158, 0.0012170878430845732, -0.09795641706506454], [0.00019623092690474402, -0.03612055034763848, 2.6175703047478117e-05, -0.0028979956476938157, 0.0008627315919486293, -0.009707655506993967], [0.00015364737458634512, -0.026024730884252466, 0.00046777871304450145, 0.048447655876589286, 0.0008306551718313367, 0.0458085060902028], [7.577232620754804e-05, -0.016279673815420618, 0.0004714487982643552, 0.04735024891887364, 0.0006323919059777996, 0.08983969001066124], [6.748830755697781e-05, -0.011392810463654536, 0.0005343051696902548, 0.0275053667437877, 0.000609315241142662, 0.06742327891874741], [5.061623066773336e-05, -0.008544607847740903, 0.0004007288772676911, 0.020629025057840776, 0.0004569864308569965, 0.05056745918906056], [4.256201331959081e-05, 0.0010165716920270862, 0.00016937330231467913, 0.004822927453217307, 0.00038468609698697566, 0.013755898350618617], [2.7191143617064822e-05, 0.006699561021266624, -0.00013909571653421003, -0.00045200249270967293, 0.00027516991773607173, -0.04744276317554763], [-3.1889183115697416e-05, 0.008789275400736629, -0.00043873720027313447, -0.02719200918938816, 4.321008319487258e-05, -0.045639350555388654], [-3.7731754627900886e-05, 0.020787139606839956, -0.0011818366223391276, -0.03743091590785812, -0.00022332752711936012, -0.03434816248480065], [-2.6514663969341023e-05, 0.02708715021164554, -0.0006776566082165758, -0.021434653481968054, -0.00014945698259659178, -0.014198257811600192], [-1.532184074349868e-05, 0.03184206148014859, -0.0004994568364869647, -0.015506422970136949, -8.044046347347218e-05, -0.0034904612645735794], [-2.4125531409424057e-06, 0.01772953683461552, -6.536752690783381e-05, -0.002178204010379336, 1.4775667454712986e-05, 0.00589342875229308], [1.3798503501396945e-05, -0.0008414394454154993, 0.0002130568493549009, 0.004425512328898988, 5.059802550167545e-05, 0.009877000973823583], [1.2171067516498268e-05, -0.00905796608576407, 0.0002676504888604085, 0.012150763119066502, 9.268988110674682e-05, 0.009860296679512458], [8.638111029246152e-06, -0.024706408887707865, 0.0002454798532794556, 0.009469325651769897, 6.452535393465219e-05, 0.007898725237554399], [2.2098798238270887e-06, -0.014130716562137005, 0.00011691472885653196, 0.00251312694926912, 1.8699460426083265e-05, -0.005076903800965676], [-1.3202487240919003e-06, -0.009332537988847887, -7.082957903362694e-06, -0.004629324133456484, -3.2660865999338275e-05, -0.004144378364119371], [-6.934733989136378e-06, 0.0015291293622778854, -0.00011269946532960292, -0.0051913378437469185, -3.3581108338194375e-05, -0.006395497715330277], [-6.22372838884815e-08, 0.002897640712219629, -0.00015869821101426295, 0.004843538324706314, -4.7928173686555256e-05, 0.001971438077623214], [6.722506076157754e-06, 0.011985735193725096, -0.00010970213019402238, 0.0072223263484846815, -2.4509658372601918e-05, 0.005778109383028097], [6.8753728426578615e-06, 0.009522988489924384, 3.497397009066171e-05, 0.004713929980458861, -1.5227750543327582e-05, 0.005537201445097248], [5.488981027361175e-06, 0.007258937042249542, 0.00011785049664084692, 0.0010251854406332609, 3.339223191872247e-05, 0.0026476705794810946], [7.33574484477513e-06, 0.00527104620123689, 9.25523188967986e-05, 0.0016104061481708885, 5.497409443300339e-05, 0.003884290671954585], [3.4700821842985e-06, 0.002493763118750361, 5.063295660492353e-05, 0.001244061563953383, 3.154953476992042e-05, 0.0026513640302534176]]}
