# Supplementary material for: NRV: An open framework for in silico evaluation of peripheral nerve electrical stimulation strategies
Source: PLoS Comput Biol. 2024 Jul 12;20(7):e1011826. doi: 10.1371/journal.pcbi.1011826 (PMC11268605; doi:10.1371/journal.pcbi.1011826)
Supplement: S5 Archive — Python scripts and data files required to create and run the optimization problem, analyze the results, and translate the results to the neurostimulator. (ZIP) [file pcbi.1011826.s014.zip › S5_Archive/results/energy_optim_pso_spline2pts.json]

{"__NRVObject__": true, "nrv_type": "optim_results", "optimization_parameters": {"__NRVObject__": true, "nrv_type": "PSO_optimizer", "_method": "PSO", "swarm_optimizer": true, "n_particles": 20, "dimensions": 4, "options": {"c1": 0.45, "c2": 0.45, "w": 0.75, "k": 5, "p": 1}, "maxiter": 60, "n_processes": null, "bounds": [[0, 0.5], [-100, 0], [0, 0.5], [-100, 0]], "init_pos": null, "print_time": false, "opt_type": "local", "static": false, "ftol": null, "ftol_iter": 1, "bh_strategy": "reflective", "oh_strategy": null, "save_results": false, "saving_file": "pso_results.json", "comment": "spline 2pt", "nit": 60}, "date": "Thu Dec 21 18:02:14 2023", "status": "Completed", "comment": "spline 2pt", "nit": 60, "nfev": 1200, "best_position": [0.3419752238998625, -9.27898002453038, 0.21352304834316507, -10.509631861558], "x": [0.3419752238998625, -9.27898002453038, 0.21352304834316507, -10.509631861558], "best_cost": 0.2736321171405233, "optimization_time": 9000.870439746417, "cost_history": [1.198362371789096, 0.38759187452109733, 0.38759187452109733, 0.35924870257470726, 0.35924870257470726, 0.35924870257470726, 0.35924870257470726, 0.3030569191098547, 0.3030569191098547, 0.3030569191098547, 0.2959551208442311, 0.2959551208442311, 0.27483784063147837, 0.27483784063147837, 0.27483784063147837, 0.27483784063147837, 0.27483784063147837, 0.27483784063147837, 0.27483784063147837, 0.27483784063147837, 0.27483784063147837, 0.27483784063147837, 0.27483784063147837, 0.27483784063147837, 0.27483784063147837, 0.27483784063147837, 0.2742022057609212, 0.2742022057609212, 0.2742022057609212, 0.2742022057609212, 0.2742022057609212, 0.2742022057609212, 0.2740938013505304, 0.2740938013505304, 0.2740938013505304, 0.2740938013505304, 0.2740938013505304, 0.27401324345533923, 0.27401324345533923, 0.27372662850864066, 0.27372662850864066, 0.27372662850864066, 0.27372662850864066, 0.27372662850864066, 0.27372662850864066, 0.27372662850864066, 0.27372662850864066, 0.27372662850864066, 0.27372662850864066, 0.27372662850864066, 0.27372662850864066, 0.27372662850864066, 0.27372662850864066, 0.27372662850864066, 0.2736890965140907, 0.273683096033787, 0.273683096033787, 0.2736321171405233, 0.2736321171405233, 0.2736321171405233], "neighbor_bestc": [1.198362371789096, 0.38759187452109733, 0.38759187452109733, 0.35924870257470726, 0.35924870257470726, 0.35924870257470726, 0.35924870257470726, 0.3030569191098547, 0.3030569191098547, 0.3030569191098547, 0.2959551208442311, 0.2959551208442311, 0.27483784063147837, 0.27483784063147837, 0.27483784063147837, 0.27483784063147837, 0.27483784063147837, 0.27483784063147837, 0.27483784063147837, 0.27483784063147837, 0.27483784063147837, 0.27483784063147837, 0.27483784063147837, 0.27483784063147837, 0.27483784063147837, 0.27483784063147837, 0.2742022057609212, 0.2742022057609212, 0.2742022057609212, 0.2742022057609212, 0.2742022057609212, 0.2742022057609212, 0.2740938013505304, 0.2740938013505304, 0.2740938013505304, 0.2740938013505304, 0.2740938013505304, 0.27401324345533923, 0.27401324345533923, 0.27372662850864066, 0.27372662850864066, 0.27372662850864066, 0.27372662850864066, 0.27372662850864066, 0.27372662850864066, 0.27372662850864066, 0.27372662850864066, 0.27372662850864066, 0.27372662850864066, 0.27372662850864066, 0.27372662850864066, 0.27372662850864066, 0.27372662850864066, 0.27372662850864066, 0.2736890965140907, 0.273683096033787, 0.273683096033787, 0.2736321171405233, 0.2736321171405233, 0.2736321171405233], "personal_bestc": [9.581648490306636, 7.561724654483699, 6.021773859577532, 5.09396740794734, 4.208467824111128, 3.5509162854660223, 3.2697800977308114, 3.001902932878775, 2.7055987903424366, 2.657153328155674, 2.6276009293601823, 2.5575925291503356, 2.5449152391041436, 2.528668578220087, 2.4131456976867556, 2.3905792487643254, 2.380670555733304, 2.3693758743326283, 2.35648663911556, 2.349059383198632, 2.342872141984957, 2.3411565628687647, 2.3291335911417312, 2.2965076391558554, 2.2761599675097988, 2.2761599675097988, 2.2729927417058944, 2.2546274767325483, 2.252617507984144, 2.248665301484488, 2.247309875832716, 2.2467948401879365, 2.2460603742301988, 2.2434985662263935, 2.2417781780632584, 2.2417528705762795, 2.2410559293648773, 2.224243671877968, 2.222204411623068, 2.2210641719223903, 2.2199683980462344, 2.2195087778939744, 2.21437316899554, 2.212561888117743, 2.211620452477061, 2.209334946686458, 2.2052862400468305, 2.2045680531773546, 2.2035178676147185, 2.2010074468820773, 2.2007748515703582, 2.2005241455035476, 2.199932432749366, 2.199829357534391, 2.199006818743922, 2.1974464535545835, 2.1969430732298263, 2.1965617382068467, 2.193910213198968, 2.19315845805845], "position1": [[0.3398099538184565, -47.25739505100734, 0.35295148200156856, -61.34139214776181], [0.4161681422268898, -41.52587176959835, 0.042797477474997514, -56.883751710547415], [0.4022848422768762, -38.01047326509053, 0.3300971294046571, -54.041008105391114], [0.38020909514497264, -26.29879602847332, 0.2140777623095863, -50.88860584342238], [0.3508154291396446, -22.34330427181125, 0.3261098870107322, -48.52355538219022], [0.3245150139691007, -18.497458962377493, 0.2727739003808509, -42.96692258034701], [0.30409981055203733, -15.48262605712479, 0.3792171976173546, -37.58939507207917], [0.2838709848642334, -13.62508980466479, 0.400964408858548, -30.068538387514934], [0.33771120721939096, -7.24010274260734, 0.43287675917180035, -19.450155464732816], [0.3780913739857591, -2.4513624460642527, 0.4425041168509609, -11.486368272646228], [0.40847543262530794, -0.6137434506988022, 0.469644489693357, -8.332581002876289], [0.42769932131353366, -2.851596859253592, 0.4734318236110577, -6.939443992375845], [0.42765829462919813, -6.396504986228996, 0.4044086953408523, -10.948914050521978], [0.40364407834020044, -10.286601186080066, 0.3082332959291153, -14.276173646640203], [0.38876498330669945, -12.650286301492727, 0.2694586691259752, -16.557902789101643], [0.37632626799281965, -11.828162228596332, 0.28302238893767284, -17.036769866174875], [0.36765257901826415, -10.467600379450449, 0.3172150829011046, -17.08199069250003], [0.34976283802567915, -8.085739662708933, 0.35878459905207827, -15.438120878916799], [0.33592455456823833, -6.043013282214502, 0.3499290957670265, -12.554743321465788], [0.3267898606293392, -5.0248680860004225, 0.288922133700855, -12.72091901439511], [0.3340197931442257, -5.989746034900771, 0.2547090468610334, -15.744928423158138], [0.35639710981451495, -6.798196865166216, 0.2843199166098705, -16.90850187134336], [0.3900076368539118, -7.7464998456366185, 0.3189760427661016, -16.641511590394988], [0.4190167469381265, -8.406541326434406, 0.3657675320019061, -14.573132707846401], [0.42856778813444657, -8.829994933671408, 0.3703742108828008, -12.21499454953986], [0.42322687302986567, -9.189866718909387, 0.3626630892068579, -9.85651213245531], [0.40662899173960504, -9.381504866396037, 0.33041144306989056, -9.24346551827701], [0.3984051720243894, -9.183938250170232, 0.2804318891325119, -10.420715030567495], [0.384014577056994, -9.005886715954283, 0.25573259134289317, -11.702341412001617], [0.38452509558563785, -8.886034742697857, 0.2663748351877863, -12.579914517623394], [0.3753290929051108, -8.782714009788936, 0.2557727787688573, -12.64875884957433], [0.3611490211562553, -8.785335857980272, 0.2802991313675644, -12.634760980855987], [0.3589592631360964, -8.848819756398491, 0.30438214009292486, -11.781263646593215], [0.3701742888081235, -8.952367360697535, 0.308108561488928, -10.670799310014168], [0.39317448508746916, -9.081240511469938, 0.30124238743581705, -10.288067659372183], [0.4257075403899269, -9.202044608179106, 0.281593896052698, -10.713372422511332], [0.44127107438047225, -9.300934191199781, 0.25752470287714024, -11.432893662502837], [0.41526676924091, -9.188950589672967, 0.24898167994156037, -11.61799276135298], [0.38669177869877885, -9.03351927323212, 0.26107022384437417, -11.962436212579398], [0.3786776789642602, -8.915591297800388, 0.2897885980135007, -11.798680653571987], [0.37179642665181234, -8.84590167717841, 0.2799787885482409, -11.557126994199], [0.3557721676650075, -8.813736856078757, 0.272355955258742, -11.310004020144378], [0.3426415263395027, -8.863266416085102, 0.26314598654364996, -11.020160416048643], [0.34384395908368864, -8.964353623715423, 0.24520473662680423, -10.640268185843553], [0.35324135050792227, -9.035515960990882, 0.23824423266672887, -10.34869577974284], [0.3598923266484594, -9.111887346016312, 0.24103366170361273, -10.54863333125777], [0.3661504507601905, -9.020515751526466, 0.25341874217242205, -11.009096038108181], [0.3690110298210701, -8.952308659384999, 0.2559109962029032, -11.220562256073885], [0.36739968343253965, -8.946950130328284, 0.24845530308739625, -11.284327749784577], [0.3624565829269472, -8.974619995991427, 0.2367399183789124, -11.032317382163063], [0.35313999428316895, -9.027048365923429, 0.22374186146156444, -10.768333826881053], [0.34705645617633185, -9.06944086042017, 0.21814188216781777, -10.56562607028047], [0.343496759604298, -9.087267926316668, 0.21632233620509267, -10.494292838553713], [0.34328355372589636, -9.096193505079482, 0.2152938368569727, -10.613810864484178], [0.3541088629738434, -9.082071431203465, 0.22925722413585164, -10.756946397220347], [0.3592315005502903, -9.059504281695821, 0.23306982563901796, -10.85899269704021], [0.35916453542238147, -9.047547795149496, 0.2274860789285555, -10.880900508704524], [0.35575147981100885, -9.048017772826112, 0.22253909719041204, -10.845366215034183], [0.3519504563374285, -9.0596106086722, 0.21999776293899723, -10.700734983441821], [0.3477836640989743, -9.072406886847963, 0.21913970756739296, -10.552701718984775]], "velocity1": [[0.11310482207681627, 0.4493164252062277, 0.7988997147138467, 0.7508581036945341], [0.07635818840843331, 5.731523281408986, 0.6042510405234339, 4.457640437214397], [-0.013883299950013583, 3.5153985045078207, 0.6271053931203454, 2.842743605156304], [-0.022075747131903592, 11.711677236617215, 0.4558251082857566, 3.1524022619687324], [-0.02939366600532808, 3.95549175666207, 0.45981235067968157, 2.3650504612321646], [-0.0263004151705439, 3.845845309433755, 0.4011162126084169, 5.556632801843208], [-0.020415203417063352, 3.014832905252704, 0.3480089020017945, 5.377527508267841], [-0.020228825687803948, 1.8575362524599996, 0.21981839352409738, 7.5208566845642375], [0.053840222355157535, 6.3849870620574505, 0.1661588319696516, 10.618382922782118], [0.04038016676636815, 4.788740296543088, 0.12461912397723869, 7.963787192086588], [0.030384058639548864, 1.8376189953654505, 0.027140372842396066, 3.1537872697699396], [0.01922388868822571, -2.23785340855479, 0.003787333917700678, 1.3931370105004435], [-4.102668433552271e-05, -3.5449081269754044, -0.06902312827020539, -4.0094700581461336], [-0.024014216288997695, -3.8900961998510697, -0.09617539941173697, -3.3272595961182247], [-0.014879095033500996, -2.36368511541266, -0.03877462680314009, -2.281729142461441], [-0.012438715313879823, 0.8221240728963949, 0.01356371981169763, -0.4788670770732333], [-0.008673688974555479, 1.3605618491458822, 0.03419269396343179, -0.045220826325154784], [-0.017889740992585, 2.381860716741516, 0.04156951615097362, 1.643869813583233], [-0.01383828345744084, 2.0427263804944316, -0.00885550328505176, 2.883377557451011], [-0.00913469393889917, 1.0181451962140793, -0.06100696206617153, -0.1661756929293219], [0.007229932514886509, -0.9648779489003493, -0.03421308683982159, -3.024009408763028], [0.022377316670289242, -0.8084508302654444, 0.029610869748837094, -1.1635734481852236], [0.033610527039396876, -0.9483029804704027, 0.03465612615623108, 0.2669902809483742], [0.029009110084214713, -0.6600414807977875, 0.046791489235804506, 2.0683788825485854], [0.009551041196320073, -0.4234536072370032, 0.0046066788808947, 2.3581381583065424], [-0.005340915104580903, -0.35987178523797875, -0.007711121675942895, 2.358482417084551], [-0.016597881290260606, -0.19163814748665026, -0.032251646136967356, 0.6130466141783002], [-0.00822381971521565, 0.1975666162258052, -0.0499795539373787, -1.1772495122904854], [-0.014390594967395424, 0.1780515342159493, -0.02469929778961869, -1.2816263814341224], [0.0005105185286438515, 0.1198519732564246, 0.010642243844893134, -0.877573105621777], [-0.009196002680527057, 0.10332073290892037, -0.010602056418929029, -0.06884433195093598], [-0.014180071748855518, -0.002621848191335062, 0.024526352598707092, 0.01399786871834298], [-0.0021897580201589053, -0.0634838984182187, 0.024083008725360466, 0.8534973342627712], [0.011215025672027097, -0.10354760429904308, 0.0037264213960031684, 1.1104643365790472], [0.023000196279345672, -0.12887315077240313, -0.006866174053110956, 0.3827316506419841], [0.03253305530245776, -0.12080409670916831, -0.019648491383119023, -0.4253047631391483], [0.015563533990545317, -0.09888958302067494, -0.024069193175557765, -0.7195212399915046], [-0.026004305139562277, 0.11198360152681494, -0.008543022935579878, -0.18509909885014264], [-0.028574990542131123, 0.15543131644084643, 0.012088543902813782, -0.3444434512264177], [-0.008014099734518648, 0.1179279754317309, 0.028718374169126527, 0.1637555590074114], [-0.006881252312447847, 0.06968962062197767, -0.00980980946525984, 0.24155365937298656], [-0.016024258986804797, 0.03216482109965454, -0.007622833289498863, 0.24712297405462352], [-0.013130641325504854, -0.049529560006345015, -0.009209968715092044, 0.2898436040957338], [0.0012024327441859436, -0.10108720763032114, -0.01794124991684573, 0.37989223020508955], [0.009397391424233641, -0.0711623372754592, -0.006960503960075366, 0.2915724061007124], [0.006650976140537113, -0.07637138502542981, 0.0027894290368838566, -0.19993755151493], [0.006258124111731084, 0.09137159448984696, 0.01238508046880932, -0.4604627068504107], [0.002860579060879587, 0.06820709214146708, 0.0024922540304811317, -0.21146621796570453], [-0.0016113463885304704, 0.005358529056714148, -0.007455693115506951, -0.06376549371069139], [-0.0049431005055924175, -0.02766986566314186, -0.011715384708483864, 0.2520103676215134], [-0.00931658864377826, -0.05242836993200303, -0.01299805691734797, 0.2639835552820095], [-0.0060835381068370855, -0.04239249449674259, -0.005599979293746659, 0.20270775660058316], [-0.003559696572033844, -0.01782706589649824, -0.00181954596272511, 0.07133323172675546], [-0.00021320587840160997, -0.008925578762813843, -0.001028499348119975, -0.11951802593046376], [0.010825309247947057, 0.014122073876016066, 0.013963387278878933, -0.14313553273616852], [0.005122637576446868, 0.022567149507643724, 0.0038126015031663112, -0.10204629981986293], [-6.696512790880507e-05, 0.011956486546325166, -0.005583746710462464, -0.021907811664315706], [-0.003413055611372631, -0.00046997767661587894, -0.00494698173814346, 0.035534293670341506], [-0.0038010234735803344, -0.011592835846088593, -0.0025413342514148084, 0.1446312315923611], [-0.004166792238454158, -0.012796278175763244, -0.0008580553716042642, 0.14803326445704545]], "position2": [[0.3448780092411851, -93.68644444244318, 0.42869749415358716, -93.11942247591873], [0.13134855542186097, -92.63071758580104, 0.42076951789796047, -90.23218460873849], [0.43387764517108407, -87.65697805061988, 0.4837494243276472, -82.06924061482411], [0.3431513933168646, -83.81450154034225, 0.49582853423777906, -74.11258529004337], [0.42051489918475754, -77.69410081958216, 0.42988703165321984, -68.36037400765312], [0.47393405121931975, -70.19956623260428, 0.37453610018971095, -64.37685775365355], [0.47943238692879386, -66.40825621372207, 0.34347373428254, -65.30127853323918], [0.45875459425742254, -64.39008169268298, 0.35972224676319553, -68.81441056354146], [0.4288671515133623, -66.61250478207586, 0.40097935359022197, -71.65403025212743], [0.4043596583484798, -68.24703741454005, 0.43648806440940646, -73.95496844671788], [0.38603978336492706, -69.34594964634225, 0.4570898548984152, -75.49629696641955], [0.3773107273071189, -69.67558065609472, 0.45572462662364244, -76.49869207450806], [0.37707651957296084, -69.51361823502921, 0.44480993945728586, -75.25435307814689], [0.3945677563184972, -69.21700412490426, 0.4269844782212874, -73.03966677944334], [0.4133625188247482, -68.4279568501164, 0.4143275081326206, -71.52353902324455], [0.4242161677889592, -67.76215597083284, 0.4047758833096931, -70.40693626756034], [0.4251040338866433, -67.02428598264585, 0.3989740328773231, -70.52383925295575], [0.41529858796713853, -66.8339884283388, 0.40256628512170695, -72.18384837314765], [0.4049965003136652, -66.6371487369673, 0.40878112109049086, -73.23825972920596], [0.39766201437934906, -66.4887124280392, 0.413704065035037, -74.10010806454014], [0.39377876428969966, -66.38614232424645, 0.41686043710131365, -74.35021036807044], [0.3991102497721961, -66.36569748472755, 0.41547551155714174, -74.1298559781933], [0.40585351620041166, -66.46869327392052, 0.40975867929573806, -73.4814995564938], [0.4110604817961246, -66.53418841936569, 0.40565004025137275, -73.09528326189445], [0.4118765089904918, -66.48103990619681, 0.4056785541001541, -72.97578702662655], [0.4114378380136214, -66.38642470242154, 0.4081047032550635, -73.39761205533539], [0.4097896614886942, -66.33060159734123, 0.41113297970427637, -73.8768425788856], [0.4081386676202293, -66.27850194818404, 0.4132183333155129, -74.22195286321812], [0.40777620295424283, -66.24085615714152, 0.414373256233796, -74.26151537142131], [0.4080359965193755, -66.25298116887052, 0.41364886127082967, -74.01329484626646], [0.4091196983577414, -66.29457459076876, 0.41193925625634775, -73.77457927609291], [0.40992857382259956, -66.32377720507036, 0.41056203327582436, -73.60418295491013], [0.41027622997596586, -66.34462807044476, 0.4095369425935723, -73.56009383091653], [0.40981903394736047, -66.34118949517566, 0.4089771660545379, -73.54827471538005], [0.4101152506756484, -66.34063055452684, 0.4102422988927436, -73.33671338927958], [0.41070232329526407, -66.34409433156436, 0.41194088892016717, -73.13967458333326], [0.41145352017977915, -66.3443095734858, 0.41273420654160387, -73.10008507448634], [0.41194897537331787, -66.300502747477, 0.4126274019900669, -73.32480028847093], [0.41172178783737257, -66.2543365209194, 0.41172703485389606, -73.56896994969291], [0.4116095276998373, -66.21505494271392, 0.4111884341735681, -73.73584053686545], [0.4115779024822912, -66.192391919307, 0.41113624796334874, -73.70112228989932], [0.41166279791208127, -66.16498590383364, 0.4113216062827236, -73.56927428314344], [0.4117425700948752, -66.13770983877936, 0.4116482405457272, -73.46922016414767], [0.4118043530893382, -66.12469704295252, 0.41194604715213673, -73.43702247448986], [0.4118485196167647, -66.08831117463221, 0.4121556908025411, -73.42448148702019], [0.4118624561456029, -66.04500051039145, 0.4123043287744249, -73.4596036176934], [0.4118606770510084, -66.00147694401133, 0.412375883657127, -73.5252221746432], [0.41182107605002405, -65.96408547751597, 0.41213988408339336, -73.63625530260308], [0.41178941659096224, -65.93722817931362, 0.41184946446234827, -73.7235701819705], [0.41176567199666586, -65.91708520566186, 0.4116316497465644, -73.78905634149608], [0.4117499324242406, -65.91519994234362, 0.4115756730146498, -73.80920207317654], [0.4117653629402585, -65.92607341694844, 0.41161563549351354, -73.80495479888324], [0.4117821233585457, -65.93850175439279, 0.41176473739808567, -73.78193937694657], [0.4117926047380978, -65.93940302420323, 0.4119068858982802, -73.7403111193408], [0.41179724337294027, -65.92869787238273, 0.41199944675747835, -73.70804218710572], [0.41178445219393267, -65.91355752723881, 0.41198309206418665, -73.70546285315326], [0.4117721578046774, -65.90156620750814, 0.411961460619433, -73.72792670625557], [0.41176127798089573, -65.89238496477454, 0.4119199945958904, -73.75269899916137], [0.41175043397996325, -65.88520533504926, 0.41185927326493305, -73.77262198052958], [0.4117397125304054, -65.85016707393822, 0.41178990354100103, -73.78707576096186]], "velocity2": [[0.6957993970626372, 0.5696179618486984, 0.2058140465746181, 0.8603146685661142], [0.523773435336954, 1.0557268566421372, 0.15053298794845238, 2.887237867180233], [0.43477379940705496, 4.9737395351811475, 0.09548105777439228, 8.16294399391438], [0.22297096151205134, 3.8424765102776326, 0.012079109910131815, 7.956655324780748], [0.07736350586789291, 6.120400720760088, -0.06594150258455925, 5.752211282390249], [0.05341915203456219, 7.494534586977879, -0.05535093146350891, 3.9835162539995657], [0.005498335709474132, 3.791310018882209, -0.031062365907170927, -0.9244207795856343], [-0.02067779267137134, 2.018174521039092, 0.016248512480655525, -3.5131320303022733], [-0.02988744274406024, -2.222423089392879, 0.04125710682702645, -2.8396196885859752], [-0.024507493164882464, -1.6345326324641931, 0.03550871081918447, -2.3009381945904535], [-0.018319874983552732, -1.0989122318022013, 0.020601790489008724, -1.5413285197016644], [-0.008729056057808143, -0.32963100975248094, -0.0013652282747727805, -1.002395108088501], [-0.00023420773415806524, 0.1619624210655128, -0.01091468716635658, 1.2443389963611673], [0.01749123674553635, 0.2966141101249552, -0.017825461235998485, 2.2146862987035503], [0.018794762506251027, 0.7890472747878639, -0.012656970088666812, 1.5161277561987898], [0.010853648964210998, 0.6658008792835693, -0.00955162482292751, 1.1166027556842057], [0.0008878660976840719, 0.7378699881869915, -0.005801850432370022, -0.11690298539541655], [-0.009805445919504788, 0.19029755430705084, 0.003592252244383841, -1.6600091201918978], [-0.010302087653473327, 0.19683969137149668, 0.006214835968783921, -1.0544113560583046], [-0.007334485934316118, 0.14843630892811768, 0.004922943944546124, -0.8618483353341743], [-0.0038832500896494072, 0.10257010379274713, 0.0031563720662766965, -0.25010230353030055], [0.0053314854824964685, 0.02044483951890415, -0.0013849255441718894, 0.22035438987712985], [0.006743266428215551, -0.10299578919296902, -0.005716832261403687, 0.6483564216995017], [0.005206965595712912, -0.0654951454451672, -0.00410863904436531, 0.3862162945993436], [0.0008160271943672114, 0.053148513168876366, 2.8513848781316258e-05, 0.1194962352679097], [-0.00043867097687038813, 0.09461520377527052, 0.0024261491549093968, -0.42182502870883376], [-0.0016481765249271316, 0.05582310508030042, 0.0030282764492128955, -0.4792305235502121], [-0.0016509938684648802, 0.05209964915718013, 0.0020853536112365343, -0.3451102843325171], [-0.0003624646659865081, 0.03764579104252514, 0.0011549229182831132, -0.039562508203194374], [0.0002597935651326743, -0.012125011728994491, -0.0007243949629663142, 0.24822052515484924], [0.00108370183836592, -0.0415934218982464, -0.001709605014481924, 0.23871557017355843], [0.0008088754648581185, -0.029202614301596007, -0.001377222980523412, 0.17039632118277134], [0.0003476561533662938, -0.02085086537440247, -0.0010250906822520391, 0.044089123993605026], [-0.00045719602860539745, 0.0034385752690987287, -0.00055977653903445, 0.011819115536484714], [0.00029621672828791985, 0.0005589406488124768, 0.0012651328382057348, 0.21156132610045905], [0.0005870726196156429, -0.0034637770375271584, 0.0016985900274235583, 0.1970388059463225], [0.0007511968845151072, -0.00021524192143132937, 0.00079331762143671, 0.03958950884691387], [0.0004954551935387107, 0.04380682600880233, -0.00010680455153696316, -0.2247152139845739], [-0.00022718753594531125, 0.04616622655759915, -0.0009003671361708604, -0.24416966122198952], [-0.00011226013753527493, 0.03928157820547195, -0.0005386006803279554, -0.16687058717254433], [-3.162521754604974e-05, 0.02266302340691981, -5.218621021932412e-05, 0.034718246966136165], [8.489542979007352e-05, 0.027406015473361175, 0.00018535831937483815, 0.1318480067558801], [7.977218279390635e-05, 0.027276065054274476, 0.00032663426300360047, 0.10005411899577864], [6.178299446304437e-05, 0.013012795826837405, 0.0002978066064095276, 0.03219768965780044], [4.4166527426497845e-05, 0.03638586832031422, 0.00020964365040437863, 0.012540987469672882], [1.393652883816394e-05, 0.043310664240767446, 0.00014863797188381019, -0.03512213067322019], [-1.7790945945115021e-06, 0.04352356638011857, 7.155488270209783e-05, -0.06561855694980395], [-3.960100098430907e-05, 0.03739146649536832, -0.00023599957373367735, -0.11103312795986904], [-3.1659459061807376e-05, 0.026857298202341885, -0.000290419621045115, -0.08731487936742692], [-2.374459429635553e-05, 0.020142973651756414, -0.00021781471578383627, -0.06548615952557019], [-1.5739572425265303e-05, 0.001885263318242147, -5.597673191459213e-05, -0.02014573168045187], [1.5430516017922497e-05, -0.010873474604818105, 3.996247886374811e-05, 0.004247274293297744], [1.6760418287212534e-05, -0.0124283374443441, 0.0001491019045721301, 0.023015421936680477], [1.0481379552097515e-05, -0.0009012698104376871, 0.0001421485001945086, 0.041628257605767986], [4.63863484245909e-06, 0.010705151820507458, 9.25608591981672e-05, 0.03226893223508163], [-1.2791179007595227e-05, 0.015140345143918392, -1.6354693291711786e-05, 0.002579333952456589], [-1.2294389255275461e-05, 0.011991319730663915, -2.1631444753634647e-05, -0.022463853102302846], [-1.0879823781687642e-05, 0.009181242733605686, -4.146602354259146e-05, -0.024772292905800613], [-1.084400093248251e-05, 0.007179629725275621, -6.0721330957357606e-05, -0.019922981368211364], [-1.0721449557822873e-05, 0.035038261111033475, -6.936972393202555e-05, -0.014453780432271985]], "position3": [[0.31620991675584853, -27.30566078311658, 0.4088214281969614, -51.19367197376919], [0.08920265450437725, -22.833311928782287, 0.43285373689912277, -49.536637193983935], [0.33719972153158273, -19.31814258565013, 0.4534355307087379, -44.69162816749899], [0.2297250597710021, -16.683677464348875, 0.47013882180337174, -38.30795355421753], [0.33865887071002587, -17.279001839947806, 0.48966215104580646, -32.53328457199195], [0.3071515433638137, -17.303470223410415, 0.4695445608744713, -20.852496578152724], [0.41596368167400755, -17.47726361959448, 0.4456799991103513, -10.171524065982771], [0.37734730733808275, -17.739239735518257, 0.4041250948059367, -2.305423901520369], [0.4617169351272714, -16.85434257687331, 0.3750736457738647, -3.590760009477969], [0.43915513402381623, -14.924562405011581, 0.39936154378992017, -0.17392354423211343], [0.48267495223966395, -14.423188660154748, 0.43948890647764466, -0.22700178891911849], [0.47634390588513736, -14.51691561852795, 0.45819724415312957, -0.5397248267679355], [0.4200714486098334, -14.520205835446538, 0.4491154421315266, -1.147017148722284], [0.37940587170457307, -14.051120392438216, 0.45117228361775447, -2.523089159497448], [0.3719598059009271, -13.069415524132275, 0.45725723535709367, -4.124908867295924], [0.3780524979358463, -12.063495261041123, 0.46823145472228117, -5.305639823101236], [0.40332325797252905, -11.393793406997274, 0.4769952822931848, -6.079581241601861], [0.44688682799892315, -11.208064639590113, 0.4791477394732094, -5.990672764852667], [0.48227017912100445, -11.19649324203974, 0.4750097958790839, -5.245199923744981], [0.465435397397275, -11.734398512426207, 0.4699549731543204, -4.484612763462314], [0.42346749258182004, -12.437370545489657, 0.4658775843203739, -3.752524590463738], [0.41009228979565493, -12.95459182763887, 0.4633570957997974, -3.301483593907932], [0.4097899477117883, -13.155924881906493, 0.4626643153695922, -2.918651993479783], [0.4186289729488117, -12.677726206996583, 0.47019981356525115, -2.7322208435254964], [0.43449810514873877, -12.19347472978753, 0.4795192923725239, -3.031835233854516], [0.44812092513344576, -11.765910279152434, 0.4915889697307551, -3.228654379559211], [0.4536908528183963, -11.471573491936105, 0.49950149230336044, -3.1565456888831394], [0.44686276942708536, -11.642451811479663, 0.4964352120341918, -2.8307394665041614], [0.43830914878270194, -11.996723408018333, 0.488664123368383, -2.5815129346815713], [0.43198713035953695, -12.19060283273835, 0.48295083718353804, -2.389801679290593], [0.430822825946333, -12.253441647487316, 0.48167562968176464, -2.3498002714048702], [0.43317334466376894, -12.028374582597682, 0.48680635172960046, -2.3915417783798403], [0.4383690513643587, -11.847766383526963, 0.49339998330553797, -2.5047818207981147], [0.4422726699271453, -11.705947133063818, 0.49822588767082804, -2.5431086191200585], [0.4433362064573074, -11.687612474090908, 0.4995132257635164, -2.5046137215739814], [0.4419059583305944, -11.72863239644101, 0.4968376664314721, -2.4566485422651363], [0.4404442509611967, -11.810814623658418, 0.49449230122781007, -2.429755604654192], [0.43853531342331, -11.873852020084163, 0.4919274810743072, -2.4010716603190194], [0.43784118644017017, -11.897450423722919, 0.4905117491882763, -2.3617227228383215], [0.4377125821673543, -11.88221410906941, 0.4899277616379591, -2.3443182331002292], [0.4384289903210193, -11.834398642590898, 0.4905891678931932, -2.363787074861615], [0.4398641816027908, -11.789625883916347, 0.4924139416390039, -2.3654389936141724], [0.4409264708981668, -11.766527590068057, 0.4938941963653613, -2.3661675056655915], [0.4405529422709962, -11.77352873629706, 0.494949358405469, -2.3823150113155775], [0.4402264490692797, -11.789421676043547, 0.49546841259594393, -2.3822453797275904], [0.43891999352291305, -11.80385918654196, 0.49490758943300184, -2.3693847388198206], [0.43735087607158646, -11.81555356463119, 0.4939460174354937, -2.331431015293174], [0.4362608635830607, -11.8167758315932, 0.4929582256376291, -2.2899484764432163], [0.435621789468845, -11.816714550408085, 0.4921559084945277, -2.2570913263415937], [0.435278072837259, -11.81659863104267, 0.49151023610260036, -2.239398771165714], [0.43565128559710986, -11.812596738402982, 0.49123879465823056, -2.236776882378387], [0.43628920627219125, -11.80890148221327, 0.4911067921926667, -2.249215556223292], [0.43666424959493044, -11.809104018201408, 0.4911057841566292, -2.26641145646585], [0.43676922946273655, -11.810808821734884, 0.4913572628966985, -2.276471692258833], [0.43640322590744646, -11.81236248163103, 0.4916254052125376, -2.2829014029871466], [0.43617885571188436, -11.812464994048831, 0.49190931602702853, -2.298360134786933], [0.43611696852990645, -11.812074778409478, 0.49210040982391584, -2.318451578357652], [0.43622359189620735, -11.810095509499133, 0.49218738955442914, -2.321729940788285], [0.4365742248211324, -11.808832107358805, 0.49204456891226805, -2.31565511542194], [0.4368442230944877, -11.808153594815419, 0.4917763774220384, -2.3121541679525306]], "velocity3": [[0.8479261541640203, 0.9097775333250252, 0.37395698984644143, 0.9408202362052243], [0.5945874287397742, 4.472348854334292, 0.1583248349039158, 1.6570347797852532], [0.57359762396404, 3.5151693431321567, 0.11371073239213932, 4.8450090264849415], [0.43307521869741517, 2.6344651213012553, 0.07642564748789041, 6.383674613281462], [0.431616069518972, -0.5953243755989308, 0.04019902715082184, 5.774668982225579], [0.35418958592616046, -0.024468383462607268, -0.020117590171335197, 11.680787993839225], [0.2768847749621788, -0.17379339618406797, -0.023864561764119975, 10.680972512169953], [0.2066890109879097, -0.2619761159237744, -0.04155490430441455, 7.866100164462402], [0.1609357575346459, 0.8848971586449452, -0.029051449032072, 5.896183910998338], [0.09912793084891236, 1.9297801718617285, 0.024287898016055454, 3.7646835537100825], [0.07816991373651987, 0.5013737448568332, 0.040127362687724474, 0.4009253331512319], [-0.006331046354526602, -0.0937269583732013, 0.018708337675484892, -0.312723037848817], [-0.056272457275303965, -0.0032902169185876073, -0.009081802021602943, -0.6072923219543485], [-0.04066557690526037, 0.4690854430083212, 0.002056841486227881, -1.3760720107751638], [-0.007446065803645971, 0.9817048683059424, 0.006084951739339188, -1.6018197077984766], [0.006092692034919196, 1.0059202630911523, 0.010974219365187474, -1.1807309558053114], [0.025270760036682792, 0.6697018540438491, 0.008763827570903607, -0.7739414185006251], [0.04356357002639411, 0.18572876740716024, 0.002152457180024588, 0.08890847674919383], [0.035383351122081304, 0.011571397550372824, -0.004137943594125518, 0.7454728411076859], [-0.01683478172372942, -0.5379052703864681, -0.005054822724763486, 0.7605871602826673], [-0.04196790481545496, -0.7029720330634492, -0.004077388833946481, 0.732088172998576], [-0.013375202786165136, -0.5172212821492141, -0.0025204885205765276, 0.4510409965558063], [-0.00030234208386661996, -0.2013330542676237, -0.000692780430205191, 0.38283160042814895], [0.008839025237023382, 0.4781986749099106, 0.0075354981956589654, 0.18643114995428633], [0.015869132199927072, 0.48425147720905276, 0.009319478807272748, -0.29961439032901954], [0.01362281998470699, 0.42756445063509513, 0.012069677358231208, -0.19681914570469508], [0.005569927684950536, 0.29433678721632833, 0.007912522572605328, 0.07210869067607169], [-0.006828083391310939, -0.17087831954355875, -0.003066280269168651, 0.32580622237897783], [-0.008553620644383414, -0.3542715965386696, -0.007771088665808753, 0.2492265318225901], [-0.0063220184231649705, -0.19387942472001593, -0.0057132861848449385, 0.19171125539097816], [-0.0011643044132039493, -0.06283881474896671, -0.0012752075017734249, 0.0400014078857225], [0.0023505187174359824, 0.22506706488963474, 0.0051307220478358055, -0.04174150697497004], [0.0051957067005897846, 0.18060819907071907, 0.006593631575937495, -0.11324004241827426], [0.003903618562786595, 0.14181925046314542, 0.00482590436529008, -0.038326798321943606], [0.0010635365301621272, 0.018334658972908785, 0.0012873380926884032, 0.03849489754607707], [-0.0014302481267130446, -0.04101992235010242, -0.0026755593320443123, 0.04796517930884535], [-0.0014617073693976588, -0.08218222721740674, -0.002345365203662005, 0.02689293761094431], [-0.001908937537886748, -0.06303739642574555, -0.002564820153502822, 0.028683944335172754], [-0.0006941269831398116, -0.023598403638756187, -0.0014157318860309517, 0.0393489374806977], [-0.00012860427281587318, 0.015236314653507946, -0.0005839875503171853, 0.0174044897380923], [0.0007164081536649532, 0.04781546647851277, 0.0006614062552340832, -0.019468841761385552], [0.0014351912817714926, 0.04477275867455018, 0.0018247737458107443, -0.001651918752557215], [0.0010622892953759948, 0.023098293848291356, 0.0014802547263573634, -0.0007285120514191161], [-0.000373528627170622, -0.007001146229002853, 0.0010551620401076905, -0.016147505649985988], [-0.0003264932017164509, -0.015892939746488612, 0.0005190541904749128, 6.963158798732952e-05], [-0.001306455546366678, -0.014437510498412165, -0.0005608231629420813, 0.012860640907770018], [-0.0015691174513266187, -0.011694378089229795, -0.0009615719975081152, 0.03795372352664654], [-0.0010900124885257394, -0.00122226696201089, -0.0009877917978646012, 0.04148253884995773], [-0.0006390741142156976, 6.128118511537187e-05, -0.0008023171431013466, 0.03285715010162253], [-0.0003437166315860234, 0.00011591936541420184, -0.0006456723919273727, 0.01769255517587971], [0.00037321275985083724, 0.004001892639686763, -0.0002714414443697881, 0.0026218887873268246], [0.0006379206750813996, 0.003695256189710919, -0.0001320024655639048, -0.012438673844904867], [0.00037504332273921473, -0.000202535988137401, -1.0080360374708467e-06, -0.017195900242558456], [0.00010497986780609153, -0.0017048035334758416, 0.00025147874006933505, -0.010060235792982665], [-0.0003660035552901166, -0.00155365989614592, 0.0002681423158390838, -0.0064297107283136125], [-0.00022437019556209318, -0.00010251241780120631, 0.00028391081449093527, -0.015458731799786189], [-6.188718197791834e-05, 0.00039021563935365825, 0.0001910937968872834, -0.020091443570718952], [0.00010662336630088833, 0.001979268910345581, 8.697973051331623e-05, -0.003278362430632788], [0.0003506329249250323, 0.0012634021403278195, -0.00014282064216107577, 0.006074825366345066], [0.00026999827335533053, 0.0006785125433866257, -0.00026819149022963925, 0.0035009474694093572]], "position4": [[0.3263131172928256, -97.64277550090782, 0.34609780232820925, -63.73994778004414], [0.15299445717981786, -90.80914117785028, 0.10268615096302414, -63.64845573835531], [0.4395368377219322, -79.18893156998391, 0.39066551630522983, -66.01505782256528], [0.41691504183170336, -69.05335902363151, 0.356179108806957, -70.8173253536567], [0.40515029476259407, -66.87388532988638, 0.41520378533894675, -74.94813255771443], [0.3963267344607621, -65.23928005957752, 0.45947229273793905, -78.04623796075774], [0.3922323021050066, -65.22395024899213, 0.45869003606587083, -79.01715678412222], [0.39756033183373113, -65.4225196462135, 0.4403349769652755, -76.38372056490245], [0.405459794135729, -66.49571188685444, 0.41415981970425103, -73.35284918075915], [0.41138439086222744, -67.30060606733514, 0.39452845175848267, -71.07969564265167], [0.41251958990158055, -67.40662686215893, 0.3920844224420272, -70.73119812843224], [0.4084701048464048, -67.14295364016255, 0.401049155751165, -71.63780261992535], [0.40381543126057295, -66.64952240271586, 0.41511632074403043, -73.28865345919264], [0.4011268168759796, -66.19388071158473, 0.42538159830301264, -74.56262114071976], [0.4018711767782319, -65.96045781121747, 0.4280894687423307, -74.67489595633282], [0.4038388198877724, -66.09028611592555, 0.4197398193373472, -74.53202611242392], [0.40593548408140673, -66.32156834965228, 0.41055276284413234, -73.82007002134206], [0.4075079822266325, -66.49503002494734, 0.40366247047422116, -73.28610295303066], [0.40774643370805086, -66.60809003316108, 0.40193328234954034, -73.1688659244916], [0.4076861185324676, -66.583281641704, 0.4055337183831112, -73.43971137928791], [0.40712198480591966, -66.37260143749972, 0.4111903263801192, -73.77057106131365], [0.40669888451100866, -66.21459128434651, 0.41543278237787523, -74.01871582283295], [0.40659073216766095, -66.11301206072925, 0.41773743922545997, -74.08594536961556], [0.40686557501203385, -66.19505733651235, 0.41657517999637717, -73.98712986699208], [0.4074248664256076, -66.35538675740186, 0.4146743339730347, -73.86179732795526], [0.40796949408827954, -66.4702135125607, 0.41269828161141664, -73.75079347580305], [0.40838810267410414, -66.47088852251007, 0.4103463235354292, -73.68754862713295], [0.4082035799154803, -66.41694972166047, 0.4089038112317441, -73.70996877424726], [0.4081491586049026, -66.37098923351853, 0.4082528183826647, -73.73307018519013], [0.40825390001324574, -66.31855501003163, 0.40848313963889704, -73.76039356142175], [0.40835024429656747, -66.27317193064016, 0.4092760002448257, -73.78188281859916], [0.4084757828090048, -66.2386990444437, 0.40999641549404786, -73.80351145607011], [0.40854246879284867, -66.24252563614819, 0.41022358025652966, -73.81228644937251], [0.40858005850949486, -66.25842943425621, 0.4104333040290319, -73.79922920664114], [0.4100391455197178, -66.32447157725854, 0.4102467485188098, -73.70769222716649], [0.41133311060516353, -66.39903280767933, 0.41127815170481746, -73.39213215888836], [0.41195679333336027, -66.43095508265425, 0.4119475092381885, -73.24299064603473], [0.4117971488530174, -66.38256946663097, 0.41188326401823394, -73.328228915621], [0.4117285408097879, -66.29187079070407, 0.41186440429319415, -73.39587208806196], [0.41174941495128764, -66.21273503072096, 0.41185591133895694, -73.46693918917379], [0.41176507055741246, -66.15338321073364, 0.411849541623279, -73.52023951500766], [0.4117768122620061, -66.10886934574314, 0.4118447643365206, -73.56021475938306], [0.4117856185404513, -66.07548394700028, 0.4118411813714518, -73.5901961926646], [0.4117922232492852, -66.05044489794312, 0.41183849414765017, -73.61268226762577], [0.41179717678091066, -66.03166561115026, 0.41183647872979895, -73.62954682384664], [0.4118008919296297, -66.0175811460556, 0.41183496716641055, -73.64219524101229], [0.41180367829116904, -66.00701779723462, 0.41183383349386926, -73.65168155388653], [0.411791364470509, -65.9887588937746, 0.4118321747655756, -73.68774401815482], [0.41174504676806106, -65.97412984229734, 0.4118105858793894, -73.72526099989469], [0.4117167102796525, -65.95758811830378, 0.4117970137972334, -73.75307010761837], [0.41171186417869776, -65.93933618612431, 0.4117880228163769, -73.76706009302247], [0.41172841527174575, -65.92546352594987, 0.4117922043867685, -73.76243934605858], [0.4117408285915317, -65.91505903081904, 0.4117953405645622, -73.75897378583566], [0.4117501385813712, -65.9072556594709, 0.41179769269790745, -73.75637461566848], [0.41175712107375084, -65.9014031309598, 0.4117994567979164, -73.75442523804308], [0.41176235794303556, -65.89701373457649, 0.41180077987292313, -73.75296320482404], [0.4117662855949991, -65.893721687289, 0.4118017721791782, -73.75186667990975], [0.4117624415375345, -65.89043837777301, 0.41180787941073416, -73.75057567811925], [0.4117567897292126, -65.87924823489514, 0.41181129743270584, -73.75027696262151], [0.41174471745518365, -65.85686017831614, 0.4118074873087496, -73.75346950824283]], "velocity4": [[0.7315902498873055, 0.3439955217884969, 0.8348586885376962, 0.06264187537854882], [0.5206924255273565, 6.833634323057537, 0.5512160467087666, 0.09149204168883054], [0.40746870509825, 11.620209607866368, 0.506648332731746, -2.3666020842099735], [0.14354812044636442, 10.135572546352389, 0.25315537488781314, -4.802267531091412], [-0.011764747069109294, 2.179473693745135, 0.059024676531989756, -4.1308072040577315], [-0.00882356030183197, 1.6346052703088512, 0.04426850739899232, -3.0981054030432986], [-0.00409443235575549, 0.015329810585397952, -0.0007822566720682329, -0.97091882336449], [0.005328029728724555, -0.19856939722137207, -0.018355059100595306, 2.6334362192197753], [0.00789946230199792, -1.0731922406409344, -0.02617515726102449, 3.0308713841433024], [0.005924596726498439, -0.8048941804807008, -0.01963136794576837, 2.2731535381074766], [0.0011351990393531136, -0.10602079482379248, -0.0024440293164555097, 0.34849751421943476], [-0.004049485055175777, 0.26367322199637766, 0.008964733309137829, -0.9066044914931071], [-0.004654673585831806, 0.4934312374466867, 0.014067164992865436, -1.6508508392672971], [-0.00268861438459336, 0.45564169113113956, 0.010265277558982202, -1.2739676815271141], [0.0007443599022522759, 0.23342290036726188, 0.0027078704393180917, -0.11227481561306762], [0.0019676431095404863, -0.12982830470808737, -0.008349649404983516, 0.14286984390889645], [0.0020966641936343237, -0.231282233726737, -0.009187056493214912, 0.7119560910818554], [0.0015724981452257428, -0.17346167529505274, -0.006890292369911184, 0.5339670683113915], [0.00023845148141835108, -0.11306000821374149, -0.0017291881246808177, 0.11723702853906597], [-6.031517558324103e-05, 0.02480839145707732, 0.0036004360335708512, -0.2708454547963113], [-0.0005641337265479753, 0.21068020420428607, 0.005656607997008017, -0.3308596820257337], [-0.00042310029491098147, 0.15801015315321454, 0.004242455997756012, -0.24814476151930026], [-0.00010815234334770173, 0.10157922361725899, 0.002304656847584716, -0.0672295467826107], [0.00027484284437287855, -0.08204527578309682, -0.0011622592290828236, 0.09881550262347955], [0.0005592914135737589, -0.16032942088950589, -0.0019008460233424468, 0.12533253903682212], [0.0005446276626719296, -0.11482675515885174, -0.001976052361618066, 0.11100385215220157], [0.0004186085858246012, -0.0006750099493665063, -0.002351958075987433, 0.06324484867009425], [-0.0001845227586238334, 0.053938800849600094, -0.0014425123036851343, -0.022420147114303526], [-5.4421310577714465e-05, 0.04596048814194371, -0.0006509928490793955, -0.023101410942869282], [0.00010474140834316675, 0.0524342234869023, 0.00023032125623232894, -0.02732337623162802], [9.634428332174879e-05, 0.04538307939146654, 0.0007928606059286643, -0.02148925717741011], [0.0001255385124373466, 0.03447288619645103, 0.0007204152492221787, -0.02162863747094944], [6.66859838438424e-05, -0.0038265917044790435, 0.00022716476248182434, -0.008774993302392297], [3.7589716646192315e-05, -0.015903798108034262, 0.00020972377250221957, 0.01305724273136003], [0.0014590870102229577, -0.06604214300232583, -0.0001865555102220669, 0.09153697947466052], [0.0012939650854457126, -0.07456123042079237, 0.001031403186007633, 0.315560068278126], [0.0006236827281967383, -0.0319222749749202, 0.0006693575333710602, 0.1491415128536382], [-0.00015964448034286942, 0.048385616023281286, -6.424521995460002e-05, -0.0852382695862631], [-6.860804322949568e-05, 0.09069867592689992, -1.8859725039788377e-05, -0.06764317244096729], [2.087414149977669e-05, 0.07913575998309787, -8.492954237215677e-06, -0.07106710111182626], [1.5655606124832517e-05, 0.059351819987323404, -6.3697156779117575e-06, -0.0533003258338697], [1.1741704593624387e-05, 0.04451386499049255, -4.7772867584338185e-06, -0.03997524437540227], [8.80627844521829e-06, 0.033385398742869415, -3.582965068825364e-06, -0.029981433281551704], [6.604708833913718e-06, 0.02503904905715206, -2.687223801619023e-06, -0.02248607496116378], [4.9535316254352885e-06, 0.018779286792864044, -2.015417851214267e-06, -0.016864556220872833], [3.7151487190764664e-06, 0.014084465094648033, -1.5115633884107003e-06, -0.012648417165654624], [2.7863615393073498e-06, 0.010563348820986026, -1.1336725413080253e-06, -0.009486312874240968], [-1.2313820660020765e-05, 0.018258903460028512, -1.6587282936732704e-06, -0.03606246426827843], [-4.631770244795431e-05, 0.014629051477253952, -2.1588886186173787e-05, -0.03751698173986667], [-2.833648840857928e-05, 0.016541723993574276, -1.357208215603984e-05, -0.027809107723680594], [-4.846100954765192e-06, 0.018251932179463488, -8.990980856507385e-06, -0.013989985404087803], [1.6551093047973014e-05, 0.013872660174446471, 4.181570391600654e-06, 0.0046207469638860615], [1.2413319785979762e-05, 0.010404495130834853, 3.1361777937004903e-06, 0.003465560222914546], [9.30998983948482e-06, 0.00780337134812614, 2.352133345275368e-06, 0.0025991701671859097], [6.982492379613615e-06, 0.005852528511094605, 1.764100008956526e-06, 0.0019493776253894323], [5.2368692847102115e-06, 0.004389396383320953, 1.3230750067173944e-06, 0.0014620332190420741], [3.927651963532658e-06, 0.003292047287490715, 9.92306255038046e-07, 0.0010965249142815556], [-3.8440574645968355e-06, 0.003283309515988931, 6.107231555981358e-06, 0.0012910017905043744], [-5.651808321905007e-06, 0.011190142877858786, 3.4180219716765196e-06, 0.000298715497739444], [-1.2072274028920495e-05, 0.022388056579008414, -3.8101239562043097e-06, -0.0031925456213153574]], "position5": [[0.27627153557591444, -21.904158684274634, 0.12685995659516158, -79.90298346479217], [0.2923990365786084, -19.802286037076144, 0.4059185920656573, -63.85598023697126], [0.29813286239013903, -17.46901260498162, 0.25276094543001404, -49.900802096366206], [0.30059136933620306, -15.662323746947418, 0.4703257655132511, -37.81322713425402], [0.3920711734264541, -13.873264944173593, 0.3214504795920019, -28.476668888994197], [0.4198267267181753, -13.66036571452197, 0.4660308625664558, -17.504297293143317], [0.44064339168696615, -13.500691292283252, 0.42553385020270373, -9.275018596255158], [0.46653227667856517, -13.572526698926408, 0.47379480371756966, -7.782997270351819], [0.4881926449053944, -13.11372689148773, 0.49636430575841617, -7.077422021718196], [0.4980881938611088, -12.548480740184553, 0.4601929698505961, -7.180295047510717], [0.49956083703751875, -12.410615440405302, 0.4359204973324578, -7.19501586378919], [0.49251937340846036, -12.490196422468424, 0.4346900840352748, -6.622098410029367], [0.466875427739617, -12.701796330862784, 0.4401847376782197, -5.311386731332486], [0.44809051467816274, -12.981145780598256, 0.44907571749006986, -4.11975302350108], [0.4423218323817453, -12.954519909037954, 0.4641475301656661, -3.21460497098083], [0.44532302562824544, -12.725126398716835, 0.47585075079985206, -2.9457881911965056], [0.4500117713021518, -12.503819725663664, 0.48418209555415925, -3.1919677838360814], [0.4528881269551599, -12.523670174691144, 0.480949794601469, -3.965198237836655], [0.45964122635586546, -12.702412765105839, 0.473571925795041, -4.6079049289708705], [0.46418089264047097, -12.832394090042742, 0.46034400677397525, -4.903600474613673], [0.46833284949770204, -12.904377647950119, 0.45102366826904744, -5.098068998942313], [0.46480706474936906, -12.810966485711628, 0.4486492990045842, -4.474167240631861], [0.4494708939670816, -12.493237364166767, 0.45517465147446123, -3.1119473722882613], [0.4345589477051718, -12.349499196935705, 0.4684439450849159, -2.404376125149316], [0.4260853491645821, -12.128982526309821, 0.48689692444433713, -1.9177846019869524], [0.4262766852335904, -11.959418844344857, 0.49372791375297037, -2.019524513729805], [0.43286342434452735, -11.920584839201197, 0.49653349673461766, -2.2060237828037335], [0.43994111618665327, -11.877251065680255, 0.4976515277630523, -2.366381901602586], [0.4450805155496335, -11.839703641493426, 0.49654164077643814, -2.534021414003206], [0.4448910285456874, -11.815880605662059, 0.4953591904469393, -2.5991553925383153], [0.443791422372398, -11.798343570524683, 0.493916924125692, -2.611577520240228], [0.4429210876277807, -11.793727736056304, 0.4933534279309754, -2.587381383531287], [0.4420492383867734, -11.803059318964317, 0.49292309015944047, -2.548717253235335], [0.4411224246130708, -11.820704051057419, 0.49257365899615463, -2.443369046779461], [0.44144115064826667, -11.832900721769256, 0.4924245108259509, -2.371778557521833], [0.4415028997628295, -11.841451073310354, 0.49218621107102417, -2.283344406738171], [0.44094694251164107, -11.843858332262414, 0.4920557803241816, -2.2167410030372], [0.4395708372905607, -11.83654307211306, 0.49197156479209664, -2.1754415637888735], [0.43832156871855865, -11.826567800260197, 0.4919538964881568, -2.2220104736253425], [0.43743786076648566, -11.816193419221214, 0.49195153352850757, -2.2779045317014077], [0.4371652448085196, -11.808647449646458, 0.49196652592531404, -2.3196892433556577], [0.4372310144887444, -11.807884864943105, 0.4919882184782291, -2.328535934295166], [0.43744373586426943, -11.812046938074714, 0.4920004020851609, -2.301084559552046], [0.4376032768959132, -11.81516849292342, 0.4920095397903597, -2.280496028494706], [0.43765838679329866, -11.815656551801162, 0.49201015055881325, -2.2777727420382368], [0.43754854760954176, -11.814762908566093, 0.49200545592223754, -2.288369947164993], [0.43735960626508497, -11.812565799913386, 0.4919997239065337, -2.285354933356045], [0.43707998116747504, -11.809846584283616, 0.49199581047664426, -2.2850804394129947], [0.43687026234426757, -11.807807172561287, 0.4919928754042272, -2.284874568955707], [0.436712973226862, -11.80627761376954, 0.4919906740999144, -2.284720166112741], [0.4366891311528489, -11.805971154711314, 0.49198991147037135, -2.28464850534647], [0.43671324712489895, -11.805855728204541, 0.49199031772496327, -2.291147731168399], [0.43673903154826454, -11.805953681009562, 0.4919916917287284, -2.3067195879942775], [0.43678060576669026, -11.806937665829553, 0.4919930069870951, -2.315615813054729], [0.4368094657489779, -11.807533340790952, 0.49199377571775077, -2.324055469665192], [0.4368121107342031, -11.807477077216841, 0.49199353541154317, -2.3272414227521367], [0.4367966593262876, -11.807094024213553, 0.4919925750418937, -2.327742678883712], [0.4367790972712835, -11.806603924081928, 0.4919916709358054, -2.3273685579464938], [0.4367637318503923, -11.806203006162097, 0.4919908087905256, -2.3258516819905353], [0.4367562480683805, -11.80594534665137, 0.49199051039434155, -2.324601390732915]], "velocity5": [[0.03828811905338125, 0.6199684796440229, 0.6337820667443076, 0.43737642265014964], [0.016127501002693945, 2.1018726471984897, 0.46722145133918114, 16.04700322782091], [0.005733825811530636, 2.3332734320945208, 0.3413204625043287, 13.95517814060506], [0.002458506946064044, 1.8066888580342024, 0.2769132890567348, 12.087574962112182], [0.09147980409025104, 1.789058802773825, 0.20822375489474698, 9.336558245259825], [0.027755553291721177, 0.21289922965162345, 0.1445803829744539, 10.972371595850879], [0.020816664968790883, 0.15967442223871758, 0.10843528723084044, 8.229278696888159], [0.025888884991599005, -0.07183540664315585, 0.10067134607972662, 1.4920213259033388], [0.021660368226829214, 0.4587998074386789, 0.02984089052401423, 0.7055752486336233], [0.013719161233496787, 0.5652461513031768, -0.036171335907820096, -0.10287302579252144], [0.0023509691013724084, 0.1378652997792518, -0.024272472518138317, -0.014720816278473176], [-0.007041463629058371, -0.07958098206312159, -0.001230413297182973, 0.5729174537598228], [-0.025643945668843347, -0.2115999083943605, 0.005494653642944896, 1.3107116786968813], [-0.01878491306145426, -0.27934944973547204, 0.008890979811850141, 1.1916337078314054], [-0.005768682296417494, 0.026625871560302772, 0.015071812675596262, 0.9051480525202503], [0.003001193246500143, 0.22939351032111924, 0.011703220634185961, 0.2688167797843242], [0.004688745673906379, 0.22130667305317045, 0.00833134475430717, -0.24617959263957573], [0.002876355653008069, -0.01985044902748, -0.0032323009526902093, -0.7732304540005736], [0.0067530994007055445, -0.17874259041469384, -0.0073778688064280624, -0.6427066911342156], [0.00453966628460549, -0.12998132493690245, -0.01322791902106576, -0.295695545642802], [0.004151956857231065, -0.07198355790737641, -0.009320338504927828, -0.1944685243286407], [-0.00352578474833298, 0.09341116223849104, -0.00237436926446322, 0.6239017583104531], [-0.01533617078228746, 0.3177291215448618, 0.006525352469877002, 1.3622198683435995], [-0.014911946261909819, 0.14373816723106186, 0.013269293610454636, 0.7075712471389453], [-0.00847359854058969, 0.22051667062588298, 0.01845297935942123, 0.4865915231623635], [0.00019133606900835747, 0.16956368196496552, 0.0068309893086332275, -0.10173991174285252], [0.006586739110936921, 0.038834005143659985, 0.0028055829816472926, -0.18649926907392864], [0.0070776918421259424, 0.043333773520941636, 0.0011180310284346763, -0.16035811879885248], [0.005139399362980244, 0.03754742418683017, -0.0011098869866141923, -0.16763951240062014], [-0.00018948700394608511, 0.023823035831365583, -0.0011824503294988002, -0.06513397853510938], [-0.0010996061732894094, 0.0175370351373772, -0.001442266321247354, -0.01242212770191254], [-0.0008703347446172595, 0.004615834468378116, -0.0005634961947165811, 0.02419613670894078], [-0.0008718492410073184, -0.009331582908012113, -0.0004303377715349338, 0.03866413029595188], [-0.0009268137737026365, -0.017644732093102064, -0.000349431163285866, 0.10534820645587414], [0.00031872603519587147, -0.012196670711836948, -0.00014914817020372475, 0.07159048925762788], [6.174911456287497e-05, -0.008550351541097399, -0.00023829975492672202, 0.08843415078366193], [-0.0005559572511884286, -0.0024072589520600365, -0.0001304307468425579, 0.06660340370097126], [-0.0013761052210803926, 0.007315260149354764, -8.42155320849664e-05, 0.0412994392483264], [-0.0012492685720020427, 0.009975271852862457, -1.7668303939863008e-05, -0.046568909836469066], [-0.0008837079520729722, 0.010374381038981589, -2.3629596492315675e-06, -0.05589405807606518], [-0.00027261595796605406, 0.007545969574756057, 1.4992396806463128e-05, -0.041784711654250184], [6.576968022483327e-05, 0.0007625847033529381, 2.1692552915080374e-05, -0.008846690939508267], [0.0002127213755250094, -0.004162073131607956, 1.2183606931794575e-05, 0.027451374743120198], [0.00015954103164375703, -0.003121554848705967, 9.13770519884593e-06, 0.020588531057340147], [5.5109897385446365e-05, -0.00048805887774215693, 6.107684535428464e-07, 0.0027232864564693416], [-0.00010983918375691241, 0.0008936432350691263, -4.694636575726935e-06, -0.010597205126756146], [-0.00018894134445679437, 0.0021971086527063696, -5.732015703838124e-06, 0.0030150138089482525], [-0.000279625097609927, 0.002719215629771384, -3.913429889402642e-06, 0.0002744939430501395], [-0.00020971882320744526, 0.002039411722328538, -2.935072417051982e-06, 0.00020587045728760463], [-0.00015728911740558394, 0.0015295587917464033, -2.2013043127889866e-06, 0.00015440284296570347], [-2.3842074013095142e-05, 0.00030645905822659295, -7.626295430449627e-07, 7.166076627139917e-05], [2.4115972050035972e-05, 0.00011542650677253078, 4.062545919071985e-07, -0.006499225821929471], [2.578442336561642e-05, -9.795280502039376e-05, 1.3740037651449389e-06, -0.015571856825878222], [4.1574218425702396e-05, -0.0009839848199905475, 1.3152583666839023e-06, -0.00889622506045154], [2.8859982287607566e-05, -0.0005956749613998849, 7.687306556986643e-07, -0.008439656610462773], [2.6449852252581987e-06, 5.626357411062186e-05, -2.4030620757396924e-07, -0.0031859530869447292], [-1.5451407915554984e-05, 0.0003830530032887645, -9.60369649462685e-07, -0.0005012561315754377], [-1.756205500406668e-05, 0.0004901001316240244, -9.041060882502423e-07, 0.0003741209372182768], [-1.536542089121342e-05, 0.0004009179198321162, -8.621452798613017e-07, 0.0015168759559583043], [-7.483782011839085e-06, 0.00025765951072624985, -2.9839618401323574e-07, 0.0012502912576205017]], "position6": [[0.1374911143993235, -65.46903718203275, 0.3829675772280107, -38.12716108854195], [0.08713940527178121, -60.31392390795199, 0.23411751583878648, -33.222888777981176], [0.3293021518710658, -57.48806861971683, 0.4573114168312076, -15.657634368746397], [0.32766047601890735, -41.52031751384871, 0.39347904258764743, -4.458010683593702], [0.40577072398841163, -26.204098978918342, 0.4969857206321917, -0.961077745784082], [0.40179923768605497, -12.093179107827574, 0.42863569612128694, -1.2187390981812056], [0.4237706009866693, -7.460425948446321, 0.4816354720714229, -4.768767081025026], [0.4353125098699795, -10.7334227010477, 0.44868531210828266, -7.972017022102885], [0.4447370397470768, -17.736911605368668, 0.47379563168316624, -9.352222428483095], [0.4573174356888845, -22.36804742377091, 0.47940209311937343, -10.505788019702928], [0.4717676481908195, -21.762480756829877, 0.4702127215606029, -10.97295970421536], [0.4742433771974115, -18.053676539848798, 0.41630321348083554, -10.390710876879997], [0.4831398362502606, -13.555484177063505, 0.3612593701699183, -9.939249366043938], [0.4590581565896575, -10.976316914632948, 0.33636999921791944, -9.686043644002611], [0.42384773260503256, -10.322708694998726, 0.2873259483885682, -9.9916954170331], [0.37766093539346907, -9.387497213134596, 0.21637411038343757, -10.253709455664088], [0.34824206435529853, -8.761946463912423, 0.1921520736665157, -10.436946874264056], [0.3260566244392499, -8.383757833673513, 0.17676269882753956, -10.57716988914774], [0.31204781289704736, -8.435419545811056, 0.17761474500789975, -10.60721101901643], [0.3236696493080958, -8.802953148435932, 0.18780886941154748, -10.522844962423294], [0.33826860222570393, -9.073171172248092, 0.1981799644385916, -10.426019653422715], [0.35075384304079726, -9.139047415748328, 0.20678978326167952, -10.356075038868484], [0.3582568465332026, -9.15824820569319, 0.21315478335656088, -10.311683421237008], [0.3586318006819436, -9.13490223616656, 0.21476814500348176, -10.303547755739531], [0.35709926143368165, -9.091629088304014, 0.21396866755736726, -10.328274160057703], [0.3545924593740472, -9.246716263662453, 0.21454156525960955, -10.37160992301173], [0.35015956926456554, -9.313244192069122, 0.21422666091570358, -10.396286939814734], [0.3479003741166401, -9.255832627715918, 0.21388767272221731, -10.40960313491026], [0.3451010101306355, -9.18753236259722, 0.21123557841896173, -10.421896646035929], [0.3439059128108768, -9.176373795182329, 0.21082821081900088, -10.421977499254607], [0.3438447628760481, -9.190410809187592, 0.21129267909440058, -10.422399830904482], [0.34460453309095035, -9.203159007987114, 0.212107176711721, -10.418853115368437], [0.3461785211006418, -9.230609949632209, 0.21213831327939955, -10.416852509823977], [0.34735901210791037, -9.251198155866028, 0.21216166570515846, -10.415352055665632], [0.34791843719405796, -9.262374474356625, 0.2121755210629849, -10.414406324456776], [0.3477301229011088, -9.247595241316683, 0.2121591039177829, -10.41510594879718], [0.3471359328242506, -9.229361307963526, 0.21213819752296395, -10.41591016054081], [0.3464696912667074, -9.216459949573728, 0.2121225850203196, -10.417077191174068], [0.34597001009855, -9.20678393078138, 0.21211087564333636, -10.41795246414901], [0.3458833239770696, -9.20142376527505, 0.21210820353567883, -10.418010428202395], [0.346042671973438, -9.165797951855883, 0.21229800607086474, -10.467138831393383], [0.3461621829707143, -9.139078591791506, 0.21244035797225416, -10.503985133786623], [0.3462158827856844, -9.130497530551951, 0.21251709813809336, -10.50905323901289], [0.3461534130482624, -9.141465091854448, 0.21256573955739383, -10.496021128480336], [0.3464086117329416, -9.131259044183837, 0.21261072276580067, -10.480642344680112], [0.3466371511491758, -9.120131817035967, 0.21267741539899265, -10.485373324143623], [0.346499721059137, -9.130949317621006, 0.21270636422019568, -10.482315367067677], [0.3456020547482573, -9.161922605761905, 0.21242889064475806, -10.464035487862219], [0.344749337522983, -9.195448787389786, 0.21207961299680872, -10.44593594140876], [0.34400069613655493, -9.219884730571525, 0.21185919469212514, -10.435157756955498], [0.3443199119997985, -9.231975935297742, 0.21148431797326045, -10.432570037993377], [0.3452091781818955, -9.217325016537735, 0.21111152671362357, -10.440530858608083], [0.3457586586610153, -9.196713691450416, 0.2108412231781902, -10.448430203544428], [0.3453817858879928, -9.200828411909248, 0.21054634108867942, -10.454931045590806], [0.34484265488918303, -9.227884197363164, 0.21047468582276616, -10.459757500121901], [0.3450306523060632, -9.239086343565848, 0.21133548559193105, -10.455970447501876], [0.3451939262781252, -9.207795025152409, 0.212112483150994, -10.452857830704088], [0.3447288900881822, -9.18517503258728, 0.2121611253631367, -10.450584399428568], [0.34391860092850735, -9.181662355661642, 0.21190783109431596, -10.449761167551298], [0.3434225512425827, -9.193167431762541, 0.21141965424416406, -10.450353919900918]], "velocity6": [[0.937471198326445, 0.053603953292067574, 0.5191234149080781, 0.8837792083943388], [0.7753694803288953, 5.155113274080762, 0.3829149069332028, 4.904272310560778], [0.583558442857153, 2.825855288235164, 0.308571067330006, 17.56525440923478], [0.34303737211002683, 15.967751105868118, 0.14920954058114497, 11.199623685152694], [0.266568799992681, 15.316218534930368, 0.10953523678016085, 5.419088429377784], [0.19243003832553343, 14.110919871090768, 0.0743785832465213, -0.2576613523971236], [0.17443016132727573, 4.632753159381252, 0.08972883180729013, -3.5500279828438206], [0.14091688914335124, -3.2729967526013803, 0.06967921582029446, -3.2032499410778588], [0.11995045038294376, -7.003488904320968, 0.02511031957488357, -1.3802054063802103], [0.09794552456403868, -4.631135818402244, 0.005606461436207199, -1.153565591219833], [0.070914916120296, 0.6055666669410329, -0.009189371558770532, -0.4671716845124319], [0.05398897461176905, 3.708804216981079, -0.053909508079767354, 0.5822488273353637], [0.04261678655232793, 4.498192362785294, -0.05504384331091722, 0.4514615108360582], [-0.02408167966060309, 2.5791672624305573, -0.024889370951998894, 0.25320572204132774], [-0.03521042398462492, 0.6536082196342217, -0.04904405082935127, -0.3056517730304894], [-0.04618679721156348, 0.9352114818641304, -0.07095183800513061, -0.2620140386309889], [-0.029418871038170556, 0.6255507492221732, -0.024222036716921858, -0.18323741859996812], [-0.02218543991604865, 0.37818863023890925, -0.015389374838976146, -0.14022301488368355], [-0.014008811542202538, -0.05166171213754306, 0.0008520461803601803, -0.030041129868690494], [0.01162183641104839, -0.36753360262487633, 0.010194124403647713, 0.0843660565931357], [0.01459895291760813, -0.27021802381215854, 0.010371095027044119, 0.09682530900057915], [0.012485240815093328, -0.06587624350023677, 0.008609818823087926, 0.06994461455423093], [0.007503003492405371, -0.019200789944863152, 0.006365000094881364, 0.04439161763147537], [0.0003749541487409907, 0.02334596952663092, 0.0016133616469208945, 0.008135665497477018], [-0.0015325392482619816, 0.04327314786254624, -0.0007994774461145091, -0.024726404318170508], [-0.0025068020596344374, -0.15508717535843844, 0.0005728977022422708, -0.04333576295402789], [-0.004432890109481663, -0.0665279284066689, -0.00031490434390596736, -0.02467701680300445], [-0.002259195147925417, 0.05741156435320463, -0.00033898819348627824, -0.013316195095524475], [-0.002799363986004606, 0.06830026511869698, -0.002652094303255568, -0.012293511125670249], [-0.0011950973197586865, 0.011158567414891074, -0.00040736759996083807, -8.085321867771274e-05], [-6.114993482871171e-05, -0.014037014005262501, 0.0004644682753996958, -0.00042233164987371145], [0.000759770214902245, -0.012748198799523361, 0.0008144976173204073, 0.003546715536045543], [0.0015739880096914253, -0.0274509416450935, 3.113656767855008e-05, 0.002000605544459034], [0.001180491007268569, -0.020588206233820124, 2.3352425758912558e-05, 0.0015004541583442756], [0.0005594250861475959, -0.011176318490597007, 1.3855357826440026e-05, 0.0009457312088575224], [-0.0001883142929492016, 0.014779233039942512, -1.6417145202018034e-05, -0.0006996243404046222], [-0.0005941900768581907, 0.018233933353156526, -2.0906394818948754e-05, -0.0008042117436290693], [-0.0006662415575431957, 0.012901358389797134, -1.5612502644346856e-05, -0.0011670306332575945], [-0.0004996811681573967, 0.00967601879234785, -1.1709376983260143e-05, -0.0008752729749431959], [-8.668612148037463e-05, 0.00536016550632937, -2.6721076575387243e-06, -5.796405338385116e-05], [0.00015934799636838597, 0.03562581341916856, 0.00018980253518590415, -0.04912840319098697], [0.00011951099727628948, 0.02671936006437642, 0.0001423519013894281, -0.03684630239324023], [5.369981497005113e-05, 0.008581061239555002, 7.674016583918294e-05, -0.005068105226266927], [-6.246973742197552e-05, -0.01096756130249716, 4.864141930047953e-05, 0.013032110532551985], [0.00025519868467913196, 0.010206047670611236, 4.4983208406839454e-05, 0.015378783800224647], [0.00022853941623423207, 0.011127227147869833, 6.669263319198038e-05, -0.0047309794635109655], [-0.00013743009003881794, -0.010817500585040205, 2.8948821203031626e-05, 0.0030579570759455845], [-0.0008976663108797079, -0.030973288140898492, -0.0002774735754376265, 0.018279879205458316], [-0.000852717225274302, -0.03352618162788147, -0.00034927764794935405, 0.018099546453459587], [-0.0007486413864280256, -0.02443594318174018, -0.0002204183046835722, 0.010778184453261655], [0.000319215863243575, -0.012091204726216321, -0.00037487671886468545, 0.0025877189621204438], [0.0008892661820969806, 0.014650918760006758, -0.0003727912596368691, -0.007960820614705743], [0.0005494804791197838, 0.020611325087319925, -0.00027030353543337315, -0.007899344936343922], [-0.0003768727730224866, -0.004114720458832065, -0.00029488208951077585, -0.006500842046378529], [-0.0005391309988097364, -0.027055785453916587, -7.165526591325714e-05, -0.004826454531095663], [0.00018799741688021204, -0.011202146202684601, 0.0008607997691648817, 0.0037870526200245833], [0.0001632739720619539, 0.03129131841343877, 0.0007769975590629712, 0.003112616797787311], [-0.0004650361899429876, 0.02261999256512974, 4.86422121426678e-05, 0.002273431275520109], [-0.0008102891596748726, 0.003512676925637606, -0.0002532942688207431, 0.0008232318772705154], [-0.0004960496859246517, -0.01150507610089959, -0.00048817685015189067, -0.0005927523496203379]], "position7": [[0.34053991341214146, -91.74884260048137, 0.20119423213645193, -2.878291317591305], [0.05435653269298224, -83.81210709828949, 0.4172636120856088, -2.442779822712576], [0.3557121164530219, -77.03658386161533, 0.3491492516013359, -2.1452761211101805], [0.19270860640952214, -56.695657299153424, 0.4375830219017498, -3.4453444337975148], [0.39244207725336766, -35.98748793526013, 0.44398199895348667, -6.816270485380729], [0.29824373265936344, -19.738972052038896, 0.4946179525124389, -9.566517059918263], [0.4356760834002691, -7.539997478558128, 0.47228761240900863, -11.77549987510821], [0.43078495548390316, -3.3617347244792875, 0.4993113378821391, -14.99040670026044], [0.4852875256883544, -5.078437423453037, 0.4946524448934482, -16.060348483233604], [0.4684179154548993, -10.423607761765505, 0.4961128209189074, -15.70945378147747], [0.43989567042122624, -17.464360092777046, 0.47172175475627104, -14.474449638196225], [0.4320454721658442, -21.268552462182033, 0.45122633419798586, -12.895542325151313], [0.43712550434298586, -20.249062506994377, 0.43748536701013035, -11.775872192232567], [0.441136037331944, -14.08710126596275, 0.32933963751130757, -11.963350607403171], [0.40587260234875144, -9.27090045147701, 0.22378503245061684, -11.80220437239489], [0.37743455540015713, -5.6015093446718875, 0.14447387896935732, -11.222993201138323], [0.3634392367018594, -4.260494499867419, 0.12221713267287233, -10.779036346736437], [0.35295379902977325, -5.446857862986141, 0.1562088520411672, -10.444550290015863], [0.36483117710298746, -7.688578441181684, 0.20156512272766336, -10.803755423407157], [0.3771297377424512, -9.516226066852221, 0.24489134717730954, -11.357287441914588], [0.3770634215301717, -10.6903631275764, 0.27063667371135036, -11.769107291531139], [0.3690785249840953, -10.575879648632585, 0.2861018791100357, -11.478441252806375], [0.36296970753855906, -10.006297180372172, 0.2721567097532554, -11.19542996278133], [0.3518037454198791, -9.349040325362568, 0.2387970981329114, -10.699811369053268], [0.33903230652065347, -9.009384602704268, 0.21403198422312894, -10.341897639269568], [0.3367965693407049, -9.247432416342066, 0.2133450213713384, -10.446069763723587], [0.3429944269957555, -9.534448740915515, 0.22290617353692502, -10.608001449831528], [0.34764754855620333, -9.741739248718742, 0.22876533754006684, -10.665512702824175], [0.3486782789419056, -9.685305903258588, 0.23216112165761554, -10.635293314564617], [0.3452758828482486, -9.588278619928676, 0.22256675619378277, -10.567471055536563], [0.34174880354765047, -9.357183100193465, 0.2112389936831084, -10.47068500290881], [0.33931053751958906, -9.106651612071925, 0.2014451887256642, -10.394346989257771], [0.3399969564750515, -9.016278455568926, 0.1985035111025373, -10.35514703196686], [0.34113704602985806, -8.990853784306239, 0.19886372147423864, -10.333864222733359], [0.34265262895743986, -9.08663137445983, 0.20277995770869736, -10.376213716238192], [0.34458254745860256, -9.278816484274836, 0.20975889464131658, -10.447288457907122], [0.34632552624608703, -9.430791285991921, 0.21628203948391223, -10.492096613058882], [0.34610224735461087, -9.528530345225928, 0.21609131449540833, -10.499577892138829], [0.344734999790954, -9.513184970195871, 0.21475323657479017, -10.48006818269866], [0.3430799225710468, -9.436454891524429, 0.21207274318627983, -10.458331555920136], [0.3430989368560288, -9.311308642761006, 0.209811056130895, -10.434726165464328], [0.34358147588153143, -9.152919482240918, 0.2092147538267625, -10.42903068393783], [0.3447078129036825, -9.091289038627517, 0.21000737280572498, -10.442325177240459], [0.3455957756192068, -9.077286559698168, 0.21081104359977026, -10.452864036676239], [0.3461264079032328, -9.08733905862656, 0.21135201871581338, -10.497684041990432], [0.34663419695305075, -9.156051094913185, 0.21218767100143937, -10.533252911274651], [0.3460721063484143, -9.240969483866051, 0.21268435977722178, -10.501233324752228], [0.34550510809086593, -9.324066699004803, 0.21134452209906127, -10.450269434712368], [0.3443954918164905, -9.353836196495308, 0.21006091896378928, -10.408172591545938], [0.343344427542636, -9.372956035727125, 0.20909752981301552, -10.389097047016163], [0.34268657767752514, -9.333246727458855, 0.20909363759480643, -10.39821379842981], [0.3422912642904196, -9.300525839583283, 0.20925439488910103, -10.419519793876875], [0.34219069671638275, -9.256772438626633, 0.20976583402198104, -10.437783255738168], [0.3421152710358551, -9.223957387909145, 0.21014941337164106, -10.451480852134138], [0.3420981498011796, -9.218251497660118, 0.21029336246788202, -10.459596514656191], [0.3435245308586144, -9.218947658821289, 0.21087864106239992, -10.453636635941871], [0.34459431665169055, -9.219469779692167, 0.21131760000828836, -10.449166726906132], [0.3450996619798073, -9.219614485343714, 0.2113682156233138, -10.44809450783554], [0.34478052320755215, -9.219307795387396, 0.21116656633047695, -10.450787527948355], [0.3438042957412111, -9.218929449897194, 0.2108714318740583, -10.453730420689737]], "velocity7": [[0.7824075577997531, 0.11358818897711587, 0.48212463259129823, 0.25639251654524975], [0.6051035538948764, 7.936735502191886, 0.3815421557779392, 0.4355114948787293], [0.5899313508539958, 6.775523236674161, 0.23358713631305528, 0.2975037016023954], [0.45157927713745594, 20.340926562461902, 0.21326772649691433, -1.3000683126873342], [0.41484931633711014, 20.708169363893298, 0.11843497914476356, -3.3709260515832136], [0.30931419008726896, 16.24851588322123, 0.061400048534074485, -2.750246574537534], [0.2660801839403675, 12.198974573480768, 0.033094435078552434, -2.2089828151899473], [0.13353896111582775, 4.17826275407884, 0.027023725473130495, -3.2149068251522297], [0.08392751882774244, -1.7167026989737495, 0.006036217224412676, -1.0699417829731621], [0.046294558856746285, -5.345170338312467, 0.0014603760254592408, 0.3508947017561346], [-0.02852224503367309, -7.040752331011542, -0.024391066162636386, 1.2350041432812442], [-0.00785019825538204, -3.8041923694049875, -0.020495420558285175, 1.5789073130449116], [0.005080032177141672, 1.0194899551876535, -0.013740967187855481, 1.1196701329187455], [0.004010532988958168, 6.161961241031628, -0.10814572949882276, -0.1874784151706043], [-0.03526343498319259, 4.81620081448574, -0.10555460506069073, 0.16114623500828096], [-0.02843804694859431, 3.6693911068051226, -0.07931115348125951, 0.5792111712565666], [-0.013995318698297711, 1.3410148448044685, -0.02225674629648498, 0.4439568544018856], [-0.010485437672086137, -1.186363363118722, 0.033991719368294857, 0.3344860567205724], [0.011877378073214186, -2.241720578195543, 0.04535627068649617, -0.35920513339129423], [0.012298560639463716, -1.8276476256705374, 0.043326224449646164, -0.5535320185074302], [-6.631621227946513e-05, -1.174137060724179, 0.02574532653404083, -0.4118198496165505], [-0.007984896546076394, 0.1144834789438155, 0.015465205398685355, 0.29066603872476454], [-0.006108817445536265, 0.5695824682604128, -0.013945169356780317, 0.28301129002504666], [-0.011165962118679967, 0.6572568550096042, -0.03335961162034401, 0.49561859372806116], [-0.012771438899225603, 0.33965572265830035, -0.024765113909782446, 0.35791372978369923], [-0.002235737179948569, -0.2380478136377996, -0.0006869628517905471, -0.10417212445401892], [0.006197857655050612, -0.2870163245734476, 0.009561152165586614, -0.1619316861079414], [0.00465312156044784, -0.2072905078032283, 0.005859164003141807, -0.05751125299264674], [0.0010307303857022966, 0.056433345460154063, 0.0033957841175487006, 0.03021938825955791], [-0.003402396093657015, 0.09702728332991144, -0.009594365463832773, 0.06782225902805289], [-0.0035270793005981486, 0.23109551973521117, -0.011327762510674378, 0.09678605262775228], [-0.0024382660280613993, 0.25053148812153947, -0.009793804957444183, 0.07633801365103883], [0.0006864189554624554, 0.09037315650299874, -0.002941677623126894, 0.03919995729091068], [0.0011400895548065442, 0.02542467126268791, 0.0003602103717013457, 0.021282809233500573], [0.0015155829275818016, -0.09577759015359205, 0.003916236234458712, -0.042349493504833406], [0.0019299185011626713, -0.1921851098150062, 0.006978936932619211, -0.07107474166892992], [0.0017429787874844703, -0.15197480171708438, 0.006523144842595643, -0.04480815515175905], [-0.0002232788914761835, -0.09773905923400636, -0.00019072498850389785, -0.007481279079946217], [-0.0013672475636568593, 0.015345375030057166, -0.0013380779206181577, 0.019509709440167385], [-0.0016550772199072062, 0.07673007867144302, -0.002680493388510327, 0.021736626778525135], [1.90142849820483e-05, 0.12514624876342326, -0.00226168705538483, 0.023605390455807486], [0.00048253902550262625, 0.1583891605200877, -0.0005963023041325303, 0.005695481526497865], [0.0011263370221511082, 0.06163044361340172, 0.0007926189789624802, -0.013294493302628621], [0.0008879627155242743, 0.014002478929349877, 0.000803670794045269, -0.010538859435780389], [0.0005306322840259855, -0.010052498928391329, 0.0005409751160431164, -0.0448200053141938], [0.0005077890498179439, -0.0687120362866256, 0.000835652285625983, -0.035568869284219706], [-0.0005620906046364413, -0.08491838895286671, 0.0004966887757824175, 0.03201958652242315], [-0.0005669982575483663, -0.08309721513875097, -0.0013398376781605043, 0.05096389003985989], [-0.0011096162743754678, -0.02976949749050504, -0.0012836031352719737, 0.04209684316643002], [-0.0010510642738544957, -0.01911983923181581, -0.0009633891507737552, 0.019075544529774342], [-0.0006578498651108756, 0.03970930826826927, -3.892218209106623e-06, -0.009116751413645763], [-0.00039531338710554055, 0.03272088787557152, 0.0001607572942945889, -0.021305995447064317], [-0.00010056757403685223, 0.043753400956650056, 0.0005114391328800277, -0.018263461861293066], [-7.542568052763918e-05, 0.03281505071748754, 0.00038357934966002077, -0.0136975963959698], [-1.7121234675532358e-05, 0.005705890249027198, 0.00014394909624096728, -0.008115662522052938], [0.0014263810574348332, -0.0006961611611716201, 0.0005852785945179092, 0.005959878714319083], [0.001069785793076125, -0.0005221208708787151, 0.00043895894588843196, 0.004469909035739312], [0.0005053453281167524, -0.0001447056515462993, 5.0615615025434405e-05, 0.0010722190705912658], [-0.000319138772255172, 0.0003066899563179928, -0.000201649292836828, -0.002693020112814396], [-0.0009762274663410587, 0.00037834549020080387, -0.0002951344564186415, -0.002942892741381717]], "position8": [[0.32660186120891277, -35.950496544531035, 0.031150185277511566, -67.16684361391471], [0.49490947115377815, -34.168160019731324, 0.38104663165793956, -62.06960892177413], [0.4334322558827638, -32.59174716754503, 0.3445107883348939, -57.583616423538906], [0.4616791756417627, -31.24615709658276, 0.45245032513367933, -53.530099541083466], [0.44190683849987494, -28.25510980459588, 0.39499280946119497, -47.401865509065075], [0.39115161361374096, -22.732447670319957, 0.46024114951344175, -39.58756328835818], [0.37082878156800303, -18.316728481544388, 0.43294956464418666, -32.12625775142872], [0.3708108528733523, -15.960741814516858, 0.48088118237507416, -21.12222969252651], [0.3306897408702181, -14.569281780746978, 0.489921705093764, -12.3350466734631], [0.3619012143040422, -12.243442951688964, 0.49011147646899567, -5.698714308283905], [0.40453939261543287, -10.641249992322031, 0.493819965917329, -1.0551971845411785], [0.4367732663598019, -10.424887781556754, 0.49051026704266953, -1.2504347919206968], [0.4367353365012725, -10.84325786857265, 0.4870041824733387, -0.11320016312517556], [0.41466271110041103, -12.143176689580566, 0.48498801563381405, -2.3989214858146024], [0.40967525947551203, -13.211632188600973, 0.47795525325847765, -4.454192273755432], [0.4230192281361576, -13.419390097994851, 0.47425176849323625, -5.07071251141109], [0.45129332205383804, -12.93747242042764, 0.4719654632178119, -4.989302876611641], [0.4729729459411825, -12.303427673359922, 0.47208705124541483, -4.471682782928392], [0.48758690894319806, -11.843757300372967, 0.47489109698428833, -3.54988861562702], [0.46834368119814845, -11.69289456525134, 0.47971628354217, -2.7843757063588424], [0.4476682721528759, -11.65841884461923, 0.48167493440543224, -2.5718758222663713], [0.42747331833989527, -11.981210812211577, 0.48209116366880495, -2.349661054850259], [0.4123271029801598, -12.223304787905837, 0.48240333561633447, -2.1829999792881742], [0.4087014558444746, -12.314666517430322, 0.48257045085173494, -2.145022725609946], [0.42454598488474715, -12.186822963068671, 0.48641101540896486, -2.298538847437221], [0.4438663466030173, -11.967547119507662, 0.48994834775556756, -2.549874669241884], [0.45565338788497034, -11.759473043222197, 0.4908004613615605, -2.768028492910362], [0.45623850672267285, -11.64597905877359, 0.4882398324594987, -2.812259483656336], [0.4428405575655025, -11.687658503160916, 0.48710599964094625, -2.677324664640579], [0.4253479876204021, -11.793708306378727, 0.4846311343479485, -2.4927903147868884], [0.415674449827562, -11.937420378693787, 0.48275793822456026, -2.2929649198390756], [0.41501798846989524, -12.041563806657699, 0.4817298728562533, -2.228769878786373], [0.4151031620786695, -12.055198040394599, 0.48148685808724034, -2.2533167598444703], [0.4165704908426765, -11.99190295747017, 0.4839202071670789, -2.2841773436572064], [0.42449454632586886, -11.900837433844547, 0.4865992159502612, -2.305591841001663], [0.4321530012929593, -11.799025523878488, 0.490688539364287, -2.3207303287445566], [0.43853986322366156, -11.755979000684686, 0.4937525437122554, -2.325220774161569], [0.4373012058770672, -11.7829337686566, 0.49342035631815995, -2.308903628922312], [0.4351123766490967, -11.863114158565638, 0.4906654666542369, -2.2946344532217204], [0.4338147594623656, -11.90872340034167, 0.4887752219972146, -2.2790498284649767], [0.4346810150723629, -11.911899938709626, 0.48780121794554127, -2.271982281065671], [0.4363370397195566, -11.892162778518117, 0.48963452796347495, -2.2703375400174406], [0.43820892090524344, -11.84406748160906, 0.4915062268161913, -2.2738915232451173], [0.4393437310175781, -11.803212203821603, 0.49311566067488105, -2.284391360340578], [0.4395766795540321, -11.779931295460793, 0.49359373485840125, -2.292589201135879], [0.4391055225057165, -11.785573646859373, 0.49325453787343093, -2.294488303568574], [0.4384537720892403, -11.817450583857246, 0.4921078445162276, -2.2847376568943876], [0.43763021449228734, -11.840034281887958, 0.49124584435029317, -2.271660773235645], [0.43715775859021305, -11.83821345622139, 0.4910669514093667, -2.263747470407639], [0.4372392424470033, -11.81863852021572, 0.4914330453373521, -2.266191314808653], [0.4375931407445925, -11.801558068146749, 0.49221950774638584, -2.276128867452132], [0.43778060454849227, -11.794607503315204, 0.49275534130673215, -2.2990479716910657], [0.4380701261670588, -11.80149347354115, 0.49294929655182484, -2.321064566668209], [0.4382403553533587, -11.807440669614666, 0.49278938421718316, -2.3375890012060934], [0.43797603105126887, -11.809342753788492, 0.492334023712598, -2.3428201775909634], [0.43752179440169503, -11.81055485870978, 0.4918679536980856, -2.345705834645204], [0.4369989633249668, -11.81087668749832, 0.49158879683090567, -2.3394839558682143], [0.4366013583608337, -11.809260641908942, 0.4916879917515774, -2.3352613331551972], [0.43633506599689836, -11.807630831166856, 0.49190298807257476, -2.3288264970714287], [0.43628783337737187, -11.806147584008707, 0.4920706210357483, -2.321112890826597]], "velocity8": [[0.24188219589145976, 0.7024125316729732, 0.42435661075471565, 0.3677994142922948], [0.17848866763730908, 1.7823365247997085, 0.349896446380428, 5.0972346921405745], [0.07165827296345802, 1.5764128521862941, 0.2744425800071666, 4.485992498235225], [0.02824691975899889, 1.3455900709622695, 0.20303888653142682, 4.053516882455443], [-0.019772337141887752, 2.99104729198688, 0.15255686540512567, 6.128234032018392], [-0.05075522488613398, 5.522662134275921, 0.14476604102536322, 7.814302220706896], [-0.020322832045737916, 4.415719188775568, 0.10680928584237162, 7.461305536929468], [-1.7928694650731422e-05, 2.3559866670275293, 0.08616925298073916, 11.004028058902207], [-0.040121112003134236, 1.391460033769879, 0.029197112531161855, 8.78718301906341], [0.031211473433824147, 2.3258388290580143, 0.019966818437240366, 6.636332365179196], [0.04263817831139066, 1.6021929593669328, 0.016068557613675344, 4.643517123742726], [0.032233873744369056, 0.21636221076527795, -0.0033096988746594627, 2.3056319764618753], [-3.792985852939159e-05, -0.41837008701589573, -0.0035060845693308173, 1.1372346287955213], [-0.022072625400861478, -1.299918821007916, -0.0020161668395246705, -2.285721322689427], [-0.004987451624899003, -1.0684554990204074, -0.0070327623753363945, -2.055270787940829], [0.013343968660645598, -0.20775790939387884, -0.0037034847652414144, -0.6165202376556582], [0.028274093917680453, 0.4819176775672107, -0.0022863052754243454, 0.08140963479944863], [0.021679623887344478, 0.6340447470677196, 0.0001215880276029035, 0.5176200936832493], [0.014613963002015569, 0.4596703729869536, 0.002804045738873491, 0.9217941673013718], [-0.019243227745049607, 0.15086273512162784, 0.004825186557881674, 0.7655129092681776], [-0.020675409045272562, 0.03447572063210967, 0.0019586508632622374, 0.21249988409247095], [-0.020194953812980636, -0.32279196759234635, 0.0004162292633727131, 0.2222147674161128], [-0.015146215359735477, -0.24209397569425978, 0.00031217194752953484, 0.1666610755620846], [-0.0036256471356852027, -0.09136172952448429, 0.00016711523540049035, 0.03797725367822855], [0.015844529040272535, 0.12784355436165012, 0.0038405645572299344, -0.15351612182727498], [0.019320361718270167, 0.21927584356100877, 0.003537332346602676, -0.25133582180466296], [0.01178704128195301, 0.20807407628546426, 0.0008521136059929568, -0.21815382366847774], [0.000585118837702501, 0.11349398444860792, -0.0025606289020618073, -0.04423099074597374], [-0.013397949157170342, -0.04167944438732668, -0.001133832818552427, 0.13493481901575688], [-0.01749256994510041, -0.10604980321781066, -0.002474865292997717, 0.18453434985369063], [-0.0096735377928401, -0.1437120723150592, -0.0018731961233882746, 0.1998253949478128], [-0.000656461357666777, -0.10414342796391161, -0.001028065368306976, 0.06419504105270264], [8.517360877423303e-05, -0.013634233736900286, -0.0002430147690129745, -0.02454688105809774], [0.0014673287640070405, 0.06329508292442847, 0.0024333490798385472, -0.030860583812736014], [0.007924055483192385, 0.09106552362562284, 0.002679008783182291, -0.021414497344456707], [0.007658454967090423, 0.10181190996605977, 0.004089323414025823, -0.015138487742893494], [0.00638686193070225, 0.04304652319380107, 0.003064004347968361, -0.004490445417012428], [-0.0012386573465943153, -0.026954767971913002, -0.0003321873940954667, 0.01631714523925694], [-0.0021888292279705563, -0.08018038990903857, -0.00275488966392308, 0.0142691757005916], [-0.0012976171867311102, -0.045609241776030596, -0.001890244657022261, 0.015584624756743623], [0.000866255609997307, -0.0031765383679570255, -0.0009740040516733851, 0.007067547399305559], [0.0016560246471937364, 0.019737160191509295, 0.0018333100179336891, 0.0016447410482303179], [0.0018718811856868382, 0.048095296909057644, 0.0018716988527163777, -0.003553983227676882], [0.0011348101123346854, 0.04085527778745504, 0.001609433858689739, -0.010499837095460596], [0.0002329485364539936, 0.02328090836081041, 0.00047807418352018645, -0.008197840795300858], [-0.00047115704831561067, -0.005642351398580284, -0.0003391969849702877, -0.0018991024326951368], [-0.0006517504164761681, -0.03187693699787411, -0.0011466933572033447, 0.009750646674186545], [-0.0008235575969529538, -0.022583698030712335, -0.0008620001659344026, 0.013076883658742662], [-0.00047245590207426196, 0.0018208256665690394, -0.00017889294092649638, 0.007913302828006114], [8.148385679023198e-05, 0.01957493600566986, 0.0003660939279854199, -0.0024438444010138017], [0.0003538982975892141, 0.01708045206897052, 0.0007864624090337471, -0.00993755264347905], [0.0001874638038997634, 0.006950564831545237, 0.0005358335603463338, -0.022919104238933896], [0.00028952161856655545, -0.006885970225946052, 0.0001939552450926759, -0.022016594977143387], [0.00017022918629988832, -0.005947196073515511, -0.00015991233464170943, -0.016524434537884308], [-0.00026432430208984275, -0.0019020841738271593, -0.00045536050458514605, -0.00523117638487013], [-0.00045423664957383684, -0.001212104921288561, -0.0004660700145123945, -0.002885657054241029], [-0.0005228310767282593, -0.0003218287885388023, -0.00027915686717995634, 0.006221878776989674], [-0.00039760496413307657, 0.0016160455893774444, 9.919492067171597e-05, 0.004222622713017287], [-0.0002662923639353199, 0.001629810742085615, 0.00021499632099735897, 0.0064348360837683], [-4.723261952650068e-05, 0.0014832471581480173, 0.00016763296317351626, 0.0077136062448316155]], "position9": [[0.45436377388747395, -20.49284324180836, 0.253776893223209, -17.93091148119163], [0.090105718078759, -20.2508533396155, 0.11358862621995724, -17.59339986273423], [0.40236673686434377, -18.77999888954738, 0.41230200780703985, -15.522464903044906], [0.27618111675084556, -17.065866205665316, 0.24282909398916064, -12.100461380751863], [0.46883638510180736, -16.01723869031468, 0.49741680866429705, -9.525073071589752], [0.39652224497647204, -15.660936097151264, 0.4421713657671994, -8.565204129486391], [0.45078586997597225, -15.938667594422743, 0.4353181057920811, -10.385843905223965], [0.4735068107987087, -16.105945989804162, 0.39653876464072557, -13.339384045388291], [0.4593314736551523, -14.22595783724395, 0.3390350613822799, -14.250379497150554], [0.4127003873128865, -13.10777947890082, 0.27939639298893393, -13.239023029204906], [0.3739636805787897, -11.836635784630674, 0.2370178357219617, -12.222169569764125], [0.34920912205353183, -10.266753480257664, 0.21602947028586467, -11.34776054171178], [0.34627037766735524, -9.049366354827526, 0.20646429858529303, -10.447374876114537], [0.3440663193777228, -8.136326010754923, 0.1992904198098643, -9.772085626916605], [0.34304313848080226, -7.911391379700561, 0.19693251485075478, -9.674353854315235], [0.3437686080612063, -7.846695844467695, 0.19973832155367457, -9.728657541788277], [0.3447157642585596, -8.19594711458513, 0.20653693703300838, -10.263144770923816], [0.34644551432181736, -8.975125897360812, 0.21160182380064707, -10.759286093078842], [0.34773044490349236, -9.578069943193134, 0.21323327790230304, -10.976758670638503], [0.3481855033856273, -9.90669737800597, 0.21114781672674227, -11.095625741356532], [0.3477875377272955, -9.553654875846222, 0.20819533998945006, -10.839109060405445], [0.3465999066724844, -9.004408555864984, 0.20528536229437297, -10.530246695294725], [0.3456814068296424, -8.597958171063365, 0.20331533522000095, -10.258269394028963], [0.34518871833897624, -8.495970042555188, 0.20458136903586677, -10.109593748897359], [0.3453786293150148, -8.676744619527035, 0.20556311300936667, -10.110007091144766], [0.3460228186493985, -8.98826364349037, 0.20669299488955062, -10.231257269804004], [0.3466514538093, -9.254835748012084, 0.2075190999726285, -10.370748462744439], [0.3460547788840312, -9.39650459552981, 0.20794943606527028, -10.49023503177392], [0.3454911944468371, -9.382490510039682, 0.2079805541575494, -10.564285163033578], [0.3456702257597437, -9.190656585957592, 0.21012601679621198, -10.594175129244077], [0.34493676267366297, -8.985907966812528, 0.21057884222081952, -10.615680309764691], [0.34382873615031595, -8.920564714287842, 0.21053917920206083, -10.601574413372077], [0.343418566410319, -8.87544756598639, 0.21024971796746736, -10.592619475741419], [0.34363024663193126, -8.973274441200289, 0.2090130196364487, -10.52650270553831], [0.3440837339218405, -9.11668726831015, 0.20858037078501593, -10.457172574856864], [0.3446319936377248, -9.194887180076522, 0.20911895458629612, -10.436830651349606], [0.3454796271432661, -9.2120140684582, 0.21012197102953584, -10.494238791526797], [0.3461426120014027, -9.153780665699744, 0.21172025352574478, -10.527222143484133], [0.34671125477304243, -9.085799926247894, 0.2130139450330369, -10.54817313634148], [0.34711395096832787, -9.04205673228694, 0.21393455547259216, -10.563435635315303], [0.34741597311479194, -9.009249336816223, 0.2146250133022586, -10.574882509545668], [0.34757178043787706, -8.993605963963455, 0.21475039973007948, -10.578079271386045], [0.3475028040148609, -9.006895664808901, 0.2145281169196507, -10.573769189164638], [0.34723507165542666, -9.036166442602553, 0.2139729885013418, -10.56633892305044], [0.3469524685036604, -9.062851493649388, 0.21354505883233985, -10.559793211968712], [0.3467872031816362, -9.073954322273226, 0.21339561890410377, -10.555731632486324], [0.34673362554074183, -9.076046205184126, 0.21344721296585212, -10.557372166592165], [0.34674394614927917, -9.059090240222543, 0.21385693825871646, -10.560758157139999], [0.3469503737359688, -9.035382458027982, 0.21418978497219698, -10.564854165224242], [0.34717724926655325, -9.020919096381384, 0.21435558787722817, -10.567549218807686], [0.3473251992096819, -9.018273604544023, 0.21435754419708833, -10.568432064158223], [0.34736645315623055, -9.024747375084642, 0.21410874053588888, -10.568373115682169], [0.3472522285278896, -9.03650412196953, 0.21385242766755727, -10.566844706862657], [0.34709132524479935, -9.046085747990736, 0.2136921081289077, -10.564582928530974], [0.34698821889672077, -9.05091260168819, 0.2137250286451397, -10.562427596235485], [0.34696653432761027, -9.047609383214835, 0.2137857499123089, -10.561657851159163], [0.3461146419735204, -9.062595621115664, 0.21260228589852137, -10.520752677634317], [0.3457757222667277, -9.060591899695357, 0.21259807890116109, -10.513904050620596], [0.3460762480822142, -9.05165958159832, 0.2130258976616014, -10.518301489060308], [0.34692265064973377, -9.038827078282727, 0.21378150383388622, -10.527694332660507]], "velocity9": [[0.8476559255883802, 0.3226532029238123, 0.843512640742445, 0.4500154912765314], [0.6357419441912852, 0.2419899021928592, 0.6326344805568338, 0.3375116184573985], [0.5075275450568972, 1.4708544500681204, 0.47410936597300296, 2.070934959689325], [0.3214521463848107, 1.7141326838820619, 0.34486889820379946, 3.422003522293043], [0.25498249814734714, 1.0486275153506337, 0.2597540973465423, 2.5753883091621113], [0.13464136992172054, 0.35630259316341595, 0.0604118255685036, 0.9598689421033612], [0.05426362499950019, -0.2777314972714787, -0.006853259975118341, -1.820639775737573], [0.02272094082273647, -0.1672783953814213, -0.03877934115135548, -2.9535401401643266], [-0.014175337143556404, 1.8799881525602125, -0.05750370325844566, -0.9109954517622623], [-0.046631086342265794, 1.1181783583431293, -0.05963866839334598, 1.0113564679456484], [-0.03873670673409679, 1.2711436942701462, -0.04237855726697223, 1.0168534594407812], [-0.024754558525257847, 1.5698823043730106, -0.020988365436097015, 0.8744090280523449], [-0.002938744386176591, 1.2173871254301383, -0.009565171700571626, 0.9003856655972436], [-0.002204058289632443, 0.9130403440726037, -0.007173878775428719, 0.6752892491979328], [-0.0010231808969205693, 0.2249346310543615, -0.0023579049591095397, 0.0977317726013689], [0.000725469580404048, 0.06469553523286568, 0.0028058067029198106, -0.05430368747304198], [0.0009471561973532854, -0.34925127011743373, 0.006798615479333804, -0.534487229135539], [0.0017297500632577768, -0.7791787827756824, 0.005064886767638687, -0.49614132215502593], [0.0012849305816749928, -0.6029440458323218, 0.0016314541016559682, -0.2174725775596613], [0.00045505848213493006, -0.32862743481283646, -0.0020854611755607663, -0.1188670707180291], [-0.0003979656583318287, 0.3530425021597491, -0.0029524767372921994, 0.256516680951087], [-0.0011876310548110903, 0.5492463199812379, -0.002909977695077074, 0.3088623651107197], [-0.0009184998428420093, 0.40645038480162, -0.001970027074372028, 0.27197730126576236], [-0.0004926884906661461, 0.10198812850817662, 0.0012660338158658085, 0.1486756451316033], [0.00018991097603852182, -0.18077457697184815, 0.0009817439734999078, -0.0004133422474078066], [0.0006441893343837083, -0.3115190239633344, 0.0011298818801839436, -0.12125017865923882], [0.0006286351599015329, -0.26657210452171437, 0.0008261050830778662, -0.13949119294043533], [-0.000596674925268798, -0.1416688475177261, 0.0004303360926417822, -0.11948656902948211], [-0.0005635844371940549, 0.014014085490128739, 3.111809227913031e-05, -0.07405013125965676], [0.00017903131290657756, 0.19183392408208952, 0.0021454626386625776, -0.029889966210499674], [-0.0007334630860807232, 0.20474861914506384, 0.0004528254246075426, -0.02150518052061492], [-0.0011080265233470055, 0.06534325252468616, -3.966301875868894e-05, 0.014105896392614763], [-0.0004101697399969637, 0.04511714830145174, -0.00028946123459346697, 0.008954937630658818], [0.0002116802216122605, -0.0978268752138993, -0.0012366983310186789, 0.06611677020310927], [0.00045348728990924844, -0.1434128271098617, -0.0004326488514327765, 0.06933013068144452], [0.0005482597158842997, -0.07819991176637303, 0.0005385838012801913, 0.020341923507258657], [0.0008476335055413103, -0.01712688838167917, 0.00100301644323972, -0.057408140177191036], [0.000662984858136645, 0.058233402758458036, 0.0015982824962089324, -0.03298335195733658], [0.0005686427716397013, 0.06798073945184871, 0.0012936915072920998, -0.0209509928573475], [0.0004026961952854333, 0.04374319396095409, 0.0009206104395552711, -0.015262498973821908], [0.00030202214646407496, 0.03280739547071557, 0.0006904578296664533, -0.01144687423036643], [0.0001558073230851108, 0.015643372852768817, 0.00012538642782086303, -0.0031967618403765685], [-6.897642301614926e-05, -0.01328970084544654, -0.00022228281042877812, 0.0043100822214063635], [-0.0002677323594342391, -0.02927077779365158, -0.0005551284183089099, 0.007430266114198738], [-0.00028260315176627124, -0.026685051046834135, -0.0004279296690019502, 0.0065457110817276586], [-0.0001652653220242243, -0.011102828623837614, -0.00014943992823605957, 0.004061579482388197], [-5.3577640894388983e-05, -0.0020918829109005943, 5.159406174833887e-05, -0.001640534105840389], [1.0320608537329586e-05, 0.01695596496158255, 0.0004097252928643307, -0.0033859905478331133], [0.00020642758668966215, 0.023707782194560635, 0.00033284671348053174, -0.004096008084242794], [0.00022687553058443744, 0.014463361646598043, 0.00016580290503119216, -0.002695053583443731], [0.0001479499431286628, 0.0026454918373606025, 1.9563198601552453e-06, -0.0008828453505371958], [4.1253946548662204e-05, -0.006473770540619251, -0.000248803661199453, 5.8948476053624e-05], [-0.00011422462834092991, -0.011756746884888179, -0.0002563128683316162, 0.001528408819511484], [-0.00016090328309024775, -0.009581626021205266, -0.00016031953864955854, 0.0022617783316818824], [-0.0001031063480785901, -0.0048268536974542245, 3.292051623198109e-05, 0.0021553322954883047], [-2.168456911049421e-05, 0.0033032184733530904, 6.072126716919394e-05, 0.0007697450763222995], [-0.0008518923540898848, -0.014986237900827721, -0.0011834640137875125, 0.04090517352484714], [-0.0003389197067926713, 0.0020037214203059497, -4.206997360278492e-06, 0.006848627013720066], [0.0003005258154865225, 0.008932318097036703, 0.0004278187604403087, -0.0043974384397121305], [0.0008464025675195314, 0.012832503315593326, 0.0007556061722848106, -0.009392843600198698]], "position10": [[0.03537956603865472, -49.28032621917394, 0.07224501888723978, -56.76138002372292], [0.4134060422072135, -45.12933685345834, 0.46588527642013977, -55.356950918254675], [0.3300494475802761, -39.317210480302236, 0.21252562903622385, -53.206077511964246], [0.48094272677420613, -34.72627944644218, 0.4302208836665625, -52.08254594758432], [0.41216204627228636, -31.932541464997605, 0.2882162068661108, -51.127442285554054], [0.48463724866066815, -29.10654228533961, 0.4093254218349486, -48.96530571728931], [0.4718222182667893, -24.811344522877228, 0.3325816559361894, -38.547691032133486], [0.46772102560851236, -21.069797933974804, 0.46600183527487227, -27.965481566289384], [0.45980588983476745, -17.560898283180702, 0.41657524927881195, -14.885564620297444], [0.4400609780011686, -15.284868180489134, 0.49661673563591635, -4.331662127998587], [0.427139976184097, -13.060449335918442, 0.4383628900205233, -2.9629135957415365], [0.41744922482129326, -11.392135202490422, 0.48712817077819354, -2.5080181970635564], [0.4141668086348896, -10.640166634811266, 0.48975617528345183, -1.4202088494405358], [0.4321329565241018, -10.890921006754834, 0.4904404007310477, -0.03145525550521011], [0.4589497291915549, -12.174254139799134, 0.4729064615027286, -0.799430972304944], [0.4678074963067136, -13.213790589849541, 0.4513621194148391, -2.5865398303469704], [0.45905459079859434, -13.651498124329382, 0.43308665406009617, -4.268523020904178], [0.44351705813717296, -13.351951534986913, 0.4310546179207188, -5.366130887901569], [0.4340495890579951, -12.842175913935067, 0.4502941707742902, -4.97241122845799], [0.42937267491174114, -12.453838103331622, 0.47106189634920426, -4.304730817842308], [0.43573020842128635, -12.247250405775226, 0.4826804593051792, -4.0496685464935425], [0.44756436498407004, -12.104971451463328, 0.4896961662034764, -3.8513243400162276], [0.4505071172985001, -11.960137620822001, 0.4931618116382713, -3.3135530563920783], [0.44277491283598, -11.858581388320578, 0.49247719415599134, -2.7335665808760217], [0.43697575948908984, -11.782414213944511, 0.49196373104428137, -2.298576724238979], [0.43528468294358813, -11.790540591054945, 0.49193746690010565, -2.1876043947591097], [0.43909090725255884, -11.827267522647324, 0.4921671907620064, -2.489108032264423], [0.44194557548428687, -11.854812721341608, 0.49233948365843194, -2.715235760393408], [0.4434950080489325, -11.85704560278274, 0.49233719550953614, -2.793264851115103], [0.44358642602869397, -11.845142133958769, 0.4922870168528033, -2.717017262341985], [0.44140451887609145, -11.833571193338674, 0.49216445833865374, -2.5268688836237354], [0.43976808851163957, -11.824892987873602, 0.4920725394530416, -2.384257599585048], [0.43854076573830064, -11.818384333774798, 0.49200360028883244, -2.277299136556033], [0.4376202736582965, -11.813502843200695, 0.4919518959156756, -2.1970802892842713], [0.43754620473873607, -11.81319412841743, 0.4919435087358844, -2.1548616282447144], [0.4378405973097257, -11.815100063083259, 0.4919614453044056, -2.156447251428931], [0.43835868741428213, -11.816732741935958, 0.4919886661964608, -2.247194546156611], [0.4388157194917049, -11.819066640481019, 0.4920193256939957, -2.327547933054091], [0.43900089030956696, -11.82043718635323, 0.49203450739825605, -2.3489875488561562], [0.43902964931877175, -11.820494480465998, 0.4920233334562423, -2.348880870048515], [0.4387135028099799, -11.819815751433586, 0.4920095908455892, -2.299725162667689], [0.43839136380068816, -11.81837713124586, 0.4919943119378618, -2.254797509282259], [0.43817993466538824, -11.817302066807706, 0.4919864981973085, -2.2276830525021083], [0.4377389643217068, -11.815908857262267, 0.4919842741395532, -2.211671950259919], [0.4373745770855418, -11.814088602612781, 0.4919896421896453, -2.206782510852139], [0.4371275046374552, -11.811834318785829, 0.49199567235961955, -2.243708552790522], [0.43694220030139025, -11.810143605915615, 0.49200019498710024, -2.2714030842443096], [0.4368032220493415, -11.808875571262954, 0.49200358695771074, -2.29217398283465], [0.4367212641718817, -11.807983518464036, 0.49200361636678497, -2.306475209714232], [0.43671227001288465, -11.8072914414957, 0.49199948932155724, -2.3132123447412964], [0.4367475379728516, -11.806848550514232, 0.4919947050751895, -2.3177978954614553], [0.4367739889428268, -11.806516382278131, 0.4919911168904137, -2.3212370585015742], [0.43679382717030824, -11.806267256101055, 0.4919884257518318, -2.3238164307816636], [0.43679672807773434, -11.80616165822695, 0.4919873877105506, -2.3252189195682194], [0.4367969172202292, -11.806318600635302, 0.49198768228651313, -2.325240569495064], [0.43679067124545634, -11.80648093512236, 0.49198930585248135, -2.323809031543168], [0.43677427792861484, -11.806611950095439, 0.49199180173233237, -2.321344250679245], [0.43676185725761973, -11.80667713418365, 0.49199320961370974, -2.319458158851471], [0.4367621829834468, -11.806677833317321, 0.4919934821349591, -2.3189806236353387], [0.43676374726166367, -11.806553645641921, 0.49199278573199984, -2.3196079016260125]], "velocity10": [[0.44787749870856886, 0.8403217735162035, 0.584443596857255, 0.6032943296455859], [0.3780264761685588, 4.1509893657156045, 0.4618697046926204, 1.4044291054682447], [0.2565445102125104, 5.812126373156104, 0.3215890945436364, 2.1508734062904287], [0.18900782564551774, 4.590931033860062, 0.3572534872972136, 1.1235315643799206], [0.10689522695350748, 2.793737981444572, 0.28156290946732665, 0.9551036620302674], [0.07247520238838176, 2.8259991796579937, 0.3024583712989406, 2.162136568264745], [0.043540533072542534, 4.295197762462382, 0.258092922228862, 10.417614685155826], [-0.0041011926582769295, 3.741546588902425, 0.20141650878893833, 10.582209465844102], [-0.007915135773744909, 3.508899650794102, 0.11742291544631576, 13.07991694599194], [-0.019744911833598854, 2.2760301026915686, 0.08680801508527172, 10.553902492298857], [-0.012921001817071641, 2.224418844570693, 0.06502037434356031, 7.294575723740124], [-0.00969075136280373, 1.6683141334280198, 0.04876528075767023, 5.470931792805093], [-0.003282416186403701, 0.7519685676791569, 0.023115653938354627, 3.9282270465040923], [0.017966147889212213, -0.2507543719435682, 0.0006842254475958624, 1.451664104945746], [0.026816772667453158, -1.2833331330442992, -0.017533939228319157, -0.7679757167997339], [0.008857767115158673, -1.0395364500504083, -0.021544342087889478, -1.7871088580420265], [-0.00875290550811922, -0.43770753447984184, -0.018275465354742945, -1.6819831905572078], [-0.015537532661421376, 0.29954658934246847, -0.002032036139377377, -1.0976078669973917], [-0.009467469079177858, 0.5097756210518466, 0.01923955285357137, 0.39371965944357873], [-0.00467691414625398, 0.3883378106034454, 0.0207677255749141, 0.6676804106156826], [0.006357533509545207, 0.20658769755639605, 0.011618562955974967, 0.2550622713487649], [0.0118341565627837, 0.14227895431189846, 0.007015706898297147, 0.1983442064773151], [0.0029427523144300886, 0.14483383064132666, 0.003465645434794872, 0.5377712836241493], [-0.007732204462520169, 0.10155623250142252, -0.0006846174822799419, 0.5799864755160568], [-0.005799153346890127, 0.07616717437606689, -0.0005134631117099564, 0.4349898566370426], [-0.0016910765455017242, -0.008126377110433992, -2.6264144175729343e-05, 0.11097232947986961], [0.00380622430897072, -0.036726931592378456, 0.00022972386190071913, -0.30150363750531317], [0.00285466823172804, -0.027545198694283842, 0.00017229289642553934, -0.22612772812898488], [0.0015494325646456517, -0.0022328814411322635, -2.2881488958035397e-06, -0.07802909072169481], [9.14179797614715e-05, 0.01190346882397224, -5.0178656732833364e-05, 0.07624758877311819], [-0.002181907152602497, 0.011570940620095256, -0.00012255851414954785, 0.19014837871824963], [-0.0016364303644518727, 0.008678205465071443, -9.191888561216089e-05, 0.14261128403868722], [-0.0012273227733389045, 0.0065086540988035825, -6.893916420912066e-05, 0.10695846302901542], [-0.0009204920800041784, 0.004881490574102687, -5.17043731568405e-05, 0.08021884727176157], [-7.406891956039966e-05, 0.00030871478326448547, -8.387179791238202e-06, 0.04221866103955697], [0.00029439257098960004, -0.001905934665828277, 1.793656852122759e-05, -0.0015856231842166623], [0.0005180901045564582, -0.0016326788526984952, 2.7220892055219447e-05, -0.09074729472767978], [0.0004570320774227786, -0.002333898545060602, 3.0659497534899624e-05, -0.08035338689747999], [0.000185170817862091, -0.0013705458722111012, 1.5181704260321504e-05, -0.021439615802065354], [2.875900920479141e-05, -5.7294112767906826e-05, -1.1173942013787706e-05, 0.0001066788076414596], [-0.0003161465087918507, 0.000678729032411795, -1.3742610653071783e-05, 0.04915570738082592], [-0.00032213900929171674, 0.0014386201877259282, -1.527890772738847e-05, 0.044927653385430234], [-0.0002114291352999185, 0.0010750644381539976, -7.813740553308103e-06, 0.027114456780150575], [-0.0004409703436814502, 0.0013932095454393893, -2.2240577552895982e-06, 0.016011102242189323], [-0.00036438723616499417, 0.0018202546494859228, 5.3680500920961155e-06, 0.00488943940778025], [-0.0002470724480866017, 0.002254283826952205, 6.030169974238255e-06, -0.036926041938383156], [-0.00018530433606495127, 0.0016907128702141536, 4.522627480678691e-06, -0.027694531453787367], [-0.00013897825204871344, 0.0012680346526606151, 3.3919706105090183e-06, -0.020770898590340526], [-8.195787745984953e-05, 0.0008920527989182943, 2.9409074220116095e-08, -0.014301226879581918], [-8.994158997003228e-06, 0.0006920769683363062, -4.1270452277199216e-06, -0.006737135027064324], [3.5267959966935384e-05, 0.0004428909814684288, -4.784246367750792e-06, -0.004585550720158726], [2.6450969975201538e-05, 0.00033216823610132163, -3.588184775813094e-06, -0.0034391630401190447], [1.9838227481401153e-05, 0.00024912617707599125, -2.6911385818598206e-06, -0.0025793722800892833], [2.9009074261030908e-06, 0.00010559787410476178, -1.0380412812319826e-06, -0.0014024887865556142], [1.8914249480583444e-07, -0.00015694240835347785, 2.945759624921526e-07, -2.1649926844505708e-05], [-6.245974772820552e-06, -0.00016233448705790104, 1.6235659682191715e-06, 0.0014315379518958816], [-1.6393316841493082e-05, -0.00013101497307860477, 2.495879851001221e-06, 0.0024647808639224464], [-1.2420670995098163e-05, -6.518408821119809e-05, 1.4078813773474756e-06, 0.0018860918277739946], [3.257258270716309e-07, -6.991336715940925e-07, 2.725212493443797e-07, 0.0004775352161325459], [1.5642782168629633e-06, 0.0001241876753995168, -6.964029592384117e-07, -0.000627277990673928]], "position11": [[0.4236748976229897, -19.923260688978388, 0.16030767015165248, -42.741802655065385], [0.4067661015715912, -19.426186739699233, 0.43022305338663247, -32.80872534832743], [0.47881822555892206, -16.552350641088456, 0.2930712807253606, -24.964499780495565], [0.49981170921851603, -14.032195315374793, 0.47673610312110415, -14.807566647637529], [0.49379654553842595, -13.618885250871495, 0.3514224324258005, -6.520447339047841], [0.4743875860638031, -14.661606743182071, 0.4663353237358151, -5.620300206375034], [0.4626322981468856, -15.102313861522648, 0.39584217945929834, -7.083710440956689], [0.4806113721528638, -15.265863629223354, 0.4746901786766822, -9.865625743569572], [0.49795571788127435, -15.008771627330768, 0.45212317491763554, -13.017638055254125], [0.4892144083781823, -14.653186534055227, 0.4996893784011479, -14.694025726911427], [0.4964191755812147, -13.11518218068142, 0.4789382966905325, -14.415717791560548], [0.49842355649834835, -12.283911833484368, 0.4381563642993406, -12.340907600273782], [0.498090327183982, -11.395599844284465, 0.37825777243897685, -10.492881491695336], [0.47622463527110637, -9.790230281461533, 0.31105289078547466, -9.097780712891781], [0.44035975847126696, -8.64596840656446, 0.23702657184258896, -8.648943307289539], [0.43718960893576675, -8.119544810687387, 0.21263484677770694, -9.120069370408864], [0.44064455592445534, -8.782090992829756, 0.2074300808092893, -10.064070212098303], [0.42921216354732245, -9.545116585932478, 0.23502960897506922, -11.030486259236442], [0.40211487809074564, -10.587614383812674, 0.27054821214310365, -11.523991302990892], [0.37567832807090995, -11.1608809858542, 0.2936067448423372, -11.164207438217648], [0.3436842922307712, -11.561134606617934, 0.30688951067895925, -10.816943854739643], [0.3224137738017482, -11.400853126788983, 0.28389964922263816, -10.672608588220138], [0.3151297059838092, -10.488722730619623, 0.2517734897125086, -10.643201699708923], [0.3398294576503472, -9.58150640091132, 0.2233436413612233, -10.634636136888126], [0.3583542714002508, -8.90109415363009, 0.2020212550977593, -10.628211964772529], [0.3647583548747481, -8.866378964434544, 0.19551601190289905, -10.628320703615747], [0.3579744901917664, -9.10072855891849, 0.19963720490385145, -10.583494228778214], [0.34735318106398017, -9.376832563819367, 0.21117146145290588, -10.534896914062559], [0.33619424044785734, -9.545230751932662, 0.224033261528069, -10.497841366915562], [0.32954795626505634, -9.640323326165273, 0.23016342045583982, -10.499357909139968], [0.3332640400194297, -9.56490768821069, 0.2255084034739509, -10.525221447452843], [0.3413434526712836, -9.459171246886255, 0.21663470112723496, -10.536708001742777], [0.3474759863563007, -9.31821027226219, 0.21043697732632183, -10.54071523450375], [0.34972380316363477, -9.310175773193313, 0.211439911712892, -10.5460831381258], [0.3476876842629127, -9.371274339975333, 0.2129561308590629, -10.549697449564007], [0.344891612524426, -9.36368648954371, 0.2176623891752836, -10.545770443097906], [0.3418894542830757, -9.299606193826074, 0.21920779079018646, -10.510544032781056], [0.3398171352189884, -9.300988853099783, 0.2174426305749669, -10.538173877553003], [0.34021896255954065, -9.32315259846602, 0.2165214730174042, -10.559291065785091], [0.3414642019904613, -9.36405734232531, 0.21695837641419632, -10.580168222822197], [0.34426923719998387, -9.264104971972149, 0.21715999658729168, -10.591086871526352], [0.3461229435235143, -9.1785166127139, 0.21535520262549787, -10.594314767911907], [0.3458867639715781, -9.172832322199154, 0.21328942294734016, -10.589703294916687], [0.3445102740827952, -9.202327168465146, 0.2130640423386784, -10.581233992404949], [0.3424201493640655, -9.197330840036267, 0.21478961399411306, -10.572550642135306], [0.341868715918353, -9.135280324840434, 0.21676726737946858, -10.566564077631746], [0.34273685976518403, -9.151983720511208, 0.21745579098778248, -10.565699023911092], [0.3430221226809906, -9.224469246128644, 0.2163106908471405, -10.567295684879229], [0.3437288453390805, -9.310952964840709, 0.21469322140616187, -10.572207402826455], [0.3441704550037626, -9.371951010292143, 0.21175471265128923, -10.522088093144308], [0.3440474025466231, -9.4010127723561, 0.21063709295781582, -10.490003316437962], [0.34324218587966626, -9.397864998985394, 0.21016554802039897, -10.45502884391573], [0.34279444174897106, -9.308917617702408, 0.21264653333528988, -10.43138688154265], [0.34182514082931365, -9.263301724880622, 0.21493012008057122, -10.463308933042503], [0.3411836654725151, -9.254187592791908, 0.216248219222795, -10.507673520956782], [0.3408211909330546, -9.252248438675455, 0.21619297765104267, -10.546041593391397], [0.34129002576246076, -9.25062254207298, 0.21466975645314854, -10.548041708087723], [0.3419752238998625, -9.27898002453038, 0.21352304834316507, -10.509631861558], [0.34248912250291386, -9.30024813637343, 0.21266301726067746, -10.48082447666071], [0.34273865149527394, -9.311780376836218, 0.21231586265268976, -10.47707906979371]], "velocity11": [[0.20773393015896524, 0.9202346564188912, 0.5145694640251031, 0.12968919620659836], [0.16955900080541908, 0.4970739492791558, 0.409469276461715, 9.93307730673796], [0.11441567286948676, 2.8738360986107785, 0.27670566588800694, 7.844225567831862], [0.02137006522256195, 2.5201553257136626, 0.2301926161535353, 10.156933132858036], [-0.006015163680090106, 0.41331006450329744, 0.17184146445309534, 8.287119308589688], [-0.019408959474622855, -1.0427214923105759, 0.18224224383838442, 0.9001471326728077], [-0.011755287916917503, -0.44070711834057613, 0.1378224968048865, -1.4634102345816549], [0.01797907400597818, -0.16354976770070678, 0.12946764186401952, -2.7819153026128833], [0.017344345728410555, 0.25709200189258624, 0.07318664640568223, -3.1520123116845524], [0.012829873740543389, 0.35558509327554194, 0.04756620348351235, -1.6763876716573014], [0.007204767203032392, 1.5380043533738055, -0.020751081710615394, 0.2783079353508787], [0.0020043809171336503, 0.831270347197053, -0.04078193239119192, 2.0748101912867654], [-0.0003332293143663537, 0.8883119891999025, -0.05989859186036373, 1.8480261085784475], [-0.021865691912875646, 1.6053695628229332, -0.06720488165350218, 1.395100778803554], [-0.035864876799839435, 1.144261874897072, -0.07402631894288571, 0.44883740560224317], [-0.0031701495355002, 0.526423595877073, -0.024391725064882006, -0.4711260631193241], [0.0034549469886886036, -0.6625461821423698, -0.0052047659684176595, -0.944000841689439], [-0.011432392377132911, -0.7630255931027219, 0.027599528165779937, -0.9664160471381388], [-0.027097285456576796, -1.0424977978801975, 0.03551860316803444, -0.49350504375445026], [-0.026436550019835695, -0.5732666020415255, 0.02305853269923353, 0.35978386477324326], [-0.03199403584013875, -0.40025362076373316, 0.013282765836622096, 0.34726358347800595], [-0.021270518429023014, 0.16028147982895172, -0.02298986145632109, 0.14433526651950573], [-0.007284067817938986, 0.9121303961693605, -0.03212615951012953, 0.02940688851121505], [0.024699751666538053, 0.907216329708304, -0.02842984835128532, 0.008565562820796568], [0.01852481374990354, 0.680412247281228, -0.021322386263463992, 0.006424172115597426], [0.006404083474497351, 0.03471518919554667, -0.006505243194860273, -0.00010873884321858061], [-0.006783864682981689, -0.23434959448394732, 0.004121193000952389, 0.044826474837533443], [-0.010621309127786254, -0.27610400490087555, 0.011534256549054421, 0.04859731471565494], [-0.011158940616122817, -0.16839818811329527, 0.012861800075163111, 0.037055547146997436], [-0.006646284182801018, -0.09509257423261136, 0.0061301589277708325, -0.0015165422244059236], [0.003716083754373404, 0.0754156379545832, -0.0046550169818889145, -0.02586353831287408], [0.008079412651853876, 0.10573644132443506, -0.008873702346715934, -0.011486554289933709], [0.006132533685017126, 0.1409609746240656, -0.006197723800913122, -0.004007232760971986], [0.0022478168073340734, 0.00803449906887728, 0.0010029343865701667, -0.005367903622049908], [-0.0020361189007220585, -0.06109856678201919, 0.0015162191461709044, -0.003614311438207062], [-0.002796071738486652, 0.007587850431623633, 0.004706258316220711, 0.003927006466101501], [-0.0030021582413503303, 0.06408029571763657, 0.0015454016149028596, 0.035226410316851337], [-0.0020723190640873374, -0.0013826592737084219, -0.0017651602152195525, -0.02762984477194841], [0.0004018273405522882, -0.02216374536623671, -0.0009211575575626837, -0.021117188232087573], [0.0012452394309206537, -0.040904743859289695, 0.00043690339679210697, -0.02087715703710524], [0.0028050352095225933, 0.09995237035316124, 0.000201620173095349, -0.010918648704155966], [0.0018537063235304096, 0.08558835925824948, -0.0018047939617938204, -0.0032278963855557467], [-0.00023617955193624488, 0.005684290514745696, -0.0020657796781577155, 0.0046114729952197505], [-0.00137648988878286, -0.02949484626599226, -0.00022538060866176074, 0.008469302511738667], [-0.002090124718729729, 0.004996328428878413, 0.0017255716554346481, 0.008683350269641767], [-0.0005514334457125106, 0.06205051519583301, 0.001977653385355521, 0.0059865645035602245], [0.0008681438468310651, -0.01670339567077323, 0.0006885236083138957, 0.0008650537206530008], [0.0002852629158065612, -0.07248552561743599, -0.0011451001406419905, -0.0015966609681367823], [0.0007067226580898985, -0.0864837187120656, -0.0016174694409786332, -0.004911717947226069], [0.0004416096646820703, -0.0609980454514336, -0.002938508754872649, 0.05011930968214746], [-0.0001230524571394905, -0.029061762063957712, -0.0011176196934733977, 0.03208477670634586], [-0.0008052166669568312, 0.003147773370706687, -0.0004715449374168431, 0.034974472522230765], [-0.000447744130695191, 0.08894738128298693, 0.0024809853148909096, 0.02364196237308088], [-0.0009693009196574216, 0.04561589282178689, 0.002283586745281349, -0.03192205149985293], [-0.000641475356798555, 0.009114132088714134, 0.0013180991422237671, -0.044364587914279635], [-0.0003624745394605395, 0.0019391541164531035, -5.524157175233486e-05, -0.0383680724346153], [0.0004688348294061915, 0.0016258966024739604, -0.0015232211978941496, -0.0020001146963252517], [0.0006851981374017674, -0.028357482457399205, -0.0011467081099834691, 0.03840984652972276], [0.0005138986030513255, -0.021268111843049404, -0.0008600310824876019, 0.028807384897292072], [0.00024952899236008614, -0.011532240462787682, -0.0003471546079877075, 0.0037454068669985595]], "position12": [[0.21373592851569123, -71.76733711332746, 0.26729451235437407, -94.1088360557136], [0.4672175332401041, -70.4698475614443, 0.28191546483066987, -88.73630544514599], [0.43665302705845244, -70.43317701502696, 0.48846489362073253, -81.56837252592629], [0.38029244007033564, -70.94928084027447, 0.45433625718482284, -73.58780125323132], [0.31827445900135504, -71.91842242343358, 0.35118149411650335, -69.07786075917312], [0.2902609879182833, -71.80313861333849, 0.2747363502544273, -66.17850142523419], [0.30603838686728135, -70.9306651224495, 0.23453973697899932, -65.95257403090189], [0.34856761851871115, -69.27847460528665, 0.250837797796112, -68.08334235566804], [0.3681625309951436, -68.35783608938813, 0.2961611156403423, -70.2091197182022], [0.3588389993328903, -68.19668178264719, 0.34019886451784287, -71.81464097615724], [0.3244826445057613, -68.94438029622611, 0.3482073536693073, -71.05933398167174], [0.316608363739154, -69.71753172347238, 0.35416586242428777, -70.85357119400372], [0.3224951416205197, -70.61190071843377, 0.37922217232832833, -70.50601189372742], [0.35742334977241724, -70.49034102802548, 0.39998825741091093, -70.42189916640639], [0.38299460724607254, -70.02384031617069, 0.3851841402549607, -70.82373821173671], [0.40713301841668814, -69.65314505273406, 0.37525520861595074, -71.2565491208783], [0.41957194843416, -68.35554016790047, 0.38038564073836256, -71.64103095948315], [0.41343552708283765, -67.90235476369027, 0.3880150248734087, -72.65777129489804], [0.39909068428146555, -67.0786467977645, 0.39884257044484916, -72.92896322405608], [0.38692440942628403, -66.86677082860835, 0.40245971526567664, -73.13392077332561], [0.380406964143983, -66.7076398284989, 0.4075968905981778, -73.34737868613152], [0.3875534651573428, -66.54915825798165, 0.4103243268568088, -73.60646838632073], [0.3973383216601671, -66.38929480197119, 0.4103197935577463, -73.72188404415341], [0.4085726622432193, -66.26899166089393, 0.4106180806089938, -73.82336936891198], [0.4169984176805085, -66.17876430508598, 0.4108417958974294, -73.89948336248091], [0.4190343071506897, -66.1477874851929, 0.41091550353007655, -73.90987936243053], [0.41283993771182903, -66.14320776561195, 0.4108017000506447, -73.90325772805018], [0.4066016923602545, -66.17801240888207, 0.410643047878003, -73.86122539860398], [0.40295458847908056, -66.25844667895805, 0.4105080010737713, -73.8084720498038], [0.4005565632558812, -66.32160408342962, 0.41049997454120457, -73.77188748264412], [0.4030088171457313, -66.3511995838074, 0.41057268337582137, -73.76898309194054], [0.4090208245571976, -66.32073358436512, 0.41064997808693293, -73.7908953405559], [0.4133731097541503, -66.26920958274675, 0.4106846677854548, -73.81792910449965], [0.41372887414740245, -66.23049985689177, 0.41065446172011716, -73.83985300639708], [0.41334958302271896, -66.25539117390639, 0.4111469922271166, -73.7488496415487], [0.4107200172105616, -66.275530086098, 0.41224378231945713, -73.4436545308413], [0.40859884812095215, -66.29012157406457, 0.41286609476695635, -73.34284889262221], [0.40842129693501517, -66.2988665221475, 0.4126499145304306, -73.40996064188177], [0.4091578435014308, -66.27636763397902, 0.41188561242284083, -73.56318402697696], [0.41091272708628596, -66.24991850703891, 0.4108604309948071, -73.77063691765395], [0.41209076923704885, -66.23179732590921, 0.4102602065107508, -73.91120347205361], [0.41213598245257466, -66.19934762328444, 0.41031819441631867, -73.92751219428334], [0.4106888561377774, -66.16518943867081, 0.4105076398199662, -73.85808617136904], [0.40929967753098695, -66.13285627467219, 0.41105529943160757, -73.74848208219612], [0.40818590980377994, -66.1116606127637, 0.4116810443781478, -73.64648399009924], [0.4080621457964026, -66.10183861913494, 0.4119631566486862, -73.62704669134021], [0.4088838126298157, -66.07561911482136, 0.4116999287469838, -73.68741614319552], [0.4096219501173588, -66.037989943819, 0.4115077465419745, -73.7357219123341], [0.4103408670128489, -65.99624568951378, 0.4115014805320317, -73.76353097496833], [0.41143954515796644, -65.95679491996363, 0.41161357978781193, -73.77363397472294], [0.41231039478294956, -65.92329901990526, 0.41175849204808196, -73.77842408734074], [0.4125757937542133, -65.90108510770047, 0.4118538166153325, -73.76270621520761], [0.412034752259179, -65.89525116645648, 0.4119104472453887, -73.75454153170402], [0.4114250876080991, -65.90865276298821, 0.4118759720465013, -73.75254368694227], [0.4110527253699498, -65.92722540004162, 0.4117771250912888, -73.75540075522296], [0.41114028061364055, -65.94658024493248, 0.4116721153194497, -73.7623039932044], [0.4113835920211011, -65.93948960586494, 0.41159064873818924, -73.7694985553793], [0.41163141773701395, -65.93261733691462, 0.4116136620993061, -73.77326345018754], [0.41180668371354007, -65.90779381823444, 0.4116909095194204, -73.77072975797594], [0.41184473512062914, -65.90174005801438, 0.4117362346122792, -73.76878781604043]], "velocity12": [[0.33334715982775187, 0.016739053835337137, 0.629732891451336, 0.016578408248842824], [0.2534816047244129, 1.2974895518831608, 0.450790022814956, 5.372530610567614], [-0.030564506181651685, 0.03667054641734058, 0.2296196415485976, 7.167932919219691], [-0.056360586988116815, -0.5161038252475096, 0.05719884919444458, 7.980571272694977], [-0.062017981068980606, -0.9691415831591212, -0.10315476306831949, 4.509940494058206], [-0.02801347108307174, 0.11528381009508726, -0.07644514386207607, 2.8993593339389343], [0.015777398948998017, 0.8724734908889858, -0.040196613275427964, 0.22592739433229747], [0.042529231651429814, 1.652190517162853, 0.01629806081711265, -2.130768324766151], [0.019594912476432483, 0.9206385158985224, 0.045323317844230326, -2.12577736253417], [-0.009323531662253293, 0.16115430674094244, 0.04403774887750056, -1.6055212579550275], [-0.034356354827129024, -0.7476985135789196, 0.008008489151464425, 0.755306994485494], [-0.007874280766607272, -0.7731514272462624, 0.0059585087549804995, 0.20576278766802392], [0.005886777881365648, -0.8943689949613944, 0.025056309904040574, 0.34755930027630794], [0.03492820815189755, 0.1215596904082954, 0.020766085082582604, 0.08411272732102226], [0.02557125747365527, 0.4665007118547957, -0.014804117155950187, -0.4018390453303259], [0.02413841117061561, 0.3706952634366355, -0.009928931639009975, -0.4328109091416005], [0.01243893001747188, 1.2976048848335893, 0.005130432122411821, -0.3844818386048463], [-0.006136421351322338, 0.4531854042102091, 0.007629384135046131, -1.0167403354148883], [-0.014344842801372104, 0.8237079659257585, 0.010827545571440472, -0.2711919291580288], [-0.01216627485518149, 0.211875969156154, 0.003617144820827468, -0.20495754926954343], [-0.0065174452823010265, 0.15913100010944958, 0.00513717533250114, -0.2134579128059049], [0.007146501013359802, 0.15848157051724962, 0.0027274362586310595, -0.2590897001892118], [0.00978485650282428, 0.1598634560104507, -4.533299062534047e-06, -0.11541565783267886], [0.01123434058305224, 0.12030314107726343, 0.0002982870512475253, -0.10148532475857008], [0.00842575543728918, 0.09022735580794758, 0.000223715288435644, -0.07611399356892756], [0.002035889470181196, 0.030976819893084935, 7.37076326471313e-05, -0.01039599994962265], [-0.00619436943886062, 0.004579719580942514, -0.00011380347943187856, 0.006621634380353535], [-0.006238245351574545, -0.03480464327012599, -0.00015865217264172992, 0.042032329446206475], [-0.0036471038811739438, -0.08043427007598175, -0.00013504680423173226, 0.05275334880017885], [-0.0023980252231993637, -0.0631574044715658, -8.026532566704618e-06, 0.036584567159675715], [0.002452253889850098, -0.029595500377785914, 7.270883461679185e-05, 0.0029043907035706876], [0.006012007411466373, 0.03046599944228667, 7.729471111154543e-05, -0.021912248615360355], [0.004352285196952666, 0.05152400161836128, 3.468969852185683e-05, -0.02703376394375043], [0.00035576439325211734, 0.03870972585499246, -3.0206065337679533e-05, -0.02192390189742205], [-0.0003792911246834668, -0.024891317014615867, 0.0004925305069994151, 0.09100336484838181], [-0.0026295658121573678, -0.02013891219161264, 0.0010967900923405502, 0.30519511070740374], [-0.0021211690896094674, -0.01459148796656359, 0.000622312447499204, 0.10080563821908714], [-0.00017755118593700578, -0.008744948082940886, -0.0002161802365257341, -0.06711174925954835], [0.0007365465664156535, 0.022498888168480412, -0.00076430210758977, -0.15322338509519343], [0.0017548835848551696, 0.02644912694010821, -0.00102518142803368, -0.20745289067699055], [0.0011780421507628727, 0.018121181129704948, -0.0006002244840563119, -0.14056655439967272], [4.521321552580461e-05, 0.03244970262476985, 5.798790556788236e-05, -0.016308722229726888], [-0.001447126314797255, 0.03415818461363703, 0.00018944540364753632, 0.06942602291430118], [-0.0013891786067904627, 0.03233316399861999, 0.0005476596116413917, 0.1096040891729251], [-0.0011137677272070315, 0.02119566190849859, 0.0006257449465401979, 0.1019980920968801], [-0.00012376400737732754, 0.009821993628756453, 0.00028211227053843296, 0.0194372987590344], [0.0008216668334131284, 0.026219504313570216, -0.00026322790170243087, -0.0603694518553123], [0.0007381374875431, 0.03762917100236872, -0.00019218220500930394, -0.048305769138577294], [0.0007189168954901007, 0.041744254305220496, -6.266009942719076e-06, -0.027809062634232766], [0.001098678145117533, 0.03945076955016105, 0.00011209925578018993, -0.010102999754607449], [0.0008708496249831045, 0.033495900058371546, 0.00014491226027005008, -0.004790112617793413], [0.00026539897126379153, 0.022213912204784456, 9.532456725050903e-05, 0.01571787213312666], [-0.0005410414950343104, 0.005833941243989463, 5.6630630056255654e-05, 0.008164683503589296], [-0.0006096646510799276, -0.013401596531739949, -3.447519888744949e-05, 0.0019978447617471536], [-0.00037236223814930854, -0.018572637053404253, -9.884695521250418e-05, -0.0028570682806832695], [8.755524369074462e-05, -0.0193548448908597, -0.00010500977183909887, -0.0069032379814369825], [0.0002433114074605261, 0.007090639067535475, -8.146658126043517e-05, -0.00719456217490891], [0.0002478257159128541, 0.006872268950319095, 2.301336111689281e-05, -0.003764894808237794], [0.0001752659765261413, 0.024823518680181938, 7.724742011429585e-05, 0.0025336922115967633], [3.8051407089078605e-05, 0.006053760220057296, 4.532509285882286e-05, 0.0019419419355167576]], "position13": [[0.41442598221533816, -42.73291538465429, 0.2520288648150497, -24.919404585505205], [0.27908279441634254, -42.0354059887961, 0.4637950190837655, -23.43073451354045], [0.44990798372845076, -33.33946376911925, 0.49151402639862896, -22.381791061746593], [0.4934782697335195, -21.838732982495877, 0.3980338302722438, -19.381406744161133], [0.4972749885093719, -12.895124248257984, 0.32538916874007595, -14.838311495005712], [0.4630875687068594, -6.261886724167142, 0.2805455537313974, -10.383626848236393], [0.46653915050930334, -6.571571917573966, 0.28597813546412126, -8.835449866433526], [0.4805539958763685, -11.348265630373003, 0.36037806587337984, -10.330782371280511], [0.49106512990166734, -14.930785914972281, 0.41617801368032376, -11.45228174991575], [0.4969330604143184, -16.98952196285073, 0.43295336186938205, -11.767540134030602], [0.4952394009820338, -15.682630355329595, 0.39529656560480847, -10.924154658034212], [0.4881864496068356, -12.243334038861022, 0.3536641486040605, -10.014155122383816], [0.478407680199674, -8.98028410056291, 0.3238643522788817, -9.533188704385145], [0.41572853914387264, -7.119500877107823, 0.30714305237662165, -9.681863014328218], [0.38298889398971064, -7.005629272215044, 0.28645863064208665, -10.050830470681289], [0.3520592708342587, -8.151509840844374, 0.2825026422084413, -10.497931701272263], [0.3637979412987673, -10.3066621545366, 0.27358421191619614, -10.793658222614644], [0.37260194414714876, -11.923026389805768, 0.2668953891970123, -11.01545311362143], [0.3650070941649515, -12.582246561937977, 0.25610877384775116, -11.010113783469073], [0.350880915003949, -12.01264651076346, 0.24101583128681606, -10.901658385935642], [0.3417012850195401, -10.140300039760817, 0.23547908035157714, -10.656637718882955], [0.33968990535491245, -8.736658234147034, 0.23820761119126596, -10.492402478868696], [0.34605106047824497, -8.363509073224456, 0.23717339200531257, -10.375974326563913], [0.3528599906065422, -8.239958366957753, 0.24141157508385155, -10.425888385361846], [0.35825486852940386, -9.279689456554312, 0.23173911993257107, -10.556765821361491], [0.3603832153764935, -10.1555670021939, 0.22098486994847297, -10.660700587716816], [0.36171070998490296, -10.432324213251373, 0.2153162102221902, -10.685834998489604], [0.35507040217449426, -9.999551501422669, 0.21807119560063642, -10.644884507084893], [0.34637463276921043, -9.225256575296694, 0.21735927345266629, -10.59489898057953], [0.3433463242251832, -8.652681463701137, 0.22052261376684348, -10.463320556822515], [0.3412637419497941, -8.561167865253479, 0.22016051792153107, -10.38437965102262], [0.3443523024883942, -8.748141697716248, 0.21854576070847664, -10.389440038480709], [0.34685139398805126, -9.13225822963225, 0.21532874234286228, -10.432890707132737], [0.34886061010227315, -9.461527580650774, 0.2177558862483698, -10.518599863517666], [0.35300018257584825, -9.569748458004447, 0.21871423593525108, -10.582768879052455], [0.35411341563019005, -9.503655301755236, 0.22205455067493246, -10.590927482011065], [0.3524994127189715, -9.319261544721485, 0.22253343734499031, -10.547397899867079], [0.3510016362576118, -9.065956865474861, 0.22224765083022727, -10.535039135531429], [0.3497459461853472, -8.936159781955567, 0.2245471228218564, -10.505576864770887], [0.3485055682028221, -8.975575441957728, 0.22766496962028374, -10.486779090494002], [0.3480720034841919, -9.087463095876483, 0.2280689790849256, -10.505953347850895], [0.3482283198767606, -9.180003889137144, 0.22565544066204382, -10.528284692576298], [0.35002729983515557, -9.266557376215163, 0.2203157797347458, -10.52957537529334], [0.35332482328741327, -9.294977852273284, 0.21340800188041517, -10.51292292297928], [0.353410423142789, -9.309187270951009, 0.21393028610257236, -10.491886505301048], [0.35268409051174987, -9.291400626562394, 0.22047620026189854, -10.482353552171757], [0.35322831039109975, -9.251401614264209, 0.22633822270325518, -10.497507282253874], [0.3527527373510678, -9.225450385547667, 0.22757116445082665, -10.52266822927895], [0.3526155614907404, -9.213101511452097, 0.22580019770420845, -10.51999605668281], [0.3511804357743875, -9.206197792074267, 0.22455054778747918, -10.495663507424602], [0.35054536730069547, -9.20625443361952, 0.21812846024866023, -10.472522084273754], [0.3492349659111593, -9.206291652515688, 0.2104219546297549, -10.450088124660983], [0.3471818173876377, -9.206025977413377, 0.2072041937917156, -10.43462076283045], [0.3463648686750962, -9.212206139201136, 0.20846566177473339, -10.4255136012062], [0.3455369936592199, -9.218242109141269, 0.21220220790048108, -10.431825082130748], [0.3449160873973127, -9.222769086596369, 0.21500461749479186, -10.43655869282416], [0.3442375566234035, -9.224537071776588, 0.21589558296394645, -10.44333425001326], [0.3438676796648795, -9.225522444806606, 0.21500987916632433, -10.450866351605535], [0.3439993032587251, -9.223744563781088, 0.21148057803909698, -10.454941161732727], [0.3443659936300688, -9.220687887047381, 0.20913343078040045, -10.448954950525119]], "velocity13": [[0.40695357613288974, 0.7999549158760353, 0.3780400731981963, 0.6505840475594251], [0.3064912233683193, 0.697509395858188, 0.28417611610118476, 1.4886700719647554], [0.17082518931210822, 8.695942219676848, 0.04469095451760552, 1.0489434517938558], [0.04357028600506875, 11.500730786623372, -0.09348019612638511, 3.0003843175854614], [0.009246741757108615, 8.943608734237893, -0.07264466153216784, 4.543095249155421], [-0.03418741980251251, 6.633237524090842, -0.04484361500867855, 4.45468464676932], [0.0034515818024439156, -0.3096851934068239, 0.005432581732723884, 1.548176981802866], [0.014014845367065163, -4.776693712799037, 0.07439993040925855, -1.4953325048469854], [0.010511134025298872, -3.582520284599278, 0.05579994780694391, -1.1214993786352392], [0.005867930512651064, -2.0587360478784484, 0.016775348189058268, -0.31525838411485163], [-0.0016936594322846015, 1.306891607521136, -0.037656796264573564, 0.8433854759963907], [-0.007052951375198199, 3.439296316468572, -0.04163241700074802, 0.9099995356503956], [-0.009778769407161625, 3.2630499382981117, -0.02979979632517874, 0.48096641799867], [-0.06267914105580133, 1.860783223455087, -0.01672129990226008, -0.14867430994307357], [-0.032739645154161987, 0.11387160489277948, -0.02068442173453501, -0.3689674563530699], [-0.030929623155451967, -1.1458805686293303, -0.003955988433645375, -0.4471012305909745], [0.011738670464508579, -2.1551523136922253, -0.00891843029224517, -0.29572652134238175], [0.008804002848381435, -1.616364235269169, -0.006688822719183878, -0.22179489100678632], [-0.00759484998219726, -0.659220172132208, -0.010786615349261102, 0.005339330152355853], [-0.014126179161002473, 0.5696000511745166, -0.015092942560935099, 0.1084553975334315], [-0.009179629984408903, 1.8723464710026425, -0.005536750935238926, 0.24502066705268694], [-0.002011379664627651, 1.4036418056137818, 0.002728530839688813, 0.16423524001425885], [0.006361155123332515, 0.3731491609225784, -0.0010342191859534049, 0.11642815230478386], [0.006808930128297227, 0.12355070626670397, 0.004238183078538981, -0.049914058797933286], [0.005394877922861642, -1.0397310895965588, -0.009672455151280486, -0.13087743599964452], [0.002128346847089611, -0.8758775456395883, -0.010754249984098102, -0.10393476635532474], [0.0013274946084094652, -0.2767572110574742, -0.005668659726282784, -0.025134410772787195], [-0.006640307810408723, 0.4327727118287038, 0.002754985378446236, 0.04095049140471101], [-0.00869576940528383, 0.7742949261259754, -0.0007119221479701442, 0.049985526505363004], [-0.0030283085440272234, 0.5725751115955572, 0.00316334031417721, 0.13157842375701478], [-0.002082582275389101, 0.09151359844765924, -0.00036209584531239625, 0.07894090579989438], [0.0030885605386001117, -0.18697383246276816, -0.0016147572130544336, -0.005060387458089358], [0.0024990914996570733, -0.3841165319160011, -0.003217018365614354, -0.0434506686520277], [0.0020092161142218645, -0.32926935101852445, 0.002427143905507514, -0.08570915638493024], [0.004139572473575104, -0.10822087735367295, 0.0009583496868812642, -0.0641690155347897], [0.0011132330543417914, 0.066093156249211, 0.0033403147396813943, -0.008158602958608527], [-0.0016140029112185392, 0.1843937570337506, 0.00047888667005785163, 0.04352958214398575], [-0.0014977764613596882, 0.2533046792466242, -0.0002857865147630448, 0.012358764335650106], [-0.0012556900722646219, 0.12979708351929425, 0.002299471991629126, 0.02946227076054122], [-0.001240377982525147, -0.039415660002161665, 0.0031178467984273386, 0.01879777427688508], [-0.00043356471863013917, -0.11188765391875502, 0.0004040094646418687, -0.019174257356893272], [0.00015631639256870217, -0.09254079326066085, -0.002413538422881791, -0.022331344725403473], [0.0017989799583949776, -0.08655348707801834, -0.0053396609272980036, -0.0012906827170431727], [0.003297523452257703, -0.0284204760581206, -0.006907777854330626, 0.016652452314060796], [8.559985537571774e-05, -0.014209418677724506, 0.0005222842221571959, 0.021036417678232347], [-0.0007263326310391331, 0.017786644388615085, 0.006545914159326167, 0.009532953129291378], [0.0005442198793498741, 0.03999901229818595, 0.0058620224413566445, -0.015153730082117255], [-0.00047557304003194886, 0.025951228716542173, 0.001232941747571451, -0.025160947025077523], [-0.0001371758603274188, 0.01234887409557024, -0.0017709667466182001, 0.00267217259614045], [-0.0014351257163528858, 0.006903719377830355, -0.0012496499167292691, 0.024332549258208623], [-0.0006350684736920692, -5.664154525276517e-05, -0.006422087538818959, 0.023141423150848304], [-0.001310401389536124, -3.721889616793818e-05, -0.0077065056189053105, 0.02243395961277025], [-0.0020531485235216317, 0.0002656751023113413, -0.0032177608380393233, 0.015467361830532407], [-0.0008169487125414848, -0.006180161787758378, 0.0012614679830178048, 0.009107161624250522], [-0.0008278750158762886, -0.0060359699401324836, 0.0037365461257477016, -0.0063114809245486915], [-0.0006209062619072165, -0.0045269774550993624, 0.0028024095943107764, -0.004733610693411518], [-0.0006785307739092498, -0.0017679851802189358, 0.0008909654691546029, -0.006775557189099358], [-0.00036987695852398555, -0.0009853730300168552, -0.000885703797622132, -0.007532101592274552], [0.0001316235938455518, 0.0017778810255174998, -0.0035293011272273475, -0.0040748101271907144], [0.00036669037134376187, 0.003056676733706629, -0.0023471472586965234, 0.00598621120760736]], "position14": [[0.45923570204130265, -67.17959444846707, 0.3520012446797693, -2.0887672880222823], [0.3577656014028371, -66.48711890048514, 0.07305267250121084, -2.0266592419203375], [0.4911375308487502, -66.209123994574, 0.35969838531741494, -2.012522750932965], [0.4052134312622625, -56.997078366551015, 0.1716209131174644, -9.317656995997158], [0.49380335414416787, -34.931747646262124, 0.36941963241974685, -12.627560166270213], [0.4748944387101993, -15.117576453627382, 0.28712485322755876, -15.027731993307846], [0.47485243032545654, -0.6432527246068442, 0.4545087407503907, -16.49773350854739], [0.4561029839252128, -7.216477295081166, 0.34685434183959063, -17.693624215664656], [0.4476673687229421, -2.4106603684086316, 0.4512268067225831, -15.676540212396205], [0.445353142835939, -0.0856453612419914, 0.40451097634881705, -14.976578246285296], [0.4178181538369032, -0.9359139512209069, 0.482090948934748, -14.65325515090899], [0.3757880618036618, -2.027197873321639, 0.4621476233738042, -15.591102650344276], [0.4038622225709772, -2.6646928005809496, 0.4722783040862204, -14.294246435964638], [0.4088436370999924, -5.87709373256224, 0.36902116303255517, -12.48606542496188], [0.41336531769552276, -8.249675062296587, 0.22714151442274488, -11.870547557964116], [0.4166090020715546, -10.108579786491175, 0.11202245322469748, -11.241840980712736], [0.40976151876787925, -10.56430331194419, 0.08390723490426674, -10.494394132399075], [0.4011122656245563, -10.589487184579795, 0.11410999300055151, -10.525413699390983], [0.3814928194545875, -9.840387388436543, 0.1800875253678279, -10.945299473126632], [0.3695371365093907, -9.006317523694005, 0.2357607169622689, -11.511003210161814], [0.3521808099674085, -8.392859194605233, 0.2691237822226961, -11.485110732127307], [0.3412591258219336, -8.246659678486404, 0.2822390052164882, -11.097054302992003], [0.3349673869375537, -8.70761348868741, 0.27958975514087214, -10.911114101195857], [0.34279173058631573, -9.168536693567173, 0.25939078732340104, -10.696745297265789], [0.3516602174535962, -9.69362904863856, 0.2287543965805241, -10.804426745718876], [0.35725062584305145, -10.083432062621325, 0.20563966795020913, -10.861222072994881], [0.36173922510016665, -9.95838426359175, 0.19914067820596545, -10.825602715431891], [0.3610587108415982, -9.667936790979597, 0.2076267910240932, -10.748654101493182], [0.35396008318426864, -9.29583730561946, 0.2214133990988189, -10.574099888350393], [0.347680351617524, -9.014178289790872, 0.22992623476102256, -10.41079573291759], [0.34397544168701905, -8.963833989123888, 0.22435374205581451, -10.30063463938707], [0.34403010978791654, -9.066178577332014, 0.2175778482524769, -10.285462967638413], [0.345804772781843, -9.283723282888939, 0.20988297488631685, -10.379088611233708], [0.34725888413531275, -9.443251254440998, 0.20475355420765606, -10.451659465922749], [0.3476947827819721, -9.512006528239688, 0.20545806431259464, -10.468056749498638], [0.34743098906421305, -9.497561606606165, 0.2073476434376517, -10.458962909451804], [0.3463324116898402, -9.367421029482507, 0.20971922751547467, -10.41522170148715], [0.3454357794662724, -9.201691504290038, 0.2119176735741755, -10.382037704353499], [0.34516427931966254, -9.089868061462298, 0.2131066027864834, -10.371111664261923], [0.3452835359229043, -9.028297969468296, 0.21350153800373328, -10.374680337166746], [0.3461182539220702, -9.098143477501267, 0.21247140947563703, -10.431491855735421], [0.34664426374452073, -9.248405824363017, 0.2114678492573587, -10.461982664100235], [0.3468538504890658, -9.341841994275844, 0.21068470133810122, -10.451251029649844], [0.3464920990631921, -9.406015576014402, 0.2098047437280801, -10.444703049474395], [0.3458425285510251, -9.34414327838079, 0.20976955317809803, -10.417326102403107], [0.3454230702242907, -9.25815180595207, 0.21036689447984122, -10.404871560601066], [0.3451807105450785, -9.173408001442933, 0.211632112394371, -10.416708617499483], [0.34472035088431097, -9.133912310293459, 0.21235040067848904, -10.423713420097448], [0.3449327456953436, -9.083772447768544, 0.21295228016317133, -10.46536656023197], [0.34557559754253786, -9.044314304105134, 0.21295476383948514, -10.479177382812408], [0.3466637182705888, -9.076188700653775, 0.2132455194334002, -10.499098437432739], [0.34752463984660353, -9.105783190131584, 0.21319039652202362, -10.479933699963567], [0.3474689838813221, -9.159690589658574, 0.2117531960091546, -10.424863507369091], [0.3465442544613367, -9.215138765378416, 0.21062158002309564, -10.388971263662322], [0.3452208754189914, -9.249873007817037, 0.2096492682796486, -10.37079944348454], [0.3451183066326677, -9.226857321950689, 0.2097631879115996, -10.379674258146794], [0.34580474885313456, -9.179487091837665, 0.21092863379719032, -10.42484315969807], [0.345994238904412, -9.151663993513527, 0.2121003153771753, -10.465735012423478], [0.34574155394501344, -9.162239914370403, 0.2125709335093574, -10.476045182457465], [0.34576453122287554, -9.18409940523639, 0.21250571832731288, -10.474830221621925]], "velocity14": [[0.2439982620744804, 0.9233007306425635, 0.7665947770920266, 0.08281072813592627], [0.1829986965558603, 0.6924755479819226, 0.5749460828190199, 0.0621080461019447], [0.15109686774841263, 0.27799490591113973, 0.5672489421813742, 0.014136490987372612], [0.10364903788898731, 9.212045628022986, 0.4686807015651206, -7.305134245064194], [0.10098321459356961, 22.06533072028889, 0.45895945446278874, -3.309903170273054], [0.03130220714563279, 19.814171192634742, 0.3434555143526944, -2.400171827037634], [-4.2008384742751176e-05, 14.474323729020538, 0.2583664060220506, -1.4700015152395458], [-0.018749446400243727, 7.85973001968801, 0.1986369174100186, -1.195890707117265], [-0.008435615202270682, 4.805816926672534, 0.2019188514378263, 2.0170840032684505], [-0.0023142258870031103, 2.3250150071666402, 0.14426221692859986, 0.6999619661109092], [-0.027534988999035816, -0.8502685899789155, 0.11339807471643487, 0.32332309537630555], [-0.042030092033241394, -1.091283922100732, 0.055761427691447735, -0.9378474994352851], [0.028074160767315417, -0.6374949272593103, 0.010130680712416212, 1.2968562143796367], [0.004981414529015158, -3.21240093198129, -0.10325714105366524, 1.8081810110027567], [0.004521680595530365, -2.3725813297343477, -0.14187964860981028, 0.6155178669977642], [0.003243684376031851, -1.8589047241945882, -0.1151190611980474, 0.6287065772513798], [-0.006847483303675341, -0.4557235254530149, -0.028115218320430742, 0.7474468483136611], [-0.008649253143322943, -0.025183872635604614, 0.030202758096284765, -0.03101956699190908], [-0.019619446169968798, 0.7490997961432528, 0.0659775323672764, -0.4198857737356482], [-0.01195568294519685, 0.8340698647425377, 0.055673191594441014, -0.5657037370351822], [-0.01735632654198213, 0.6134583290887714, 0.03336306526042721, 0.02589247803450695], [-0.010921684145474958, 0.1461995161188286, 0.01311522299379211, 0.3880564291353046], [-0.0062917388843798825, -0.46095381020100606, -0.0026492500756160457, 0.1859402017961471], [0.007824343648762062, -0.4609232048797625, -0.02019896781747108, 0.21436880393006816], [0.008868486867280482, -0.5250923550713861, -0.030636390742876926, -0.10768144845308672], [0.0055904083894552595, -0.3898030139827655, -0.02311472863031497, -0.05679532727600427], [0.004488599257115207, 0.12504779902957616, -0.006498989744243674, 0.035619357562989444], [-0.0006805142585684688, 0.2904474726121516, 0.00848611281812774, 0.07694861393870892], [-0.007098627657329554, 0.37209948536013815, 0.013786608074725698, 0.17455421314278913], [-0.006279731566744647, 0.281659015828587, 0.008512835662203658, 0.16330415543280277], [-0.0037049099305049215, 0.050344300666983345, -0.005572492705208056, 0.11016109353051998], [5.466810089749977e-05, -0.10234458820812702, -0.006775893803337618, 0.015171671748657245], [0.0017746629939265049, -0.21754470555692468, -0.007694873366160046, -0.0936256435952947], [0.0014541113534697367, -0.1595279715520597, -0.005129420678660795, -0.07257085468904093], [0.0004358986466593098, -0.0687552737986901, 0.0007045101049385867, -0.016397283575890178], [-0.00026379371775904254, 0.014444921633521665, 0.0018895791250570508, 0.009093840046833123], [-0.001098577374372847, 0.13014057712365798, 0.002371584077822992, 0.043741207964655], [-0.0008966322235677926, 0.16572952519247014, 0.002198446058700834, 0.033183997133650556], [-0.0002715001466098892, 0.11182344282773962, 0.001188929212307908, 0.010926040091576713], [0.00011925660324174202, 0.06157009199400155, 0.00039493521724987034, -0.003568672904822179], [0.0008347179991659071, -0.06984550803297118, -0.0010301285280962563, -0.05681151856867657], [0.0005260098224505634, -0.1502623468617493, -0.001003560218278319, -0.030490808364814194], [0.00020958674454507164, -0.09343616991282719, -0.0007831479192574875, 0.010731634450390926], [-0.0003617514258737118, -0.06417358173855728, -0.0008799576100211163, 0.006547980175449608], [-0.0006495705121670314, 0.06187229763361306, -3.5190549982069266e-05, 0.027376947071287037], [-0.0004194583267344036, 0.08599147242871957, 0.0005973413017431922, 0.012454541802040926], [-0.00024235967921219488, 0.08474380450913635, 0.0012652179145297684, -0.011837056898415998], [-0.0004603596607675068, 0.039495691149473516, 0.0007182882841180481, -0.007004802597964703], [0.00021239481103264285, 0.05013986252491466, 0.0006018794846822863, -0.04165314013452249], [0.0006428518471942689, 0.03945814366340953, 2.483676313816541e-06, -0.013810822580436526], [0.0010881207280509244, -0.031874396548641305, 0.0002907555939150516, -0.019921054620330787], [0.0008609215760147555, -0.029594489477808628, -5.5122911376562385e-05, 0.019164737469172115], [-5.565596528147145e-05, -0.05390739952698996, -0.001437200512869021, 0.05507019259447611], [-0.0009247294199853758, -0.05544817571984267, -0.0011316159860589635, 0.0358922437067695], [-0.0013233790423452885, -0.034734242438620486, -0.000972311743447026, 0.01817182017778252], [-0.00010256878632371351, 0.02301568586634765, 0.0001139196319509862, -0.008874814662254845], [0.0006864422204668501, 0.047370230113024575, 0.0011654458855907318, -0.04516890155127751], [0.0001894900512774391, 0.027823098324137305, 0.001171681579984973, -0.04089185272540773], [-0.0002526849593985457, -0.010575920856876742, 0.0004706181321820954, -0.010310170033986515], [2.2977277862105646e-05, -0.021859490865987253, -6.521518204452952e-05, 0.0012149608355398796]], "position15": [[0.22642923109950452, -67.34204019070557, 0.12176433647306234, -62.20957520531278], [0.15005318601225437, -61.50588946243658, 0.3258647379452895, -61.335463238622516], [0.29646520019228273, -52.583175601368836, 0.48797027014118555, -60.012058304975454], [0.25761854409939844, -42.92673100733593, 0.3725717228645473, -58.508691141834205], [0.3685119143499622, -35.99032884254949, 0.49391632121405077, -57.177822917497], [0.3523047053572801, -25.00315855229695, 0.46311660197343874, -53.611133766412536], [0.4164260022321489, -16.757750897138443, 0.49333870770390503, -39.39947709106809], [0.40463369169689645, -11.98686519487738, 0.491162403170171, -24.42762453488462], [0.4373102614154153, -5.567843967226816, 0.4998435444637733, -11.566622698675845], [0.44507667368553416, -5.058079764219965, 0.4500814331263762, -6.881890343882916], [0.44924829213151973, -5.831457373144344, 0.4345992018588376, -6.585958113480693], [0.4787275678738854, -9.553193800068637, 0.3963585855073704, -14.47924591062812], [0.4754840710998467, -12.356135321841908, 0.34380575061979013, -20.2562617722298], [0.480763042749195, -12.342319461656508, 0.2666068888994012, -22.60328830369356], [0.48805517701972284, -11.5900810198849, 0.24855558727492386, -21.559895019196745], [0.4888182284736971, -10.67867560374121, 0.3063020853234827, -16.685106883625153], [0.4697798720821792, -9.52989092691985, 0.3430871663854128, -10.130768428029393], [0.4245007529745529, -9.01412216612535, 0.3463731372188934, -6.058187447729021], [0.3813469599152627, -8.80074558133913, 0.35146084982194753, -6.5057072518505334], [0.3414755768277973, -8.812797085295283, 0.3155903953027802, -10.591779443519975], [0.34853930641479025, -9.089668248506774, 0.2927265525851718, -14.96600960164394], [0.3537932961012318, -9.2892912155428, 0.2531383265792867, -17.301240835693623], [0.35533011713741497, -9.345219574824757, 0.22607776336450855, -17.42403597312166], [0.35953068861711734, -9.545941820025194, 0.2438524581356394, -15.271398058934968], [0.3590295736978968, -9.701278192757274, 0.259766708115857, -13.071580468954496], [0.3583075098156607, -9.688108676573744, 0.2712626322976541, -10.387981494844144], [0.35454523191386556, -9.514632178845476, 0.27686922936974495, -9.534518511852044], [0.35339683120987975, -9.225783924226702, 0.25846811671444936, -9.550088376728148], [0.351783303143183, -9.140064572848061, 0.23759232608450595, -10.152147841214322], [0.3517683437688576, -9.123934123865606, 0.22624052534116726, -10.961829271331297], [0.3512654118674254, -9.166786292678509, 0.21541390528319118, -11.524867680685222], [0.3491437020822229, -9.203231797707026, 0.2060946547742812, -11.284099208470723], [0.3480630224000315, -9.204985183819442, 0.20209627956291337, -10.65484996658461], [0.3475899574289441, -9.18831309893362, 0.20891226056034787, -10.203130138202495], [0.3472316317700416, -9.177207500885912, 0.21762455280948573, -10.101996690594046], [0.3469698149020878, -9.172242914224896, 0.22355401396401475, -10.170815293517018], [0.3475735785691729, -9.182336188357894, 0.2255497442363015, -10.356783028355967], [0.3479916551810792, -9.185277656276128, 0.22455746752870126, -10.750002043141599], [0.3479487117165043, -9.193207274194197, 0.21865907628742642, -10.931946729257925], [0.34739939498105626, -9.20336179181215, 0.21414216653094287, -10.908962691372503], [0.3469223836019133, -9.202836029267608, 0.21370215402762452, -10.715164428986022], [0.3467144975027321, -9.190894461185206, 0.21408652869603978, -10.550965352666767], [0.34655840240473446, -9.172529698682133, 0.21822261967865825, -10.412891767867174], [0.34654249460558045, -9.15913792203345, 0.22102425666828313, -10.34089959127006], [0.3468484933510181, -9.151109592053938, 0.22197470211612166, -10.314468462935187], [0.3469013906510434, -9.159489322726282, 0.22121063669881022, -10.433274247520576], [0.3469716063759045, -9.173656370049528, 0.22054842422424045, -10.526698657690451], [0.34717099367346765, -9.18583003381659, 0.22047789646212995, -10.618478041066828], [0.34731104010127994, -9.134466534899486, 0.21894112889189, -10.676512861969126], [0.34735627636389255, -9.08794276274548, 0.21730012029279375, -10.676977808706186], [0.347254269747423, -9.081045547635384, 0.21678436305750615, -10.630742983157798], [0.3471275848216228, -9.072719207112833, 0.21657437807333457, -10.578945243289125], [0.34702942689494404, -9.071418944172356, 0.21589631285685432, -10.542211836088036], [0.34699885713232503, -9.091833430686002, 0.2161640689742349, -10.54309161152572], [0.347033892974062, -9.129743848476027, 0.21648425781088676, -10.561098928571347], [0.3470959022229586, -9.131863956810834, 0.21570062113576774, -10.57485845267], [0.3465745864990306, -9.141987545258193, 0.21392979965864148, -10.576011720394202], [0.3464461104158383, -9.143561820595496, 0.21351717972986636, -10.568247026829503], [0.3465159996559341, -9.120745184318777, 0.21412842839776317, -10.560418155224534], [0.3467851659257232, -9.091905834122285, 0.214824256611464, -10.554697534614776]], "velocity15": [[0.774594168222399, 0.0830396349331467, 0.22142562151835843, 0.7826845257089844], [0.6235175828882411, 5.836150728268999, 0.20410040147222716, 0.8741119666902677], [0.5534816137954629, 8.922713861067741, 0.18616499191352498, 1.3234049336470632], [0.44591625570831883, 9.656444594032909, 0.13945800699426716, 1.5033671631412497], [0.3738695415506394, 6.936402164786442, 0.12134459834950347, 1.3308682243372114], [0.27918338029275774, 10.98717029025254, 0.04296707681251047, 3.5666891510844643], [0.23126929241057098, 8.245407655158504, 0.0302221057304663, 14.211656675344443], [0.17894030607095465, 4.770885702261063, 0.015498889125923974, 14.971852556183471], [0.15805604688768826, 6.419021227650564, 0.008994052366055634, 12.861001836208777], [0.11761306489905059, 0.5097642030068514, -0.04976211133739711, 4.684732354792929], [0.10567503418294608, -0.7733776089243793, -0.01548223126753863, 0.2959322304022234], [0.07202413999459484, -3.7217364269242936, -0.038240616351467194, -7.893287797147425], [0.04578836102626792, -2.8029415217732714, -0.05255283488758026, -5.7770158616016785], [0.005278971649348305, 0.013815860185400375, -0.0771988617203889, -2.347026531463761], [0.007292134270527837, 0.7522384417716079, -0.018051301624477354, 1.043393284496815], [0.0007630514539742556, 0.9114054161436905, 0.05774649804855881, 4.874788135571592], [-0.01903835639151791, 1.1487846768213603, 0.03678508106193011, 6.55433845559576], [-0.04527911910762626, 0.5157687607944993, 0.0032859708334805823, 4.072580980300372], [-0.04315379305929026, 0.2133765847862204, 0.005087712603054139, -0.4475198041215124], [-0.03987138308746539, -0.012051503956152135, -0.0358704545191673, -4.086072191669442], [0.00706372958699297, -0.27687116321149047, -0.022863842717608447, -4.374230158123964], [0.005253989686441553, -0.19962296703602578, -0.03958822600588509, -2.335231234049682], [0.0015368210361832058, -0.055928359281956885, -0.027060563214778142, -0.12279513742803871], [0.004200571479702368, -0.20072224520043608, 0.01777469477113086, 2.1526379141866925], [-0.0005011149192205766, -0.15533637273207984, 0.01591424998021757, 2.199817589980473], [-0.0007220638822360908, 0.01316951618352942, 0.011495924181797122, 2.683598974110352], [-0.0037622779017950953, 0.17347649772826818, 0.005606597072090823, 0.8534629829921005], [-0.001148400703985804, 0.2888482546187746, -0.018401112655295586, -0.015569864876103373], [-0.0016135280666967136, 0.085719351378641, -0.02087579062994342, -0.6020594644861753], [-1.495937432535819e-05, 0.016130448982455293, -0.011351800743338691, -0.8096814301169748], [-0.0005029319014322427, -0.04285216881290282, -0.010826620057976076, -0.5630384093539258], [-0.002121709785202462, -0.036445505028516886, -0.009319250508909964, 0.24076847221450007], [-0.0010806796821913956, -0.0017533861124160266, -0.003998375211367838, 0.6292492418861121], [-0.00047306497108737423, 0.016672084885821996, 0.006815980997434497, 0.4517198283821159], [-0.00035832565890245473, 0.0111055980477082, 0.008712292249137846, 0.10113344760844968], [-0.00026181686795383196, 0.004964586661015562, 0.005929461154529039, -0.06881860292297234], [0.0006037636670851415, -0.010093274132998948, 0.00199573027228674, -0.1859677348389484], [0.0004180766119062745, -0.0029414679182343468, -0.0009922767076002358, -0.3932190147856326], [-4.294346457491552e-05, -0.007929617918069069, -0.0058983912412748345, -0.1819446861163262], [-0.000549316735448068, -0.01015451761795161, -0.004516909756483568, 0.022984037885422873], [-0.0004770113791429461, 0.0005257625445403455, -0.00044001250331834933, 0.1937982623864823], [-0.00020788609918119427, 0.011941568082402453, 0.0003843746684152475, 0.16419907631925437], [-0.00015609509799761396, 0.018364762503073003, 0.004136090982618481, 0.1380735847995915], [-1.5907799154004563e-05, 0.013391776648683129, 0.0028016369896248887, 0.0719921765971134], [0.00030599874543764367, 0.008028329979511976, 0.0009504454478385426, 0.026431128334874033], [5.289730002534516e-05, -0.00837973067234277, -0.0007640654173114367, -0.11880578458538824], [7.021572486108852e-05, -0.014167047323245719, -0.0006622124745697575, -0.09342441016987635], [0.00019938729756314256, -0.012173663767060689, -7.052776211050944e-05, -0.09177938337637676], [0.0001400464278122988, 0.05136349891710425, -0.0015367675702399623, -0.05803482090229811], [4.523626261258492e-05, 0.04652377215400658, -0.0016410085990962407, -0.0004649467370589702], [-0.00010200661646952338, 0.006897215110095761, -0.0005157572352876079, 0.04623482554838767], [-0.00012668492580021406, 0.008326340522550862, -0.0002099849841715693, 0.05179773986867315], [-9.815792667879036e-05, 0.0013002629404774832, -0.0006780652164802621, 0.036733407201089564], [-3.056976261899194e-05, -0.020414486513645146, 0.0002677561173805728, -0.0008797754376831781], [3.5035841736977726e-05, -0.03791041779002424, 0.000320188836651869, -0.01800731704562756], [6.200924889661935e-05, -0.0021201083348072886, -0.0007836366751190114, -0.01375952409865276], [-0.0005213157239279955, -0.010123588447359127, -0.0017708214771262627, -0.001153267724202777], [-0.00012847608319232156, -0.0015742753373024932, -0.0004126199287751167, 0.007764693564699637], [6.98892400958348e-05, 0.022816636276719322, 0.0006112486678967962, 0.007828871604969765], [0.00026916626978911395, 0.028839350196492045, 0.0006958282137008529, 0.005720620609756975]], "position16": [[0.05614499588557764, -8.038201039128637, 0.23933421666798954, -8.278489788366457], [0.23291807516526386, -13.031600004160579, 0.10912102360035769, -9.944497406461242], [0.3654978846250285, -16.776649227934534, 0.40222040660090275, -11.194003120032331], [0.3845687090391511, -18.775660563837754, 0.366890790038506, -11.72487288828567], [0.39887182734974297, -20.274919065765168, 0.45994260744105064, -12.123025214475675], [0.4043795705550948, -20.64081841484334, 0.4616685535522216, -12.234007322207205], [0.39624482454777016, -20.118462595546877, 0.4663420308828168, -12.083097855033422], [0.3816452273504137, -18.95466485033847, 0.397682936926139, -11.750649220823972], [0.4022192893999919, -16.786396491104732, 0.33928285699476246, -11.0854315687678], [0.42012428555896814, -13.018119100713893, 0.30348309650886723, -10.342744880195216], [0.45676523350367276, -9.694407393450563, 0.27788854259175816, -9.781023248948275], [0.48424594446220126, -7.201623613003065, 0.2586926271539263, -9.359732025513068], [0.4993505646787656, -6.823198083902442, 0.25483372144259775, -9.3671004065755], [0.4917462167391011, -6.969565790015686, 0.2402789723711684, -9.81372148307828], [0.4214952733718282, -7.606377949204281, 0.2229735409771605, -10.246907966555037], [0.3563770503515994, -8.23486852805066, 0.20532659481429727, -10.654756883178587], [0.31097700645218374, -8.821663837569726, 0.19902415264880285, -10.826324519615415], [0.3366303209809194, -9.277949677396336, 0.19943395561245125, -10.882130432795286], [0.3952510347716471, -8.901035605320567, 0.2076511213040576, -10.826637546453913], [0.4409013242838722, -8.609236402464626, 0.2142619092774676, -10.4977479845698], [0.45151566617594774, -8.21287709325997, 0.21372612846951672, -10.248593005522517], [0.4506990740794306, -8.032059514479698, 0.21366180954078284, -10.08331989700507], [0.4362223287221584, -7.933140524026486, 0.2136243809894649, -10.121515154872277], [0.404267847037488, -7.809268350105003, 0.21295596855196566, -10.177450103156271], [0.368671094233852, -8.18584551785779, 0.2111699055235136, -10.307637516708304], [0.3530568154103688, -8.736109263828194, 0.2092600648168083, -10.413904342462663], [0.3430201922971786, -9.184980339549563, 0.2073997568216678, -10.42896087741275], [0.33549272496228594, -9.52163364634059, 0.20600452582531242, -10.440253278625315], [0.3325055033708977, -9.587520012793501, 0.20564231600418958, -10.442641071385692], [0.3353986771704217, -9.444471553307219, 0.20622309385020346, -10.436754964813405], [0.34300817473924294, -9.207171655658767, 0.20724519734449454, -10.429796721843337], [0.34872056388131073, -9.022503513684345, 0.20809077154199937, -10.424102909566349], [0.3492587372278796, -8.906477496558695, 0.2086131536953526, -10.422507504810246], [0.3476128428926598, -9.057867354056178, 0.20909994137927895, -10.420487552427458], [0.3458564677273794, -9.239123844204759, 0.208930397417731, -10.417976754192333], [0.3436219259349756, -9.348009017668037, 0.20979879523305142, -10.417221867255815], [0.341962004757491, -9.38752801305541, 0.21044607458610853, -10.420829700017384], [0.34253775231248407, -9.306968319191947, 0.21157165797123131, -10.423908087797576], [0.34397396989375384, -9.170621012928468, 0.2122605621571197, -10.42685271231251], [0.34504534349494165, -9.083624899930955, 0.21110749424676295, -10.427784843453596], [0.3459627035355528, -9.022133519809925, 0.20962411637714645, -10.480192650016736], [0.3462950660400102, -9.01262196031825, 0.20893695201919546, -10.52978203937937], [0.34574910736811487, -9.01876443663854, 0.208958943661228, -10.56030698504402], [0.3451851562854389, -9.05006178273596, 0.21064631694574024, -10.552825288340728], [0.34475942364809004, -9.090099884504754, 0.21221068679708138, -10.51311052542231], [0.34419144426205045, -9.152743049527361, 0.21234365516334266, -10.487739680579915], [0.3440209423020588, -9.20460508126063, 0.21041527319488665, -10.445631058575554], [0.3438930658320651, -9.243501605060581, 0.20896898671854464, -10.414049592072283], [0.343878071627687, -9.259567860762084, 0.2085505524494472, -10.393601706672886], [0.34392196030733624, -9.247902472316419, 0.20884132586525284, -10.395459749199496], [0.34399736350177756, -9.222959648598085, 0.20978689904280695, -10.437077459307961], [0.3440629419334666, -9.198264986024247, 0.21059920001398805, -10.47523432402332], [0.34409465697757063, -9.181673389069825, 0.2111042275761951, -10.491151984257595], [0.3440964469988218, -9.174953931545737, 0.21113460168188408, -10.488283340520143], [0.3435656346014834, -9.193951875624439, 0.21103627514389606, -10.467944583936683], [0.3433466672041711, -9.218098498368596, 0.21099317293550257, -10.448644959833198], [0.3433156775858354, -9.23498249835999, 0.21090593636138316, -10.43416631293312], [0.34334676786352647, -9.239643030823085, 0.2108178374113777, -10.427690239211291], [0.3428890075537733, -9.247613104712597, 0.21103349092309512, -10.429806193588888], [0.3424033152860499, -9.257930163553098, 0.21129208547462083, -10.453085350046775]], "velocity16": [[0.1287469790643535, 0.3857449423300213, 0.8602051861177311, 0.7172540424606916], [0.17677307927968622, -4.9933989650319415, 0.6515447597316528, -1.6660076180947847], [0.13257980945976466, -3.745049223773956, 0.4886585697987396, -1.2495057135710885], [0.01907082441412255, -1.999011335903219, 0.23088880336059123, -0.5308697682533386], [0.014303118310591912, -1.4992585019274143, 0.1731666025204434, -0.39815232619000396], [0.005507743205351858, -0.3658993490781721, 0.07838883900672775, -0.1109821077315308], [-0.008134746007324688, 0.5223558192964648, 0.004673477330595182, 0.150909467173782], [-0.014599597197356467, 1.163797745208406, -0.0686590939566778, 0.3324486342094506], [0.020574062049578234, 2.168268359233738, -0.05840007993137655, 0.6652176520561712], [0.017904996158976248, 3.7682773903908386, -0.03579976048589523, 0.7426866885725852], [0.03664094794470463, 3.32371170726333, -0.025594553917109096, 0.5617216312469409], [0.02748071095852847, 2.4927837804474975, -0.01919591543783182, 0.42129122343520564], [0.01640349085903315, 0.37842552910062266, -0.0038589057113285865, -0.007368381062430485], [-0.007604347939664494, -0.1463677061132439, -0.014554749071429339, -0.44662107650278215], [-0.07025094336727296, -0.6368121591885947, -0.017305431394007906, -0.43318648347675626], [-0.0651182230202288, -0.6284905788463797, -0.017646946162863227, -0.40784891662355], [-0.045400043899415654, -0.5867953095190663, -0.006302442165494418, -0.17156763643682818], [0.025653314528735656, -0.4562858398266099, 0.0004098029636483845, -0.055805913179870006], [0.05862071379072769, 0.37691407207576866, 0.008217165691606342, 0.055492886341373046], [0.04565028951222511, 0.29179920285594163, 0.006610787973410003, 0.32888956188411295], [0.010614341892075572, 0.39635930920465623, -0.0005357808079508941, 0.2491549790472838], [-0.0008165920965171195, 0.180817578780271, -6.431892873386916e-05, 0.16527310851744678], [-0.014476745357272247, 0.09891899045321217, -3.742855131794874e-05, -0.03819525786720626], [-0.03195448168467034, 0.12387217392148328, -0.000668412437499236, -0.055934948283994465], [-0.03559675280363598, -0.3765771677527862, -0.0017860630284520474, -0.13018741355203214], [-0.01561427882348322, -0.5502637459704041, -0.0019098407067053025, -0.10626682575435847], [-0.010036623113190219, -0.4488710757213694, -0.0018603079951405104, -0.015056534950086891], [-0.007527467334892664, -0.33665330679102706, -0.0013952309963553829, -0.011292401212565167], [-0.0029872215913882673, -0.06588636645291224, -0.00036220982112284626, -0.00238779276037625], [0.002893173799524029, 0.1430484594862816, 0.0005807778460138878, 0.005886106572286991], [0.007609497568821219, 0.23729989764845233, 0.0010221034942910876, 0.006958242970068727], [0.005712389142067801, 0.18466814197442116, 0.0008455741975048429, 0.005693812276987164], [0.0005381733465688551, 0.11602601712564913, 0.0005223821533532418, 0.001595404756102676], [-0.0016458943352197527, -0.15138985749748257, 0.00048678768392634094, 0.0020199523827884184], [-0.0017563751652804474, -0.18125649014858103, -0.00016954396154795072, 0.002510798235125208], [-0.002234541792403813, -0.10888517346327842, 0.0008683978153204042, 0.0007548869365182488], [-0.0016599211774846023, -0.039518995387373745, 0.0006472793530571081, -0.0036078327615695583], [0.0005757475549930562, 0.08055969386346407, 0.0011255833851227842, -0.0030783877801923054], [0.0014362175812697444, 0.13634730626347896, 0.0006889041858883694, -0.002944624514933874], [0.0010713736011877853, 0.08699611299751363, -0.0011530679103567408, -0.0009321311410866004], [0.0009173600406111328, 0.06149138012103052, -0.0014833778696165117, -0.05240780656314021], [0.000332362504457369, 0.009511559491675866, -0.000687164357950995, -0.04958938936263439], [-0.0005459586718953254, -0.006142476320290136, 2.1991642032550022e-05, -0.030524945664649975], [-0.0005639510826760102, -0.03129734609742053, 0.0016873732845122528, 0.007481696703292769], [-0.00042573263734882715, -0.04003810176879388, 0.001564369851341152, 0.03971476291841875], [-0.0005679793860395872, -0.06264316502260733, 0.00013296836626129475, 0.025370844842393738], [-0.00017050195999162231, -0.05186203173326861, -0.0019283819684560223, 0.042108622004361294], [-0.00012787646999371674, -0.038896523799951455, -0.0014462864763420168, 0.03158146650327097], [-1.4994204378083954e-05, -0.01606625570150274, -0.00041843426909744005, 0.020447885399397403], [4.388867964923465e-05, 0.011665388445665135, 0.00029077341580562347, -0.00185804252660989], [7.540319444132564e-05, 0.024942823718333305, 0.0009455731775541182, -0.041617710108464614], [6.557843168901398e-05, 0.024694662573837747, 0.0008123009711810875, -0.03815686471535964], [3.1715044104033716e-05, 0.016591596954421268, 0.000505027562207043, -0.015917660234273552], [1.7900212511589982e-06, 0.006719457524088142, 3.0374105688975696e-05, 0.0028686437374517773], [-0.0005308123973383547, -0.018997944078701937, -9.832653798801328e-05, 0.02033875658345987], [-0.00021896739731233362, -0.024146622744156104, -4.3102208393485894e-05, 0.019299624103485315], [-3.098961833567009e-05, -0.016883999991395095, -8.723657411940333e-05, 0.014478646900076518], [3.1090277691063505e-05, -0.004660532463095146, -8.80989500054788e-05, 0.00647607372183007], [-0.00045776030975317665, -0.0079700738895124, 0.00021565351171742522, -0.0021159543775979015], [-0.0004856922677233629, -0.010317058840501428, 0.00025859455152571194, -0.023279156457887508]], "position17": [[0.36250643878255034, -92.26321327062624, 0.10180087134661098, -30.18449721853861], [0.4467782858920696, -88.6589696218256, 0.26902535058105925, -29.302665951880236], [0.486588224219645, -85.35953932017215, 0.2231605113318953, -27.97677929192467], [0.4743307232116699, -83.08334708689895, 0.34937957727901714, -25.899539896772602], [0.4921968106000014, -78.917221083896, 0.3279207154684163, -22.447937031874428], [0.4910964811547276, -78.7461056347347, 0.4241214775717015, -20.525299118685687], [0.4980477961013048, -63.193314060506005, 0.38762135581915924, -19.052530127748856], [0.45725971858763276, -36.57162676734602, 0.4748290494995199, -15.278977042980673], [0.424991704363467, -13.944165904929505, 0.459850001617621, -10.949160254770774], [0.4011824304497819, -3.3933022603968794, 0.4952078048522882, -7.5281271184189205], [0.39007222525906043, -6.36767985276289, 0.48317819943554485, -5.530408438349664], [0.4160816461209943, -0.7984361586581041, 0.4473451304167023, -6.569850109259844], [0.4391645704364553, -0.9065715228367459, 0.4008881763535558, -10.455455370205213], [0.4206519621111584, -4.202654182220402, 0.3559353620657553, -13.520978420521924], [0.42713521024205636, -7.111805597359703, 0.2959952229724728, -15.55724509862003], [0.43064778324663394, -8.267761108531403, 0.24828305605531426, -14.890874515967672], [0.43141637409263006, -7.744175652708853, 0.21187740628652793, -11.98694501063912], [0.42401356016905095, -7.110508273149455, 0.1919306245973038, -9.585777969384264], [0.4108737684572775, -5.560760626690662, 0.2408962579051157, -9.794892695889807], [0.38087369557578593, -5.126454747697586, 0.2786683100496373, -11.62138369526185], [0.37558881888138196, -4.578623653871407, 0.2991822556059895, -13.445673247568994], [0.39039427810605204, -4.563357866159136, 0.2958786335667956, -13.737737891267702], [0.3979772558849481, -6.819840938772556, 0.28594429516056274, -13.34750345537018], [0.3874614423075417, -8.728283002901152, 0.28163264768356583, -11.971193560048631], [0.3680319616406147, -9.241826143137315, 0.2798499735402786, -10.490003197801876], [0.34780599851953226, -9.44377895585351, 0.2683338390780728, -9.479647498544619], [0.33720994820903727, -9.406814480481716, 0.24515440220987186, -9.565228423547879], [0.34426249332354153, -7.441366934801627, 0.2248855660144889, -10.733620679587013], [0.35629444091173235, -5.359423089626194, 0.21332799930328844, -11.57933255377632], [0.3710343962611402, -5.293631984792903, 0.21805339028515391, -12.567508052867137], [0.37865160390098146, -6.300426033038747, 0.21984841617205442, -12.823569466616974], [0.38171931316139696, -7.016384995372603, 0.21705714119939779, -12.62351249372034], [0.37922703511190164, -8.011918485162695, 0.21477263630431928, -11.82371124323133], [0.36584891763705474, -8.667188936793778, 0.21105482796475672, -11.02717650194722], [0.3562475104502974, -8.857098738186167, 0.20970109567729314, -10.904391779582363], [0.35136340599123056, -8.890923190667952, 0.21108204805615, -11.377893093546202], [0.34928700651467365, -8.830856036014193, 0.2142671004157079, -11.938863052920945], [0.35124786946341496, -8.093049289447235, 0.21718306252699346, -12.03462994494542], [0.35965767888200767, -7.386906711962377, 0.21749370441035318, -11.722730047181335], [0.3609976443339277, -7.467797797541152, 0.2174217052580834, -11.186310837213036], [0.3591208835439399, -7.782921086557706, 0.21689194907520848, -10.62810971641606], [0.35675586250624686, -8.00927988452174, 0.21585782912664148, -10.261961496535848], [0.3519341770143538, -8.339009619271058, 0.21523407186494017, -10.49032711850167], [0.3477003159661428, -8.74595884073206, 0.21464243871137242, -10.694767888258733], [0.3468656316748337, -9.053011671061013, 0.21453479431575098, -11.026831479687905], [0.348102938423646, -8.808172765938822, 0.21523749592454042, -11.343828960327505], [0.3491257427595053, -8.27272134730463, 0.21620241526619735, -11.42720294379341], [0.3490438266331745, -7.90840421546055, 0.21624286021109113, -11.232993837436519], [0.34825187032769245, -7.768590748049623, 0.21616135662727542, -10.85186178682935], [0.34784371984480184, -8.377900707152255, 0.215346325201796, -10.617955920835831], [0.3476949301789858, -8.86473262401754, 0.21470103588131523, -10.671028167395734], [0.3478793210396316, -9.017067581025561, 0.21445010892091815, -11.005860207134775], [0.34815283726577706, -8.83741646655755, 0.214085114566157, -11.202532721938717], [0.34820945797422226, -8.65907328222183, 0.2139906205938321, -11.149047353837561], [0.34813741688590755, -8.685669367572407, 0.21390217520306962, -10.885089891937783], [0.3478926869033767, -8.825739010768643, 0.2138470821254152, -10.684036101067802], [0.34773991789622594, -9.001409541894713, 0.21384911258485959, -10.558486161321994], [0.34745553828249165, -9.100085218634671, 0.21388236975497943, -10.478842354425616], [0.3471147437705749, -9.113917931177413, 0.213910834670647, -10.539006606214109], [0.34685904797539246, -9.097307720703057, 0.21393571992367874, -10.584948409664975]], "velocity17": [[0.10705351396301899, 0.3245834987847248, 0.7885049609195338, 0.4784376294512701], [0.08427184710951924, 3.6042436488006357, 0.6291737780723298, 0.8818312666583721], [0.0666334898882854, 3.2994303016534547, 0.5078141380870455, 1.325886659955565], [0.03908105256868506, 2.2761922332731865, 0.42745991138908757, 2.0772393951520685], [0.03347246618832862, 4.16612600300296, 0.3226997072525665, 3.451602864898175], [0.016706708245270985, 0.17111544916129562, 0.2479578069598822, 1.922637913188741], [0.006951314946577189, 15.552791574228701, 0.18825716660913921, 1.4727689909368311], [-0.040788077513672034, 26.62168729315999, 0.1375495946813209, 3.773553084768183], [-0.03226801422416574, 22.627460862416513, 0.06532094888285916, 4.3298167882098975], [-0.023809273913685067, 17.337468165326385, 0.04494219353009081, 3.4210331363518542], [-0.011110205190721452, 9.76098211315977, 0.021613995712166954, 1.9977186800692563], [0.02600942086193387, 5.569243694104786, -0.03583306901884252, -1.0394416709101797], [0.02308292431546101, -0.10813536417864178, -0.04645695406314654, -3.8856052609453697], [-0.0185126083252969, -3.2960826593836563, -0.04495281428780046, -3.065523050316712], [0.006483248130897935, -2.909151415139301, -0.05994013909328248, -2.036266678098105], [0.0035125730045775547, -1.1559555111717001, -0.04771216691715857, 0.6663705826523576], [0.0007685908459961442, 0.5235854558225491, -0.03640564976878633, 2.9039295053285517], [-0.007402813923579086, 0.6336673795593979, -0.01994678168922412, 2.401167041254856], [-0.013139791711773433, 1.549747646458793, 0.048965633307811895, -0.20911472650554308], [-0.030000072881491605, 0.43430587899307627, 0.03777205214452159, -1.826490999372043], [-0.005284876694403983, 0.547831093826179, 0.020513945556352175, -1.8242895523071438], [0.014805459224670105, 0.015265787712271106, -0.0033036220391939007, -0.2920646436987093], [0.007582977778896069, -2.256483072613419, -0.009934338406232878, 0.3902344358975214], [-0.010515813577406363, -1.9084420641285966, -0.004311647476996932, 1.3763098953215498], [-0.019429480666927013, -0.5135431402361629, -0.001782674143287271, 1.4811903622467542], [-0.020225963121082456, -0.20195281271619497, -0.011516134462205785, 1.010355699257257], [-0.01059605031049501, 0.03696447537179501, -0.023179436868200936, -0.0855809250032592], [0.0070525451145042415, 1.9654475456800893, -0.02026883619538298, -1.168392256039133], [0.012031947588190824, 2.081943845175432, -0.011557566711200458, -0.845711874189308], [0.014739955349407852, 0.06579110483329109, 0.004725390981865473, -0.9881754990908167], [0.007617207639841229, -1.0067940482458435, 0.0017950258869005138, -0.2560614137498372], [0.0030677092604154688, -0.7159589623338564, -0.0027912749726566257, 0.20005697289663374], [-0.002492278049495286, -0.9955334897900912, -0.0022845048950785158, 0.79980125048901], [-0.01337811747484693, -0.655270451631083, -0.0037178083395625512, 0.7965347412841095], [-0.009601407186757326, -0.1899098013923897, -0.0013537322874635762, 0.12278472236485703], [-0.004884104459066832, -0.03382445248178491, 0.0013809523788568452, -0.47350131396383793], [-0.002076399476556896, 0.06006715465375831, 0.003185052359557915, -0.5609699593747426], [0.001960862948741318, 0.7378067465669579, 0.002915962111285565, -0.09576689202447453], [0.008409809418592705, 0.7061425774848578, 0.00031064188335971324, 0.3118998977640849], [0.0013399654519200685, -0.08089108557877522, -7.199915226977714e-05, 0.5364192099682988], [-0.0018767607899878478, -0.31512328901655373, -0.0005297561828749261, 0.5582011207969759], [-0.002365021037693027, -0.22635879796403427, -0.0010341199485669923, 0.36614821988021], [-0.004821685491893037, -0.3297297347493171, -0.0006237572617013085, -0.22836562196582189], [-0.004233861048211014, -0.40694922146100154, -0.0005916331535677607, -0.20444076975706413], [-0.0008346842913091348, -0.3070528303289534, -0.0001076443956214507, -0.33206359142917213], [0.0012373067488122605, 0.24483890512219034, 0.0007027016087894297, -0.3169974806396006], [0.0010228043358593518, 0.5354514186341928, 0.0009649193416569341, -0.08337398346590646], [-8.191612633082093e-05, 0.3643171318440805, 4.0444944893788587e-05, 0.19420910635689242], [-0.0007919563054820928, 0.1398134674109267, -8.150358381568863e-05, 0.3811320506071688], [-0.00040815048289059245, -0.6093099591026324, -0.0008150314254794346, 0.23390586599351812], [-0.00014878966581607328, -0.48683191686528404, -0.0006452893204807867, -0.05307224655990425], [0.00018439086064581648, -0.15233495700802185, -0.00025092696039708543, -0.3348320397390408], [0.00027351622614546527, 0.1796511144680111, -0.00036499435476113106, -0.19667251480394063], [5.6620708445201656e-05, 0.17834318433572072, -9.449397232492461e-05, 0.05348536810115595], [-7.20410883146952e-05, -0.02659608535057781, -8.844539076246625e-05, 0.2639574618997784], [-0.00024472998253083545, -0.14006964319623544, -5.5093077654414836e-05, 0.20105379086998015], [-0.00015276900715075484, -0.17567053112607045, 2.030459444391792e-06, 0.125549939745808], [-0.0002843796137343003, -0.09867567673995838, 3.3257170119833324e-05, 0.07964380689637736], [-0.00034079451191676484, -0.013832712542741602, 2.8464915667577505e-05, -0.060164251788492336], [-0.0002556957951824397, 0.01661021047435538, 2.48852530317338e-05, -0.04594180345086624]], "position18": [[0.36832491693276587, -77.89134566821659, 0.40653295007426304, -78.63160096375682], [0.028551462977406183, -75.40192311112757, 0.0353030772820353, -74.09490037008041], [0.47627862748911365, -73.53485619331082, 0.4931193273121355, -70.6923749248231], [0.25445887942050816, -72.96656022968857, 0.3692791569770153, -69.82349374492932], [0.3813660445268768, -73.4240540934521, 0.4355115973651382, -70.31870366170719], [0.37181641151565287, -71.92074002909861, 0.4382263518477364, -73.58474509087058], [0.3010314475337043, -70.27793801228412, 0.4042303147018714, -76.3813895616853], [0.23089940253813754, -68.15370946512972, 0.28448109766282875, -77.65889421622154], [0.14914911898500965, -67.28471119285203, 0.23171405277780763, -77.40335225020416], [0.1559241241599198, -68.36046207742288, 0.20543379692835667, -74.91719868457722], [0.24447509929086605, -70.27443745621709, 0.1575649328459758, -72.1193465548776], [0.2999450246963868, -70.82986419796411, 0.10764056843781736, -71.41770369053667], [0.28526928747037084, -69.96696250332988, 0.15388409914954, -71.85070736182782], [0.21296079313827476, -69.44331576838331, 0.14468196263399796, -72.79920519564247], [0.15477848250202764, -69.87573798127927, 0.1506144406146049, -74.05968612346949], [0.1571791837786893, -70.0145510434501, 0.21992228889164478, -74.77133581911609], [0.19417980643522265, -69.1257774191038, 0.2785712547054731, -74.63735938220792], [0.29378992668459275, -67.34930165113464, 0.2955449409464272, -74.38374660591913], [0.41057063263403504, -65.76442713327332, 0.3349323274761235, -74.06730531249526], [0.4854614018359073, -64.80670688035201, 0.38063827207060635, -73.93925774243661], [0.4861624080033835, -65.14100240871693, 0.3948310329022018, -73.93899546227186], [0.42953578698429407, -66.16411310527909, 0.36687227406036677, -73.97965869805965], [0.3610202275389629, -67.31268535510164, 0.3183252543002951, -74.0566674202956], [0.29557044525017606, -67.77696550371775, 0.2771975280772252, -74.19096510482427], [0.29307337817374524, -68.10261896250468, 0.3035269493305758, -74.26866486037672], [0.31196044873197054, -67.9472075436583, 0.3512619794699421, -74.21524534239694], [0.35882856765562116, -67.30652279025496, 0.3748407113145945, -74.11666094796712], [0.388355207453823, -66.6790622129851, 0.3980408336084911, -73.98219373947319], [0.41956624710336465, -66.03620383940341, 0.4158813898842101, -73.84958209038982], [0.44034734707655, -65.68631284744089, 0.42570610531375175, -73.77639418001361], [0.42811679401593816, -65.8869542366716, 0.4153721920860458, -73.80491970476129], [0.40403866096620933, -66.39612177429231, 0.40064074344787953, -73.84544696616013], [0.38119285176448026, -66.86547015903734, 0.3890455736455196, -73.9082219681693], [0.36554304622398454, -67.05168842599872, 0.3804282509871645, -73.93519567676431], [0.37219998308728586, -67.0718438044514, 0.39161297494381975, -73.70015409392565], [0.38361048076915505, -67.0391380257853, 0.39934284255138663, -73.27370084367487], [0.39539460704307655, -66.73918793539296, 0.40771399852181733, -73.15661201231852], [0.40261187763616313, -66.30800385869895, 0.4077545030615926, -73.46077192658502], [0.4095727014660465, -65.97675707550667, 0.4092040199129102, -73.70170299582657], [0.41253033920153404, -65.94227137940386, 0.410611518447199, -73.81292430908836], [0.41247059091839505, -66.0132033778535, 0.41149110711376824, -73.84597084410187], [0.4110885727445682, -66.12178714706198, 0.41087579227135956, -73.75462211652085], [0.40699648908664143, -66.248763850641, 0.4102700327238613, -73.545376367483], [0.40523206837547965, -66.34032164761777, 0.4102596789944863, -73.40553516746553], [0.4063927152822342, -66.2546006433376, 0.41087724193800035, -73.42614926637492], [0.4081777598052331, -66.15562710636151, 0.4113849015662823, -73.54646643342338], [0.41098579610311703, -66.04153319790102, 0.4118995273446062, -73.64661100952009], [0.41317459508286847, -65.93154620912162, 0.4122398302699218, -73.72534479066326], [0.413846387634298, -65.8612315941662, 0.41225902761852273, -73.76093963795745], [0.4138394624761889, -65.89709409578612, 0.4120855372991993, -73.76943893226331], [0.4132343793135156, -65.97930789365246, 0.41180381289093654, -73.75369578738699], [0.41254476683972274, -66.05724780220552, 0.4116311018901819, -73.7298159332581], [0.4113072064375848, -66.10972191355955, 0.4116455724760394, -73.68828478221779], [0.4104658616491694, -66.0889996467964, 0.4116772945115835, -73.66362913864779], [0.41019231900484143, -66.00222610664892, 0.4117343304970733, -73.68261040392554], [0.41114917743836094, -65.92846704715318, 0.4117641965730969, -73.72043161230663], [0.41189453301690254, -65.87238135418376, 0.4117919280848197, -73.74987294313274], [0.4120622216017788, -65.83174989429891, 0.4118056217635121, -73.76516706862802], [0.41173906290661727, -65.81794554506574, 0.411795494182851, -73.77027204689776], [0.4114966938852461, -65.80759228314086, 0.41178789849735514, -73.77410078060007]], "velocity18": [[0.9536724582008812, 0.9548444417802948, 0.9477595222344417, 0.9250211569813358], [0.6602265460446403, 2.489422557089018, 0.6287701272077723, 4.536700593676413], [0.49516990953348017, 1.8670669178167634, 0.4715775954058292, 3.4025254452573095], [0.2692624930903782, 0.5682959636222484, 0.1376015157108492, 0.8688811798937777], [0.12690716510636862, -0.45749386376352524, 0.06623244038812293, -0.49520991677786075], [-0.009549633011223926, 1.5033140643534875, 0.0027147544825981912, -3.2660414291633977], [-0.07078496398194854, 1.6428020168144828, -0.03399603714586504, -2.7966444708147096], [-0.07013204499556677, 2.1242285471543965, -0.11974921703904261, -1.277504654536244], [-0.08175028355312788, 0.8689982722776876, -0.05276704488502112, 0.2555419660173759], [0.0067750051749101425, -1.0757508845708572, -0.02628025584945095, 2.4861535656269487], [0.08855097513094626, -1.9139753787942029, -0.04786886408238086, 2.7978521296996237], [0.05546992540552075, -0.5554267417470273, -0.04992436440815845, 0.7016428643409188], [-0.014675737226015971, 0.862901694634232, 0.04624353071172262, -0.4330036712911456], [-0.07230849433209607, 0.5236467349465617, -0.00920213651554203, -0.9484978338146612], [-0.058182310636247125, -0.43242221289596416, 0.005932477980606941, -1.2604809278270197], [0.002400701276661678, -0.13881306217082542, 0.06930784827703985, -0.7116496956466013], [0.03700062265653335, 0.8887736243462935, 0.05864896581382833, 0.13397643690816774], [0.09961012024937012, 1.7764757679691552, 0.016973686240954088, 0.25361277628879125], [0.11678070594944226, 1.584874517861326, 0.03938738652969632, 0.31644129342385807], [0.07489076920187226, 0.9577202529213077, 0.04570594459448285, 0.128047570058655], [0.028376190160709164, -0.3342955283649187, 0.014192760831595427, 0.0002622801647532147], [-0.05662662101908947, -1.0231106965621586, -0.027958758841835036, -0.04066323578779164], [-0.06851555944533119, -1.148572249822556, -0.04854701976007166, -0.07700872223594774], [-0.06544978228878687, -0.4642801486161098, -0.04112772622306993, -0.13429768452867052], [-0.0024970670764308395, -0.32565345878693636, 0.02632942125335059, -0.07769975555244085], [0.018887070558225284, 0.15541141884638587, 0.0477350301393663, 0.05341951797977709], [0.046868118923650635, 0.6406847534033367, 0.023578731844652402, 0.09858439442982357], [0.029526639798201852, 0.6274605772698596, 0.023200122293896574, 0.13446720849393726], [0.031211039649541666, 0.6428583735816815, 0.017840556275719, 0.13261164908337264], [0.020781099973185314, 0.3498909919625298, 0.009824715429541674, 0.07318791037620326], [-0.01223055306061184, -0.20064138923070662, -0.010333913227705951, -0.028525524747682426], [-0.024078133049728827, -0.5091675376207108, -0.014731448638166288, -0.04052726139883685], [-0.022845809201729083, -0.46934838474503693, -0.011595169802359901, -0.06277500200917097], [-0.015649805540495717, -0.18621826696137292, -0.00861732265835512, -0.026973708595003948], [0.006656936863301322, -0.020155378452678605, 0.011184723956655245, 0.23504158283865895], [0.01141049768186919, 0.03270577866610279, 0.007729867607566887, 0.4264532502507779], [0.011784126273921513, 0.2999500903923364, 0.008371155970430692, 0.11708883135635964], [0.007217270593086584, 0.43118407669400605, 4.050453977525511e-05, -0.30415991426649996], [0.006960823829883377, 0.33124678319228623, 0.0014495168513176213, -0.24093106924154195], [0.0029576377354875428, 0.03448569610280408, 0.0014074985342888064, -0.11122131326180015], [-5.974828313895806e-05, -0.07093199844963399, 0.000879588666569211, -0.03304653501351563], [-0.0013820181738268265, -0.10858376920848403, -0.0006153148424086523, 0.09134872758101634], [-0.004092083657926814, -0.12697670357901955, -0.0006057595474982382, 0.20924574903784754], [-0.0017644207111617719, -0.091557796976767, -1.0353729375028474e-05, 0.1398412000174761], [0.0011606469067545649, 0.08572100428017054, 0.0006175629435140684, -0.02061409890939532], [0.001785044522998885, 0.09897353697608566, 0.0005076596282819592, -0.12031716704844914], [0.0028080362978839812, 0.1140939084604889, 0.0005146257783238965, -0.1001445760967149], [0.0021887989797514528, 0.1099869887793968, 0.0003403029253155806, -0.07873378114316655], [0.0006717925514295146, 0.07031461495541887, 1.919734860095176e-05, -0.03559484729418701], [-6.925158109088937e-06, -0.03586250161992292, -0.00017349031932345748, -0.008499294305861438], [-0.0006050831626733164, -0.08221379786634544, -0.0002817244082627161, 0.015743144876324916], [-0.0006896124737928705, -0.07793990855306278, -0.00017271100075459155, 0.02387985412889667], [-0.001237560402137951, -0.05247411135402801, 1.447058585747078e-05, 0.04153115104030937], [-0.0008413447884154147, 0.020722266763152343, 3.172203554415742e-05, 0.02465564357000436], [-0.0002735426443279329, 0.08677354014748276, 5.703598548979736e-05, -0.018981265277750504], [0.0009568584335195177, 0.07375905949574861, 2.986607602357925e-05, -0.03782120838108927], [0.000745355578541579, 0.05608569296941795, 2.773151172278796e-05, -0.029441330826111743], [0.0001676885848762653, 0.04063145988484672, 1.3693678692414524e-05, -0.015294125495267385], [-0.0003231586951615029, 0.013804349233175844, -1.0127580661105542e-05, -0.005104978269740388], [-0.00024236902137112718, 0.010353261924881882, -7.595685495829157e-06, -0.0038287337023052907]], "position19": [[0.23799262736642468, -79.15464280914918, 0.0929539838363973, -88.38264428210238], [0.40684261367724267, -75.63072229547087, 0.2586540510775309, -79.20265299294769], [0.45262673600468606, -72.9877258629454, 0.33724945173424525, -71.57601113327242], [0.3185483247177279, -71.18192119241732, 0.38948905125740163, -66.00545835879042], [0.17958205821405487, -71.43150618209287, 0.46988644455737394, -62.80339054884613], [0.20720856994668724, -71.31659547651209, 0.4903393019237725, -62.881428309743875], [0.27585805941806696, -69.45516713039109, 0.4582950869135811, -65.28058464522982], [0.3640449929238885, -67.11629064999381, 0.41487648877152994, -68.46782038778285], [0.4485122771093015, -65.27635376331325, 0.3823383518055105, -73.665158973765], [0.4664116855187047, -64.72946225627673, 0.37542413007062164, -75.28086639610495], [0.41696086866439586, -65.34089985539298, 0.3826458318871951, -74.02163606133075], [0.3708666127742303, -66.3947069515021, 0.3979295910210647, -71.49674519288064], [0.3477852401764976, -67.18546865603554, 0.41244654567985645, -70.36655066790395], [0.3517276677525061, -67.5412549451943, 0.42034092587480687, -70.58901984282697], [0.3811317198810529, -67.59085999565963, 0.4249937859253914, -71.09209962522293], [0.412414353508904, -67.31167220556203, 0.4250629844314269, -71.66219665052003], [0.434838972473569, -67.08957554626518, 0.42275036027819607, -72.24613420816974], [0.44330580666824754, -66.6225417580925, 0.41612093285850255, -72.76841588403764], [0.4353937108322273, -66.49556195979095, 0.41410873725946656, -73.49466928243429], [0.4165958118337035, -66.68681385676466, 0.41161083650405283, -73.6776129590719], [0.40135022123661435, -66.93226501230805, 0.41370664974920257, -73.5408951804399], [0.39376905878243135, -66.96278348028115, 0.4157059528370577, -73.47286072162781], [0.39791259809484814, -66.93684790172247, 0.4161805752975881, -72.98701241841874], [0.40698237783539326, -66.75920102778649, 0.41700903704904985, -72.58072348099417], [0.4139603276657911, -66.4871475922846, 0.4159008602702183, -72.2796551124716], [0.4168991664798993, -66.243702346262, 0.4148455162097486, -72.12957043611594], [0.41664431886067016, -66.16160393850534, 0.412582979454107, -72.63875366004962], [0.41373867267063225, -66.21142803928649, 0.4110278925421714, -73.29401929023804], [0.41018302191307965, -66.32813661483198, 0.4117027956921418, -73.62878178029153], [0.409010732801288, -66.43557321180185, 0.4133257418653241, -73.43499361003053], [0.4100657466050983, -66.53086831049772, 0.4142879895207644, -72.84010642605485], [0.41082446812649437, -66.56409107028603, 0.4151839301624438, -72.43633917274117], [0.4120138874410357, -66.52153205304977, 0.4158675476424775, -72.56615159047553], [0.41199578891578664, -66.4077161861524, 0.41404849110290853, -72.95212011298015], [0.4119822150218499, -66.32235428597937, 0.4126841986982318, -73.24159650485862], [0.41197782274319206, -66.27743288575037, 0.4123189948972393, -73.38895937231275], [0.4119745285341987, -66.24374183557863, 0.4120450920464949, -73.49948152290335], [0.41197205787745367, -66.21847354794983, 0.41183966490843665, -73.5823731358463], [0.41197119243181735, -66.21703246323611, 0.4117490553433597, -73.60288474787139], [0.41197203116983155, -66.22192306821653, 0.4117835491005615, -73.5791730126682], [0.4119497027789932, -66.22892880778983, 0.41193260648597047, -73.48850982406438], [0.41188265002913604, -66.23111405446085, 0.41206393728754503, -73.4319710482792], [0.4118199007923083, -66.19196993657197, 0.4121164462218083, -73.39837199567452], [0.4117668992775538, -66.1572076101455, 0.4120423829909128, -73.44654083688486], [0.4117297563263076, -66.0911910900106, 0.41191463308820364, -73.5379815415447], [0.411705344089561, -66.03241666335308, 0.41179582786875146, -73.64099271477892], [0.411698941215301, -65.98324898682785, 0.41171614360084946, -73.71834349340998], [0.41169413905960595, -65.94637322943393, 0.4116563803999229, -73.77635657738327], [0.4116927114385982, -65.93241134293262, 0.4116354531229287, -73.79908179508438], [0.41171698994182343, -65.93181992726517, 0.4116344983396937, -73.78901314661441], [0.4117371791670506, -65.95399348030523, 0.41172467153118214, -73.74861360122185], [0.4117551602443005, -65.97490243506235, 0.4117991385027195, -73.7098011175315], [0.41176216392668785, -65.9834608869943, 0.41185324801450734, -73.70007570533923], [0.4117625640926553, -65.96145160965688, 0.4118897057705449, -73.69688853919727], [0.41175515893522213, -65.93169058690823, 0.41188950021516907, -73.70738064085964], [0.4117497218690955, -65.90431844051479, 0.4118676020296799, -73.72571629921968], [0.41174921527886393, -65.88274192000881, 0.41182507385778666, -73.74808377318655], [0.4117488353361903, -65.86655952962933, 0.4117931777288667, -73.7648593786617], [0.41174855037918506, -65.85442273684473, 0.41176925563217676, -73.77744108276806], [0.41174832642306963, -65.8441561808097, 0.4117622755129853, -73.78577141652858]], "velocity19": [[0.22629971998484644, 0.6092945563373133, 0.852354474867198, 0.9109056463109998], [0.168849986310818, 3.523920513678303, 0.6483919650860718, 9.179991289154684], [0.04578412232744339, 2.6429964325254782, 0.4040964971882239, 7.6266418596752805], [-0.13407841128695813, 1.8058046705280812, 0.27326149700835306, 5.570552774481997], [-0.13896626650367305, -0.2495849896755553, 0.08039739329997228, 3.202067809944288], [0.027626511732632357, 0.11491070558077696, 0.02045285736639857, -0.07803776089774006], [0.0686494894713797, 1.8614283461209968, -0.032044215010191404, -2.399156335485945], [0.08818693350582155, 2.3388764803972792, -0.04341859814205119, -3.1872357425530318], [0.08446728418541306, 1.8399368866805552, -0.03253813696601943, -5.197338585982152], [0.017899408409403163, 0.5468915070365223, -0.006914221734888868, -1.6157074223399455], [-0.049450816854308875, -0.6114375991162503, 0.0072217018165734274, 1.2592303347741955], [-0.046094255890165574, -1.0538070961091182, 0.015283759133869614, 2.524890868450119], [-0.023081372597732706, -0.790761704533433, 0.01451695465879177, 1.1301945249766874], [0.003942427576008498, -0.3557862891587524, 0.007894380194950442, -0.22246917492301999], [0.029404052128546774, -0.04960505046533256, 0.004652860050584545, -0.5030797823959592], [0.03128263362785108, 0.27918779009759676, 6.91985060355285e-05, -0.5700970252971032], [0.022424618964665036, 0.2220966592968473, -0.002312624153230871, -0.5839375576497061], [0.00846683419467853, 0.46703378817268437, -0.006629427419693539, -0.5222816758678996], [-0.007912095836020278, 0.12697979830154657, -0.0020121955990360027, -0.7262533983966454], [-0.0187978989985238, -0.19125189697371436, -0.0024979007554137254, -0.1829436766376106], [-0.015245590597089107, -0.24545115554339877, 0.002095813245149724, 0.13671777863199325], [-0.007581162454183015, -0.03051846797310076, 0.0019993030878551294, 0.0680344588120944], [0.004143539312416775, 0.025935578558678438, 0.0004746224605304461, 0.48584830320906913], [0.009069779740545117, 0.17764687393599088, 0.0008284617514617233, 0.4062889374245714], [0.006977949830397847, 0.27205343550189154, -0.0011081767788315936, 0.30106836852256685], [0.0029388388141081525, 0.24344524602260514, -0.0010553440604696902, 0.15008467635566697], [-0.0002548476192291301, 0.08209840775665712, -0.0022625367556416095, -0.509183223933669], [-0.0029056461900379034, -0.049824100781156906, -0.001555086911935588, -0.6552656301884208], [-0.003555650757552576, -0.11670857554548206, 0.0006749031499703599, -0.33476249005349756], [-0.0011722891117916074, -0.10743659696987119, 0.0016229461731823043, 0.19378817026099526], [0.0010550138038102927, -0.09529509869587299, 0.0009622476554402743, 0.5948871839756836], [0.0007587215213960419, -0.03322275978829884, 0.0008959406416794344, 0.4037672533136776], [0.0011894193145412992, 0.04255901723626189, 0.0006836174800337021, -0.12981241773436253], [-1.8098525249009463e-05, 0.11381586689736756, -0.0018190565395690022, -0.3859685225046292], [-1.3573893936757097e-05, 0.08536190017302567, -0.0013642924046767518, -0.2894763918784719], [-4.392278657852941e-06, 0.04492140022899371, -0.0003652038009925113, -0.14736286745413507], [-3.294208993389706e-06, 0.033691050171745285, -0.0002739028507443835, -0.1105221505906013], [-2.4706567450422797e-06, 0.025268287628808964, -0.00020542713805828762, -0.08289161294295097], [-8.654456363270815e-07, 0.0014410847137160659, -9.060956507693467e-05, -0.0205116120250899], [8.387380141970978e-07, -0.004890604980411889, 3.449375720175789e-05, 0.02371173520318233], [-2.2328390838369685e-05, -0.0070057395733033375, 0.00014905738540898076, 0.09066318860382894], [-6.705274985713455e-05, -0.0021852466710125936, 0.00013133080157454858, 0.05653877578518186], [-6.274923682777755e-05, 0.039144117888882696, 5.250893426326743e-05, 0.03359905260467311], [-5.300151475452217e-05, 0.034762326426460724, -7.406323089552237e-05, -0.048168841210346036], [-3.714295124620511e-05, 0.066016520134905, -0.00012774990270913807, -0.09144070465982522], [-2.4412236746596265e-05, 0.058774426657527815, -0.00011880521945219447, -0.10301117323422644], [-6.402874260031461e-06, 0.04916767652522805, -7.968426790202273e-05, -0.07735077863106364], [-4.802155695023596e-06, 0.03687575739392104, -5.9763200926517046e-05, -0.05801308397329773], [-1.42762100771709e-06, 0.013961886501301667, -2.0927276994186548e-05, -0.022725217701103743], [2.4278503225223062e-05, 0.0005914156674590248, -9.547832350142067e-07, 0.01006864846996698], [2.018922522717262e-05, -0.022173553040063604, 9.017319148845192e-05, 0.040399545392562616], [1.7981077249888008e-05, -0.02090895475712271, 7.446697153731926e-05, 0.03881248369035324], [7.003682387384725e-06, -0.008558451931941147, 5.4109511787870885e-05, 0.009725412192267687], [4.001659674696246e-07, 0.022009277337423194, 3.645775603756028e-05, 0.003187166141953081], [-7.405157433188784e-06, 0.0297610227486433, -2.0555537581073822e-07, -0.010492101662372017], [-5.437066126633839e-06, 0.027372146393443403, -2.18981854891522e-05, -0.018335658360049745], [-5.065902315306176e-07, 0.021576520505969483, -4.2528171893249035e-05, -0.022367473966867193], [-3.799426736479632e-07, 0.016182390379477114, -3.189612891993677e-05, -0.016775605475150394], [-2.849570052359724e-07, 0.012136792784607836, -2.392209668995258e-05, -0.012581704106362796], [-2.239561154144183e-07, 0.010266556035017055, -6.9801191914990415e-06, -0.008330333760515134]], "position20": [[0.2236360962901624, -14.796766353223617, 0.08628700579592752, -43.36271851858855], [0.2751268997653482, -16.814831973006886, 0.3403554645970721, -39.7856661721095], [0.3825344807750827, -19.863359841632118, 0.32223480211549305, -36.96408450722106], [0.36065786229872376, -20.71378694216929, 0.4004746002600048, -33.08158854175283], [0.43871040163101993, -20.906431981734926, 0.40445429508706365, -26.533438235752637], [0.45235417393836586, -20.511891209726016, 0.4510794969492212, -19.66327278508874], [0.47350009816010563, -19.623768491178843, 0.4747763891572805, -12.444626296350645], [0.47880485000386286, -19.242377789918393, 0.49158374151322903, -7.832262810172048], [0.49257462480205894, -16.77298530272423, 0.4877073119284958, -6.756161415458376], [0.49307800084389286, -15.404478297869971, 0.4978442146834269, -7.822354366883699], [0.4973100935192236, -14.088703292649129, 0.4918187094100881, -8.31164151698816], [0.48888504416867745, -13.143882801295332, 0.49277867609640136, -6.595211715768402], [0.4676529605331491, -12.414128839634236, 0.47217976832734465, -3.9849448866056436], [0.4517288978065028, -11.866813368388414, 0.4567305875005521, -2.0272447647335747], [0.44555124842642196, -11.645631608891112, 0.45193734866039303, -1.7289697723333712], [0.4443969601474515, -11.761921179228697, 0.4569770385167316, -2.588760645808244], [0.4506855372642096, -12.04126820792649, 0.4728138923469981, -3.8034889478979483], [0.46603628284347287, -12.329967519990896, 0.48441018523096013, -4.804498468141588], [0.4783154836575704, -12.604808870441376, 0.4902066911377862, -5.031230501682098], [0.4832157841704918, -12.738654794864123, 0.48343616242083715, -4.9298578826399], [0.4739565746738701, -12.695623072458135, 0.4750022245980717, -4.51814364674804], [0.4617465179276254, -12.48417243044133, 0.4672447698771852, -4.018081287425165], [0.45294676674736345, -12.23147801586739, 0.4669517172368706, -3.3918236343817343], [0.44745682450170776, -11.999593664528827, 0.4711046253327833, -2.6899506003143534], [0.4451777556082845, -11.821164479172731, 0.47503197538111225, -2.6897006634623115], [0.45182182944943833, -11.767254260989247, 0.4830872545803176, -3.0385234117890043], [0.46004140475400773, -11.984576581106607, 0.4905031528174487, -3.4583459571364967], [0.46271636061422383, -12.157672637035446, 0.49410444947807325, -3.7286255828304213], [0.4599601499466653, -12.328657389809166, 0.4912825303852305, -3.459417114211811], [0.45719661211211604, -12.455083537338433, 0.4878245385324482, -3.297599530286742], [0.4501331138602739, -12.447591516887803, 0.48401564146503656, -3.2629056667535408], [0.442983959869571, -12.242201444966694, 0.4832680288121211, -3.025126604560236], [0.43835401482694086, -12.049248642545065, 0.48290596064029623, -2.834496461886168], [0.4348905718780949, -11.807033772751012, 0.4849086955222179, -2.4955351332162055], [0.4335228337094678, -11.66104166540959, 0.4873797187071599, -2.2756695928848507], [0.43486450483518196, -11.725166476754351, 0.4897721162624976, -2.1405934864145135], [0.43871389316931264, -11.816530882103297, 0.48910096721052704, -2.36211967905076], [0.44141288249296057, -11.932330632300994, 0.48951543169096695, -2.552874952486098], [0.44327898300138724, -11.987946932211546, 0.49053525664547665, -2.575168774058734], [0.443958053013247, -11.954476820569756, 0.491480911474454, -2.5855378278229177], [0.4431321901192775, -11.867955897717993, 0.49206982694444784, -2.45296639518401], [0.44186115986758956, -11.79291398412977, 0.4924924351423504, -2.2820425134393116], [0.44013000297232996, -11.764080129445338, 0.49258142056662885, -2.2166312784942432], [0.43897943856034766, -11.780540162981644, 0.4923978302086697, -2.1900725639633194], [0.4384191253768836, -11.797273361458032, 0.4919724915285743, -2.2959227720423065], [0.44000769012466273, -11.834040549744513, 0.4916931919695475, -2.4038157167928547], [0.4406266027706444, -11.860054597370235, 0.4914982062285641, -2.459221452871622], [0.4405972114033049, -11.871747742383539, 0.49141547908029787, -2.4324765601358416], [0.43985309837680764, -11.867995385528275, 0.4916122027464235, -2.3895673067359486], [0.4384483749803374, -11.857401890351694, 0.49192746566851875, -2.330091189351644], [0.4372941784943482, -11.83919471856434, 0.49209311162448877, -2.286522389049765], [0.43639161357815615, -11.82202855662172, 0.4920587434847692, -2.2774487003661528], [0.4373864544849351, -11.806677099124151, 0.4919768669824193, -2.3154216697277166], [0.4385703253980768, -11.803181861060038, 0.4919059591130639, -2.349827893130398], [0.4397437050312324, -11.812983885769048, 0.4918613570662528, -2.3807772614706737], [0.4405091960033501, -11.827850760202022, 0.49179003411758937, -2.386967680402486], [0.43997103958883327, -11.836648396081445, 0.4917820367623413, -2.3802421571219234], [0.43854868455163304, -11.829693209277886, 0.4917597264261193, -2.3534017713286435], [0.4377613092059007, -11.815080659919394, 0.4917661668115779, -2.3408446786421586], [0.4373520592363602, -11.809336177444607, 0.49174276265392247, -2.341405967847475]], "velocity20": [[0.6514389436649403, 0.5640771153648999, 0.6916375462780844, 0.8399152551867431], [0.5012370039444893, -2.0180656197832683, 0.5733575296070004, 3.5770523464790474], [0.3423386194595691, -3.0485278686252304, 0.3374097332874348, 2.8215816648884404], [0.25680765692619356, -0.8504271005371713, 0.2772905976245021, 3.8824959654682276], [0.20063173607025625, -0.1926450395656376, 0.19507110465293154, 6.548150306000192], [0.10893542443061427, 0.39454077200890975, 0.14446620796371512, 6.870165450663897], [0.07414572790152849, 0.8881227185471745, 0.07414411389349834, 7.218646488738096], [0.047695051836031455, 0.38139070126045027, 0.03363986932949052, 4.612363486178597], [0.02862052519407823, 2.4693924871941615, 0.020708946558275154, 1.076101394713672], [0.014347374354048249, 1.3685070048542576, 0.01444847338807732, -1.0661929514253234], [0.00961190563688356, 1.315775005220842, 0.010337075906484972, -0.48928715010446044], [-0.008425049350546152, 0.9448204913537963, 0.0009599666863132697, 1.716429801219759], [-0.021232083635528344, 0.7297539616610959, -0.020598907769056714, 2.610266829162758], [-0.01592406272664626, 0.5473154712458219, -0.015449180826792535, 1.9577001218720687], [-0.006177649380080889, 0.22118175949730198, -0.004793238840159069, 0.2982749924002036], [-0.0011542882789704807, -0.11628957033758441, 0.005039689856338583, -0.8597908734748727], [0.006288577116758112, -0.27934702869779476, 0.015836853830266496, -1.2147283020897044], [0.01535074557926322, -0.28869931206440486, 0.01159629288396203, -1.00100952024364], [0.012279200814097519, -0.2748413504504803, 0.005796505906826044, -0.22673203354051003], [0.004900300512921434, -0.1338459244227474, -0.006770528716949037, 0.10137261904219871], [-0.009259209496621738, 0.04303172240598921, -0.00843393782276549, 0.41171423589185946], [-0.012210056746244723, 0.21145064201680558, -0.007757454720886486, 0.5000623593228757], [-0.008799751180261934, 0.25269441457393904, -0.00029305264031460063, 0.6262576530434305], [-0.005489942245655689, 0.23188435133856208, 0.004152908095912689, 0.7018730340673808], [-0.0022790688934232824, 0.17842918535609542, 0.0039273500483289385, 0.0002499368520419848], [0.006644073841153851, 0.05391021818348474, 0.008055279199205352, -0.348822748326693], [0.008219575304569429, -0.2173223201173595, 0.007415898237131134, -0.41982254534749264], [0.0026749558602161185, -0.1730960559288397, 0.003601296660624507, -0.2702796256939244], [-0.0027562106675585426, -0.17098475277371958, -0.0028219190928427643, 0.2692084686186107], [-0.002763537834549238, -0.12642614752926792, -0.0034579918527822724, 0.16181758392506904], [-0.007063498251842169, 0.007492020450629702, -0.003808897067411651, 0.03469386353320111], [-0.007149153990702867, 0.20539007192110914, -0.0007476126529154452, 0.2377790621933048], [-0.004629945042630131, 0.19295280242162918, -0.0003620681718249051, 0.19063014267406786], [-0.0034634429488459777, 0.24221486979405293, 0.002002734881921667, 0.3389613286699624], [-0.0013677381686270694, 0.14599210734142334, 0.0024710231849420054, 0.21986554033135464], [0.001341671125714128, -0.0641248113447619, 0.0023923975553376835, 0.13507610647033702], [0.0038493883341306732, -0.09136440534894578, -0.000671149051970578, -0.2215261926362464], [0.0026989893236479398, -0.11579975019769695, 0.0004144644804398924, -0.19075527343533824], [0.001866100508426665, -0.055616299910551295, 0.001019824954509723, -0.02229382157263614], [0.0006790700118597207, 0.033470111641790035, 0.0009456548289773726, -0.010369053764183555], [-0.0008258628939694855, 0.0865209228517638, 0.0005889154699938639, 0.13257143263890775], [-0.001271030251687965, 0.07504191358822222, 0.0004226081979025645, 0.1709238817446982], [-0.0017311568952596, 0.028833854684431823, 8.898542427840427e-05, 0.06541123494506819], [-0.001150564411982322, -0.01646003353630722, -0.00018359035795916496, 0.026558714530924], [-0.0005603131834640753, -0.01673319847638842, -0.00042533868009537513, -0.10585020807898729], [0.0015885647477791363, -0.036767188286481144, -0.00027929955902677853, -0.10789294475054804], [0.0006189126459816948, -0.026014047625722625, -0.00019498574098342198, -0.055405736078767184], [-2.939136733953496e-05, -0.01169314501330415, -8.272714826622991e-05, 0.026744892735780085], [-0.0007441130264972359, 0.0037523568552647896, 0.0001967236661255858, 0.04290925339989289], [-0.0014047233964702371, 0.010593495176581216, 0.0003152629220952522, 0.05947611738430446], [-0.0011541964859892039, 0.01820717178735419, 0.00016564595597002787, 0.043568800301878916], [-0.0009025649161920351, 0.01716616194261934, -3.4368139719595235e-05, 0.009073688683612439], [0.0009948409067789938, 0.015351457497569266, -8.18765023498523e-05, -0.03797296936156374], [0.001183870913141637, 0.0034952380641131565, -7.090786935544187e-05, -0.03440622340268132], [0.0011733796331556171, -0.009802024709011193, -4.4602046811110026e-05, -0.030949368340275906], [0.0007654909721176811, -0.014866874432974186, -7.132294866343174e-05, -0.006190418931812297], [-0.0005381564145168283, -0.00879763587942304, -7.9973552480964e-06, 0.006725523280562619], [-0.0014223550372002515, 0.006955186803558057, -2.23103362219407e-05, 0.026840385793279763], [-0.000787375345732384, 0.014612549358492984, 6.440385458625267e-06, 0.012557092686484687], [-0.00040924996954045854, 0.005744482474787704, -2.3404157655471856e-05, -0.000561289205316434]]}
