# Supplementary material for: NRV: An open framework for in silico evaluation of peripheral nerve electrical stimulation strategies
Source: PLoS Comput Biol. 2024 Jul 12;20(7):e1011826. doi: 10.1371/journal.pcbi.1011826 (PMC11268605; doi:10.1371/journal.pcbi.1011826)
Supplement: S5 Archive — Python scripts and data files required to create and run the optimization problem, analyze the results, and translate the results to the neurostimulator. (ZIP) [file pcbi.1011826.s014.zip › S5_Archive/results/myelinated_optim_pso_spline1pts.json]

{"__NRVObject__": true, "nrv_type": "optim_results", "optimization_parameters": {"__NRVObject__": true, "nrv_type": "PSO_optimizer", "_method": "PSO", "swarm_optimizer": true, "n_particles": 25, "dimensions": 2, "options": {"c1": 0.65, "c2": 0.65, "w": 0.8, "k": 5, "p": 1}, "maxiter": 60, "n_processes": null, "bounds": [[0, 0.25], [-100, 0]], "init_pos": null, "print_time": false, "opt_type": "local", "static": false, "ftol": null, "ftol_iter": 1, "bh_strategy": "nearest", "oh_strategy": null, "save_results": false, "saving_file": "pso_results.json", "comment": "spline 1pt"}, "date": "Mon Dec 18 13:49:03 2023", "status": "Completed", "comment": "spline 1pt", "nit": 60, "nfev": 1500, "best_position": [0.25, -17.444549742086174], "x": [0.25, -17.444549742086174], "best_cost": 0.23608645598434938, "optimization_time": 20134.96535543725, "cost_history": [0.28199571552366876, 0.2742339084659453, 0.2391482218336953, 0.2391482218336953, 0.2391482218336953, 0.2391482218336953, 0.2391482218336953, 0.2391482218336953, 0.2391482218336953, 0.2378594238334647, 0.2378594238334647, 0.2378594238334647, 0.2366579084751213, 0.2366579084751213, 0.2366579084751213, 0.2366579084751213, 0.2366579084751213, 0.2366579084751213, 0.2366579084751213, 0.2366579084751213, 0.23610378257470344, 0.23610378257470344, 0.23610378257470344, 0.23610378257470344, 0.23610378257470344, 0.23610378257470344, 0.23610378257470344, 0.23610378257470344, 0.23610378257470344, 0.23610378257470344, 0.23610378257470344, 0.23610378257470344, 0.23610378257470344, 0.23610378257470344, 0.23610378257470344, 0.23610378257470344, 0.23610378257470344, 0.23610378257470344, 0.23610378257470344, 0.23610378257470344, 0.23610378257470344, 0.23610378257470344, 0.23610378257470344, 0.23610378257470344, 0.23610378257470344, 0.23610378257470344, 0.23610378257470344, 0.23610378257470344, 0.23610378257470344, 0.23610378257470344, 0.23610378257470344, 0.23610378257470344, 0.2360952284702517, 0.2360952284702517, 0.23608664127102222, 0.23608664127102222, 0.23608664127102222, 0.23608664127102222, 0.23608664127102222, 0.23608645598434938], "neighbor_bestc": [0.28199571552366876, 0.2742339084659453, 0.2391482218336953, 0.2391482218336953, 0.2391482218336953, 0.2391482218336953, 0.2391482218336953, 0.2391482218336953, 0.2391482218336953, 0.2378594238334647, 0.2378594238334647, 0.2378594238334647, 0.2366579084751213, 0.2366579084751213, 0.2366579084751213, 0.2366579084751213, 0.2366579084751213, 0.2366579084751213, 0.2366579084751213, 0.2366579084751213, 0.23610378257470344, 0.23610378257470344, 0.23610378257470344, 0.23610378257470344, 0.23610378257470344, 0.23610378257470344, 0.23610378257470344, 0.23610378257470344, 0.23610378257470344, 0.23610378257470344, 0.23610378257470344, 0.23610378257470344, 0.23610378257470344, 0.23610378257470344, 0.23610378257470344, 0.23610378257470344, 0.23610378257470344, 0.23610378257470344, 0.23610378257470344, 0.23610378257470344, 0.23610378257470344, 0.23610378257470344, 0.23610378257470344, 0.23610378257470344, 0.23610378257470344, 0.23610378257470344, 0.23610378257470344, 0.23610378257470344, 0.23610378257470344, 0.23610378257470344, 0.23610378257470344, 0.23610378257470344, 0.2360952284702517, 0.2360952284702517, 0.23608664127102222, 0.23608664127102222, 0.23608664127102222, 0.23608664127102222, 0.23608664127102222, 0.23608645598434938], "personal_bestc": [17.541335349367447, 12.799391607767015, 9.126898730651869, 1.3384333228500267, 0.543459868218185, 0.5064728859144985, 0.46204139863450827, 0.4310654189720387, 0.40708418075971126, 0.3807140362022144, 0.3594913303877439, 0.3445682937200282, 0.3313443151281444, 0.32015091219212755, 0.3102965450975846, 0.2997843515868385, 0.2883489451775172, 0.27644480059973714, 0.2668286821644537, 0.2573313339667411, 0.2507585394792976, 0.2462107209469317, 0.24583529555985723, 0.24275843573303318, 0.24222523766930532, 0.241798473498593, 0.241798473498593, 0.24108076010596802, 0.24070915553135197, 0.24037625863653297, 0.23985213319889953, 0.23945531913280696, 0.23938424170462272, 0.23927743259034417, 0.23891544548654917, 0.2388387364012664, 0.23858760664778686, 0.23786611692465853, 0.2374496491554319, 0.237425908957852, 0.23733638914030383, 0.23728511017274864, 0.23719366195605548, 0.23713771174976553, 0.23707271301470204, 0.23696394723275663, 0.23696394723275663, 0.23690502150254036, 0.23672708978299886, 0.2367015173682855, 0.23665235530659612, 0.23652515160349766, 0.2364603346208359, 0.2364603346208359, 0.23643666629395113, 0.23641729031568695, 0.2363655273834558, 0.2363279850743892, 0.23632336618985872, 0.23628409969617817], "position1": [[0.14453410747061687, -14.606624949951367], [0.25, -15.961039023126203], [0.25, -19.394873420886892], [0.25, -21.2007148636672], [0.25, -20.77437970174141], [0.25, -18.29497835228321], [0.25, -16.05510213338698], [0.25, -15.85423606328647], [0.25, -16.650304159756566], [0.25, -18.788031820029907], [0.25, -20.25624646692916], [0.25, -20.084541443097656], [0.25, -18.335050811249523], [0.25, -16.724406457988298], [0.25, -16.481628079417355], [0.25, -16.872506492676905], [0.25, -17.395251555084016], [0.25, -18.416297527152082], [0.25, -18.96067676044383], [0.25, -18.166208131591212], [0.25, -17.171375245361894], [0.25, -16.56882742637294], [0.25, -16.862558040813592], [0.25, -17.71245688416142], [0.25, -18.31570904057814], [0.25, -18.62248771216875], [0.25, -18.100969840211192], [0.25, -17.386245406119556], [0.25, -16.987098448787826], [0.25, -17.08856004126648], [0.25, -17.55178773697839], [0.25, -17.895689994412685], [0.25, -17.986705948439262], [0.25, -17.56211763284163], [0.25, -17.146916310363622], [0.25, -17.122605518654638], [0.25, -17.174180546124347], [0.25, -17.284356413794644], [0.25, -17.532101324426865], [0.25, -17.69761159263917], [0.25, -17.71155655646601], [0.25, -17.621020127252663], [0.25, -17.441914956115998], [0.25, -17.30297368801597], [0.25, -17.40288119413836], [0.25, -17.530066128144338], [0.25, -17.58552492247657], [0.25, -17.536960160773948], [0.25, -17.49388049756173], [0.25, -17.43645112531705], [0.25, -17.402449297324498], [0.25, -17.446678810936838], [0.25, -17.48206242182671], [0.25, -17.482010160348377], [0.25, -17.44456343301379], [0.25, -17.41460605114612], [0.25, -17.41622781122357], [0.25, -17.434608907867496], [0.25, -17.45232672923413], [0.25, -17.461969666944423]], "velocity1": [[0.4396052377745905, 0.16620214770453368], [0.35117400442526775, -1.354414073174836], [0.2685865207905756, -3.4338343977606884], [0.2148692166324605, -1.8058414427803076], [0.1718953733059684, 0.4263351619257909], [0.13751629864477474, 2.4794013494581986], [0.1100130389158198, 2.2398762188962262], [0.08801043113265584, 0.20086607010051238], [0.07040834490612467, -0.7960680964700965], [0.05632667592489974, -2.13772766027334], [0.0450613407399198, -1.4682146468992536], [0.03604907259193584, 0.17170502383150343], [0.028839258073548674, 1.7494906318481331], [0.02307140645883894, 1.6106443532612242], [0.018457125167071153, 0.24277837857094242], [0.014765700133656924, -0.3908784132595486], [0.01181256010692554, -0.5227450624071124], [0.009450048085540431, -1.0210459720680667], [0.007560038468432346, -0.5443792332917483], [0.006048030774745877, 0.7944686288526193], [0.004838424619796702, 0.9948328862293165], [0.0038707396958373615, 0.6025478189889508], [0.003096591756669889, -0.29373061444065046], [0.0024772734053359114, -0.849898843347828], [0.0019818187242687294, -0.6032521564167208], [0.0015854549794149836, -0.3067786715906072], [0.001268363983531987, 0.5215178719575555], [0.0010146911868255896, 0.7147244340916344], [0.0008117529494604717, 0.3991469573317292], [0.0006494023595683774, -0.10146159247865394], [0.000519521887654702, -0.4632276957119108], [0.00041561751012376166, -0.34390225743429326], [0.00033249400809900933, -0.09101595402657753], [0.0002659952064792075, 0.4245883155976323], [0.000212796165183366, 0.41520132247800756], [0.0001702369321466928, 0.024310791708984314], [0.00013618954571735425, -0.05157502746970841], [0.0001089516365738834, -0.11017586767029627], [8.716130925910673e-05, -0.24774491063222087], [6.972904740728538e-05, -0.16551026821230413], [5.578323792582831e-05, -0.013944963826839872], [4.462659034066265e-05, 0.09053642921334923], [3.570127227253012e-05, 0.17910517113666688], [2.8561017818024098e-05, 0.13894126810002727], [2.284881425441928e-05, -0.09990750612238847], [1.8279051403535426e-05, -0.1271849340059787], [1.462324112282834e-05, -0.055458794332232296], [1.1698592898262674e-05, 0.048564761702621265], [9.35887431861014e-06, 0.043079663212217734], [7.487099454888113e-06, 0.05742937224468013], [5.989679563910491e-06, 0.03400182799255262], [4.7917436511283935e-06, -0.04422951361234085], [3.833394920902715e-06, -0.03538361088987268], [3.0667159367221722e-06, 5.2261478334553885e-05], [2.453372749377738e-06, 0.03744672733458704], [1.9626981995021904e-06, 0.029957381867669632], [1.5701585596017525e-06, -0.001621760077453037], [1.256126847681402e-06, -0.01838109664392567], [1.0049014781451217e-06, -0.01771782136663374], [8.039211825160974e-07, -0.009642937710292896]], "position2": [[0.017024318384487508, -53.54691922206675], [0.25, -49.71494039585416], [0.25, -43.21071897446631], [0.25, -36.79597798443261], [0.25, -31.66418519240565], [0.25, -27.55875095878408], [0.25, -22.358920613105553], [0.25, -16.831513875187447], [0.25, -15.71912761544315], [0.25, -18.73263638600624], [0.25, -20.626780552505366], [0.25, -20.765684665921636], [0.25, -20.390342016160467], [0.25, -18.58182827152012], [0.25, -16.791934925092708], [0.25, -16.722825850648185], [0.25, -17.052484123658132], [0.25, -18.24600019717183], [0.25, -18.89852335590246], [0.25, -18.73056947585982], [0.25, -18.380836307088305], [0.25, -17.61595507996237], [0.25, -16.966422485111607], [0.25, -16.813903443170794], [0.25, -17.13478619178862], [0.25, -17.88417530403575], [0.25, -18.263348523005817], [0.25, -18.45823383214142], [0.25, -18.430169341287534], [0.25, -18.061485232187195], [0.25, -17.68180739915111], [0.25, -17.230893334395986], [0.25, -17.22446298857621], [0.25, -17.385502249936373], [0.25, -17.681966086651876], [0.25, -17.808682537222815], [0.25, -17.776438065012606], [0.25, -17.635332859866413], [0.25, -17.443779587520478], [0.25, -17.31223794818484], [0.25, -17.337648819201338], [0.25, -17.548855542210678], [0.25, -17.66245089093398], [0.25, -17.625222499058875], [0.25, -17.55220112731553], [0.25, -17.455549947590647], [0.25, -17.37414936704704], [0.25, -17.402328218419257], [0.25, -17.43775131975803], [0.25, -17.4761912171965], [0.25, -17.488031016223573], [0.25, -17.47779645971048], [0.25, -17.459915514289413], [0.25, -17.439661572263688], [0.25, -17.43640220023161], [0.25, -17.447721020827338], [0.25, -17.454859205123785], [0.25, -17.458989684104857], [0.25, -17.45123721223513], [0.25, -17.439115834710858]], "velocity2": [[0.5069786292640474, 0.8190358641362125], [0.42913131242069824, 3.831978826212589], [0.34330504993655864, 6.504221421387845], [0.2746440399492469, 6.4147409900337005], [0.21971523195939754, 5.13179279202696], [0.17577218556751806, 4.105434233621568], [0.14061774845401445, 5.199830345678528], [0.11249419876321157, 5.527406737918106], [0.08999535901056926, 1.1123862597442977], [0.07199628720845541, -3.013508770563094], [0.057597029766764334, -1.8941441664991228], [0.04607762381341147, -0.13890411341626874], [0.03686209905072917, 0.3753426497611704], [0.02948967924058334, 1.8085137446403463], [0.023591743392466672, 1.7898933464274118], [0.01887339471397334, 0.0691090744445238], [0.015098715771178673, -0.32965827300994704], [0.01207897261694294, -1.1935160735137003], [0.009663178093554353, -0.6525231587306266], [0.007730542474843483, 0.16795388004263823], [0.006184433979874787, 0.3497331687715159], [0.0049475471838998294, 0.7648812271259355], [0.0039580377471198636, 0.6495325948507605], [0.003166430197695891, 0.15251904194081412], [0.0025331441581567127, -0.320882748617825], [0.00202651532652537, -0.7493891122471297], [0.0016212122612202962, -0.37917321897006606], [0.001296969808976237, -0.19488530913560287], [0.0010375758471809896, 0.028064490853885668], [0.0008300606777447918, 0.3686841091003382], [0.0006640485421958335, 0.3796778330360836], [0.0005312388337566667, 0.45091406475512597], [0.0004249910670053334, 0.006430345819778055], [0.00033999285360426676, -0.1610392613601617], [0.00027199428288341343, -0.296463836715504], [0.00021759542630673075, -0.12671645057093936], [0.00017407634104538462, 0.03224447221020832], [0.0001392610728363077, 0.1411052051461937], [0.00011140885826904618, 0.19155327234593353], [8.912708661523694e-05, 0.13154163933563778], [7.130166929218956e-05, -0.02541087101649682], [5.704133543375165e-05, -0.2112067230093394], [4.563306834700132e-05, -0.11359534872330196], [3.6506454677601056e-05, 0.03722839187510402], [2.9205163742080847e-05, 0.07302137174334601], [2.336413099366468e-05, 0.09665117972488337], [1.8691304794931743e-05, 0.08140058054360812], [1.4953043835945396e-05, -0.028178851372216054], [1.1962435068756317e-05, -0.03542310133877026], [9.569948055005055e-06, -0.0384398974384733], [7.655958444004045e-06, -0.011839799027071636], [6.124766755203236e-06, 0.010234556513094198], [4.89981340416259e-06, 0.01788094542106672], [3.919850723330072e-06, 0.020253942025725245], [3.135880578664058e-06, 0.003259372032080675], [2.5087044629312468e-06, -0.011318820595729214], [2.0069635703449976e-06, -0.007138184296446164], [1.6055708562759981e-06, -0.004130478981070364], [1.2844566850207985e-06, 0.007752471869725153], [1.027565348016639e-06, 0.012121377524274323]], "position3": [[0.1954872796547871, -28.139718961774975], [0.2396927500396468, -26.129013920729896], [0.25, -23.657778463021693], [0.25, -21.256659055585367], [0.25, -18.078198894766444], [0.25, -15.507715189106023], [0.25, -15.090699058046225], [0.25, -18.278157346230884], [0.25, -20.69696971428303], [0.25, -20.66032657593356], [0.25, -19.089571987566348], [0.25, -17.020542246092145], [0.25, -16.110163808930462], [0.25, -17.067268861088294], [0.25, -18.41869589697982], [0.25, -19.08244338573353], [0.25, -18.625909148635177], [0.25, -18.22016608924372], [0.25, -17.43234550104023], [0.25, -17.14801784027249], [0.25, -17.52105775626555], [0.25, -17.80852320852058], [0.25, -17.843466933324834], [0.25, -17.637664930231995], [0.25, -17.29985095713429], [0.25, -17.23932330386689], [0.25, -17.323672647200848], [0.25, -17.460418847047727], [0.25, -17.56981580692523], [0.25, -17.569835800660304], [0.25, -17.434745223045738], [0.25, -17.328021313668106], [0.25, -17.32861199060391], [0.25, -17.433584819565542], [0.25, -17.528077040597502], [0.25, -17.55570450606543], [0.25, -17.483737696395995], [0.25, -17.401546364645217], [0.25, -17.39133536572913], [0.25, -17.418859879582637], [0.25, -17.473697118948756], [0.25, -17.508992504125775], [0.25, -17.491242491252226], [0.25, -17.4720803971696], [0.25, -17.45186307206128], [0.25, -17.435689211974623], [0.25, -17.424137528188417], [0.25, -17.435169655614818], [0.25, -17.45003879705365], [0.25, -17.460990897297528], [0.25, -17.45770726716123], [0.25, -17.452530892649477], [0.25, -17.445197945584535], [0.25, -17.439331587932582], [0.25, -17.43797070803196], [0.25, -17.438118095782748], [0.25, -17.439472201099107], [0.25, -17.445347393806088], [0.25, -17.449949990561485], [0.25, -17.45146337227985]], "velocity3": [[0.09010673472443853, 0.8000687506941452], [0.04420547038485969, 2.0107050410450786], [0.03523286861109866, 2.4712354577082034], [0.02818629488887893, 2.4011194074363242], [0.022549035911103146, 3.178460160818922], [0.018039228728882518, 2.570483705660421], [0.014431382983106015, 0.4170161310597972], [0.011545106386484812, -3.1874582881846596], [0.00923608510918785, -2.418812368052144], [0.00738886808735028, 0.0366431383494672], [0.005911094469880224, 1.5707545883672112], [0.004728875575904179, 2.0690297414742047], [0.0037831004607233433, 0.9103784371616833], [0.0030264803685786748, -0.9571050521578327], [0.00242118429486294, -1.3514270358915244], [0.001936947435890352, -0.6637474887537096], [0.0015495579487122817, 0.456534237098353], [0.0012396463589698255, 0.4057430593914596], [0.0009917170871758605, 0.7878205882034885], [0.0007933736697406885, 0.2843276607677413], [0.0006346989357925508, -0.3730399159930571], [0.0005077591486340407, -0.28746545225503084], [0.0004062073189072326, -0.034943724804252736], [0.00032496585512578613, 0.20580200309283772], [0.0002599726841006289, 0.33781397309770494], [0.00020797814728050316, 0.06052765326739852], [0.00016638251782440255, -0.08434934333395866], [0.00013310601425952205, -0.1367461998468802], [0.00010648481140761764, -0.10939695987750415], [8.518784912609411e-05, -1.9993735074629038e-05], [6.815027930087529e-05, 0.13509057761456672], [5.4520223440700234e-05, 0.1067239093776332], [4.361617875256019e-05, -0.0005906769358025032], [3.489294300204815e-05, -0.10497282896163058], [2.791435440163852e-05, -0.09449222103195823], [2.2331483521310816e-05, -0.027627465467929296], [1.7865186817048653e-05, 0.07196680966943633], [1.4292149453638923e-05, 0.08219133175077793], [1.1433719562911138e-05, 0.010210998916086872], [9.14697565032891e-06, -0.027524513853506207], [7.317580520263129e-06, -0.054837239366117695], [5.854064416210503e-06, -0.035295385177020466], [4.683251532968403e-06, 0.01775001287355035], [3.7466012263747226e-06, 0.019162094082629366], [2.9972809810997784e-06, 0.02021732510831875], [2.3978247848798227e-06, 0.016173860086655], [1.9182598279038583e-06, 0.01155168378620641], [1.5346078623230868e-06, -0.011032127426399672], [1.2276862898584694e-06, -0.014869141438832615], [9.821490318867755e-07, -0.01095210024387561], [7.857192255094205e-07, 0.003283630136297403], [6.285753804075364e-07, 0.005176374511753436], [5.028603043260291e-07, 0.007332947064943466], [4.022882434608233e-07, 0.005866357651954773], [3.218305947686587e-07, 0.0013608799006246215], [2.5746447581492697e-07, -0.0001473877507909133], [2.059715806519416e-07, -0.0013541053163591429], [1.6477726452155328e-07, -0.005875192706979889], [1.3182181161724263e-07, -0.004602596755397579], [1.0545744929379411e-07, -0.0015133817183630687]], "position4": [[0.14650549501329396, -96.29055867655921], [0.25, -90.27885723450204], [0.25, -80.38371880800463], [0.25, -72.3942594317091], [0.25, -66.00269193067267], [0.25, -60.889437929843524], [0.25, -56.79883472918021], [0.25, -53.52635216864955], [0.25, -50.90836612022503], [0.25, -48.813977281485414], [0.25, -47.13846621049372], [0.25, -45.798057353700365], [0.25, -44.72573026826568], [0.25, -43.416356405647896], [0.25, -41.639737302469214], [0.25, -37.549584845414685], [0.25, -31.645309716668926], [0.25, -26.465629744109414], [0.25, -22.321885766061804], [0.25, -18.6058012618518], [0.25, -14.985574784139356], [0.25, -13.73888075321276], [0.25, -15.17517498107463], [0.25, -18.92798866310326], [0.25, -21.54104966531495], [0.25, -19.701351300181102], [0.25, -16.836991062849606], [0.25, -15.772702098542927], [0.25, -15.102921563743223], [0.25, -16.003927996087143], [0.25, -18.59919465161848], [0.25, -20.51125613559226], [0.25, -20.448504708208166], [0.25, -18.633722209587464], [0.25, -16.691505038459464], [0.25, -15.25531106994678], [0.25, -15.778324672579283], [0.25, -17.45005837428034], [0.25, -18.78652137028851], [0.25, -19.2302455985984], [0.25, -17.89664035920997], [0.25, -16.592296745084955], [0.25, -15.984704669259248], [0.25, -16.476918350169765], [0.25, -17.6686346169283], [0.25, -18.503088624407884], [0.25, -18.253591500079416], [0.25, -17.566193645052948], [0.25, -16.984163593039423], [0.25, -16.694558477645295], [0.25, -16.74006405007264], [0.25, -17.534712661115332], [0.25, -18.11473513909665], [0.25, -17.97923925169466], [0.25, -17.294999192443512], [0.25, -16.86522297894009], [0.25, -17.131005632833723], [0.25, -17.562017601222614], [0.25, -17.793100135145608], [0.25, -17.75799510993441]], "velocity4": [[0.5651263539578045, 0.5893477116806074], [0.4307582375409043, 6.011701442057167], [0.3446065900327235, 9.895138426497414], [0.27561693548334826, 7.989459376295534], [0.22049354838667862, 6.391567501036428], [0.17639483870934292, 5.1132540008291425], [0.14111587096747433, 4.090603200663314], [0.11289269677397946, 3.2724825605306513], [0.09031415741918358, 2.6179860484245214], [0.07225132593534687, 2.0943888387396172], [0.057801060748277504, 1.6755110709916938], [0.04624084859862201, 1.3404088567933552], [0.03699267887889761, 1.0723270854346842], [0.029594143103118087, 1.3093738626177855], [0.02367531448249447, 1.7766191031786795], [0.018940251585995577, 4.090152457054527], [0.015152201268796461, 5.904275128745758], [0.01212176101503717, 5.179679972559511], [0.009697408812029736, 4.143743978047609], [0.007757927049623789, 3.716084504210007], [0.006206341639699031, 3.6202264777124418], [0.004965073311759226, 1.2466940309265968], [0.003972058649407381, -1.4362942278618696], [0.0031776469195259048, -3.752813682028632], [0.002542117535620724, -2.6130610022116922], [0.002033694028496579, 1.839698365133847], [0.0016269552227972635, 2.8643602373314954], [0.0013015641782378109, 1.064288964306678], [0.0010412513425902487, 0.6697805347997037], [0.000833001074072199, -0.9010064323439207], [0.0006664008592577593, -2.5952666555313377], [0.0005331206874062075, -1.9120614839737788], [0.000426496549924966, 0.06275142738409323], [0.0003411972399399728, 1.8147824986207013], [0.0002729577919519782, 1.9422171711279987], [0.0002183662335615826, 1.4361939685126839], [0.0001746929868492661, -0.5230136026325033], [0.00013975438947941288, -1.6717337017010554], [0.00011180351158353031, -1.3364629960081724], [8.944280926682425e-05, -0.4437242283098902], [7.15542474134594e-05, 1.3336052393884286], [5.724339793076753e-05, 1.3043436141250155], [4.5794718344614026e-05, 0.6075920758257061], [3.663577467569122e-05, -0.4922136809105186], [2.930861974055298e-05, -1.191716266758538], [2.3446895792442386e-05, -0.8344540074795828], [1.875751663395391e-05, 0.24949712432846705], [1.500601330716313e-05, 0.6873978550264686], [1.2004810645730503e-05, 0.5820300520135245], [9.603848516584404e-06, 0.2896051153941271], [7.683078813267523e-06, -0.045505572427346735], [6.146463050614018e-06, -0.7946486110426922], [4.917170440491215e-06, -0.5800224779813152], [3.933736352392972e-06, 0.13549588740198865], [3.146989081914378e-06, 0.6842400592511484], [2.517591265531503e-06, 0.4297762135034237], [2.0140730124252023e-06, -0.26578265389363404], [1.611258409940162e-06, -0.4310119683888897], [1.2890067279521296e-06, -0.23108253392299227], [1.0312053823617038e-06, 0.03510502521119929]], "position5": [[0.08766409782078324, -43.6809315507255], [0.25, -41.71995012328283], [0.25, -39.561047153828966], [0.25, -37.833924778265875], [0.25, -36.22635110156734], [0.25, -34.55758933651699], [0.25, -32.19029592170729], [0.25, -28.55265126522727], [0.25, -24.242022653383746], [0.25, -19.55110193830341], [0.25, -15.761025337691887], [0.25, -14.461689943129812], [0.25, -16.38364741201971], [0.25, -19.81424385870234], [0.25, -21.839542849054403], [0.25, -21.041814142900304], [0.25, -20.31825946694203], [0.25, -19.641853449727723], [0.25, -18.95424888000756], [0.25, -18.13039752011918], [0.25, -17.28756165348178], [0.25, -17.141821829811747], [0.25, -17.503598935236408], [0.25, -17.782354059230965], [0.25, -17.835073896341754], [0.25, -17.62686377051552], [0.25, -17.382088089961513], [0.25, -17.243044255270863], [0.25, -17.248441105515358], [0.25, -17.34888598313195], [0.25, -17.530615184723857], [0.25, -17.6159490009951], [0.25, -17.655988638548102], [0.25, -17.52822308800752], [0.25, -17.419851959089467], [0.25, -17.396620867691563], [0.25, -17.4127145549888], [0.25, -17.483678249350707], [0.25, -17.53075261790152], [0.25, -17.52251851833814], [0.25, -17.471444801069367], [0.25, -17.42628686304026], [0.25, -17.410670217325816], [0.25, -17.425195142530608], [0.25, -17.440513306086324], [0.25, -17.47603640897415], [0.25, -17.490026547046018], [0.25, -17.487622857071653], [0.25, -17.464562581488117], [0.25, -17.44168787544092], [0.25, -17.43665496685697], [0.25, -17.450260301332108], [0.25, -17.459224872464663], [0.25, -17.46411443880448], [0.25, -17.451378969173106], [0.25, -17.439565577819423], [0.25, -17.438502966296774], [0.25, -17.446399037257514], [0.25, -17.452510572965625], [0.25, -17.451163350170226]], "velocity5": [[0.1981006572162689, 0.4361182553388343], [0.17664870274357009, 1.9609814274426718], [0.14131896219485607, 2.158902969453865], [0.11305516975588487, 1.7271223755630922], [0.09044413580470789, 1.6075736766985336], [0.07235530864376631, 1.6687617650503506], [0.05788424691501305, 2.3672934148097013], [0.04630739753201044, 3.637644656480019], [0.03704591802560835, 4.310628611843523], [0.029636734420486685, 4.690920715080335], [0.023709387536389348, 3.7900766006115236], [0.01896751002911148, 1.2993353945620743], [0.015174008023289186, -1.921957468889897], [0.01213920641863135, -3.430596446682633], [0.00971136513490508, -2.0252989903520633], [0.007769092107924064, 0.7977287061541014], [0.006215273686339251, 0.723554675958271], [0.004972218949071402, 0.6764060172143067], [0.003977775159257122, 0.6876045697201612], [0.0031822201274056975, 0.8238513598883824], [0.0025457761019245582, 0.8428358666373956], [0.0020366208815396467, 0.14573982367003546], [0.0016292967052317173, -0.3617771054246625], [0.0013034373641853739, -0.2787551239945565], [0.0010427498913482991, -0.0527198371107907], [0.0008341999130786394, 0.20821012582623352], [0.0006673599304629115, 0.24477568055400753], [0.0005338879443703293, 0.13904383469064976], [0.0004271103554962634, -0.00539685024449384], [0.00034168828439701076, -0.10044487761659174], [0.0002733506275176086, -0.18172920159190792], [0.00021868050201408692, -0.08533381627124612], [0.00017494440161126953, -0.04003963755300198], [0.00013995552128901563, 0.12776555054058372], [0.0001119644170312125, 0.10837112891805263], [8.957153362497e-05, 0.02323109139790301], [7.1657226899976e-05, -0.01609368729723667], [5.732578151998081e-05, -0.07096369436190669], [4.586062521598465e-05, -0.047074368550812304], [3.668850017278772e-05, 0.008234099563379636], [2.9350800138230177e-05, 0.051073717268769976], [2.3480640110584142e-05, 0.04515793802910581], [1.8784512088467315e-05, 0.01561664571444429], [1.5027609670773852e-05, -0.014524925204792646], [1.2022087736619083e-05, -0.015318163555714175], [9.617670189295268e-06, -0.035523102887826674], [7.694136151436214e-06, -0.013990138071867853], [6.155308921148972e-06, 0.002403689974363299], [4.924247136919177e-06, 0.02306027558353727], [3.939397709535342e-06, 0.022874706047197782], [3.1515181676282737e-06, 0.0050329085839507775], [2.521214534102619e-06, -0.013605334475137447], [2.0169716272820954e-06, -0.008964571132554043], [1.6135773018256765e-06, -0.004889566339815486], [1.2908618414605413e-06, 0.012735469631372523], [1.032689473168433e-06, 0.011813391353684304], [8.261515785347464e-07, 0.0010626115226483987], [6.609212628277972e-07, -0.007896070960739642], [5.287370102622378e-07, -0.006111535708111008], [4.2298960820979027e-07, 0.0013472227953973941]], "position6": [[0.07493246810614071, -48.766584672645074], [0.25, -48.3321357934498], [0.25, -47.64463648551706], [0.25, -46.92649592394547], [0.25, -42.97081746593993], [0.25, -38.99850685139949], [0.25, -33.90199647046568], [0.25, -28.792714298562522], [0.25, -23.59513093582151], [0.25, -16.20020714368912], [0.25, -14.713545310834151], [0.25, -17.851821210056038], [0.25, -20.362441929433544], [0.25, -20.549894568875263], [0.25, -18.936428369477113], [0.25, -16.867657655159114], [0.25, -15.840656250177979], [0.25, -16.53889768354591], [0.25, -17.986128188118297], [0.25, -18.918224394810103], [0.25, -18.83885479895479], [0.25, -18.071047323001736], [0.25, -17.2337451987152], [0.25, -16.73032205481364], [0.25, -17.057954644420466], [0.25, -17.644891473785037], [0.25, -18.10947297206756], [0.25, -18.018251362659534], [0.25, -17.730824018130274], [0.25, -17.300715100187215], [0.25, -17.24902402359503], [0.25, -17.319290176661116], [0.25, -17.536606590939876], [0.25, -17.707194117800178], [0.25, -17.747792460199122], [0.25, -17.545421483578615], [0.25, -17.375750183927103], [0.25, -17.286298880716792], [0.25, -17.302754543485968], [0.25, -17.383835982010183], [0.25, -17.578326257441873], [0.25, -17.69982032825238], [0.25, -17.75303612425551], [0.25, -17.59904717081458], [0.25, -17.388289158041257], [0.25, -17.284290273488473], [0.25, -17.315716986374618], [0.25, -17.47352560153228], [0.25, -17.589918995053363], [0.25, -17.578155886061285], [0.25, -17.483143338121177], [0.25, -17.40281131494098], [0.25, -17.37058567748979], [0.25, -17.393271935088535], [0.25, -17.440546707143657], [0.25, -17.4903585302632], [0.25, -17.514312086583914], [0.25, -17.527753640414723], [0.25, -17.466865709198323], [0.25, -17.416501573123906]], "velocity6": [[0.29590376222083736, 0.03755767594167769], [0.23890281829190124, 0.4344488791952732], [0.191122254633521, 0.6874993079327388], [0.15289780370681683, 0.7181405615715926], [0.12231824296545346, 3.955678458005539], [0.09785459437236277, 3.9723106145404374], [0.07828367549789023, 5.096510380933807], [0.06262694039831218, 5.109282171903161], [0.050101552318649746, 5.197583362741014], [0.0400812418549198, 7.394923792132387], [0.03206499348393584, 1.4866618328549688], [0.025651994787148677, -3.138275899221885], [0.020521595829718943, -2.510620719377508], [0.016417276663775154, -0.1874526394417212], [0.013133821331020125, 1.6134661993981498], [0.0105070570648161, 2.068770714318], [0.00840564565185288, 1.0270014049811347], [0.006724516521482305, -0.6982414333679281], [0.005379613217185844, -1.4472305045723872], [0.004303690573748675, -0.9320962066918054], [0.0034429524589989404, 0.07936959585531256], [0.0027543619671991527, 0.7678074759530568], [0.002203489573759322, 0.8373021242865326], [0.0017627916590074576, 0.5034231439015617], [0.0014102333272059662, -0.3276325896068258], [0.001128186661764773, -0.58693682936457], [0.0009025493294118185, -0.4645814982825248], [0.0007220394635294548, 0.09122160940802707], [0.0005776315708235639, 0.2874273445292578], [0.0004621052566588511, 0.4301089179430597], [0.0003696842053270809, 0.051691076592186705], [0.00029574736426166474, -0.07026615306608512], [0.0002365978914093318, -0.21731641427875825], [0.00018927831312746544, -0.1705875268603037], [0.00015142265050197237, -0.0405983423989454], [0.0001211381204015779, 0.20237097662050876], [9.691049632126232e-05, 0.16967129965151012], [7.752839705700986e-05, 0.08945130321031151], [6.20227176456079e-05, -0.01645566276917647], [4.9618174116486316e-05, -0.08108143852421634], [3.9694539293189055e-05, -0.1944902754316902], [3.175563143455124e-05, -0.12149407081050727], [2.5404505147640994e-05, -0.05321579600312942], [2.0323604118112796e-05, 0.1539889534409285], [1.6258883294490236e-05, 0.21075801277332376], [1.300710663559219e-05, 0.10399888455278439], [1.0405685308473753e-05, -0.031426712886144674], [8.324548246779003e-06, -0.1578086151576627], [6.659638597423203e-06, -0.11639339352108183], [5.327710877938563e-06, 0.011763108992078199], [4.26216870235085e-06, 0.09501254794010812], [3.4097349618806803e-06, 0.08033202318019858], [2.7277879695045443e-06, 0.03222563745119078], [2.1822303756036357e-06, -0.022686257598747046], [1.7457843004829086e-06, -0.047274772055121886], [1.396627440386327e-06, -0.04981182311954477], [1.1173019523090615e-06, -0.02395355632071265], [8.938415618472493e-07, -0.013441553830810209], [7.150732494777994e-07, 0.060887931216398794], [5.720585995822396e-07, 0.05036413607441643]], "position7": [[0.16836673132118013, -84.08062666219065], [0.1537165750636223, -82.14414141645577], [0.19025334792274706, -80.26702934050074], [0.21948276621004686, -78.76533967973673], [0.2428663008398867, -77.56398795112551], [0.25, -76.23839517129475], [0.25, -71.7752379113791], [0.25, -64.89974458047422], [0.25, -59.36834562124267], [0.25, -54.86102668554869], [0.25, -51.195022573817056], [0.25, -47.63017521127956], [0.25, -43.843095369145445], [0.25, -40.66944103785734], [0.25, -38.082087067822926], [0.25, -35.83452683740739], [0.25, -32.503633033291536], [0.25, -28.56116398464183], [0.25, -24.663280103875003], [0.25, -21.544972999261542], [0.25, -17.326316757916484], [0.25, -15.227707902830955], [0.25, -16.904199856046784], [0.25, -19.568010688667446], [0.25, -20.648544381024156], [0.25, -20.80525311440167], [0.25, -20.46504497644276], [0.25, -18.781858701802104], [0.25, -16.940131359838574], [0.25, -16.5183266312858], [0.25, -17.98093700060454], [0.25, -18.840405950815644], [0.25, -19.35500774739947], [0.25, -18.98137714761702], [0.25, -18.00169000894256], [0.25, -16.915181265928172], [0.25, -16.31645454143335], [0.25, -16.472235611119487], [0.25, -17.604607486184946], [0.25, -18.48642391921483], [0.25, -18.61949688924447], [0.25, -17.576981291311576], [0.25, -16.715748504820482], [0.25, -16.607153113817418], [0.25, -17.138136187312472], [0.25, -17.8866187452126], [0.25, -18.17693226720576], [0.25, -18.141857949708402], [0.25, -17.645075880741068], [0.25, -17.165148868599015], [0.25, -16.92608899942846], [0.25, -17.099416286998817], [0.25, -17.376331547122348], [0.25, -17.711530769141234], [0.25, -17.8904772368612], [0.25, -17.89997154941629], [0.25, -17.666067729819904], [0.25, -17.33515566256405], [0.25, -17.189899067863422], [0.25, -17.372045772953488]], "velocity7": [[0.030684840372946276, 0.45310500020123345], [-0.01465015625755783, 1.9364852457348807], [0.03653677285912475, 1.877112075955025], [0.029229418287299802, 1.5016896607640202], [0.023383534629839844, 1.2013517286112163], [0.020168042820639085, 1.3255927798307543], [0.01613443425651127, 4.463157259915665], [0.012907547405209017, 6.875493330904874], [0.010326037924167215, 5.531398959231555], [0.008260830339333771, 4.5073189356939825], [0.0066086642714670175, 3.666004111731634], [0.005286931417173614, 3.564847362537501], [0.004229545133738892, 3.7870798421341085], [0.0033836361069911136, 3.1736543312881076], [0.002706908885592891, 2.587353970034412], [0.002165527108474313, 2.247560230415536], [0.0017324216867794504, 3.3308938041158562], [0.0013859373494235605, 3.9424690486497056], [0.0011087498795388485, 3.897883880766827], [0.0008869999036310788, 3.1183071046134616], [0.0007095999229048631, 4.21865624134506], [0.0005676799383238905, 2.098608855085528], [0.00045414395065911236, -1.6764919532158273], [0.00036331516052728993, -2.6638108326206615], [0.00029065212842183195, -1.0805336923567106], [0.00023252170273746557, -0.15670873337751365], [0.00018601736218997248, 0.34020813795890925], [0.000148813889751978, 1.6831862746406547], [0.00011905111180158239, 1.8417273419635318], [9.524088944126592e-05, 0.42180472855277373], [7.619271155301274e-05, -1.4626103693187407], [6.095416924241019e-05, -0.8594689502111008], [4.876333539392816e-05, -0.5146017965838269], [3.901066831514253e-05, 0.373630599782447], [3.120853465211403e-05, 0.9796871386744599], [2.4966827721691224e-05, 1.0865087430143865], [1.9973462177352982e-05, 0.5987267244948207], [1.5978769741882388e-05, -0.15578106968613614], [1.278301579350591e-05, -1.1323718750654577], [1.022641263480473e-05, -0.8818164330298824], [8.181130107843783e-06, -0.13307297002964164], [6.544904086275027e-06, 1.0425155979328926], [5.235923269020022e-06, 0.8612327864910923], [4.188738615216017e-06, 0.10859539100306405], [3.350990892172814e-06, -0.5309830734950541], [2.6807927137382514e-06, -0.7484825579001274], [2.144634170990601e-06, -0.2903135219931593], [1.715707336792481e-06, 0.035074317497357954], [1.372565869433985e-06, 0.4967820689673334], [1.0980526955471879e-06, 0.479927012142054], [8.784421564377504e-07, 0.23905986917055877], [7.027537251502004e-07, -0.1733272875703606], [5.622029801201603e-07, -0.27691526012353107], [4.497623840961283e-07, -0.3351992220188871], [3.5980990727690266e-07, -0.1789464677199668], [2.8784792582152213e-07, -0.009494312555089243], [2.3027834065721772e-07, 0.23390381959638357], [1.8422267252577418e-07, 0.3309120672558571], [1.4737813802061936e-07, 0.1452565947006251], [1.1790251041649549e-07, -0.18214670509006547]], "position8": [[0.012619417538499406, -66.21841129353206], [0.25, -64.18084642985112], [0.25, -59.18962566640707], [0.25, -53.2903530637633], [0.25, -41.15303979600572], [0.25, -30.010986110805188], [0.25, -18.56906252206384], [0.25, -9.32744114621315], [0.25, -4.262854426969062], [0.25, -14.89466470593293], [0.25, -24.41467771479363], [0.25, -28.171385441018586], [0.25, -20.732686566831347], [0.25, -12.716524816159579], [0.25, -11.202111587719346], [0.25, -15.120906039976283], [0.25, -21.792262916744587], [0.25, -23.97460865913694], [0.25, -22.757640415418912], [0.25, -21.42834325469065], [0.25, -19.40914428732779], [0.25, -17.092337226313333], [0.25, -15.581724773892068], [0.25, -16.63007040347023], [0.25, -18.90399791385167], [0.25, -20.574315932435045], [0.25, -21.222888537513555], [0.25, -20.308736667662608], [0.25, -17.882611190151493], [0.25, -15.87687611351323], [0.25, -16.264641625820925], [0.25, -17.597249895330705], [0.25, -18.598849417684885], [0.25, -18.838734758400687], [0.25, -18.39840698454493], [0.25, -17.45730156025005], [0.25, -16.69887108365557], [0.25, -16.749400089392772], [0.25, -17.269226484260482], [0.25, -17.869324957850466], [0.25, -18.057928800010743], [0.25, -17.823179979767808], [0.25, -17.489946124358703], [0.25, -17.20521002399073], [0.25, -17.14431866868782], [0.25, -17.130934850348584], [0.25, -17.257408129023904], [0.25, -17.46295644555158], [0.25, -17.622923303615718], [0.25, -17.617162943170815], [0.25, -17.48633322253531], [0.25, -17.360875889152403], [0.25, -17.32840027421712], [0.25, -17.327761349107185], [0.25, -17.350150517462154], [0.25, -17.444704577404433], [0.25, -17.520347825358257], [0.25, -17.522071838498945], [0.25, -17.498600675234776], [0.25, -17.455104357689862]], "velocity8": [[0.7448640769500677, 0.557295406236397], [0.5978398722745906, 2.0375648636809482], [0.4782718978196725, 4.991220763444048], [0.38261751825573803, 5.899272602643772], [0.30609401460459046, 12.137313267757577], [0.24487521168367238, 11.142053685200533], [0.1959001693469379, 11.441923588741346], [0.15672013547755034, 9.241621375850691], [0.12537610838204027, 5.0645867192440885], [0.10030088670563223, -10.631810278963869], [0.08024070936450578, -9.5200130088607], [0.06419256749160462, -3.756707726224956], [0.0513540539932837, 7.438698874187237], [0.041083243194626966, 8.016161750671769], [0.032866594555701574, 1.514413228440233], [0.02629327564456126, -3.9187944522569373], [0.02103462051564901, -6.6713568767683045], [0.01682769641251921, -2.1823457423923522], [0.013462157130015369, 1.216968243718029], [0.010769725704012295, 1.3292971607282627], [0.008615780563209836, 2.019198967362857], [0.0068926244505678694, 2.3168070610144595], [0.0055140995604542956, 1.510612452421265], [0.0044112796483634364, -1.0483456295781626], [0.0035290237186907493, -2.2739275103814354], [0.0028232189749525997, -1.6703180185833753], [0.00225857517996208, -0.6485726050785114], [0.001806860143969664, 0.9141518698509485], [0.0014454881151757313, 2.426125477511113], [0.0011563904921405852, 2.0057350766382642], [0.0009251123937124682, -0.3877655123076955], [0.0007400899149699746, -1.3326082695097816], [0.0005920719319759797, -1.0015995223541811], [0.0004736575455807838, -0.23988534071579976], [0.000378926036464627, 0.4403277738557567], [0.00030314082917170165, 0.9411054242948835], [0.00024251266333736134, 0.7584304765944799], [0.00019401013066988907, -0.05052900573720409], [0.00015520810453591128, -0.5198263948677091], [0.00012416648362872904, -0.600098473589985], [9.933318690298324e-05, -0.1886038421602752], [7.94665495223866e-05, 0.2347488202429349], [6.357323961790928e-05, 0.33323385540910405], [5.0858591694327425e-05, 0.2847361003679724], [4.068687335546194e-05, 0.06089135530291025], [3.254949868436955e-05, 0.013383818339236391], [2.6039598947495644e-05, -0.12647327867531966], [2.0831679157996515e-05, -0.20554831652767444], [1.6665343326397213e-05, -0.1599668580641393], [1.333227466111777e-05, 0.005760360444903259], [1.0665819728894217e-05, 0.13082972063550327], [8.532655783115374e-06, 0.12545733338290743], [6.8261246264923e-06, 0.032475614935282004], [5.46089970119384e-06, 0.0006389251099358736], [4.368719760955073e-06, -0.022389168354968306], [3.4949758087640584e-06, -0.09455405994228039], [2.7959806470112467e-06, -0.07564324795382432], [2.2367845176089976e-06, -0.0017240131406869048], [1.7894276140871982e-06, 0.023471163264168697], [1.4315420912697587e-06, 0.043496317544915536]], "position9": [[0.02701594319486314, -82.10971914289095], [0.25, -81.65747710312581], [0.25, -81.2784389378966], [0.25, -80.33735718349462], [0.25, -79.36652607731999], [0.25, -77.64899558479866], [0.25, -73.29390129570523], [0.25, -67.68844488333337], [0.25, -62.94358355732883], [0.25, -58.82211972994443], [0.25, -52.71716758025926], [0.25, -47.299063601947225], [0.25, -42.505639080894795], [0.25, -38.67089946405285], [0.25, -35.60310777057929], [0.25, -32.99483979310142], [0.25, -30.318913047027014], [0.25, -28.04813814458803], [0.25, -26.033608349826597], [0.25, -24.0406730688906], [0.25, -20.99204657329531], [0.25, -17.338040583299335], [0.25, -16.181598750509806], [0.25, -18.016425270683385], [0.25, -19.47008875651142], [0.25, -19.035254981620337], [0.25, -18.439660180790902], [0.25, -17.619753659530872], [0.25, -16.95425936097483], [0.25, -16.870951925035698], [0.25, -17.393719744393188], [0.25, -17.852292980236317], [0.25, -17.957760079564714], [0.25, -17.832357538022762], [0.25, -17.506293878236182], [0.25, -17.22400911423949], [0.25, -17.27117862198689], [0.25, -17.492533552709535], [0.25, -17.657067500681002], [0.25, -17.70901950104824], [0.25, -17.6595366898971], [0.25, -17.395248069594505], [0.25, -17.213575878480018], [0.25, -17.259443728155503], [0.25, -17.476293085374067], [0.25, -17.64734290324905], [0.25, -17.676027957909202], [0.25, -17.52218782437172], [0.25, -17.341236740038514], [0.25, -17.296564026632787], [0.25, -17.27613438995069], [0.25, -17.385696559539532], [0.25, -17.475833842924768], [0.25, -17.536223185123596], [0.25, -17.549891030369725], [0.25, -17.492128171934162], [0.25, -17.420089577806024], [0.25, -17.380662153083218], [0.25, -17.387087314526102], [0.25, -17.425802491784115]], "velocity9": [[0.3851135995654865, 0.1680727975326186], [0.3083913155798977, 0.45224203976514077], [0.24671305246391817, 0.3790381652292155], [0.18203599215488012, 0.9410817544019836], [0.13961981928686498, 0.9708311061746226], [0.111695855429492, 1.717530492521334], [0.0893566843435936, 4.355094289093433], [0.07148534747487488, 5.605456412371858], [0.05718827797989991, 4.744861326004544], [0.04575062238391993, 4.121463827384397], [0.036600497907135945, 6.1049521496851735], [0.029280398325708758, 5.418103978312031], [0.023424318660567007, 4.793424521052431], [0.018739454928453605, 3.8347396168419454], [0.014991563942762885, 3.0677916934735565], [0.011993251154210308, 2.6082679774778748], [0.009594600923368246, 2.675926746074407], [0.0076756807386945975, 2.2707749024389816], [0.006140544590955678, 2.014529794761434], [0.004912435672764543, 1.9929352809359961], [0.003929948538211634, 3.0486264955952938], [0.0031439588305693074, 3.654005989995972], [0.002515167064455446, 1.156441832789528], [0.002012133651564357, -1.8348265201735803], [0.0016097069212514855, -1.453663485828035], [0.0012877655370011885, 0.43483377489108277], [0.001030212429600951, 0.5955948008294355], [0.0008241699436807607, 0.8199065212600295], [0.0006593359549446087, 0.6654942985560405], [0.0005274687639556869, 0.08330743593913498], [0.00042197501116454953, -0.5227678193574898], [0.00033758000893163964, -0.45857323584313003], [0.0002700640071453117, -0.10546709932839571], [0.00021605120571624938, 0.12540254154195352], [0.00017284096457299952, 0.3260636597865799], [0.00013827277165839963, 0.2822847639966912], [0.00011061821732671971, -0.04716950774740271], [8.849457386137577e-05, -0.22135493072264253], [7.079565908910063e-05, -0.16453394797146764], [5.66365272712805e-05, -0.05195200036723792], [4.530922181702441e-05, 0.049482811151141164], [3.624737745361953e-05, 0.2642886203025947], [2.8997901962895625e-05, 0.18167219111448568], [2.31983215703165e-05, -0.0458678496754861], [1.85586572562532e-05, -0.21684935721856335], [1.4846925805002561e-05, -0.1710498178749831], [1.1877540644002049e-05, -0.02868505466015039], [9.50203251520164e-06, 0.1538401335374834], [7.6016260121613125e-06, 0.18095108433320542], [6.08130080972905e-06, 0.044672713405726504], [4.86504064778324e-06, 0.020429636682094503], [3.892032518226592e-06, -0.10956216958884148], [3.1136260145812737e-06, -0.09013728338523684], [2.490900811665019e-06, -0.06038934219882709], [1.992720649332015e-06, -0.013667845246127207], [1.5941765194656123e-06, 0.05776285843556195], [1.2753412155724899e-06, 0.07203859412813683], [1.020272972457992e-06, 0.039427424722805963], [8.162183779663936e-07, -0.006425161442884422], [6.529747023731149e-07, -0.0387151772580129]], "position10": [[0.22145677404192643, -63.463502878588415], [0.25, -57.647780224442286], [0.25, -49.103586343394895], [0.25, -40.07216087728699], [0.25, -32.70747086292286], [0.25, -26.60451904230567], [0.25, -19.287011975810636], [0.25, -12.438724310316637], [0.25, -12.043454473003948], [0.25, -15.154507700592443], [0.25, -20.051295016789027], [0.25, -23.528446303210156], [0.25, -23.737711261803632], [0.25, -20.943002246202454], [0.25, -17.098146006032984], [0.25, -15.677800161823308], [0.25, -16.8667838113696], [0.25, -19.44926214726929], [0.25, -21.02578766011092], [0.25, -19.950026805211188], [0.25, -17.445830012765114], [0.25, -15.442472578808255], [0.25, -14.812831818811084], [0.25, -17.43976330721299], [0.25, -19.545837248932678], [0.25, -20.689669364089063], [0.25, -19.980954377043595], [0.25, -16.94841921428482], [0.25, -14.891686935371052], [0.25, -15.6423394586048], [0.25, -16.51398730368183], [0.25, -17.715331787272202], [0.25, -18.3762144883653], [0.25, -18.267177254992944], [0.25, -17.24016988783612], [0.25, -16.552301186938585], [0.25, -16.563855400581787], [0.25, -16.771584836334576], [0.25, -17.199020004090368], [0.25, -17.564801486953684], [0.25, -17.747755008169655], [0.25, -17.710917384236726], [0.25, -17.452716563610526], [0.25, -17.2445327450026], [0.25, -17.161121105828588], [0.25, -17.351620673449993], [0.25, -17.507556514260084], [0.25, -17.581211402737903], [0.25, -17.585166822029663], [0.25, -17.498556112069746], [0.25, -17.395665384708103], [0.25, -17.365816446103768], [0.25, -17.409027111497068], [0.25, -17.474523531967566], [0.25, -17.51262335789426], [0.25, -17.523658066238518], [0.25, -17.483821155622852], [0.25, -17.43881132497007], [0.25, -17.403772695938873], [0.25, -17.405890557006302]], "velocity10": [[0.8382613207036929, 0.5990517974614926], [0.5565108341559201, 5.815722654146127], [0.4452086673247361, 8.54419388104739], [0.35616693385978887, 9.031425466107905], [0.2849335470878311, 7.364690014364128], [0.22794683767026488, 6.102951820617188], [0.18235747013621192, 7.317507066495035], [0.14588597610896956, 6.848287665493998], [0.11670878088717565, 0.39526983731268883], [0.09336702470974052, -3.1110532275884957], [0.07469361976779242, -4.896787316196585], [0.05975489581423393, -3.4771512864211305], [0.04780391665138715, -0.2092649585934774], [0.03824313332110972, 2.79470901560118], [0.030594506656887777, 3.84485624016947], [0.024475605325510224, 1.4203458442096764], [0.01958048426040818, -1.1889836495462918], [0.015664387408326545, -2.5824783358996894], [0.012531509926661237, -1.5765255128416316], [0.01002520794132899, 1.0757608548997353], [0.008020166353063192, 2.5041967924460744], [0.006416133082450554, 2.0033574339568596], [0.005132906465960443, 0.6296407599971715], [0.004106325172768355, -2.626931488401906], [0.0032850601382146843, -2.1060739417196883], [0.0026280481105717475, -1.1438321151563864], [0.002102438488457398, 0.7087149870454686], [0.0016819507907659187, 3.032535162758775], [0.001345560632612735, 2.0567322789137665], [0.001076448506090188, -0.7506525232337491], [0.0008611588048721505, -0.8716478450770309], [0.0006889270438977204, -1.2013444835903733], [0.0005511416351181764, -0.6608827010930988], [0.0004409133080945411, 0.10903723337235643], [0.0003527306464756329, 1.027007367156822], [0.0002821845171805063, 0.6878687008975358], [0.00022574761374440506, -0.01155421364319964], [0.00018059809099552407, -0.20772943575278802], [0.00014447847279641925, -0.42743516775579093], [0.00011558277823713541, -0.3657814828633154], [9.246622258970834e-05, -0.18295352121596975], [7.397297807176667e-05, 0.03683762393292862], [5.917838245741334e-05, 0.2582008206262008], [4.7342705965930674e-05, 0.2081838186079231], [3.7874164772744545e-05, 0.08341163917401144], [3.0299331818195637e-05, -0.19049956762140613], [2.4239465454556513e-05, -0.15593584081009193], [1.9391572363645213e-05, -0.07365488847781829], [1.551325789091617e-05, -0.0039554192917586745], [1.2410606312732937e-05, 0.08661070995991703], [9.92848505018635e-06, 0.1028907273616435], [7.94278804014908e-06, 0.029848938604335462], [6.354230432119265e-06, -0.043210665393299354], [5.083384345695412e-06, -0.06549642047049828], [4.0667074765563295e-06, -0.03809982592669356], [3.2533659812450638e-06, -0.011034708344257807], [2.602692784996051e-06, 0.03983691061566676], [2.082154227996841e-06, 0.04500983065277924], [1.665723382397473e-06, 0.035038629031199114], [1.3325787059179786e-06, -0.0021178610674283376]], "position11": [[0.05469233729488418, -24.75038297813971], [0.25, -22.54311754907862], [0.25, -19.933498977650366], [0.25, -16.907055279750963], [0.25, -17.218481038170093], [0.25, -18.628083188006176], [0.25, -19.56747574606652], [0.25, -19.22763834707593], [0.25, -18.512650018194044], [0.25, -17.57555524897159], [0.25, -16.825879433593627], [0.25, -16.748057860165336], [0.25, -16.981171588632307], [0.25, -17.573196901436486], [0.25, -18.042571099700403], [0.25, -18.298630909617668], [0.25, -18.307089882802554], [0.25, -17.932068232923072], [0.25, -17.421927612149442], [0.25, -17.14981202972123], [0.25, -17.04724561830656], [0.25, -17.390659253602298], [0.25, -17.711298971771427], [0.25, -17.85923066073684], [0.25, -17.766370159982113], [0.25, -17.448622687890808], [0.25, -17.194424710217763], [0.25, -17.120216048780556], [0.25, -17.28721267754802], [0.25, -17.433676006964212], [0.25, -17.557785311817636], [0.25, -17.547151081390556], [0.25, -17.4163038966253], [0.25, -17.336611678590188], [0.25, -17.380805014278522], [0.25, -17.44686917816356], [0.25, -17.49972050927159], [0.25, -17.49191473441328], [0.25, -17.460553433286155], [0.25, -17.427270114769808], [0.25, -17.407176877224646], [0.25, -17.428235170392334], [0.25, -17.460693116193404], [0.25, -17.476970455187953], [0.25, -17.467921273129402], [0.25, -17.440690339304485], [0.25, -17.422724398356614], [0.25, -17.422628861490207], [0.25, -17.435742698503372], [0.25, -17.45396082296996], [0.25, -17.463860861152973], [0.25, -17.463774082781562], [0.25, -17.443237806259983], [0.25, -17.428841532373028], [0.25, -17.42866573522991], [0.25, -17.439065800739574], [0.25, -17.450539217710833], [0.25, -17.458004520887805], [0.25, -17.454894611998675], [0.25, -17.445001185591632]], "velocity11": [[0.7827148182449711, 0.8485091818947146], [0.681660887244359, 2.2072654290610925], [0.5398345543149335, 2.6096185714282516], [0.43186764345194684, 3.026443697899401], [0.3454941147615575, -0.31142575841913134], [0.276395291809246, -1.409602149836082], [0.2211162334473968, -0.9393925580603443], [0.17689298675791745, 0.3398373989905904], [0.14151438940633396, 0.7149883288818879], [0.11321151152506717, 0.9370947692224538], [0.09056920922005374, 0.7496758153779631], [0.072455367376043, 0.07782157342829243], [0.0579642939008344, -0.23311372846697118], [0.04637143512066752, -0.5920253128041781], [0.03709714809653402, -0.4693741982639163], [0.02967771847722722, -0.25605980991726357], [0.023742174781781776, -0.008458973184886615], [0.01899373982542542, 0.37502164987948383], [0.015194991860340339, 0.5101406207736283], [0.012155993488272272, 0.2721155824282126], [0.009724794790617818, 0.10256641141466738], [0.007779835832494255, -0.34341363529573476], [0.006223868665995404, -0.32063971816913], [0.004979094932796324, -0.1479316889654151], [0.003983275946237059, 0.09286050075472946], [0.0031866207569896474, 0.3177474720913058], [0.002549296605591718, 0.2541979776730447], [0.002039437284473375, 0.07420866143720878], [0.0016315498275787, -0.16699662876746332], [0.00130523986206296, -0.1464633294161935], [0.001044191889650368, -0.12410930485342156], [0.0008353535117202944, 0.010634230427080282], [0.0006682828093762356, 0.13084718476525387], [0.0005346262475009885, 0.07969221803511481], [0.00042770099800079083, -0.0441933356883343], [0.0003421607984006327, -0.06606416388503641], [0.00027372863872050616, -0.052851331108029136], [0.00021898291097640493, 0.007805774858307295], [0.00017518632878112396, 0.03136130112712548], [0.00014014906302489919, 0.03328331851634584], [0.00011211925041991935, 0.02009323754516016], [8.969540033593549e-05, -0.02105829316768742], [7.175632026874839e-05, -0.032457945801071086], [5.740505621499872e-05, -0.016277338994548352], [4.5924044971998974e-05, 0.009049182058551595], [3.6739235977599184e-05, 0.02723093382491642], [2.939138878207935e-05, 0.017965940947872266], [2.351311102566348e-05, 9.553686640598126e-05], [1.8810488820530783e-05, -0.013113837013164823], [1.5048391056424627e-05, -0.018218124466589724], [1.2038712845139703e-05, -0.009900038183012876], [9.630970276111763e-06, 8.677837141225645e-05], [7.70477622088941e-06, 0.02053627652158057], [6.163820976711528e-06, 0.01439627388695603], [4.9310567813692224e-06, 0.00017579714311898378], [3.944845425095378e-06, -0.01040006550966414], [3.1558763400763027e-06, -0.011473416971261334], [2.5247010720610425e-06, -0.007465303176969984], [2.019760857648834e-06, 0.003109908889128073], [1.6158086861190672e-06, 0.009893426407041696]], "position12": [[0.026719896098392287, -25.539675922443934], [0.25, -24.464981877672503], [0.25, -22.0808234487304], [0.25, -19.91777781551792], [0.25, -17.923739809708696], [0.25, -16.328509405061318], [0.25, -15.870215730329733], [0.25, -16.879648825826493], [0.25, -18.412248450337376], [0.25, -19.267588983307608], [0.25, -19.237488084525797], [0.25, -18.804254244028833], [0.25, -18.221801287137843], [0.25, -17.506938887938233], [0.25, -16.935048968578545], [0.25, -16.587155519399836], [0.25, -16.732069430198877], [0.25, -17.706251788184122], [0.25, -18.325190041670407], [0.25, -18.48407547919395], [0.25, -17.970789480155176], [0.25, -17.36776504385682], [0.25, -16.924654180474416], [0.25, -16.997827845244544], [0.25, -17.19859350233038], [0.25, -17.45356379364783], [0.25, -17.65444278594405], [0.25, -17.65799368316717], [0.25, -17.512844406394002], [0.25, -17.389882427764892], [0.25, -17.347969596115185], [0.25, -17.34428650446398], [0.25, -17.393914466876392], [0.25, -17.471350060476635], [0.25, -17.523225839013165], [0.25, -17.524361231406516], [0.25, -17.508144381360935], [0.25, -17.467754546629802], [0.25, -17.42167140938253], [0.25, -17.420726551143947], [0.25, -17.43645362189852], [0.25, -17.457667771757507], [0.25, -17.47300800898168], [0.25, -17.478773204031967], [0.25, -17.460450595548984], [0.25, -17.44285802520112], [0.25, -17.433252349886857], [0.25, -17.437068455454437], [0.25, -17.452585276864422], [0.25, -17.46485338747733], [0.25, -17.46724948408327], [0.25, -17.461488599624605], [0.25, -17.44707334664256], [0.25, -17.434387697788353], [0.25, -17.43765877718077], [0.25, -17.44554465079103], [0.25, -17.45141650523054], [0.25, -17.45061050803555], [0.25, -17.446983020271457], [0.25, -17.442544777769317]], "velocity12": [[0.6031629758620348, 0.7810606172902821], [0.5530465705119813, 1.074694044771429], [0.4328272388219691, 2.384158428942106], [0.3462617910575753, 2.163045633212479], [0.2770094328460603, 1.9940380058092224], [0.22160754627684823, 1.595230404647378], [0.1772860370214786, 0.4582936747315851], [0.14182882961718288, -1.009433095496759], [0.11346306369374631, -1.5325996245108833], [0.09077045095499706, -0.8553405329702302], [0.07261636076399765, 0.03010089878180923], [0.05809308861119812, 0.43323384049696223], [0.0464744708889585, 0.5824529568909877], [0.037179576711166805, 0.7148623991996105], [0.029743661368933444, 0.5718899193596884], [0.023794929095146758, 0.3478934491787094], [0.019035943276117406, -0.1449139107990393], [0.015228754620893925, -0.9741823579852464], [0.012183003696715142, -0.6189382534862855], [0.009746402957372113, -0.15888543752354461], [0.007797122365897691, 0.5132859990387766], [0.006237697892718153, 0.6030244362983552], [0.004990158314174523, 0.44311086338240485], [0.003992126651339619, -0.07317366477012763], [0.0031937013210716955, -0.20076565708583627], [0.0025549610568573566, -0.25497029131745164], [0.0020439688454858855, -0.20087899229621814], [0.0016351750763887085, -0.00355089722312045], [0.001308140061110967, 0.1451492767731688], [0.0010465120488887735, 0.12296197862911], [0.0008372096391110189, 0.041912831649707535], [0.0006697677112888151, 0.0036830916512035957], [0.0005358141690310521, -0.04962796241241224], [0.0004286513352248417, -0.0774355936002431], [0.00034292106817987336, -0.05187577853653195], [0.0002743368545438987, -0.0011353923933512255], [0.00021946948363511898, 0.01621685004558131], [0.0001755755869080952, 0.04038983473113299], [0.00014046046952647618, 0.046083137247270846], [0.00011236837562118095, 0.0009448582385817306], [8.989470049694477e-05, -0.015727070754573434], [7.191576039755581e-05, -0.02121414985898636], [5.753260831804465e-05, -0.015340237224173985], [4.6026086654435725e-05, -0.005765195050286276], [3.682086932354858e-05, 0.01832260848298229], [2.9456695458838867e-05, 0.017592570347865016], [2.3565356367071095e-05, 0.00960567531426333], [1.8852285093656878e-05, -0.00381610556757913], [1.5081828074925504e-05, -0.015516821409986618], [1.2065462459940404e-05, -0.012268110612908601], [9.652369967952324e-06, -0.0023960966059379343], [7.72189597436186e-06, 0.005760884458662903], [6.177516779489488e-06, 0.014415252982044647], [4.942013423591591e-06, 0.012685648854207681], [3.953610738873273e-06, -0.0032710793924146594], [3.1628885910986184e-06, -0.007885873610262835], [2.5303108728788947e-06, -0.005871854439509538], [2.0242486983031157e-06, 0.0008059971949921263], [1.6193989586424926e-06, 0.003627487764091822], [1.2955191669139943e-06, 0.004438242502139892]], "position13": [[0.11744632336012362, -40.174432872089085], [0.25, -40.15750071915136], [0.25, -40.14395499680118], [0.25, -39.78862311321666], [0.25, -38.87439644390167], [0.25, -36.80122664788748], [0.25, -34.28403170788573], [0.25, -32.24972358807502], [0.25, -30.40337152379005], [0.25, -25.56386938639556], [0.25, -17.932275505727425], [0.25, -11.648131478654193], [0.25, -6.936625423795205], [0.25, -13.895678844606742], [0.25, -23.127143497218203], [0.25, -24.06657121460563], [0.25, -23.16449633734136], [0.25, -18.904992169708034], [0.25, -14.806293299359554], [0.25, -12.623145575096114], [0.25, -15.152233966110352], [0.25, -19.279918987733197], [0.25, -22.086703986620897], [0.25, -20.15607045956581], [0.25, -17.022095191989365], [0.25, -15.067693357684293], [0.25, -14.06792431970307], [0.25, -14.956138361954576], [0.25, -16.992043339243818], [0.25, -18.865098700374922], [0.25, -19.74097547448632], [0.25, -19.117512347984082], [0.25, -18.074556723777242], [0.25, -17.035869811910768], [0.25, -16.92142300321395], [0.25, -17.098134855281998], [0.25, -17.618616244896373], [0.25, -17.952858787506642], [0.25, -17.89115691902588], [0.25, -17.605715272555777], [0.25, -17.32023574372645], [0.25, -17.21825943790373], [0.25, -17.486902665347706], [0.25, -17.68838511787891], [0.25, -17.72468171466075], [0.25, -17.60417997267034], [0.25, -17.41244178988104], [0.25, -17.302658707820658], [0.25, -17.25255655555331], [0.25, -17.449041406755203], [0.25, -17.605596360404537], [0.25, -17.687169190636123], [0.25, -17.689657162551413], [0.25, -17.545572306915858], [0.25, -17.314783228723723], [0.25, -17.17118410526628], [0.25, -17.309695865885903], [0.25, -17.49759229074573], [0.25, -17.608099464534657], [0.25, -17.623590654248968]], "velocity13": [[0.6157368760335693, 0.021165191172154985], [0.4925895008268555, 0.016932152937723988], [0.3940716006614844, 0.01354572235017919], [0.31525728052918756, 0.3553318835845179], [0.25220582442335004, 0.9142266693149897], [0.20176465953868006, 2.0731697960141844], [0.16141172763094405, 2.5171949400017537], [0.12912938210475525, 2.034308119810713], [0.1033035056838042, 1.846352064284972], [0.08264280454704337, 4.839502137394489], [0.0661142436376347, 7.631593880668136], [0.05289139491010776, 6.284144027073233], [0.04231311592808621, 4.7115060548589875], [0.03385049274246897, -6.9590534208115375], [0.027080394193975177, -9.23146465261146], [0.021664315355180142, -0.9394277173874261], [0.017331452284144115, 0.9020748772642698], [0.013865161827315294, 4.2595041676333265], [0.011092129461852236, 4.09869887034848], [0.00887370356948179, 2.1831477242634394], [0.007098962855585433, -2.529088391014238], [0.005679170284468346, -4.127685021622845], [0.004543336227574677, -2.8067849988876983], [0.003634668982059742, 1.9306335270550874], [0.002907735185647794, 3.133975267576445], [0.0023261881485182353, 1.9544018343050715], [0.0018609505188145884, 0.9997690379812223], [0.0014887604150516708, -0.8882140422515059], [0.0011910083320413366, -2.035904977289242], [0.0009528066656330693, -1.873055361131105], [0.0007622453325064555, -0.8758767741113971], [0.0006097962660051644, 0.6234631265022359], [0.00048783701280413153, 1.0429556242068387], [0.00039026961024330527, 1.0386869118664757], [0.00031221568819464425, 0.11444680869681864], [0.00024977255055571543, -0.17671185206804957], [0.00019981804044457235, -0.5204813896143741], [0.00015985443235565789, -0.3342425426102679], [0.00012788354588452632, 0.06170186848076137], [0.00010230683670762107, 0.2854416464701043], [8.184546936609687e-05, 0.2854795288293261], [6.54763754928775e-05, 0.10197630582272156], [5.2381100394302e-05, -0.2686432274439785], [4.1904880315441606e-05, -0.20148245253120362], [3.3523904252353284e-05, -0.03629659678184159], [2.6819123401882627e-05, 0.12050174199041024], [2.1455298721506102e-05, 0.19173818278930232], [1.7164238977204884e-05, 0.10978308206038248], [1.3731391181763908e-05, 0.05010215226734917], [1.0985112945411127e-05, -0.196484851201896], [8.788090356328901e-06, -0.15655495364933483], [7.030472285063121e-06, -0.08157283023158679], [5.624377828050497e-06, -0.002487971915290682], [4.499502262440398e-06, 0.14408485563555362], [3.599601809952318e-06, 0.23078907819213493], [2.879681447961855e-06, 0.14359912345744183], [2.303745158369484e-06, -0.13851176061962203], [1.8429961266955874e-06, -0.1878964248598275], [1.47439690135647e-06, -0.11050717378892704], [1.179517521085176e-06, -0.01549118971430967]], "position14": [[0.036905048071324414, -81.59651779068487], [0.25, -81.45568408405792], [0.25, -81.34301711875635], [0.25, -80.75489459122697], [0.25, -79.46441854395819], [0.25, -77.5988381550769], [0.25, -71.52200835869753], [0.25, -64.56356174211847], [0.25, -58.93429903160487], [0.25, -54.430888863194], [0.25, -50.8281607284653], [0.25, -47.45455029526873], [0.25, -44.20994262024324], [0.25, -41.546127371342095], [0.25, -38.73815902717493], [0.25, -34.88639926041803], [0.25, -31.45882566380589], [0.25, -28.18728733588002], [0.25, -25.45667350760355], [0.25, -23.149274756293448], [0.25, -20.97128425967987], [0.25, -18.91578699630844], [0.25, -17.20718044675102], [0.25, -16.41669267757137], [0.25, -17.168343408556606], [0.25, -18.624493595307793], [0.25, -19.51428453644786], [0.25, -19.604391783404488], [0.25, -19.136955362500075], [0.25, -18.256208036565464], [0.25, -17.322155875853074], [0.25, -16.712167756196283], [0.25, -16.57817770278758], [0.25, -17.4428319962869], [0.25, -18.489698861528606], [0.25, -18.81688815119477], [0.25, -18.503240369819178], [0.25, -18.106244150826434], [0.25, -17.732934632384104], [0.25, -17.339578441715496], [0.25, -17.111356508875605], [0.25, -17.384059981294822], [0.25, -17.682818344637354], [0.25, -17.880011880447057], [0.25, -17.891930505765526], [0.25, -17.671127889388714], [0.25, -17.443592962239663], [0.25, -17.281360491502276], [0.25, -17.263309106957923], [0.25, -17.333193740151838], [0.25, -17.580312638362578], [0.25, -17.735847341596205], [0.25, -17.807988529436958], [0.25, -17.611241669312662], [0.25, -17.380427399747127], [0.25, -17.323026364899718], [0.25, -17.342673431830445], [0.25, -17.517269760464018], [0.25, -17.65303081279246], [0.25, -17.635701178826487]], "velocity14": [[0.750464610487491, 0.1760421332836939], [0.6003716883899929, 0.14083370662695513], [0.4802973507119943, 0.11266696530156411], [0.35168725587569366, 0.5881225275293795], [0.2641961521685147, 1.2904760472687768], [0.2113569217348118, 1.86558038888128], [0.16908553738784945, 6.076829796379369], [0.13526842991027957, 6.958446616579062], [0.10821474392822367, 5.629262710513593], [0.08657179514257894, 4.503410168410874], [0.06925743611406315, 3.6027281347286997], [0.05540594889125053, 3.37361043319657], [0.04432475911300043, 3.244607675025488], [0.035459807290400346, 2.663815248901145], [0.028367845832320278, 2.8079683441671652], [0.022694276665856224, 3.851759766756903], [0.018155421332684978, 3.427573596612141], [0.014524337066147983, 3.27153832792587], [0.011619469652918386, 2.730613828276467], [0.00929557572233471, 2.3073987513101035], [0.007436460577867768, 2.1779904966135786], [0.0059491684622942145, 2.055497263371429], [0.004759334769835372, 1.7086065495574188], [0.003807467815868298, 0.7904877691796526], [0.0030459742526946386, -0.7516507309852365], [0.002436779402155711, -1.4561501867511866], [0.001949423521724569, -0.8897909411400651], [0.0015595388173796553, -0.09010724695662684], [0.0012476310539037243, 0.46743642090441323], [0.0009981048431229795, 0.8807473259346099], [0.0007984838744983837, 0.934052160712389], [0.0006387870995987069, 0.6099881196567903], [0.0005110296796789655, 0.1339900534087019], [0.00040882374374317246, -0.8646542934993182], [0.000327058994994538, -1.046866865241708], [0.0002616471959956304, -0.3271892896661639], [0.00020931775679650436, 0.31364778137559385], [0.0001674542054372035, 0.39699621899274473], [0.0001339633643497628, 0.37330951844232896], [0.00010717069147981025, 0.39335619066861016], [8.573655318384821e-05, 0.22822193283988879], [6.858924254707858e-05, -0.27270347241921583], [5.487139403766286e-05, -0.2987583633425307], [4.389711523013029e-05, -0.1971935358097019], [3.511769218410423e-05, -0.01191862531846899], [2.8094153747283387e-05, 0.22080261637681123], [2.247532299782671e-05, 0.2275349271490528], [1.798025839826137e-05, 0.16223247073738525], [1.4384206718609097e-05, 0.018051384544354537], [1.1507365374887277e-05, -0.06988463319391505], [9.205892299909822e-06, -0.24711889821073946], [7.364713839927858e-06, -0.15553470323362645], [5.891771071942287e-06, -0.07214118784075414], [4.71341685755383e-06, 0.19674686012429649], [3.7707334860430643e-06, 0.23081426956553497], [3.0165867888344515e-06, 0.05740103484740735], [2.4132694310675615e-06, -0.0196470669307253], [1.930615544854049e-06, -0.17459632863357388], [1.5444924358832393e-06, -0.1357610523284417], [1.2355939487065916e-06, 0.017329633965970502]], "position15": [[0.16126803161706046, -95.13719937365944], [0.25, -94.64861818966197], [0.25, -88.52550307234253], [0.25, -81.75472658983684], [0.25, -75.48873067888226], [0.25, -70.4759339501186], [0.25, -66.46569656710767], [0.25, -63.25750666069893], [0.25, -60.690954735571935], [0.25, -58.331319852764274], [0.25, -55.48234379491351], [0.25, -50.66731862401864], [0.25, -44.68879815342629], [0.25, -39.53961452964827], [0.25, -35.35380998989486], [0.25, -32.00516635809214], [0.25, -29.326251452649963], [0.25, -27.18311952829622], [0.25, -25.409432127252693], [0.25, -23.591723733606102], [0.25, -21.548970935362945], [0.25, -18.809038167488517], [0.25, -16.346434764563853], [0.25, -15.824223683690219], [0.25, -18.164305401696726], [0.25, -19.947525529790216], [0.25, -20.731645379603343], [0.25, -19.283732039065477], [0.25, -17.16008995356524], [0.25, -15.529854882532538], [0.25, -16.909881937462245], [0.25, -18.218802433753194], [0.25, -19.103219100682917], [0.25, -18.77527026109466], [0.25, -17.60907984780176], [0.25, -16.654090565021416], [0.25, -16.29774638491739], [0.25, -16.61388743425192], [0.25, -17.43383122125693], [0.25, -18.21002872551991], [0.25, -18.26152490527005], [0.25, -17.81707686558408], [0.25, -17.235808824557303], [0.25, -17.014819635126173], [0.25, -17.291305405708698], [0.25, -17.553309682754215], [0.25, -17.71147591046414], [0.25, -17.7458431073669], [0.25, -17.528303629927034], [0.25, -17.323781292868176], [0.25, -17.247734805627484], [0.25, -17.309863749525892], [0.25, -17.453616385473005], [0.25, -17.56837537017784], [0.25, -17.61488267665572], [0.25, -17.518641672751134], [0.25, -17.394173401233502], [0.25, -17.299778579573434], [0.25, -17.3302218543727], [0.25, -17.444549742086174]], "velocity15": [[0.458514206237273, 0.5131227077322451], [0.31113396258767567, 0.48858118399746087], [0.24890717007014054, 6.123115117319438], [0.19912573605611245, 6.770776482505701], [0.14433432373269164, 6.265995910954574], [0.11546745898615332, 5.01279672876366], [0.09237396718892266, 4.010237383010928], [0.07389917375113812, 3.2081899064087427], [0.0591193390009105, 2.566551925126994], [0.047295471200728405, 2.359634882807664], [0.03783637696058273, 2.848976057850763], [0.030269101568466183, 4.815025170894871], [0.024215281254772947, 5.97852047059235], [0.01937222500381836, 5.149183623778022], [0.015497780003054688, 4.185804539753404], [0.012398224002443751, 3.348643631802723], [0.009918579201955002, 2.678914905442179], [0.007934863361564001, 2.1431319243537432], [0.006347890689251201, 1.773687401043529], [0.005078312551400961, 1.8177083936465905], [0.004062650041120769, 2.042752798243158], [0.0032501200328966156, 2.7399327678744276], [0.0026000960263172926, 2.462603402924664], [0.002080076821053834, 0.522211080873633], [0.0016640614568430674, -2.340081718006506], [0.001331249165474454, -1.783220128093491], [0.0010649993323795634, -0.7841198498131277], [0.0008519994659036507, 1.4479133405378664], [0.0006815995727229206, 2.1236420855002365], [0.0005452796581783365, 1.630235071032703], [0.0004362237265426692, -1.380027054929706], [0.0003489789812341354, -1.30892049629095], [0.0002791831849873083, -0.8844166669297251], [0.00022334654798984667, 0.3279488395882564], [0.00017867723839187733, 1.1661904132929028], [0.00014294179071350186, 0.9549892827803427], [0.00011435343257080149, 0.35634418010402835], [9.14827460566412e-05, -0.31614104933453113], [7.318619684531297e-05, -0.8199437870050093], [5.854895747625038e-05, -0.7761975042629793], [4.683916598100031e-05, -0.051496179750142035], [3.747133278480025e-05, 0.44444803968596813], [2.9977066227840203e-05, 0.5812680410267782], [2.3981652982272162e-05, 0.22098918943112866], [1.918532238581773e-05, -0.27648577058252544], [1.5348257908654187e-05, -0.2620042770455172], [1.227860632692335e-05, -0.15816622770992733], [9.822885061538681e-06, -0.034367196902755894], [7.858308049230945e-06, 0.21753947743986285], [6.286646439384756e-06, 0.20452233705885647], [5.029317151507805e-06, 0.07604648724069071], [4.023453721206244e-06, -0.06212894389840731], [3.2187629769649954e-06, -0.14375263594711304], [2.5750103815719965e-06, -0.11475898470483573], [2.0600083052575973e-06, -0.04650730647788207], [1.648006644206078e-06, 0.09624100390458624], [1.3184053153648625e-06, 0.12446827151763137], [1.05472425229189e-06, 0.09439482166006659], [8.437794018335121e-07, -0.03044327479926573], [6.750235214668097e-07, -0.11432788771347506]], "position16": [[0.06215312695069236, -45.75914837719958], [0.25, -43.857568392869275], [0.25, -42.09538781172579], [0.25, -40.53769470933132], [0.25, -38.939554777271944], [0.25, -36.401580656449575], [0.25, -33.25284044651533], [0.25, -30.24132370786794], [0.25, -27.49133003771128], [0.25, -23.737871937909045], [0.25, -19.401579270341404], [0.25, -15.295862951085647], [0.25, -14.438976905640938], [0.25, -17.199867720486576], [0.25, -20.059562711468427], [0.25, -21.979525888113056], [0.25, -21.354083386501014], [0.25, -17.9428410958941], [0.25, -14.969551543828626], [0.25, -14.631152826929144], [0.25, -15.004348011769848], [0.25, -17.367894408405757], [0.25, -19.58667785841699], [0.25, -19.8748603849398], [0.25, -19.057876748907024], [0.25, -16.809413602792056], [0.25, -15.880963801540497], [0.25, -16.52396832631972], [0.25, -18.019676221022696], [0.25, -19.08397338702932], [0.25, -18.808914209734493], [0.25, -17.495182501300867], [0.25, -16.437440572298648], [0.25, -16.680795437668813], [0.25, -17.389150641066337], [0.25, -18.004707613170932], [0.25, -18.055656322527607], [0.25, -17.77417936722931], [0.25, -17.40767779945927], [0.25, -17.165944644456527], [0.25, -17.16250512120441], [0.25, -17.3046710529773], [0.25, -17.520450439948362], [0.25, -17.667265933670436], [0.25, -17.632496457547003], [0.25, -17.457064922306795], [0.25, -17.310212705040435], [0.25, -17.265163469363983], [0.25, -17.35123885769921], [0.25, -17.494552929661445], [0.25, -17.558267932385963], [0.25, -17.540495184987535], [0.25, -17.43467389408484], [0.25, -17.36410160961836], [0.25, -17.331444236157363], [0.25, -17.34191099764875], [0.25, -17.447337743214025], [0.25, -17.531011632358062], [0.25, -17.5323247629216], [0.25, -17.448682229983838]], "velocity16": [[0.4840208902868258, 0.8443857945393476], [0.4067491596535949, 1.901579984330301], [0.32539932772287594, 1.7621805811434839], [0.26031946217830076, 1.557693102394474], [0.20825556974264062, 1.5981399320593734], [0.1666044557941125, 2.5379741208223687], [0.13328356463529, 3.148740209934245], [0.10662685170823201, 3.011516738647387], [0.08530148136658561, 2.749993670156663], [0.06824118509326849, 3.753458099802235], [0.05459294807461479, 4.336292667567641], [0.04367435845969184, 4.105716319255757], [0.03493948676775347, 0.8568860454447095], [0.02795158941420278, -2.760890814845638], [0.022361271531362224, -2.85969499098185], [0.01788901722508978, -1.919963176644628], [0.014311213780071825, 0.6254425016120413], [0.01144897102405746, 3.4112422906069133], [0.009159176819245968, 2.9732895520654727], [0.007327341455396774, 0.3383987168994814], [0.00586187316431742, -0.3731951848407035], [0.004689498531453937, -2.3635463966359094], [0.0037515988251631497, -2.2187834500112324], [0.00300127906013052, -0.28818252652280885], [0.002401023248104416, 0.8169836360327782], [0.0019208185984835328, 2.2484631461149687], [0.0015366548787868264, 0.9284498012515586], [0.0012293239030294612, -0.6430045247792233], [0.000983459122423569, -1.495707894702973], [0.0007867672979388553, -1.064297166006626], [0.0006294138383510843, 0.27505917729482976], [0.0005035310706808675, 1.3137317084336266], [0.00040282485654469404, 1.057741929002218], [0.00032225988523575523, -0.24335486537016515], [0.0002578079081886042, -0.7083552033975256], [0.00020624632655088338, -0.6155569721045955], [0.0001649970612407067, -0.05094870935667439], [0.00013199764899256538, 0.2814769552982998], [0.00010559811919405231, 0.3665015677700351], [8.447849535524185e-05, 0.24173315500274575], [6.758279628419348e-05, 0.0034395232521165497], [5.406623702735479e-05, -0.14216593177289025], [4.3252989621883835e-05, -0.21577938697106047], [3.460239169750707e-05, -0.1468154937220715], [2.7681913358005657e-05, 0.034769476123433354], [2.2145530686404528e-05, 0.1754315352402065], [1.7716424549123624e-05, 0.14685221726636158], [1.41731396392989e-05, 0.045049235676451506], [1.133851171143912e-05, -0.0860753883352264], [9.070809369151296e-06, -0.14331407196223456], [7.2566474953210375e-06, -0.0637150027245179], [5.80531799625683e-06, 0.01777274739842693], [4.6442543970054644e-06, 0.10582129090269457], [3.7154035176043715e-06, 0.07057228446648003], [2.9723228140834974e-06, 0.032657373460994114], [2.377858251266798e-06, -0.01046676149138605], [1.9022866010134386e-06, -0.10542674556527501], [1.521829280810751e-06, -0.08367388914403695], [1.217463424648601e-06, -0.001313130563538746], [9.739707397188808e-07, 0.08364253293776225]], "position17": [[0.0566933358175023, -61.85884650953679], [0.1733890193992332, -56.7647310827097], [0.25, -48.84980950514886], [0.25, -41.17747569045146], [0.25, -34.540748459541824], [0.25, -27.724863634003164], [0.25, -19.95152954639761], [0.25, -12.648674425449023], [0.25, -12.32630041716764], [0.25, -19.08412250193625], [0.25, -23.822676283834255], [0.25, -23.35447492474903], [0.25, -17.62014170950531], [0.25, -13.016777018142028], [0.25, -13.095992810243304], [0.25, -15.695585260124817], [0.25, -19.69444240730435], [0.25, -21.115744049760707], [0.25, -19.79601987385863], [0.25, -16.38898077855147], [0.25, -14.135168497453526], [0.25, -14.90343723331833], [0.25, -16.97204534322136], [0.25, -18.67735573928894], [0.25, -19.644320961437874], [0.25, -18.744264961688913], [0.25, -16.931936360528855], [0.25, -15.685107588735798], [0.25, -16.48167281865839], [0.25, -18.017698991024144], [0.25, -18.910573424387557], [0.25, -18.513765412932397], [0.25, -17.347411653025947], [0.25, -16.559699952179283], [0.25, -16.42809662211062], [0.25, -16.499479443345], [0.25, -17.31673275173377], [0.25, -18.086605629158186], [0.25, -18.553385003363466], [0.25, -18.10200064434997], [0.25, -17.20839302502772], [0.25, -16.808309660561633], [0.25, -17.032738644992307], [0.25, -17.525585312525948], [0.25, -17.894578546260696], [0.25, -17.802556015784322], [0.25, -17.543729015724605], [0.25, -17.30590857787267], [0.25, -17.170807781314117], [0.25, -17.183640436864792], [0.25, -17.25854360792225], [0.25, -17.40433590470492], [0.25, -17.528010134804337], [0.25, -17.617659395310653], [0.25, -17.63950660644222], [0.25, -17.57456006616653], [0.25, -17.44922629343411], [0.25, -17.34863209038528], [0.25, -17.339178893972257], [0.25, -17.422300245418477]], "velocity17": [[0.1748138948221194, 0.0146348751032499], [0.11669568358173091, 5.094115426827091], [0.12394176110040184, 7.914921577560841], [0.09915340888032148, 7.672333814697405], [0.0793227271042572, 6.636727230909637], [0.06345818168340576, 6.815884825538661], [0.05076654534672462, 7.773334087605553], [0.0406132362773797, 7.302855120948586], [0.032490589021903764, 0.3223740082813831], [0.025992471217523013, -6.757822084768611], [0.020793976974018413, -4.738553781898007], [0.01663518157921473, 0.4682013590852234], [0.013308145263371785, 5.734333215243717], [0.010646516210697428, 4.603364691363284], [0.008517212968557944, -0.0792157921012766], [0.006813770374846356, -2.599592449881513], [0.0054510162998770845, -3.9988571471795327], [0.004360813039901668, -1.4213016424563558], [0.0034886504319213345, 1.3197241759020784], [0.002790920345537068, 3.4070390953071605], [0.0022327362764296543, 2.253812281097945], [0.0017861890211437236, -0.7682687358648044], [0.001428951216914979, -2.0686081099030282], [0.0011431609735319832, -1.70531039606758], [0.0009145287788255866, -0.9669652221489318], [0.0007316230230604693, 0.9000559997489623], [0.0005852984184483754, 1.8123286011600586], [0.00046823873475870033, 1.2468287717930573], [0.0003745909878069603, -0.7965652299225908], [0.00029967279024556827, -1.5360261723657536], [0.00023973823219645464, -0.8928744333634127], [0.00019179058575716373, 0.396808011455161], [0.000153432468605731, 1.166353759906451], [0.0001227459748845848, 0.7877117008466639], [9.819677990766785e-05, 0.13160333006866506], [7.855742392613428e-05, -0.07138282123437892], [6.284593914090743e-05, -0.8172533083887712], [5.0276751312725945e-05, -0.769872877424417], [4.0221401050180756e-05, -0.4667793742052825], [3.2177120840144606e-05, 0.45138435901349605], [2.5741696672115687e-05, 0.8936076193222484], [2.0593357337692552e-05, 0.4000833644660863], [1.6474685870154042e-05, -0.22442898443067452], [1.3179748696123235e-05, -0.49284666753364215], [1.0543798956898589e-05, -0.36899323373474874], [8.435039165518872e-06, 0.09202253047637307], [6.748031332415098e-06, 0.25882700005971665], [5.398425065932079e-06, 0.23782043785193208], [4.318740052745663e-06, 0.13510079655855362], [3.454992042196531e-06, -0.012832655550674789], [2.763993633757225e-06, -0.07490317105745821], [2.21119490700578e-06, -0.14579229678267142], [1.7689559256046242e-06, -0.12367423009941687], [1.4151647404836995e-06, -0.08964926050631739], [1.1321317923869596e-06, -0.0218472111315685], [9.057054339095678e-07, 0.06494654027569319], [7.245643471276543e-07, 0.12533377273241997], [5.796514777021235e-07, 0.10059420304883004], [4.6372118216169883e-07, 0.009453196413022889], [3.709769457293591e-07, -0.08312135144622038]], "position18": [[0.23055819672588657, -7.464312713222327], [0.25, -10.310056782579917], [0.25, -14.664617284136863], [0.25, -19.49865004187733], [0.25, -22.90328107888425], [0.25, -20.51858453309397], [0.25, -16.896226950222832], [0.25, -15.980964145329125], [0.25, -16.704538790865712], [0.25, -18.518033999834326], [0.25, -19.729091851071782], [0.25, -20.378575307866605], [0.25, -19.646390172648452], [0.25, -17.287519262430425], [0.25, -15.824188799874184], [0.25, -17.021343428629358], [0.25, -18.784465759793193], [0.25, -19.588108632510046], [0.25, -18.78340600019238], [0.25, -17.841142959256185], [0.25, -16.902533467089327], [0.25, -16.652633634345385], [0.25, -17.432420031831125], [0.25, -18.214263765369736], [0.25, -18.3391121358389], [0.25, -17.72896979882178], [0.25, -17.179392388660286], [0.25, -17.160004406715363], [0.25, -17.198787049397247], [0.25, -17.48230728521037], [0.25, -17.695605630525357], [0.25, -17.73716295249902], [0.25, -17.607316222064437], [0.25, -17.45629594773871], [0.25, -17.33385206196129], [0.25, -17.346808704980024], [0.25, -17.418505695308788], [0.25, -17.496693112665472], [0.25, -17.528502444640964], [0.25, -17.532411197133303], [0.25, -17.515066977291703], [0.25, -17.47737396740287], [0.25, -17.431160571663067], [0.25, -17.40510245779772], [0.25, -17.436022061372082], [0.25, -17.475678017485148], [0.25, -17.491090057978525], [0.25, -17.48662668931053], [0.25, -17.47207360194392], [0.25, -17.446918234210507], [0.25, -17.42677017396302], [0.25, -17.4197627753902], [0.25, -17.432993061096116], [0.25, -17.45294071455848], [0.25, -17.46619556960658], [0.25, -17.47058087645107], [0.25, -17.453145084588225], [0.25, -17.432929880606043], [0.25, -17.420784748288547], [0.25, -17.430438474822925]], "velocity18": [[0.8487640718112321, 0.7426745772994341], [0.6572140207507732, -2.845744069357589], [0.5109758380118106, -4.3545605015569455], [0.4087806704094485, -4.8340327577404665], [0.3270245363275588, -3.4046310370069186], [0.26161962906204705, 2.3846965457902787], [0.20929570324963764, 3.6223575828711394], [0.16743656259971013, 0.915262804893707], [0.1339492500797681, -0.7235746455365858], [0.10715940006381448, -1.813495208968614], [0.0857275200510516, -1.2110578512374575], [0.06858201604084128, -0.6494834567948217], [0.05486561283267303, 0.7321851352181519], [0.04389249026613842, 2.3588709102180276], [0.03511399221291074, 1.4633304625562413], [0.028091193770328593, -1.1971546287551742], [0.022472955016262876, -1.7631223311638362], [0.0179783640130103, -0.8036428727168521], [0.014382691210408242, 0.8047026323176677], [0.011506152968326595, 0.9422630409361942], [0.009204922374661277, 0.9386094921668566], [0.007363937899729021, 0.24989983274394234], [0.005891150319783218, -0.7797863974857383], [0.004712920255826574, -0.7818437335386115], [0.0037703362046612593, -0.12484837046916247], [0.0030162689637290075, 0.6101423370171202], [0.002413015170983206, 0.5495774101614944], [0.001930412136786565, 0.019387981944924637], [0.001544329709429252, -0.03878264268188251], [0.0012354637675434017, -0.2835202358131261], [0.0009883710140347213, -0.21329834531498387], [0.0007906968112277771, -0.04155732197366327], [0.0006325574489822218, 0.12984673043458106], [0.0005060459591857775, 0.15102027432572565], [0.000404836767348622, 0.1224438857774171], [0.0003238694138788976, -0.012956643018732679], [0.00025909553110311807, -0.0716969903287645], [0.00020727642488249447, -0.07818741735668536], [0.00016582113990599559, -0.03180933197549264], [0.00013265691192479648, -0.0039087524923382515], [0.0001061255295398372, 0.01734421984160047], [8.490042363186977e-05, 0.03769300988883435], [6.792033890549582e-05, 0.046213395739802196], [5.433627112439666e-05, 0.02605811386534473], [4.346901689951733e-05, -0.030919603574362173], [3.477521351961387e-05, -0.039655956113065036], [2.7820170815691095e-05, -0.01541204049337551], [2.225613665255288e-05, 0.004463368667996592], [1.7804909322042303e-05, 0.014553087366610437], [1.4243927457633844e-05, 0.025155367733409983], [1.1395141966107076e-05, 0.02014806024748417], [9.116113572885661e-06, 0.00700739857282063], [7.29289085830853e-06, -0.013230285705914592], [5.834312686646824e-06, -0.01994765346236425], [4.66745014931746e-06, -0.013254855048098133], [3.7339601194539678e-06, -0.004385306844489331], [2.9871680955631744e-06, 0.01743579186284282], [2.3897344764505397e-06, 0.020215203982181573], [1.9117875811604316e-06, 0.012145132317494457], [1.5294300649283455e-06, -0.00965372653437933]], "position19": [[0.14168748114375, -46.65291150109974], [0.25, -46.07169112993409], [0.25, -45.50112134277817], [0.25, -44.651996029048675], [0.25, -41.98717127333878], [0.25, -38.81144064164504], [0.25, -36.19272982642811], [0.25, -32.248517164511114], [0.25, -27.43091360703415], [0.25, -23.47630508920422], [0.25, -17.72891779146832], [0.25, -13.10853102535023], [0.25, -11.487498155682825], [0.25, -14.735854060065305], [0.25, -19.362478774779117], [0.25, -22.038454104022005], [0.25, -21.443183658389007], [0.25, -17.26020048394523], [0.25, -13.9869015090721], [0.25, -13.226798056988502], [0.25, -13.9555749638089], [0.25, -16.523832132149856], [0.25, -19.471686508931622], [0.25, -20.980223731558947], [0.25, -20.432039227271677], [0.25, -19.843239698188533], [0.25, -18.2911350184482], [0.25, -16.267432417833053], [0.25, -15.585056488851357], [0.25, -16.239492445693863], [0.25, -17.77743688697142], [0.25, -18.95821064163412], [0.25, -18.835173031847713], [0.25, -17.882092427604295], [0.25, -16.877996794987265], [0.25, -16.282075576034252], [0.25, -16.830835673774654], [0.25, -17.739710209794964], [0.25, -18.379225738193952], [0.25, -18.667217060920237], [0.25, -18.21139727878982], [0.25, -17.438522883872672], [0.25, -16.962973449568054], [0.25, -17.13860860769978], [0.25, -17.660984394931432], [0.25, -18.026571188557238], [0.25, -17.991975764331947], [0.25, -17.676779556254065], [0.25, -17.380909139916703], [0.25, -17.273502342632955], [0.25, -17.299797536075587], [0.25, -17.492567657891854], [0.25, -17.643914771042585], [0.25, -17.699661226331358], [0.25, -17.545900206461994], [0.25, -17.39190430471689], [0.25, -17.298633515290998], [0.25, -17.288211682711317], [0.25, -17.343619386565944], [0.25, -17.4494462651019]], "velocity19": [[0.4566975353201722, 0.41689840704937775], [0.35121981018914566, 0.5812203711656514], [0.28097584815131654, 0.570569787155916], [0.22478067852105324, 0.8491253137294951], [0.1798245428168426, 2.664824755709894], [0.1438596342534741, 3.175730631693741], [0.11508770740277928, 2.618710815216931], [0.09207016592222343, 3.944212661916997], [0.07365613273777875, 4.8176035574769625], [0.058924906190223, 3.954608517829928], [0.047139924952178405, 5.747387297735902], [0.03771193996174273, 4.62038676611809], [0.030169551969394182, 1.6210328696674048], [0.024135641575515347, -3.2483559043824797], [0.019308513260412278, -4.626624714713811], [0.015446810608329822, -2.675975329242889], [0.012357448486663859, 0.5952704456329991], [0.009885958789331087, 4.182983174443776], [0.00790876703146487, 3.2732989748731303], [0.006327013625171896, 0.7601034520835974], [0.005061610900137518, -0.7287769068203989], [0.004049288720110014, -2.5682571683409576], [0.0032394309760880114, -2.9478543767817653], [0.0025915447808704094, -1.508537222627324], [0.002073235824696328, 0.5481845042872703], [0.0016585886597570623, 0.588799529083145], [0.00132687092780565, 1.552104679740335], [0.00106149674224452, 2.023702600615146], [0.0008491973937956161, 0.6823759289816957], [0.000679357915036493, -0.654435956842504], [0.0005434863320291944, -1.5379444412775571], [0.0004347890656233556, -1.1807737546627028], [0.0003478312524986845, 0.12303760978640887], [0.0002782650019989476, 0.9530806042434188], [0.00022261200159915808, 1.0040956326170305], [0.00017808960127932647, 0.5959212189530125], [0.00014247168102346117, -0.5487600977404026], [0.00011397734481876894, -0.9088745360203082], [9.118187585501516e-05, -0.6395155283989895], [7.294550068401213e-05, -0.28799132272628364], [5.835640054720971e-05, 0.45581978213041685], [4.668512043776777e-05, 0.7728743949171488], [3.734809635021422e-05, 0.47554943430461705], [2.9878477080171376e-05, -0.17563515813172523], [2.3902781664137103e-05, -0.5223757872316508], [1.9122225331309683e-05, -0.36558679362580704], [1.5297780265047746e-05, 0.03459542422529102], [1.2238224212038198e-05, 0.3151962080778826], [9.790579369630558e-06, 0.2958704163373628], [7.832463495704447e-06, 0.10740679728374672], [6.265970796563558e-06, -0.026295193442633338], [5.012776637250847e-06, -0.19277012181626776], [4.010221309800678e-06, -0.15134711315072985], [3.2081770478405425e-06, -0.05574645528877146], [2.566541638272434e-06, 0.1537610198693642], [2.0532333106179474e-06, 0.15399590174510366], [1.642586648494358e-06, 0.09327078942588976], [1.3140693187954865e-06, 0.010421832579681177], [1.0512554550363893e-06, -0.05540770385462512], [8.410043640291115e-07, -0.10582687853595774]], "position20": [[0.003715006158307027, -2.210073659799505], [0.13386750667851394, -3.514156420133195], [0.21685274339886562, -5.555566448382288], [0.25, -13.523123200813886], [0.25, -21.93947257770232], [0.25, -28.49149415324085], [0.25, -29.8937388456291], [0.25, -27.529685988240274], [0.25, -23.133610328095912], [0.25, -18.00810579225108], [0.25, -13.887843244526088], [0.25, -13.761843050463812], [0.25, -17.216115530560938], [0.25, -20.49578977067136], [0.25, -21.30507319593482], [0.25, -18.975688076957493], [0.25, -16.53517683868298], [0.25, -14.799889021604391], [0.25, -15.632637116123737], [0.25, -16.991559014379963], [0.25, -18.13000503891074], [0.25, -18.807355755539415], [0.25, -19.00765689085137], [0.25, -18.45683012129711], [0.25, -17.667881574138015], [0.25, -17.01513923721283], [0.25, -17.10547178218971], [0.25, -17.585538781996704], [0.25, -17.897353663079397], [0.25, -18.074032575765095], [0.25, -17.99222587247016], [0.25, -17.842307500711723], [0.25, -17.639809934412828], [0.25, -17.348631453493574], [0.25, -17.303274637737275], [0.25, -17.365997870733118], [0.25, -17.539032026646417], [0.25, -17.66523076887194], [0.25, -17.698498472392735], [0.25, -17.627552643342067], [0.25, -17.51549059375176], [0.25, -17.42396575729531], [0.25, -17.40212131239417], [0.25, -17.42578510455155], [0.25, -17.49930793876388], [0.25, -17.555411656369873], [0.25, -17.564069455485686], [0.25, -17.52110126632738], [0.25, -17.465482852280854], [0.25, -17.416665289397695], [0.25, -17.40893213889677], [0.25, -17.42294341477492], [0.25, -17.458729803405518], [0.25, -17.48379981005499], [0.25, -17.49191367936545], [0.25, -17.47653070264545], [0.25, -17.449196258990117], [0.25, -17.427096896534003], [0.25, -17.41817340672835], [0.25, -17.440757469094862]], "velocity20": [[0.11672951094696327, 0.3386791329893397], [0.1301525005202069, -1.30408276033369], [0.08298523672035168, -2.0414100282490937], [0.0777459467789494, -7.967556752431598], [0.06219675742315953, -8.41634937688843], [0.04975740593852762, -6.552021575538531], [0.0398059247508221, -1.4022446923882523], [0.03184473980065768, 2.3640528573888258], [0.025475791840526146, 4.396075660144362], [0.020380633472420917, 5.125504535844831], [0.016304506777936736, 4.12026254772499], [0.01304360542234939, 0.12600019406227703], [0.010434884337879513, -3.4542724800971274], [0.00834790747030361, -3.279674240110425], [0.006678325976242888, -0.8092834252634604], [0.005342660780994311, 2.3293851189773274], [0.004274128624795449, 2.4405112382745124], [0.0034193028998363594, 1.735287817078587], [0.0027354423198690876, -0.832748094519345], [0.00218835385589527, -1.3589218982562268], [0.001750683084716216, -1.1384460245307746], [0.001400546467772973, -0.6773507166286757], [0.0011204371742183784, -0.2003011353119527], [0.0008963497393747028, 0.5508267695542608], [0.0007170797914997622, 0.7889485471590931], [0.0005736638331998098, 0.6527423369251875], [0.00045893106655984784, -0.09033254497688131], [0.0003671448532478783, -0.4800669998069944], [0.00029371588259830266, -0.31181488108269473], [0.00023497270607864213, -0.1766789126856967], [0.0001879781648629137, 0.08180670329493528], [0.00015038253189033097, 0.14991837175844025], [0.00012030602551226478, 0.20249756629889482], [9.624482040981183e-05, 0.29117848091925463], [7.699585632784947e-05, 0.04535681575629919], [6.159668506227958e-05, -0.06272323299584263], [4.9277348049823665e-05, -0.17303415591329965], [3.9421878439858933e-05, -0.1261987422255221], [3.1537502751887145e-05, -0.03326770352079682], [2.5230002201509717e-05, 0.07094582905066829], [2.0184001761207776e-05, 0.11206204959030693], [1.6147201408966223e-05, 0.09152483645644963], [1.2917761127172978e-05, 0.021844444901141902], [1.0334208901738382e-05, -0.02366379215738281], [8.267367121390707e-06, -0.07352283421232927], [6.613893697112566e-06, -0.05610371760599314], [5.291114957690053e-06, -0.008657799115813606], [4.232891966152043e-06, 0.04296818915830511], [3.3863135729216343e-06, 0.0556184140465292], [2.7090508583373074e-06, 0.04881756288315993], [2.167240686669846e-06, 0.007733150500925736], [1.733792549335877e-06, -0.014011275878149631], [1.3870340394687016e-06, -0.03578638863059695], [1.1096272315749612e-06, -0.02507000664947041], [8.87701785259969e-07, -0.008113869310460355], [7.101614282079752e-07, 0.015382976719997452], [5.681291425663802e-07, 0.027334443655335723], [4.5450331405310415e-07, 0.022099362456113235], [3.6360265124248333e-07, 0.00892348980565451], [2.908821209939867e-07, -0.02258406236651288]], "position21": [[0.14325722600829646, -20.824300372337603], [0.2189844586032189, -20.25163567413655], [0.25, -19.79350391557571], [0.25, -19.174033996149994], [0.25, -18.675957082686427], [0.25, -17.879701453816526], [0.25, -17.242696950720607], [0.25, -17.089853730598335], [0.25, -17.24002574968347], [0.25, -17.948902911123128], [0.25, -18.447029363530103], [0.25, -18.380567365696287], [0.25, -18.091319612061355], [0.25, -17.732958498708268], [0.25, -17.32869265455667], [0.25, -17.054158474581744], [0.25, -17.16453773256938], [0.25, -17.555557268821087], [0.25, -17.8587210970446], [0.25, -18.045177345219933], [0.25, -18.10338609942981], [0.25, -17.86616954701863], [0.25, -17.38547956803757], [0.25, -17.140452325298245], [0.25, -17.269461413161004], [0.25, -17.55869163968419], [0.25, -17.77348901483042], [0.25, -17.872262980618405], [0.25, -17.621248007570287], [0.25, -17.300993593093875], [0.25, -17.222901128654307], [0.25, -17.316826674760737], [0.25, -17.532543457896473], [0.25, -17.677594981896586], [0.25, -17.730777438871346], [0.25, -17.53834749469862], [0.25, -17.378894309185693], [0.25, -17.33174981065562], [0.25, -17.373805429473265], [0.25, -17.501590044791428], [0.25, -17.58070977875276], [0.25, -17.583672725353882], [0.25, -17.52920310183261], [0.25, -17.442594825502102], [0.25, -17.409086169371783], [0.25, -17.393915555648412], [0.25, -17.39341063951643], [0.25, -17.423060959353965], [0.25, -17.48714489622679], [0.25, -17.527378441816168], [0.25, -17.499117278589452], [0.25, -17.441832697248223], [0.25, -17.40389411140626], [0.25, -17.38242688275257], [0.25, -17.400837431867156], [0.25, -17.473306976527077], [0.25, -17.517051344472065], [0.25, -17.52386691967611], [0.25, -17.471434574980684], [0.25, -17.425159974014257]], "velocity21": [[0.09465904074365306, 0.7158308727513142], [0.07572723259492245, 0.5726646982010514], [0.06058178607593796, 0.4581317585608411], [0.04846542886075037, 0.6194699194257159], [0.0387723430886003, 0.49807691346356825], [0.031017874470880242, 0.7962556288699016], [0.024814299576704196, 0.6370045030959214], [0.01985143966136336, 0.15284322012227047], [0.015881151729090687, -0.1501720190851341], [0.01270492138327255, -0.7088771614396581], [0.01016393710661804, -0.4981264524069759], [0.008131149685294433, 0.0664619978338144], [0.006504919748235547, 0.2892477536349315], [0.005203935798588438, 0.3583611133530871], [0.004163148638870751, 0.40426584415159916], [0.0033305189110966007, 0.27453417997492513], [0.0026644151288772806, -0.11037925798763487], [0.0021315321031018246, -0.39101953625170915], [0.0017052256824814597, -0.3031638282235145], [0.0013641805459851679, -0.18645624817533318], [0.0010913444367881343, -0.058208754209876507], [0.0008730755494305075, 0.2372165524111804], [0.000698460439544406, 0.48068997898105936], [0.0005587683516355248, 0.2450272427393245], [0.00044701468130841986, -0.1290090878627603], [0.0003576117450467359, -0.2892302265231872], [0.00028608939603738876, -0.21479737514623104], [0.00022887151682991102, -0.09877396578798407], [0.00018309721346392884, 0.2510149730481166], [0.00014647777077114306, 0.3202544144764119], [0.00011718221661691446, 0.07809246443956927], [9.374577329353158e-05, -0.09392554610642999], [7.499661863482526e-05, -0.21571678313573756], [5.999729490786021e-05, -0.14505152400011267], [4.799783592628817e-05, -0.0531824569747607], [3.839826874103054e-05, 0.19242994417272655], [3.0718614992824434e-05, 0.1594531855129262], [2.4574891994259548e-05, 0.047144498530073], [1.965991359540764e-05, -0.04205561881764671], [1.5727930876326112e-05, -0.1277846153181631], [1.258234470106089e-05, -0.0791197339613327], [1.0065875760848713e-05, -0.00296294660112416], [8.05270060867897e-06, 0.05446962352127044], [6.442160486943176e-06, 0.08660827633050909], [5.153728389554541e-06, 0.03350865613031817], [4.122982711643633e-06, 0.015170613723369648], [3.2983861693149067e-06, 0.0005049161319850351], [2.6387089354519257e-06, -0.02965031983753661], [2.110967148361541e-06, -0.06408393687282717], [1.6887737186892328e-06, -0.040233545589376585], [1.3510189749513864e-06, 0.028261163226715243], [1.0808151799611092e-06, 0.0572845813412281], [8.646521439688874e-07, 0.037938585841965564], [6.9172171517511e-07, 0.021467228653691883], [5.53377372140088e-07, -0.018410549114588864], [4.427018977120704e-07, -0.07246954465992009], [3.5416151816965635e-07, -0.043744367944988496], [2.833292145357251e-07, -0.00681557520404242], [2.2666337162858007e-07, 0.05243234469542627], [1.8133069730286408e-07, 0.046274600966426355]], "position22": [[0.14038934006909223, -12.266475843506527], [0.20262542667003877, -15.350576623846205], [0.25, -18.301082928124625], [0.25, -20.35695407541415], [0.25, -21.069509536338128], [0.25, -19.831190234865023], [0.25, -18.018394153106527], [0.25, -16.52998905248227], [0.25, -16.218608835691136], [0.25, -16.998878262617563], [0.25, -17.97028268372283], [0.25, -18.719243280623658], [0.25, -18.93437701063669], [0.25, -18.7871383053039], [0.25, -17.815777707697247], [0.25, -16.893631237847952], [0.25, -16.361252739105947], [0.25, -16.67685483716612], [0.25, -17.37703235672943], [0.25, -18.141965424584228], [0.25, -18.266123288033462], [0.25, -18.018825068824857], [0.25, -17.74906691569134], [0.25, -17.4716328711325], [0.25, -17.247789309762915], [0.25, -17.293584943722685], [0.25, -17.501047199030673], [0.25, -17.638553827929083], [0.25, -17.690700714755618], [0.25, -17.704240137163612], [0.25, -17.48153626588113], [0.25, -17.294122542821604], [0.25, -17.20790423409516], [0.25, -17.39193070704929], [0.25, -17.615762993231524], [0.25, -17.678017006894343], [0.25, -17.580187001231646], [0.25, -17.376957483585294], [0.25, -17.23522980415457], [0.25, -17.314927599643458], [0.25, -17.491640112487843], [0.25, -17.60066564497828], [0.25, -17.56175552869353], [0.25, -17.46283452962888], [0.25, -17.379104680476217], [0.25, -17.368716697881904], [0.25, -17.38383442714719], [0.25, -17.45321370074779], [0.25, -17.50828478959288], [0.25, -17.533711222223214], [0.25, -17.523915464310868], [0.25, -17.4481557272838], [0.25, -17.3874657990064], [0.25, -17.37728199875005], [0.25, -17.440282134836778], [0.25, -17.49329902395906], [0.25, -17.51148555077239], [0.25, -17.47363533026402], [0.25, -17.422896041006926], [0.25, -17.393207716337702]], "velocity22": [[0.07708540441603862, 0.20595025836897252], [0.06223608660094653, -3.084100780339679], [0.04999459801333804, -2.95050630427842], [0.039995678410670435, -2.0558711472895252], [0.03199654272853635, -0.712555460923977], [0.02559723418282908, 1.238319301473106], [0.020477787346263265, 1.8127960817584974], [0.01638222987701061, 1.4884051006242567], [0.01310578390160849, 0.31138021679113725], [0.010484627121286793, -0.7802694269264269], [0.008387701697029435, -0.9714044211052659], [0.006710161357623548, -0.7489605969008307], [0.005368129086098839, -0.2151337300130325], [0.004294503268879072, 0.14723870533279315], [0.0034356026151032577, 0.9713605976066519], [0.0027484820920826063, 0.9221464698492967], [0.002198785673666085, 0.5323784987420038], [0.001759028538932868, -0.31560209806017187], [0.0014072228311462947, -0.7001775195633128], [0.0011257782649170358, -0.7649330678547999], [0.0009006226119336287, -0.1241578634492349], [0.000720498089546903, 0.24729821920860398], [0.0005763984716375224, 0.26975815313351564], [0.00046111877731001795, 0.2774340445588408], [0.0003688950218480144, 0.22384356136958408], [0.0002951160174784115, -0.04579563395977011], [0.00023609281398272923, -0.2074622553079859], [0.0001888742511861834, -0.13750662889841064], [0.00015109940094894673, -0.05214688682653299], [0.00012087952075915739, -0.013539422407994495], [9.670361660732592e-05, 0.22270387128248448], [7.736289328586074e-05, 0.18741372305952317], [6.189031462868859e-05, 0.0862183087264442], [4.951225170295087e-05, -0.18402647295413155], [3.96098013623607e-05, -0.22383228618223183], [3.168784108988856e-05, -0.06225401366282107], [2.535027287191085e-05, 0.09783000566269745], [2.0280218297528683e-05, 0.20322951764635105], [1.6224174638022948e-05, 0.1417276794307238], [1.2979339710418359e-05, -0.07969779548888759], [1.0383471768334688e-05, -0.17671251284438547], [8.306777414667751e-06, -0.10902553249043895], [6.645421931734201e-06, 0.03891011628474977], [5.316337545387361e-06, 0.09892099906465115], [4.253070036309889e-06, 0.08372984915266127], [3.4024560290479112e-06, 0.010387982594313575], [2.721964823238329e-06, -0.015117729265285786], [2.1775718585906635e-06, -0.06937927360059948], [1.742057486872531e-06, -0.055071088845093465], [1.3936459894980248e-06, -0.025426432630331595], [1.1149167915984198e-06, 0.009795757912347984], [8.919334332787359e-07, 0.075759737027067], [7.135467466229888e-07, 0.06068992827740016], [5.708373972983911e-07, 0.010183800256348675], [4.566699178387129e-07, -0.06300013608673004], [3.653359342709703e-07, -0.053016889122284354], [2.922687474167763e-07, -0.018186526813332354], [2.3381499793342104e-07, 0.03785022050837118], [1.8705199834673685e-07, 0.05073928925709646], [1.496415986773895e-07, 0.02968832466922497]], "position23": [[0.14604895713266888, -29.115017363104485], [0.25, -24.133393612471657], [0.25, -17.670785196529508], [0.25, -12.50069846377579], [0.25, -11.905734182512083], [0.25, -14.824585224118733], [0.25, -19.555748150890302], [0.25, -21.96088535205537], [0.25, -20.710675750193882], [0.25, -16.89988443443488], [0.25, -13.975697502684982], [0.25, -13.9525834454138], [0.25, -17.486774660745507], [0.25, -20.314127633010873], [0.25, -19.96072417458283], [0.25, -16.993022134571362], [0.25, -15.071942714742997], [0.25, -14.584014212510226], [0.25, -16.3005351155546], [0.25, -17.813992321790394], [0.25, -18.93295073666066], [0.25, -18.425510749652094], [0.25, -17.59086462390608], [0.25, -16.87836804477061], [0.25, -16.442621187094044], [0.25, -16.79292153009729], [0.25, -17.623312142096434], [0.25, -18.22861615809334], [0.25, -18.488800470116683], [0.25, -18.386433676998525], [0.25, -17.428084453128758], [0.25, -16.69526950908599], [0.25, -16.592177688031196], [0.25, -17.23014221772489], [0.25, -17.904396907629344], [0.25, -18.080342482568657], [0.25, -18.095162320684423], [0.25, -17.843982732444843], [0.25, -17.50933395133219], [0.25, -17.209728317148755], [0.25, -17.055424137312446], [0.25, -17.11599313007751], [0.25, -17.409906940638013], [0.25, -17.68783266057885], [0.25, -17.887268983941535], [0.25, -17.778800199938896], [0.25, -17.546351222901635], [0.25, -17.330437827081155], [0.25, -17.2247720502183], [0.25, -17.39876172540707], [0.25, -17.627144995018433], [0.25, -17.75031107425495], [0.25, -17.743501656974615], [0.25, -17.53545613964579], [0.25, -17.339059784257245], [0.25, -17.27761901769769], [0.25, -17.27446174455274], [0.25, -17.2890783513244], [0.25, -17.35254916950934], [0.25, -17.46829515379907]], "velocity23": [[0.5737762314512022, 0.293831555203768], [0.4574268982691473, 4.98162375063283], [0.36525804049563126, 6.462608415942148], [0.292206432396505, 5.1700867327537186], [0.23376514591720401, 0.5949642812637064], [0.18701211673376322, -2.9188510416066507], [0.14960969338701058, -4.731162926771571], [0.11968775470960846, -2.4051372011650676], [0.09575020376768678, 1.2502096018614872], [0.07660016301414943, 3.810791315759003], [0.06128013041131955, 2.924186931749899], [0.04902410432905564, 0.023114057271180377], [0.03921928346324452, -3.534191215331707], [0.03137542677059562, -2.827352972265366], [0.025100341416476497, 0.35340345842804455], [0.020080273133181198, 2.967702040011468], [0.01606421850654496, 1.9210794198283652], [0.012851374805235969, 0.48792850223277096], [0.010281099844188776, -1.7165209030443713], [0.008224879875351022, -1.5134572062357952], [0.006579903900280818, -1.1189584148702656], [0.005263923120224654, 0.5074399870085685], [0.004211138496179724, 0.8346461257460147], [0.0033689107969437793, 0.7124965791354686], [0.0026951286375550237, 0.4357468576765645], [0.002156102910044019, -0.35030034300324575], [0.0017248823280352152, -0.8303906119991465], [0.0013799058624281721, -0.6053040159969066], [0.0011039246899425378, -0.26018431202334147], [0.0008831397519540303, 0.10236679311815733], [0.0007065118015632243, 0.9583492238697678], [0.0005652094412505795, 0.7328149440427674], [0.00045216755300046363, 0.1030918210547932], [0.0003617340424003709, -0.6379645296936942], [0.00028938723392029676, -0.6742546899044557], [0.00023150978713623742, -0.17594557493931104], [0.00018520782970898994, -0.014819838115766537], [0.00014816626376719196, 0.2511795882395802], [0.00011853301101375357, 0.33464878111265134], [9.482640881100286e-05, 0.2996056341834371], [7.586112704880229e-05, 0.15430417983630929], [6.0688901639041836e-05, -0.06056899276506377], [4.855112131123347e-05, -0.2939138105605035], [3.8840897048986776e-05, -0.27792571994083737], [3.1072717639189424e-05, -0.1994363233626868], [2.485817411135154e-05, 0.1084687840026397], [1.9886539289081235e-05, 0.2324489770372608], [1.590923143126499e-05, 0.21591339582047772], [1.2727385145011993e-05, 0.10566577686285616], [1.0181908116009595e-05, -0.1739896751887714], [8.145526492807677e-06, -0.22838326961136252], [6.516421194246141e-06, -0.1231660792365141], [5.213136955396913e-06, 0.006809417280334795], [4.170509564317531e-06, 0.20804551732882198], [3.336407651454025e-06, 0.19639635538854783], [2.6691261211632205e-06, 0.061440766559555424], [2.1353008969305766e-06, 0.0031572731449470287], [1.7082407175444614e-06, -0.014616606771656111], [1.3665925740355692e-06, -0.06347081818494132], [1.0932740592284554e-06, -0.11574598428972793]], "position24": [[0.03713336283911464, -57.15492610321036], [0.25, -52.99401751468923], [0.25, -47.163948945669716], [0.25, -42.48534756978456], [0.25, -37.52134595448186], [0.25, -32.49593503834171], [0.25, -26.57684028623172], [0.25, -18.170547359553368], [0.25, -11.414298511966027], [0.25, -8.92253122770536], [0.25, -12.42634940693651], [0.25, -18.60182242123658], [0.25, -23.23932405033689], [0.25, -23.540728789210732], [0.25, -17.940403782518356], [0.25, -13.449656427451524], [0.25, -11.375503252791255], [0.25, -12.7788135264366], [0.25, -17.261232513420616], [0.25, -21.279399754670713], [0.25, -23.23557307652873], [0.25, -23.8274259553837], [0.25, -18.98385241899517], [0.25, -14.07503304062088], [0.25, -12.524337148101681], [0.25, -16.745537416347418], [0.25, -20.440942578679213], [0.25, -22.21113732493728], [0.25, -21.38978638754087], [0.25, -18.93899823738996], [0.25, -16.150704474781378], [0.25, -15.404380880332035], [0.25, -16.389654642334033], [0.25, -17.769110609321253], [0.25, -18.77040544791084], [0.25, -18.640454256407075], [0.25, -17.66537395708965], [0.25, -16.818356756689845], [0.25, -16.873246199172062], [0.25, -17.1605586037634], [0.25, -17.53578220344421], [0.25, -17.816273269564473], [0.25, -17.82013143815508], [0.25, -17.692167940366122], [0.25, -17.52462474760322], [0.25, -17.371824350493835], [0.25, -17.305430325324718], [0.25, -17.37360918769062], [0.25, -17.484420260508905], [0.25, -17.5644567940114], [0.25, -17.576459411025876], [0.25, -17.518355724931464], [0.25, -17.456938572753643], [0.25, -17.404560494437117], [0.25, -17.37924011472539], [0.25, -17.41290362665613], [0.25, -17.480665925814893], [0.25, -17.512972872673547], [0.25, -17.505381442193162], [0.25, -17.469608333757236]], "velocity24": [[0.6557267427145982, 0.8035683477432196], [0.5393464895429005, 4.160908588521126], [0.43147719163432047, 5.830068569019515], [0.3451817533074564, 4.6786013758851555], [0.2761454026459651, 4.964001615302699], [0.2209163221167721, 5.025410916140145], [0.17673305769341768, 5.9190947521099915], [0.14138644615473414, 8.406292926678354], [0.11310915692378731, 6.75624884758734], [0.09048732553902986, 2.4917672842606677], [0.07238986043122389, -3.5038181792311507], [0.057911888344979116, -6.175473014300072], [0.046329510675983294, -4.637501629100309], [0.037063608540786636, -0.30140473887384167], [0.02965088683262931, 5.600325006692376], [0.02372070946610345, 4.490747355066832], [0.018976567572882762, 2.07415317466027], [0.01518125405830621, -1.4033102736453449], [0.01214500324664497, -4.482418986984017], [0.009716002597315976, -4.018167241250098], [0.007772802077852781, -1.9561733218580186], [0.006218241662282225, -0.5918528788549674], [0.004974593329825781, 4.843573536388529], [0.003979674663860624, 4.90881937837429], [0.0031837397310884997, 1.5506958925191991], [0.0025469917848708, -4.221200268245738], [0.0020375934278966403, -3.695405162331794], [0.0016300747423173122, -1.770194746258068], [0.0013040597938538498, 0.8213509373964116], [0.00104324783508308, 2.450788150150911], [0.000834598268066464, 2.788293762608581], [0.0006676786144531712, 0.7463235944493433], [0.0005341428915625369, -0.9852737620019989], [0.0004273143132500296, -1.37945596698722], [0.00034185145060002366, -1.0012948385895855], [0.00027348116048001893, 0.12995119150376283], [0.00021878492838401514, 0.9750802993174246], [0.00017502794270721211, 0.8470172003998038], [0.0001400223541657697, -0.054889442482216666], [0.00011201788333261576, -0.28731240459133484], [8.961430666609261e-05, -0.37522359968081204], [7.16914453328741e-05, -0.28049106612026176], [5.7353156266299276e-05, -0.003858168590608821], [4.588252501303942e-05, 0.12796349778895721], [3.670602001043154e-05, 0.16754319276290358], [2.9364816008345234e-05, 0.15280039710938514], [2.3491852806676188e-05, 0.06639402516911799], [1.879348224534095e-05, -0.0681788623659025], [1.5034785796272763e-05, -0.11081107281828625], [1.2027828637018211e-05, -0.08003653350249497], [9.62226290961457e-06, -0.01200261701447726], [7.697810327691655e-06, 0.05810368609441229], [6.1582482621533245e-06, 0.06141715217782061], [4.92659860972266e-06, 0.052378078316527174], [3.941278887778128e-06, 0.025320379711727625], [3.1530231102225023e-06, -0.03366351193074037], [2.522418488178002e-06, -0.06776229915876282], [2.0179347905424018e-06, -0.032306946858654664], [1.6143478324339214e-06, 0.007591430480385656], [1.2914782659471373e-06, 0.03577310843592647]], "position25": [[0.17347251658560292, -89.53802554771468], [0.25, -88.02690128127503], [0.25, -85.7366000139877], [0.25, -82.23583030433701], [0.25, -77.99297839134809], [0.25, -74.55686316291161], [0.25, -69.15897688860888], [0.25, -64.00152599001783], [0.25, -59.82953054023985], [0.25, -56.284416691986884], [0.25, -52.74205714303783], [0.25, -49.43059117071457], [0.25, -45.52637748578297], [0.25, -41.69669690853304], [0.25, -38.30327670022098], [0.25, -35.03087604013544], [0.25, -31.924258591617424], [0.25, -28.71373600375927], [0.25, -26.107549434344527], [0.25, -23.14539742918753], [0.25, -20.671411131813123], [0.25, -17.6958699793696], [0.25, -15.250092768790665], [0.25, -14.789560024935685], [0.25, -15.437485013585265], [0.25, -18.606370138334295], [0.25, -20.321260810812685], [0.25, -19.47243013573598], [0.25, -16.83904427303636], [0.25, -15.132200252445633], [0.25, -15.730518606167642], [0.25, -18.047745329122463], [0.25, -19.671538554432495], [0.25, -19.593979037448378], [0.25, -18.31568260609253], [0.25, -16.665366368884094], [0.25, -16.13444469695518], [0.25, -17.108624199104977], [0.25, -18.054864649431824], [0.25, -18.52722955776042], [0.25, -18.169715323553937], [0.25, -17.716408485700416], [0.25, -17.27712498743723], [0.25, -17.179160254391075], [0.25, -17.43893701188114], [0.25, -17.760671135944875], [0.25, -17.81714100643848], [0.25, -17.659720484316193], [0.25, -17.490385242861752], [0.25, -17.35130123698022], [0.25, -17.4063431096996], [0.25, -17.49696221609617], [0.25, -17.545847393855198], [0.25, -17.504424540393583], [0.25, -17.44877899940554], [0.25, -17.40223287275818], [0.25, -17.40352951824629], [0.25, -17.446332627896936], [0.25, -17.480511139805845], [0.25, -17.48182991657815]], "velocity25": [[0.35121350299640874, 0.09344037694376706], [0.2755799802429129, 1.5111242664396518], [0.22046398419433033, 2.290301267287327], [0.17637118735546428, 3.5007697096506805], [0.13148274143999003, 4.242851912988918], [0.10518619315199203, 3.436115228436482], [0.08414895452159363, 5.397886274302732], [0.0673191636172749, 5.157450898591058], [0.05385533089381992, 4.171995449777972], [0.04308426471505594, 3.545113848252968], [0.03446741177204476, 3.5423595489490536], [0.02757392941763581, 3.3114659723232616], [0.02205914353410865, 3.9042136849315985], [0.01764731482728692, 3.829680577249934], [0.014117851861829537, 3.393420208312067], [0.01129428148946363, 3.2724006600855393], [0.009035425191570905, 3.1066174485180165], [0.007228340153256724, 3.2105225878581534], [0.00578267212260538, 2.606186569414744], [0.004626137698084304, 2.9621520051569976], [0.003700910158467443, 2.4739862973744056], [0.0029607281267739548, 2.975541152443522], [0.002368582501419164, 2.445777210578936], [0.0018948660011353315, 0.46053274385498], [0.0015158928009082653, -0.6479249886495794], [0.0012127142407266124, -3.1688851247490293], [0.00097017139258129, -1.7148906724783908], [0.000776137114065032, 0.8488306750767067], [0.0006209096912520257, 2.633385862699618], [0.0004967277530016206, 1.7068440205907272], [0.00039738220240129646, -0.5983183537220085], [0.00031790576192103717, -2.3172267229548225], [0.00025432460953682976, -1.623793225310032], [0.0002034596876294638, 0.07755951698411567], [0.00016276775010357105, 1.2782964313558465], [0.00013021420008285686, 1.6503162372084346], [0.00010417136006628549, 0.5309216719289154], [8.33370880530284e-05, -0.9741795021497976], [6.666967044242272e-05, -0.9462404503268488], [5.333573635393818e-05, -0.47236490832859834], [4.266858908315055e-05, 0.35751423420648476], [3.413487126652044e-05, 0.4533068378535212], [2.730789701321635e-05, 0.4392834982631884], [2.1846317610573083e-05, 0.0979647330461538], [1.7477054088458466e-05, -0.259776757490066], [1.3981643270766773e-05, -0.3217341240637329], [1.1185314616613419e-05, -0.05646987049360558], [8.948251693290736e-06, 0.1574205221222875], [7.158601354632589e-06, 0.16933524145444095], [5.726881083706072e-06, 0.13908400588153208], [4.5815048669648575e-06, -0.05504187271937862], [3.6652038935718863e-06, -0.09061910639657154], [2.9321631148575094e-06, -0.0488851777590306], [2.3457304918860075e-06, 0.04142285346161656], [1.8765843935088061e-06, 0.055645540988043654], [1.501267514807045e-06, 0.046546126647361616], [1.2010140118456361e-06, -0.0012966454881106898], [9.608112094765088e-07, -0.042803109650644516], [7.686489675812071e-07, -0.034178511908910005], [6.149191740649658e-07, -0.00131877677230423]]}
