# Supplementary material for: NRV: An open framework for in silico evaluation of peripheral nerve electrical stimulation strategies
Source: PLoS Comput Biol. 2024 Jul 12;20(7):e1011826. doi: 10.1371/journal.pcbi.1011826 (PMC11268605; doi:10.1371/journal.pcbi.1011826)
Supplement: S5 Archive — Python scripts and data files required to create and run the optimization problem, analyze the results, and translate the results to the neurostimulator. (ZIP) [file pcbi.1011826.s014.zip › S5_Archive/results/myelinated_optim_pso_biphasic.json]

{"__NRVObject__": true, "nrv_type": "optim_results", "optimization_parameters": {"__NRVObject__": true, "nrv_type": "PSO_optimizer", "_method": "PSO", "swarm_optimizer": true, "n_particles": 20, "dimensions": 1, "options": {"c1": 0.65, "c2": 0.65, "w": 0.8, "k": 5, "p": 1}, "maxiter": 60, "n_processes": null, "bounds": [[0, 100]], "init_pos": null, "print_time": false, "opt_type": "local", "static": false, "ftol": null, "ftol_iter": 1, "bh_strategy": "nearest", "oh_strategy": null, "save_results": false, "saving_file": "pso_results.json", "comment": "pulse"}, "date": "Tue Dec 19 13:43:21 2023", "status": "Completed", "comment": "pulse", "nit": 60, "nfev": 1200, "best_position": [56.0164208278059], "x": [56.0164208278059], "best_cost": 0.14013453741802584, "optimization_time": 8392.336248951964, "cost_history": [0.18878786542110418, 0.18878786542110418, 0.1874220013127099, 0.14148304717181276, 0.14148304717181276, 0.14148304717181276, 0.14065991109524045, 0.14017861148405839, 0.14017861148405839, 0.14017861148405839, 0.14017861148405839, 0.14017861148405839, 0.14017861148405839, 0.14017861148405839, 0.14017861148405839, 0.14017861148405839, 0.14017861148405839, 0.14017861148405839, 0.14017861148405839, 0.14017861148405839, 0.14017861148405839, 0.14017861148405839, 0.14017861148405839, 0.14017861148405839, 0.14017861148405839, 0.14017861148405839, 0.14017861148405839, 0.14017861148405839, 0.14017861148405839, 0.14017861148405839, 0.14017861148405839, 0.14017861148405839, 0.14017861148405839, 0.14017861148405839, 0.14017861148405839, 0.14013524733456456, 0.14013524733456456, 0.14013524733456456, 0.14013524733456456, 0.14013524733456456, 0.14013524733456456, 0.14013524733456456, 0.14013524733456456, 0.14013524733456456, 0.14013524733456456, 0.14013513299263222, 0.14013513299263222, 0.14013513299263222, 0.14013513299263222, 0.14013453741802584, 0.14013453741802584, 0.14013453741802584, 0.14013453741802584, 0.14013453741802584, 0.14013453741802584, 0.14013453741802584, 0.14013453741802584, 0.14013453741802584, 0.14013453741802584, 0.14013453741802584], "neighbor_bestc": [0.18878786542110418, 0.18878786542110418, 0.1874220013127099, 0.14148304717181276, 0.14148304717181276, 0.14148304717181276, 0.14065991109524045, 0.14017861148405839, 0.14017861148405839, 0.14017861148405839, 0.14017861148405839, 0.14017861148405839, 0.14017861148405839, 0.14017861148405839, 0.14017861148405839, 0.14017861148405839, 0.14017861148405839, 0.14017861148405839, 0.14017861148405839, 0.14017861148405839, 0.14017861148405839, 0.14017861148405839, 0.14017861148405839, 0.14017861148405839, 0.14017861148405839, 0.14017861148405839, 0.14017861148405839, 0.14017861148405839, 0.14017861148405839, 0.14017861148405839, 0.14017861148405839, 0.14017861148405839, 0.14017861148405839, 0.14017861148405839, 0.14017861148405839, 0.14013524733456456, 0.14013524733456456, 0.14013524733456456, 0.14013524733456456, 0.14013524733456456, 0.14013524733456456, 0.14013524733456456, 0.14013524733456456, 0.14013524733456456, 0.14013524733456456, 0.14013513299263222, 0.14013513299263222, 0.14013513299263222, 0.14013513299263222, 0.14013453741802584, 0.14013453741802584, 0.14013453741802584, 0.14013453741802584, 0.14013453741802584, 0.14013453741802584, 0.14013453741802584, 0.14013453741802584, 0.14013453741802584, 0.14013453741802584, 0.14013453741802584], "personal_bestc": [52.131430760255, 46.18355878324745, 31.385649836391487, 20.88831436343241, 11.64077227413787, 5.942625187496011, 3.1948357701155095, 1.3946494623046017, 0.4942027519096491, 0.2437453962156893, 0.1935966100926341, 0.19339183594852882, 0.193232886993892, 0.1916333881734948, 0.1915635852424585, 0.19155394709824305, 0.19154676766434825, 0.19153064682161536, 0.19139264038039022, 0.1913767939492319, 0.19126286378194024, 0.19115260999651873, 0.19114753820429425, 0.19108763097514614, 0.1908098969747957, 0.1907583172665215, 0.1907577192931227, 0.1907221034266526, 0.19064865304826667, 0.19064865304826667, 0.19055079585383106, 0.19054693773886028, 0.19039406935289604, 0.19033982359610427, 0.1903270145160192, 0.19027473139081744, 0.19027473139081744, 0.19027217482767128, 0.19026538681306293, 0.1901654537710232, 0.1901647757075797, 0.1901611791474715, 0.19012730319832594, 0.1901193907733241, 0.19009038149566618, 0.14027936954469417, 0.14026685048880777, 0.1402571814706785, 0.1402527753164094, 0.14024733826598962, 0.14022305592801945, 0.14022149303902776, 0.1401969557326626, 0.14019525126934287, 0.14018881860665394, 0.14018698003737673, 0.14017691382680933, 0.14017018425991962, 0.14016916576044744, 0.14016636197737617], "position1": [[54.758615591924354], [55.23651291050906], [55.37287189503106], [55.17056122071042], [55.022711505260396], [55.11532273539145], [54.9030094958301], [55.102548354417294], [55.531562086184174], [55.78436796038691], [55.771322912178434], [55.61036897843828], [55.439377969052074], [55.45721321154013], [55.758216693728954], [55.78814991439055], [55.43697476038551], [55.33492190979099], [55.26677439336603], [55.51173002669563], [55.77595976350683], [55.58339326335409], [55.53559110001485], [55.4687303980305], [55.31900758553309], [55.29471565026042], [55.28730823476606], [55.24727744687893], [55.30181687215712], [55.44067388450444], [55.69278616936984], [55.65716394594987], [55.401559387218576], [55.07878017538637], [54.66811852859017], [54.70945930074242], [55.1625553581702], [55.56695110636407], [55.58801405600773], [55.31925359097026], [54.87521658587353], [54.53966328618904], [54.72730683360441], [55.59451176989982], [55.984025078690095], [56.18772330770163], [56.25697190820074], [56.28493490015421], [56.15249758871493], [56.00714017482389], [55.948133181586336], [55.95735210091381], [56.02462967054279], [56.0775762972733], [56.117075492489036], [56.05668269988183], [55.99289599370225], [55.96308287470216], [55.98549024819938], [56.01965994986911]], "velocity1": [[0.5973716482308843], [0.47789731858470746], [0.13635898452199507], [-0.20231067432064515], [-0.14784971545002332], [0.0926112301310518], [-0.2123132395613521], [0.1995388585871949], [0.42901373176688046], [0.2528058742027324], [-0.013045048208475782], [-0.1609539337401499], [-0.1709910093862053], [0.017835242488051406], [0.30100348218882594], [0.029933220661594845], [-0.35117515400504173], [-0.10205285059452135], [-0.0681475164249653], [0.24495563332960102], [0.2642297368112009], [-0.19256650015274623], [-0.0478021633392422], [-0.06686070198434363], [-0.14972281249741043], [-0.024291935272671816], [-0.007407415494362413], [-0.040030787887128966], [0.05453942527818781], [0.13885701234732595], [0.2521122848653986], [-0.03562222341997359], [-0.2556045587312926], [-0.32277921183220226], [-0.4106616467962012], [0.041340772152247296], [0.45309605742778863], [0.40439574819386775], [0.021062949643655723], [-0.2687604650374689], [-0.44403700509672983], [-0.33555329968448944], [0.18764354741537037], [0.8672049362954055], [0.38951330879027596], [0.20369822901153345], [0.06924860049910611], [0.027962991953474976], [-0.13243731143928156], [-0.14535741389103973], [-0.05900699323755394], [0.009218919327476401], [0.06727756962898075], [0.05294662673051366], [0.03949919521573121], [-0.06039279260719991], [-0.06378670617958108], [-0.02981311900008571], [0.022407373497223576], [0.03416970166972342]], "position2": [[81.92869956700687], [79.06311555334966], [74.91878798303918], [71.60332592679079], [68.95095628179207], [66.8290605657931], [65.13154399299393], [62.15824718515809], [59.39338081251312], [56.99220846005112], [55.011201570884616], [53.54964060773251], [54.86782560416052], [57.810187229103704], [59.15461545911536], [59.41527201223277], [57.641514317117164], [55.94799902992309], [55.096511027603306], [55.22815708103635], [56.56903913354791], [57.4736793153185], [57.878145155308815], [57.635929090205124], [56.41244028023181], [55.22690372516006], [54.847378470034606], [55.74496595119326], [56.600446387825244], [57.172774818965884], [57.413963816874386], [56.92368094750195], [56.0751444430324], [55.38499474262268], [55.33705641229799], [55.380819524480486], [55.88369540818398], [56.38877167934371], [56.68751373988726], [56.59653611348661], [56.244910748932924], [55.936599471660486], [55.70454142358861], [55.752926186136726], [56.08296632255292], [56.33197522816855], [56.367961087572056], [56.21714286978281], [55.918712393855735], [55.80324240795232], [55.82131929793081], [55.986666921349546], [56.134456239714474], [56.225901479120196], [56.2093522089085], [56.14154477668826], [56.01772145612584], [55.917825310107474], [55.89253086166839], [55.97789452706267]], "velocity2": [[0.9028317603316274], [-2.8655840136572053], [-4.144327570310484], [-3.3154620562483874], [-2.65236964499871], [-2.1218957159989684], [-1.6975165727991748], [-2.9732968078358377], [-2.764866372644969], [-2.4011723524620048], [-1.9810068891664991], [-1.4615609631520998], [1.3181849964280123], [2.9423616249431817], [1.3444282300116588], [0.260656553117406], [-1.7737576951156075], [-1.6935152871940735], [-0.8514880023197862], [0.1316460534330422], [1.3408820525115615], [0.9046401817705857], [0.40446583999031727], [-0.2422160651036885], [-1.2234888099733143], [-1.1855365550717554], [-0.3795252551254518], [0.8975874811586548], [0.855480436631986], [0.5723284311406384], [0.24118899790850257], [-0.49028286937243926], [-0.8485365044695518], [-0.6901497004097187], [-0.04793833032468775], [0.04376311218249382], [0.5028758837034959], [0.5050762711597324], [0.298742060543546], [-0.0909776264006544], [-0.3516253645536862], [-0.30831127727243574], [-0.232058048071878], [0.04838476254811502], [0.3300401364161921], [0.24900890561563466], [0.03598585940350033], [-0.15081821778924095], [-0.2984304759270752], [-0.11546998590341445], [0.018076889978494395], [0.1653476234187347], [0.1477893183649285], [0.09144523940572162], [-0.01654927021169622], [-0.06780743222023866], [-0.12382332056241235], [-0.09989614601836797], [-0.02529444843908281], [0.08536366539428422]], "position3": [[19.89475396788123], [20.75181634518338], [23.802846386637757], [27.046626228719113], [31.742968240382275], [37.97270905025641], [46.7492502403538], [55.06425466671037], [62.10342271061445], [67.06930549027219], [67.7179450978053], [65.17147757087518], [60.83267936680653], [56.200179846592704], [52.47173552216451], [51.78597552427412], [53.037465748331456], [56.65361120401861], [59.151741248634465], [57.91659126869759], [55.225863953570006], [53.93032058689335], [54.47428424938301], [55.79362073966144], [57.05776423630656], [57.81533130817527], [56.876972016895], [55.467118161244784], [54.78839115825053], [55.52180268343933], [56.61642274050826], [57.05042378118483], [56.63530361710355], [55.81998140230226], [55.36931824721384], [55.90785985037363], [56.406457774744936], [56.653515256431874], [56.590606329392244], [56.09348164558096], [55.68949462929466], [55.48730621227996], [55.583945296588176], [56.03286977986814], [56.39168091234213], [56.31510111740004], [56.065983638279604], [55.85310114953342], [55.81809776271504], [55.868405548447264], [55.98827374903714], [56.09701803501486], [56.16008178608349], [56.137443354187496], [55.994307588791216], [55.908694050902156], [55.870297602307495], [55.96722429312247], [56.10085345593058], [56.13919822369391]], "velocity3": [[0.5345579488018151], [0.8570623773021504], [3.0510300414543776], [3.243779842081354], [4.696342011663164], [6.229740809874141], [8.77654119009739], [8.31500442635657], [7.039168043904082], [4.965882779657735], [0.6486396075331071], [-2.546467526930121], [-4.338798204068654], [-4.632499520213827], [-3.7284443244281995], [-0.6857599978903886], [1.2514902240573345], [3.6161454556871524], [2.498130044615857], [-1.23514997993688], [-2.6907273151275826], [-1.2955433666766552], [0.543963662489661], [1.3193364902784295], [1.264143496645117], [0.7575670718687038], [-0.9383592912802623], [-1.4098538556502223], [-0.6787270029942524], [0.733411525188802], [1.0946200570689282], [0.43400104067657125], [-0.4151201640812773], [-0.8153222148012891], [-0.4506631550884196], [0.5385416031597897], [0.4985979243713011], [0.24705748168693706], [-0.06290892703963093], [-0.49712468381128405], [-0.4039870162863019], [-0.2021884170146947], [0.09663908430821835], [0.44892448327996404], [0.358811132473987], [-0.07657979494209027], [-0.24911747912043297], [-0.21288248874617863], [-0.03500338681838021], [0.05030778573222397], [0.11986820058987534], [0.10874428597772083], [0.0630637510686228], [-0.022638431895991053], [-0.1431357653962781], [-0.08561353788906091], [-0.03839644859466218], [0.09692669081497698], [0.13362916280811207], [0.038344767763325294]], "position4": [[85.68503024577332], [85.02298597524077], [81.09462772722912], [77.89838614871586], [75.11571269047315], [71.86636409390067], [68.03497334652143], [63.189788462385096], [56.276630295615384], [50.74610376219961], [52.39440633976999], [55.41706790191975], [58.182677913767535], [59.57488636069442], [60.28969325717708], [60.08040073598114], [55.453172271153775], [52.15378649858212], [53.55274241216651], [56.6857551864623], [58.827036290012835], [57.731286404593156], [55.32460900468115], [53.60448288201999], [53.6998912010127], [54.89846867589916], [56.902438345355826], [58.20264347249322], [57.84589739852952], [57.46808799082621], [56.38884050669714], [55.48045658209493], [55.14248658633214], [56.063442777608586], [56.792090139058914], [57.20654342077412], [57.02428882860325], [56.325159556422335], [55.648544960819954], [55.367198244838214], [55.205806554674034], [55.50849476157575], [55.94782448481595], [56.40360554790056], [56.37227638083872], [56.090655429195216], [55.829086346205294], [55.72992525649799], [55.93825734246418], [56.123423459513006], [56.20111083446824], [56.13829198985498], [56.02825895725605], [55.93974040892171], [55.92119784857192], [55.98593847202467], [56.06595360089207], [56.12017595572429], [56.094185880417974], [56.02801801656368]], "velocity4": [[0.5902013629854229], [-0.6620442705325442], [-3.928358248011641], [-3.1962415785132707], [-2.782673458242706], [-3.249348596572478], [-3.8313907473792472], [-4.845184884136327], [-6.913158166769712], [-5.53052653341577], [1.6483025775703855], [3.022661562149757], [2.765610011847787], [1.3922084469268863], [0.7148068964826543], [-0.20929252119594433], [-4.627228464827359], [-3.2993857725716533], [1.398955913584385], [3.1330127742957945], [2.14128110355053], [-1.0957498854196803], [-2.4066773999120086], [-1.7201261226611655], [0.0954083189927093], [1.1985774748864622], [2.0039696694566644], [1.300205127137397], [-0.3567460739636974], [-0.377809407703311], [-1.079247484129067], [-0.9083839246022102], [-0.3379699957627884], [0.9209561912764459], [0.7286473614503259], [0.4144532817152059], [-0.18225459217086967], [-0.6991292721809095], [-0.6766145956023794], [-0.28134671598173927], [-0.16139169016418314], [0.3026882069017123], [0.4393297232402064], [0.45578106308460553], [-0.03132916706184241], [-0.28162095164350687], [-0.2615690829899246], [-0.09916108970729845], [0.20833208596619257], [0.18516611704882044], [0.07768737495523416], [-0.06281884461326045], [-0.11003303259892472], [-0.08851854833434214], [-0.0185425603497837], [0.06474062345275174], [0.08001512886740207], [0.05422235483221967], [-0.02599007530631623], [-0.0661678638542959]], "position5": [[35.16526394320879], [36.84661576107137], [39.58938778403047], [43.931651433443804], [48.41393489988137], [51.99976167303142], [56.22643010558244], [59.607764851623244], [60.50833414088482], [56.59723268311801], [53.091433969102305], [53.37633174011637], [55.27894049569972], [56.93205653742528], [57.34422834755212], [56.39946626469871], [55.522750768288404], [55.427759579779], [55.92670542901789], [56.533661713109154], [56.78870678094496], [56.548367071636136], [56.00418799511893], [55.716807892715984], [55.70653048889512], [55.892391994067964], [56.28829740640789], [56.47861879886891], [56.22412577319665], [55.98618399941213], [55.83785669851806], [55.93771844973112], [56.10649456798097], [56.20730046716301], [56.22177262853166], [56.142024188852595], [55.98678800060897], [55.89334596783146], [55.96475751189324], [56.08784429088239], [56.160679991672914], [56.114938594343904], [56.04586725139301], [55.98232315264854], [55.95743755340042], [56.014306247028166], [56.07191141274887], [56.110480005053056], [56.13750536381959], [56.12101326609065], [56.08392800562122], [56.01279835645036], [55.971532446355646], [55.98793581290199], [56.00666945098538], [56.04371920581439], [56.064066293653966], [56.05468045985467], [56.035576645657805], [56.018372005938865]], "velocity5": [[0.03928176722538734], [1.6813518178625781], [2.7427720229591035], [4.342263649413331], [4.4822834664375675], [3.585826773150054], [4.226668432551012], [3.38133474604081], [0.9005692892615749], [-3.911101457766814], [-3.505798714015703], [0.2848977710140672], [1.9026087555833506], [1.653116041725564], [0.4121718101268331], [-0.9447620828534087], [-0.8767154964103064], [-0.0949911885094033], [0.49894584923889046], [0.6069562840912595], [0.2550450678358117], [-0.2403397093088245], [-0.5441790765172019], [-0.2873801024029495], [-0.010277403820862147], [0.18586150517284739], [0.39590541233993126], [0.1903213924610142], [-0.2544930256722612], [-0.2379417737845177], [-0.14832730089406432], [0.09986175121306515], [0.1687761182498479], [0.10080589918204115], [0.014472161368652245], [-0.07974843967906528], [-0.15523618824362584], [-0.09344203277750995], [0.07141154406178288], [0.1230867789891496], [0.07283570079052444], [-0.04574139732900926], [-0.06907134295089412], [-0.06354409874447457], [-0.024885599248123395], [0.056868693627750815], [0.057605165720701894], [0.0385685923041888], [0.027025358766535352], [-0.016492097728941064], [-0.037085260469432724], [-0.07112964917085449], [-0.0412659100947166], [0.01640336654634398], [0.01873363808338806], [0.037049754829011274], [0.020347087839576387], [-0.009385833799292927], [-0.019103814196869146], [-0.01720463971894014]], "position6": [[75.46476915298572], [75.75051455989335], [75.73633628042664], [75.23195861513864], [73.87682797915332], [72.74549751989245], [71.72669758206152], [68.61618365484166], [63.82804997741872], [56.32010384267555], [50.29889788532542], [51.62895257456576], [55.835906978029115], [59.64884235432157], [60.72591041035936], [56.24305012667943], [52.65204142667335], [51.37188409786775], [54.96491895354271], [58.7098808070608], [61.22534263339501], [60.99783449866581], [58.814125186299016], [56.00949671476665], [53.806535651989705], [54.00562017102968], [55.60503064922129], [57.19408993070166], [57.773547117520934], [57.60047903874065], [56.38744023038408], [55.2115829357466], [54.605138303639485], [55.30964026629815], [56.72813343303791], [57.45971000108777], [56.82967782540668], [55.600946150276705], [54.89228936348564], [55.633965105222074], [56.62290644561888], [57.15593010055232], [56.794099221717914], [55.78887921534323], [55.12699733345641], [55.11791974377281], [55.97465208324307], [56.708452468744134], [56.76932602319944], [56.44676432830906], [56.1353660204828], [55.833552795386225], [55.773362212073785], [55.87382424873292], [56.08393904939277], [56.24193594112783], [56.210197372711924], [56.060720431354724], [55.92745807903066], [55.862965689956276]], "velocity6": [[0.3571817586345363], [0.285745406907629], [-0.014178279466710672], [-0.5043776652880009], [-1.355130635985315], [-1.1313304592608646], [-1.0187999378309365], [-3.110513927219852], [-4.788133677422939], [-7.507946134743172], [-6.021205957350134], [1.3300546892403382], [4.206954403463359], [3.8129353762924616], [1.0770680560377914], [-4.482860283679931], [-3.591008700006075], [-1.2801573288055987], [3.5930348556749605], [3.74496185351809], [2.5154618263342083], [-0.2275081347291968], [-2.183709312366792], [-2.804628471532366], [-2.2029610627769403], [0.1990845190399806], [1.599410478191611], [1.589059281480364], [0.579457186819275], [-0.17306807878028022], [-1.2130388083565733], [-1.1758572946374795], [-0.606444632107116], [0.7045019626586697], [1.4184931667397591], [0.7315765680498619], [-0.6300321756810953], [-1.2287316751299744], [-0.7086567867910664], [0.7416757417364364], [0.9889413403968034], [0.5330236549334383], [-0.361830878834407], [-1.005220006374688], [-0.6618818818868234], [-0.009077589683600673], [0.8567323394702632], [0.7338003855010625], [0.0608735544553024], [-0.32256169489038], [-0.3113983078262559], [-0.30181322509657477], [-0.06019058331244331], [0.10046203665913897], [0.21011480065984664], [0.1579968917350631], [-0.031738568415906235], [-0.14947694135719863], [-0.1332623523240672], [-0.06449238907438438]], "position7": [[29.59617068796787], [33.01772503985848], [36.27571460560911], [39.86578140094665], [42.802405810600284], [45.23913867940316], [47.25605773825863], [49.63444061479501], [51.73333397220664], [55.02288608733689], [57.963426850899964], [59.876958885279784], [58.79362013880476], [57.28121661196612], [55.917949746904725], [54.973248782430176], [55.91148183376848], [57.152335905287714], [57.567290941392905], [57.295684501616144], [56.91173933401803], [56.3167577597749], [55.80657455347529], [55.66428177870544], [56.10175395374143], [56.40804548171204], [56.407071867684685], [56.38171312403623], [56.07665108477322], [55.832601453362805], [55.84457688984215], [56.045806755347165], [56.20371561400183], [56.15352419858274], [56.07528861443571], [55.99804852465764], [55.95437419107605], [56.025367894277394], [56.08216285683847], [56.079551529706244], [56.068123139971135], [56.037942918576164], [55.99822008950909], [55.98824242535088], [55.99715458182124], [56.01665889872262], [56.03226235224372], [56.03807350206425], [56.02999457989206], [56.0164208278059], [56.005561826136976], [56.00954857733368], [56.015918830949694], [56.0213904424674], [56.02292985268705], [56.022468974853524], [56.01943168432241], [56.0154197045006], [56.01267122146741], [56.012720588268856]], "velocity7": [[0.07961309015596418], [3.4215543518906126], [3.257989565750629], [3.5900667953375414], [2.936624409653631], [2.4367328688028764], [2.0169190588554695], [2.3783828765363815], [2.0988933574116238], [3.289552115130256], [2.9405407635630736], [1.9135320343798183], [-1.083338746475021], [-1.5124035268386404], [-1.363266865061396], [-0.944700964474547], [0.9382330513383021], [1.2408540715192389], [0.41495503610519], [-0.2716064397767604], [-0.3839451675981126], [-0.5949815742431288], [-0.5101832062996096], [-0.14229277476985755], [0.4374721750359933], [0.3062915279706066], [-0.0009736140273499116], [-0.025358743648457242], [-0.3050620392630137], [-0.24404963141041094], [0.011975436479343154], [0.20122986550501532], [0.1579088586546679], [-0.05019141541909379], [-0.07823558414702225], [-0.07724008977806972], [-0.043674333581593505], [0.07099370320134624], [0.056794962561076995], [-0.0026113271322264625], [-0.011428389735110015], [-0.030180221394973124], [-0.03972282906707649], [-0.009977664158204079], [0.008912156470356612], [0.0195043169013763], [0.01560345352110104], [0.005811149820533634], [-0.008078922172191447], [-0.013573752086159999], [-0.010859001668928], [0.003986751196705737], [0.006370253616011661], [0.005471611517708917], [0.0015394102196461638], [-0.0004608778335287953], [-0.0030372905311133944], [-0.004011979821812553], [-0.0027484830331969867], [4.936680144537834e-05]], "position8": [[88.39364795611863], [88.48652218057458], [86.77405260132953], [83.92999733831255], [78.78145238211717], [71.7613081265217], [65.02443645236121], [59.3096867342889], [54.663072804259315], [52.877723368386775], [56.10187481207047], [58.67950841268756], [59.854793971492704], [58.430805257434926], [56.92574687445794], [55.34646179214333], [54.81214085375327], [55.526184396848734], [56.34715948719212], [56.84156114708459], [56.967641994263055], [56.56061998715318], [55.9079961724607], [55.484493153234524], [55.471312989823474], [55.617706316369635], [55.986987386146886], [56.3030541567372], [56.3015148292778], [56.20919290850944], [56.06603478732072], [55.946257580131174], [55.881460086336276], [55.92568188327404], [56.05412757064185], [56.1558712049234], [56.14602711357047], [56.08209925307], [55.998421431011074], [55.940737238941466], [55.956068652874166], [56.02537428422656], [56.07881819358331], [56.05993301650584], [56.03100667105359], [56.004877279984754], [55.99625418958226], [56.01757812008254], [56.03454547777594], [56.04304645119172], [56.028314256811285], [56.00916311395502], [55.99526130555472], [56.002211187450655], [56.0151371205657], [56.026222543176274], [56.03311245876571], [56.02187834902734], [56.00798634245492], [56.00484932953679]], "velocity8": [[0.30545991834281827], [0.09287422445594767], [-1.712469579245048], [-2.844055263016985], [-5.148544956195381], [-7.020144255595476], [-6.736871674160481], [-5.714749718072311], [-4.6466139300295906], [-1.78534943587254], [3.2241514436836956], [2.5776336006170895], [1.1752855588051434], [-1.4239887140577812], [-1.5050583829769837], [-1.5792850823146134], [-0.5343209383900578], [0.7140435430954644], [0.8209750903433856], [0.4944016598924704], [0.1260808471784634], [-0.40702200710987113], [-0.6526238146924842], [-0.4235030192261735], [-0.013180163411052576], [0.14639332654615753], [0.36928106977725034], [0.3160667705903104], [-0.0015393274593972217], [-0.0923219207683566], [-0.14315812118872456], [-0.11977720718954356], [-0.06479749379489944], [0.04422179693776092], [0.12844568736781287], [0.10174363428154365], [-0.009844091352930268], [-0.06392786050046909], [-0.08367782205892149], [-0.057684192069607496], [0.015331413932696339], [0.06930563135239008], [0.05344390935675448], [-0.018885177077470082], [-0.02892634545224601], [-0.026129391068833465], [-0.008623090402491974], [0.021323930500282223], [0.016967357693405512], [0.008500973415779663], [-0.014732194380432388], [-0.01915114285626965], [-0.013901808400299535], [0.006949881895934879], [0.01292593311504078], [0.011085422610575324], [0.00688991558943582], [-0.011234109738369046], [-0.013892006572415874], [-0.003137012918130484]], "position9": [[32.55116378322488], [34.15145349419848], [38.30741479104054], [42.02487069072047], [45.68034882763477], [50.13040548042749], [54.333051381001], [58.51090029294866], [61.022931115371925], [59.93587442862311], [58.16271200265181], [56.64761724756867], [55.406525815922215], [54.77915436802471], [55.45601494018005], [56.932694355559164], [57.7135475051117], [58.07413092473645], [57.82969299964076], [56.520930368982086], [55.40380203157018], [54.757410392932634], [55.135040328717096], [56.20018491102598], [57.05229937600141], [57.161755963203824], [57.11877812975946], [56.62609002127612], [55.762287210031005], [55.119191029021884], [55.193849373036954], [55.966403133833616], [56.6900072522837], [56.95094324348435], [56.28209008184305], [55.60440837526607], [55.25210795231413], [55.46204019708373], [56.21113728979672], [56.75091314318295], [56.70123800618629], [56.29575965863722], [55.834266167772526], [55.65632368224647], [56.06437544832875], [56.371810355128396], [56.31587461039593], [56.161874555798605], [55.9790490000986], [55.8502142113698], [55.88683950983922], [55.97253730860664], [56.10437727911331], [56.169511270943275], [56.20218325580288], [56.05847071253741], [55.93886895910535], [55.924591569659036], [56.004054545691965], [56.08575159267024]], "velocity9": [[0.330719311982132], [1.600289710973597], [4.155961296842065], [3.7174558996799245], [3.655478136914295], [4.450056652792723], [4.20264590057351], [4.177848911947663], [2.512030822423261], [-1.087056686748814], [-1.7731624259713021], [-1.5150947550831424], [-1.2410914316464554], [-0.6273714478975044], [0.6768605721553316], [1.4766794153791134], [0.7808531495525344], [0.36058341962475415], [-0.24443792509569096], [-1.30876263065868], [-1.117128337411905], [-0.6463916386375448], [0.37762993578446424], [1.0651445823088808], [0.8521144649754272], [0.10945658720241375], [-0.04297783344436357], [-0.4926881084833413], [-0.8638028112451162], [-0.6430961810091173], [0.0746583440150686], [0.7725537607966602], [0.7236041184500842], [0.26093599120065464], [-0.6688531616413014], [-0.6776817065769815], [-0.35230042295194464], [0.20993224476960354], [0.7490970927129832], [0.5397758533862288], [-0.04967513699666376], [-0.40547834754906037], [-0.4614934908646945], [-0.17794248552605338], [0.4080517660822722], [0.30743490679965024], [-0.055935744732467874], [-0.15400005459732657], [-0.18282555570000503], [-0.12883478872879467], [0.036625298469414265], [0.08569779876741808], [0.13183997050667046], [0.06513399182996936], [0.03267198485960568], [-0.14371254326547264], [-0.119601753432057], [-0.014277389446315188], [0.0794629760329295], [0.08169704697827453]], "position10": [[16.501589771914848], [20.28200403963216], [23.778961116474864], [28.13740712443787], [34.375871820316], [42.41243786933913], [50.690209988524046], [57.82524524100031], [63.358381881308034], [62.566784276541036], [57.25120976087119], [52.94943712144835], [49.642111376214594], [51.08984248907008], [56.69315884323372], [61.056114054687455], [62.14169266868803], [57.72135489486922], [53.33980606910206], [51.37637737297765], [54.136586888258144], [57.915284659321614], [60.12712120870183], [61.01109388538628], [59.87495964233565], [56.28079645233466], [53.38318426696446], [53.50279378756904], [55.30177607719162], [57.61125031266316], [58.80889629091787], [58.6689031753887], [58.25477946264248], [56.89233711905087], [55.316476468001596], [54.99477702680615], [55.39952813808792], [56.28954152825076], [56.886911345296724], [56.94956778323466], [56.275375563537395], [55.72667849480936], [55.71134700763507], [55.91672296122607], [56.17926562433165], [56.36354797383072], [56.40771530741026], [56.10976124594001], [55.82514351333669], [55.743928643428795], [56.02331624057271], [56.244324679449704], [56.321269570165974], [56.17695935957373], [55.95323027113108], [55.81888248818874], [55.85374927651859], [55.93026007964535], [56.015805262291224], [56.08890619020533]], "velocity10": [[0.7738302962105958], [3.7804142677173127], [3.496957076842706], [4.358446007963007], [6.238464695878127], [8.036566049023133], [8.277772119184917], [7.135035252476266], [5.533136640307727], [-0.7915976047669964], [-5.315574515669841], [-4.301772639422842], [-3.307325745233755], [1.4477311128554895], [5.603316354163638], [4.362955211453736], [1.0855786140005725], [-4.420337773818808], [-4.381548825767161], [-1.9634286961244074], [2.7602095152804926], [3.778697771063468], [2.2118365493802132], [0.8839726766844476], [-1.1361342430506371], [-3.5941631900009847], [-2.8976121853702], [0.11960952060457852], [1.7989822896225809], [2.3094742354715416], [1.197645978254712], [-0.13999311552917193], [-0.41412371274621634], [-1.3624423435916133], [-1.5758606510492783], [-0.3216994411954502], [0.40475111128177654], [0.8900133901628325], [0.5973698170459678], [0.06265643793794212], [-0.674192219697268], [-0.5486970687280334], [-0.015331487174291197], [0.2053759535910014], [0.2625426631055771], [0.18428234949906874], [0.04416733357953939], [-0.2979540614702516], [-0.2846177326033158], [-0.08121486990789928], [0.2793875971439133], [0.22100843887698973], [0.07694489071626896], [-0.14431021059224347], [-0.22372908844264788], [-0.13434778294233915], [0.03486678832984896], [0.07651080312675888], [0.08554518264587586], [0.07310092791410654]], "position11": [[39.25292439465873], [40.52739038757976], [43.482915221587085], [45.847335088792946], [47.738870982557636], [49.675051098426835], [51.53340265923811], [54.135111114020546], [56.32504704203231], [58.06114784163306], [57.672964213116245], [56.39476361606094], [55.23183200750841], [54.733339472703456], [54.66043460195739], [55.35200909201105], [56.79200525255104], [57.658590058562865], [57.56990536340912], [57.14311727549358], [56.34086590403396], [55.518424086681144], [55.36282532325209], [55.89618437749588], [56.64182568537051], [56.76398666051881], [56.41686995330039], [56.040310188278085], [55.739062376260236], [55.60207254586589], [55.89288524005706], [56.163349575959536], [56.29294768223602], [56.29435539766205], [56.14477202387655], [55.91524937150352], [55.811332762693674], [55.8173216981925], [55.977543595356174], [56.14469027742868], [56.21714864596487], [56.12428973146271], [55.97134568608631], [55.88669094199632], [55.96158383610293], [56.09682626265758], [56.158128103790126], [56.170129718945894], [56.10639455481092], [55.984153178817444], [55.933106621931636], [55.905706684323086], [55.9404121967209], [56.02668357825573], [56.093750471357765], [56.09404793392099], [56.035691326815645], [55.98035031550793], [55.955122357603514], [55.988358166917926]], "velocity11": [[0.039959208689977266], [1.274465992921027], [2.9555248340073286], [2.364419867205863], [1.8915358937646904], [1.9361801158691962], [1.8583515608112722], [2.6017084547824423], [2.189935928011762], [1.7361007996007483], [-0.38818362851681454], [-1.2782005970553016], [-1.16293160855253], [-0.49849253480495365], [-0.07290487074606312], [0.6915744900536641], [1.439996160539991], [0.8665848060118218], [-0.08868469515374852], [-0.42678808791553796], [-0.8022513714596213], [-0.8224418173528183], [-0.15559876342905726], [0.5333590542437907], [0.745641307874634], [0.12216097514829721], [-0.3471167072184216], [-0.37655976502230887], [-0.3012478120178471], [-0.13698983039434906], [0.29081269419117334], [0.2704643359024712], [0.12959810627648366], [0.0014077154260313945], [-0.14958337378550027], [-0.22952265237302805], [-0.10391660880984377], [0.005988935498827425], [0.1602218971636709], [0.16714668207250255], [0.07245836853619197], [-0.09285891450216249], [-0.1529440453764041], [-0.08465474408998633], [0.0748928941066123], [0.1352424265546443], [0.061301841132548614], [0.012001615155769089], [-0.06373516413497678], [-0.12224137599347756], [-0.05104655688580674], [-0.027399937608551646], [0.03470551239781252], [0.08627138153483038], [0.06706689310203626], [0.0002974625632282957], [-0.058356607105348485], [-0.05534101130771931], [-0.025227957904411024], [0.03323580931441149]], "position12": [[9.34603745586503], [14.948431000691517], [20.757366858936393], [30.10950385297775], [39.65535932904083], [48.8745020646754], [57.6136545894224], [63.84508274727769], [65.5808544198206], [60.36842665789038], [52.64074277052107], [48.87892109573609], [54.49418215760906], [60.47390974974972], [64.01656138396007], [59.412656962775614], [53.23833440965561], [51.94706094430518], [53.14788644843045], [55.859675291203054], [59.13548350279419], [59.60286549053528], [58.76461580414183], [57.455461932561306], [56.08986561790051], [54.96518588722946], [55.37347716475405], [55.968920710082315], [56.45718715481572], [56.62521143954074], [56.16127537775906], [55.73821591655181], [55.706694140103735], [55.7578419777111], [56.186967465905006], [56.478700748277426], [56.494385240762874], [56.25365672719874], [55.95162698988357], [55.75600596689868], [55.630300634923465], [55.83844486422886], [56.0430865308755], [56.197357022564574], [56.16831191043065], [56.07571988275667], [55.97870961391626], [55.94839666506887], [55.93827681105179], [56.01547168919769], [56.09471100057139], [56.13783934673907], [56.09834023714196], [56.04792057534127], [56.00113114561991], [55.988237588276924], [55.99372526225613], [56.03278879381001], [56.05972794276717], [56.05858629432295]], "velocity12": [[0.42949217843163834], [5.602393544826487], [5.808935858244877], [9.352136994041356], [9.545855476063078], [9.219142735634566], [8.739152524747007], [6.231428157855284], [1.7357716725429153], [-5.212427761930213], [-7.727683887369312], [-3.7618216747849855], [5.615261061872973], [5.979727592140659], [3.5426516342103382], [-4.603904421184451], [-6.174322553120009], [-1.2912734653504299], [1.2008255041252687], [2.711788842772603], [3.2758082115911327], [0.4673819877410945], [-0.8382496863934437], [-1.3091538715805275], [-1.3655963146607972], [-1.124679730671048], [0.40829127752458705], [0.5954435453282678], [0.48826644473340386], [0.16802428472502057], [-0.4639360617816777], [-0.4230594612072518], [-0.0315217764480743], [0.05114783760736684], [0.4291254881939032], [0.2917332823724175], [0.015684492485447177], [-0.24072851356413583], [-0.30202973731516986], [-0.19562102298489406], [-0.12570533197520978], [0.20814422930539928], [0.20464166664663802], [0.15427049168907225], [-0.029045112133924356], [-0.09259202767398082], [-0.0970102688404116], [-0.030312948847388124], [-0.01011985401707552], [0.07719487814589618], [0.07923931137369765], [0.04312834616768753], [-0.03949910959710867], [-0.05041966180068721], [-0.046789429721361964], [-0.012893557342985574], [0.005487673979205421], [0.03906353155388507], [0.026939148957154466], [-0.0011416484442173074]], "position13": [[82.11056578369285], [82.28289470801997], [81.33432260884], [80.56345489452049], [78.48363195924635], [74.16484869906392], [69.47049633547407], [65.10044313679165], [61.51024784770606], [55.86752576076568], [51.9415025262471], [48.970510866435234], [50.44566748607693], [56.88250414853043], [61.86213967675466], [62.156002857068394], [57.777000856923486], [53.57799896418132], [52.67844258122302], [55.76407137460938], [58.6687722924228], [59.42643731660346], [57.24023809084701], [55.25526977930475], [54.291962329622706], [54.520695106072054], [55.90344773552056], [57.50290991855291], [58.299491535158914], [57.13750596998212], [55.56569849555708], [55.22216959301249], [55.66103672072783], [56.66201511590828], [57.31019456156436], [56.749634803830396], [55.91308580482984], [55.56753700877121], [55.75893976213221], [56.09846127546281], [56.36019729997306], [56.39892093643459], [56.158050399954945], [55.94043248196205], [55.843746632815595], [55.94369772421662], [56.04364597720227], [56.119615572686], [56.110644116516134], [56.016908235683154], [55.94165816175057], [55.924269158252265], [55.926096878147526], [55.97363416590498], [56.039848252966145], [56.09052363923098], [56.093135120340804], [56.05359181243441], [55.986866625023474], [55.952804358266796]], "velocity13": [[0.3149268718426883], [0.17232892432711616], [-0.9485720991799754], [-0.7708677143195091], [-2.0798229352741338], [-4.318783260182428], [-4.694352363589855], [-4.370053198682415], [-3.5901952890855924], [-5.642722086940381], [-3.926023234518578], [-2.970991659811863], [1.4751566196416954], [6.436836662453501], [4.979635528224228], [0.29386318031373726], [-4.379002000144909], [-4.19900189274217], [-0.8995563829583024], [3.0856287933863644], [2.9047009178134195], [0.75766502418066], [-2.1861992257564555], [-1.9849683115422583], [-0.9633074496820428], [0.22873277644935175], [1.3827526294485026], [1.5994621830323523], [0.7965816166060065], [-1.161985565176792], [-1.5718074744250414], [-0.3435289025445931], [0.43886712771533765], [1.0009783951804547], [0.6481794456560737], [-0.5605597577339603], [-0.8365489990005552], [-0.3455487960586321], [0.1914027533609984], [0.339521513330606], [0.26173602451024686], [0.03872363646153262], [-0.2408705364796475], [-0.2176179179928954], [-0.09668584914645338], [0.09995109140102458], [0.09994825298564439], [0.07596959548373106], [-0.008971456169868885], [-0.09373588083298201], [-0.07525007393258441], [-0.017389003498298257], [0.0018277198952623194], [0.04753728775745682], [0.06621408706116491], [0.050675386264837474], [0.0026114811098271705], [-0.039543307906390705], [-0.06672518741093514], [-0.034062266756680545]], "position14": [[15.115201964256386], [16.66145249670741], [23.52597916609218], [30.000635536419928], [36.61690928419909], [42.23608548175836], [46.84701395748466], [52.79194966762574], [57.771938819028485], [60.85345525009084], [61.98743233466025], [57.95201602775071], [54.39509418183281], [52.47117646746496], [53.408262158507576], [55.05494191097074], [58.26762933885246], [60.14655985581177], [60.07516307507852], [59.47538922691482], [57.52487141138212], [55.201785414344556], [54.80719627577144], [54.95326378632559], [57.041680618748224], [58.205905316260356], [57.69670038533338], [55.838068421417745], [54.549604547547254], [54.53086190617594], [56.33376298495617], [57.7008142619377], [57.833350698364654], [57.612015826218034], [57.39073156385277], [56.520979608452116], [55.71930034344166], [55.41449137775972], [55.73359385947727], [56.223734298973035], [56.598726640189874], [56.33922131897483], [56.063530936427185], [55.8396695640424], [55.79213978284405], [55.957562137668674], [56.14575581374005], [56.2100826932185], [56.126981049079404], [55.975812205750984], [55.90833101292348], [55.943835771430386], [56.01587272012437], [56.101728437019155], [56.12484097695127], [56.09480982569831], [56.04047796106556], [55.98747360705504], [55.95947315724353], [55.95491581292161]], "velocity14": [[0.6364911430675446], [1.546250532451023], [6.864526669384773], [6.474656370327745], [6.616273747779159], [5.619176197559272], [4.610928475726307], [5.944935710141076], [4.979989151402751], [3.081516431062356], [1.1339770845694068], [-4.035416306909539], [-3.5569218459179006], [-1.9239177143678563], [0.937085691042616], [1.6466797524631636], [3.2126874278817166], [1.8789305169593127], [-0.07139678073325118], [-0.5997738481637012], [-1.9505178155326994], [-2.3230859970375644], [-0.39458913857312006], [0.14606751055415101], [2.0884168324226278], [1.1642246975121295], [-0.5092049309269779], [-1.8586319639156372], [-1.2884638738704908], [-0.01874264137131121], [1.8029010787802267], [1.3670512769815364], [0.1325364364269503], [-0.2213348721466229], [-0.221284262365267], [-0.8697519554006489], [-0.8016792650104583], [-0.30480896568194027], [0.3191024817175536], [0.4901404394957677], [0.3749923412168355], [-0.2595053212150442], [-0.275690382547642], [-0.2238613723847812], [-0.047529781198349136], [0.16542235482461737], [0.1881936760713816], [0.064326879478453], [-0.08310164413909721], [-0.15116884332841954], [-0.06748119282750163], [0.035504758506899596], [0.07203694869398349], [0.08585571689478481], [0.0231125399321157], [-0.030031151252959267], [-0.05433186463275203], [-0.05300435401052515], [-0.02800044981150943], [-0.004557344321915828]], "position15": [[38.411444869219956], [38.92538180769475], [39.12227983207118], [40.621620318305354], [43.72015004067951], [46.49665736014684], [50.708117367262346], [54.08252633492763], [56.79695224025403], [58.76085441717294], [58.25848365974304], [56.67494669983503], [55.09116725474217], [54.20261495441144], [55.28551572966565], [56.8431378659623], [57.9556443239858], [57.50540513884497], [56.37501695506001], [55.33755059697636], [55.129526638803284], [56.125320344969424], [56.91723408712127], [57.096147182949785], [56.711425804721465], [56.16404798711808], [55.64931532194591], [55.570846355205724], [56.083715151983235], [56.4900288952663], [56.560316652863484], [56.29028761242555], [55.84301790346482], [55.52318448117838], [55.63106422659441], [56.11325887059777], [56.444045050756586], [56.42437282868877], [56.02944726201233], [55.710635080729006], [55.777399730176946], [55.94492758805155], [56.14422111576067], [56.2054305145686], [56.07132554400865], [55.9361219496524], [55.890121008251555], [55.93177025221119], [56.01532517148599], [56.089894851832845], [56.127911598667616], [56.09691386604889], [56.0415598762159], [55.9833565722662], [55.965308754435064], [56.022801301408684], [56.06787231520363], [56.06390762989406], [56.04477997150325], [56.01233371099795]], "velocity15": [[0.34634715008003303], [0.5139369384747954], [0.1968980243764341], [1.4993404862341726], [3.0985297223741624], [2.776507319467326], [4.2114600071155035], [3.3744089676652838], [2.714425905326402], [1.9639021769189131], [-0.5023707574299043], [-1.5835369599080078], [-1.5837794450928677], [-0.8885523003307313], [1.082900775254213], [1.55762213629665], [1.1125064580235033], [-0.4502391851408337], [-1.130388183784958], [-1.0374663580836565], [-0.2080239581730708], [0.9957937061661368], [0.7919137421518487], [0.17891309582851325], [-0.38472137822832275], [-0.547377817603382], [-0.5147326651721706], [-0.0784689667401921], [0.5128687967775132], [0.4063137432830629], [0.07028775759718525], [-0.27002904043792975], [-0.4472697089607302], [-0.3198334222864347], [0.10787974541602549], [0.48219464400335715], [0.3307861801588139], [-0.0196722220678157], [-0.394925566676431], [-0.31881218128332384], [0.06676464944793808], [0.1675278578746043], [0.1992935277091204], [0.06120939880792366], [-0.13410497055994822], [-0.1352035943562479], [-0.046000941400848025], [0.04164924395962921], [0.08355491927480677], [0.07456968034685771], [0.03801674683476908], [-0.030997732618727306], [-0.05535398983298435], [-0.05820330394969341], [-0.018047817831138485], [0.05749254697362029], [0.045071013794942175], [-0.003964685309569484], [-0.01912765839080746], [-0.03244626050530343]], "position16": [[94.42607122388011], [91.86647393631463], [85.00620398843006], [78.77091408163997], [73.50086986667709], [68.1845799133259], [63.07214154592378], [58.02568431063824], [52.84024769930457], [53.375491240439864], [55.837536544093304], [58.47519620096768], [59.530537671075955], [58.642368384581545], [55.99061094605657], [54.31640699501503], [53.71552346266415], [54.24408521123804], [57.22229905098217], [58.87306292712678], [59.19229218813656], [57.526878775595605], [55.75764638548398], [54.544345509556315], [55.121769253652396], [57.3256658436242], [58.81574126486037], [58.04736334864423], [56.704100414917335], [55.54743692916595], [55.27504831816458], [55.63521360458809], [56.43469057724407], [56.84269326205963], [56.50746575569117], [56.01670460498402], [55.6240956844183], [55.677234326737505], [55.97699529369166], [56.26363177704191], [56.269914797858846], [55.99504548924462], [55.79623239433666], [55.734089489735155], [55.95065190835001], [56.13038685434707], [56.22183104343285], [56.05968582771176], [55.88050451139984], [55.82411649012317], [55.90464088493605], [55.999192463471154], [56.083023416552166], [56.118643952618655], [56.0710665248408], [55.98978026612688], [55.94586427139139], [55.96428397378377], [55.98207699202309], [56.025090405844416]], "velocity16": [[0.04309735620499444], [-2.5595972875654835], [-6.860269947884574], [-6.235289906790086], [-5.270044214962876], [-5.316289953351184], [-5.112438367402127], [-5.046457235285539], [-5.185436611333669], [0.5352435411352956], [2.462045303653438], [2.6376596568743733], [1.055341470108275], [-0.8881692864944092], [-2.651757438524976], [-1.6742039510415414], [-0.6008835323508804], [0.5285617485738862], [2.9782138397441322], [1.6507638761446062], [0.3192292610097818], [-1.6654134125409605], [-1.7692323901116234], [-1.2133008759276667], [0.577423744096083], [2.2038965899718033], [1.4900754212361738], [-0.7683779162161365], [-1.343262933726897], [-1.1566634857513858], [-0.2723886110013664], [0.36016528642351253], [0.7994769726559787], [0.40800268481556423], [-0.3352275063684615], [-0.4907611507071495], [-0.3926089205657196], [0.05313864231920565], [0.29976096695415116], [0.28663648335025005], [0.006283020816937768], [-0.2748693086142282], [-0.19881309490795324], [-0.06214290460151023], [0.21656241861485737], [0.17973494599706225], [0.09144418908577918], [-0.16214521572109242], [-0.17918131631192183], [-0.05638802127667153], [0.08052439481288326], [0.0945515785351037], [0.0838309530810154], [0.03562053606648796], [-0.04757742777785183], [-0.0812862587139262], [-0.04391599473548758], [0.01841970239237941], [0.017793018239319926], [0.04301341382132598]], "position17": [[98.76254749018723], [98.33206169410781], [92.2132937737565], [82.68141842553858], [74.09601741099985], [66.931155954381], [61.1627238367015], [56.152510234007266], [52.11657963928789], [51.83629233303969], [53.90397704695614], [57.193559564827204], [58.895454508548326], [58.34077115570502], [55.9846979969277], [54.243145049837345], [53.15840680279481], [53.087620621898154], [54.81365629499351], [57.241986258929536], [58.50304633816166], [58.435868658014314], [56.5550837350731], [54.94237345990262], [54.403470703414534], [54.16877488076111], [55.236127621064774], [56.56042390140778], [57.346080734253455], [57.09160560662538], [56.113932590269975], [55.31702207610032], [55.359914692596135], [55.83305170317743], [56.381510038457954], [56.689753041940364], [56.64522626830027], [56.31580593680851], [55.83412457989047], [55.68532764007243], [55.79243314455318], [55.92874500244461], [56.09206527842256], [56.196013333979124], [56.21320513299863], [56.11397713961302], [55.99963135860737], [55.96831704210464], [56.01348613590222], [56.07557370444704], [56.109396441785655], [56.071699934293626], [56.038584174833005], [56.00512170827928], [55.99115300532398], [55.99444456306323], [56.01097646541651], [56.032802486789905], [56.042537371069784], [56.03899851009433]], "velocity17": [[0.879915174517916], [-0.43048579607942783], [-6.118767920351305], [-9.531875348217923], [-8.585401014538734], [-7.1648614566188575], [-5.768432117679494], [-5.010213602694237], [-4.035930594719377], [-0.2802873062482061], [2.067684713916459], [3.289582517871061], [1.7018949437211217], [-0.5546833528433057], [-2.356073158777318], [-1.7415529470903564], [-1.0847382470425382], [-0.0707861808966539], [1.7260356730953497], [2.4283299639360307], [1.2610600792321252], [-0.06717768014734604], [-1.8807849229412206], [-1.6127102751704787], [-0.5389027564880817], [-0.23469582265341943], [1.0673527403036627], [1.3242962803430034], [0.7856568328456737], [-0.25447512762807734], [-0.977673016355402], [-0.7969105141696518], [0.04289261649581283], [0.4731370105812972], [0.5484583352805216], [0.3082430034824074], [-0.04452677364009561], [-0.3294203314917607], [-0.4816813569180407], [-0.1487969398180403], [0.10710550448075128], [0.13631185789142847], [0.16332027597795562], [0.10394805555656376], [0.017191799019508347], [-0.09922799338561285], [-0.11434578100565582], [-0.03131431650273042], [0.04516909379758155], [0.06208756854482097], [0.03382273733861946], [-0.03769650749202702], [-0.033115759460619634], [-0.033462466553721655], [-0.01396870295530005], [0.003291557739250666], [0.016531902353281513], [0.021826021373391707], [0.009734884279876017], [-0.0035388609754503668]], "position18": [[45.63045470947841], [47.30253203151627], [51.4964406490234], [56.555464886824666], [60.60268427706568], [61.414451057944206], [59.82101684742132], [56.03403869329402], [53.00445616999219], [52.24972296164591], [55.77613862517553], [58.74085114871795], [59.69270216062425], [57.094939581017684], [53.90647023431551], [52.15895366968326], [53.97273410721078], [56.21001108427639], [57.854923506423646], [58.53475202932167], [56.69067119602787], [54.774068016300006], [54.79067160373229], [54.99690186244237], [56.23619911492137], [57.182051584502425], [57.615500675944034], [56.596439126179405], [55.37797186705764], [55.03874283811488], [54.91595102459994], [55.87173340071347], [56.73481875405739], [56.96164654570875], [56.299433243228385], [55.584612124853294], [55.30329303858005], [55.363145793216496], [55.96426182869505], [56.49063722765235], [56.46718094004241], [56.260933880293784], [55.94734884060616], [55.7216173605956], [55.86548775730895], [56.108801885365054], [56.246777337176304], [56.317318286382864], [56.25630492754315], [56.058313618714855], [55.89143549223665], [55.8199120621579], [55.89229247264713], [56.0024437054929], [56.10954830037704], [56.17484142261089], [56.13798616934999], [56.01953611629008], [55.92394814093147], [55.897694114912724]], "velocity18": [[0.763240587143681], [1.6720773220378677], [4.1939086175071285], [5.0590242378012675], [4.047219390241014], [0.8117667808785283], [-1.5934342105228865], [-3.7869781541272944], [-3.0295825233018356], [-0.7547332083462824], [3.526415663529616], [2.964712523542425], [0.9518510119063005], [-2.597762579606565], [-3.188469346702169], [-1.747516564632258], [1.8137804375275282], [2.237276977065607], [1.6449124221472537], [0.6798285228980283], [-1.8440808332938032], [-1.9166031797278642], [0.016603587432286515], [0.20623025871007739], [1.2392972524789987], [0.9458524695810528], [0.4334490914416124], [-1.0190615497646327], [-1.2184672591217636], [-0.33922902894275947], [-0.12279181351493687], [0.9557823761135236], [0.8630853533439233], [0.2268277916513603], [-0.6622133024803702], [-0.71482111837509], [-0.28131908627324553], [0.05985275463644599], [0.6011160354785541], [0.5263753989573011], [-0.023456287609937287], [-0.20624705974862606], [-0.3135850396876217], [-0.22573148001056179], [0.14387039671334584], [0.24331412805610475], [0.13797545181124882], [0.0705409492065575], [-0.0610133588397143], [-0.1979913088282914], [-0.16687812647820205], [-0.07152343007875414], [0.07238041048923216], [0.11015123284576955], [0.10710459488414156], [0.06529312223384608], [-0.0368552532608972], [-0.11845005305991321], [-0.09558797535860401], [-0.026254026018748426]], "position19": [[82.61228438427398], [82.92116202857223], [82.6684976873958], [82.09031587743397], [80.52478094543599], [76.60619816782204], [72.38411966042095], [64.71547108582969], [56.67758984779714], [50.172187287344116], [49.55511640795031], [54.11534056905176], [59.38274873585833], [61.21502685521049], [61.68861553239062], [60.49529326235995], [56.62019269249674], [53.493811212869645], [54.09702665094358], [56.65762477159163], [58.65172517286691], [57.794990393575674], [56.57964542230476], [55.403620008647195], [55.15525223025965], [55.707232180625326], [56.57486482643325], [57.095950026908426], [56.792467491106265], [55.99285668900606], [55.45969031909226], [55.714030884342634], [56.07707046076068], [56.36037175256876], [56.36579134802661], [56.207346668669], [55.94345864578219], [55.80898008294723], [55.81207578582858], [55.915055500283074], [56.14655099177539], [56.296493109836035], [56.293543738550966], [56.07442515421064], [55.87695191319357], [55.823219289056475], [56.029154818219915], [56.18620029499245], [56.18093719118515], [56.171329722387476], [56.108918120691925], [56.02053381740821], [55.948047736711366], [55.91137792868862], [55.98005795372292], [56.064503475171385], [56.12880827668936], [56.12476820978049], [56.072355613786975], [56.00806189241961]], "velocity19": [[0.8780966427248583], [0.3088776442982541], [-0.2526643411764232], [-0.5781818099618307], [-1.5655349319979683], [-3.9185827776139424], [-4.2220785074010925], [-7.668648574591258], [-8.037881238032552], [-6.505402560453021], [-0.617070879393808], [4.560224161101454], [5.26740816680657], [1.832278119352164], [0.4735886771801341], [-1.1933222700306736], [-3.875100569863217], [-3.1263814796270917], [0.6032154380739387], [2.560598120648043], [1.9941004012752845], [-0.8567347792912396], [-1.2153449712709192], [-1.1760254136575654], [-0.2483677783875461], [0.5519799503656739], [0.8676326458079251], [0.5210852004751761], [-0.3034825358021579], [-0.7996108021002046], [-0.533166369913802], [0.2543405652503717], [0.36303957641804296], [0.28330129180807734], [0.005419595457855281], [-0.1584446793576114], [-0.26388802288681223], [-0.13447856283495452], [0.00309570288135301], [0.10297971445449064], [0.23149549149231585], [0.14994211806064336], [-0.0029493712850723747], [-0.21911858434032988], [-0.19747324101706806], [-0.053732624137098575], [0.20593552916344265], [0.15704547677254013], [-0.005263103807301009], [-0.009607468797674953], [-0.062411601695549636], [-0.08838430328371649], [-0.0724860806968382], [-0.03666980802274111], [0.06868002503429832], [0.08444552144846709], [0.06430480151797387], [-0.0040400669088746155], [-0.0524125959935154], [-0.06429372136736589]], "position20": [[25.137413420705933], [27.232091782841092], [30.869313444999303], [34.10745528025766], [40.03575755340809], [44.8004825744444], [48.634786909954435], [52.47853826936425], [55.979061512443906], [58.94222319044634], [60.71090680887274], [61.216850180120105], [59.06403134755537], [56.097222436868236], [53.72377530831853], [52.60603422691544], [52.30331506735082], [55.345545058542], [58.435388628468374], [59.35941424230619], [59.06890126033269], [56.060458750293776], [53.65370474226265], [52.93466082601628], [54.24055540008172], [56.584685623657606], [58.21489282904905], [59.424365030856876], [58.28111884892553], [55.61144442055287], [53.74067646698269], [54.185461121581874], [56.29257807071537], [57.68319133841588], [57.79855609017848], [56.385363375174336], [54.94739028972233], [54.25438338532921], [54.110136597170644], [55.87194722518276], [57.360006354266375], [57.6302426722924], [57.39284335629834], [56.23163356768716], [55.18292159224524], [54.658623868230535], [55.367155582252714], [56.17368806634161], [56.806007969523506], [57.04354861870576], [56.50551135274916], [55.585816906151024], [54.999581633441714], [54.901947818896176], [55.43891025923451], [56.268811503628235], [56.739564420646055], [56.8159943256769], [56.42514514767055], [55.88611314371074]], "velocity20": [[0.41750914383926696], [2.094678362135158], [3.6372216621582103], [3.238141835258358], [5.928302273150431], [4.764725021036309], [3.8343043355100317], [3.8437513594098123], [3.5005232430796576], [2.9631616780024324], [1.7686836184264036], [0.5059433712473586], [-2.1528188325647344], [-2.966808910687134], [-2.3734471285497074], [-1.1177410814030857], [-0.30271915956461903], [3.042229991191176], [3.0898435699263707], [0.9240256138378118], [-0.2905129819734964], [-3.008442510038913], [-2.4067540080311307], [-0.7190439162463694], [1.3058945740654386], [2.3441302235758887], [1.6302072053914447], [1.2094722018078257], [-1.143246181931343], [-2.6696744283726583], [-1.8707679535701802], [0.44478465459917926], [2.1071169491334993], [1.3906132677005092], [0.1153647517625972], [-1.413192715004144], [-1.4379730854520103], [-0.6930069043931131], [-0.14424678815856512], [1.7618106280121173], [1.4880591290836154], [0.270236318026024], [-0.23739931599405525], [-1.16120978861118], [-1.0487119754419152], [-0.5242977240147091], [0.7085317140221792], [0.8065324840888949], [0.6323199031818945], [0.23754064918225543], [-0.538037265956603], [-0.9196944465981385], [-0.5862352727093068], [-0.09763381454553857], [0.5369624403383384], [0.8299012443937216], [0.470752917017817], [0.0764299050308441], [-0.39084917800634744], [-0.539032003959811]]}
