# Supplementary material for: NRV: An open framework for in silico evaluation of peripheral nerve electrical stimulation strategies
Source: PLoS Comput Biol. 2024 Jul 12;20(7):e1011826. doi: 10.1371/journal.pcbi.1011826 (PMC11268605; doi:10.1371/journal.pcbi.1011826)
Supplement: S5 Archive — Python scripts and data files required to create and run the optimization problem, analyze the results, and translate the results to the neurostimulator. (ZIP) [file pcbi.1011826.s014.zip › S5_Archive/results/myelinated_optim_pso_spline3pts.json]

{"__NRVObject__": true, "nrv_type": "optim_results", "optimization_parameters": {"__NRVObject__": true, "nrv_type": "PSO_optimizer", "_method": "PSO", "swarm_optimizer": true, "n_particles": 25, "dimensions": 6, "options": {"c1": 0.65, "c2": 0.65, "w": 0.8, "k": 5, "p": 1}, "maxiter": 60, "n_processes": null, "bounds": [[0, 0.25], [-100, 0], [0, 0.25], [-100, 0], [0, 0.25], [-100, 0]], "init_pos": null, "print_time": false, "opt_type": "local", "static": false, "ftol": null, "ftol_iter": 1, "bh_strategy": "nearest", "oh_strategy": null, "save_results": false, "saving_file": "pso_results.json", "comment": "spline 3pt", "nit": 60}, "date": "Mon Dec 18 13:54:55 2023", "status": "Completed", "comment": "spline 3pt", "nit": 60, "nfev": 1500, "best_position": [0.25, -71.5107824564409, 0.20946022949776388, -1.072421921410172, 0.25, -0.009257118565096726], "x": [0.25, -71.5107824564409, 0.20946022949776388, -1.072421921410172, 0.25, -0.009257118565096726], "best_cost": 0.13451704259994623, "optimization_time": 10238.075776567683, "cost_history": [0.20902182805930392, 0.20902182805930392, 0.20902182805930392, 0.20902182805930392, 0.20474917284425953, 0.20474917284425953, 0.20474917284425953, 0.20474917284425953, 0.20474917284425953, 0.17226621761547312, 0.16171907347880154, 0.16171907347880154, 0.16171907347880154, 0.16171907347880154, 0.16171907347880154, 0.16171907347880154, 0.16171907347880154, 0.16171907347880154, 0.16171907347880154, 0.16171907347880154, 0.16171907347880154, 0.1604647520157071, 0.1604647520157071, 0.1604647520157071, 0.14678829370100302, 0.14678829370100302, 0.14678829370100302, 0.14678829370100302, 0.14678829370100302, 0.14678829370100302, 0.14678829370100302, 0.14678829370100302, 0.14597196611029842, 0.1399938940874751, 0.1376832376200202, 0.1376832376200202, 0.1376832376200202, 0.1367500756710449, 0.1367500756710449, 0.1367500756710449, 0.1357915825408091, 0.1357915825408091, 0.1357915825408091, 0.1350677157475061, 0.1350677157475061, 0.1350677157475061, 0.1350677157475061, 0.1350677157475061, 0.1350677157475061, 0.1350677157475061, 0.1350677157475061, 0.1350677157475061, 0.1350677157475061, 0.1350677157475061, 0.1350677157475061, 0.1350677157475061, 0.1350677157475061, 0.1350677157475061, 0.13451704259994623, 0.13451704259994623], "neighbor_bestc": [0.20902182805930392, 0.20902182805930392, 0.20902182805930392, 0.20902182805930392, 0.20474917284425953, 0.20474917284425953, 0.20474917284425953, 0.20474917284425953, 0.20474917284425953, 0.17226621761547312, 0.16171907347880154, 0.16171907347880154, 0.16171907347880154, 0.16171907347880154, 0.16171907347880154, 0.16171907347880154, 0.16171907347880154, 0.16171907347880154, 0.16171907347880154, 0.16171907347880154, 0.16171907347880154, 0.1604647520157071, 0.1604647520157071, 0.1604647520157071, 0.14678829370100302, 0.14678829370100302, 0.14678829370100302, 0.14678829370100302, 0.14678829370100302, 0.14678829370100302, 0.14678829370100302, 0.14678829370100302, 0.14597196611029842, 0.1399938940874751, 0.1376832376200202, 0.1376832376200202, 0.1376832376200202, 0.1367500756710449, 0.1367500756710449, 0.1367500756710449, 0.1357915825408091, 0.1357915825408091, 0.1357915825408091, 0.1350677157475061, 0.1350677157475061, 0.1350677157475061, 0.1350677157475061, 0.1350677157475061, 0.1350677157475061, 0.1350677157475061, 0.1350677157475061, 0.1350677157475061, 0.1350677157475061, 0.1350677157475061, 0.1350677157475061, 0.1350677157475061, 0.1350677157475061, 0.1350677157475061, 0.13451704259994623, 0.13451704259994623], "personal_bestc": [0.9978565616828553, 0.7928771309001218, 0.6718157640515754, 0.5834733714708287, 0.4983432976666913, 0.4547415233258134, 0.41908069636588374, 0.369502218656887, 0.33791370142926597, 0.333635525936069, 0.31486643506304207, 0.30010749557351024, 0.29452177100273674, 0.28996468871166337, 0.2869932081725929, 0.28341101843754113, 0.2693602426526434, 0.2675996392469761, 0.26721974745789706, 0.2651606943983038, 0.2616988683890236, 0.2596219759786171, 0.2581396395869676, 0.25807900387002425, 0.2523128207441349, 0.24877055983048643, 0.24822467443516028, 0.24704430703532282, 0.24547781268806812, 0.2453507655521441, 0.22777439277428183, 0.22704047214164877, 0.22155177556105418, 0.21973175377328236, 0.21907053861380876, 0.21901214855199336, 0.21735752401159647, 0.21449461484758256, 0.21389006425793375, 0.21290829631458505, 0.2125061140028851, 0.2110289553514745, 0.21077982555169472, 0.21058387356758956, 0.2104183116800615, 0.20985156821016823, 0.2094998462246449, 0.20841580399626636, 0.2082416187728464, 0.20810445532422306, 0.20781745725969836, 0.2069188477454533, 0.20666593335488798, 0.2065929598957431, 0.2065902950689722, 0.20605852447550213, 0.2060269458778923, 0.2060103064091846, 0.20587804928509462, 0.20587804928509462], "position1": [[0.047272803102109184, -94.77204623126535, 0.22961048249130306, -34.00591970971119, 0.017740565570462663, -76.72585623034632], [0.25, -88.51122760189749, 0.25, -37.279362352607066, 0.25, -52.24616268557959], [0.25, -83.34332572911836, 0.25, -41.014243032630986, 0.25, -22.485822121713852], [0.25, -78.59544933944349, 0.25, -44.40772671064296, 0.25, -4.146537184148492], [0.25, -74.81768859196265, 0.25, -57.81310761972486, 0.25, 0.0], [0.25, -70.23508882401168, 0.25, -57.25889541522847, 0.25, 0.0], [0.25, -64.92430768053558, 0.25, -37.895880449596966, 0.25, 0.0], [0.25, -61.30816442163698, 0.25, -15.767704217857919, 0.25, 0.0], [0.25, -59.31594932526161, 0.25, 0.0, 0.25, 0.0], [0.25, -58.522718584930885, 0.25, 0.0, 0.25, 0.0], [0.25, -59.64586723629269, 0.25, 0.0, 0.25, 0.0], [0.25, -63.757594381928044, 0.24764554228630295, 0.0, 0.25, 0.0], [0.25, -67.6464823971042, 0.22763178144849228, 0.0, 0.25, 0.0], [0.25, -68.90454025818305, 0.2190470398677464, -2.4713485921624976, 0.25, 0.0], [0.25, -63.448504116287296, 0.22772061810570327, -4.001431628623751, 0.25, 0.0], [0.25, -57.55903899829468, 0.24198232527759797, -6.603901724988333, 0.25, 0.0], [0.25, -57.46871747989725, 0.25, -5.703620353235573, 0.25, 0.0], [0.25, -62.36339005411675, 0.25, -5.417496389445016, 0.25, 0.0], [0.25, -65.27757177322844, 0.23912411248856225, -6.359845386915276, 0.25, 0.0], [0.25, -64.38312316941581, 0.2243188703614093, -7.6375473078623894, 0.25, 0.0], [0.25, -62.46981239883783, 0.2207426753997374, -8.491982031627023, 0.25, 0.0], [0.25, -58.33527421223063, 0.22887400006436015, -8.428600746271949, 0.25, 0.0], [0.25, -56.94668261721608, 0.2424861149457138, -7.650832510132762, 0.25, 0.0], [0.25, -60.537012936837115, 0.2428046972185171, -5.675511719898299, 0.25, 0.0], [0.25, -63.382270636633905, 0.22618516081926493, -4.40930868381953, 0.25, 0.0], [0.25, -64.29392658050057, 0.22283823363347605, -4.615644537701013, 0.25, 0.0], [0.25, -62.67703272094559, 0.21348587418216447, -5.145742643207885, 0.25, 0.0], [0.25, -60.429988301893495, 0.2090406441844312, -6.347262904166515, 0.25, 0.0], [0.25, -57.56397751566018, 0.21480704144598362, -6.997727723356938, 0.25, 0.0], [0.25, -58.570516493856026, 0.2220444840207231, -6.526774428192383, 0.25, 0.0], [0.25, -61.549276971196036, 0.24086930840434967, -5.953054809061601, 0.25, 0.0], [0.25, -62.8420045402068, 0.23881273868845415, -5.618260481627136, 0.25, 0.0], [0.25, -63.458021353656875, 0.2363011822044514, -5.481165188838511, 0.25, 0.0], [0.25, -60.78107365683256, 0.23116368515355687, -5.5217815730409425, 0.25, -0.03586192739586976], [0.25, -60.76750439218642, 0.2374147739084575, -5.8294236591703985, 0.25, -0.03256099501471855], [0.25, -59.91767573002644, 0.22785828335084982, -6.029734043270457, 0.25, -0.02496345816882381], [0.25, -62.916174228845264, 0.21933789640483667, -6.104266638348464, 0.25, -0.038227738461558886], [0.25, -64.09379218391695, 0.23189831352011162, -4.121791506581036, 0.25, -0.02787238115435573], [0.25, -64.66542244949089, 0.23752010349872205, -1.1911662461594217, 0.25, -0.022432536344060672], [0.25, -67.82204456982656, 0.23944166737208863, -1.1591940258247075, 0.25, -0.008140067123199925], [0.25, -67.20531581751368, 0.23176990522021282, -3.83390345911711, 0.25, -0.0261755650928596], [0.25, -66.98867704658562, 0.22631102273396042, -5.831084382769576, 0.25, -0.025531274071186764], [0.25, -64.6453214633624, 0.21377325877269093, -5.5945217555441875, 0.25, -0.0071538107442416995], [0.25, -59.981041138161345, 0.2202934262617736, -4.317482805075059, 0.25, 0.0], [0.25, -57.42225096751262, 0.22219976954911447, -1.7265685282960366, 0.25, 0.0], [0.25, -62.87539077645733, 0.23195538418453895, 0.0, 0.25, 0.0], [0.25, -69.55078061360199, 0.23587263078132367, 0.0, 0.25, -0.0015644115890822586], [0.25, -68.69798374147983, 0.24059832544388177, -2.9919753944017717, 0.25, -0.025828611994958936], [0.25, -67.586653028424, 0.23394257449657038, -6.502265159015574, 0.25, -0.03519576827464077], [0.25, -64.12839419585649, 0.22004699896114954, -8.900873884520456, 0.25, -0.014745390619198523], [0.25, -61.73081918477449, 0.22112939898612158, -4.618963801617976, 0.25, 0.0], [0.25, -63.15176960762744, 0.23413191832777436, -0.13606820296983368, 0.25, 0.0], [0.25, -64.53237128942911, 0.24050492370974572, 0.0, 0.25, 0.0], [0.25, -67.64149849585937, 0.23652679784849734, -0.5483203482824448, 0.25, -0.0044777973368434355], [0.25, -67.23395669706878, 0.23335676802411717, -3.9925593039508573, 0.25, -0.02643378581779507], [0.25, -63.382893846714204, 0.22226340904272995, -7.009634820305155, 0.25, -0.03977865092476676], [0.25, -61.77070701862845, 0.21962350939046835, -5.930268754806308, 0.25, -0.02299786227142569], [0.25, -60.89366256030438, 0.22469207424734364, -4.751981268622535, 0.25, -0.004797917204024088], [0.25, -62.65737972713558, 0.2296156519173588, -2.5519543194417214, 0.25, 0.0], [0.25, -63.02352604352169, 0.22975668483810988, -1.457744773591121, 0.25, 0.0]], "velocity1": [[0.56650972604669, 0.36196373424142236, 0.5770557651465449, 0.7525586896449427, 0.6017252572530416, 0.3022056686759602], [0.4543301328488909, 6.260818629367858, 0.39784781544131587, -3.2734426428958714, 0.5023902649709, 24.479693544766736], [0.36346410627911274, 5.167901872779119, 0.30342621943481307, -3.7348806800239234, 0.40191221197672, 29.76034056386574], [0.2907712850232902, 4.747876389674873, 0.21763613859701253, -3.393483678011974, 0.321529769581376, 18.33928493756536], [0.23261702801863215, 3.7777607474808477, 0.17410891087761005, -13.405380909081897, 0.25484078858739545, 14.439518986991217], [0.18609362241490573, 4.582599767950967, 0.13779646087756667, 0.5542122044963858, 0.20387263086991636, 11.162680359443737], [0.1488748979319246, 5.310781143476101, 0.09819969602032985, 19.363014965631507, 0.1630981046959331, 8.93014428755499], [0.11909991834553968, 3.616143258898597, 0.07514853770968469, 22.128176231739047, 0.1304784837567465, 6.675236160876628], [0.09527993467643175, 1.9922150963753689, 0.04271406697930104, 19.754630949400976, 0.10438278700539722, 5.222295601280013], [0.07622394774114541, 0.7932307403307279, 0.025879414352897277, 14.415159757064735, 0.08350622960431778, 3.859480045515702], [0.06097915819291633, -1.1231486513618054, 0.006343966050881415, 10.49048413033379, 0.06680498368345422, 2.700533398607944], [0.04878332655433307, -4.111727145635358, -0.002354457713697059, 8.203472328368482, 0.05344398694676338, 1.9597481472729732], [0.03902666124346646, -3.8888880151761542, -0.020013760837810667, 1.4213368542008809, 0.04275518955741071, 1.5677985178183786], [0.03122132899477317, -1.258057861078848, -0.008584741580745866, -2.4713485921624976, 0.03420415164592857, 1.254238814254703], [0.024977063195818536, 5.456036141895749, 0.008673578237956872, -1.530083036461253, 0.027363321316742857, 1.0033910514037625], [0.01998165055665483, 5.889465117992618, 0.014261707171894709, -2.6024700963645824, 0.021890657053394286, 0.80271284112301], [0.015985320445323865, 0.09032151839743463, 0.01520211357229655, 0.90028137175276, 0.01751252564271543, 0.642170272898408], [0.012788256356259093, -4.8946725742195, 0.0005465330366543689, 0.2861239637905571, 0.014010020514172345, 0.5137362183187264], [0.010230605085007276, -2.9141817191116965, -0.01087588751143774, -0.9423489974702599, 0.011208016411337876, 0.41098897465498113], [0.00818448406800582, 0.8944486038126365, -0.01480524212715294, -1.2777019209471132, 0.0089664131290703, 0.3287911797239849], [0.006547587254404657, 1.9133107705779757, -0.003576194961671888, -0.8544347237646327, 0.007173130503256241, 0.26303294377918796], [0.005238069803523726, 4.134538186607205, 0.008131324664622741, 0.06338128535507351, 0.005738504402604993, 0.2104263550233504], [0.0041904558428189805, 1.388591595014553, 0.013612114881353644, 0.7777682361391863, 0.004590803522083994, 0.1683410840186803], [0.0033523646742551847, -3.590330319621035, 0.00031858227280331074, 1.9753207902344627, 0.0036726428176671955, 0.13467286721494426], [0.0026818917394041478, -2.84525769979679, -0.016619536399252174, 1.2662030360787697, 0.0029381142541337565, 0.10773829377195542], [0.0021455133915233185, -0.9116559438666592, -0.003346927185788895, -0.20633585388148323, 0.0023504914033070055, 0.08619063501756434], [0.001716410713218655, 1.6168938595549789, -0.009352359451311564, -0.5300981055068723, 0.0018803931226456046, 0.06895250801405148], [0.001373128570574924, 2.247044419052097, -0.0044452299977332755, -1.2015202609586288, 0.0015043144981164837, 0.055162006411241186], [0.0010985028564599393, 2.866010786233321, 0.005766397261552438, -0.6504648191904239, 0.001203451598493187, 0.04412960512899295], [0.0008788022851679515, -1.0065389781958474, 0.007237442574739478, 0.47095329516455514, 0.0009627612787945496, 0.035303684103194365], [0.0007030418281343612, -2.978760477340012, 0.018824824383626572, 0.5737196191307828, 0.0007702090230356398, 0.028242947282555494], [0.000562433462507489, -1.2927275690107654, -0.002056569715895514, 0.3347943274344649, 0.0006161672184285119, 0.022594357826044395], [0.0004499467700059912, -0.6160168134500748, -0.0025115564840027466, 0.1370952927886252, 0.0004929337747428095, 0.0009436827295073724], [0.000359957416004793, 2.676947696824312, -0.00513749705089452, -0.040616384202432035, 0.0003943470197942476, -0.03586192739586976], [0.0002879659328038344, 0.013569264646144497, 0.006251088754900618, -0.3076420861294558, 0.0003154776158353981, 0.0033009323811512125], [0.0002303727462430675, 0.849828662159978, -0.009556490557607683, -0.20031038410005805, 0.0002523820926683185, 0.007597536845894738], [0.000184298196994454, -2.9984984988188232, -0.008520386946013144, -0.0745325950780067, 0.0002019056741346548, -0.013264280292735076], [0.0001474385575955632, -1.1776179550716817, 0.012560417115274957, 1.9824751317674283, 0.00016152453930772385, 0.010355357307203153], [0.00011795084607645057, -0.5716302655739458, 0.005621789978610421, 2.930625260421614, 0.0001292196314461791, 0.0054398448102950595], [9.436067686116046e-05, -3.1566221203356735, 0.001921563873366599, 0.03197222033471421, 0.00010337570515694327, 0.014292469220860747], [7.548854148892837e-05, 0.616728752312877, -0.007671762151875816, -2.6747094332924024, 8.270056412555462e-05, -0.018035497969659673], [6.0390833191142696e-05, 0.21663877092805306, -0.005458882486252408, -1.9971809236524656, 6.61604513004437e-05, 0.0006442910216728345], [4.831266655291416e-05, 2.3433555832232322, -0.012537763961269502, 0.23656262722538846, 5.292836104035497e-05, 0.018377463326945065], [3.865013324233133e-05, 4.664280325201047, 0.006520167489082649, 1.2770389504691284, 4.234268883228397e-05, 0.019515575210497148], [3.0920106593865064e-05, 2.5587901706487264, 0.0019063432873408681, 2.5909142767790225, 3.387415106582718e-05, 0.015498651131719478], [2.4736085275092053e-05, -5.453139808944714, 0.009755614635424499, 2.0852760937726087, 2.7099320852661747e-05, 0.00979386072203346], [1.9788868220073643e-05, -6.675389837144653, 0.003917246596784725, 0.1763421116893764, 2.16794566821294e-05, -0.0015644115890822586], [1.5831094576058913e-05, 0.8527968721221524, 0.004725694662558087, -2.9919753944017717, 1.734356534570352e-05, -0.024264200405876676], [1.2664875660847131e-05, 1.111330713055838, -0.006655750947311372, -3.5102897646138014, 1.3874852276562817e-05, -0.009367156279681833], [1.0131900528677705e-05, 3.4582588325675054, -0.01389557553542085, -2.398608725504882, 1.1099881821250254e-05, 0.020450377655442248], [8.105520422942164e-06, 2.3975750110819947, 0.0010824000249720226, 4.281910082902479, 8.879905457000203e-06, 0.020103258957453015], [6.484416338353731e-06, -1.4209504228529575, 0.01300251934165277, 4.482895598648143, 7.103924365600163e-06, 0.015469926447898786], [5.187533070682985e-06, -1.380601681801662, 0.006373005381971358, 3.472164513429858, 5.683139492480131e-06, 0.007685942425407715], [4.150026456546388e-06, -3.109127206430256, -0.003978125861248382, -0.5483203482824448, 4.5465115939841045e-06, -0.0044777973368434355], [3.3200211652371108e-06, 0.40754179879059566, -0.0031700298243801557, -3.4442389556684123, 3.6372092751872836e-06, -0.021955988480951635], [2.656016932189689e-06, 3.85106285035457, -0.011093358981387228, -3.0170755163542973, 2.909767420149827e-06, -0.013344865106971691], [2.1248135457517514e-06, 1.6121868280857554, -0.002639899652261601, 1.0793660654988466, 2.3278139361198616e-06, 0.016780788653341074], [1.6998508366014012e-06, 0.8770444583240691, 0.005068564856875282, 1.178287486183773, 1.8622511488958894e-06, 0.0181999450674016], [1.359880669281121e-06, -1.7637171668311984, 0.004923577670015162, 2.2000269491808133, 1.4898009191167116e-06, 0.016237136435893723], [1.087904535424897e-06, -0.3661463163861138, 0.00014103292075106147, 1.0942095458506003, 1.1918407352933693e-06, 0.008476841230223978]], "position2": [[0.21960819249782754, -68.4788502596351, 0.13270077290257154, -76.60487414743, 0.19724091874722638, -43.76225795166002], [0.25, -54.952831367515564, 0.25, -69.87262142259496, 0.25, -43.57045252741878], [0.25, -43.62190864329836, 0.25, -63.71049747898456, 0.25, -44.20243394014667], [0.25, -34.371769332997644, 0.25, -58.206977516512005, 0.25, -43.853405082295396], [0.25, -26.97165788475707, 0.25, -53.80416154653396, 0.25, -43.57418199601438], [0.25, -21.051568726164614, 0.25, -50.281908770551524, 0.25, -43.350803526989566], [0.25, -16.31549739929065, 0.25, -47.464106549765575, 0.25, -43.17210075176971], [0.25, -14.238156073356507, 0.25, -45.61590291498892, 0.25, -43.1967043928982], [0.25, -15.208606687078195, 0.25, -48.83761081835757, 0.25, -43.260434989224066], [0.25, -19.227158168738576, 0.25, -52.51262506480839, 0.25, -43.37321177984504], [0.25, -23.485430456667494, 0.25, -52.71315127691272, 0.25, -43.69168866354884], [0.25, -25.078692389089824, 0.25, -52.980726731420056, 0.25, -43.38639104551893], [0.25, -22.64729541060631, 0.25, -53.49083720057003, 0.25, -40.93376129681719], [0.25, -19.57129238357903, 0.25, -53.42824881255919, 0.25, -38.30913241941527], [0.25, -17.757707580786132, 0.25, -52.755250782945964, 0.25, -40.6189700955966], [0.25, -19.08931790184661, 0.25, -50.50186805189409, 0.25, -43.651796180291065], [0.25, -20.376851266215315, 0.25, -49.29313053293083, 0.25, -44.44682909934601], [0.25, -21.40687795771028, 0.25, -48.32614051776022, 0.25, -45.082855434589966], [0.25, -21.73331825080572, 0.25, -47.89638887484271, 0.25, -45.32861611533999], [0.25, -21.123711238805654, 0.25, -48.08664789393274, 0.25, -44.98085427130972], [0.25, -20.443442661848582, 0.25, -47.7365273246306, 0.25, -43.36832864047599], [0.25, -19.700782585578246, 0.25, -47.10089875944247, 0.25, -42.42710075502248], [0.25, -19.54893456053035, 0.25, -46.740272990525966, 0.25, -42.474487763929254], [0.25, -19.546476829436468, 0.25, -46.41192626089721, 0.25, -42.57015534477727], [0.25, -20.091865646730383, 0.25, -47.70972518548782, 0.25, -43.5753466312186], [0.25, -20.43521165662581, 0.25, -48.228923378815885, 0.25, -43.87187799982614], [0.25, -20.499952895498787, 0.25, -47.4071710367433, 0.25, -43.24575730066729], [0.25, -20.238189085715398, 0.25, -46.31090491818201, 0.25, -42.652473303553926], [0.25, -19.787313145785145, 0.25, -45.70253965177055, 0.25, -42.20305812425874], [0.25, -19.426612393840944, 0.25, -45.215847438641376, 0.25, -41.84352598082259], [0.25, -19.40262324658988, 0.25, -45.279228267028316, 0.25, -41.70717739633355], [0.25, -19.557204678564595, 0.25, -45.64320712822309, 0.25, -42.07851531164017], [0.25, -19.884272211715118, 0.25, -46.010144677200024, 0.25, -42.44247810567658], [0.25, -20.06975240074979, 0.25, -46.09532324336576, 0.25, -42.531009490007456], [0.25, -19.95136541149396, 0.25, -46.04795302796598, 0.25, -42.4324343758557], [0.25, -19.724683634918858, 0.25, -45.76363393095198, 0.25, -42.138725175184575], [0.25, -19.543338213658778, 0.25, -45.536178653340784, 0.25, -41.903757814647676], [0.25, -19.507435891954685, 0.25, -45.544189406947446, 0.25, -41.84459163428171], [0.25, -19.671131600495936, 0.25, -45.645022013357654, 0.25, -41.95275478062985], [0.25, -19.829324873528368, 0.25, -45.78836441698855, 0.25, -42.1529150992909], [0.25, -19.90871775224152, 0.25, -45.89041006851545, 0.25, -42.30664390410587], [0.25, -19.832197928124533, 0.25, -45.85778173478644, 0.25, -42.316431416983406], [0.25, -19.686187656181158, 0.25, -45.76930995986475, 0.25, -42.192919967416564], [0.25, -19.578967121705116, 0.25, -45.694033960360926, 0.25, -42.0494944854458], [0.25, -19.51377813080323, 0.25, -45.69096915715824, 0.25, -41.98217348422916], [0.25, -19.61234335905209, 0.25, -45.757873986330566, 0.25, -42.01452977328266], [0.25, -19.778889060805888, 0.25, -45.81741457657758, 0.25, -42.12729334350366], [0.25, -19.87277248119651, 0.25, -45.83785555546303, 0.25, -42.22730306883396], [0.25, -19.865010304131587, 0.25, -45.9164534967326, 0.25, -42.25320755347429], [0.25, -19.736841506141392, 0.25, -45.92027789208217, 0.25, -42.19602735401032], [0.25, -19.61702349633601, 0.25, -45.89709444418752, 0.25, -42.13698784338394], [0.25, -19.556398015794976, 0.25, -45.89840513250187, 0.25, -42.09700779581086], [0.25, -19.617636069783213, 0.25, -45.92640083827248, 0.25, -42.12581465129833], [0.25, -19.78985082005091, 0.25, -45.93375068816398, 0.25, -42.16348422404979], [0.25, -19.90459326706288, 0.25, -45.875557259588525, 0.25, -42.20667150972933], [0.25, -19.881235140844318, 0.25, -45.80112615551839, 0.25, -42.20484303470298], [0.25, -19.78994269132458, 0.25, -45.82565744843609, 0.25, -42.1734388294988], [0.25, -19.64754223080338, 0.25, -45.926884159534254, 0.25, -42.132948420051115], [0.25, -19.588912754421532, 0.25, -46.00412003435672, 0.25, -42.10694936704752], [0.25, -19.668232331636553, 0.25, -46.053877924894365, 0.25, -42.11190550265038]], "velocity2": [[0.9858429210180358, 0.032043303947831614, 0.3143919358156826, 0.8345476716564246, 0.6345555860997427, 0.22049272621163096], [0.721052627181716, 13.526018892119529, 0.24834736248789446, 6.732252724835035, 0.4823051820005441, 0.1918054242412368], [0.5768421017453729, 11.330922724217203, 0.19867788999031558, 6.162123943610404, 0.38584414560043534, -0.631981412727886], [0.4614736813962983, 9.250139310300714, 0.15894231199225248, 5.503519962472555, 0.3086753164803483, 0.34902885785127147], [0.36917894511703864, 7.400111448240572, 0.127153849593802, 4.402815969978044, 0.24694025318427865, 0.27922308628101716], [0.29534315609363093, 5.920089158592457, 0.1017230796750416, 3.5222527759824356, 0.19755220254742292, 0.22337846902481373], [0.23627452487490475, 4.736071326873966, 0.08137846374003328, 2.8178022207859486, 0.15804176203793835, 0.178702775219851], [0.1890196198999238, 2.077341325934143, 0.06510277099202663, 1.848203634776649, 0.12643340963035068, -0.02460364112848465], [0.15121569591993905, -0.9704506137216873, 0.05208221679362131, -3.221707903368645, 0.10114672770428056, -0.06373059632586657], [0.12097255673595125, -4.01855148166038, 0.04166577343489705, -3.6750142464508193, 0.08091738216342445, -0.11277679062097401], [0.096778045388761, -4.258272287928918, 0.033332618747917646, -0.20052621210432875, 0.06473390573073956, -0.3184768837037917], [0.07742243631100881, -1.593261932422329, 0.026666094998334118, -0.2675754545073391, 0.05178712458459165, 0.3052976180299133], [0.061937949048807055, 2.4313969784835114, 0.021332875998667296, -0.5101104691499722, 0.04142969966767332, 2.4526297487017388], [0.04955035923904565, 3.0760030270272787, 0.01706630079893384, 0.06258838801083955, 0.033143759734138654, 2.624628877401917], [0.03964028739123652, 1.8135848027928982, 0.013653040639147072, 0.6729980296132272, 0.026515007787310925, -2.309837676181334], [0.031712229912989214, -1.3316103210604766, 0.010922432511317658, 2.253382731051871, 0.021212006229848743, -3.032826084694465], [0.02536978393039137, -1.2875333643687041, 0.008737946009054127, 1.208737518963261, 0.016969604983878995, -0.7950329190549468], [0.0202958271443131, -1.0300266914949634, 0.006990356807243302, 0.9669900151706088, 0.013575683987103196, -0.6360263352439575], [0.01623666171545048, -0.3264402930954408, 0.005592285445794642, 0.42975164291751594, 0.010860547189682558, -0.24576068075002183], [0.012989329372360385, 0.609607012000064, 0.004473828356635714, -0.19025901909003817, 0.008688437751746046, 0.34776184403027277], [0.010391463497888309, 0.6802685769570724, 0.0035790626853085712, 0.3501205693021402, 0.006950750201396837, 1.6125256308337332], [0.008313170798310647, 0.742660076270335, 0.002863250148246857, 0.6356285651881262, 0.00556060016111747, 0.9412278854535039], [0.006650536638648518, 0.15184802504789635, 0.002290600118597486, 0.3606257689165052, 0.004448480128893976, -0.04738700890677442], [0.005320429310918815, 0.0024577310938803526, 0.0018324800948779888, 0.328346729628758, 0.0035587841031151806, -0.09566758084801869], [0.004256343448735052, -0.5453888172939145, 0.0014659840759023912, -1.2977989245906074, 0.0028470272824921445, -1.0051912864413328], [0.003405074758988042, -0.34334600989542563, 0.001172787260721913, -0.5191981933280653, 0.0022776218259937158, -0.2965313686075377], [0.0027240598071904334, -0.06474123887297599, 0.0009382298085775305, 0.8217523420725832, 0.0018220974607949727, 0.6261206991588466], [0.0021792478457523467, 0.2617638097833903, 0.0007505838468620245, 1.0962661185612856, 0.0014576779686359782, 0.5932839971133694], [0.0017433982766018774, 0.45087593993025143, 0.0006004670774896197, 0.6083652664114642, 0.0011661423749087826, 0.4494151792951879], [0.001394718621281502, 0.36070075194420115, 0.00048037366199169576, 0.4866922131291713, 0.0009329138999270262, 0.35953214343615036], [0.0011157748970252017, 0.023989147251066267, 0.00038429892959335665, -0.06338082838693937, 0.000746331119941621, 0.13634858448904102], [0.0008926199176201614, -0.15458143197471536, 0.00030743914367468533, -0.36397886119477374, 0.0005970648959532968, -0.3713379153066207], [0.0007140959340961291, -0.32706753315052406, 0.0002459513149397483, -0.36693754897693476, 0.0004776519167626375, -0.36396279403640797], [0.0005712767472769033, -0.18548018903467167, 0.00019676105195179863, -0.08517856616573971, 0.00038212153341011, -0.0885313843308766], [0.0004570213978215227, 0.11838698925582902, 0.0001574088415614389, 0.04737021539977891, 0.00030569722672808803, 0.09857511415175987], [0.0003656171182572182, 0.2266817765751016, 0.00012592707324915115, 0.28431909701399594, 0.00024455778138247046, 0.2937092006711213], [0.00029249369460577454, 0.1813454212600813, 0.00010074165859932092, 0.22745527761119677, 0.00019564622510597637, 0.23496736053689704], [0.00023399495568461964, 0.03590232170409166, 8.059332687945674e-05, -0.008010753606662278, 0.00015651698008478112, 0.0591661803659633], [0.00018719596454769573, -0.16369570854125148, 6.447466150356539e-05, -0.10083260641020866, 0.0001252135840678249, -0.10816314634814088], [0.0001497567716381566, -0.1581932730324319, 5.157972920285232e-05, -0.14334240363089384, 0.00010017086725425991, -0.20016031866104872], [0.00011980541731052528, -0.07939287871315351, 4.1263783362281856e-05, -0.10204565152689705, 8.013669380340793e-05, -0.15372880481496592], [9.584433384842023e-05, 0.07651982411699026, 3.3011026689825486e-05, 0.03262833372900511, 6.410935504272634e-05, -0.009787512877539548], [7.66754670787362e-05, 0.14601027194337596, 2.640882135186039e-05, 0.08847177492169028, 5.1287484034181075e-05, 0.12351144956684426], [6.134037366298896e-05, 0.10722053447604134, 2.1127057081488316e-05, 0.07527599950382188, 4.1029987227344866e-05, 0.14342548197076704], [4.907229893039117e-05, 0.06518899090188304, 1.6901645665190654e-05, 0.0030648032026829204, 3.282398978187589e-05, 0.06732100121664411], [3.9257839144312936e-05, -0.09856522824886017, 1.3521316532152524e-05, -0.06690482917232238, 2.6259191825500715e-05, -0.03235628905350031], [3.140627131545035e-05, -0.1665457017537962, 1.081705322572202e-05, -0.05954059024701768, 2.1007353460400574e-05, -0.1127635702209988], [2.512501705236028e-05, -0.09388342039062045, 8.653642580577617e-06, -0.020440978885445018, 1.680588276832046e-05, -0.10000972533030503], [2.0100013641888225e-05, 0.0077621770649229024, 6.922914064462093e-06, -0.07859794126957008, 1.344470621465637e-05, -0.025904484640328695], [1.608001091351058e-05, 0.1281687979901966, 5.538331251569675e-06, -0.0038243953495668247, 1.0755764971725097e-05, 0.05718019946397246], [1.2864008730808464e-05, 0.11981800980538287, 4.430665001255741e-06, 0.02318344789464665, 8.604611977380078e-06, 0.05903951062637728], [1.0291206984646772e-05, 0.060625480541033575, 3.5445320010045927e-06, -0.0013106883143449988, 6.883689581904063e-06, 0.039980047573078895], [8.232965587717419e-06, -0.061238053988237805, 2.8356256008036743e-06, -0.027995705770607934, 5.506951665523251e-06, -0.028806855487469692], [6.586372470173935e-06, -0.17221475026769412, 2.2685004806429395e-06, -0.007349849891502294, 4.405561332418601e-06, -0.03766957275145853], [5.269097976139148e-06, -0.11474244701197132, 1.8148003845143517e-06, 0.058193428575455244, 3.524449065934881e-06, -0.04318728567954425], [4.2152783809113185e-06, 0.023358126218560923, 1.4518403076114816e-06, 0.07443110407013381, 2.8195592527479048e-06, 0.0018284750263478336], [3.372222704729055e-06, 0.09129244951973894, 1.1614722460891853e-06, -0.024531292917702688, 2.2556474021983237e-06, 0.0314042052041803], [2.697778163783244e-06, 0.1424004605211976, 9.291777968713483e-07, -0.10122671109816152, 1.804517921758659e-06, 0.040490409447687295], [2.158222531026595e-06, 0.05862947638184814, 7.433422374970787e-07, -0.07723587482246325, 1.4436143374069272e-06, 0.02599905300359303], [1.7265780248212762e-06, -0.07931957721502186, 5.94673789997663e-07, -0.04975789053764613, 1.154891469925542e-06, -0.004956135602863652]], "position3": [[0.0524605473106787, -82.39864039050255, 0.07325904419808679, -42.62866511498886, 0.18263204737886374, -32.71382254095465], [0.25, -81.61398539038706, 0.18270676679301498, -41.97586872440419, 0.25, -32.15895242219618], [0.25, -80.96521052393446, 0.25, -50.01833014037979, 0.25, -26.689794642441765], [0.25, -79.95917567443698, 0.25, -61.064760701274196, 0.24563202582482735, -28.32350964548932], [0.25, -79.154347794839, 0.25, -69.90190514998972, 0.24213764648468925, -29.630481647927365], [0.25, -79.16208544237121, 0.25, -71.55444720441989, 0.24208269605174287, -29.782234299796364], [0.25, -80.09080794852096, 0.25, -65.83703456338684, 0.2444503539926583, -28.94551508484608], [0.25, -80.7246832656081, 0.25, -57.117992775098045, 0.2478759954224025, -27.984484743439243], [0.25, -81.23178351927783, 0.25, -50.14275934446702, 0.25, -27.21566047031377], [0.25, -71.56144500381527, 0.2442033196324187, -39.23618747716722, 0.25, -16.82435663680458], [0.25, -66.34422488269571, 0.236166502714818, -36.576455386733684, 0.25, -3.816677033693587], [0.25, -62.85806668177266, 0.2252119906129722, -28.922151666469897, 0.25, 0.0], [0.25, -62.68323686903249, 0.21833775201382624, -19.373035650853033, 0.24926288112383568, -10.102178583548284], [0.25, -62.63023294886147, 0.21110106013244026, -4.955707456455542, 0.2486750079908423, -18.18346947722751], [0.25, -64.24382203568273, 0.20635406556197927, 0.0, 0.2494055853483242, -23.527896478670304], [0.25, -65.53724163693164, 0.20560182520338516, -5.1486362504967955, 0.2499321962240461, -26.530169059771005], [0.25, -65.71036994260764, 0.2147484516923921, -10.972394779681167, 0.25, -4.777222463026401], [0.25, -65.90165055743552, 0.22163051891061492, -14.763436046747447, 0.25, 0.0], [0.25, -65.9792700707905, 0.21951134363019026, -12.354422738157446, 0.25, 0.0], [0.25, -65.99402149317159, 0.21551384790407202, -9.258202401231632, 0.25, 0.0], [0.25, -65.97104853586826, 0.21132499133276073, -6.268471566385532, 0.25, 0.0], [0.25, -65.91160976715858, 0.20960216841069815, -6.710049629925224, 0.25, 0.0], [0.25, -65.86405875219083, 0.20822391007304808, -7.063312080756977, 0.25, 0.0], [0.25, -65.85396147080658, 0.20789896271958394, -7.210233728366794, 0.25, 0.0], [0.25, -65.86266722010767, 0.20895532444658158, -7.051553854763292, 0.25, 0.0], [0.25, -65.90270847589574, 0.21049630890125579, -6.5998254112733274, 0.25, 0.0], [0.25, -65.95406383544011, 0.21151512761548, -6.2022952681577195, 0.25, 0.0], [0.25, -65.96882741655007, 0.21156231991974092, -6.012323057984718, 0.25, 0.0], [0.25, -65.94373243036343, 0.2109625251547262, -6.127884889234052, 0.25, 0.0], [0.25, -65.91971870598556, 0.21017226763633734, -6.529203061956164, 0.25, 0.0], [0.25, -65.90844930282431, 0.20962030976228338, -6.865567416881394, 0.25, 0.0], [0.25, -65.90946876454295, 0.20955526934253704, -7.032098282632101, 0.25, 0.0], [0.25, -66.10366464711802, 0.21026099749248955, -7.054757963668171, 0.25, 0.0], [0.25, -66.194646584738, 0.21131978291521572, -6.511733184629418, 0.25, 0.0], [0.25, -67.5477058154077, 0.21166081324430203, -4.5748538613891565, 0.25, 0.0], [0.25, -69.71875782786417, 0.21038249564950726, -1.7094665008588104, 0.25, 0.0], [0.25, -72.03587046008862, 0.2087345157520382, -1.7830949198727757, 0.25, 0.0], [0.25, -73.77627613619214, 0.2077168897771787, -1.8337829990418415, 0.25, 0.0], [0.25, -73.96955965197446, 0.20783929002461873, -1.7627318683088666, 0.25, 0.0], [0.25, -72.65611159619297, 0.20856516200123681, -1.5363889681464498, 0.25, 0.0], [0.25, -71.48217547982449, 0.20934266968430476, -1.3911840829622495, 0.25, -0.004518976507067354], [0.25, -70.54302658672971, 0.20996467583075912, -1.2750201748148893, 0.25, -0.008134157712721237], [0.25, -70.45518954628368, 0.21030596758139392, -1.277162106040364, 0.25, -0.00959699788021529], [0.25, -71.32115434232826, 0.2094354169513019, -1.3631446821042295, 0.25, -0.008253781228617123], [0.25, -72.01392617916392, 0.2087389764472283, -1.4319307429553219, 0.25, -0.00717920790733859], [0.25, -71.9292429432537, 0.20890149841757882, -1.4478065004106406, 0.25, -0.007273898311946188], [0.25, -71.69818874044518, 0.20941921255338178, -1.4163400939538198, 0.25, -0.007951207119415675], [0.25, -71.23501732153481, 0.20985010088132067, -1.3500482447120117, 0.25, -0.008856083137717281], [0.25, -70.88489396811728, 0.20989057945309655, -1.304627128160417, 0.25, -0.009205385532509928], [0.25, -71.04320006860033, 0.20980497314486196, -1.292222992033583, 0.25, -0.009060346884200267], [0.25, -71.26755539418726, 0.20955139491221117, -1.335010361132507, 0.25, -0.00849275784020144], [0.25, -71.48355423555509, 0.20921444910556428, -1.3941288799882297, 0.25, -0.0077774058053038915], [0.25, -71.5418519967978, 0.20905872552802074, -1.4212782825488337, 0.25, -0.007735183734875528], [0.25, -71.48572096690305, 0.2093201880750536, -1.3880699090609427, 0.25, -0.008200386246064725], [0.25, -71.35409814014179, 0.2095930868704714, -1.3540445348377714, 0.25, -0.008619981604618436], [0.25, -71.21975788364806, 0.20972310906723002, -1.3327790261841126, 0.25, -0.008862929134378764], [0.25, -71.17029354871342, 0.20969493613002824, -1.3320908714212805, 0.25, -0.008642715489455083], [0.25, -71.14092232747217, 0.20946202159352434, -1.3651702543232893, 0.25, -0.00826831514035467], [0.25, -71.20891691766772, 0.20925705140139836, -1.3904905813400605, 0.25, -0.007957302607648672], [0.25, -71.36717664058651, 0.20923349102736682, -1.2577556046202927, 0.25, -0.00864693696038749]], "velocity3": [[0.318537744641725, 0.9808187501443738, 0.13680965324366023, 0.8159954882308439, 0.11422810554676077, 0.6935876484480865], [0.25483019571338, 0.784655000115499, 0.10944772259492819, 0.6527963905846752, 0.09138248443740862, 0.5548701187584693], [0.203864156570704, 0.6487748664525991, 0.11593543277259068, -8.042461415975602, 0.018831724306894643, 5.469157779754414], [0.16309132525656322, 1.0060348494974773, 0.07625101922020465, -11.046430560894407, -0.0043679741751726404, -1.6337150030475565], [0.1304730602052506, 0.804827879597982, 0.061000815376163725, -8.837144448715526, -0.0034943793401381127, -1.3069720024380453], [0.10437844816420049, -0.007737647532216146, 0.04880065230093098, -1.6525420544301679, -5.495043294635824e-05, -0.1517526518689999], [0.0835027585313604, -0.928722506149747, 0.03904052184074479, 5.7174126410330555, 0.002367657940915423, 0.8367192149502871], [0.06680220682508832, -0.6338753170871417, 0.031232417472595832, 8.719041788288788, 0.0034256414297441974, 0.9610303414068366], [0.05344176546007066, -0.5071002536697135, 0.024985933978076667, 6.975233430631031, 0.002740513143795358, 0.7688242731254693], [0.04275341236805653, 9.670338515462557, -0.005796680367581294, 10.9065718672998, 0.001681779157902779, 10.391303833509193], [0.03420272989444522, 5.217220121119551, -0.008036816917600692, 2.6597320904335335, 0.000529573989207063, 13.007679603110994], [0.027362183915556178, 3.48615820092305, -0.010954512101845802, 7.654303720263787, 0.0002690824007454981, 6.883596646467681], [0.021889747132444945, 0.17482981274017353, -0.006874238599145969, 9.549116015616864, -0.0007371188761643149, -10.102178583548284], [0.017511797705955956, 0.05300392017102523, -0.007236691881385973, 14.417328194397491, -0.0005878731329933811, -8.08129089367923], [0.014009438164764765, -1.6135890868212601, -0.004746994570460991, 9.847859728857332, 0.0007305773574818881, -5.344427001442793], [0.011207550531811813, -1.2934196012489148, -0.0007522403585941086, -5.1486362504967955, 0.0005266108757219193, -3.0022725811007], [0.008966040425449451, -0.17312830567600104, 0.009146626489006927, -5.823758529184371, 0.00032371203252375136, 21.752946596744604], [0.007172832340359561, -0.1912806148278685, 0.006882067218222818, -3.7910412670662805, 0.0002589696260190011, 18.60531857825982], [0.0057382658722876494, -0.07761951335499542, -0.0021191752804246592, 2.4090133085900023, 0.00020717570081520088, 12.427637809230497], [0.00459061269783012, -0.01475142238108429, -0.003997495726118228, 3.096220336925815, 0.0001657405606521607, 9.942110247384399], [0.0036724901582640963, 0.02297295730332998, -0.004188856571311295, 2.9897308348460996, 0.00013259244852172858, 7.953688197907519], [0.0029379921266112774, 0.05943876870968319, -0.0017228229220625788, -0.4415780635396914, 0.00010607395881738287, 6.362950558326016], [0.002350393701289022, 0.04755101496774655, -0.0013782583376500631, -0.35326245083175317, 8.485916705390631e-05, 5.090360446660814], [0.0018803149610312178, 0.010097281384251849, -0.00032494735346414176, -0.14692164760981694, 6.788733364312505e-05, 4.0722883573286515], [0.0015042519688249743, -0.008705749301090792, 0.001056361726997624, 0.158679873603502, 5.4309866914500037e-05, 3.2578306858629213], [0.0012034015750599794, -0.040041255788065125, 0.0015409844546742015, 0.45172844348996477, 4.3447893531600035e-05, 2.606264548690337], [0.0009627212600479836, -0.051355359544379364, 0.0010188187142242038, 0.39753014311560797, 3.475831482528003e-05, 2.08501163895227], [0.0007701770080383869, -0.014763581109967252, 4.719230426091642e-05, 0.18997221017300145, 2.7806651860224027e-05, 1.668009311161816], [0.0006161416064307096, 0.025094986186643464, -0.0005997947650147384, -0.11556183124933408, 2.2245321488179222e-05, 1.3344074489294528], [0.0004929132851445678, 0.02401372437787145, -0.0007902575183888427, -0.401318172722112, 1.779625719054338e-05, 1.0675259591435624], [0.00039433062811565424, 0.011269403161244522, -0.0005519578740539641, -0.3363643549252301, 1.4237005752434703e-05, 0.85402076731485], [0.0003154645024925234, -0.0010194617186418831, -6.504041974632384e-05, -0.16653086575070725, 1.1389604601947763e-05, 0.68321661385188], [0.00025237160199401875, -0.19419588257507797, 0.0007057281499525046, -0.022659681036069787, 9.111683681558212e-06, 0.5007270432387668], [0.000201897281595215, -0.09098193761997275, 0.0010587854227261544, 0.5430247790387532, 7.28934694524657e-06, 0.36562395646073703], [0.00016151782527617202, -1.3530592306696947, 0.00034103032908631026, 1.936879323240261, 5.8314775561972565e-06, 0.28085413692382716], [0.00012921426022093763, -2.171052012456465, -0.0012783175947947627, 2.865387360530346, 4.665182044957806e-06, 0.18169524612040447], [0.0001033714081767501, -2.3171126322244446, -0.0016479798974690643, -0.0736284190139654, 3.7321456359662446e-06, 0.12024149722356356], [8.269712654140009e-05, -1.7404056761035174, -0.0010176259748594927, -0.05068807916906579, 2.9857165087729957e-06, 0.07480183453900532], [6.615770123312007e-05, -0.1932835157823216, 0.00012240024744003092, 0.07105113073297498, 2.388573207018397e-06, 0.05091208311809631], [5.292616098649606e-05, 1.3134480557814883, 0.0007258719766180693, 0.22634290016241682, 1.9108585656147178e-06, 0.021426142190411616], [4.234092878919685e-05, 1.173936116368475, 0.0007775076830679454, 0.14520488518420033, 1.5286868524917742e-06, -0.004518976507067354], [3.387274303135748e-05, 0.93914889309478, 0.0006220061464543564, 0.11616390814736027, 1.2229494819934195e-06, -0.0036151812056538835], [2.7098194425085986e-05, 0.08783704044603075, 0.00034129175063478596, -0.00214193122547476, 9.783595855947356e-07, -0.001462840167494053], [2.167855554006879e-05, -0.8659647960445831, -0.0008705506300920002, -0.08598257606386553, 7.826876684757885e-07, 0.0013432166515981666], [1.7342844432055033e-05, -0.6927718368356666, -0.0006964405040736001, -0.06878606085109243, 6.261501347806308e-07, 0.0010745733212785334], [1.3874275545644027e-05, 0.08468323591021565, 0.00016252197035052042, -0.015875757455318724, 5.009201078245047e-07, -9.469040460759827e-05], [1.1099420436515223e-05, 0.23105420280852765, 0.0005177141358029581, 0.031466406456820764, 4.0073608625960376e-07, -0.0006773088074694884], [8.879536349212179e-06, 0.46317141891036506, 0.00043088832793888073, 0.06629184924180813, 3.20588869007683e-07, -0.000904876018301605], [7.103629079369744e-06, 0.3501233534175306, 4.0478571775882054e-05, 0.04542111655159464, 2.5647109520614645e-07, -0.00034930239479264737], [5.682903263495795e-06, -0.15830610048304347, -8.560630823459775e-05, 0.012404136126833967, 2.0517687616491717e-07, 0.00014503864830966068], [4.546322610796637e-06, -0.22435532558693153, -0.0002535782326508001, -0.04278736909892406, 1.6414150093193373e-07, 0.000567589043998828], [3.6370580886373096e-06, -0.2159988413678414, -0.00033694580664689816, -0.05911851885572261, 1.3131320074554698e-07, 0.0007153520348975481], [2.909646470909848e-06, -0.05829776124270937, -0.00015572357754354313, -0.027149402560603955, 1.0505056059643759e-07, 4.222207042836368e-05], [2.3277171767278785e-06, 0.05613102989475895, 0.0002614625470328423, 0.0332083734878909, 8.404044847715007e-08, -0.0004652025111891972], [1.8621737413823029e-06, 0.13162282676125647, 0.0002728987954178047, 0.03402537422317142, 6.723235878172005e-08, -0.00041959535855371074], [1.4897389931058425e-06, 0.13434025649373277, 0.0001300221967586257, 0.02126550865365887, 5.3785887025376045e-08, -0.00024294752976032779], [1.1917911944846742e-06, 0.04946433493464264, -2.8172937201777218e-05, 0.0006881547628321827, 4.302870962030084e-08, 0.00022021364492368144], [9.534329555877394e-07, 0.029371221241248087, -0.0002329145365039112, -0.033079382902008944, 3.442296769624067e-08, 0.0003744003491004116], [7.627463644701916e-07, -0.06799459019554686, -0.00020497019212598758, -0.025320327016771144, 2.753837415699254e-08, 0.000311012532705999], [6.101970915761533e-07, -0.1582597229187807, -2.3560374031526588e-05, 0.13273497671976792, 2.2030699325594033e-08, -0.0006896343527388177]], "position4": [[0.24017928140757885, -20.955379443575794, 0.07251571756242531, -47.88120341948945, 0.18322305592800908, -13.629282752280162], [0.25, -14.544652616747904, 0.1503557573878757, -50.03114584381804, 0.25, -13.159581278933926], [0.25, -6.752787235451333, 0.16069847389507752, -52.00493031329006, 0.25, -12.631976078923369], [0.25, -2.3055189079169107, 0.16154643662196516, -53.473312919476015, 0.25, -10.963613151977128], [0.25, -5.2243677844914895, 0.11575318872332754, -55.42973855929888, 0.25, -10.31864716301075], [0.25, -8.063421858678957, 0.027161310118944293, -55.799560580269144, 0.2107714103040636, -11.234775610454141], [0.25, -11.52821536967966, 0.0, -52.7689677943339, 0.10979158865795631, -11.837419966643335], [0.25, -12.800264598321567, 0.0, -53.69281514848129, 0.02792557293097718, -10.78028359454965], [0.2305514851560311, -9.121987367319276, 0.0, -54.760125222766696, 0.0, -9.439648601087624], [0.1346135161491043, -5.6040336181057775, 0.007162275081464438, -57.67269047333423, 0.0, -8.398494366115077], [0.06526918749325093, -2.7854544871362283, 0.01826099143845399, -59.75201150176458, 0.016830541769591874, -8.333463496779324], [0.009793724568568238, -0.5305911823605891, 0.02713996452404563, -61.41546832450886, 0.030294975185265374, -8.28143880131072], [0.01128957061898795, 0.0, 0.027409313549951613, -61.85437492183796, 0.02955565918999058, -8.272115416983826], [0.06727714232248957, 0.0, 0.019989529797880202, -61.74437936258497, 0.027197715922013553, -8.299817924966206], [0.11028079761994948, -2.2980972753210542, 0.012755962318689952, -60.71213742729583, 0.01859871623017737, -8.340358819659485], [0.10369429128408898, -4.3102226906977545, 0.010805118244527661, -59.084485150350105, 0.010108641631025553, -8.369018350222008], [0.0743920804728371, -5.034122266790983, 0.012020726264122653, -58.19268910071195, 0.010088058690613322, -8.375949683596525], [0.04418094143756868, -3.5830426004160527, 0.01856041149589766, -58.75873061023377, 0.013610212381220312, -8.351652979278162], [0.020395718469767756, -2.1521293180225873, 0.023644136669541904, -59.76370705151583, 0.01993691849225143, -8.328089160226005], [0.015160305527376067, -1.5113642361547823, 0.024075452034176232, -60.56062489369501, 0.022531407069566443, -8.312349987313066], [0.023408123565412234, -1.984219676413463, 0.022009504710405855, -60.31713194124215, 0.019782503951045357, -8.314823434559658], [0.06687845690793834, -2.929882920941664, 0.017625544454831187, -59.74617576983913, 0.014771518735548293, -8.336772766526611], [0.099972494467882, -3.583989397991204, 0.014472702479852292, -59.29209165347267, 0.011218411826346943, -8.351229294410835], [0.09709759327828733, -3.574819625920797, 0.014826375031627885, -58.99849032780396, 0.014135660320704005, -8.351472828107191], [0.07668526648151133, -2.7314679574270575, 0.018677454427322594, -59.36937837148374, 0.018654557555933662, -8.343152855314257], [0.0566551358982475, -2.0936575438999134, 0.021533303537405006, -59.98303374273658, 0.021098173424663982, -8.328442876433051], [0.0465092785860142, -2.0651000841531215, 0.023220399091883476, -60.37311381053434, 0.02149331597322887, -8.320503287149759], [0.046632689812405335, -2.6973002192787514, 0.01854253281057764, -60.38652321795933, 0.0205418227688674, -8.321994219124248], [0.05816144951805242, -2.954429632120221, 0.015107408926040629, -60.05284096930231, 0.012297127758416562, -8.335862328159765], [0.06758633799366029, -2.694017478995043, 0.014802211041228374, -59.59327229460307, 0.005772253392841998, -8.370945672030338], [0.07080940422128461, -2.49083728173933, 0.015903729699332517, -59.472885753699316, 0.0051161202496218085, -8.409284498745395], [0.06302946304432974, -2.173510231868527, 0.01816490366432659, -59.84648625152906, 0.011060201469324522, -8.417682006731683], [0.05462796600586649, -2.1009626670212405, 0.01942293193457414, -60.20279849449775, 0.016594836315419685, -8.364224220554348], [0.050072374451452475, -2.1427438848294202, 0.01964633127669571, -60.20084660851869, 0.019245562259536476, -8.26595958890878], [0.04539246956953498, -2.5402644355820816, 0.02166895309212712, -59.81402050869971, 0.019462831494599844, -8.209320409652566], [0.04180038164003614, -2.611817815104828, 0.022463315863443144, -59.604397562821134, 0.0038539797331523795, -8.27814318825702], [0.0487849515955606, -2.224815894075348, 0.018434539578213772, -59.68208231422597, 0.0014905226791837763, -8.344475609743528], [0.053575757878691364, -1.6213356673471353, 0.017409344218936165, -59.74839886798968, 0.0, -8.378097765324673], [0.05361661169258499, -1.1523292405044923, 0.021458948911165922, -59.78094693056366, 0.0, -8.380267422471745], [0.04726475739159156, -0.801839756829614, 0.025848618143087563, -59.74740494253245, 0.0, -8.328393110799242], [0.042085805143402495, -0.7798219389849987, 0.025673394471600632, -59.66468143189186, 0.0, -8.286813129722809], [0.042965018179306154, -1.5757681184162968, 0.02130542340331417, -59.61574240321127, 0.00034823436251026383, -8.300363298884644], [0.0471347641540368, -1.957025676156881, 0.019278802704329714, -59.6118571416341, 0.0010428894812473163, -8.315948052969402], [0.04950286556737102, -1.806743443795244, 0.01771380488987174, -59.637439204748546, 0.0011912788059837349, -8.327932439288036], [0.049474439102689394, -1.491378255340741, 0.0198934817816582, -59.67200202607905, 0.0009602316730349023, -8.329087111809393], [0.046251807541224106, -1.4856263066929156, 0.02305261433096415, -59.67531255134152, 0.00026335248313600495, -8.315905007902744], [0.04233007148379216, -1.4265732836603804, 0.024336375601102057, -59.693710473188816, 0.0, -8.305018776008977], [0.039794774252935865, -1.3150818243193596, 0.02439933462007132, -59.679649117476536, 0.0, -8.305476149716835], [0.04257349672385775, -1.5766449434819425, 0.021832686577218867, -59.64244316764087, 0.00037130280180377344, -8.313471195786502], [0.046483618386337265, -1.586874837888883, 0.020185579029249837, -59.63182825749125, 0.0009743792994765003, -8.321290431481527], [0.0490155854984458, -1.5678108776286586, 0.02205965167554345, -59.65908699647406, 0.0009097693477007937, -8.322127871171244], [0.04780039372219917, -1.4149249817072447, 0.023331128447816398, -59.681805085093394, 0.000440467821125194, -8.32089913666681], [0.04614654748753878, -1.2736716825102758, 0.025253137351686487, -59.680514835091586, 1.481826573735838e-05, -8.31907749824679], [0.0439133095466861, -1.2616016826134526, 0.025844964674245508, -59.661757952734355, 0.0, -8.318423061092675], [0.04180075999267721, -1.1907839206585553, 0.027512807038451374, -59.6870634362625, 0.0, -8.317880117568569], [0.040661891603275636, -1.1322758424130424, 0.02914183819414584, -59.70781081414487, 0.0, -8.317629962117014], [0.040724300697079385, -1.0338992055107528, 0.029033936707428237, -59.720008949075364, 0.0, -8.317596311201497], [0.04208264992219762, -0.952946969249034, 0.026934064023342672, -59.70561637651168, 0.0, -8.317649023140207], [0.04448598290253928, -1.068438560643723, 0.025527077917208246, -59.702690880591824, 0.0, -8.318225398273777], [0.046101295123127495, -1.158074870725564, 0.025181725619167546, -59.68810183593281, 0.0, -8.318840473415213]], "velocity4": [[0.9609527236251697, 0.6804517057796218, 0.10643309891556041, 0.3735171416475689, 0.5341054870013789, 0.3385276115573319], [0.6956492705183426, 6.410726826827891, 0.07784003982545039, -2.1499424243285885, 0.374378921482743, 0.46970147334623513], [0.4698824079588789, 7.791865381296571, 0.010342716507201824, -1.973784469472022, 0.22191603831963674, 0.5276052000105573], [0.33208492079267476, 4.447268327534422, 0.0008479627268876437, -1.4683826061859546, 0.06310416451037162, 1.6683629269462414], [0.19048634623898036, -2.9188488765745793, -0.045793247898637625, -1.956425639822868, 0.03406199650817198, 0.6449659889663784], [0.08209764522565863, -2.8390540741874686, -0.08859187860438325, -0.36982202097026184, -0.0392285896959364, -0.9161284474433911], [0.05967892689575813, -3.464793511000703, -0.043076886818263965, 3.030592785935243, -0.10097982164610729, -0.602644356189193], [0.021637429561879407, -1.2720492286419065, -0.018805612263215293, -0.9238473541473873, -0.08186601572697913, 1.0571363720936848], [-0.0194485148439689, 3.67827723100229, -0.00040902050620769854, -1.0673100742854056, -0.06003903536569599, 1.3406349934620252], [-0.0959379690069268, 3.5179537492134987, 0.007162275081464438, -2.9125652505675297, -0.006644288552248179, 1.0411542349725476], [-0.06934432865585337, 2.818579130969549, 0.01109871635698955, -2.0793210284303503, 0.016830541769591874, 0.06503086933575303], [-0.055475462924682695, 2.2548633047756392, 0.008878973085591641, -1.6634568227442803, 0.0134644334156735, 0.052024695468602423], [0.0014958460504197121, 1.0229590085698619, 0.0002693490259059843, -0.4389065973290995, -0.0007393159952747931, 0.00932338432689453], [0.05598757170350163, 0.4799078931510974, -0.007419783752071412, 0.10999555925298338, -0.0023579432679770264, -0.027702507982379693], [0.043003655297459906, -2.2980972753210542, -0.007233567479190251, 1.032241935289143, -0.00859899969183618, -0.04054089469327958], [-0.006586506335860498, -2.0121254153767, -0.001950844074162291, 1.6276522769457267, -0.008490074599151819, -0.028659530562522576], [-0.029302210811251873, -0.7238995760932289, 0.0012156080195949923, 0.891796049638155, -2.058294041223062e-05, -0.006931333374517757], [-0.030211139035268425, 1.4510796663749304, 0.006539685231775006, -0.5660415095218153, 0.0035221536906069897, 0.024296704318363366], [-0.02378522296780092, 1.4309132823934656, 0.005083725173644247, -1.004976441282059, 0.006326706111031116, 0.02356381905215667], [-0.005235412942391689, 0.6407650818678051, 0.00043131536463432776, -0.7969178421791779, 0.002594488577315013, 0.01573917291293826], [0.008247818038036165, -0.47285544025868076, -0.002065947323770378, 0.24349295245285474, -0.002748903118521086, -0.002473447246592062], [0.0434703333425261, -0.9456632445282008, -0.004383960255574667, 0.5709561714030222, -0.005010985215497064, -0.021949331966952805], [0.033094037559943675, -0.65410647704954, -0.003152841974978895, 0.4540841163664587, -0.0035531069092013504, -0.014456527884223715], [-0.002874901189594674, 0.009169772070406756, 0.00035367255177559264, 0.2936013256687071, 0.002917248494357061, -0.00024353369635566908], [-0.020412326796775997, 0.8433516684937395, 0.003851079395694709, -0.3708880436797807, 0.004518897235229656, 0.00831997279293367], [-0.020030130583263833, 0.637810413527144, 0.002855849110082412, -0.6136553712528429, 0.00244361586873032, 0.014709978881205909], [-0.0101458573122333, 0.028557459746792066, 0.0016870955544784714, -0.39008006779775845, 0.00039514254856488733, 0.007939589283292208], [0.00012341122639113793, -0.63220013512563, -0.0046778662813058355, -0.013409407424989084, -0.0009514932043614683, -0.0014909319744895889], [0.011528759705647082, -0.2571294128414695, -0.003435123884537012, 0.3336822486570226, -0.00824469501045084, -0.013868109035517068], [0.009424888475607865, 0.2604121531251778, -0.00030519788481225526, 0.459568674699241, -0.006524874365574564, -0.03508334387057304], [0.0032230662276243236, 0.20318019725571274, 0.0011015186581041423, 0.12038654090375499, -0.0006561331432201898, -0.03833882671505742], [-0.007779941176954865, 0.3173270498708033, 0.0022611739649940716, -0.37360049782974514, 0.005944081219702715, -0.008397507986287578], [-0.008401497038463254, 0.07254756484728649, 0.001258028270247551, -0.3563122429686943, 0.005534634846095164, 0.053457786177333974], [-0.004555591554414011, -0.041781217808179866, 0.0002233993421215688, 0.0019518859790603471, 0.0026507259441167913, 0.09826463164556823], [-0.004679904881917494, -0.39752055075266146, 0.0020226218154314078, 0.38682609981897453, 0.00021726923506336848, 0.056639179256214034], [-0.003592087929498838, -0.07155337952274637, 0.0007943627713160239, 0.20962294587857794, -0.015608851761447464, -0.06882277860445492], [0.006984569955524461, 0.38700192102948, -0.004028776285229373, -0.07768475140484184, -0.0023634570539686033, -0.06633242148650727], [0.004790806283130765, 0.6034802267282127, -0.0010251953592776064, -0.06631655376370695, -0.00213609649907192, -0.03362215558114642], [4.085381389362934e-05, 0.46900642684264293, 0.004049604692229758, -0.03254806257398132, -0.0016686459192209967, -0.0021696571470719503], [-0.006351854300993426, 0.3504894836748783, 0.0043896692319216404, 0.03354198803120938, -0.0011598570282251143, 0.051874311672502685], [-0.00517895224818907, 0.02201781784461526, -0.000175223671486931, 0.08272351064059337, -0.0001264363939208888, 0.04157998107643279], [0.000879213035903661, -0.7959461794312981, -0.004367971068286461, 0.04893902868058634, 0.00034823436251026383, -0.013550169161835006], [0.004169745974730643, -0.3812575577405842, -0.002026620698984457, 0.0038852615771717246, 0.0006946551187370525, -0.01558475408475856], [0.0023681014133342206, 0.15028223236163674, -0.0015649978144579755, -0.02558206311444659, 0.00014838932473641855, -0.011984386318633768], [-2.8426464681624575e-05, 0.3153651884545029, 0.002179676891786464, -0.03456282133050495, -0.00023104713294883262, -0.0011546725213578569], [-0.0032226315614652863, 0.005751948647825501, 0.0031591325493059504, -0.0033105252624689736, -0.0006968791898988974, 0.013182103906648805], [-0.003921736057431943, 0.05905302303253526, 0.0012837612701379047, -0.018397921847297438, -0.00047081547736588084, 0.01088623189376772], [-0.0025352972308562965, 0.1114914593410209, 6.295901896926091e-05, 0.014061355712275549, -0.00030141311722029613, -0.0004573737078578462], [0.0027787224709218844, -0.26156311916258296, -0.002566648042852451, 0.037205949835663034, 0.00037130280180377344, -0.007995046069667389], [0.0039101216624795165, -0.010229894406940637, -0.0016471075479690303, 0.010614910149619867, 0.0006030764976727268, -0.007819235695025002], [0.0025319671121085303, 0.01906396026022441, 0.0018740726462936142, -0.027258738982805515, -6.460995177570657e-05, -0.000837439689716256], [-0.0012151917762466262, 0.15288589592141394, 0.001271476772272947, -0.02271808861933647, -0.0004693015265755997, 0.0012287345044334037], [-0.0016538462346603882, 0.14125329919696877, 0.0019220089038700903, 0.001290250001810065, -0.0004256495553878356, 0.001821638420019733], [-0.002233237940852684, 0.012069999896823336, 0.0005918273225590219, 0.018756882357227264, -0.00013497688588963815, 0.0006544371541144089], [-0.002112549554008883, 0.07081776195489728, 0.001667842364205866, -0.025305483528144115, -0.00010798150871171053, 0.0005429435241054297], [-0.0011388683894015758, 0.05850807824551288, 0.0016290311556944684, -0.020747377882371756, -8.638520696936842e-05, 0.00025015545155520486], [6.240909380374616e-05, 0.09837663690228951, -0.00010790148671760284, -0.01219813493049137, -6.910816557549474e-05, 3.3650915517934173e-05], [0.0013583492251182322, 0.08095223626171877, -0.002099872684085564, 0.014392572563683296, -5.5286532460395794e-05, -5.271193871155712e-05], [0.0024033329803416644, -0.11549159139468905, -0.0014069861061344272, 0.002925495919854887, -4.4229225968316635e-05, -0.0005763751335694728], [0.001615312220588214, -0.08963631008184098, -0.00034535229804069916, 0.01458904465900888, -3.538338077465331e-05, -0.000615075141435996]], "position5": [[0.12561543323089833, -89.59897842399985, 0.2202819400299634, -92.70234129905465, 0.2486067254966994, -54.3777923502753], [0.1754223465525829, -86.59929546212983, 0.25, -81.42008825851809, 0.25, -43.24177920559468], [0.23130277618070394, -81.59150367356844, 0.25, -71.65197115537215, 0.25, -34.493578803040634], [0.25, -76.38513483809858, 0.25, -60.82493953554035, 0.25, -31.630262847393674], [0.25, -74.05779241650623, 0.25, -52.298756627341426, 0.25, -27.2864616529259], [0.25, -75.81315175363787, 0.25, -50.084488978662364, 0.25, -23.833848397198356], [0.25, -66.6733296433154, 0.25, -49.20227070968441, 0.25, -27.015202667610474], [0.25, -32.49161093675164, 0.25, -49.89654977533173, 0.25, -34.34174483805523], [0.25, -1.5581724511515915, 0.25, -50.52258880898521, 0.25, -44.140270876143845], [0.25, 0.0, 0.25, -50.56032834489337, 0.25, -49.63595568085319], [0.25, 0.0, 0.25, -48.29615537818625, 0.25, -50.16883746784823], [0.25, -9.054105283793907, 0.25, -52.30979862104467, 0.25, -46.02347610864056], [0.25, -28.596348540254837, 0.25, -59.495509740039296, 0.25, -41.175887616161674], [0.25, -43.13413044608828, 0.25, -64.02297641734847, 0.25, -38.31025192642619], [0.25, -51.478125081618295, 0.25, -57.52824262733877, 0.25, -37.538996132626686], [0.25, -47.32887141393049, 0.25, -48.467358955301435, 0.25, -40.03828821201735], [0.25, -37.91822135209535, 0.25, -45.88048874454774, 0.25, -43.637864136497164], [0.25, -14.947492472003656, 0.25, -49.58945874442813, 0.25, -45.92285047554254], [0.25, -6.247526074700481, 0.25, -57.104669226117394, 0.25, -45.83539636640168], [0.25, -3.655916737869863, 0.25, -58.325122328843165, 0.25, -44.97404526469777], [0.25, -8.074925854530902, 0.25, -54.04807363432458, 0.25, -42.4261030384845], [0.25, -15.999197348381028, 0.25, -49.07614854450496, 0.25, -39.857224781810245], [0.25, -29.105641737089115, 0.25, -48.81179089414426, 0.25, -39.60657374342921], [0.25, -37.87794402926671, 0.25, -50.89507375760735, 0.25, -41.03049837527108], [0.25, -34.35027572033738, 0.25, -53.8382684437216, 0.25, -42.38988772471731], [0.25, -24.448293893517366, 0.25, -56.84312799308519, 0.25, -43.314956512707894], [0.25, -14.65631628686513, 0.25, -56.51400145357901, 0.25, -43.49657588634055], [0.25, -13.646548180329338, 0.25, -55.5320428918715, 0.25, -43.62257819693691], [0.25, -19.591511961171378, 0.25, -53.776475447683445, 0.25, -43.63018424031966], [0.25, -27.19742513120779, 0.25, -52.34666355144964, 0.25, -43.09117936718732], [0.25, -31.470271060098725, 0.25, -50.181473733075826, 0.25, -42.326996663785735], [0.25, -28.203052954790078, 0.25, -48.67076299262565, 0.25, -41.773606666504165], [0.25, -19.53323017653277, 0.25, -48.33076195912883, 0.25, -41.97253967038755], [0.25, -14.103979034886423, 0.25, -49.38043891396765, 0.25, -42.25115341439772], [0.25, -13.711961387734561, 0.25, -49.2027879333458, 0.25, -42.466939790003714], [0.25, -14.736565984073994, 0.25, -49.6869488982019, 0.25, -42.860257244420396], [0.25, -16.546369919636607, 0.25, -52.780995833626875, 0.25, -43.02895445694159], [0.25, -22.60001904955304, 0.25, -51.673184230695156, 0.25, -42.75189648269677], [0.25, -26.284121483416335, 0.25, -48.91538036359166, 0.25, -42.52904719385066], [0.25, -28.627912714173526, 0.25, -47.17898722971179, 0.25, -42.41524461335095], [0.25, -23.430770706431737, 0.25, -46.81558743452511, 0.25, -42.2138542381199], [0.25, -17.049595612432277, 0.25, -46.480286339644124, 0.25, -42.060322272169124], [0.25, -16.188584122571815, 0.25, -46.141994584723285, 0.25, -42.34708228135587], [0.25, -19.190527901962447, 0.25, -48.02933577350227, 0.25, -42.64724865442352], [0.25, -23.272392878910615, 0.25, -50.2717856554468, 0.25, -42.64651608878376], [0.25, -24.04304936987605, 0.25, -52.597765531911904, 0.25, -42.63046512437565], [0.25, -23.845693805257334, 0.25, -53.925601658621325, 0.25, -42.4908868832557], [0.25, -21.936298843787128, 0.25, -52.38218510883843, 0.25, -42.32998268692808], [0.25, -19.909004646927045, 0.25, -50.49468965351282, 0.25, -42.181565789628415], [0.25, -18.74513050537556, 0.25, -48.04955316410421, 0.25, -42.13679095317952], [0.25, -18.80709418049823, 0.25, -47.151576708690115, 0.25, -42.252000726400084], [0.25, -20.16700862726404, 0.25, -46.29983366188141, 0.25, -42.35169619096652], [0.25, -21.185117986862984, 0.25, -45.47147127415188, 0.25, -42.419215930797876], [0.25, -21.09386911402691, 0.25, -45.62525524141064, 0.25, -42.35407753185266], [0.25, -20.19083938180321, 0.25, -46.02979196175059, 0.25, -42.240264531751514], [0.25, -19.288102884678924, 0.25, -46.44893663136862, 0.25, -42.21062109738656], [0.25, -18.8573454122795, 0.25, -46.501799415276814, 0.25, -42.25976910417205], [0.25, -18.63391407407599, 0.25, -46.23303979028391, 0.25, -42.29483133285311], [0.25, -19.30695440192544, 0.25, -46.014193266128245, 0.25, -42.31206809935574], [0.25, -20.438253184239585, 0.25, -45.962561794413425, 0.25, -42.33064142019575]], "velocity5": [[0.1100657481224242, 0.7131343066902436, 0.146501515093572, 0.4467250708786481, 0.6926848263585388, 0.6887275720536717], [0.049806913321684576, 2.999682961870018, 0.032252456109798655, 11.282253040536563, 0.5413559254832698, 11.136013144680618], [0.05588042962812105, 5.0077917885613985, 0.025801964887838924, 9.768117103145936, 0.4330847403866159, 8.748200402554046], [0.04959818916122331, 5.206368835469854, 0.02064157191027114, 10.827031619831804, 0.3464677923092927, 2.8633159556469616], [0.039678551328978656, 2.327342421592354, 0.016513257528216915, 8.526182908198926, 0.2760670011534179, 4.343801194467774], [0.031742841063182925, -1.7553593371316318, 0.013210606022573533, 2.2142676486790585, 0.2184628819186829, 3.452613255727544], [0.02539427285054634, 9.139822110322468, 0.010568484818058827, 0.8822182689779505, 0.17477030553494632, -3.181354270412117], [0.020315418280437075, 34.18171870656376, 0.008454787854447062, -0.6942790656473152, 0.13981624442795706, -7.3265421704447515], [0.01625233462434966, 30.93343848560005, 0.00676383028355765, -0.6260390336534836, 0.11185299554236566, -9.798526038088621], [0.013001867699479728, 20.963377847656897, 0.00541106422684612, -0.03773953590815664, 0.08948239643389254, -5.495684804709351], [0.010401494159583783, 3.410951382719562, 0.004328851381476896, 2.264172966707123, 0.07158591714711403, -0.5328817869950351], [0.008321195327667027, -9.054105283793907, 0.003463081105181517, -4.013643242858423, 0.05726873371769123, 4.145361359207672], [0.006656956262133622, -19.542243256460928, 0.002770464884145214, -7.185711118994629, 0.04581498697415298, 4.847588492478881], [0.0053255650097068985, -14.537781905833443, 0.0022163719073161714, -4.527466677309176, 0.036651989579322385, 2.8656356897354875], [0.004260452007765519, -8.343994635530017, 0.001773097525852937, 6.494733790009704, 0.029321591663457908, 0.771255793799507], [0.0034083616062124153, 4.149253667687801, 0.0014184780206823499, 9.060883672037331, 0.023457273330766328, -2.499292079390667], [0.0027266892849699322, 9.410650061835142, 0.00113478241654588, 2.586870210753693, 0.018765818664613063, -3.5995759244798182], [0.0021813514279759457, 22.970728880091695, 0.0009078259332367041, -3.7089699998803862, 0.01501265493169045, -2.284986339045372], [0.0017450811423807566, 8.699966397303175, 0.0007262607465893633, -7.515210481689267, 0.012010123945352362, 0.08745410914085905], [0.0013960649139046055, 2.591609336830618, 0.0005810085972714907, -1.2204531027257683, 0.00960809915628189, 0.8613511017039074], [0.0011168519311236843, -4.419009116661039, 0.00046480687781719253, 4.27704869451858, 0.007686479325025513, 2.5479422262132734], [0.0008934815448989475, -7.924271493850125, 0.00037184550225375404, 4.971925089819623, 0.0061491834600204106, 2.5688782566742545], [0.000714785235919158, -13.106444388708086, 0.0002974764018030033, 0.26435765036070125, 0.004919346768016329, 0.2506510383810341], [0.0005718281887353264, -8.772302292177592, 0.00023798112144240264, -2.0832828634630873, 0.0039354774144130635, -1.4239246318418701], [0.00045746255098826115, 3.527668308929329, 0.00019038489715392213, -2.9431946861142504, 0.003148381931530451, -1.3593893494462286], [0.0003659700407906089, 9.901981826820013, 0.0001523079177231377, -3.0048595493635855, 0.002518705545224361, -0.9250687879905808], [0.00029277603263248717, 9.791977606652237, 0.00012184633417851017, 0.3291265395061789, 0.002014964436179489, -0.18161937363265623], [0.00023422082610598976, 1.0097681065357915, 9.747706734280814e-05, 0.9819585617075122, 0.0016119715489435913, -0.12600231059635691], [0.00018737666088479183, -5.944963780842041, 7.798165387424652e-05, 1.7555674441880544, 0.001289577239154873, -0.007606043382747877], [0.00014990132870783347, -7.605913170036413, 6.238532309939722e-05, 1.4298118962338107, 0.0010316617913238985, 0.5390048731323335], [0.00011992106296626678, -4.272845928890934, 4.9908258479517775e-05, 2.165189818373809, 0.0008253294330591188, 0.7641827034015911], [9.593685037301343e-05, 3.2672181053086464, 3.992660678361422e-05, 1.5107107404501783, 0.0006602635464472951, 0.5533899972815697], [7.674948029841075e-05, 8.669822778257307, 3.194128542689138e-05, 0.34000103349681554, 0.0005282108371578361, -0.19893300388338192], [6.13995842387286e-05, 5.429251141646345, 2.5553028341513107e-05, -1.049676954838823, 0.0004225686697262689, -0.2786137440101695], [4.9119667390982887e-05, 0.3920176471518615, 2.0442422673210487e-05, 0.17765098062184848, 0.00033805493578101514, -0.21578637560599623], [3.929573391278631e-05, -1.0246045963394332, 1.635393813856839e-05, -0.48416096485609394, 0.0002704439486248121, -0.3933174544166831], [3.143658713022905e-05, -1.8098039355626123, 1.3083150510854712e-05, -3.0940469354249798, 0.00021635515889984968, -0.16869721252119377], [2.5149269704183245e-05, -6.0536491299164314, 1.046652040868377e-05, 1.107811602931716, 0.00017308412711987975, 0.27705797424481704], [2.0119415763346597e-05, -3.6841024338632966, 8.373216326947017e-06, 2.757803867103496, 0.0001384673016959038, 0.22284928884611238], [1.609553261067728e-05, -2.343791230757192, 6.698573061557614e-06, 1.7363931338798748, 0.00011077384135672305, 0.11380258049970925], [1.2876426088541825e-05, 5.197142007741787, 5.358858449246091e-06, 0.36339979518667354, 8.861907308537845e-05, 0.20139037523105005], [1.030114087083346e-05, 6.381175093999461, 4.287086759396873e-06, 0.33530109488098747, 7.089525846830276e-05, 0.15353196595077764], [8.240912696666768e-06, 0.8610114898604618, 3.4296694075174986e-06, 0.3382917549208375, 5.6716206774642205e-05, -0.2867600091867441], [6.592730157333415e-06, -3.0019437793906327, 2.743735526013999e-06, -1.8873411887789795, 4.537296541971377e-05, -0.30016637306765204], [5.274184125866732e-06, -4.081864976948169, 2.1949884208111993e-06, -2.2424498819445304, 3.629837233577102e-05, 0.0007325656397553781], [4.219347300693386e-06, -0.7706564909654343, 1.7559907366489594e-06, -2.3259798764651016, 2.9038697868616816e-05, 0.01605096440811697], [3.375477840554709e-06, 0.197355564618717, 1.4047925893191677e-06, -1.3278361267094196, 2.3230958294893453e-05, 0.13957824111994702], [2.7003822724437674e-06, 1.909394961470206, 1.1238340714553342e-06, 1.543416549782896, 1.8584766635914765e-05, 0.16090419632761635], [2.160305817955014e-06, 2.0272941968600833, 8.990672571642673e-07, 1.887495455325603, 1.4867813308731813e-05, 0.14841689729966662], [1.7282446543640114e-06, 1.1638741415514835, 7.192538057314139e-07, 2.445136489408611, 1.1894250646985451e-05, 0.04477483644889523], [1.3825957234912092e-06, -0.06196367512266765, 5.754030445851312e-07, 0.8979764554140942, 9.515400517588361e-06, -0.11520977322056525], [1.1060765787929673e-06, -1.3599144467658102, 4.6032243566810494e-07, 0.8517430468087094, 7.61232041407069e-06, -0.0996954645664371], [8.848612630343738e-07, -1.0181093595989439, 3.68257948534484e-07, 0.828362387729529, 6.089856331256552e-06, -0.06751973983135201], [7.078890104274991e-07, 0.09124887283607697, 2.9460635882758723e-07, -0.1537839672587638, 4.871885065005242e-06, 0.0651383989452137], [5.663112083419993e-07, 0.9030297322236975, 2.356850870620698e-07, -0.40453672033994625, 3.897508052004193e-06, 0.11381300010114806], [4.5304896667359946e-07, 0.9027364971242882, 1.8854806964965584e-07, -0.4191446696180261, 3.1180064416033547e-06, 0.029643434364958036], [3.624391733388796e-07, 0.4307574723994251, 1.508384557197247e-07, -0.05286278390819815, 2.494405153282684e-06, -0.0491480067854961], [2.899513386711037e-07, 0.22343133820351171, 1.2067076457577975e-07, 0.2687596249929043, 1.9955241226261473e-06, -0.03506222868105454], [2.3196107093688296e-07, -0.6730403278494544, 9.65366116606238e-08, 0.2188465241556632, 1.596419298100918e-06, -0.0172367665026376], [1.855688567495064e-07, -1.1312987823141423, 7.722928932849904e-08, 0.05163147171482361, 1.2771354384807344e-06, -0.01857332084000305]], "position6": [[0.11964147488156451, -0.3489393769781799, 0.07306702752035094, -49.37031100010623, 0.13707575040327274, -24.65982618388182], [0.25, -1.255055581626276, 0.25, -54.25401848790541, 0.25, -19.454441114970024], [0.25, -3.692261034362819, 0.25, -59.0280741779684, 0.25, -10.777096867093999], [0.25, -5.001710720331346, 0.2098082468915957, -58.41554692522953, 0.25, -9.295028870528], [0.25, -5.302953263599205, 0.018620908595555402, -54.87761787248352, 0.25, -12.47392511260373], [0.13141441869776926, -5.344767812075282, 0.0, -51.70137663832766, 0.25, -19.458747930695054], [0.0, -3.0955398122032878, 0.0, -53.29848256873456, 0.1839354661011391, -24.6828227607285], [0.0, 0.0, 0.0, -55.95092699830641, 0.0637666904776748, -24.69710374186206], [0.0, -0.6621951921901319, 0.008075441577159946, -58.74830584117231, 0.0, -16.344655502967576], [0.0, -1.0575727309800582, 0.021722617255835762, -59.47285710962172, 0.0, -6.526954697548382], [0.0, -1.1875741958287058, 0.02546405639027921, -59.084361967319325, 0.0, -10.619838629184436], [0.00117342111803094, -1.5231245092470012, 0.018454568706630797, -58.23398203266633, 0.011732901011894944, -19.310893098601674], [0.04159891166804821, -2.0824394584200574, 0.001123887797785099, -57.3367468053745, 0.02591109702656414, -20.66608852500375], [0.056561962275865935, -1.6861550129259748, 0.0, -56.65046836560751, 0.05904719814218323, -20.005400213556715], [0.0669189218931451, -1.7294859533450564, 0.0, -56.680973410060844, 0.08859922177546599, -12.924821355847822], [0.07474889681333036, -1.8122599868870444, 0.00782124814198363, -57.93832831955413, 0.07671061506867483, -7.213649886680905], [0.08096835282224414, -1.9277120152921035, 0.01746512622085023, -58.96464427366238, 0.059149387321098895, -2.7851138152716572], [0.07800285941405312, -2.0753026915467307, 0.030688262081528674, -60.37810857756597, 0.014040678945600162, -1.274701687974412], [0.07061669492509623, -2.2855425598018186, 0.04097539601000182, -61.46697315777299, 0.0, -2.992419874338925], [0.06508925585567997, -2.408209469183924, 0.037725537138409246, -61.48091193092429, 0.0, -6.410338533076283], [0.06692783823774567, -2.484299616900902, 0.024850045936655116, -60.187864714194596, 0.0, -7.230355762163645], [0.07504200315605486, -2.347402969688696, 0.015380722659764893, -59.069686561013704, 0.002223695059923263, -6.075691372802121], [0.07932648091287768, -2.300835899435113, 0.010439492792645545, -58.46612936299961, 0.014114932095740478, -5.466810211793517], [0.08048810808599677, -2.2176361475717696, 0.01991322159504664, -58.73662378247156, 0.024496451788501725, -4.124266735171789], [0.07148621328403015, -2.2185011620847663, 0.033255127689819974, -59.452126502789746, 0.02571343155655159, -3.9077242321762666], [0.06428469744245686, -2.219193173695164, 0.043928652565638646, -60.024528679044295, 0.026687015370991485, -3.7344902297798486], [0.058834918379523905, -2.219418315833244, 0.04330888436869033, -59.880371224748295, 0.02698396569751417, -3.7446189500731086], [0.06037343121075196, -2.2186646317315484, 0.03634126107755603, -59.72289787796009, 0.02685408080140977, -3.8761376910666074], [0.06549021939959007, -2.217992274371024, 0.028402538160668546, -59.47133191124696, 0.026014480089477026, -4.000844282659259], [0.07074535574690859, -2.217955479729964, 0.02385035833673249, -59.25854677086158, 0.02516562397569805, -4.019291888553201], [0.07579829871869581, -2.2183383130300336, 0.02509075094251586, -59.16391650563343, 0.02464963046558298, -3.90480705760029], [0.07668554423865451, -2.2187195268778637, 0.031214126064370185, -59.282491902235336, 0.024696814130182487, -3.814948302468815], [0.07278387002337829, -2.2189407839921547, 0.0382581608365976, -59.462503028588024, 0.025280990075538846, -3.755391599590489], [0.06086729826823764, -2.087150696225108, 0.038604834255676394, -59.750864202412394, 0.019155052070355907, -5.452536431979661], [0.048492938371480256, -1.532281711300059, 0.030127868584504038, -59.889488074857624, 0.01638156365786883, -7.529267023754585], [0.03622973906507335, -1.3681541252122715, 0.023343592238219187, -59.79022357917724, 0.01904559736710679, -8.932869095423362], [0.0370823914366297, -1.190335693382539, 0.020946701749841146, -59.49736445821074, 0.01585858509587343, -9.29127179050027], [0.040182446753311556, -1.2272069432582267, 0.024062089236275695, -59.304157207011166, 0.009799764719769632, -6.38243240504549], [0.05589031535887961, -1.7182366120503416, 0.028268027095800903, -59.34339228653903, 0.003784146308680304, -3.5149738054265924], [0.0664088872093583, -1.903540791557654, 0.03351988560150136, -59.42314313986866, 0.008982952622776487, -2.700970612243077], [0.0658737416073069, -1.7147391375871206, 0.033135926320255, -59.568333634654024, 0.009983894173378579, -3.079190027253796], [0.05867500774507357, -1.6979779539957185, 0.03190377956596438, -59.648428290645946, 0.019278897277034975, -4.00203957059348], [0.05271642806465346, -1.957370975191288, 0.03027477478479252, -59.790178939381065, 0.02758683991806746, -5.016585538067794], [0.053780198142979, -2.1859373953600993, 0.02556554283161481, -59.72881597758136, 0.024853134026120965, -5.955592631103562], [0.06467790181591146, -2.2869986635445962, 0.02402937553474805, -59.6308956789692, 0.022621385933158978, -6.802756120512775], [0.0718625706259486, -1.9898437507693814, 0.022424994610335355, -59.56332854695351, 0.017433198881044214, -6.311306451275651], [0.06506073501933232, -1.6382843286414603, 0.0236995237103601, -59.57496682590027, 0.017629902309453372, -5.270025980560156], [0.06160884871809171, -1.5377102232660496, 0.02807036995038012, -59.59869860148487, 0.021549410102063737, -5.682042399492756], [0.049788757004855896, -1.4784283733878738, 0.032042568873384254, -59.66860005144885, 0.024444546968469115, -6.478299364058747], [0.039659367530369034, -1.6426369920455406, 0.0347602697672477, -59.733446864511144, 0.02244110443126813, -6.537518799429713], [0.042741670704337695, -1.800860958746354, 0.03417798233845757, -59.682697931174054, 0.017741866454092526, -6.296602459862854], [0.06380111910777478, -1.9124472315465864, 0.02602101571410782, -59.61701656718547, 0.01310756126813834, -5.200643319575898], [0.08053277523616037, -1.9057234634912603, 0.022282586460223804, -59.47548345241712, 0.007444767056379498, -5.2294851517369], [0.0779212910581704, -1.7593718806562526, 0.024025689091752348, -59.35229101757961, 0.0029747886867866197, -5.106280261464205], [0.0721312413115418, -1.6455062948668076, 0.03163270389426131, -59.28675219670912, 0.013084227256102579, -5.911776522922271], [0.06565991034627588, -1.2028925285801382, 0.03869488818344848, -59.273345937238986, 0.018599992712630957, -5.833503943129083], [0.049176501532293804, -1.373745241772666, 0.04287065042746355, -59.317518501799064, 0.020036532658346762, -4.732392696973083], [0.03428342220695997, -1.5298819899968428, 0.04010684614278629, -59.46773254876248, 0.013335317435128016, -4.963361584891545], [0.03839874904208737, -1.5156674576039266, 0.033840946338933586, -59.56254929763627, 0.005604826019279395, -5.888922976211154], [0.05665714647035545, -1.2188473067686343, 0.028658248591107303, -59.54431640278407, 0.006902965822587403, -6.647553245185691]], "velocity6": [[0.6140422969040531, 0.45241347650801766, 0.549615370122046, 0.20376320005640058, 0.9514783183967784, 0.818349875751087], [0.4637394261198111, -0.9061162046480962, 0.43803160282679177, -4.883707487799182, 0.7579280583587737, 5.205385068911795], [0.1676917806740237, -2.437205452736543, 0.19180530157072306, -4.774055690062987, 0.578341972889285, 8.677344247876025], [0.10322188867256483, -1.3094496859685267, -0.04019175310840431, 0.6125272527388737, 0.35240023265449866, 1.4820679965659984], [0.06289790053640922, -0.30124254326785926, -0.1911873382960403, 3.5379290527460086, 0.19118470593967754, -3.1788962420757296], [-0.11858558130223075, -0.04181454847607628, -0.1361797995544796, 3.176241234155863, 0.07017857319836904, -6.984822818091322], [-0.1597081142540124, 2.249227999871994, -0.04660598318718446, -1.597105930406907, -0.0660645338988609, -5.224074830033445], [-0.11312170897196462, 3.1958130070798556, -0.008048796572164115, -2.6524444295718457, -0.12016877562346429, -0.014280981133557802], [-0.07793122030917442, -0.6621951921901319, 0.008075441577159946, -2.7973788428659025, -0.0927571364091593, 8.352448238894482], [-0.05706031166292472, -0.3953775387899262, 0.013647175678675818, -0.7245512684494091, -0.05954185541077921, 9.817700805419195], [-0.02829043388706362, -0.1300014648486475, 0.0037414391344434477, 0.38849514230239407, -0.008330498375093877, -4.092883931636053], [0.00117342111803094, -0.33555031341829544, -0.007009487683648415, 0.8503799346529912, 0.011732901011894944, -8.691054469417239], [0.04042549055001727, -0.5593149491730562, -0.017330680908845698, 0.8972352272918309, 0.014178196014669195, -1.3551954264020756], [0.014963050607817722, 0.3962844454940827, -0.013068091875327285, 0.6862784397669948, 0.03313610111561909, 0.6606883114470372], [0.010356959617279176, -0.04333094041908164, -0.001830397346079685, -0.030505044453338015, 0.029552023633282753, 7.080578857708893], [0.007829974920185253, -0.08277403354198803, 0.00782124814198363, -1.257354909493289, -0.01188860670679116, 5.711171469166917], [0.006219456008913781, -0.11545202840505905, 0.009643878078866602, -1.0263159541082492, -0.01756122774757593, 4.428536071409248], [-0.0029654934081910275, -0.14759067625462713, 0.013223135860678442, -1.413464303903588, -0.045108708375498734, 1.5104121272972453], [-0.0073861644889568956, -0.21023986825508792, 0.010287133928473151, -1.088864580207022, -0.04034115831332881, -1.7177181863645132], [-0.0055274390694162534, -0.12266690938210514, -0.003249858871592578, -0.013938773151304484, -0.015528940140945968, -3.4179186587373573], [0.0018385823820657031, -0.07609014771697788, -0.01287549120175413, 1.2930472167296942, -0.0001952527837083386, -0.8200172290873626], [0.008114164918309193, 0.13689664721220576, -0.009469323276890223, 1.1181781531808934, 0.002223695059923263, 1.1546643893615252], [0.004284477756822818, 0.046567070253583226, -0.004941229867119349, 0.6035571980140914, 0.011891237035817216, 0.608881161008604], [0.0011616271731190897, 0.08319975186334316, 0.009473728802401096, -0.2704944194719503, 0.010381519692761246, 1.342543476621728], [-0.009001894801966615, -0.0008650145129966702, 0.013341906094773336, -0.7155027203181861, 0.0012169797680498676, 0.21654250299552236], [-0.007201515841573292, -0.0006920116103973362, 0.01067352487581867, -0.5724021762545489, 0.0009735838144398941, 0.1732340023964179], [-0.005449779062932962, -0.00022514213808024988, -0.000619768196948318, 0.14415745429599924, 0.00029695032652268544, -0.010128720293259966], [0.0015385128312280596, 0.0007536841016958862, -0.006967623291134298, 0.1574733467882064, -0.00012988489610439992, -0.13151874099349886], [0.0051167881888381055, 0.000672357360524397, -0.007938722916887483, 0.2515659667131262, -0.0008396007119327435, -0.12470659159265227], [0.005255136347318512, 3.679464105981026e-05, -0.004552179823936054, 0.21278514038538882, -0.0008488561137789754, -0.018447605893941708], [0.00505294297178723, -0.0003828333000693048, 0.0012403926057833684, 0.09463026522814755, -0.0005159935101150708, 0.11448483095291079], [0.0008872455199586914, -0.000381213847830188, 0.006123375121854326, -0.11857539660190439, 4.7183664599505e-05, 0.08985875513147469], [-0.003901674215276223, -0.00022125711429111882, 0.00704403477222742, -0.18001112635268635, 0.0005841759453563568, 0.059556702878325714], [-0.011916571755140642, 0.1317900877670464, 0.00034667341907879037, -0.2883611738243735, -0.006125938005182939, -1.6971448323891716], [-0.012374359896757385, 0.5548689849250489, -0.008476965671172359, -0.1386238724452324, -0.002773488412487078, -2.076730591774924], [-0.012263199306406902, 0.1641275860877876, -0.006784276346284849, 0.0992644956803846, 0.0026640337092379606, -1.403602071668777], [0.0008526523715563447, 0.17781843182973245, -0.0023968904883780416, 0.29285912096649946, -0.0031870122712333625, -0.358402695076908], [0.003100055316681857, -0.0368712498756875, 0.003115387486434548, 0.19320725119957471, -0.006058820376103797, 2.90883938545478], [0.015707868605568054, -0.49102966879211507, 0.004205937859525208, -0.03923507952786072, -0.006015618411089328, 2.8674585996188977], [0.010518571850478681, -0.18530417950731237, 0.005251858505700461, -0.07975085332962693, 0.005198806314096183, 0.8140031931835154], [-0.0005351456020514008, 0.1888016539705334, -0.0003839592812463601, -0.14519049478536752, 0.0010009415506020908, -0.378219415010719], [-0.00719873386223333, 0.016761183591402037, -0.001232146754290622, -0.08009465599191856, 0.009295003103656396, -0.9228495433396836], [-0.00595857968042011, -0.25939302119556945, -0.0016290047811718595, -0.1417506487351199, 0.008307942641032486, -1.0145459674743138], [0.0010637700783255365, -0.22856642016881118, -0.00470923195317771, 0.06136296179970215, -0.0027337058919464936, -0.9390070930357678], [0.010897703672932463, -0.1010612681844969, -0.0015361672968667592, 0.09792029861216218, -0.0022317480929619866, -0.8471634894092134], [0.007184668810037136, 0.2971549127752148, -0.0016043809244126934, 0.06756713201569534, -0.005188187052114766, 0.49144966923712463], [-0.00680183560661627, 0.351559422127921, 0.001274529100024745, -0.011638278946764585, 0.00019670342840915708, 1.0412804707154941], [-0.003451886301240611, 0.10057410537541078, 0.004370846240020021, -0.023731775584597346, 0.003919507792610366, -0.4120164189326002], [-0.011820091713235812, 0.05928184987817571, 0.0039721989230041355, -0.06990144996398161, 0.0028951368664053767, -0.7962569645659909], [-0.010129389474486862, -0.16420861865766678, 0.0027177008938634424, -0.06484681306229553, -0.002003442537200988, -0.059219435370965745], [0.0030823031739686604, -0.1582239667008133, -0.000582287428790129, 0.050748933337090824, -0.004699237977175604, 0.24091633956685965], [0.02105944840343709, -0.11158627280023246, -0.00815696662434975, 0.06568136398858437, -0.004634305185954186, 1.095959140286956], [0.016731656128385588, 0.006723768055326124, -0.0037384292538840155, 0.14153311476834946, -0.005662794211758842, -0.028841832161002445], [-0.0026114841779899672, 0.14635158283500774, 0.001743102631528544, 0.12319243483751581, -0.004469978369592878, 0.12320489027269532], [-0.005790049746628597, 0.11386558578944499, 0.007607014802508958, 0.06553882087048316, 0.010109438569315959, -0.8054962614580663], [-0.0064713309652659244, 0.44261376628666926, 0.007062184289187175, 0.01340625947014024, 0.005515765456528377, 0.07827257979318857], [-0.01648340881398208, -0.17085271319252787, 0.004175762244015065, -0.04417256456007946, 0.0014365399457158048, 1.1011112461559998], [-0.014893079325333833, -0.15613674822417667, -0.0027638042846772556, -0.1502140469634115, -0.006701215223218745, -0.23096888791846237], [0.004115326835127403, 0.01421453239291623, -0.006265899803852705, -0.0948167488737893, -0.007730491415848621, -0.9255613913196088], [0.018258397428268076, 0.29682015083529223, -0.0051826977478262835, 0.018232894852195376, 0.0012981398033080076, -0.7586302689745374]], "position7": [[0.0038777559436311004, -24.006388313127133, 0.13323180284707675, -51.743874587350035, 0.24908641020265826, -1.1747495251015891], [0.25, -22.71559132148812, 0.17177651555771617, -52.17189567477697, 0.25, -3.3903374834738043], [0.25, -12.762900055136265, 0.1466546416545136, -54.008924283978494, 0.25, -7.699703292732282], [0.25, -6.529421393413562, 0.08647887677804247, -57.75658146737626, 0.25, -11.06935296010393], [0.24140566280617665, -9.071336300493094, 0.054938782755101945, -57.890739503763506, 0.25, -13.730621919403962], [0.13321871143559022, -13.377637682931526, 0.031494542848342924, -56.005630545317885, 0.25, -11.576132886617144], [0.0030756116112448106, -14.093351421547771, 0.014232313843268965, -55.84389102364629, 0.19334265157843872, -9.027228583183836], [0.0, -9.603553108451667, 0.014096028084766888, -57.01973983760575, 0.0869765265466107, -7.2477639258244375], [0.0, -4.1288521342517654, 0.023548245899959266, -58.52373757317734, 0.0, -6.261613622248535], [0.0, -0.6714485251877673, 0.028409444533251983, -59.37095670553656, 0.0, -6.957605811165641], [0.006869026825581234, -3.6338475145899602, 0.03399769831623014, -58.68604153736484, 0.018510418677589298, -8.242684868916365], [0.018047227200618795, -5.744282494802076, 0.029640432120908854, -58.08376884929448, 0.06499496376955229, -8.72834535380166], [0.032454075717373236, -7.10181995551776, 0.028312377944897986, -57.62958811161227, 0.10577776157199609, -9.36775114084981], [0.03079491341264552, -7.384789228912124, 0.03377909410116943, -57.54234245644861, 0.10493377087435427, -9.509111824132018], [0.024860848533687245, -6.596643308501401, 0.038250684013886455, -57.83881416783934, 0.0788121552586411, -8.96881662514334], [0.04144245159821956, -4.889435022792046, 0.032893503740103434, -59.15898822416631, 0.017010836793425785, -8.368720479912797], [0.05770200559742968, -2.4495906420929625, 0.0272559415540757, -60.259528537417445, 0.0, -8.072165843539489], [0.07351118625600703, -0.6367471470628561, 0.02125596814493452, -60.932589086796746, 0.0, -7.922241394564565], [0.07539929501042242, -0.20414092322577038, 0.016160764858874965, -60.74841011460943, 0.0, -7.978585115896069], [0.06305563440392206, -1.622463027293485, 0.014596264097893592, -60.09892131903482, 0.0, -8.086783052403296], [0.049944500502330846, -4.018647829722012, 0.019098202372090534, -59.62021040122313, 0.0, -8.25429498578892], [0.04511827995140169, -5.530206862658892, 0.022415947319464127, -59.311642608378826, 0.0, -8.430838971412609], [0.04936052989301358, -6.4674382837479225, 0.022395197361737552, -59.133311051385085, 0.001464583708497287, -8.566154758975813], [0.05234570830589833, -5.824732432540067, 0.021912962708625323, -59.28540180415248, 0.005286956198280478, -8.509066420515586], [0.051496418427585185, -4.308761227358991, 0.020088151179007606, -59.534672575319426, 0.012255741825381009, -8.353454144091293], [0.04968373360244399, -2.9719134075158635, 0.019102619868646635, -59.67289580500436, 0.012232747347927366, -8.240083772537334], [0.05542196803678337, -1.8628085636050395, 0.01999587301090798, -59.784076258087936, 0.012294093216213105, -8.264869363969153], [0.05877057134519773, -1.656490929354571, 0.02164308700089094, -59.686648813833756, 0.012478589283735008, -8.392769602022742], [0.06144945399192922, -1.4914368219541962, 0.022960858192877305, -59.60870685843041, 0.01262618613775253, -8.495089792465613], [0.06128476287302422, -1.5552103416898158, 0.023337687792019793, -59.575701147523965, 0.012730735058180101, -8.51463861437798], [0.05944567326406286, -1.6670082176136818, 0.022382072698192874, -59.68611715853781, 0.012603048073117119, -8.402352602887333], [0.05796010000179646, -1.7461908580465564, 0.021214804030722626, -59.77489770325866, 0.012468958616252123, -8.306681362631991], [0.05677164139198334, -1.809536970392856, 0.020280989096746426, -59.84592213903534, 0.012361687050760125, -8.230144370427718], [0.055820874504132846, -1.8602138602698959, 0.01953393714956547, -59.90274168765668, 0.012275869798366527, -8.168914776664298], [0.048160719095456515, -1.584218600381682, 0.019952937837789366, -59.92318007496202, 0.011891632343896685, -8.213686012445251], [0.04447978250353667, -1.3456176754574527, 0.023089336643317127, -59.849095278488235, 0.005149862824845604, -8.278950845781331], [0.04775747591570126, -1.1883438901756966, 0.02571371204133141, -59.787924424529834, 0.0014116413520888862, -8.32258650515676], [0.05286082808863089, -1.237051675831079, 0.025165385069588663, -59.73268851052086, 0.0, -8.327361997130637], [0.05815110815030495, -1.316418814418699, 0.021854132185248506, -59.69314450815864, 0.0, -8.29867527459621], [0.05430075079044758, -1.4335542175687734, 0.019096819299615864, -59.6984959008749, 0.005423833111245475, -8.23754615285103], [0.05021702861609513, -1.7008433242932426, 0.017977964563149627, -59.797950845085026, 0.008260471004271349, -8.189222383427325], [0.04305366341401166, -1.7870486614307746, 0.022665490966868207, -59.90373663414513, 0.007639869428031387, -8.212340557143689], [0.040547378779491765, -1.708252068384814, 0.027509143067379536, -59.91693490374038, 0.0035354733235061966, -8.24347712162597], [0.04008811210799429, -1.6754744363485405, 0.026059608427994606, -59.81329595985564, 0.004230039054169413, -8.282824150718104], [0.05054044691342291, -1.5838691739753805, 0.022079046452430563, -59.70372191103591, 0.007632436849481396, -8.309626625595932], [0.05659607679533636, -1.4345870642200609, 0.020456104057222375, -59.62340238140225, 0.007205408573719961, -8.332137110274257], [0.06055359606947861, -1.301204366522105, 0.02025859801582648, -59.56333273277424, 0.0054392990819070374, -8.34541572617506], [0.05028312068789066, -1.1325937801744153, 0.022542426524481952, -59.63505662862366, 0.0038892784078745925, -8.33040865069386], [0.039143569770111505, -1.0514898102704457, 0.02439110046775405, -59.73490764776765, 0.001728345161637368, -8.303249178145514], [0.03924163286243307, -1.0706973753356486, 0.0258181539817162, -59.80536432070145, 0.0029107290167775805, -8.285617751310633], [0.04454404676018074, -1.1538385298440146, 0.025563314585954965, -59.80904543565193, 0.003965203971957106, -8.297895720866533], [0.051557996380650985, -1.3994148615929574, 0.025661911436117797, -59.7506899694125, 0.006889082681673949, -8.320103612585378], [0.0513882431170745, -1.4777629702012915, 0.025571061089697984, -59.68934845122371, 0.008816374689697613, -8.33585440192166], [0.04726978674860684, -1.4149538800523986, 0.026858131970675506, -59.66484150910772, 0.004311999657799848, -8.342922684938184], [0.043919305039471716, -1.248185545455552, 0.02741376284554577, -59.6877768996555, 0.001377043863523665, -8.339345681454066], [0.04292694017474473, -1.0999393896857683, 0.025254675855902863, -59.739089781761784, 5.4142002718014694e-05, -8.327511210715402], [0.042524529497941194, -1.155103024003263, 0.02356712916168832, -59.77276759362321, 0.0006961666988021103, -8.312937700475409], [0.04643498302850679, -1.1443654033738777, 0.022842460031470106, -59.74664037406751, 0.003946768641185985, -8.302272879880809], [0.04744345144556136, -1.0752346492983447, 0.02423177212340131, -59.7210282473002, 0.004516573174530944, -8.294814822099196], [0.0471164644038122, -1.0125312969481581, 0.02692662131880623, -59.710284234498516, 0.0020512145066472324, -8.295220854465757]], "velocity7": [[0.43883214197830667, 0.8654879237790277, 0.09340931697186416, 0.9718737511247069, 0.5139886959715652, 0.940251766962107], [0.366191288625229, 1.290796991639013, 0.03854471271063943, -0.4280210874269377, 0.3082323102877228, -2.215587958372215], [0.22004279974628166, 9.952691266351854, -0.025121873903202547, -1.837028609201524, 0.16385034532518572, -4.309365809258478], [0.08567362743886861, 6.233478661722703, -0.06017576487647114, -3.7476571833977603, 0.0880126870451734, -3.3696496673716494], [-0.008594337193823368, -2.5419149070795317, -0.03154009402294053, -0.13415803638724588, 0.05675053333602783, -2.661268959300032], [-0.10818695137058643, -4.306301382438432, -0.02344423990675902, 1.885108958445621, 0.03121178389879003, 2.154489032786819], [-0.1301430998243454, -0.7157137386162447, -0.01726222900507396, 0.16173952167159, -0.05665734842156127, 2.5489043034333068], [-0.05848802646612156, 4.489798313096103, -0.00013628575850207787, -1.175848813959458, -0.10636612503182802, 1.7794646573593988], [-0.03731154690007468, 5.4747009741999015, 0.009452217815192378, -1.5039977355715926, -0.0910309911248912, 0.9861503035759023], [-0.014657579853405048, 3.457403609063998, 0.004861198633292717, -0.8472191323592116, -0.035640663190155714, -0.6959921889171063], [0.006869026825581234, -2.962398989402193, 0.005588253782978154, 0.6849151681717197, 0.018510418677589298, -1.2850790577507234], [0.011178200375037561, -2.1104349802121156, -0.004357266195321284, 0.6022726880703577, 0.04648454509196299, -0.4856604848852963], [0.014406848516754441, -1.3575374607156845, -0.001328054176010869, 0.45418073768220635, 0.04078279780244381, -0.6394057870481489], [-0.0016591623047277166, -0.2829692733943643, 0.005466716156271447, 0.08724565516366267, -0.000843990697641829, -0.14136068328220813], [-0.005934064878958274, 0.7881459204107234, 0.004471589912717027, -0.29647171139073153, -0.02612161561571317, 0.5402951989886786], [0.016581603064532317, 1.707208285709354, -0.0053571802737830175, -1.3201740563269673, -0.06180131846521532, 0.6000961452305424], [0.01625955399921012, 2.4398443806990837, -0.005637562186027734, -1.1005403132511384, -0.04919839795261317, 0.29655463637330826], [0.01580918065857734, 1.8128434950301064, -0.0059999734091411815, -0.6730605493792978, -0.03433367548267278, 0.14992444897492388], [0.0018881087544153842, 0.4326062238370857, -0.005095203286059556, 0.18417897218732038, -0.022797249129426378, -0.05634372133150427], [-0.012343660606500353, -1.4183221040677145, -0.001564500760981373, 0.6494887955746024, -0.016889950959427476, -0.10819793650722787], [-0.013111133901591215, -2.396184802428526, 0.00450193827419694, 0.4787109178116886, -0.009179413984079277, -0.16751193338562453], [-0.004826220550929156, -1.5115590329368804, 0.0033177449473735937, 0.30856779284431074, -0.004898307270649837, -0.17654398562368856], [0.0042422499416118874, -0.937231421089031, -2.074995772657559e-05, 0.17833155699374081, 0.001464583708497287, -0.13531578756320348], [0.0029851784128847505, 0.6427058512078554, -0.00048223465311222945, -0.15209075276739353, 0.0038223724897831907, 0.057088338460228], [-0.0008492898783131449, 1.5159712051810756, -0.0018248115296177186, -0.24927077116695062, 0.006968785627100531, 0.15561227642429315], [-0.001812684825141195, 1.3368478198431273, -0.00098553131036097, -0.1382232296849344, -2.2994477453642625e-05, 0.1133703715539584], [0.005738234434339377, 1.109104843910824, 0.0008932531422613447, -0.11118045308357444, 6.134586828573989e-05, -0.0247855914318195], [0.0033486033084143612, 0.20631763425046845, 0.001647213989982957, 0.09742744425418257, 0.00018449606752190162, -0.12790023805358963], [0.002678882646731489, 0.16505410740037477, 0.0013177711919863657, 0.07794195540334606, 0.0001475968540175213, -0.10232019044287172], [-0.00016469111890500174, -0.06377351973561945, 0.0003768295991424894, 0.03300571090644195, 0.00010454892042757239, -0.019548821912366003], [-0.0018390896089613632, -0.11179787592386592, -0.0009556150938269182, -0.11041601101384627, -0.0001276869850629822, 0.11228601149064543], [-0.0014855732622663996, -0.0791826404328747, -0.001167268667470248, -0.08878054472085116, -0.00013408945686499662, 0.09567124025534215], [-0.0011884586098131198, -0.06334611234629976, -0.0009338149339761985, -0.07102443577668092, -0.0001072715654919973, 0.07653699220427373], [-0.0009507668878504958, -0.05067688987703981, -0.0007470519471809589, -0.056819548621344744, -8.581725239359785e-05, 0.061229593763418994], [-0.007660155408676332, 0.27599525988821383, 0.0004190006882238968, -0.02043838730533683, -0.0003842374544698419, -0.044771235780952226], [-0.003680936591919845, 0.23860092492422935, 0.003136398805527762, 0.0740847964737851, -0.006741769519051081, -0.06526483333608074], [0.003277693412164589, 0.15727378528175606, 0.002624375398014284, 0.061170853958398226, -0.003738221472756718, -0.043635659375429126], [0.005103352172929636, -0.048707785655382356, -0.0005483269717427487, 0.05523591400897783, -0.0025157743099669186, -0.004775491973876982], [0.0052902800616740535, -0.07936713858761993, -0.0033112528843401577, 0.03954400236222001, -0.0005127561646183622, 0.02868672253442728], [-0.0038503573598573726, -0.11713540315007435, -0.0027573128856326406, -0.005351392716267051, 0.005423833111245475, 0.06112912174518019], [-0.00408372217435245, -0.26728910672446915, -0.001118854736466239, -0.09945494421012512, 0.0028366378930258732, 0.04832376942370504], [-0.007163365202083471, -0.08620533713753195, 0.004687526403718579, -0.10578578906010591, -0.0006206015762399621, -0.023118173716363696], [-0.0025062846345198933, 0.07879659304596072, 0.004843652100511329, -0.013198269595251867, -0.00410439610452519, -0.031136564482281213], [-0.00045926667149747547, 0.032777632036273416, -0.0014495346393849293, 0.1036389438847446, 0.0006945657306632168, -0.0393470290921335], [0.01045233480542862, 0.09160526237315995, -0.003980561975564044, 0.1095740488197205, 0.003402397795311983, -0.026802474877826873], [0.006055629881913455, 0.1492821097553197, -0.0016229423952081894, 0.08031952963366366, -0.0004270282757614348, -0.022510484678324897], [0.003957519274142253, 0.13338269769795608, -0.00019750604139589438, 0.06006964862800866, -0.001766109491812924, -0.013278615900803547], [-0.010270475381587946, 0.16861058634768972, 0.0022838285086554688, -0.07172389584941885, -0.001550020674032445, 0.01500707548120109], [-0.011139550917779156, 0.08110396990396952, 0.0018486739432720988, -0.09985101914399395, -0.0021609332462372245, 0.027159472548346737], [9.806309232156404e-05, -0.01920756506520282, 0.0014270535139621532, -0.07045667293380269, 0.0011823838551402125, 0.017631426834880313], [0.005302413897747674, -0.08314115450836594, -0.00025483939576123436, -0.0036811149504847387, 0.0010544749551795257, -0.012277969555899554], [0.007013949620470242, -0.24557633174894286, 9.859685016283168e-05, 0.05835546623943237, 0.0029238787097168426, -0.02220789171884499], [-0.00016975326357647914, -0.07834810860833416, -9.085034641981163e-05, 0.06134151818878853, 0.001927292008023663, -0.015750789336282878], [-0.004118456368467669, 0.06280909014889283, 0.0012870708809775212, 0.02450694211599204, -0.004504375031897765, -0.007068283016523899], [-0.0033504817091351193, 0.1667683345968467, 0.0005556308748702651, -0.022935390547788724, -0.002934955794276183, 0.003577003484117633], [-0.0009923648647269879, 0.14824615576978364, -0.0021590869896429073, -0.051312882106279975, -0.0013229018608056503, 0.011834470738664862], [-0.0004024106768035339, -0.05516363431749451, -0.0016875466942145405, -0.03367781186142003, 0.0006420246960840956, 0.01457351023999322], [0.003910453530565598, 0.010737620629385117, -0.000724669130218216, 0.026127219555698498, 0.003250601942383875, 0.010664820594600808], [0.0010084684170545734, 0.06913075407553297, 0.0013893120919312024, 0.02561212676731477, 0.0005698045333449586, 0.007458057781611932], [-0.0003269870417491598, 0.06270335235018651, 0.0026948491954049206, 0.010744012801680677, -0.0024653586678837114, -0.000406032366561334]], "position8": [[0.12083883911224011, -74.60550541057553, 0.22083216624931895, -18.509023406637183, 0.10945733659189694, -92.14754411070236], [0.1907194254576837, -78.2007191099159, 0.25, -18.940498016993004, 0.1350275463489734, -85.42495502174472], [0.2152612868862861, -71.11328623783064, 0.25, -28.43320060559448, 0.20538597482663307, -82.52637247207285], [0.2495566897229974, -52.10148553556395, 0.25, -39.247145349663946, 0.25, -80.02722869667122], [0.25, -36.318033805618775, 0.25, -59.28925128822118, 0.25, -79.39983060733795], [0.25, -23.680179323507154, 0.25, -77.01534834244019, 0.25, -83.14791276863848], [0.25, -13.569895737817857, 0.25, -91.1962259858154, 0.25, -86.14637849767891], [0.25, -10.483963038307724, 0.25, -75.28723035357586, 0.25, -68.99384906867239], [0.25, -18.564619154736715, 0.25, -54.48696698362811, 0.25, -57.07444134190604], [0.25, -29.419977946173404, 0.25, -47.27018460990241, 0.25, -54.70592597370976], [0.25, -33.841880070988694, 0.25, -45.33509976497655, 0.25, -48.74807861816399], [0.25, -32.064254682082684, 0.25, -48.95926630861537, 0.25, -43.82530787848582], [0.25, -24.02784911933435, 0.25, -64.92304411396572, 0.25, -36.21092220596807], [0.25, -15.823371093529493, 0.25, -81.61262492662549, 0.25, -54.04525151317883], [0.25, -13.05573674241071, 0.25, -93.81653065426364, 0.25, -80.30223678021903], [0.25, -12.90458689564326, 0.25, -89.96764818098872, 0.25, -98.75152364951535], [0.25, -18.760091855631536, 0.25, -73.6467963284404, 0.25, -98.30986216081168], [0.25, -25.97584716167966, 0.25, -56.75276688944329, 0.25, -68.41649139774384], [0.25, -28.653461670442532, 0.25, -45.27483305753587, 0.25, -48.82300895831666], [0.25, -23.937291439541443, 0.25, -53.07656345706691, 0.25, -44.97443544123866], [0.25, -17.752022062366724, 0.25, -64.87929808440613, 0.25, -64.5532452329881], [0.25, -15.183446191775563, 0.25, -75.69096396748041, 0.25, -85.87708365530003], [0.25, -20.050578466876388, 0.25, -83.48196610888007, 0.25, -95.54722311625679], [0.25, -25.990419617938734, 0.25, -77.37379215883688, 0.25, -78.9697910407696], [0.25, -26.81522043664995, 0.25, -68.833673226451, 0.25, -57.72641095623968], [0.25, -24.45366011878216, 0.25, -61.3790211019501, 0.25, -48.82181241603727], [0.25, -20.124589496390225, 0.25, -59.45757360059887, 0.25, -51.526977821680774], [0.25, -19.298016828255722, 0.25, -68.6006616188477, 0.25, -73.46606096521072], [0.25, -19.408499694697646, 0.25, -76.19953162882726, 0.25, -89.98834330720383], [0.25, -20.008645019402376, 0.25, -81.17121904599185, 0.25, -83.68435697958681], [0.25, -22.079711179496105, 0.25, -76.50808382129392, 0.25, -76.77784147114764], [0.25, -23.107385675894225, 0.25, -68.5841864385499, 0.25, -65.63842553186558], [0.25, -22.89835861063829, 0.25, -62.05371276877662, 0.25, -62.73154668716974], [0.25, -21.287126594230976, 0.25, -64.58815392874882, 0.25, -67.46768993813954], [0.25, -19.772964777661926, 0.25, -66.8598949585478, 0.25, -70.15826262269803], [0.25, -18.740741121670958, 0.25, -67.93773075218733, 0.25, -70.1031973922709], [0.25, -18.743123509243112, 0.25, -66.75385198000188, 0.25, -65.70847137503333], [0.25, -20.08214933619932, 0.25, -64.52050294479254, 0.25, -60.967785855465195], [0.25, -21.985730449628218, 0.25, -62.880464801607516, 0.25, -58.926723555120326], [0.25, -23.266591218683786, 0.25, -63.698927616426545, 0.25, -59.65153539972437], [0.25, -22.305331101720373, 0.25, -64.80659399520823, 0.25, -64.6442886111851], [0.25, -20.32528538194474, 0.25, -65.78964669023982, 0.25, -67.72717035514694], [0.25, -18.74981850674086, 0.25, -66.40666977280101, 0.25, -68.0025579177321], [0.25, -17.57791142207914, 0.25, -66.45731993233005, 0.25, -67.1834704482549], [0.25, -18.817593042589667, 0.25, -65.89841717995526, 0.25, -64.2904341945419], [0.25, -20.666778786571804, 0.25, -65.13542738588094, 0.25, -63.69082312613394], [0.25, -21.874191185112682, 0.25, -64.9418137032512, 0.25, -61.857708745639606], [0.25, -22.09413406277921, 0.25, -65.21494114526286, 0.25, -60.891913980450326], [0.25, -21.404736634737176, 0.25, -65.53298105558905, 0.25, -62.99269310748017], [0.25, -20.260809287523752, 0.25, -65.89686357983555, 0.25, -66.91180031687641], [0.25, -19.345667409753013, 0.25, -66.18796959923276, 0.25, -70.0470860843934], [0.25, -19.524392744597254, 0.25, -66.2744331692225, 0.25, -71.44277295943958], [0.25, -20.134148968538348, 0.25, -66.09044441459204, 0.25, -70.44953484681754], [0.25, -20.74421569802104, 0.25, -65.74497076722693, 0.25, -66.62814619032534], [0.25, -20.94325083607805, 0.25, -65.5160996242407, 0.25, -63.68305698266117], [0.25, -20.566539011458445, 0.25, -65.66321988268966, 0.25, -62.39160426291185], [0.25, -20.005762598567213, 0.25, -65.87707566932204, 0.25, -63.59666572704161], [0.25, -19.74571333181348, 0.25, -66.06709954106127, 0.25, -66.84890303064647], [0.25, -19.650075655528056, 0.25, -66.11343282637951, 0.25, -69.48968037127676], [0.25, -19.811890869562784, 0.25, -66.00058037785607, 0.25, -69.46058039150046]], "velocity8": [[0.10183331316810973, 0.25849282415538855, 0.1287660696560018, 0.9093433684557639, 0.02265286631321428, 0.7812765920346016], [0.06988058634544358, -3.5952136993403685, 0.0889961574688174, -0.43147461035582024, 0.02557020975707647, 6.722589088957626], [0.0245418614286024, 7.087432872085264, 0.06745401781540472, -9.492702588601475, 0.07035842847765966, 2.8985825496718656], [0.034295402836711314, 19.01180070226668, 0.05396321425232378, -10.813944744069467, 0.07804664339295472, 2.499143775401639], [0.02749915071564973, 15.783451729945178, 0.04317057140185903, -20.042105938557235, 0.062437314714363784, 0.627398089333262], [0.021999320572519784, 12.63785448211162, 0.03453645712148722, -17.72609705421901, 0.04994985177149103, -3.748082161300534], [0.01759945645801583, 10.110283585689297, 0.02762916569718978, -14.18087764337521, 0.039959881417192825, -2.9984657290404275], [0.014079565166412664, 3.085932699510132, 0.022103332557751824, 15.908995632239533, 0.03196790513375426, 17.152529429006517], [0.011263652133130131, -8.08065611642899, 0.01768266604620146, 20.800263369947757, 0.025574324107003412, 11.919407726766352], [0.009010921706504105, -10.85535879143669, 0.014146132836961168, 7.216782373725702, 0.02045945928560273, 2.3685153681962765], [0.007208737365203284, -4.421902124815286, 0.011316906269568935, 1.9350848449258584, 0.016367567428482187, 5.957847355545771], [0.005766989892162628, 1.7776253889060092, 0.009053525015655149, -3.62416654363882, 0.01309405394278575, 4.922770739678165], [0.004613591913730102, 8.036405562748334, 0.007242820012524119, -15.963777805350354, 0.0104752431542286, 7.614385672517756], [0.003690873530984082, 8.204478025804855, 0.0057942560100192955, -16.68958081265977, 0.008380194523382881, -17.834329307210766], [0.002952698824787266, 2.767634351118783, 0.004635404808015437, -12.203905727638155, 0.006704155618706305, -26.256985267040193], [0.002362159059829813, 0.15114984676745086, 0.0037083238464123494, 3.848882473274929, 0.005363324494965044, -18.449286869296323], [0.0018897272478638504, -5.855504959988277, 0.0029666590771298797, 16.32085185254832, 0.004290659595972035, 0.44166148870367206], [0.0015117817982910804, -7.215755306048125, 0.002373327261703904, 16.894029438997112, 0.003432527676777628, 29.893370763067836], [0.0012094254386328645, -2.6776145087628738, 0.0018986618093631232, 11.477933831907425, 0.0027460221414221026, 19.593482439427174], [0.0009675403509062917, 4.7161702309010884, 0.0015189294474904987, -7.80173039953104, 0.0021968177131376824, 3.848573517078003], [0.0007740322807250334, 6.18526937717472, 0.001215143557992399, -11.802734627339223, 0.001757454170510146, -19.578809791749435], [0.0006192258245800268, 2.568575870591161, 0.0009721148463939192, -10.811665883074287, 0.001405963336408117, -21.32383842231193], [0.0004953806596640214, -4.867132275100824, 0.0007776918771151354, -7.791002141399666, 0.0011247706691264936, -9.670139460956758], [0.00039630452773121717, -5.939841151062344, 0.0006221535016921083, 6.10817395004319, 0.0008998165353011949, 16.577432075487184], [0.00031704362218497377, -0.824800818711215, 0.0004977228013536867, 8.540118932385887, 0.000719853228240956, 21.243380084529925], [0.000253634897747979, 2.361560317867786, 0.00039817824108294935, 7.454652124500894, 0.0005758825825927648, 8.904598540202413], [0.0002029079181983832, 4.329070622391935, 0.0003185425928663595, 1.9214475013512329, 0.0004607060660742119, -2.705165405643504], [0.00016232633455870658, 0.8265726681345013, 0.00025483407429308764, -9.14308801824883, 0.00036856485285936954, -21.93908314352995], [0.00012986106764696525, -0.11048286644192273, 0.00020386725943447013, -7.598870009979569, 0.00029485188228749567, -16.522282341993122], [0.0001038888541175722, -0.600145324704731, 0.00016309380754757612, -4.971687417164592, 0.00023588150582999655, 6.30398632761702], [8.311108329405777e-05, -2.0710661600937286, 0.0001304750460380609, 4.6631352246979185, 0.00018870520466399726, 6.906515508439172], [6.648886663524621e-05, -1.0276744963981204, 0.00010438003683044874, 7.92389738274401, 0.00015096416373119783, 11.139415939282056], [5.319109330819697e-05, 0.2090270652559335, 8.350402946435899e-05, 6.530473669773284, 0.00012077133098495827, 2.906878844695843], [4.255287464655758e-05, 1.6112320164073133, 6.68032235714872e-05, -2.5344411599722014, 9.661706478796662e-05, -4.7361432509698], [3.404229971724607e-05, 1.5141618165690485, 5.344257885718976e-05, -2.271741029798977, 7.72936518303733e-05, -2.690572684558486], [2.7233839773796856e-05, 1.0322236559909697, 4.275406308575181e-05, -1.077835793639537, 6.183492146429864e-05, 0.05506523042712863], [2.1787071819037486e-05, -0.0023823875721556975, 3.420325046860145e-05, 1.183878772185458, 4.9467937171438915e-05, 4.394726017237577], [1.742965745522999e-05, -1.3390258269562048, 2.736260037488116e-05, 2.2333490352093435, 3.9574349737151136e-05, 4.740685519568135], [1.3943725964183992e-05, -1.9035811134288998, 2.189008029990493e-05, 1.6400381431850268, 3.165947978972091e-05, 2.041062300344869], [1.1154980771347195e-05, -1.2808607690555687, 1.7512064239923945e-05, -0.8184628148190263, 2.532758383177673e-05, -0.7248118446040375], [8.923984617077757e-06, 0.961260116963414, 1.4009651391939157e-05, -1.1076663787816914, 2.0262067065421386e-05, -4.992753211460734], [7.139187693662206e-06, 1.9800457197756303, 1.1207721113551326e-05, -0.9830526950315849, 1.6209653652337108e-05, -3.0828817439618406], [5.711350154929765e-06, 1.5754668752038816, 8.966176890841061e-06, -0.6170230825611851, 1.2967722921869687e-05, -0.2753875625851703], [4.5690801239438116e-06, 1.1719070846617188, 7.172941512672849e-06, -0.05065015952904345, 1.037417833749575e-05, 0.819087469477208], [3.6552640991550492e-06, -1.239681620510526, 5.73835321013828e-06, 0.5589027523747871, 8.2993426699966e-06, 2.8930362537129946], [2.9242112793240395e-06, -1.849185743982137, 4.5906825681106244e-06, 0.7629897940743098, 6.639474135997281e-06, 0.5996110684079566], [2.3393690234592316e-06, -1.2074123985408767, 3.6725460544884995e-06, 0.19361368262974327, 5.311579308797825e-06, 1.833114380494337], [1.8714952187673854e-06, -0.21994287766653048, 2.9380368435908e-06, -0.27312744201165684, 4.249263447038261e-06, 0.9657947651892771], [1.4971961750139083e-06, 0.6893974280420361, 2.35042947487264e-06, -0.31803991032618856, 3.399410757630609e-06, -2.1007791270298455], [1.1977569400111267e-06, 1.143927347213423, 1.880343579898112e-06, -0.36388252424650713, 2.719528606104487e-06, -3.9191072093962425], [9.582055520089015e-07, 0.9151418777707385, 1.5042748639184896e-06, -0.2911060193972057, 2.17562288488359e-06, -3.135285767516994], [7.665644416071212e-07, -0.17872533484424247, 1.2034198911347918e-06, -0.08646356998974852, 1.740498307906872e-06, -1.3956868750461782], [6.13251553285697e-07, -0.6097562239410925, 9.627359129078336e-07, 0.1839887546304668, 1.3923986463254978e-06, 0.9932381126220353], [4.906012426285577e-07, -0.6100667294826941, 7.701887303262669e-07, 0.34547364736510483, 1.1139189170603983e-06, 3.8213886564922004], [3.924809941028462e-07, -0.19903513805700795, 6.161509842610135e-07, 0.22887114298623473, 8.911351336483187e-07, 2.945089207664169], [3.13984795282277e-07, 0.3767118246196056, 4.929207874088108e-07, -0.14712025844896473, 7.12908106918655e-07, 1.2914527197493215], [2.5118783622582163e-07, 0.5607764128912339, 3.943366299270487e-07, -0.21385578663238047, 5.703264855349241e-07, -1.2050614641297661], [2.0095026898065732e-07, 0.26004926675373247, 3.15469303941639e-07, -0.1900238717392336, 4.5626118842793926e-07, -3.25223730360486], [1.6076021518452587e-07, 0.09563767628542257, 2.523754431533112e-07, -0.046333285318234774, 3.6500895074235144e-07, -2.640777340630289], [1.286081721476207e-07, -0.16181521403473015, 2.0190035452264896e-07, 0.11285244852344686, 2.9200716059388116e-07, 0.029099979776302076]], "position9": [[0.17385549414256174, -44.63595394730348, 0.2328909579953796, -80.8271516908604, 0.23556026172938316, -98.2228294398184], [0.25, -44.112672483985094, 0.25, -80.03336549340652, 0.25, -98.14885028646316], [0.25, -43.11130215816442, 0.25, -76.97311644357677, 0.25, -92.93343860062964], [0.25, -39.4983732816688, 0.25, -78.75929162392656, 0.25, -88.8890777702335], [0.25, -36.212989446944675, 0.25, -84.03703292258811, 0.25, -89.81026319441834], [0.25, -33.58468237916538, 0.25, -88.25922596151734, 0.25, -90.54721153376622], [0.25, -31.317151151542568, 0.25, -89.45831793414973, 0.25, -88.15036603804276], [0.25, -28.103609028138532, 0.25, -70.21079188110971, 0.25, -67.7499314842537], [0.25, -24.25738322784744, 0.25, -56.081962448812945, 0.25, -59.084032788822284], [0.25, -19.93002982727555, 0.25, -44.88863743737361, 0.25, -43.85488546583362], [0.25, -16.468147106818037, 0.25, -35.93397742822214, 0.25, -31.671567607442682], [0.25, -14.582061992624768, 0.25, -35.139027552325544, 0.25, -27.279468210925195], [0.25, -18.103563358840518, 0.25, -41.307077632149515, 0.25, -40.312648211321395], [0.25, -21.480109201084595, 0.25, -48.731046077798354, 0.25, -52.36924989268336], [0.25, -23.73090089331285, 0.25, -53.35215444863036, 0.25, -57.97076094708015], [0.25, -23.64670688449755, 0.25, -60.527632105374046, 0.25, -63.43453080289747], [0.25, -21.019984284129134, 0.25, -65.57937940115065, 0.25, -55.03497483603783], [0.25, -18.34132274930398, 0.25, -64.00437605982025, 0.25, -43.904348316343565], [0.25, -17.81555963398996, 0.25, -57.37983083572497, 0.25, -34.9686719929951], [0.25, -18.356764358650484, 0.25, -37.02068752378331, 0.25, -33.05697078814163], [0.25, -18.990783689527795, 0.25, -27.209243864228945, 0.25, -43.907803737372944], [0.25, -19.868205875323426, 0.25, -34.95282372114626, 0.25, -52.15653981532132], [0.25, -20.5938574829027, 0.25, -49.374320194947856, 0.25, -55.34540502842929], [0.25, -20.429016182597454, 0.25, -57.31351445254986, 0.25, -53.268779303566646], [0.25, -20.27973048724403, 0.25, -62.47401510302059, 0.25, -51.36383177850614], [0.25, -20.1932125997056, 0.25, -67.03231022821521, 0.25, -55.4928388069947], [0.25, -20.191021161722883, 0.25, -66.70444651170985, 0.25, -59.91222849945849], [0.25, -20.356196036521617, 0.25, -62.52751574249942, 0.25, -60.291011904689924], [0.25, -20.488335936360603, 0.25, -59.185971127131076, 0.25, -60.59403862887507], [0.25, -20.553761814539317, 0.25, -58.68008742901844, 0.25, -60.99733441016332], [0.25, -20.538017312447398, 0.25, -61.345214067481386, 0.25, -61.587634998595554], [0.25, -20.399028601092837, 0.25, -65.02065095113963, 0.25, -61.29940085170465], [0.25, -20.300263461917602, 0.25, -68.2447633854845, 0.25, -61.20741849019876], [0.25, -20.305112198262194, 0.25, -69.13466574610473, 0.25, -61.35746371428484], [0.25, -20.37178388495865, 0.25, -65.81138836887581, 0.25, -61.560312537026334], [0.25, -20.425121234315814, 0.25, -63.152766467092675, 0.25, -61.72259159521953], [0.25, -20.424012909635678, 0.25, -62.19136886485633, 0.25, -61.80426002488531], [0.25, -20.379657343829116, 0.25, -62.34995776971508, 0.25, -61.706799456945596], [0.25, -20.341399589274644, 0.25, -65.36271015269436, 0.25, -61.494943686295166], [0.25, -20.31079338563107, 0.25, -67.77291205907778, 0.25, -61.32545906977482], [0.25, -20.302818351813286, 0.25, -68.26727055422673, 0.25, -61.31861539132252], [0.25, -20.333481003104453, 0.25, -66.15802514182249, 0.25, -61.44199656457161], [0.25, -20.365471685404376, 0.25, -64.07463204039138, 0.25, -61.55012039309656], [0.25, -20.389023244620063, 0.25, -63.34251682966338, 0.25, -61.62067302564073], [0.25, -20.361987407753798, 0.25, -63.98960574391084, 0.25, -61.615585465881345], [0.25, -20.32368221030386, 0.25, -65.92452874087834, 0.25, -61.53976725409943], [0.25, -20.30096486782709, 0.25, -67.22426238983805, 0.25, -61.465701154090986], [0.25, -20.30550401194169, 0.25, -66.33411333236883, 0.25, -61.420606661197375], [0.25, -20.338627088930913, 0.25, -65.3840679164409, 0.25, -61.421103351722444], [0.25, -20.369677699514664, 0.25, -64.80710794448787, 0.25, -61.41582675130928], [0.25, -20.316829529520586, 0.25, -64.50487247502569, 0.25, -62.457206424768856], [0.25, -20.27641272050506, 0.25, -64.9649119183481, 0.25, -63.5137260320605], [0.25, -20.236276690333906, 0.25, -65.84300095941109, 0.25, -64.62855294061364], [0.25, -20.220419029851374, 0.25, -66.1338841049623, 0.25, -65.2553853846591], [0.25, -20.242201095136732, 0.25, -65.84789244614234, 0.25, -66.13657483456], [0.25, -20.28462299836373, 0.25, -65.0766447411579, 0.25, -66.36928473094424], [0.25, -20.310781150866127, 0.25, -64.80379131853225, 0.25, -65.17803347152685], [0.25, -20.29880701562003, 0.25, -64.81942077617235, 0.25, -64.21395517307131], [0.25, -20.26927436458786, 0.25, -65.17122416163515, 0.25, -64.59270733325049], [0.25, -20.241835831620193, 0.25, -65.4581719503568, 0.25, -66.02906121095383]], "velocity9": [[0.17608896205899582, 0.6541018291479755, 0.8276499100076001, 0.9922327468173626, 0.8812265593635954, 0.09247394169405176], [0.14087116964719668, 0.5232814633183804, 0.6621199280060801, 0.7937861974538901, 0.7049812474908763, 0.07397915335524141], [0.11269693571775735, 1.0013703258206745, 0.5296959424048641, 3.0602490498297454, 0.5639849979927011, 5.215411685833509], [0.09015754857420588, 3.6129288764956238, 0.4237567539238913, -1.7861751803497827, 0.4511879983941609, 4.044360830396139], [0.07212603885936471, 3.285383834724122, 0.33900540313911304, -5.277741298661548, 0.36095039871532875, -0.9211854241848361], [0.05770083108749177, 2.628307067779298, 0.27120432251129045, -4.222193038929238, 0.288760318972263, -0.7369483393478689], [0.04616066486999342, 2.2675312276228117, 0.21696345800903238, -1.1990919726323952, 0.23100825517781043, 2.3968454957234497], [0.03692853189599474, 3.213542123404037, 0.1735707664072259, 19.247526053040023, 0.18480660414224837, 20.40043455378906], [0.029542825516795792, 3.84622580029109, 0.13885661312578074, 14.12882943229677, 0.1478452833137987, 8.665898695431412], [0.023634260413436636, 4.327353400571891, 0.1110852905006246, 11.193325011439336, 0.11827622665103897, 15.229147322988668], [0.01890740833074931, 3.461882720457513, 0.08886823240049968, 8.95466000915147, 0.09462098132083119, 12.183317858390936], [0.01512592666459945, 1.8860851141932702, 0.07109458592039974, 0.7949498758965975, 0.07569678505666495, 4.3920993965174855], [0.01210074133167956, -3.52150136621575, 0.0568756687363198, -6.168050079823968, 0.060557428045331964, -13.0331800003962], [0.009680593065343648, -3.376545842244077, 0.045500534989055846, -7.423968445648843, 0.04844594243626557, -12.056601681361963], [0.007744474452274919, -2.250791692228256, 0.036400427991244676, -4.621108370832007, 0.03875675394901246, -5.601511054396798], [0.006195579561819936, 0.08419400881530037, 0.02912034239299574, -7.175477656743687, 0.031005403159209965, -5.463769855817321], [0.004956463649455949, 2.6267226003684163, 0.023296273914396592, -5.051747295776593, 0.024804322527367972, 8.399555966859635], [0.003965170919564759, 2.678661534825153, 0.018637019131517274, 1.5750033413304076, 0.01984345802189438, 11.130626519694268], [0.0031721367356518076, 0.5257631153140215, 0.01490961530521382, 6.624545224095279, 0.015874766417515503, 8.935676323348465], [0.0025377093885214463, -0.5412047246605247, 0.011927692244171057, 20.359143311941658, 0.012699813134012403, 1.9117012048534638], [0.002030167510817157, -0.6340193308773127, 0.009542153795336846, 9.811443659554365, 0.010159850507209923, -10.850832949231311], [0.0016241340086537257, -0.877422185795629, 0.007633723036269477, -7.7435798569173135, 0.008127880405767939, -8.24873607794837], [0.0012993072069229807, -0.7256516075792714, 0.0061069784290155825, -14.421496473801596, 0.0065023043246143514, -3.188865213107974], [0.0010394457655383846, 0.16484130030524569, 0.004885582743212467, -7.939194257602004, 0.005201843459691481, 2.0766257248626414], [0.0008315566124307077, 0.14928569535342298, 0.003908466194569973, -5.1605006504707305, 0.004161474767753185, 1.9049475250605064], [0.0006652452899445663, 0.08651788753842957, 0.0031267729556559787, -4.558295125194617, 0.003329179814202548, -4.12900702848856], [0.000532196231955653, 0.00219143798271732, 0.0025014183645247832, 0.3278637165053586, 0.0026633438513620385, -4.419389692463794], [0.0004257569855645224, -0.16517487479873189, 0.002001134691619827, 4.176930769210429, 0.002130675081089631, -0.3787834052314307], [0.00034060558845161795, -0.13213989983898553, 0.0016009077532958616, 3.3415446153683437, 0.0017045400648717048, -0.3030267241851446], [0.0002724844707612944, -0.06542587817871579, 0.0012807262026366894, 0.5058836981126318, 0.001363632051897364, -0.4032957812882536], [0.00021798757660903553, 0.015744502091920725, 0.0010245809621093516, -2.665126638462947, 0.0010909056415178912, -0.5903005884322354], [0.00017439006128722843, 0.138988711354561, 0.0008196647696874813, -3.6754368836582474, 0.000872724513214313, 0.28823414689090787], [0.00013951204902978276, 0.09876513917523573, 0.000655731815749985, -3.2241124343448746, 0.0006981796105714504, 0.09198236150588454], [0.00011160963922382621, -0.004848736344591549, 0.000524585452599988, -0.8899023606202333, 0.0005585436884571604, -0.1500452240860779], [8.928771137906098e-05, -0.06667168669645547, 0.00041966836207999044, 3.3232773772289237, 0.00044683495076572837, -0.20284882274149346], [7.143016910324879e-05, -0.05333734935716438, 0.0003357346896639924, 2.658621901783139, 0.00035746796061258274, -0.16227905819319477], [5.7144135282599034e-05, 0.0011083246801370308, 0.00026858775173119393, 0.9613976022363457, 0.0002859743684900662, -0.08166842966578278], [4.571530822607923e-05, 0.044355565806561845, 0.00021487020138495516, -0.15858890485875218, 0.00022877949479205295, 0.09746056793971494], [3.657224658086338e-05, 0.03825775455447086, 0.00017189616110796415, -3.01275238297928, 0.00018302359583364237, 0.21185577065042946], [2.9257797264690706e-05, 0.03060620364357669, 0.00013751692888637132, -2.410201906383424, 0.0001464188766669139, 0.16948461652034358], [2.3406237811752566e-05, 0.007975033817782532, 0.00011001354310909706, -0.4943584951489371, 0.00011713510133353112, 0.006843678452304727], [1.8724990249402055e-05, -0.030662651291164866, 8.801083448727765e-05, 2.109245412404234, 9.37080810668249e-05, -0.12338117324909424], [1.4979992199521645e-05, -0.03199068229992406, 7.040866758982212e-05, 2.0833931014311156, 7.496646485345992e-05, -0.10812382852495026], [1.1983993759617317e-05, -0.023551559215686968, 5.63269340718577e-05, 0.7321152107279959, 5.9973171882767944e-05, -0.07055263254416096], [9.587195007693854e-06, 0.027035836866263135, 4.506154725748616e-05, -0.647088914247463, 4.7978537506214356e-05, 0.005087559759380723], [7.669756006155084e-06, 0.03830519744993716, 3.604923780598893e-05, -1.9349229969675021, 3.838283000497149e-05, 0.075818211781915], [6.135804804924067e-06, 0.022717342476769816, 2.8839390244791146e-05, -1.2997336489596958, 3.0706264003977195e-05, 0.0740661000084426], [4.908643843939254e-06, -0.004539144114598607, 2.3071512195832917e-05, 0.8901490574692124, 2.4565011203181757e-05, 0.04509449289361187], [3.926915075151404e-06, -0.033123076989224606, 1.8457209756666334e-05, 0.950045415927931, 1.9652008962545408e-05, -0.0004966905250669007], [3.1415320601211233e-06, -0.031050610583749513, 1.4765767805333068e-05, 0.5769599719530267, 1.5721607170036326e-05, 0.0052766004131591365], [2.5132256480968987e-06, 0.052848169994077696, 1.1812614244266454e-05, 0.302235469462175, 1.257728573602906e-05, -1.0413796734595748], [2.010580518477519e-06, 0.04041680901552458, 9.450091395413164e-06, -0.46003944332239904, 1.006182858882325e-05, -1.0565196072916379], [1.6084644147820153e-06, 0.04013603017115429, 7.560073116330531e-06, -0.8780890410629986, 8.0494628710586e-06, -1.114826908553148], [1.2867715318256124e-06, 0.015857660482530702, 6.048058493064425e-06, -0.2908831455512189, 6.4395702968468804e-06, -0.6268324440454639], [1.02941722546049e-06, -0.021782065285355784, 4.838446794451541e-06, 0.28599165881996225, 5.151656237477504e-06, -0.8811894499008828], [8.235337803683921e-07, -0.04242190322699649, 3.870757435561233e-06, 0.7712477049844334, 4.121324989982004e-06, -0.2327098963842517], [6.588270242947137e-07, -0.026158152502395664, 3.096605948448987e-06, 0.27285342262565326, 3.2970599919856033e-06, 1.1912512594173994], [5.27061619435771e-07, 0.011974135246094695, 2.4772847587591897e-06, -0.015629457640098543, 2.637647993588483e-06, 0.9640782984555272], [4.2164929554861684e-07, 0.0295326510321689, 1.981827807007352e-06, -0.35180338546280404, 2.1101183948707862e-06, -0.3787521601791747], [3.373194364388935e-07, 0.027438532967669557, 1.5854622456058815e-06, -0.286947788721648, 1.688094715896629e-06, -1.4363538777033464]], "position10": [[0.035983602182968005, -65.67633261325659, 0.23462543327271052, -41.558273492760414, 0.1792605471388058, -21.051343073611307], [0.25, -65.70955704865251, 0.25, -21.9410053987897, 0.25, -15.650799172026058], [0.25, -65.81179586885673, 0.25, -1.5032247110469648, 0.25, -3.821565406341737], [0.25, -65.89711168765614, 0.25, 0.0, 0.25, 0.0], [0.25, -65.95379202557429, 0.16833475429584543, -5.032085764571788, 0.25, 0.0], [0.25, -65.99647727472258, 0.11273081304349061, -9.655395732995878, 0.25, 0.0], [0.25, -66.02053065894412, 0.13041358979825088, -11.206555335253038, 0.25, 0.0], [0.25, -66.00327638543021, 0.18944859794555183, -7.835139723293295, 0.25, 0.0], [0.25, -65.9873256071656, 0.23688697990292598, -5.258610995737225, 0.25, 0.0], [0.25, -65.9554867510346, 0.24809782588900373, -5.355919761137089, 0.25, -0.34707524529781075], [0.25, -65.93461582145945, 0.2475946805217513, -6.901953894781233, 0.25, -0.524056949465736], [0.25, -65.76858937383125, 0.2127848501562201, -9.011570015780766, 0.25, -0.6126501658379053], [0.25, -65.6502466539468, 0.18510397453372793, -10.396484887156323, 0.25, -0.6163777060935844], [0.25, -65.63054584230527, 0.18362633313749158, -9.817334401355804, 0.25, -0.32807232859187874], [0.25, -65.74450972259609, 0.20056609870197406, -8.995694519085056, 0.25, -0.16861554796818834], [0.25, -65.88212154910205, 0.2175683845148041, -8.157758291858428, 0.25, -0.08444595350962052], [0.25, -65.97845273163132, 0.2266713747968454, -7.625558319094662, 0.25, -0.029500320428022787], [0.25, -65.97243511130665, 0.22850247881573882, -7.5714612686024765, 0.25, -0.3397693455503548], [0.25, -65.88584340489183, 0.216727005921914, -7.999563795628702, 0.25, -0.6882091408207013], [0.25, -65.742016238099, 0.20503080442366164, -8.95422267661487, 0.25, -0.6848983968584308], [0.25, -65.68127205336836, 0.1982574236752237, -9.519132628651212, 0.25, -0.4426929054317337], [0.25, -65.76311802178707, 0.20030582466426508, -9.502336734252426, 0.25, -0.12473435438493652], [0.25, -65.9135292149857, 0.21390118153446666, -9.002015008089696, 0.25, 0.0], [0.25, -66.0334980517584, 0.2239130020424644, -7.7319342533875055, 0.25, 0.0], [0.25, -66.07824749890435, 0.2190337681418108, -6.799928947537281, 0.25, 0.0], [0.25, -66.03128931519588, 0.21103499051964691, -6.8687793257873215, 0.25, 0.0], [0.25, -65.99321324707793, 0.2044701315876426, -6.819234110581308, 0.25, 0.0], [0.25, -65.97496140424552, 0.2029549232783407, -6.60909763481781, 0.25, 0.0], [0.25, -65.97920203637194, 0.20401621405690293, -6.409486257530419, 0.25, 0.0], [0.25, -66.00251541062111, 0.20900135591082844, -6.356670762897241, 0.25, 0.0], [0.25, -66.02063165366538, 0.2133554201722284, -6.550185254594945, 0.25, 0.0], [0.25, -66.02894981459252, 0.21593986638773274, -6.7526956980082335, 0.25, 0.0], [0.25, -66.09084894077729, 0.21506314283803452, -6.865632626418897, 0.25, -0.02113928751600978], [0.25, -66.1874334633936, 0.2107651341654469, -6.672456887678576, 0.25, -0.04638753463032319], [0.25, -67.77255893564856, 0.2068498689239935, -5.827428834086486, 0.25, -0.06643387631719905], [0.25, -68.88288740951045, 0.20777009680768774, -5.450978018617701, 0.25, -0.08421713825233088], [0.25, -68.94895927415823, 0.21024957236191646, -5.2288175427396375, 0.25, -0.08674151255454846], [0.25, -69.66143746976493, 0.21162640144576247, -4.176596668620769, 0.25, -0.050932006268724815], [0.25, -71.57827056503794, 0.21115271843532, -2.4231439664699974, 0.25, -0.0399506383580284], [0.25, -71.82387340636964, 0.21005457126716381, -0.8445516070758661, 0.25, -0.0466977842621752], [0.25, -70.88126558988893, 0.2088780238276509, 0.0, 0.25, -0.07763277708991025], [0.25, -69.36760464750662, 0.20860754840039875, -3.015065222004213, 0.25, -0.076482906346776], [0.25, -68.91209877747241, 0.20873084332444172, -4.708210360110462, 0.25, -0.0655449332192232], [0.25, -69.79766437191697, 0.20884831256939204, -5.508624470528655, 0.25, -0.03788219828220846], [0.25, -70.7473594058132, 0.2089604221244265, -2.8734171908577597, 0.25, -0.009066796874736952], [0.25, -71.25667359794825, 0.2088983562071675, -0.24056415337590797, 0.25, -0.024100813919450154], [0.25, -70.5814443051367, 0.20886861228939135, 0.0, 0.25, -0.06522952320464795], [0.25, -69.88506111693533, 0.20887347290832672, -0.3224702229506195, 0.25, -0.1047094199468013], [0.25, -70.25745574033982, 0.208979720354823, -1.9810169788209027, 0.25, -0.10312906848653791], [0.25, -71.10168978542008, 0.20912803203575792, -3.0711143456472145, 0.25, -0.06062836660349469], [0.25, -71.76709570269891, 0.20937789870666873, -3.730370367388715, 0.25, -0.048274739365647606], [0.25, -71.23830917215005, 0.20959469450093038, -2.0330533843449494, 0.25, -0.042697314180048414], [0.25, -70.85790699811734, 0.20970367589251587, -0.2575421011926238, 0.25, -0.03638320166818327], [0.25, -70.613697698115, 0.20970940021990406, -0.3230001052562903, 0.25, -0.024694719324816608], [0.25, -70.96970777489915, 0.20963676350345625, -0.984062450623036, 0.25, -0.022467591696612957], [0.25, -71.47563513068255, 0.20943298979867414, -1.9627809226543849, 0.25, -0.020718530854143706], [0.25, -71.85375030286166, 0.20936733137408048, -2.7258285694831086, 0.25, -0.013562306588774322], [0.25, -71.74575678408718, 0.2094557344089555, -2.3121350353914107, 0.25, -0.011633799027690246], [0.25, -71.33543737511413, 0.20960037554442587, -1.45993377821311, 0.25, -0.013130845857901289], [0.25, -71.11787379700927, 0.20968868349433312, -0.6026974089883327, 0.25, -0.013383389041535288]], "velocity10": [[0.34341778348381535, 0.03936013959643647, 0.3246661733516468, 0.006166107192511983, 0.9285135145756079, 0.9885059462290473], [0.3356820969113692, -0.033224435395923325, 0.2138775955737902, 19.617268093970715, 0.7481317832093756, 5.400543901585248], [0.22864521493618392, -0.10223882020421586, 0.11749067475762034, 20.437780687742734, 0.5965932860821728, 11.829233765684322], [0.1434171126241725, -0.08531581879940724, 0.0030350093513892284, 12.253511848119981, 0.4768103832514917, 7.585032524085946], [0.04530725954168241, -0.05668033791814844, -0.08166524570415455, -5.032085764571788, 0.37610207230103676, 2.5153643248102906], [0.03624580763334593, -0.04268524914829434, -0.05560394125235482, -4.623309968424091, 0.30088165784082943, 1.7657787882509772], [0.028996646106676745, -0.024053384221548808, 0.017682776754760272, -1.5511596022571599, 0.24070532627266356, 0.9445372141581253], [0.023197316885341396, 0.01725427351391954, 0.05903500814730095, 3.3714156119597427, 0.19256426101813084, 0.6514708018215962], [0.018557853508273117, 0.015950778264604597, 0.04743838195737416, 2.5765287275560707, 0.1540514088145047, 0.22696744463775553], [0.014846282806618495, 0.0318388561309987, 0.011210845986077748, -0.09730876539986377, 0.12324112705160375, -0.34707524529781075], [0.011877026245294797, 0.0208709295751534, -0.0005031453672524277, -1.5460341336441443, 0.09859290164128301, -0.17698170416792522], [0.00950162099623584, 0.1660264476281912, -0.034809830365531196, -2.109616120999534, 0.07887432131302641, -0.08859321637216933], [0.007601296796988672, 0.11834271988444937, -0.027680875622492163, -1.3849148713755577, 0.06309945705042112, -0.0037275402556790627], [0.0060810374375909375, 0.019700811641528773, -0.0014776413962363606, 0.5791504858005191, 0.0504795656403369, 0.2883053775017057], [0.004864829950072751, -0.11396388029082098, 0.01693976556448248, 0.8216398822707482, 0.040383652512269524, 0.1594567806236904], [0.0038918639600582007, -0.13761182650596596, 0.017002285812830017, 0.8379362272266273, 0.03230692200981562, 0.08416959445856782], [0.0031134911680465605, -0.09633118252926616, 0.009102990282041302, 0.5321999727637671, 0.0258455376078525, 0.05494563308159773], [0.0024907929344372484, 0.006017620324667468, 0.0018311040188934238, 0.0540970504921853, 0.020676430086282, -0.310269025122332], [0.001992634347549799, 0.08659170641482104, -0.01177547289382482, -0.42810252702622564, 0.016541144069025602, -0.34843979527034646], [0.0015941074780398393, 0.14382716679283858, -0.011696201498252339, -0.9546588809861684, 0.013232915255220482, 0.003310743962270518], [0.0012752859824318714, 0.06074418473064398, -0.006773380748437945, -0.5649099520363408, 0.010586332204176386, 0.24220549142669712], [0.0010202287859454972, -0.08184596841870274, 0.002048400989041384, 0.016795894398786926, 0.008469065763341109, 0.31795855104679716], [0.0008161830287563978, -0.1504111931986411, 0.013595356870201579, 0.5003217261627293, 0.006775252610672887, 0.1935732618595563], [0.0006529464230051183, -0.11996883677270125, 0.010011820507997723, 1.2700807547021902, 0.00542020208853831, 0.15485860948764507], [0.0005223571384040947, -0.04474944714595227, -0.004879233900653601, 0.9320053058502241, 0.004336161670830649, 0.12388688759011607], [0.0004178857107232758, 0.046958183708473496, -0.007998777622163899, -0.06885037825004067, 0.003468929336664519, 0.09910951007209286], [0.00033430856857862067, 0.038076068117940655, -0.006564858932004324, 0.049545215206013495, 0.0027751434693316156, 0.07928760805767429], [0.0002674468548628965, 0.018251842832412105, -0.001515208309301901, 0.21013647576349817, 0.0022201147754652927, 0.06343008644613944], [0.00021395748389031722, -0.0042406321264280376, 0.001061290778562248, 0.19961137728739126, 0.0017760918203722342, 0.050744069156911556], [0.00017116598711225379, -0.02331337424916321, 0.004985141853925507, 0.05281549463317779, 0.0014208734562977873, 0.040595255325529246], [0.00013693278968980303, -0.01811624304425714, 0.004354064261399954, -0.19351449169770463, 0.0011366987650382298, 0.0324762042604234], [0.00010954623175184243, -0.008318160927147314, 0.002584446215504344, -0.20251044341328894, 0.0009093590120305839, 0.02598096340833872], [8.763698540147395e-05, -0.061899126184774805, -0.0008767235496982312, -0.11293692841066363, 0.0007274872096244672, -0.02113928751600978], [7.010958832117916e-05, -0.09658452261630725, -0.0042980086725876296, 0.1931757387403203, 0.0005819897676995737, -0.025248247114313407], [5.608767065694333e-05, -1.5851254722549533, -0.003915265241453378, 0.8450280535920898, 0.00046559181415965897, -0.02004634168687585], [4.4870136525554665e-05, -1.110328473861884, 0.0009202278836942261, 0.3764508154687855, 0.0003724734513277272, -0.01778326193513182], [3.5896109220443734e-05, -0.066071864647784, 0.0024794755542287186, 0.22216047587806342, 0.00029797876106218177, -0.0025243743022175867], [2.8716887376354988e-05, -0.7124781956067073, 0.0013768290838460022, 1.0522208741188679, 0.00023838300884974542, 0.03580950628582364], [2.297350990108399e-05, -1.9168330952730073, -0.0004736830104424761, 1.753452702150772, 0.00019070640707979634, 0.010981367910696411], [1.8378807920867193e-05, -0.24560284133169746, -0.001098147168156176, 1.5785923593941313, 0.0001525651256638371, -0.006747145904146796], [1.4703046336693756e-05, 0.9426078164807169, -0.0011765474395129165, 1.2091874502617275, 0.00012205210053106968, -0.030934992827735045], [1.1762437069355006e-05, 1.5136609423822946, -0.0002704754272521526, -3.015065222004213, 9.764168042485575e-05, 0.0011498707431342424], [9.409949655484005e-06, 0.4555058700342134, 0.0001232949240429701, -1.6931451381062488, 7.811334433988461e-05, 0.010937973127552809], [7.527959724387205e-06, -0.8855655944445586, 0.00011746924495031444, -0.8004141104181941, 6.249067547190769e-05, 0.027662734937014738], [6.022367779509764e-06, -0.9496950338962366, 0.00011210955503447383, 2.6352072796708956, 4.999254037752615e-05, 0.028815401407471505], [4.817894223607811e-06, -0.5093141921350445, -6.206591725900308e-05, 2.6328530374818517, 3.9994032302020925e-05, -0.015034017044713202], [3.854315378886249e-06, 0.675229292811546, -2.974391777615272e-05, 1.496571236799806, 3.1995225841616744e-05, -0.0411287092851978], [3.0834523031089993e-06, 0.6963831882013621, 4.860618935379542e-06, -0.3224702229506195, 2.5596180673293397e-05, -0.03947989674215336], [2.4667618424871995e-06, -0.37239462340448515, 0.00010624744649628787, -1.658546755870283, 2.047694453863472e-05, 0.001580351460263394], [1.9734094739897597e-06, -0.8442340450802626, 0.00014831168093490784, -1.0900973668263119, 1.6381555630907777e-05, 0.042500701883043224], [1.5787275791918079e-06, -0.665405917278828, 0.0002498666709108219, -0.6592560217415008, 1.3105244504726223e-05, 0.012353627237847085], [1.2629820633534464e-06, 0.5287865305488513, 0.000216795794261651, 1.6973169830437658, 1.0484195603780979e-05, 0.005577425185599193], [1.0103856506827572e-06, 0.38040217403270726, 0.00010898139158548907, 1.7755112831523256, 8.387356483024784e-06, 0.006314112511865145], [8.083085205462057e-07, 0.24420930000234264, 5.72432738818354e-06, -0.06545800406366653, 6.709885186419827e-06, 0.011688482343366663], [6.466468164369647e-07, -0.35601007678414226, -7.263671644781828e-05, -0.6610623453667457, 5.367908149135862e-06, 0.002227127628203653], [5.173174531495717e-07, -0.5059273557833982, -0.00020377370478210987, -0.9787184720313489, 4.29432651930869e-06, 0.0017490608424692525], [4.138539625196574e-07, -0.37811517217910334, -6.565842459365769e-05, -0.7630476468287238, 3.435461215446952e-06, 0.007156224265369384], [3.3108317001572594e-07, 0.10799351877447144, 8.840303487502385e-05, 0.41369353409169796, 2.7483689723575617e-06, 0.001928507561084077], [2.6486653601258076e-07, 0.4103194089730503, 0.00014464113547035652, 0.8522012571783006, 2.1986951778860494e-06, -0.0014970468302110428], [2.1189322881006463e-07, 0.21756357810486449, 8.830794990724178e-05, 0.8572363692247774, 1.7589561423088396e-06, -0.0002525431836340004]], "position11": [[0.03074364652229114, -5.039830334297221, 0.04068832280056495, -58.18902288818546, 0.07598767181581417, -9.354334693734543], [0.13261844021742167, -4.876603319314377, 0.25, -58.094158540245935, 0.25, -9.29089698378421], [0.11983280242802932, -4.763678404556445, 0.25, -58.11541469853806, 0.25, -9.311895346043853], [0.04840497768343023, -4.865490836020749, 0.25, -58.16795143714376, 0.20661171191189703, -9.37637139541474], [0.0, -5.05069239672282, 0.25, -58.217456077257935, 0.015321400082051462, -9.416941448133713], [0.0, -5.194351618019326, 0.19039880706243126, -58.23435261840627, 0.0, -9.391428628919613], [0.011250414962042946, -5.160275651409266, 0.0, -58.21123125280565, 0.0, -9.333058611660414], [0.036600471906288554, -5.008598149941766, 0.0, -58.18295241144667, 0.03362282589026271, -9.301966341157577], [0.05107314720965796, -4.905091134474706, 0.0, -58.16603410708503, 0.08105224971858391, -9.337410830300485], [0.05310746227527092, -4.9247881919983705, 0.0, -58.170527765958006, 0.11761776692378405, -9.372131531464337], [0.03653607965164478, -5.017332486229098, 0.0016242401619084648, -58.188910681019145, 0.11701381688626904, -9.386199026521842], [0.026607932497910464, -4.459332963889335, 0.017475873810729636, -58.5528971522582, 0.09552327962440749, -8.744219225451896], [0.022705323742868263, -4.241257658739151, 0.038294986278180065, -58.49474229746053, 0.06924461170070395, -8.805269157231953], [0.0195832367388345, -4.066797414619004, 0.05495027625214041, -58.4482184136224, 0.04822167736174112, -8.854109102655999], [0.01798860509656946, -4.079380549281347, 0.062484764219706175, -58.458856768002136, 0.04401005292916714, -8.882465442175215], [0.02756837151959463, -3.9800679249951902, 0.04842175925010417, -59.283333399354454, 0.0533381591936819, -8.8706956399282], [0.03753868248242044, -3.591734822228477, 0.02175411109172127, -59.93060390690125, 0.04591342153164854, -8.751459809879009], [0.053381948289475276, -3.5688337416653506, 0.004537765506582567, -60.076188150530314, 0.03167865469477889, -8.555886590888196], [0.06228517522313767, -3.278142362037765, 0.009868865049086371, -59.7932299101718, 0.027389677132924464, -8.3829026637946], [0.0646063236722537, -3.5426217686058923, 0.03608120118131794, -59.245942535597344, 0.029584376572272048, -8.248028446715045], [0.04948569566687568, -3.9943319747305264, 0.05128979812538711, -58.57437530256929, 0.03805618510153534, -8.21241514143198], [0.02426533596176783, -3.9929177493066645, 0.046125021113272074, -58.275347941360344, 0.05924343114279379, -8.23181948687135], [0.007502576755377664, -3.6671666918198254, 0.03145468485855984, -59.026468583008345, 0.05547273019670773, -8.451167384560971], [0.038980306546772925, -3.5891677893666145, 0.018865303136297553, -59.50286232998365, 0.04379632265546613, -8.609331200315765], [0.06251239676368069, -3.638665728235055, 0.015402722435424196, -59.59039613244677, 0.035133807746372876, -8.821862917481896], [0.07202314894711744, -3.5870192965209826, 0.024306886248362004, -59.32118860568654, 0.03082320844560852, -8.71350441895069], [0.07037654266803973, -3.544697580701035, 0.03362494539142324, -58.717602195921316, 0.030730651191451474, -8.434676529515428], [0.04293028348244132, -3.593969548002183, 0.03721562206400059, -58.57313148882606, 0.04947387809409472, -8.2038976851149], [0.014685594571082126, -2.9913733256702066, 0.030470685348087674, -58.534221067352135, 0.06501941838400951, -8.12714989089349], [0.0, -2.4633801280954453, 0.026454193748945608, -58.96022029775949, 0.06007358783140224, -8.276446107981615], [0.01944882680125022, -1.994706889746999, 0.024782994441586575, -59.29835788485913, 0.042358300279522934, -8.442267021586886], [0.04740679652353523, -1.9865467240619976, 0.02894742646172331, -59.57566744353751, 0.01518398657659276, -8.7663383723725], [0.060343540819733435, -3.121241908160002, 0.03445882925440903, -59.64762347154554, 0.012601115741036298, -8.778641174587172], [0.06840551903535468, -3.930762599265585, 0.032487705954201564, -59.76966193083674, 0.010470089707174892, -8.575391461053117], [0.06146306297464125, -3.971669353263265, 0.029888271976202876, -59.765108867779674, 0.009083907467613643, -8.389084807767214], [0.04457433964915778, -3.2877565937743776, 0.026686519629086608, -59.69965890915637, 0.006516652148987597, -8.4626703172519], [0.03449969221147635, -2.42102118241387, 0.021921520042369226, -59.67537052718368, 0.009272156757362534, -8.578081146689941], [0.04310033246249129, -1.0634131673604594, 0.027695493793674697, -59.6602053906036, 0.01233305076332636, -8.709904693259926], [0.05313338817885767, -0.3133670678652787, 0.033409120681618706, -59.6471042974087, 0.0073427995272320684, -8.64270448766339], [0.05741598960973917, -0.12246530701739056, 0.03405469421062681, -59.65898059687432, 0.0017803555283124215, -8.530227110970596], [0.05731728163833965, -0.24102859024712558, 0.03317989081718078, -59.68068214142744, 0.0, -8.350838627628574], [0.04854373208207986, -0.7741978440422257, 0.03141425368070694, -59.68332876956728, 0.0013879529865743472, -8.207673692373817], [0.0389520086950521, -1.2420214790697899, 0.026416148773615332, -59.69118261399176, 0.001961706800734605, -8.131253055992213], [0.03837309465646974, -1.434703569878335, 0.022520702651248642, -59.699983291658626, 0.0011701654597179266, -8.200998200222967], [0.038478532325026786, -1.3086783083350717, 0.024652917492942884, -59.70238114405582, 0.00021389685833839178, -8.268476318885932], [0.039411626849898934, -0.8190405405306794, 0.02821715439209515, -59.701508100885384, 0.0, -8.334674486881369], [0.044842522064132403, -0.47479076231056627, 0.031923746347736315, -59.70430518949289, 0.0003542672404931498, -8.33452217468262], [0.048868036779792984, -0.469157155448554, 0.03402918287540019, -59.711591275719115, 0.0004294822192501377, -8.33384309802311], [0.04968415014058621, -0.7054153406177073, 0.03234371492327517, -59.71765876922491, 0.00036968003260245226, -8.331844618634692], [0.046156015914842724, -0.9092455848545783, 0.030068124402347518, -59.724497824196, 0.0001445035482508981, -8.321781024508208], [0.042792523997892275, -1.006081824463872, 0.028513656127292196, -59.73039181363315, 0.0, -8.318302505498403], [0.040101730464331915, -1.083550816151307, 0.027270081507247936, -59.73510700518287, 0.0, -8.315519690290559], [0.038622010266583795, -1.1127897017275943, 0.027381191368501062, -59.73776540003621, 0.0, -8.314565608669117], [0.03797386921599565, -1.0673711524938823, 0.02887688135340144, -59.735380339864484, 0.0, -8.316033377929134], [0.03985082304061767, -0.9683668596256323, 0.029712522370187434, -59.72939072283586, 0.0, -8.319126903016237], [0.0427196274734954, -0.8989514013840154, 0.02957575660572863, -59.72549707325109, 0.0, -8.3211479667511], [0.04505463601325052, -0.915927573222273, 0.028743593135643418, -59.7236539014854, 0.0, -8.320319469502524], [0.04562598837443853, -0.9771788760046227, 0.027934901917110445, -59.72368396956075, 0.0, -8.318100709717926], [0.04397380284089555, -1.035776387429929, 0.02768505736050116, -59.72572736159115, 0.0, -8.31641937086376], [0.04128609405719574, -1.0707234424357053, 0.028091949608673096, -59.73178551825141, 0.0, -8.316557545483011]], "velocity11": [[0.12734349211891316, 0.20403376872855483, 0.9298964162281378, 0.11858043492441284, 0.22240160141994336, 0.07929713743791666], [0.10187479369513053, 0.16322701498284387, 0.7439171329825103, 0.09486434793953027, 0.1779212811359547, 0.06343770995033333], [-0.012785637789392339, 0.11292491475793232, 0.4483130477513153, -0.021256158292122566, 0.1042429542503448, -0.02099836225964278], [-0.07142782474459909, -0.10181243146430444, 0.15098456632421148, -0.05253673860570565, -0.04338828808810295, -0.06447604937088626], [-0.06363211698834803, -0.18520156070207083, 0.04287982397267555, -0.04950464011416908, -0.19129031182984557, -0.0405700527189729], [-0.0118529190959803, -0.14365922129650632, -0.05960119293756874, -0.01689654114833146, -0.12052176268362744, 0.02551281921409922], [0.011250414962042946, 0.034075966610060016, -0.21751580788871716, 0.023121365600614847, -0.030083244065223134, 0.05837001725919935], [0.025350056944245608, 0.15167750146750006, -0.14506589611643356, 0.028278841358981302, 0.03362282589026271, 0.031092270502836823], [0.014472675303369402, 0.10350701546706027, -0.07587454853395527, 0.016918304361635182, 0.047429423828321195, -0.03544448914290719], [0.0020343150656129596, -0.01969705752366513, -0.03279938617646728, -0.004493658872973301, 0.03656551720520014, -0.034720701163853146], [-0.016571382623626136, -0.09254429423072762, 0.0016242401619084648, -0.018382915061138407, -0.0006039500375150057, -0.014067495057505007], [-0.009928147153734313, 0.5579995223397631, 0.01585163364882117, -0.36398647123905314, -0.021490537261861547, 0.6419798010699465], [-0.0039026087550422016, 0.2180753051501843, 0.02081911246745043, 0.05815485479766355, -0.026278667923703536, -0.061049931780056854], [-0.0031220870040337616, 0.17446024412014746, 0.016655289973960343, 0.046523883838130844, -0.02102293433896283, -0.04883994542404549], [-0.0015946316422650428, -0.012583134662342774, 0.007534487967565761, -0.010638354379734788, -0.004211624432573977, -0.028356339519217302], [0.00957976642302517, 0.09931262428615692, -0.01406300496960201, -0.8244766313523201, 0.00932810626451476, 0.011769802247014387], [0.009970310962825815, 0.388333102766713, -0.0266676481583829, -0.6472705075467948, -0.007424737662033361, 0.11923583004919269], [0.015843265807054835, 0.022901080563126452, -0.017216345585138702, -0.14558424362906902, -0.014234766836869656, 0.1955732189908132], [0.008903226933662396, 0.2906913796275856, 0.005331099542503805, 0.28295824035850753, -0.004288977561854422, 0.17298392709359667], [0.002321148449116031, -0.2644794065681272, 0.02621233613223157, 0.5472873745744592, 0.002194699439347584, 0.134874217079555], [-0.015120628005378023, -0.4517102061246342, 0.015208596944069166, 0.6715672330280534, 0.00847180852926329, 0.03561330528306417], [-0.025220359705107852, 0.0014142254238618257, -0.005164777012115034, 0.2990273612089452, 0.021187246041258444, -0.019404345439369232], [-0.016762759206390167, 0.3257510574868391, -0.014670336254712237, -0.7511206416480035, -0.003770700946086055, -0.21934789768962087], [0.031477729791395265, 0.07799890245321071, -0.012589381722262285, -0.4763937469753071, -0.0116764075412416, -0.15816381575479435], [0.02353209021690776, -0.04949793886844056, -0.003462580700873357, -0.0875338024631207, -0.008662514909093255, -0.21253171716613176], [0.009510752183436753, 0.05164643171407236, 0.00890416381293781, 0.2692075267602341, -0.004310599300764354, 0.10835849853120605], [-0.0016466062790776999, 0.042321715819947786, 0.009318059143061235, 0.6035864097652229, -9.255725415704616e-05, 0.278827889435262], [-0.02744625918559841, -0.04927196730114827, 0.0035906766725773533, 0.1444707070952604, 0.01874322690264324, 0.23077884440052887], [-0.028244688911359197, 0.6025962223319764, -0.0067449367159129175, 0.03891042147392498, 0.015545540289914797, 0.07674779422140922], [-0.01584535545674632, 0.5279931975747612, -0.0040164915991420655, -0.42599923040735715, -0.004945830552607269, -0.14929621708812518], [0.01944882680125022, 0.46867323834844615, -0.0016711993073590316, -0.33813758709964115, -0.01771528755187931, -0.16582091360527182], [0.027957969722285012, 0.00816016568500152, 0.004164432020136736, -0.27730955867838203, -0.027174313702930174, -0.32407135078561466], [0.012936744296198205, -1.134695184098004, 0.005511402792685719, -0.07195602800803107, -0.0025828708355564627, -0.012302802214672282], [0.008061978215621246, -0.809520691105583, -0.001971123300207469, -0.12203845929119854, -0.0021310260338614066, 0.2032497135340553], [-0.006942456060713425, -0.04090675399768051, -0.002599433977998688, 0.00455306305706913, -0.0013861822395612488, 0.18630665328590312], [-0.016888723325483468, 0.6839127594888876, -0.0032017523471162693, 0.06544995862330455, -0.0025672553186260457, -0.0735855094846866], [-0.010074647437681435, 0.8667354113605078, -0.004764999586717384, 0.024288381972691134, 0.002755504608374936, -0.11541082943804094], [0.008600640251014945, 1.3576080150534104, 0.005773973751305473, 0.015165136580082884, 0.0030608940059638264, -0.13182354656998438], [0.010033055716366375, 0.7500460994951808, 0.005713626887944009, 0.013101093194898283, -0.004990251236094292, 0.06720020559653578], [0.0042826014308814985, 0.19090176084788812, 0.0006455735290081073, -0.011876299465620585, -0.005562443998919647, 0.11247737669279415], [-9.870797139951938e-05, -0.11856328322973503, -0.0008748033934460316, -0.021701544553115366, -0.001876243230685427, 0.179388483342021], [-0.008773549556259783, -0.5331692537951, -0.001765637136473838, -0.0026466281398443976, 0.0013879529865743472, 0.14316493525475682], [-0.00959172338702776, -0.4678236350275642, -0.004998104907091606, -0.007853844424474914, 0.0005737538141602577, 0.0764206363816046], [-0.0005789140385823624, -0.1926820908085451, -0.00389544612236669, -0.00880067766686771, -0.0007915413410166784, -0.0697451442307547], [0.00010543766855704273, 0.12602526154326338, 0.0021322148416942415, -0.0023978523971926596, -0.0009562686013795348, -0.06747811866296441], [0.0009330945248721457, 0.4896377678043923, 0.0035642368991522654, 0.0008730431704381675, -0.0005586389002735779, -0.06619816799543704], [0.005430895214233473, 0.34424977822011316, 0.003706591955641163, -0.002797088607505019, 0.0003542672404931498, 0.00015231219874919065], [0.004025514715660577, 0.005633606862012253, 0.0021054365276638705, -0.007286086226224444, 7.521497875698788e-05, 0.0006790766595098625], [0.0008161133607932304, -0.2362581851691533, -0.001685467952125022, -0.006067493505797255, -5.980218664768546e-05, 0.0019984793884174506], [-0.0035281342257434886, -0.20383024423687104, -0.002275590520927649, -0.006839054971087744, -0.00022517648435155414, 0.0100635941264833], [-0.0033634919169504515, -0.09683623960929369, -0.0015544682750553234, -0.0058939894371510685, -0.00019479732608726887, 0.0034785190098061106], [-0.002690793533560361, -0.07746899168743496, -0.0012435746200442589, -0.004715191549720855, -0.0001558378608698151, 0.0027828152078448886], [-0.001479720197748119, -0.02923888557628733, 0.00011110986125312684, -0.0026583948533425695, -0.0001246702886958521, 0.0009540816214423069], [-0.0006481410505881397, 0.04541854923371209, 0.001495689984900377, 0.002385060171725113, -9.973623095668169e-05, -0.0014677692600167122], [0.0018769538246220206, 0.09900429286824997, 0.0008356410167859934, 0.005989617028622491, -7.978898476534535e-05, -0.0030935250871019964], [0.00286880443287773, 0.06941545824161682, -0.000136765764458806, 0.003893649584764803, -6.383118781227628e-05, -0.002021063734862941], [0.002335008539755121, -0.01697617183825762, -0.0008321634700852119, 0.0018431717656890293, -5.106495024982102e-05, 0.0008284972485774241], [0.0005713523611880069, -0.06125130278234975, -0.0008086912185329746, -3.006807535499488e-05, -4.085196019985682e-05, 0.002218759784597438], [-0.0016521855335429796, -0.05859751142530631, -0.0002498445566092872, -0.0020433920303936995, -3.268156815988546e-05, 0.0016813388541661392], [-0.0026877087836998112, -0.03494705500577624, 0.0004068922481719365, -0.006058156660258111, -2.6145254527908368e-05, -0.0001381746192496171]], "position12": [[0.20489654676873997, -56.791273176347254, 0.010152423271713729, -72.5401975241512, 0.03518156174799017, -55.88369548252244], [0.25, -49.287925379647206, 0.25, -66.54998124307313, 0.25, -47.918054863329886], [0.25, -43.28524714228717, 0.25, -61.757808218210684, 0.25, -41.54554236797584], [0.25, -38.48310455239914, 0.25, -57.92406979832072, 0.25, -36.44753237169261], [0.25, -33.250435084847865, 0.25, -54.989479440546035, 0.25, -36.708891289741466], [0.25, -25.123487241474383, 0.25, -51.92923252127007, 0.25, -38.11614960378752], [0.25, -18.358973392485378, 0.25, -48.64734131666099, 0.25, -42.059145873582175], [0.25, -17.178149902891324, 0.25, -46.191157535917405, 0.25, -44.43403268674645], [0.25, -18.859385258548045, 0.25, -47.65623269437909, 0.25, -42.612584965125386], [0.25, -24.165000413402574, 0.25, -51.58728236027914, 0.25, -39.136579056768554], [0.25, -28.026219970733813, 0.25, -54.47014507490942, 0.25, -37.71163769929612], [0.25, -26.713848182349917, 0.25, -57.66545914846144, 0.25, -37.07937260285314], [0.25, -23.491829614932772, 0.25, -59.267040904545816, 0.25, -36.88073996417742], [0.25, -19.730739287638873, 0.25, -60.44407587862189, 0.25, -36.80293448805798], [0.25, -17.922373179478765, 0.25, -59.983662644450156, 0.25, -37.05175465863621], [0.25, -19.501736911093175, 0.25, -57.38350937320041, 0.25, -37.24799200463094], [0.25, -23.380916366216347, 0.25, -56.189221861790685, 0.25, -37.37458331357865], [0.25, -24.819843521416875, 0.25, -56.31693121422223, 0.25, -37.49629640363755], [0.25, -23.568584457550408, 0.25, -55.64642657711173, 0.25, -38.705051297403244], [0.25, -22.460239251674412, 0.25, -49.324653613056576, 0.25, -41.63941975642961], [0.25, -21.49497541071677, 0.25, -43.82966544676294, 0.25, -44.174271962009065], [0.25, -20.48532348119019, 0.25, -39.442411809005264, 0.25, -45.24291967271345], [0.25, -19.624129699318964, 0.25, -38.12939518516242, 0.25, -45.25820811427921], [0.25, -19.062554619058442, 0.25, -40.19311035789794, 0.25, -44.76185877834019], [0.25, -18.836965759640545, 0.25, -41.49071588283231, 0.25, -43.76645753024874], [0.25, -19.347111451402963, 0.25, -44.30155731346564, 0.25, -42.86264653113197], [0.25, -19.916090420862854, 0.25, -43.021523532109924, 0.25, -42.547780639465394], [0.25, -20.370544941468726, 0.25, -42.05549220728713, 0.25, -42.28665347449649], [0.25, -20.388256819363264, 0.25, -43.71774679299726, 0.25, -42.03909555103598], [0.25, -20.140085341341102, 0.25, -45.221348174404135, 0.25, -42.00886167772081], [0.25, -19.593684840170862, 0.25, -46.07795319657926, 0.25, -42.20043212246854], [0.25, -19.26679776728812, 0.25, -45.48796720142516, 0.25, -42.53069385980702], [0.25, -19.313121298133105, 0.25, -44.20869890090366, 0.25, -42.58997502756572], [0.25, -19.97767055491127, 0.25, -43.34614332792765, 0.25, -42.497179539166815], [0.25, -20.36468005079561, 0.25, -43.43210891624587, 0.25, -42.41917158223908], [0.25, -20.27574388636637, 0.25, -44.321545300906095, 0.25, -42.25987541327446], [0.25, -19.919215989694543, 0.25, -45.07286485962435, 0.25, -42.2288984373348], [0.25, -19.562104489581888, 0.25, -45.95977746048197, 0.25, -42.17326866046199], [0.25, -19.484030810670323, 0.25, -46.455524623988886, 0.25, -42.10898375371731], [0.25, -19.649818857058598, 0.25, -45.80129052020388, 0.25, -42.098960077377384], [0.25, -19.97239755046719, 0.25, -45.13430892115803, 0.25, -42.10923415778247], [0.25, -20.166466285046916, 0.25, -44.974984970709514, 0.25, -42.18943897522214], [0.25, -20.123052355564532, 0.25, -44.881654418780116, 0.25, -42.23641229145666], [0.25, -19.838739861198075, 0.25, -45.03558374730312, 0.25, -42.217475909839216], [0.25, -19.608503442888484, 0.25, -45.21959053282746, 0.25, -42.18241150891084], [0.25, -19.460567139668502, 0.25, -45.630749352797004, 0.25, -42.15978916684451], [0.25, -19.474802420791004, 0.25, -45.67799674936532, 0.25, -42.160613810453626], [0.25, -19.62533502017752, 0.25, -45.668650592617546, 0.25, -42.15160354741745], [0.25, -19.902716856749326, 0.25, -45.7019335129155, 0.25, -42.17855815373289], [0.25, -20.082567149157352, 0.25, -45.41554010589961, 0.25, -42.220438694438016], [0.25, -20.164534075482564, 0.25, -45.412593147304925, 0.25, -42.241960799162186], [0.25, -20.147554443961354, 0.25, -45.307427137933736, 0.25, -42.23106245562573], [0.25, -19.708410820758495, 0.25, -45.31386359241529, 0.25, -42.198098251796786], [0.25, -19.361844790762, 0.25, -45.72561830184363, 0.25, -42.170815919887296], [0.25, -19.33640283191734, 0.25, -45.89739875712447, 0.25, -42.17439627361485], [0.25, -19.476297278918185, 0.25, -45.846206098093056, 0.25, -42.18544753853933], [0.25, -19.712719434269925, 0.25, -45.64665153097724, 0.25, -42.203227534249955], [0.25, -19.902691752812903, 0.25, -45.708748126585135, 0.25, -42.21509873088658], [0.25, -19.92848277523395, 0.25, -45.73832159408695, 0.25, -42.21887495418442], [0.25, -19.92126734190134, 0.25, -45.88926029402975, 0.25, -42.20336910678774]], "velocity12": [[0.39883336466297326, 0.7625076009339903, 0.7801220047765894, 0.29571006426802293, 0.5352246690020993, 0.958546551454676], [0.27235488879287295, 7.503347796700049, 0.673148166822704, 5.99021628107806, 0.4266508668430435, 7.965640619192552], [0.21788391103429838, 6.00267823736004, 0.5385185334581631, 4.792173024862448, 0.34132069347443483, 6.372512495354042], [0.1743071288274387, 4.802142589888032, 0.43081482676653055, 3.8337384198899587, 0.2730565547795479, 5.098009996283234], [0.13944570306195098, 5.2326694675512755, 0.34465186141322446, 2.934590357774685, 0.2184452438236383, -0.2613589180488578], [0.11155656244956079, 8.126947843373483, 0.2757214891305796, 3.060246919275963, 0.17475619505891066, -1.407258314046052], [0.08924524995964864, 6.764513848989005, 0.22057719130446368, 3.2818912046090833, 0.13980495604712853, -3.942996269794656], [0.07139619996771891, 1.1808234895940557, 0.17646175304357095, 2.456183780743586, 0.11184396483770283, -2.374886813164276], [0.05711695997417513, -1.6812353556567197, 0.14116940243485676, -1.46507515846169, 0.08947517187016227, 1.8214477216210598], [0.045693567979340106, -5.305615154854529, 0.11293552194788542, -3.9310496659000487, 0.07158013749612982, 3.476005908356829], [0.036554854383472085, -3.8612195573312387, 0.09034841755830834, -2.882862714630279, 0.05726410999690386, 1.4249413574724332], [0.02924388350677767, 1.3123717883838961, 0.07227873404664668, -3.195314073552023, 0.04581128799752309, 0.6322650964429803], [0.023395106805422138, 3.2220185674171455, 0.05782298723731735, -1.6015817560843755, 0.03664903039801847, 0.19863263867571535], [0.01871608544433771, 3.7610903272939007, 0.04625838978985389, -1.1770349740760686, 0.02931922431841478, 0.07780547611944093], [0.014972868355470167, 1.8083661081601075, 0.03700671183188311, 0.46041323417173463, 0.023455379454731824, -0.24882017057823125], [0.011978294684376134, -1.5793637316144111, 0.029605369465506487, 2.600153271249745, 0.01876430356378546, -0.19623734599472162], [0.009582635747500907, -3.8791794551231735, 0.02368429557240519, 1.1942875114097233, 0.015011442851028367, -0.12659130894771045], [0.007666108598000727, -1.438927155200526, 0.018947436457924155, -0.1277093524315478, 0.012009154280822694, -0.12171309005890535], [0.006132886878400582, 1.2512590638664673, 0.015157949166339325, 0.6705046371104997, 0.009607323424658157, -1.2087548937656902], [0.004906309502720466, 1.1083452058759948, 0.01212635933307146, 6.321772964055157, 0.007685858739726526, -2.934368459026369], [0.003925047602176373, 0.9652638409576425, 0.009701087466457169, 5.494988166293635, 0.006148686991781221, -2.534852205579452], [0.0031400380817410986, 1.0096519295265791, 0.007760869973165736, 4.387253637757676, 0.004918949593424977, -1.068647710704385], [0.002512030465392879, 0.8611937818712245, 0.0062086959785325885, 1.3130166238428425, 0.003935159674739982, -0.015288441565765476], [0.0020096243723143033, 0.5615750802605212, 0.004966956782826071, -2.063715172735517, 0.003148127739791986, 0.4963493359390254], [0.0016076994978514428, 0.22558885941789622, 0.003973565426260857, -1.2976055249343683, 0.002518502191833589, 0.9954012480914505], [0.0012861595982811543, -0.5101456917624185, 0.003178852341008686, -2.8108414306333347, 0.0020148017534668715, 0.9038109991167705], [0.0010289276786249234, -0.5689789694598931, 0.002543081872806949, 1.2800337813557159, 0.0016118414027734972, 0.3148658916665813], [0.0008231421428999387, -0.4544545206058697, 0.0020344654982455595, 0.966031324822796, 0.0012894731222187978, 0.2611271649689009], [0.0006585137143199511, -0.01771187789453657, 0.0016275723985964476, -1.6622545857101292, 0.0010315784977750382, 0.2475579234605123], [0.0005268109714559609, 0.24817147802216222, 0.001302057918877158, -1.5036013814068765, 0.0008252627982200307, 0.030233873315170377], [0.00042144877716476873, 0.5464005011702402, 0.0010416463351017266, -0.856605022175122, 0.0006602102385760245, -0.19157044474773174], [0.000337159021731815, 0.326887072882742, 0.0008333170680813813, 0.5899859951541009, 0.0005281681908608196, -0.3302617373384834], [0.000269727217385452, -0.04632353084498329, 0.0006666536544651051, 1.279268300521492, 0.0004225345526886557, -0.05928116775869499], [0.00021578177390836162, -0.6645492567781656, 0.0005333229235720841, 0.8625555729760158, 0.0003380276421509246, 0.09279548839890353], [0.0001726254191266893, -0.3870094958843378, 0.0004266583388576673, -0.08596558831822232, 0.0002704221137207397, 0.07800795692773432], [0.00013810033530135146, 0.08893616442923752, 0.00034132667108613385, -0.8894363846602241, 0.00021633769097659174, 0.15929616896462634], [0.00011048026824108117, 0.3565278966718289, 0.00027306133686890707, -0.751319558718261, 0.0001730701527812734, 0.030976975939656176], [8.838421459286495e-05, 0.35711150011265363, 0.00021844906949512567, -0.88691260085762, 0.00013845612222501872, 0.05562977687280892], [7.070737167429196e-05, 0.07807367891156344, 0.00017475925559610054, -0.4957471635069114, 0.00011076489778001499, 0.06428490674467935], [5.6565897339433565e-05, -0.16578804638827413, 0.00013980740447688044, 0.6542341037850059, 8.8611918224012e-05, 0.010023676339924478], [4.5252717871546854e-05, -0.3225786934085898, 0.00011184592358150436, 0.6669815990458504, 7.08895345792096e-05, -0.010274080405083732], [3.620217429723749e-05, -0.19406873457972623, 8.94767388652035e-05, 0.1593239504485191, 5.6711627663367684e-05, -0.08020481743967119], [2.8961739437789993e-05, 0.04341392948238196, 7.15813910921628e-05, 0.09333055192939696, 4.536930213069415e-05, -0.0469733162345242], [2.3169391550231997e-05, 0.2843124943664565, 5.726511287373024e-05, -0.15392932852300847, 3.629544170455532e-05, 0.018936381617446853], [1.85355132401856e-05, 0.23023641830959066, 4.581209029898419e-05, -0.18400678552434033, 2.9036353363644258e-05, 0.03506440092837532], [1.482841059214848e-05, 0.14793630321998208, 3.664967223918736e-05, -0.4111588199695402, 2.322908269091541e-05, 0.022622342066325685], [1.1862728473718784e-05, -0.014235281122502288, 2.9319737791349887e-05, -0.04724739656831402, 1.8583266152732328e-05, -0.0008246436091132103], [9.490182778975027e-06, -0.1505325993865142, 2.3455790233079912e-05, 0.00934615674777458, 1.4866612922185863e-05, 0.009010263036176936], [7.592146223180023e-06, -0.2773818365718062, 1.876463218646393e-05, -0.03328292029796007, 1.1893290337748692e-05, -0.02695460631543612], [6.073716978544018e-06, -0.17985029240802566, 1.5011705749171144e-05, 0.28639340701589344, 9.514632270198954e-06, -0.0418805407051275], [4.858973582835215e-06, -0.0819669263252116, 1.2009364599336916e-05, 0.00294695859468741, 7.611705816159164e-06, -0.021522104724168982], [3.887178866268172e-06, 0.0169796315212103, 9.607491679469533e-06, 0.10516600937119013, 6.0893646529273314e-06, 0.01089834353645518], [3.109743093014538e-06, 0.43914362320285827, 7.685993343575627e-06, -0.006436454481548726, 4.871491722341865e-06, 0.03296420382894982], [2.4877944744116307e-06, 0.34656602999649605, 6.148794674860502e-06, -0.4117547094283433, 3.897193377873492e-06, 0.027282331909486417], [1.9902355795293046e-06, 0.025441958844660897, 4.919035739888402e-06, -0.17178045528084235, 3.117754702298794e-06, -0.0035803537275578], [1.5921884636234437e-06, -0.13989444700084497, 3.9352285919107214e-06, 0.051192659031416364, 2.4942037618390354e-06, -0.011051264924473782], [1.273750770898755e-06, -0.23642215535173824, 3.148182873528577e-06, 0.19955456711581504, 1.9953630094712285e-06, -0.01777999571062451], [1.0190006167190041e-06, -0.18997231854297897, 2.5185462988228617e-06, -0.062096595607898236, 1.5962904075769829e-06, -0.011871196636628197], [8.152004933752033e-07, -0.025791022421044793, 2.0148370390582894e-06, -0.02957346750181496, 1.2770323260615865e-06, -0.0037762232978427964], [6.521603947001627e-07, 0.007215433332608738, 1.6118696312466317e-06, -0.15093869994279788, 1.0216258608492692e-06, 0.015505847396684029]], "position13": [[0.11166597768895087, -2.7021230590680148, 0.020717521727092514, -34.18124642445453, 0.22483056028761067, -26.187495362538044], [0.25, -3.047189136644273, 0.25, -47.24906930579901, 0.25, -15.623558483943945], [0.25, -3.314465828429585, 0.25, -58.59117912360121, 0.25, -8.814072494446577], [0.25, -3.94344309454919, 0.25, -57.564037064675844, 0.25, -5.724234771884804], [0.25, -4.88007270577744, 0.25, -49.20913074975299, 0.25, -13.375290922186501], [0.25, -4.908905329875835, 0.10617229940778633, -46.644837138857085, 0.25, -24.61869893637095], [0.20970421686271157, -3.697774935712028, 0.0, -46.76916351131066, 0.25, -32.73848527886653], [0.19642403914859338, -9.208834169633034, 0.0, -46.54242282081219, 0.2397812630099135, -37.2033862296999], [0.1820964068663928, -18.718827534207122, 0.06078701911241337, -39.797552934654455, 0.2321364877332968, -39.02241367296901], [0.13875056868723393, -17.679379771711726, 0.1265202832680437, -36.561490618390856, 0.2322652050014489, -37.365749768707296], [0.11325108739798623, -15.885424822201657, 0.22109650417402804, -38.36991020727255, 0.23924987546605245, -36.97265990047193], [0.16815952691668115, -13.276285092314179, 0.23537604207122445, -40.83502617452354, 0.2451931882236256, -37.15371042272527], [0.24984838699908218, -11.235730991041358, 0.25, -43.735687452994675, 0.25, -38.57634495832671], [0.25, -10.913347622017481, 0.25, -44.7892398888167, 0.25, -43.0077903445591], [0.25, -15.948184642000392, 0.25, -45.42765276320407, 0.24906125439986035, -43.586608693732344], [0.24281165249417636, -18.967239243589333, 0.24461661000684057, -45.388044001318804, 0.24766551836627307, -42.52297752890172], [0.22518714041913512, -19.41196336124257, 0.24131521775371165, -47.254047386038735, 0.24699879752091142, -38.213026711129096], [0.2259821843893325, -20.14926400102282, 0.23961137556367418, -48.83369731213288, 0.24809022329327246, -37.628178499829374], [0.24158502635202503, -20.47785083507976, 0.24102663564852259, -49.43102315813372, 0.2498804893304998, -38.54326966328462], [0.25, -20.296242281983982, 0.2479704069800018, -49.00664713939105, 0.2498000819638588, -39.07724476291832], [0.25, -20.006095040588363, 0.25, -46.92434778588319, 0.24971756862465172, -40.369546511818214], [0.2443725719075619, -19.39381700376379, 0.25, -44.99101227626666, 0.24889986443077022, -41.76051809535195], [0.24260005712007518, -18.932052171030833, 0.25, -44.183767570552796, 0.2488870868849049, -43.151633718519506], [0.24324177623899326, -19.210730612063465, 0.25, -44.1321791015529, 0.24925780450813287, -43.25292152315331], [0.24528265780018524, -19.673635808715062, 0.25, -45.12181745003994, 0.24986309801485307, -42.165949444082685], [0.24764146090525796, -20.166515416429345, 0.25, -46.08135719811232, 0.25, -41.42819740000545], [0.25, -20.42908924761281, 0.25, -46.87898558696213, 0.25, -40.85914190140383], [0.25, -20.614819592872514, 0.25, -47.50828370065129, 0.25, -40.94236314107665], [0.25, -20.37236888275878, 0.25, -47.69253404138585, 0.25, -41.46621104317503], [0.25, -20.08221392927883, 0.25, -46.94568702493416, 0.25, -41.886514874606604], [0.25, -19.679226354342, 0.25, -46.119178692807495, 0.25, -42.346107416806305], [0.25, -19.473453568535685, 0.25, -45.906536879099484, 0.25, -42.60780024074639], [0.25, -19.374886247689517, 0.25, -46.07391593980438, 0.25, -42.25837136602584], [0.25, -19.47252416617855, 0.25, -46.34802440407403, 0.25, -41.884361265149764], [0.25, -19.697678721229877, 0.25, -46.21357337273504, 0.25, -41.59818057399998], [0.25, -20.083088836501446, 0.25, -46.0297618478408, 0.25, -41.70035061481], [0.25, -20.372438530104553, 0.25, -45.84830812706476, 0.25, -41.92434781496451], [0.25, -20.12782515206005, 0.25, -46.003548895374415, 0.25, -42.233447643697836], [0.25, -19.897762718979852, 0.25, -46.24754095675908, 0.25, -42.31109052735502], [0.25, -19.692474890381, 0.25, -46.39452866621845, 0.25, -42.356172448931865], [0.25, -19.577709074557, 0.25, -46.34853779420451, 0.25, -42.248851440563605], [0.25, -19.663651528233693, 0.25, -46.22678534205081, 0.25, -42.13022511317067], [0.25, -19.833210812201578, 0.25, -46.03824293254214, 0.25, -42.04084861800255], [0.25, -19.913266308284314, 0.25, -45.86213428311022, 0.25, -41.99922189933401], [0.25, -19.944628637048805, 0.25, -45.76989353579191, 0.25, -42.027183716559705], [0.25, -19.88134452893157, 0.25, -45.74987384286419, 0.25, -42.08620024995461], [0.25, -19.8058633436825, 0.25, -45.89685741211679, 0.25, -42.149421426047134], [0.25, -19.718014538681196, 0.25, -46.00973539632607, 0.25, -42.19650718250612], [0.25, -19.647735494680152, 0.25, -46.100037783693494, 0.25, -42.23417578767331], [0.25, -19.672260333282967, 0.25, -46.11375704056118, 0.25, -42.25640472221663], [0.25, -19.733529640579, 0.25, -46.03691917338579, 0.25, -42.229925275736974], [0.25, -19.771263866835866, 0.25, -45.95297665991264, 0.25, -42.20426301968459], [0.25, -19.784679085348916, 0.25, -45.90331232685972, 0.25, -42.175380122318096], [0.25, -19.785812940811837, 0.25, -45.95160112943821, 0.25, -42.16231962600326], [0.25, -19.724224288207687, 0.25, -46.00353341450046, 0.25, -42.18879685602202], [0.25, -19.671183170195533, 0.25, -46.047824854286425, 0.25, -42.21475265518762], [0.25, -19.6476011661928, 0.25, -46.070214229979214, 0.25, -42.225929704184246], [0.25, -19.655903152356984, 0.25, -46.05792138562401, 0.25, -42.20917167305662], [0.25, -19.671528788965098, 0.25, -46.00701075961, 0.25, -42.18562193010127], [0.25, -19.69743669892364, 0.25, -45.96905734391063, 0.25, -42.17295467229939]], "velocity13": [[0.9109920503870877, 0.6966643072988872, 0.9512850125632701, 0.26860616368496015, 0.8960054403002796, 0.6502146013629488], [0.676528436356353, -0.3450660775762584, 0.7685226290813145, -13.06782288134448, 0.6852362419238622, 10.563936878594099], [0.4366806719522749, -0.2672766917853119, 0.4304441681114005, -11.342109817802196, 0.4974728327652062, 6.809485989497368], [0.17720784801532458, -0.6289772661196051, 0.2119911988336933, 1.027142058925362, 0.3132844006295413, 3.0898377225617732], [0.08352999078657494, -0.9366296112282506, 0.09518123288415489, 8.354906314922854, 0.18602350844067655, -7.651056150301697], [0.04209930087440225, -0.028832624098394294, -0.14382770059221367, 2.5642936108959056, 0.0552117855328301, -11.24340801418445], [-0.04029578313728843, 1.2111303941638067, -0.16761450255175467, -0.12432637245357636, 0.006765640701020169, -8.119786342495575], [-0.013280177714118182, -5.5110592339210065, -0.1243853937633333, 0.2267406904984648, -0.010218736990086501, -4.464900950833378], [-0.014327632282200575, -9.509993364574086, 0.06078701911241337, 6.744869886157739, -0.007644775276616723, -1.8190274432691043], [-0.04334583817915887, 1.0394477624953944, 0.06573326415563033, 3.236062316263601, 0.00012871726815211378, 1.6566639042617135], [-0.025499481289247703, 1.7939549495100702, 0.09457622090598433, -1.808419588881692, 0.006984670464603543, 0.39308986823536274], [0.054908439518694924, 2.6091397298874774, 0.014279537897196415, -2.4651159672509957, 0.005943312757573149, -0.18105052225333518], [0.08168886008240102, 2.0405541012728214, 0.018755756193469003, -2.9006612784711328, 0.007066719999712103, -1.4226345356014358], [0.03658972385933671, 0.3223833690238761, 0.005634140680307053, -1.0535524358220267, 0.002553933283228588, -4.4314453862323875], [0.005216067282459467, -5.034837019982912, 0.002837164436601605, -0.6384128743873703, -0.0009387456001396523, -0.5788183491732457], [-0.007188347505823633, -3.019054601588941, -0.0053833899931594355, 0.0396087618852663, -0.0013957360335872843, 1.0636311648306223], [-0.017624512075041246, -0.4447241176532378, -0.003301392253128925, -1.8660033847199329, -0.0006667208453616424, 4.309950817772625], [0.0007950439701973951, -0.7373006397802506, -0.001703842190037458, -1.579649926094139, 0.0010914257723610445, 0.584848211299724], [0.01560284196269251, -0.328586834056937, 0.0014152600848483963, -0.59732584600084, 0.0017902660372273345, -0.9150911634552452], [0.011778546999817029, 0.1816085530957761, 0.006943771331479233, 0.42437601874267344, -8.04073666410131e-05, -0.533975099633697], [0.005126004220446371, 0.290147241395618, 0.004223482903704304, 2.0822993535078558, -8.251333920709473e-05, -1.2923017488998934], [-0.0056274280924381035, 0.6122780368245736, 0.000583494278706282, 1.9333355096165337, -0.0008177041938814949, -1.3909715835337324], [-0.0017725147874867106, 0.46176483273295843, 0.00046679542296502557, 0.8072447057138652, -1.2777545865329666e-05, -1.3911156231675557], [0.0006417191189180961, -0.27867844103263184, 0.0003734363383720205, 0.051588468999896636, 0.00037071762322795867, -0.10128780463380932], [0.0020408815611919666, -0.4629051966515981, 0.00029874907069761644, -0.989638348487038, 0.0006052935067201918, 1.0869720790706254], [0.002358803105072713, -0.49287960771428424, 0.00023899925655809318, -0.9595397480723833, 0.0005143788534553925, 0.737752044077235], [0.002771771108071349, -0.2625738311834677, 0.00019119940524647456, -0.7976283888498096, 0.00041150308276431403, 0.5690554986016236], [0.002217416886457079, -0.18573034525970308, 0.00015295952419717965, -0.6292981136891589, 0.00032920246621145124, -0.08322123967281952], [0.0017739335091656633, 0.24245071011373368, 0.00012236761935774374, -0.18425034073455415, 0.000263361972969161, -0.5238479020983812], [0.0014191468073325307, 0.29015495347995146, 9.7894095486195e-05, 0.7468470164516889, 0.00021068957837532882, -0.4203038314315714], [0.0011353174458660247, 0.4029875749368306, 7.8315276388956e-05, 0.8265083321266636, 0.00016855166270026307, -0.45959254219970375], [0.0009082539566928198, 0.20577278580631364, 6.26522211111648e-05, 0.21264181370800772, 0.00013484133016021047, -0.2616928239400896], [0.0007266031653542559, 0.09856732084616714, 5.0121776888931845e-05, -0.16737906070489675, 0.00010787306412816838, 0.34942887472054857], [0.0005812825322834048, -0.09763791848903405, 4.009742151114548e-05, -0.2741084642696553, 8.629845130253471e-05, 0.37401010087608], [0.00046502602582672385, -0.22515455505132484, 3.207793720891638e-05, 0.13445103133899233, 6.903876104202778e-05, 0.2861806911497844], [0.0003720208206613791, -0.3854101152715702, 2.5662349767133106e-05, 0.18381152489424052, 5.523100883362222e-05, -0.1021700408100136], [0.00029761665652910333, -0.28934969360310725, 2.0529879813706487e-05, 0.18145372077604413, 4.418480706689778e-05, -0.22399720015451566], [0.00023809332522328267, 0.24461337804450123, 1.642390385096519e-05, -0.15524076830965494, 3.5347845653518225e-05, -0.30909982873332703], [0.00019047466017862614, 0.23006243308020122, 1.3139123080772154e-05, -0.24399206138466864, 2.827827652281458e-05, -0.07764288365718447], [0.0001523797281429009, 0.20528782859885036, 1.0511298464617724e-05, -0.14698770945936776, 2.2622621218251666e-05, -0.04508192157684181], [0.00012190378251432073, 0.11476581582400083, 8.40903877169418e-06, 0.045990872013934786, 1.8098096974601335e-05, 0.1073210083682627], [9.752302601145659e-05, -0.08594245367669448, 6.727231017355345e-06, 0.12175245215370309, 1.447847757968107e-05, 0.11862632739293703], [7.801842080916528e-05, -0.16955928396788658, 5.381784813884276e-06, 0.18854240950867218, 1.1582782063744856e-05, 0.08937649516811931], [6.241473664733222e-05, -0.08005549608273543, 4.3054278511074205e-06, 0.1761086494319159, 9.266225650995885e-06, 0.041626718668535664], [4.993178931786578e-05, -0.03136232876449223, 3.4443422808859366e-06, 0.09224074731831429, 7.412980520796709e-06, -0.02796181722569427], [3.9945431454292627e-05, 0.06328410811723348, 2.7554738247087494e-06, 0.020019692927718505, 5.930384416637367e-06, -0.05901653339490631], [3.19563451634341e-05, 0.07548118524907206, 2.2043790597669997e-06, -0.14698356925260078, 4.744307533309894e-06, -0.0632211760925254], [2.5565076130747282e-05, 0.08784880500130307, 1.7635032478135999e-06, -0.11287798420928302, 3.795446026647916e-06, -0.04708575645898581], [2.0452060904597826e-05, 0.07027904400104246, 1.41080259825088e-06, -0.09030238736742642, 3.036356821318333e-06, -0.037668605167188646], [1.6361648723678262e-05, -0.02452483860281466, 1.128642078600704e-06, -0.013719256867690478, 2.4290854570546665e-06, -0.022228934543318077], [1.308931897894261e-05, -0.06126930729603429, 9.029136628805632e-07, 0.07683786717538942, 1.943268365643733e-06, 0.02647944647965323], [1.047145518315409e-05, -0.037734226256867294, 7.223309303044507e-07, 0.08394251347314982, 1.5546146925149866e-06, 0.025662256052386735], [8.377164146523273e-06, -0.013415218513050374, 5.778647442435605e-07, 0.04966433305292711, 1.2436917540119893e-06, 0.0288828973664908], [6.701731317218618e-06, -0.0011338554629195478, 4.622917953948484e-07, -0.0482888025784894, 9.949534032095916e-07, 0.013060496314836648], [5.3613850537748945e-06, 0.06158865260415082, 3.6983343631587875e-07, -0.05193228506224755, 7.959627225676733e-07, -0.026477230018764557], [4.289108043019916e-06, 0.05304111801215456, 2.95866749052703e-07, -0.044291439785962096, 6.367701780541387e-07, -0.02595579916559729], [3.431286434415933e-06, 0.023582004002734355, 2.366933992421624e-07, -0.022389375692791754, 5.094161424433109e-07, -0.011177048996629288], [2.745029147532747e-06, -0.00830198616418617, 1.8935471939372993e-07, 0.012292844355199815, 4.075329139546488e-07, 0.016758031127625486], [2.1960233180261974e-06, -0.015625636608114363, 1.5148377551498395e-07, 0.050910626014017524, 3.26026331163719e-07, 0.02354974295535135], [1.756818654420958e-06, -0.025907909958540986, 1.2118702041198717e-07, 0.03795341569936644, 2.608210649309752e-07, 0.012667257801877534]], "position14": [[0.05207945620420043, -17.075045248961914, 0.20645606601808225, -91.30972392213013, 0.010248272626749405, -75.71912141439707], [0.1058916133311469, -22.100396607103853, 0.25, -91.26217776190792, 0.25, -48.9728933173227], [0.17259981133803354, -26.36955748446362, 0.25, -89.75744632279184, 0.25, -4.852120889753024], [0.1920909287065775, -26.01712057708365, 0.25, -73.46250018411635, 0.25, 0.0], [0.20257200428614255, -21.446070125316496, 0.25, -51.060752203170544, 0.25, 0.0], [0.19649769920328633, -6.28714983830873, 0.25, -36.70427246298782, 0.25, 0.0], [0.19296906580352396, -1.6490664998246896, 0.25, -36.72187696934539, 0.25, 0.0], [0.13387681399363355, -5.2770915081387635, 0.25, -57.038089823119, 0.25, 0.0], [0.07826765631001105, -12.905761812829095, 0.18229892774639533, -70.08317364240871, 0.19427484355779148, 0.0], [0.029262282143837, -17.743938036143454, 0.04883985442452454, -76.94743778982318, 0.12214353314401466, 0.0], [0.06069472078486903, -14.67689103222703, 0.05629113703717001, -67.78187267841703, 0.06459445786082858, -0.40510556772689366], [0.08716372460260577, -6.922148516130659, 0.05459772734181361, -59.3840917727254, 0.005913313306084203, -5.466074836668602], [0.0922182017275677, -1.5773896759570922, 0.049487658951106496, -55.39307378890636, 0.0, -8.878316747929212], [0.0625231284732947, -4.644880735969864, 0.04758541027951282, -56.075777903718034, 0.032888559036240564, -6.730505522030992], [0.03045751424961582, -9.919239329911218, 0.049773622224759374, -60.02633933462974, 0.09207242407513416, -5.027491781502827], [0.028112691289721353, -14.060159523385309, 0.04655809650397378, -67.79938528208156, 0.09148431875870919, -3.5491874598295046], [0.05543035639785144, -12.837018010587748, 0.04029619651096296, -70.05741297250685, 0.07699806001253465, -2.731393489121043], [0.08499730821103994, -7.559846130393145, 0.0349891003879876, -67.67682016104563, 0.055658187418024016, -3.91546179049895], [0.1030802476511462, -7.128208581070913, 0.03951227588143201, -64.59166733061342, 0.02666455364849554, -2.304200877531367], [0.09272398528325815, -5.10229434527922, 0.05152717665531333, -63.22243281291669, 0.013671692566052513, -0.29294609540076655], [0.067086829519934, -6.431517393384516, 0.05807375743577648, -63.3460891893616, 0.03332100608564638, 0.0], [0.041195361462712465, -11.359252090521403, 0.04388479579436508, -64.05187898266922, 0.06340091877049678, -0.4821279530051862], [0.04075598067503575, -14.821896783304865, 0.028925271477859203, -64.61257196716652, 0.06006917755599389, -5.052833605278544], [0.05407372513072479, -12.807787353607143, 0.012086301705758955, -62.019842945058556, 0.05020094442442825, -9.556996603971026], [0.05892189869680271, -6.730316524308577, 0.005208558860544681, -59.18096500684298, 0.029784277901212436, -10.567406121887924], [0.06295935478108186, -4.031109410209303, 0.009722945342350625, -59.723801892361614, 0.028205409825597764, -8.361772123798819], [0.05959370706096882, -2.7909571722238917, 0.02084219526177635, -60.580660511780565, 0.028403291061673268, -5.746357703164733], [0.05010111762114916, -9.051402100061388, 0.038787717477607495, -61.468458373769636, 0.029769095323560233, -3.0902284032447893], [0.04532606715304607, -13.078731393222828, 0.05254819969276524, -62.00146975256426, 0.049715927248449615, -2.2921021715599226], [0.05659975792783357, -10.79397062677652, 0.04687734073869164, -62.87432308574738, 0.06632276105773147, -3.1874564438718807], [0.06304588836433213, -5.237873790922569, 0.03433779011009012, -62.170894043875, 0.0767038197489869, -4.190645577954697], [0.06575200822959715, -4.5236383451283455, 0.02124060387362081, -61.77467739451471, 0.06451542396320331, -5.05987225629103], [0.05836119446213031, -7.313608897394619, 0.015104727266080704, -62.36357882255645, 0.03273843270361707, -5.0234541366984775], [0.053868166709683106, -10.148044002131405, 0.028550764239728285, -63.90924175321711, 0.009285458952413242, -4.904307567512783], [0.052489276427619566, -7.861699464673678, 0.04241710500577978, -63.836415081878364, 0.018407221008645808, -4.515095817869007], [0.04861972714455551, -8.091214158665819, 0.05016152438902587, -61.290830342903895, 0.037068797699668796, -4.102172195951522], [0.04673116472042349, -5.032919519370953, 0.030698171217858367, -59.4165655622384, 0.05663493078066621, -4.679420408048669], [0.04960585225290341, -1.2635957495804893, 0.014263587710409482, -57.962475930002526, 0.04602152948581162, -5.203190404084558], [0.050174136424277524, 0.0, 0.005667982465391392, -57.75999032869744, 0.018608057746652563, -6.283292084317098], [0.05102674586507239, 0.0, 0.004259415114189098, -58.31832379428972, 0.0, -7.190362816605747], [0.05170883341770827, 0.0, 0.003132561233227263, -58.76499056676354, 0.0, -7.916019402436666], [0.048408477736387005, 0.0, 0.0072056745492067725, -59.343029093141446, 0.0, -8.487431854140393], [0.04455068229493328, 0.0, 0.014452613950322551, -59.44254000397542, 0.0, -8.806358029425844], [0.04297243879116019, 0.0, 0.01857285259014757, -59.45976505775028, 0.0, -8.345535321993475], [0.041926471685064644, -0.6226861135014444, 0.02141407913521739, -59.50164202259069, 0.0, -7.595110041874711], [0.04538602291443424, -1.2561688717740305, 0.017043280078790413, -59.381082259356496, 0.0, -7.139996470800248], [0.04827938357508303, -0.9482127039632529, 0.015045173839798281, -58.66456697816019, 0.0, -7.11220591840309], [0.049721003006672496, -0.3945335729091617, 0.013560648886214065, -58.122216493460336, 0.0, -7.702318401393867], [0.051547456258853985, -0.6728005287592427, 0.011161413825695446, -57.97984769650104, 0.0004614366684696403, -8.290295840048278], [0.05267551671303476, -0.7613739309660253, 0.009265128406836728, -58.941743233304855, 0.0012959855618623378, -8.189688021678016], [0.04905564706059616, -0.8824076258865425, 0.011244024339942952, -59.34384050370009, 0.0016506415319532896, -7.784929487306462], [0.04447960273660007, -1.0262531722612906, 0.021918383130602646, -59.640793032007274, 0.001352912860730542, -7.360775889474023], [0.04287533796188883, -0.9731444654159852, 0.032558357366473896, -59.42418894922627, 0.000191537159129304, -7.310245866867394], [0.04159192614211984, -0.9306574999397409, 0.0410703367551709, -59.25090568300147, 0.0, -7.26982184878209], [0.04138943271187251, -0.9153967457465143, 0.04401157933665337, -59.24897897871346, 0.0, -7.266148253826699], [0.04217083985165038, -0.9177702792789557, 0.032355692340614334, -59.303515591545185, 0.0, -7.287042970375035], [0.043436887761183034, -0.9767325958736094, 0.023258877170713746, -59.42182238590415, 0.0, -7.3076363171973915], [0.04399934054131013, -1.020506030993106, 0.02637262912866229, -59.516945428551935, 0.0, -7.325777447954218], [0.0435256029443275, -1.04347346020711, 0.03153666193389756, -59.52231277245135, 8.361410327743645e-05, -7.338124944695687], [0.04281847512026367, -1.0014482652982317, 0.03602027325731707, -59.43064384766354, 0.00024428873563392444, -7.339925477915993]], "velocity14": [[0.04969607380432006, 0.12941194925969812, 0.8221484414002348, 0.9663132922051821, 0.922630548096151, 0.17188163682420976], [0.05381215712694647, -5.025351358141942, 0.5928593834073123, 0.047546160222209144, 0.7466691426177965, 26.74622809707437], [0.06670819800688665, -4.269160877359766, 0.47428750672584985, 1.5047314391160862, 0.5973353140942372, 44.120772427569676], [0.019491117368543982, 0.35243690737997024, 0.2794295096459221, 16.294946138675485, 0.4423187480305651, 32.68897771029203], [0.010481075579565053, 4.571050451767153, 0.17380891739439963, 22.401747980945807, 0.26918641264836835, 23.666048388022688], [-0.006074305082856229, 15.158920287007765, 0.1390471339155197, 14.356479740182726, 0.2153491301186947, 15.450605526726862], [-0.0035286333997623753, 4.638083338484041, 0.09508067352801863, -0.017604506357573158, 0.10444806659024514, 9.055729671063734], [-0.059092251809890424, -3.6280250083140744, 0.009107067237833416, -20.316212853773614, 0.024915460546411146, 4.518652404689868], [-0.0556091576836225, -7.628670304690332, -0.06770107225360468, -13.04508381928971, -0.05572515644220852, 2.9090270477399214], [-0.04900537416617405, -4.838176223314358, -0.1334590733218708, -6.864264147414473, -0.07213131041377682, 0.8593291632615161], [0.03143243864103203, 3.067047003916424, 0.007451282612645467, 9.165565111406156, -0.05754907528318608, -0.40510556772689366], [0.026469003817736737, 7.75474251609637, -0.0016934096953563965, 8.39778090569163, -0.05868114455474438, -5.060969268941708], [0.005054477124961924, 5.344758840173567, -0.005110068390707114, 3.991017983819041, -0.02090763444452849, -3.4122419112606104], [-0.029695073254272994, -3.067491060012772, -0.0019022486715936766, -0.6827041148116749, 0.032888559036240564, 2.1478112258982205], [-0.03206561422367889, -5.274358593941353, 0.0021882119452465566, -3.9505614309117023, 0.0591838650388936, 1.7030137405281645], [-0.0023448229598944667, -4.140920193474091, -0.0032155257207855965, -7.773045947451825, -0.000588105316424975, 1.4783043216733227], [0.027317665108130086, 1.2231415127975613, -0.006261899993010823, -2.2580276904252963, -0.014486258746174548, 0.8177939707084618], [0.029566951813188507, 5.2771718801946035, -0.005307096122975354, 2.380592811461228, -0.02133987259451063, -1.184068301377907], [0.01808293944010626, 0.4316375493222318, 0.004523175493444409, 3.085152830432209, -0.028993633769528477, 1.611260912967583], [-0.01035626236788806, 2.025914235791693, 0.012014900773881324, 1.3692345176967249, -0.012992861082443026, 2.0112547821306004], [-0.025637155763324142, -1.329223048105296, 0.006546580780463147, -0.12365637644490657, 0.019649313519593863, 0.9534380603704828], [-0.025891468057221534, -4.927734697136888, -0.014188961641411403, -0.7057897933076198, 0.0300799126848504, -0.4821279530051862], [-0.0004393807876767169, -3.4626446927834627, -0.014959524316505875, -0.5606929844972981, -0.0033317412145028834, -4.570705652273358], [0.01331774445568904, 2.014109429697723, -0.016838969772100247, 2.5927290221079566, -0.009868233131565643, -4.504162998692481], [0.004848173566077924, 6.077470829298566, -0.0068777428452142745, 2.838877938215572, -0.02041666652321581, -1.0104095179168986], [0.004037456084279143, 2.6992071140992744, 0.0045143864818059445, -0.542836885518633, -0.0015788680756146697, 2.2056339980891053], [-0.003365647720113038, 1.240152237985411, 0.011119249919425724, -0.8568586194189499, 0.00019788123607550323, 2.6154144206340857], [-0.009492589439819659, -6.260444927837496, 0.017945522215831147, -0.8877978619890698, 0.0013658042618869652, 2.656129299919944], [-0.0047750504681030965, -4.027329293161441, 0.013760482215157747, -0.5330113787946247, 0.019946831924889386, 0.7981262316848667], [0.0112736907747875, 2.2847607664463085, -0.005670858954073598, -0.8728533331831172, 0.016606833809281858, -0.895354272311958], [0.006446130436498567, 5.5560968358539515, -0.01253955062860152, 0.7034290418723743, 0.010381058691255446, -1.0031891340828163], [0.002706119865265019, 0.7142354457942235, -0.013097186236469304, 0.3962166493602941, -0.012188395785783589, -0.8692266783363318], [-0.007390813767466837, -2.789970552266274, -0.006135876607540108, -0.588901428041739, -0.03177699125958624, 0.036418119592552145], [-0.0044930277524472045, -2.8344351047367855, 0.01344603697364758, -1.5456629306606589, -0.02345297375120383, 0.1191465691856947], [-0.0013788902820635416, 2.286344537457727, 0.0138663407660515, 0.07282667133874887, 0.009121762056232567, 0.3892117496437758], [-0.0038695492830640612, -0.22951469399214064, 0.00774441938324609, 2.5455847389744686, 0.018661576691022985, 0.4129236219174844], [-0.0018885624241320193, 3.0582946392948664, -0.019463353171167506, 1.8742647806654995, 0.019566133080997417, -0.5772482120971469], [0.0028746875324799255, 3.769323769790464, -0.016434583507448884, 1.4540896322358718, -0.01061340129485459, -0.5237699960358893], [0.0005682841713741131, 3.0263195029586685, -0.00859560524501809, 0.20248560130508608, -0.027413471739159055, -1.0801016802325396], [0.0008526094407948606, 2.224054034239081, -0.0014085673512022941, -0.5583334655922769, -0.025586091182431544, -0.9070707322886489], [0.0006820875526358885, 1.779243227391265, -0.0011268538809618353, -0.4466667724738216, -0.020468872945945238, -0.7256565858309192], [-0.0033003556813212655, 1.2186018526563758, 0.00407311331597951, -0.5780385263779128, -0.01637509835675619, -0.5714124517037266], [-0.0038577954414537267, 0.7332901335253245, 0.007246939401115779, -0.09951091083396693, -0.013100078685404954, -0.3189261752854506], [-0.0015782435037730914, 0.058334313818066086, 0.004120238639825019, -0.01722505377486641, -0.010480062948323965, 0.4608227074323683], [-0.0010459671060955422, -0.6226861135014444, 0.002841226545069819, -0.04187696484040439, -0.008384050358659172, 0.7504252801187644], [0.003459551229369599, -0.633482758272586, -0.004370799056426975, 0.1205597632341898, -0.006707240286927338, 0.455113571074463], [0.00289336066064879, 0.30795616781077767, -0.001998106238992132, 0.7165152811963102, -0.005365792229541871, 0.027790552397157997], [0.0014416194315894613, 0.5536791310540912, -0.001484524953584216, 0.5423504846998547, -0.004292633783633497, -0.5901124829907766], [0.0018264532521814888, -0.278266955850081, -0.0023992350605186196, 0.1423687969592964, 0.0004614366684696403, -0.5879774386544117], [0.0011280604541807776, -0.08857340220678264, -0.001896285418858717, -0.9618955368038136, 0.0008345488933926976, 0.1006078183702615], [-0.0036198696524386014, -0.1210336949205172, 0.001978895933106224, -0.40209727039523935, 0.0003546559700909517, 0.40475853437155423], [-0.0045760443239960865, -0.14384554637474817, 0.010674358790659696, -0.29695252830717944, -0.00029772867122274756, 0.42415359783243917], [-0.0016042647747112398, 0.05310870684530542, 0.010639974235871251, 0.21660408278100418, -0.001161375701601238, 0.050530022606629144], [-0.001283411819768992, 0.04248696547624434, 0.008511979388697001, 0.17328326622480336, -0.0009291005612809904, 0.04042401808530332], [-0.0002024934302473275, 0.015260754193226539, 0.002941242581482472, 0.001926704288008535, -0.0006959865754344007, 0.0036735949553916465], [0.0007814071397778705, -0.0023735335324414197, -0.011655886996039033, -0.05453661283172856, -0.00036507526746500075, -0.02089471654833642], [0.001266047909532659, -0.058962316594653716, -0.00909681516990059, -0.11830679435896224, -0.00016948533090624054, -0.02059334682235621], [0.0005624527801270948, -0.04377343511949665, 0.003113751957948543, -0.09512304264778468, -1.7367052731572796e-05, -0.01814113075682657], [-0.0004737375969826218, -0.022967429214004065, 0.005164032805235268, -0.005367343899415884, 8.361410327743645e-05, -0.012347496741468709], [-0.0007071278240638339, 0.04202519490887838, 0.004483611323419509, 0.09166892478780987, 0.000160674632356488, -0.001800533220306069]], "position15": [[0.13147122499204608, -65.86335079401738, 0.07915972867816401, -8.399726330583377, 0.23902905070307448, -0.7247773916795808], [0.25, -65.34665453124713, 0.25, -7.935498558030116, 0.25, -0.5907687910817383], [0.25, -65.35733856464721, 0.25, -7.873445661371287, 0.25, -0.5405608240984862], [0.25, -65.48959698468225, 0.25, -8.071232162446773, 0.25, -0.7093205198753165], [0.25, -65.94415502478232, 0.20378167929103932, -8.36221244736848, 0.25, -0.8632684560436972], [0.25, -66.30780145686236, 0.16680702272387077, -8.594996675305845, 0.25, -0.9864268049784017], [0.25, -66.37810280966399, 0.15483310121837776, -8.640273589462948, 0.25, -0.987370785080348], [0.25, -66.00720808330058, 0.16501026956376322, -8.516722858092086, 0.25, -0.9397600251351195], [0.25, -65.66177208979083, 0.18496134666477568, -8.39975104165981, 0.25, -0.834759356292901], [0.25, -65.44445399649595, 0.2118062217169512, -8.274754022224874, 0.25, -0.7710774445893847], [0.25, -65.27059952186005, 0.23328212175869165, -8.174756406676925, 0.25, -0.7201319152265716], [0.25, -65.24784929641679, 0.23139983578517181, -8.20617608254335, 0.25, -0.7303537733485999], [0.25, -65.46324156129076, 0.2092330203660302, -8.265067552229283, 0.25, -0.6470491619512433], [0.25, -65.82562938294096, 0.19419416358848843, -8.307304003923335, 0.25, -0.4130649943527138], [0.25, -65.94875707107266, 0.18499939233165066, -8.31031356474952, 0.25, -0.2855251381242051], [0.25, -65.75472265724444, 0.20138148181968812, -8.240392771003354, 0.25, -0.13533428151390312], [0.25, -65.53934119858539, 0.21515492314344145, -8.202783790521512, 0.25, -0.08076788549578175], [0.25, -65.3973480129294, 0.2234760057946909, -8.174993910308867, 0.25, -0.41910432643219836], [0.25, -65.32188230437697, 0.22151815583208467, -8.175490239546196, 0.25, -0.6028405830742699], [0.25, -65.38629636157928, 0.21767713743729028, -8.227338092344983, 0.25, -0.7637663255964203], [0.25, -65.70852063161611, 0.21143250110107034, -8.26988757661068, 0.25, -0.6659616353260386], [0.25, -66.01319934501481, 0.20720934404023367, -8.27724070903247, 0.25, -0.19113198949125632], [0.25, -65.93466081899979, 0.20730473547738656, -8.180193180465654, 0.25, -0.020253167946040984], [0.25, -65.71382845783123, 0.21013435587975435, -8.083072690908422, 0.25, -0.2693009387010348], [0.25, -65.46567601562835, 0.21302577503226078, -7.9471495674947175, 0.25, -0.6358580613220474], [0.25, -65.26874574888821, 0.2133005884151795, -7.119119170046854, 0.25, -0.7725096989571918], [0.25, -65.61069362319417, 0.21216076769586326, -6.615592062625035, 0.25, -0.772245651155308], [0.25, -65.96987988709657, 0.21060546617741932, -6.85990787065201, 0.25, -0.4377405010690138], [0.25, -66.25722875575885, 0.20919773106300957, -6.9783585618090616, 0.25, -0.1488067699707633], [0.25, -66.34321463313348, 0.20957184734185844, -6.863812209689467, 0.25, 0.0], [0.25, -66.2999605450878, 0.21032629396759947, -6.613491902080284, 0.25, -0.06128334116377948], [0.25, -66.24742002982381, 0.21083790605839212, -6.388826226492686, 0.25, -0.08645566362260447], [0.25, -66.20538761761263, 0.21124719573102624, -6.209093686022607, 0.25, -0.10659352158966447], [0.25, -66.20997769124126, 0.2112995921821157, -6.183164214480767, 0.25, -0.10308131047756264], [0.25, -67.6103073269451, 0.21031208035853466, -5.757771125156209, 0.25, -0.08729526894357553], [0.25, -68.73057103550818, 0.20952207089966982, -5.417456653696562, 0.25, -0.07466643571638584], [0.25, -69.01662912853962, 0.2093338948527779, -5.367282308124295, 0.25, -0.07229067042862829], [0.25, -70.62513735471808, 0.2091640196958737, -4.534906837784859, 0.25, -0.03950428040408755], [0.25, -72.68478703784166, 0.20895794109414184, -3.596445793253129, 0.25, -0.018037712933811775], [0.25, -74.23134757577434, 0.20878996296194266, -2.182161370156224, 0.25, -0.002436414520138432], [0.25, -74.64824662432802, 0.20873761082732253, -0.2844530247704973, 0.25, -0.009293163506194989], [0.25, -74.36323510727881, 0.20880085895989817, 0.0, 0.25, -0.014732931961568132], [0.25, -73.98724277514026, 0.208884306167524, 0.0, 0.25, -0.016483009234515053], [0.25, -72.93223505750835, 0.2091920768852803, 0.0, 0.25, -0.017708928779629592], [0.25, -71.78295359308851, 0.20948686569542904, 0.0, 0.25, -0.01528440178766465], [0.25, -71.37580504517383, 0.20955055645688053, -0.5061568258009825, 0.25, -0.011134886919239688], [0.25, -71.25635604773754, 0.20955180369625603, -0.6662095470884661, 0.25, -0.006904402069179945], [0.25, -72.06483575751749, 0.2093867747904775, -0.9161159156861951, 0.25, -0.009729739841246508], [0.25, -72.50348588529714, 0.20927397648606455, -1.1485508226782277, 0.25, -0.011071255375701413], [0.25, -72.33225021522469, 0.20932338220583804, -1.3432143169627424, 0.25, -0.011734645496068207], [0.25, -71.4371307184266, 0.20940389595329326, -1.3995832677327364, 0.25, -0.010012541734709397], [0.25, -70.87743508182724, 0.2094778039933714, -1.225024062153234, 0.25, -0.00799917800736646], [0.25, -70.67626463281202, 0.20948489758729236, -1.0824158416547798, 0.25, -0.007406439148344079], [0.25, -71.18999001934702, 0.20941956584413643, -1.0098641082705888, 0.25, -0.00875102849905425], [0.25, -71.83538108451663, 0.20935960133017828, -1.0777914538127022, 0.25, -0.009618796332475737], [0.25, -72.17790381456054, 0.20934620923177413, -1.2218499221377095, 0.25, -0.009466196100314527], [0.25, -72.41970919532372, 0.2093400646765071, -1.2899380457962515, 0.25, -0.009326954509492877], [0.25, -72.11493232098353, 0.20939734763426082, -1.1608973891953138, 0.25, -0.009188712436085883], [0.25, -71.5107824564409, 0.20946022949776388, -1.072421921410172, 0.25, -0.009257118565096726], [0.25, -71.02746256480678, 0.20951053498856634, -1.0016415471820586, 0.25, -0.009311843468305402]], "velocity15": [[0.6233396350497142, 0.6458703284628122, 0.4119883602294032, 0.5802847156915757, 0.8247568980966613, 0.16751075074730315], [0.4986717080397714, 0.5166962627702498, 0.3295906881835226, 0.4642277725532606, 0.659805518477329, 0.13400860059784253], [0.32997206848303356, -0.010684033400087833, 0.16257158027674443, 0.062052896658829126, 0.5244155429944456, 0.05020796698325214], [0.16311591499793665, -0.13225842003503674, 0.05105814350994824, -0.197786501075486, 0.4088997122543231, -0.16875969577683037], [0.048826730387905956, -0.4545580401000635, -0.046218320708960675, -0.2909802849217077, 0.32051083539236186, -0.1539479361683807], [0.03906138431032477, -0.3636464320800508, -0.03697465656716854, -0.23278422793736617, 0.2564086683138895, -0.12315834893470456], [0.031249107448259816, -0.07030135280162389, -0.011973921505493007, -0.045276914157104026, 0.2051269346511116, -0.0009439801019462818], [0.024999285958607856, 0.3708947263633972, 0.01017716834538545, 0.1235507313708624, 0.16410154772088928, 0.047610759945228585], [0.019999428766886287, 0.3454359935097475, 0.019951077101012467, 0.11697181643227646, 0.13128123817671142, 0.10500066884221843], [0.01599954301350903, 0.21731809329487234, 0.026844875052175542, 0.1249970194349366, 0.10502499054136914, 0.06368191170351631], [0.012799634410807224, 0.17385447463589787, 0.021475900041740437, 0.09999761554794928, 0.08401999243309533, 0.05094552936281305], [0.01023970752864578, 0.022750225443254314, -0.0018822859735198403, -0.03141967586642397, 0.06721599394647626, -0.010221858122028273], [0.008191766022916625, -0.21539226487397028, -0.022166815419141617, -0.05889146968593356, 0.05377279515718101, 0.0833046113973566], [0.0065534128183333, -0.3623878216501993, -0.015038856777541763, -0.04223645169405164, 0.04301823612574481, 0.23398416759852947], [0.00524273025466664, -0.12312768813170184, -0.009194771256837753, -0.0030095608261853334, 0.03441458890059585, 0.1275398562285087], [0.0041941842037333124, 0.1940344138282132, 0.01638208948803746, 0.06992079374616739, 0.02753167112047668, 0.150190856610302], [0.00335534736298665, 0.2153814586590599, 0.013773441323753324, 0.037608980481842816, 0.022025336896381347, 0.05456639601812137], [0.00268427789038932, 0.14199318565599772, 0.008321082651249449, 0.027789880212644197, 0.01762026951710508, -0.3383364409364166], [0.002147422312311456, 0.07546570855243465, -0.001957849962606224, -0.0004963292373287586, 0.014096215613684064, -0.18373625664207152], [0.0017179378498491651, -0.06441405720231409, -0.0038410183947944045, -0.0518478527987874, 0.011276972490947251, -0.16092574252215042], [0.0013743502798793323, -0.32222427003682375, -0.006244636336219934, -0.042549484265696776, 0.0090215779927578, 0.09780469027038174], [0.0010994802239034658, -0.3046787133987021, -0.0042231570608366655, -0.0073531324217883665, 0.007217262394206241, 0.47482964583478227], [0.0008795841791227727, 0.07853852601502884, 9.539143715288551e-05, 0.09704752856681427, 0.005773809915364993, 0.17087882154521533], [0.0007036673432982182, 0.22083236116855565, 0.0028296204023677825, 0.0971204895572328, 0.004619047932291995, -0.24904777075499382], [0.0005629338746385746, 0.2481524422028796, 0.0028914191525064295, 0.13592312341370383, 0.003695238345833596, -0.3665571226210126], [0.0004503470997108597, 0.19693026674013453, 0.0002748133829187215, 0.828030397447863, 0.002956190676666877, -0.13665163763514437], [0.0003602776797686878, -0.34194787430596196, -0.0011398207193162385, 0.5035271074218188, 0.002364952541333502, 0.0002640478018838821], [0.0002882221438149502, -0.3591862639023953, -0.001555301518443924, -0.24431580802697417, 0.0018919620330668015, 0.33450515008629417], [0.00023057771505196017, -0.28734886866228054, -0.0014077351144097638, -0.1184506911570519, 0.0015135696264534414, 0.2889337310982505], [0.00018446217204156815, -0.08598587737463566, 0.0003741162788488552, 0.11454635211959457, 0.0012108557011627531, 0.21752526683977413], [0.00014756973763325454, 0.043254088045680546, 0.0007544466257410332, 0.2503203076091829, 0.0009686845609302025, -0.06128334116377948], [0.00011805579010660363, 0.05254051526398522, 0.0005116120907926407, 0.22466567558759826, 0.000774947648744162, -0.02517232245882499], [9.444463208528291e-05, 0.042032412211188176, 0.0004092896726341126, 0.1797325404700786, 0.0006199581189953296, -0.020137857967059993], [7.555570566822633e-05, -0.004590073628629789, 5.239645108946262e-05, 0.025929471541839694, 0.0004959664951962637, 0.0035122111121018307], [6.044456453458107e-05, -1.4003296357038388, -0.0009875118235810453, 0.42539308932455794, 0.000396773196157011, 0.015786041533987112], [4.835565162766486e-05, -1.1202637085630711, -0.0007900094588648363, 0.3403144714596464, 0.0003174185569256088, 0.01262883322718969], [3.868452130213189e-05, -0.28605809303143837, -0.00018817604689192716, 0.05017434557226688, 0.00025393484554048706, 0.002375765287757561], [3.094761704170551e-05, -1.608508226178461, -0.00016987515690419403, 0.8323754703394363, 0.00020314787643238965, 0.032786390024540736], [2.475809363336441e-05, -2.059649683123577, -0.0002060786017318581, 0.9384610445317294, 0.00016251830114591173, 0.021466567470275776], [1.980647490669153e-05, -1.5465605379326814, -0.00016797813219918768, 1.414284423096905, 0.0001300146409167294, 0.015601298413673343], [1.5845179925353227e-05, -0.41689904855368787, -5.235213462011393e-05, 1.8977083453857269, 0.00010401171273338353, -0.006856748986056557], [1.2676143940282582e-05, 0.2850115170492177, 6.324813257563626e-05, 0.9836927578561958, 8.320937018670683e-05, -0.005439768455373144], [1.0140915152226067e-05, 0.3759923321385553, 8.344720762581119e-05, 0.6378395243805957, 6.656749614936546e-05, -0.0017500772729469208], [8.112732121780854e-06, 1.0550077176319135, 0.00030777071775630786, 0.36117492568380705, 5.325399691949237e-05, -0.0012259195451145384], [6.490185697424684e-06, 1.1492814644198432, 0.00029478881014874435, 0.1532215805559315, 4.26031975355939e-05, 0.0024245269919649427], [5.192148557939747e-06, 0.4071485479146774, 6.369076145148507e-05, -0.5061568258009825, 3.408255802847512e-05, 0.004149514868424963], [4.153718846351798e-06, 0.11944899743629446, 1.2472393755110852e-06, -0.16005272128748355, 2.72660464227801e-05, 0.004230484850059743], [3.3229750770814383e-06, -0.8084797097799401, -0.0001650289057785508, -0.24990636859772894, 2.181283713822408e-05, -0.002825337772066562], [2.6583800616651506e-06, -0.43865012777965107, -0.00011279830441292365, -0.23243490699203256, 1.7450269710579266e-05, -0.0013415155344549045], [2.1267040493321204e-06, 0.17123567007244922, 4.940571977348091e-05, -0.1946634942845146, 1.3960215768463414e-05, -0.0006633901203667949], [1.7013632394656965e-06, 0.8951194967980878, 8.051374745522692e-05, -0.05636895076999407, 1.1168172614770732e-05, 0.001722103761358811], [1.3610905915725573e-06, 0.5596956365993514, 7.390804007813356e-05, 0.17455920557950255, 8.934538091816585e-06, 0.0020133637273429365], [1.0888724732580459e-06, 0.20117044901522566, 7.093593920961441e-06, 0.14260822049845417, 7.147630473453268e-06, 0.0005927388590223816], [8.710979786064367e-07, -0.5137253865349978, -6.533174315591703e-05, 0.07255173338419091, 5.718104378762615e-06, -0.001344589350710171], [6.968783828851494e-07, -0.6453910651695998, -5.996451395813885e-05, -0.06792734554211335, 4.574483503010092e-06, -0.000867767833421487], [5.575027063081196e-07, -0.34252273004391426, -1.3392098404146637e-05, -0.14405846832500718, 3.659586802408074e-06, 0.0001526002321612088], [4.460021650464957e-07, -0.241805380763183, -6.144555267047835e-06, -0.06808812365854205, 2.9276694419264596e-06, 0.0001392415908216502], [3.568017320371966e-07, 0.3047768743401906, 5.7282957753732454e-05, 0.1290406566009376, 2.3421355535411678e-06, 0.0001382420734069946], [2.854413856297573e-07, 0.6041498645426382, 6.288186350305686e-05, 0.08847546778514188, 1.8737084428329344e-06, -6.840612901084376e-05], [2.2835310850380583e-07, 0.4833198916341106, 5.0305490802445486e-05, 0.07078037422811351, 1.4989667542663477e-06, -5.472490320867501e-05]], "position16": [[0.2189064873321402, -41.35076983859869, 0.20579047059444272, -34.955420214070216, 0.18427849312493685, -82.30748191114392], [0.25, -40.60551320560525, 0.25, -34.598400401022346, 0.25, -82.04235043024822], [0.25, -40.0093078992105, 0.25, -34.31278455058405, 0.25, -81.83024524553166], [0.25, -39.532343654094696, 0.25, -34.08429187023341, 0.25, -81.6605610977584], [0.25, -35.87527436503896, 0.25, -47.06314238332273, 0.25, -72.40097846345145], [0.25, -28.327041989156356, 0.25, -57.82250234580574, 0.25, -54.726932246066276], [0.25, -20.22472521894599, 0.25, -65.28611211277043, 0.25, -34.19317948984397], [0.25, -16.093359510685968, 0.25, -62.219512597721824, 0.25, -27.931979714586593], [0.25, -21.017761909979946, 0.25, -57.07283966060747, 0.25, -37.61873072250825], [0.25, -24.957283829415125, 0.25, -52.955501310915984, 0.25, -45.36813152884558], [0.25, -25.560539024619757, 0.25, -49.601355372585815, 0.25, -50.803967613425364], [0.25, -24.26458778805661, 0.25, -51.99308076482204, 0.25, -46.29690509972656], [0.25, -20.129144952059036, 0.25, -56.56123598296294, 0.25, -36.273471699702675], [0.25, -17.695179467048906, 0.25, -60.6610591193572, 0.25, -28.841179889412373], [0.25, -17.816606639077765, 0.25, -62.59350066833472, 0.25, -26.282735290112804], [0.25, -20.343934111569244, 0.25, -62.22663922147626, 0.25, -35.665357746006535], [0.25, -23.17404088367565, 0.25, -58.34941659034774, 0.25, -44.76163249731081], [0.25, -23.84177422318372, 0.25, -49.32013805983766, 0.25, -48.06014406956171], [0.25, -21.94913184846488, 0.25, -46.561956127447985, 0.25, -46.385747615644746], [0.25, -19.893785882988833, 0.25, -46.17993163772045, 0.25, -42.420533136642376], [0.25, -18.249509110607995, 0.25, -45.874312045938424, 0.25, -39.248361553440475], [0.25, -17.62357117710194, 0.25, -45.82208993100789, 0.25, -39.849823488333755], [0.25, -18.611225781154666, 0.25, -46.065448205549366, 0.25, -40.85854286577437], [0.25, -20.39811320770118, 0.25, -46.36050935805948, 0.25, -42.45078680595403], [0.25, -21.48044823799576, 0.25, -46.49041316666488, 0.25, -43.71510552636677], [0.25, -21.87272653937135, 0.25, -46.22213407047544, 0.25, -43.851213522367615], [0.25, -21.391622665170594, 0.25, -45.96887950320004, 0.25, -42.99602568728357], [0.25, -19.88364676182589, 0.25, -45.9205063193155, 0.25, -41.75125559832043], [0.25, -18.677266039150126, 0.25, -45.881807772207864, 0.25, -40.75543952714991], [0.25, -18.379449912037558, 0.25, -45.76612168379938, 0.25, -40.60973260669946], [0.25, -19.26605882537289, 0.25, -45.703873394330834, 0.25, -41.62302870532659], [0.25, -20.12283019712767, 0.25, -45.712851785788494, 0.25, -42.65766454071106], [0.25, -20.69471030104606, 0.25, -45.82650626465896, 0.25, -42.8756698009592], [0.25, -20.784495511977116, 0.25, -45.94325451920624, 0.25, -42.202441720042984], [0.25, -20.42730822382621, 0.25, -45.93054088676846, 0.25, -41.65397459121556], [0.25, -19.707132781463958, 0.25, -45.775177655629726, 0.25, -41.51008289922722], [0.25, -19.143302559041626, 0.25, -45.715395194559505, 0.25, -41.58891601385327], [0.25, -18.952751211649318, 0.25, -45.68912254768474, 0.25, -41.900149289400865], [0.25, -19.22094332887146, 0.25, -45.75615864592723, 0.25, -42.11968246812589], [0.25, -19.82615489792065, 0.25, -45.86957637804104, 0.25, -42.16332548066323], [0.25, -20.28744599208771, 0.25, -45.94064543123305, 0.25, -42.18235122293195], [0.25, -20.24354077797538, 0.25, -45.89835799000334, 0.25, -42.16918365299819], [0.25, -19.86648468195994, 0.25, -45.8340697818122, 0.25, -42.14511395760523], [0.25, -19.544419949888358, 0.25, -45.78442040393854, 0.25, -42.12745621493595], [0.25, -19.404057605867198, 0.25, -45.73897281234022, 0.25, -42.13370054525507], [0.25, -19.362166139528757, 0.25, -45.775290721108874, 0.25, -42.15219965429859], [0.25, -19.636328434946492, 0.25, -45.80555302562757, 0.25, -42.16445273939112], [0.25, -19.905221197482874, 0.25, -45.863693645487324, 0.25, -42.15799575396651], [0.25, -20.091742960614003, 0.25, -45.92618246225167, 0.25, -42.164526935639955], [0.25, -20.07663084231551, 0.25, -45.977835125171225, 0.25, -42.189783303006486], [0.25, -19.801033124686644, 0.25, -45.96790420361354, 0.25, -42.205152338531924], [0.25, -19.548288280980852, 0.25, -45.98129366807157, 0.25, -42.21540833136676], [0.25, -19.545955260022513, 0.25, -45.99089900194052, 0.25, -42.21757042234828], [0.25, -19.67208312701783, 0.25, -46.00604445444674, 0.25, -42.21025072276733], [0.25, -19.799242481132325, 0.25, -46.018861397794446, 0.25, -42.19723405261109], [0.25, -19.869430973202107, 0.25, -46.024791635749274, 0.25, -42.18680452948908], [0.25, -19.859778173452437, 0.25, -46.02529611579239, 0.25, -42.18565459573234], [0.25, -19.848165881944958, 0.25, -46.01870154189581, 0.25, -42.19247387170665], [0.25, -19.765923666657425, 0.25, -46.009528811345206, 0.25, -42.20263340229909], [0.25, -19.6821481161839, 0.25, -46.002268920189344, 0.25, -42.21067325177651]], "velocity16": [[0.2879673895622862, 0.9315707912417993, 0.3183617436073283, 0.44627476630984186, 0.13639135221469056, 0.33141435111962636], [0.23037391164982896, 0.7452566329934395, 0.2546893948858626, 0.3570198130478735, 0.10911308177175245, 0.2651314808957011], [0.18429912931986317, 0.5962053063947516, 0.20375151590869012, 0.2856158504382988, 0.08729046541740197, 0.2121051847165609], [0.14743930345589054, 0.47696424511580127, 0.16300121272695212, 0.22849268035063905, 0.06983237233392157, 0.16968414777324872], [0.11795144276471244, 3.657069289055734, 0.1304009701815617, -12.978850513089318, 0.05586589786713726, 9.259582634306945], [0.09436115421176995, 7.548232375882604, 0.10432077614524936, -10.75935996248301, 0.04469271829370981, 17.674046217385175], [0.07548892336941597, 8.102316770210367, 0.08345662091619949, -7.463609766964686, 0.03575417463496785, 20.533752756222306], [0.06039113869553278, 4.131365708260024, 0.0667652967329596, 3.066599515048603, 0.028603339707974282, 6.261199775257377], [0.04831291095642623, -4.924402399293976, 0.05341223738636768, 5.146672937114356, 0.022882671766379425, -9.686751007921663], [0.03865032876514099, -3.9395219194351814, 0.04272978990909415, 4.117338349691485, 0.01830613741310354, -7.749400806337331], [0.030920263012112793, -0.6032551952046301, 0.034183831927275324, 3.3541459383301717, 0.014644909930482834, -5.435836084579783], [0.024736210409690235, 1.2959512365631471, 0.02734706554182026, -2.391725392236225, 0.011715927944386268, 4.507062513698807], [0.01978896832775219, 4.135442835997573, 0.02187765243345621, -4.568155218140905, 0.009372742355509014, 10.023433400023881], [0.01583117466220175, 2.43396548501013, 0.017502121946764967, -4.0998231363942566, 0.007498193884407212, 7.432291810290301], [0.012664939729761402, -0.12142717202885878, 0.014001697557411975, -1.932441548977523, 0.00599855510752577, 2.5584445992995692], [0.010131951783809122, -2.527327472491477, 0.011201358045929581, 0.36686144685846134, 0.004798844086020616, -9.382622455893728], [0.008105561427047298, -2.8301067721064075, 0.008961086436743666, 3.8772226311285283, 0.003839075268816493, -9.09627475130428], [0.006484449141637838, -0.6677333395080691, 0.007168869149394933, 9.029278530510075, 0.0030712602150531946, -3.298511572250893], [0.005187559313310271, 1.8926423747188381, 0.005735095319515947, 2.7581819323896775, 0.0024570081720425557, 1.6743964539169633], [0.004150047450648217, 2.0553459654760458, 0.0045880762556127575, 0.3820244897275368, 0.0019656065376340444, 3.9652144790023733], [0.003320037960518574, 1.6442767723808367, 0.0036704610044902062, 0.30561959178202946, 0.0015724852301072356, 3.172171583201899], [0.0026560303684148596, 0.6259379335060555, 0.002936368803592165, 0.05222211493053335, 0.0012579881840857885, -0.6014619348932808], [0.0021248242947318878, -0.9876546040527249, 0.002349095042873732, -0.24335827454147493, 0.0010063905472686308, -1.0087193774406127], [0.0016998594357855103, -1.7868874265465133, 0.0018792760342989858, -0.295061152510113, 0.0008051124378149047, -1.5922439401796644], [0.0013598875486284083, -1.0823350302945802, 0.0015034208274391887, -0.12990380860539483, 0.0006440899502519238, -1.2643187204127355], [0.0010879100389027266, -0.39227830137559005, 0.001202736661951351, 0.26827909618944107, 0.0005152719602015391, -0.13610799600084833], [0.0008703280311221813, 0.4811038742007551, 0.0009621893295610808, 0.2532545672753949, 0.0004122175681612313, 0.8551878350840447], [0.000696262424897745, 1.5079759033447044, 0.0007697514636488647, 0.04837318388454645, 0.0003297740545289851, 1.2447700889631432], [0.000557009939918196, 1.2063807226757637, 0.0006158011709190918, 0.03869854710763716, 0.0002638192436231881, 0.9958160711705146], [0.00044560795193455683, 0.2978161271125672, 0.0004926409367352735, 0.11568608840847885, 0.00021105539489855047, 0.14570692045045397], [0.0003564863615476455, -0.8866089133353351, 0.0003941127493882188, 0.06224828946855069, 0.00016884431591884038, -1.0132960986271335], [0.0002851890892381164, -0.8567713717547786, 0.0003152901995105751, -0.008978391457660615, 0.0001350754527350723, -1.0346358353844705], [0.00022815127139049312, -0.5718801039183923, 0.0002522321596084601, -0.11365447887046257, 0.00010806036218805784, -0.21800526024814], [0.0001825210171123945, -0.08978521093105613, 0.00020178572768676808, -0.11674825454728312, 8.644828975044628e-05, 0.673228080916216], [0.0001460168136899156, 0.35718728815090617, 0.00016142858214941448, 0.012713632437777109, 6.915863180035702e-05, 0.548467128827426], [0.00011681345095193249, 0.7201754423622517, 0.00012914286571953158, 0.15536323113873562, 5.532690544028562e-05, 0.14389169198833807], [9.3450760761546e-05, 0.5638302224223317, 0.00010331429257562526, 0.05978246107022173, 4.4261524352228496e-05, -0.07883311462605332], [7.47606086092368e-05, 0.19055134739230653, 8.265143406050021e-05, 0.02627264687476486, 3.54092194817828e-05, -0.31123327554759184], [5.980848688738944e-05, -0.268192117222143, 6.612114724840017e-05, -0.06703609824249121, 2.832737558542624e-05, -0.21953317872502398], [4.784678950991156e-05, -0.6052115690491904, 5.289691779872014e-05, -0.11341773211380812, 2.2661900468340994e-05, -0.04364301253734407], [3.8277431607929246e-05, -0.4612910941670611, 4.231753423897611e-05, -0.07106905319201, 1.8129520374672794e-05, -0.019025742268714167], [3.06219452863434e-05, 0.043905214112332, 3.385402739118089e-05, 0.042287441229708414, 1.4503616299738236e-05, 0.013167569933756947], [2.449755622907472e-05, 0.37705609601544066, 2.708322191294471e-05, 0.06428820819114246, 1.160289303979059e-05, 0.02406969539295714], [1.9598044983259777e-05, 0.3220647320715824, 2.166657753035577e-05, 0.049649377873656475, 9.282314431832473e-06, 0.017657742669283747], [1.5678435986607824e-05, 0.1403623440211592, 1.7333262024284616e-05, 0.045447591598321596, 7.4258515454659785e-06, -0.006244330319123685], [1.254274878928626e-05, 0.04189146633844242, 1.3866609619427693e-05, -0.036317908768653574, 5.940681236372783e-06, -0.018499109043522713], [1.0034199031429009e-05, -0.27416229541773574, 1.1093287695542155e-05, -0.030262304518691573, 4.752544989098227e-06, -0.012253085092532638], [8.027359225143207e-06, -0.2688927625363812, 8.874630156433724e-06, -0.05814061985975871, 3.802035991278582e-06, 0.006456985424611763], [6.421887380114566e-06, -0.18652176313112917, 7.09970412514698e-06, -0.062488816764344854, 3.0416287930228656e-06, -0.0065311816734484164], [5.137509904091653e-06, 0.015112118298494459, 5.679763300117585e-06, -0.05165266291955749, 2.4333030344182927e-06, -0.025256367366530783], [4.110007923273323e-06, 0.27559771762886764, 4.543810640094068e-06, 0.009930921557679488, 1.946642427534634e-06, -0.015369035525440368], [3.2880063386186585e-06, 0.25274484370579053, 3.6350485120752548e-06, -0.013389464458029241, 1.5573139420277074e-06, -0.010255992834838766], [2.630405070894927e-06, 0.002333020958338927, 2.908038809660204e-06, -0.009605333868947283, 1.245851153622166e-06, -0.0021620909815195507], [2.104324056715942e-06, -0.12612786699531936, 2.3264310477281637e-06, -0.015145452506219341, 9.96680922897733e-07, 0.007319699580952624], [1.6834592453727535e-06, -0.1271593541144937, 1.861144838182531e-06, -0.01281694334771002, 7.973447383181864e-07, 0.013016670156239835], [1.3467673962982029e-06, -0.07018849206978392, 1.488915870546025e-06, -0.005930237954830119, 6.378757906545492e-07, 0.010429523122005834], [1.0774139170385623e-06, 0.009652799749669736, 1.1911326964368201e-06, -0.0005044800431223907, 5.103006325236393e-07, 0.0011499337567404235], [8.619311336308498e-07, 0.011612291507479944, 9.529061571494561e-07, 0.006594573896586634, 4.082405060189115e-07, -0.006819275974314355], [6.895449069046799e-07, 0.08224221528753317, 7.62324925719565e-07, 0.009172730550602783, 3.265924048151292e-07, -0.010159530592437157], [5.516359255237439e-07, 0.08377555047352721, 6.09859940575652e-07, 0.007259891155864075, 2.6127392385210334e-07, -0.00803984947741848]], "position17": [[0.021257649880717627, -41.862126498084216, 0.12755214809034646, -56.86057879291781, 0.012156805268119908, -43.446867723084004], [0.25, -41.42724270875955, 0.24375997323277124, -56.20883047646455, 0.25, -43.089310592190905], [0.25, -43.73430273661334, 0.25, -59.32176542884274, 0.25, -45.402715788905006], [0.25, -45.53590547413296, 0.25, -61.920216766125094, 0.25, -45.4857723865865], [0.25, -40.73639502175401, 0.25, -63.22413432005659, 0.25, -45.47918100021456], [0.25, -34.462973401735546, 0.25, -60.386567349918735, 0.25, -44.508389150709284], [0.25, -21.778117959041055, 0.25, -57.49208971354138, 0.25, -43.37582093905573], [0.25, -11.404486132440548, 0.25, -51.02815619711839, 0.25, -42.460045245378275], [0.25, -5.975039733556936, 0.25, -47.74238414680089, 0.25, -42.10560616997894], [0.25, -12.566131969994174, 0.25, -47.47363557160959, 0.25, -43.02158129624857], [0.25, -26.264818501917038, 0.25, -51.67185870837913, 0.25, -44.188987056734874], [0.25, -34.076804856232535, 0.25, -57.309443739765946, 0.25, -43.39936302804706], [0.25, -37.44322828720165, 0.25, -59.847400927647236, 0.25, -42.74463000414245], [0.25, -35.972948803378024, 0.25, -61.527042397677334, 0.25, -42.70355014218239], [0.25, -23.549233282958397, 0.25, -58.54708820180479, 0.25, -49.7474040978051], [0.25, -11.768328599874403, 0.25, -56.76190086734646, 0.25, -56.97999169882134], [0.25, -7.202472969592266, 0.25, -59.50518868772965, 0.25, -59.87546319453613], [0.25, -11.413595057740672, 0.25, -57.44300767131681, 0.25, -52.1727396596175], [0.25, -25.940072400303624, 0.25, -51.677524780896114, 0.25, -40.6770232764436], [0.25, -37.38225962736392, 0.25, -49.476347636671974, 0.25, -32.7041553434363], [0.25, -36.97147681203599, 0.25, -51.65516937403978, 0.25, -28.4995461351944], [0.25, -34.44321476760217, 0.25, -51.91772849499216, 0.25, -40.312166010574906], [0.25, -23.21562383167947, 0.25, -52.151489906995614, 0.25, -50.05797133088079], [0.25, -13.026950466915652, 0.25, -49.52648813191516, 0.25, -54.73912153170799], [0.25, -11.886147022378598, 0.25, -51.38232277368955, 0.25, -49.7144596932597], [0.25, -12.77485960074884, 0.25, -51.34849354132779, 0.25, -41.58404656068319], [0.25, -15.056559250006456, 0.25, -52.99285488966351, 0.25, -35.346286824847084], [0.25, -19.67499408908637, 0.25, -55.72862290229639, 0.25, -34.24029590656723], [0.25, -23.94184863128784, 0.25, -56.004580545350386, 0.25, -36.95311377809504], [0.25, -25.94915417619118, 0.25, -55.59872425258726, 0.25, -44.19330214721613], [0.25, -25.961956917008113, 0.25, -51.37106560605741, 0.25, -49.438620278489225], [0.25, -23.979033856549176, 0.25, -48.37164991816335, 0.25, -48.417235819752946], [0.25, -19.61926122946356, 0.25, -49.76219217686203, 0.25, -42.993353776397775], [0.25, -17.489061246921818, 0.25, -53.347574408793506, 0.25, -38.38983404958968], [0.25, -17.55127971363161, 0.25, -56.15450382169333, 0.25, -38.43132730510006], [0.25, -18.484645773967095, 0.25, -56.2248109826555, 0.25, -39.22554606955746], [0.25, -21.56089975332347, 0.25, -53.9268096041546, 0.25, -44.25939533843352], [0.25, -23.387471019244792, 0.25, -51.279832071027315, 0.25, -48.15418474142217], [0.25, -23.78705032861695, 0.25, -49.93791849780788, 0.25, -46.11463302409503], [0.25, -21.71419095606, 0.25, -48.20178116294749, 0.25, -42.764028093026695], [0.25, -18.818142086389166, 0.25, -51.288350102434656, 0.25, -39.92965217698616], [0.25, -18.49973956164407, 0.25, -55.73536462910863, 0.25, -39.3213649194051], [0.25, -19.64038092937469, 0.25, -53.31342971248129, 0.25, -41.157790225358276], [0.25, -21.455928942843883, 0.25, -51.458239191496894, 0.25, -44.51823929699576], [0.25, -22.851897392864576, 0.25, -50.98881313416793, 0.25, -45.55132623015313], [0.25, -22.48913121671056, 0.25, -53.66452845289237, 0.25, -44.09194058394958], [0.25, -21.878907140781386, 0.25, -54.7257721064658, 0.25, -42.26485897939431], [0.25, -20.375861001262404, 0.25, -50.92419192477405, 0.25, -41.32326158361567], [0.25, -18.86822200442431, 0.25, -47.34555286327086, 0.25, -40.61878580135175], [0.25, -18.9633904236516, 0.25, -46.238067926871565, 0.25, -40.60864109613252], [0.25, -19.40218003211014, 0.25, -47.35762401356722, 0.25, -41.64378049207085], [0.25, -20.11133137419055, 0.25, -50.52066043585973, 0.25, -42.72214825756738], [0.25, -20.489363901922225, 0.25, -51.678335984100364, 0.25, -43.356318908786974], [0.25, -20.633248741052228, 0.25, -52.293653739603194, 0.25, -43.51202840322266], [0.25, -20.099626232625646, 0.25, -48.90201571299812, 0.25, -43.191214545205376], [0.25, -19.611429984326982, 0.25, -45.89198948200678, 0.25, -42.29933099487405], [0.25, -19.417038674310998, 0.25, -45.53916296353014, 0.25, -41.623463015263994], [0.25, -19.50665700187736, 0.25, -46.85251744225138, 0.25, -41.91051026613406], [0.25, -20.032018534385912, 0.25, -47.735048531869374, 0.25, -42.43753924708881], [0.25, -20.335438557667903, 0.25, -49.104707368490985, 0.25, -42.841380668752954]], "velocity17": [[0.7088536650282486, 0.5436047366558318, 0.14525978142803098, 0.8146853955665782, 0.3184211472745019, 0.44694641361637233], [0.567082932022599, 0.4348837893246654, 0.11620782514242478, 0.6517483164532626, 0.2547369178196015, 0.3575571308930979], [0.45366634561807917, -2.3070600278537867, 0.09683529747227923, -3.112934952378188, 0.20378953425568122, -2.313405196714101], [0.3629330764944634, -1.801602737519622, 0.07746823797782339, -2.5984513372823583, 0.163031627404545, -0.08305659768148899], [0.2903464611955707, 4.7995104523789545, 0.061974590382258714, -1.3039175539315018, 0.130425301923636, 0.006591386371938221], [0.2322771689564566, 6.27342162001846, 0.049579672305806975, 2.837566970137856, 0.1043402415389088, 0.9707918495052774], [0.18582173516516529, 12.684855442694492, 0.03966373784464558, 2.8944776363773506, 0.08347219323112705, 1.1325682116535545], [0.14865738813213222, 10.373631826600507, 0.031730990275716464, 6.4639335164229905, 0.06677775458490164, 0.9157756936774563], [0.11892591050570578, 5.429446398883612, 0.025384792220573174, 3.285772050317502, 0.05342220366792131, 0.3544390753993341], [0.09514072840456463, -6.5910922364372375, 0.02030783377645854, 0.2687485751912994, 0.04273776293433705, -0.9159751262696293], [0.0761125827236517, -13.698686531922863, 0.016246267021166834, -4.198223136769542, 0.03419021034746964, -1.1674057604863073], [0.06089006617892137, -7.811986354315496, 0.012997013616933468, -5.637585031386811, 0.027352168277975715, 0.7896240286878095], [0.0487120529431371, -3.366423430969115, 0.010397610893546775, -2.537957187881287, 0.021881734622380574, 0.6547330239046134], [0.038969642354509684, 1.4702794838236242, 0.00831808871483742, -1.6796414700300957, 0.01750538769790446, 0.041079861960061026], [0.03117571388360775, 12.423715520419627, 0.006654470971869936, 2.979954195872547, 0.014004310158323569, -7.043853955622717], [0.024940571106886203, 11.780904683083994, 0.00532357677749595, 1.7851873344583256, 0.011203448126658855, -7.2325876010162355], [0.019952456885508965, 4.565855630282137, 0.00425886142199676, -2.7432878203831867, 0.008962758501327084, -2.8954714957147925], [0.015961965508407172, -4.211122088148406, 0.0034070891375974077, 2.0621810164128336, 0.007170206801061667, 7.70272353491863], [0.012769572406725738, -14.526477342562952, 0.0027256713100779263, 5.7654828904206985, 0.005736165440849334, 11.4957163831739], [0.010215657925380591, -11.442187227060298, 0.002180537048062341, 2.2011771442241366, 0.004588932352679468, 7.972867933007303], [0.008172526340304473, 0.41078281532793426, 0.001744429638449873, -2.1788217373678074, 0.003671145882143574, 4.204609208241896], [0.006538021072243579, 2.528262044433814, 0.0013955437107598986, -0.2625591209523821, 0.0029369167057148593, -11.812619875380504], [0.005230416857794864, 11.227590935922702, 0.0011164349686079188, -0.23376141200345302, 0.0023495333645718874, -9.745805320305882], [0.004184333486235891, 10.188673364763817, 0.0008931479748863351, 2.625001775080458, 0.00187962669165751, -4.6811502008271955], [0.0033474667889887132, 1.1408034445370538, 0.0007145183799090681, -1.8558346417743907, 0.001503701353326008, 5.02466183844829], [0.0026779734311909707, -0.8887125783702422, 0.0005716147039272545, 0.03382923236176216, 0.0012029610826608066, 8.130413132576507], [0.0021423787449527765, -2.281699649257616, 0.0004572917631418036, -1.6443613483357207, 0.0009623688661286453, 6.237759735836109], [0.0017139029959622213, -4.618434839079914, 0.00036583341051344293, -2.7357680126328767, 0.0007698950929029163, 1.1059909182798493], [0.0013711223967697772, -4.266854542201473, 0.00029266672841075437, -0.27595764305399806, 0.0006159160743223331, -2.7128178715278017], [0.0010968979174158218, -2.007305544903339, 0.0002341333827286035, 0.40585629276312873, 0.0004927328594578665, -7.2401883691210935], [0.0008775183339326574, -0.012802740816932815, 0.00018730670618288283, 4.227658646529855, 0.0003941862875662932, -5.2453181312730965], [0.000702014667146126, 1.9829230604589374, 0.00014984536494630626, 2.99941568789406, 0.0003153490300530346, 1.0213844587362777], [0.0005616117337169009, 4.359772627085617, 0.00011987629195704501, -1.3905422586986813, 0.0002522792240424277, 5.42388204335517], [0.00044928938697352073, 2.130199982541743, 9.590103356563602e-05, -3.5853822319314785, 0.00020182337923394216, 4.603519726808093], [0.0003594315095788166, -0.06221846670979442, 7.672082685250882e-05, -2.8069294128998274, 0.00016145870338715374, -0.041493255510381744], [0.0002875452076630533, -0.9333660603354847, 6.137666148200706e-05, -0.07030716096216372, 0.000129166962709723, -0.7942187644573978], [0.00023003616613044266, -3.076253979356374, 4.910132918560565e-05, 2.2980013785008975, 0.00010333357016777841, -5.0338492688760645], [0.00018402893290435414, -1.8265712659213227, 3.9281063348484524e-05, 2.6469775331272833, 8.266685613422273e-05, -3.894789402988652], [0.00014722314632348331, -0.39957930937215635, 3.142485067878762e-05, 1.3419135732194372, 6.613348490737819e-05, 2.0395517173271456], [0.00011777851705878665, 2.0728593725569473, 2.5139880543030097e-05, 1.7361373348603881, 5.2906787925902554e-05, 3.3506049310683315], [9.422281364702933e-05, 2.8960488696708344, 2.011190443442408e-05, -3.086568939487168, 4.232543034072205e-05, 2.8343759160405373], [7.537825091762347e-05, 0.31840252474509734, 1.6089523547539263e-05, -4.447014526673973, 3.386034427257764e-05, 0.6082872575810593], [6.030260073409878e-05, -1.14064136773062, 1.2871618838031411e-05, 2.4219349166273405, 2.7088275418062115e-05, -1.8364253059531794], [4.824208058727903e-05, -1.8155480134691926, 1.029729507042513e-05, 1.8551905209843953, 2.1670620334449692e-05, -3.360449071637485], [3.859366446982323e-05, -1.3959684500206926, 8.237836056340105e-06, 0.4694260573289668, 1.7336496267559756e-05, -1.0330869331573738], [3.0874931575858584e-05, 0.36276617615401585, 6.590268845072084e-06, -2.6757153187244453, 1.3869197014047805e-05, 1.4593856462035504], [2.4699945260686868e-05, 0.6102240759291753, 5.272215076057668e-06, -1.0612436535734295, 1.1095357611238244e-05, 1.8270816045552665], [1.9759956208549497e-05, 1.503046139518983, 4.217772060846135e-06, 3.8015801816917465, 8.876286088990596e-06, 0.9415973957786463], [1.5807964966839598e-05, 1.5076389968380912, 3.374217648676908e-06, 3.5786390615031918, 7.101028871192477e-06, 0.7044757822639182], [1.2646371973471678e-05, -0.09516841922728991, 2.6993741189415265e-06, 1.1074849363992918, 5.680823096953982e-06, 0.010144705219224837], [1.0117097578777344e-05, -0.43878960845854115, 2.1594992951532214e-06, -1.11955608669565, 4.544658477563185e-06, -1.0351393959383268], [8.093678063021875e-06, -0.7091513420804084, 1.7275994361225772e-06, -3.163036422292516, 3.6357267820505485e-06, -1.0783677654965271], [6.474942450417501e-06, -0.37803252773167595, 1.3820795488980618e-06, -1.1576755482406356, 2.908581425640439e-06, -0.6341706512195897], [5.179953960334001e-06, -0.14388483913000394, 1.1056636391184495e-06, -0.6153177555028271, 2.3268651405123515e-06, -0.15570949443568596], [4.1439631682672015e-06, 0.5336225084265804, 8.845309112947596e-07, 3.391638026605075, 1.8614921124098812e-06, 0.32081385801727885], [3.3151705346137614e-06, 0.4881962482986646, 7.076247290358077e-07, 3.010026230991347, 1.489193689927905e-06, 0.8918835503313294], [2.652136427691009e-06, 0.19439131001598248, 5.660997832286462e-07, 0.352826518476643, 1.191354951942324e-06, 0.6758679796100544], [2.1217091421528076e-06, -0.08961832756636347, 4.52879826582917e-07, -1.3133544787212417, 9.530839615538593e-07, -0.28704725087006444], [1.697367313722246e-06, -0.5253615325085524, 3.623038612663336e-07, -0.8825310896179921, 7.624671692430875e-07, -0.5270289809547447], [1.357893850977797e-06, -0.303420023281989, 2.898430890130669e-07, -1.3696588366216136, 6.0997373539447e-07, -0.4038414216641497]], "position18": [[0.19138898857092185, -25.175070726645956, 0.10611985210048233, -95.73652596949583, 0.0775788040605192, -15.132496515281787], [0.25, -23.446832375669853, 0.25, -82.47749361501182, 0.25, -11.963253653446271], [0.2297248326839812, -13.093896846481528, 0.25, -68.57855716009881, 0.25, -8.047334165419613], [0.17828681577639666, -2.4376216887675604, 0.25, -60.45145583141901, 0.25, -6.723714110929857], [0.11512406537245246, 0.0, 0.25, -52.653737171228514, 0.25, -7.137892407312211], [0.07751243918724442, 0.0, 0.25, -48.953365115925465, 0.24610135170828873, -8.258224711363384], [0.0213210138777533, -1.4045584630815713, 0.25, -52.52101480854046, 0.21650834430533608, -9.072359107892057], [0.0, -3.4488602732033753, 0.25, -62.123341150283856, 0.16857838999752334, -9.217112900438059], [0.022561079988205193, -4.754662582943128, 0.1486910293543975, -67.50250357110394, 0.17743195475820112, -8.211192583514775], [0.06218343331485028, -5.65996426713903, 0.12236369986057642, -62.219168263043066, 0.16637361688566557, -7.8348778453831835], [0.08787612432574754, -6.071562958503332, 0.1368633342661708, -57.71282069085733, 0.18926988633237554, -7.381064720276334], [0.11989755922259063, -4.040916839950904, 0.19752676924401436, -56.09919704430702, 0.14795600799617517, -7.2227927275212656], [0.1380716535861169, -2.4695495325563748, 0.19969813840588513, -58.2681819687107, 0.13478434127430003, -7.605236890583107], [0.14549702033897338, -1.3790742750595117, 0.09129827715187722, -61.56106727243278, 0.16997522871908066, -7.906522706887406], [0.12353966555627345, -1.4162844525875238, 0.036530138347869355, -63.34577032592088, 0.23596185125320024, -7.641438471287831], [0.10515056447996927, -2.570651269893747, 0.0, -62.06381628500206, 0.1712504099086176, -7.571543278120318], [0.0874575973271885, -3.492395979480707, 0.07304060627718206, -59.45702571076554, 0.11228898479062746, -7.441244330596114], [0.11026718308163186, -3.5537838694727477, 0.11688793888711277, -58.15013493921163, 0.07841199922082287, -7.0458761697094685], [0.16191042711143655, -3.184982445638203, 0.17908047345073652, -58.95874452883275, 0.05951363329725119, -7.5198165345726355], [0.1984612154091408, -2.4564976094161803, 0.1509371566729767, -60.90730252813333, 0.0571946631763747, -7.976845876264385], [0.1719646514486608, -1.9160568785881418, 0.055630604526440516, -62.178810080267084, 0.14884331485920446, -7.81514789306715], [0.10048090246881397, -2.207665602105134, 0.0, -61.11714864079698, 0.20849948409383284, -7.962469867662116], [0.059349690085168556, -2.6178608717362932, 0.03245281831295634, -59.44902863524854, 0.1609333072721284, -7.50322710515561], [0.029082184103429408, -2.9288547400786293, 0.16137273767056806, -58.26145880191395, 0.05490857988351257, -6.957431983206808], [0.10933802174590637, -2.8779024086884597, 0.22287783092900115, -58.11344782583348, 0.03882842082886216, -6.745947055289424], [0.19254171633280537, -2.655222613348606, 0.14832786720903063, -58.58976514957588, 0.08583210268728228, -7.509024668011513], [0.1928512621243404, -2.487933397306915, 0.07441620704687582, -60.79253156390337, 0.20257674441177384, -8.402131319044052], [0.11929426745581749, -2.404387278677759, 0.08072831927403332, -62.353217345313865, 0.25, -8.936172024486094], [0.08596172340635662, -1.9180925557457067, 0.09847586596250836, -63.173653691218334, 0.24728580322787969, -7.9095247686124805], [0.048995046481274916, -1.6653084323431002, 0.16875361145600593, -62.61135099214797, 0.15508625998578052, -7.160672770721385], [0.09570579073831972, -1.7016336683181357, 0.17198929498197052, -60.2344310489196, 0.07762156421800423, -6.6021699638864595], [0.15855016600464872, -1.7803895052829268, 0.189558363043907, -58.26123059582696, 0.12308904199162625, -7.051745757215388], [0.1617432596183381, -1.9522796336042605, 0.14221676348366757, -58.15286546978878, 0.1177452052671808, -7.625577149733061], [0.09886902992542689, -2.037448281220478, 0.044769481045557086, -58.83862241968646, 0.08518462568045787, -8.391956154507724], [0.07052327267003543, -1.625240641339432, 0.008423245919458644, -59.73076901918139, 0.07231658445135324, -8.838694699288785], [0.07424318530559165, -1.2805457151704855, 0.0, -59.742246773271766, 0.04129152678042648, -8.580075971292342], [0.06599817475223546, -0.9998073951628033, 0.008487812086296342, -59.73745269144024, 0.00563876075709048, -8.281316362813808], [0.0512091928526196, -0.9976928485765829, 0.012562481500580414, -59.73336466918121, 0.0, -8.228884484779035], [0.036877081949717755, -1.0028178620296533, 0.020875139508146772, -59.72105776986463, 0.0, -8.227895826560614], [0.034741014146261635, -1.0496012346057362, 0.023765375912752112, -59.71243966199354, 0.0, -8.266898581865664], [0.03429808219355287, -1.147833826328564, 0.02375008093019099, -59.709586139621344, 0.0, -8.30883645243517], [0.04087531215615245, -1.1957787669278075, 0.019104754331155226, -59.71612989506895, 0.0, -8.332407737846523], [0.05264176198489981, -1.1238456611581755, 0.017607051818398965, -59.72953252383549, 0.0, -8.309013434371176], [0.058452308862981285, -1.0060410626211145, 0.017635715665615247, -59.74257459813298, 0.0, -8.271966925791617], [0.05711939196466146, -0.9114380509372866, 0.019738460173260027, -59.74880431169933, 0.0, -8.254540678996548], [0.05122248039096776, -0.9051950831596508, 0.02133207135089423, -59.74007179030402, 0.0, -8.252165374984804], [0.04207745478377226, -0.9625735289285291, 0.02286711990510437, -59.72760641203162, 0.0, -8.259333593770512], [0.039633826664729796, -1.0514948858426894, 0.019124538297871967, -59.720175489953924, 0.0, -8.286332828057965], [0.03931825165659668, -1.1065877362810381, 0.016193654110315862, -59.716149850209554, 0.0, -8.290462369546743], [0.044446325789922636, -1.1172838772402967, 0.016855644175301082, -59.71819178138192, 0.0, -8.273045274528803], [0.05113026724090706, -1.048378114588376, 0.015661240901262013, -59.73627618487532, 0.0, -8.248525713556253], [0.053776962280186504, -0.9611209592193856, 0.022193996309943266, -59.74942844791334, 0.0, -8.237962390488104], [0.04907962925440743, -0.9132859696678115, 0.027798595077880968, -59.75156787819779, 0.0, -8.25047396812847], [0.04262493230462311, -0.887965218912607, 0.02748966530717756, -59.74094694624694, 0.0, -8.261001972883967], [0.042148096728349765, -1.0085098596798494, 0.02043583868646874, -59.730729089528744, 0.0, -8.25254459604532], [0.046376395230011566, -1.0983096991104753, 0.01479683229365408, -59.72271276761431, 0.0, -8.27396482580821], [0.04840273709422886, -1.1376124448531113, 0.015821428594308372, -59.71750650891345, 0.0, -8.306276767350663], [0.04815719988240746, -1.0942435888393889, 0.0215971670432427, -59.716166781540174, 0.0, -8.330592758845947], [0.046791390495775895, -1.011701394156689, 0.02448914633287554, -59.71705948470933, 0.0, -8.3464786354992], [0.04499003237007973, -0.9489187633021146, 0.0233901020841558, -59.719501538719, 0.0, -8.328264138204567]], "velocity18": [[0.16434107426498124, 0.2833396182957967, 0.9492522582563645, 0.3789456581904379, 0.4704353276179456, 0.7177877884265371], [0.09447329030643416, 1.7282383509761035, 0.7502758170296253, 13.259032354484004, 0.3763005572460726, 3.1692428618355155], [-0.02027516731601879, 10.352935529188326, 0.4929118701364764, 13.898936454913017, 0.26700180442297994, 3.915919488026658], [-0.051438016907584545, 10.656275157713967, 0.3516146036985369, 8.1271013286798, 0.14160792071983386, 1.3236200544897567], [-0.0631627504039442, 7.164342627097413, 0.22888649503301609, 7.797718660190497, 0.058254688743816244, -0.41417829638235526], [-0.03761162618520804, 2.001885578787023, 0.14507855272177986, 3.700372055303049, -0.003898648291711271, -1.1203323040511735], [-0.056191425309491116, -1.4045584630815713, 0.04696796784275051, -3.5676496926149914, -0.029593007402952645, -0.8141343965286728], [-0.0317840749133121, -2.044301810121804, 0.024353574849140993, -9.6023263417434, -0.04792995430781275, -0.1447537925460023], [0.022561079988205193, -1.3058023097397533, -0.10130897064560249, -5.379162420820086, 0.008853564760677774, 1.0059203169232833], [0.039622353326645085, -0.9053016841959012, -0.026327329493821095, 5.283335308060878, -0.011058337872535535, 0.3763147381315912], [0.025692691010897266, -0.41159869136430194, 0.014499634405594389, 4.506347572185742, 0.02289626944670996, 0.45381312510684957], [0.03202143489684308, 2.0306461185524283, 0.06066343497784353, 1.613623646550309, -0.04131387833620037, 0.15827199275506865], [0.018174094363526263, 1.5713673073945287, 0.00217136916187078, -2.1689849244036785, -0.013171666721875142, -0.3824441630618418], [0.007425366752856488, 1.090475257496863, -0.10839986125400791, -3.2928853037220795, 0.03519088744478062, -0.3012858163042987], [-0.021957354782699928, -0.037210177528012034, -0.05476813880400786, -1.784703053488104, 0.06598662253411956, 0.26508423559957545], [-0.018389101076304173, -1.1543668173062231, -0.03804008785266512, 1.281954040918821, -0.06471144134458265, 0.06989519316751247], [-0.01769296715278078, -0.9217447095869598, 0.07304060627718206, 2.606790574236518, -0.05896142511799013, 0.13029894752420407], [0.022809585754443355, -0.06138788999204087, 0.043847332609930706, 1.3068907715539093, -0.0338769855698046, 0.3953681608866461], [0.05164324402980468, 0.3688014238345449, 0.062192534563623766, -0.8086095896211194, -0.01889836592357168, -0.47394036486316693], [0.03655078829770426, 0.7284848362220226, -0.028143316777759844, -1.9485579993005786, -0.0023189701208764946, -0.4570293416917487], [-0.02649656396048001, 0.5404407308280386, -0.09530655214653617, -1.2715075521337544, 0.09164865168282976, 0.1616979831972353], [-0.07148374897984683, -0.2916087235169923, -0.08271731036949465, 1.0616614394701085, 0.059656169234628395, -0.14732197459496596], [-0.041131212383645414, -0.41019526963115893, 0.03245281831295634, 1.6681200055484364, -0.04756617682170444, 0.45924276250650564], [-0.03026750598173915, -0.3109938683423361, 0.1289199193576117, 1.1875698333345828, -0.10602472738861583, 0.5457951219488022], [0.08025583764247696, 0.050952331390169726, 0.06150509325843308, 0.14801097608047054, -0.016080159054650406, 0.21148492791738444], [0.083203694586899, 0.22267979533985371, -0.07454996371997052, -0.4763173237424011, 0.04700368185842011, -0.7630776127220888], [0.0003095457915350125, 0.16728921604169092, -0.07391166016215481, -2.2027664143274843, 0.11674464172449156, -0.8931066510325392], [-0.0735569946685229, 0.08354611862915587, 0.006312112227157489, -1.5606857814104964, 0.1087712338155838, -0.5340407054420413], [-0.03333254404946087, 0.4862947229320523, 0.017747546688475044, -0.8204363459044659, -0.002714196772120314, 1.0266472558736135], [-0.0369666769250817, 0.2527841234026065, 0.07027774549349756, 0.5623026990703676, -0.09219954324209917, 0.7488519978910952], [0.0467107442570448, -0.03632523597503538, 0.0032356835259645944, 2.3769199432283643, -0.07746469576777629, 0.5585028068349255], [0.06284437526632898, -0.07875583696479116, 0.017569068061936463, 1.973200453092645, 0.04546747777362202, -0.4495757933289283], [0.003193093613689385, -0.17189012832133355, -0.04734159956023941, 0.10836512603818288, -0.005343836724445446, -0.5738313925176737], [-0.06287422969291122, -0.08516864761621754, -0.09744728243811049, -0.685756949897683, -0.03256057958672293, -0.7663790047746626], [-0.028345757255391454, 0.412207639881046, -0.03634623512609844, -0.8921465994949301, -0.01286804122910463, -0.44673854478106073], [0.0037199126355562176, 0.3446949261689466, -0.008486578821164645, -0.011477754090381499, -0.031025057670926757, 0.25861872799644314], [-0.008245010553356188, 0.28073832000768234, 0.008487812086296342, 0.004794081831525857, -0.035652766023336, 0.298759608478533], [-0.014788981899615857, 0.0021145465862202964, 0.004074669414284071, 0.004088022259025796, -0.02347446543657685, 0.052431878034771576], [-0.014332110902901846, -0.005125013453070348, 0.008312658007566358, 0.012306899316581264, -0.018779572349261482, 0.0009886582184218465], [-0.002136067803456118, -0.04678337257608286, 0.0028902364046053397, 0.008618107871088567, -0.015023657879409187, -0.03900275530505109], [-0.00044293195270877, -0.0982325917228277, -1.529498256112127e-05, 0.002853522372196901, -0.01201892630352735, -0.04193787056950514], [0.006577229962599582, -0.04794494059924363, -0.004645326599035764, -0.0065437554476057026, -0.00961514104282188, -0.023571285411354025], [0.01176644982874736, 0.07193310576963188, -0.0014977025127562594, -0.013402628766532919, -0.007692112834257504, 0.02339430347534837], [0.005810546878081478, 0.11780459853706104, 2.866384721628059e-05, -0.013042074297495966, -0.0061536902674060034, 0.037046508579559566], [-0.0013329168983198252, 0.0946030116838279, 0.0021027445076447805, -0.006229713566347689, -0.004922952213924803, 0.01742624679506744], [-0.0058969115736937005, 0.0062429677776357564, 0.0015936111776342027, 0.008732521395309669, -0.0039383617711398426, 0.0023753040117443884], [-0.009145025607195495, -0.05737844576887825, 0.0015350485542101415, 0.012465378272400846, -0.0031506894169118743, -0.007168218785708679], [-0.0024436281190424692, -0.08892135691416023, -0.0037425816072324037, 0.007430922077694649, -0.0025205515335294994, -0.02699923428745387], [-0.0003155750081331179, -0.05509285043834888, -0.002930884187556106, 0.004025639744372715, -0.0020164412268235997, -0.0041295414887786985], [0.005128074133325954, -0.010696140959258494, 0.0006619900649852215, -0.0020419311723610207, -0.00161315298145888, 0.017417095017940712], [0.006683941450984423, 0.06890576265192075, -0.0011944032740390691, -0.01808440349340101, -0.001290522385167104, 0.024519560972550355], [0.002646695039279447, 0.08725715536899033, 0.006532755408681255, -0.01315226303801269, -0.0010324179081336834, 0.010563323068150264], [-0.00469733302577907, 0.04783498955157404, 0.0056045987679377, -0.0021394302844478233, -0.0008259343265069468, -0.012511577640365281], [-0.00645469694978432, 0.02532075075520443, -0.00030892977070340544, 0.01062093195084557, -0.0006607474612055574, -0.010528004755498468], [-0.00047683557627334545, -0.12054464076724233, -0.007053826620708821, 0.010217856718196685, -0.0005285979689644459, 0.008457376838648131], [0.004228298501661801, -0.08979983943062593, -0.005639006392814662, 0.008016321914429032, -0.00042287837517155676, -0.021420229762891155], [0.0020263418642172946, -0.03930274574263593, 0.0010245963006542905, 0.00520625870086125, -0.00033830270013724545, -0.03231194154245268], [-0.00024553721182140557, 0.04336885601372249, 0.00577573844893433, 0.00133972737327499, -0.0002706421601097964, -0.024315991495284232], [-0.0013658093866315592, 0.08254219468269997, 0.0028919792896328375, -0.00089270316915424, -0.0002165137280878371, -0.015885876653252463], [-0.0018013581256961643, 0.06278263085457447, -0.0010990442487197405, -0.002442054009673398, -0.0001732109824702697, 0.01821449729463198]], "position19": [[0.0955799790497327, -94.20104108174395, 0.2474391969310844, -0.7038141072908815, 0.009830482994831136, -15.73022269172563], [0.21615782505755704, -91.44688777666641, 0.25, -5.216722586161107, 0.25, -12.013119102448798], [0.25, -76.83550892916189, 0.25, -9.822387726915597, 0.25, -7.076365590441372], [0.24697897595406684, -60.74328904619564, 0.25, -13.104494015939103, 0.25, 0.0], [0.17286859102517874, -50.90005268639307, 0.25, -14.69104906362204, 0.25, 0.0], [0.12104539161133665, -47.66679734796482, 0.25, -14.688027758155577, 0.25, 0.0], [0.1776302822574308, -48.90364939826897, 0.25, -11.398185750276022, 0.25, 0.0], [0.22295340044404546, -58.024636507761045, 0.25, -7.408481892034487, 0.25, 0.0], [0.24839321936054334, -62.08670641084045, 0.25, -6.866500111980201, 0.25, 0.0], [0.25, -57.23317432385663, 0.23259174188989853, -7.404002080044885, 0.25, 0.0], [0.2124435821289469, -51.7448628040665, 0.21986823069740502, -10.481571439059884, 0.25, 0.0], [0.18511210413331272, -50.23157697741346, 0.20957958745325614, -12.874111619020999, 0.25, 0.0], [0.16964751092953162, -55.66164876690283, 0.2014621090055137, -12.18895820576893, 0.25, 0.0], [0.16192447191399184, -64.28944620344592, 0.19890433783114206, -9.539711901466237, 0.25, 0.0], [0.1830416269624366, -66.27562476519925, 0.2079519614157347, -7.396472381438079, 0.25, 0.0], [0.21895420159469767, -61.6122463824885, 0.2164522858827742, -6.390489008475299, 0.25, 0.0], [0.23746078901000295, -59.540576044915525, 0.21895943967302756, -8.650847850379986, 0.25, 0.0], [0.23438847218021233, -54.2747455905766, 0.21596848022690945, -11.275223495400956, 0.25, 0.0], [0.21595626253363442, -53.309251048434646, 0.21199352521824583, -12.984615618990459, 0.25, 0.0], [0.20574702908757442, -52.43867464676458, 0.20795597994243134, -12.565107826634572, 0.25, 0.0], [0.18749655087202063, -56.82248503463917, 0.20636946422286553, -10.752016778920607, 0.25, 0.0], [0.20110178441871704, -60.21689754424908, 0.2075295532059696, -8.90304349082836, 0.25, 0.0], [0.21181430641207372, -57.407179714120375, 0.21276906784897445, -7.718042603662011, 0.25, 0.0], [0.2307526105723015, -58.80377467341214, 0.21554325759247456, -7.36998259806315, 0.25, 0.0], [0.23383456670614436, -62.28867373935884, 0.21409059448880388, -8.695283894621234, 0.25, 0.0], [0.22440343759330078, -59.37050975345964, 0.2093942758126035, -8.97439709557869, 0.25, 0.0], [0.2060673568358038, -56.11737542568753, 0.20600868419081528, -8.672679980457234, 0.25, 0.0], [0.1973432022944919, -54.96109744748571, 0.20718814512536854, -8.234625508317698, 0.25, 0.0], [0.1926981852754874, -57.13178955962822, 0.21031913947999695, -9.597868850153006, 0.25, 0.0], [0.21810208837950745, -57.70098897218184, 0.21257294209184208, -11.384412284358131, 0.25, 0.0], [0.2388301383360427, -58.03900131431745, 0.21312471961682874, -11.804546124197504, 0.25, 0.0], [0.25, -60.78122630701904, 0.21180885850577572, -10.032381914169841, 0.25, 0.0], [0.25, -65.1833211293189, 0.21073834845759393, -6.8385587081338945, 0.25, 0.0], [0.25, -68.80797182198805, 0.2099153948904829, -4.02049400846183, 0.25, -0.04144267732590076], [0.25, -71.70769237612336, 0.20925703203679405, -1.7660422487241778, 0.25, -0.07459681918662137], [0.25, -74.02746881943162, 0.20873034175384297, 0.0, 0.25, -0.10112013267519786], [0.25, -74.40304434674948, 0.20874075827305985, 0.0, 0.25, -0.09553086170850385], [0.25, -72.22498130853793, 0.20894960905559112, -0.6735647518628718, 0.25, -0.07375901907486723], [0.25, -70.4825308779687, 0.20911668968161615, -1.2124165533531692, 0.25, -0.05634154496795794], [0.25, -70.43391801638488, 0.20908487542537144, -1.5131428925383825, 0.25, -0.04422160762192906], [0.25, -71.6928067237697, 0.20901563317225086, -1.088886180825083, 0.25, -0.05465524754412032], [0.25, -72.66147519413379, 0.209039576807728, -0.9270314449373493, 0.25, -0.04147434786605163], [0.25, -73.30023077233476, 0.20912171086927925, -1.0076221906742289, 0.25, -0.009313304771732922], [0.25, -71.81363258328138, 0.209223585002779, -1.3144837988076792, 0.25, 0.0], [0.25, -70.32620299553679, 0.20928520631246111, -1.5275232679584305, 0.25, -0.009217375200086633], [0.25, -69.86975632578863, 0.20922998487665195, -1.3815321822571978, 0.25, -0.0446419385975741], [0.25, -71.03900603424422, 0.20914182167684997, -1.2422156732262364, 0.25, -0.06998494539272146], [0.25, -72.01404946988094, 0.209209803152773, -1.1663649322432832, 0.25, -0.0887772328165602], [0.25, -72.41422552184105, 0.20938383704852132, -1.2089325673959272, 0.25, -0.09856271001602447], [0.25, -72.54781949382522, 0.20952172389607965, -1.30295293519256, 0.25, -0.08031293055659486], [0.25, -71.49148589748354, 0.20951861716141587, -1.3815175993556639, 0.25, -0.029656022181613798], [0.25, -70.6233424434022, 0.20949715126748295, -1.433195334084997, 0.25, 0.0], [0.25, -70.69159544088093, 0.20948297835549545, -1.4315580139810584, 0.25, 0.0], [0.25, -71.15873867225339, 0.20948702074731812, -1.3897003637857248, 0.25, 0.0], [0.25, -71.58668425794073, 0.209458395454355, -1.3505108703538045, 0.25, -0.00239894751411767], [0.25, -71.77762869056251, 0.2094601306083705, -1.3448760098053798, 0.25, -0.022973895378200188], [0.25, -71.72560111405869, 0.2094748411612775, -1.3603740691193358, 0.25, -0.04130145036418402], [0.25, -71.56156698620572, 0.20947368763888888, -1.382478642111809, 0.25, -0.050563131104964854], [0.25, -71.27602515274722, 0.20948597886691847, -1.3911375284888778, 0.25, -0.02758935371941808], [0.25, -71.07860262863022, 0.20948461776691074, -1.3148054874740407, 0.25, -0.005564704256979348]], "velocity19": [[0.14091131790723788, 0.9028366310364971, 0.8890544967059162, 0.3950965702675139, 0.7024746717327506, 0.8382600340760532], [0.12057784600782434, 2.7541533050775406, 0.6282673789152677, -4.512908478870226, 0.6479597827747551, 3.717103589276832], [0.06271247021825219, 14.61137884750452, 0.408302433366015, -4.60566514075449, 0.5171615270283708, 4.936753512007425], [-0.003021024045933157, 16.092219882966244, 0.2470794360552045, -3.2821062890235053, 0.41237987588122577, 7.988676878858044], [-0.0741103849288881, 9.843236359802574, 0.1159166153079107, -1.5865550476829378, 0.32394787157521016, 6.127169632568977], [-0.05182319941384209, 3.2332553384282505, 0.0755666669140249, 0.0030213054664633976, 0.25915829726016815, 4.6991757801123315], [0.05658489064609415, -1.2368520503041511, 0.05322214860678035, 3.2898420078795545, 0.20732663780813454, 3.6292747259174587], [0.04532311818661467, -9.120987109492077, 0.023908814183849738, 3.989703858241535, 0.16586131024650763, 2.876011702263526], [0.025439818916497887, -4.062069903079404, 0.010141287808264324, 0.541981780054286, 0.13268904819720612, 2.204691838816089], [0.007560224879629105, 4.853532086983818, -0.01740825811010146, -0.5375019680646836, 0.1061512385577649, 1.2864153818915103], [-0.03755641787105309, 5.48831151979013, -0.012723511192493528, -3.0775693590149995, 0.08492099084621192, 0.9805327467653824], [-0.027331477995634172, 1.5132858266530396, -0.01028864324414888, -2.3925401799611143, 0.06793679267696955, 0.3454566262501085], [-0.015464593203781116, -5.4300717894893715, -0.008117478447742441, 0.6851534132520678, 0.05434943414157564, 0.27636530100008677], [-0.007723039015539791, -8.62779743654309, -0.0025577711743716485, 2.649246304302694, 0.043479547313260515, 0.22109224080006942], [0.02111715504844474, -1.9861785617533312, 0.009047623584592632, 2.143239520028158, 0.034783637850608416, 0.17687379264005554], [0.035912574632261086, 4.663378382710752, 0.00850032446703952, 1.0059833729627794, 0.027826910280486734, 0.14149903411204443], [0.01850658741530528, 2.071670337572975, 0.002507153790253346, -2.2603588419046874, 0.022261528224389388, 0.11319922728963555], [-0.003072316829790627, 5.265830454338921, -0.0029909594461181095, -2.62437564502097, 0.01780922257951151, 0.09055938183170845], [-0.01843220964657792, 0.9654945421419532, -0.003974955008663634, -1.709392123589502, 0.01424737806360921, 0.07244750546536675], [-0.010209233446060003, 0.8705764016700621, -0.004037545275814491, 0.41950779235588653, 0.011397902450887369, 0.057958004372293405], [-0.018250478215553777, -4.383810387874593, -0.0015865157195658155, 1.8130910477139643, 0.009118321960709896, 0.046366403497834725], [0.013605233546696405, -3.3944125096099063, 0.0011600889831040711, 1.8489732880922487, 0.007294657568567917, 0.037093122798267784], [0.010712521993356684, 2.8097178301287014, 0.005239514643004838, 1.1850008871663489, 0.005835726054854334, 0.02967449823861423], [0.01893830416022778, -1.3965949592917686, 0.0027741897435000972, 0.3480600055988602, 0.004668580843883468, 0.023739598590891385], [0.00308195613384284, -3.484899065946701, -0.0014526631036706646, -1.3253012965580833, 0.0037348646751067744, 0.018991678872713108], [-0.009431129112843568, 2.9181639858991972, -0.004696318676200383, -0.27911320095745606, 0.0029878917400854195, 0.015193343098170487], [-0.018336080757496986, 3.2531343277721163, -0.0033855916217882353, 0.3017171151214555, 0.002390313392068336, 0.01215467447853639], [-0.008724154541311903, 1.1562779782018158, 0.0011794609345532748, 0.4380544721395351, 0.0019122507136546689, 0.009723739582829113], [-0.004645017019004503, -2.170692112142501, 0.003130994354628396, -1.363243341835307, 0.0015298005709237352, 0.007778991666263291], [0.025403903104020048, -0.569199412553623, 0.0022538026118451232, -1.7865434342051247, 0.0012238404567389881, 0.006223193333010633], [0.02072804995653523, -0.3380123421356118, 0.0005517775249866785, -0.4201338398393737, 0.0009790723653911905, 0.004978554666408507], [0.023411636341411628, -2.742224992701587, -0.00131586111105304, 1.7721642100276622, 0.0007832578923129525, 0.003982843733126806], [0.018729309073129304, -4.402094822299855, -0.0010705100481817895, 3.1938232060359466, 0.000626606313850362, 0.0031862749865014446], [0.014983447258503445, -3.6246506926691495, -0.0008229535671110501, 2.818064699672065, 0.0005012850510802896, -0.04144267732590076], [0.011986757806802757, -2.8997205541353197, -0.0006583628536888401, 2.254451759737652, 0.0004010280408642317, -0.03315414186072061], [0.009589406245442206, -2.319776443308256, -0.0005266902829510721, 1.8035614077901216, 0.0003208224326913854, -0.02652331348857649], [0.007671524996353766, -0.37557552731786914, 1.0416519216883263e-05, 0.9905628251078524, 0.0002566579461531083, 0.005589270966694005], [0.006137219997083013, 2.1780630382115445, 0.00020885078253127094, -0.6735647518628718, 0.00020532635692248666, 0.02177184263363661], [0.00490977599766641, 1.7424504305692357, 0.00016708062602501677, -0.5388518014902974, 0.00016426108553798933, 0.01741747410690929], [0.0039278207981331284, 0.04861286158382305, -3.1814256244714816e-05, -0.30072633918521324, 0.00013140886843039147, 0.01211993734602888], [0.003142256638506503, -1.25888870738483, -6.924225312056392e-05, 0.4242567117132997, 0.00010512709474431318, -0.010433639922191262], [0.0025138053108052024, -0.9686684703640766, 2.394363547715142e-05, 0.1618547358877336, 8.410167579545055e-05, 0.013180899678068696], [0.002011044248644162, -0.6387555782009713, 8.213406155124453e-05, -0.08059074573687945, 6.728134063636045e-05, 0.032161043094318706], [0.0016088353989153299, 1.486598189053383, 0.00010187413349974347, -0.30686160813345037, 5.382507250908836e-05, 0.015500456430636488], [0.001287068319132264, 1.487429587744579, 6.162130968213779e-05, -0.21303946915075145, 4.306005800727069e-05, -0.009217375200086633], [0.0010296546553058112, 0.4564466697481647, -5.522143580917112e-05, 0.14599108570123276, 3.444804640581655e-05, -0.035424563397487466], [0.000823723724244649, -1.1692497084556013, -8.816319980198677e-05, 0.13931650903096146, 2.7558437124653243e-05, -0.025343006795147366], [0.0006589789793957192, -0.9750434356367155, 6.798147592300616e-05, 0.07585074098295316, 2.2046749699722595e-05, -0.018792287423838747], [0.0005271831835165754, -0.400176051960103, 0.00017403389574833703, -0.04256763515264411, 1.7637399759778076e-05, -0.009785477199464267], [0.00042174654681326033, -0.13359397198417416, 0.00013788684755833267, -0.09402036779663267, 1.4109919807822461e-05, 0.01824977945942962], [0.0003373972374506083, 1.0563335963416767, -3.1067346637819854e-06, -0.07856466416310402, 1.128793584625797e-05, 0.05065690837498106], [0.00026991778996048667, 0.8681434540813524, -2.1465893932938996e-05, -0.05167773472933317, 9.030348677006376e-06, 0.04278612386727423], [0.00021593423196838936, -0.06825299747873065, -1.4172911987500627e-05, 0.0016373201039386436, 7.224278941605101e-06, 0.0233908322276131], [0.0001727473855747115, -0.46714323137246716, 4.042391822674205e-06, 0.04185765019533359, 5.779423153284081e-06, 0.0012703987666654822], [0.0001381979084597692, -0.42794558568734387, -2.8625292963136075e-05, 0.03918949343192041, 4.623538522627265e-06, -0.00239894751411767], [0.00011055832676781536, -0.19094443262178237, 1.7351540155034735e-06, 0.005634860548424615, 3.698830818101812e-06, -0.020574947864082517], [8.844666141425229e-05, 0.05202757650382388, 1.4710552907004775e-05, -0.015498059313955955, 2.95906465448145e-06, -0.01832755498598383], [7.075732913140183e-05, 0.16403412785297292, -1.153522388617634e-06, -0.02210457299247324, 2.36725172358516e-06, -0.009261680740780834], [5.660586330512147e-05, 0.2855418334584965, 1.2291228029593578e-05, -0.008658886377068905, 1.8938013788681282e-06, 0.022973777385546772], [4.528469064409718e-05, 0.19742252411699499, -1.3611000077216468e-06, 0.07633204101483712, 1.5150411030945026e-06, 0.022024649462438733]], "position20": [[0.053828094775525165, -19.7430621283642, 0.0410276558485011, -62.794644765686115, 0.21197615512371343, -74.75673474172879], [0.25, -20.796678943301234, 0.0984562611602082, -58.91159343220436, 0.17070439180801128, -64.93919003384589], [0.25, -23.493935002980763, 0.21027260804564415, -58.788729214481485, 0.17030807206589432, -46.492721546364606], [0.25, -34.23520967439971, 0.25, -59.85287751535914, 0.21723860161847997, -29.295174036563015], [0.25, -42.847388244059985, 0.25, -60.03415754848025, 0.25, -17.634078377376643], [0.25, -43.824167717215474, 0.25, -58.49504903778195, 0.25, -15.22518309669999], [0.25, -43.109647517707295, 0.25, -58.86102055706175, 0.25, -13.703136365018292], [0.25, -18.3157919171471, 0.21485276412629517, -59.42862587424022, 0.22587016734885257, -20.723730056578454], [0.25, -7.687063378552125, 0.12725624801529278, -59.96326667681724, 0.15932340263515724, -27.42421792338683], [0.23182715577819496, -9.526165004833947, 0.10218127089207428, -59.64049008193087, 0.12160454302510741, -23.077919433667788], [0.1144408030887104, -25.312098178970963, 0.15469653600046157, -58.715709961823556, 0.09733151553215648, -13.015835124302193], [0.03912250738507693, -29.66540619551032, 0.1899374577573823, -58.06230424641678, 0.12017790758784855, -7.489594216185507], [0.036039435414770685, -26.974888552379486, 0.22149808722947298, -57.893736067267284, 0.19019132571115485, -11.096047018428514], [0.1464631990839681, -16.272056906201747, 0.2146872449545839, -58.493702854059805, 0.18727475389967485, -21.00370093160523], [0.21837906460107437, -7.66361686663873, 0.17267617714333114, -58.96526907181305, 0.13978408528755662, -27.451074399076777], [0.25, -4.759558641608743, 0.057247137723090646, -58.55148946842182, 0.10548069936161344, -22.889055739814975], [0.15482484078302386, -5.191747771040976, 0.0, -58.22006439180743, 0.06835605993912021, -10.15026607998518], [0.05628343500004823, -4.48882270647615, 0.0, -58.604335950477406, 0.009580626178383726, 0.0], [0.009996471369087545, -3.0991054233358315, 0.0, -59.331805959330836, 0.0, 0.0], [0.0, -2.0906417069718293, 0.0, -59.73399242330504, 0.031537009594791304, -1.9116692453030484], [0.04686185796679696, -2.9366096441358307, 0.0, -59.69541101842667, 0.0603145402154185, -10.421024029001021], [0.0912831401069688, -3.53962037354644, 0.0, -59.674757654436206, 0.0751882505153962, -16.06045669130385], [0.10529639924525151, -3.4323999034751336, 0.00757663322543313, -59.71670035800514, 0.08214023825717053, -15.477361295822696], [0.0963561420034539, -2.980108443248449, 0.019482283590800092, -59.74833608823341, 0.07558947210339088, -10.067871997952851], [0.044792264328492246, -2.513842488416106, 0.027896039392777648, -59.77026776123311, 0.05796209857172472, -4.645101811640589], [0.01690613129874141, -1.9961767364974579, 0.037623473786770716, -59.64338918556831, 0.03769680027016338, -0.17738934380450821], [0.03921948820866111, -1.6929769639760301, 0.04093842034360628, -59.45282499905279, 0.03048124234915981, 0.0], [0.06950638998906938, -1.9911251098057732, 0.033646635734660944, -59.35884435104974, 0.029134833498276287, -1.7707431828477844], [0.08220913583481651, -2.674695417330682, 0.026327769380884703, -59.551183282676064, 0.0432734062306069, -4.795052544730712], [0.08748812483349618, -3.004716334837721, 0.02048307226204855, -59.69965749877708, 0.04731146562992106, -6.653183361468493], [0.08741893156833419, -3.0707196346660113, 0.017740685225845675, -59.72568771211164, 0.027708911463364135, -8.140383441987417], [0.07887726177370434, -2.8007216804687447, 0.02050342941527854, -59.70740403238996, 0.01581990272948885, -8.082207669447772], [0.06282648179580515, -2.0036370279102202, 0.02459044303784409, -59.635362010331285, 0.021075804724741007, -6.106015592026476], [0.05386920526730643, -1.6207299560645434, 0.026736703033105942, -59.58708942877259, 0.03435005395607778, -5.057889869763834], [0.05627179696654884, -1.7107242369632276, 0.02789069170677727, -59.529948050928866, 0.035285268534208686, -5.989321276550685], [0.06393307374639072, -2.0484985364316124, 0.0265680555192606, -59.568834723934486, 0.029137763939101398, -7.171627864143794], [0.07564093833077312, -2.3123933847859646, 0.025248286869616353, -59.64703145194911, 0.019395291758909628, -7.905778051660306], [0.06739831278187035, -2.0564525091060193, 0.024349291084388897, -59.67684428976317, 0.011139224872924167, -7.751010809442597], [0.05434224131289502, -1.5339905219060461, 0.025096238331215815, -59.63830451404498, 0.012083045727567096, -7.764248793909385], [0.048715385246122164, -1.71834573610004, 0.026154127545099184, -59.58681417255542, 0.009563963425101496, -6.9238891614305595], [0.05190712850121239, -2.1104942017798947, 0.026745204371491624, -59.578200186286224, 0.01867142657847589, -6.23018020602594], [0.0670634838380868, -2.1874669728399527, 0.02667850723378114, -59.614383055641326, 0.01895596652882596, -5.60063434731965], [0.07326863617434251, -2.175950934825738, 0.02421565273054537, -59.65829580628316, 0.017317541722847846, -5.419358925383152], [0.06829218553257817, -1.9304049511206247, 0.022420881278015184, -59.740434642731216, 0.015425381883485443, -7.162523089567504], [0.06313499947799965, -1.8845864441222613, 0.02203145034885622, -59.833728050081035, 0.01386209619038395, -9.085856047217558], [0.049099662450588215, -1.792486867826261, 0.02373534593290056, -59.75624098828965, 0.00676994790684686, -8.713711548294887], [0.03719865717907, -1.3080243285899005, 0.02541484981601464, -59.67888388599983, 0.0, -8.287774181683861], [0.03516519820947487, -0.978839409433107, 0.026195165408380405, -59.656851525063054, 0.0, -8.10864736404981], [0.03873614294584744, -0.8106423775267497, 0.02514698589058278, -59.73187022563383, 0.0, -8.125194036740085], [0.04590908216972557, -1.17426303037022, 0.02438841334023758, -59.79846144347148, 0.000839783782348204, -8.42421251142229], [0.051790626408887305, -1.5418301414582032, 0.023816895317970245, -59.82735432771232, 0.0029929003216787294, -8.69142452036951], [0.05371893842624651, -1.9172904039768632, 0.024657471889319948, -59.75330493873287, 0.00525314119075225, -8.687143862756649], [0.05270580109605399, -1.8313507525915216, 0.025376901365646756, -59.694538258907734, 0.007558248826600757, -8.688867526407442], [0.049510074082812286, -1.6395314370363094, 0.027616058764560657, -59.662530615649864, 0.00751881498921078, -8.605506176331797], [0.0440860139574534, -1.2172066658467606, 0.028438398988824973, -59.68888520934968, 0.005164574984937657, -8.426794667227389], [0.04115876428024908, -1.1048778712961846, 0.026157207545657837, -59.73559818232917, 0.003776545303803851, -8.235621682962424], [0.04402796817010373, -1.3029438538647455, 0.02320205666656788, -59.770849923022766, 0.0030428710680152947, -8.227188807876002], [0.04674394665220663, -1.5001755225202626, 0.021620944730852864, -59.76894348998166, 0.00239635956500811, -8.523012999168767], [0.049913669093638424, -1.638113872829243, 0.02531184668500488, -59.748841784808256, 0.002734147939684078, -8.764997946245064], [0.050866729888959496, -1.7454963850087606, 0.028370471642101998, -59.73223882966463, 0.0029024249476868632, -8.717755628781134]], "velocity20": [[0.7423425440981352, 0.33488392334360173, 0.013591110362233483, 0.03440717589260245, 0.08850016049934073, 0.4812538580360244], [0.5827636591299331, -1.053616814937033, 0.05742860531170709, 3.883051333481751, -0.04127176331570216, 9.817544707882908], [0.46621092730394653, -2.697256059679528, 0.11181634688543596, 0.12286421772287826, -0.0003963197421169712, 18.446468487481283], [0.37296874184315726, -10.741274671418953, 0.10592237693221847, -1.064148300877657, 0.04693052955258564, 17.19754750980159], [0.29837499347452584, -8.61217856966027, 0.08473790154577478, -0.18128003312111274, 0.058472028522006475, 11.661095659186373], [0.23869999477962067, -0.9767794731554869, 0.06779032123661982, 1.5391085106982962, 0.03314521705718018, 2.4088952806766533], [0.19095999582369655, 0.7145201995081804, 0.05423225698929586, -0.36597151927979477, 0.014205813541604594, 1.5220467316816977], [0.11750259011945938, 24.793855600560196, -0.035147235873704843, -0.5676053171784667, -0.02412983265114742, -7.020593691560163], [0.08821083865530654, 10.628728538594974, -0.08759651611100237, -0.5346408025770236, -0.06654676471369533, -6.700487866808377], [-0.018172844221805054, -1.8391016262818225, -0.025074977123218507, 0.3227765948863735, -0.037718859610049824, 4.346298489719041], [-0.11738635268948457, -15.785933174137016, 0.05251526510838728, 0.9247801201073148, -0.024273027492950933, 10.062084309365595], [-0.07531829570363346, -4.35330801653936, 0.03524092175692072, 0.6534057154067793, 0.022846392055692076, 5.5262409081166854], [-0.003083071970306246, 2.6905176431308355, 0.03156062947209068, 0.1685681791494993, 0.0700134181233063, -3.606452802243008], [0.1104237636691974, 10.702831646177739, -0.00681084227488906, -0.5999667867925225, -0.002916571811480001, -9.907653913176716], [0.07191586551710626, 8.608440039563018, -0.04201106781125278, -0.4715662177532398, -0.047490668612118224, -6.447373467471547], [0.038599914745377314, 2.9040582250299867, -0.11542903942024049, 0.4137796033912253, -0.03430338592594318, 4.562018659261803], [-0.09517515921697614, -0.432189129432233, -0.07574230310514453, 0.33142507661438525, -0.037124639422493236, 12.738789659829795], [-0.09854140578297563, 0.7029250645648257, -0.049033491312760254, -0.38427155866996926, -0.05877543376073648, 10.459247820663991], [-0.04628696363096069, 1.3897172831403188, -0.031009338645148612, -0.7274700088534314, -0.04298901069183677, 4.342963131353184], [-0.015136644728557651, 1.008463716364002, -0.023016769080843436, -0.40218646397420127, 0.031537009594791304, -1.9116692453030484], [0.04686185796679696, -0.8459679371640016, -0.014016432704079072, 0.03858140487836947, 0.028777530620627198, -8.509354783697972], [0.04442128214017183, -0.6030107294106097, -0.0029356455820946526, 0.02065336399046526, 0.014873710299977689, -5.639432662302826], [0.014013259138282724, 0.10722047007130675, 0.00757663322543313, -0.041942703568938346, 0.006951987741774333, 0.5830953954811529], [-0.008940257241797613, 0.4522914602266843, 0.011905650365366963, -0.03163573022826882, -0.006550766153779641, 5.409489297869845], [-0.05156387767496165, 0.4662659548323428, 0.008413755801977556, -0.021931672999701363, -0.017627373531666164, 5.422770186312262], [-0.027886133029750834, 0.5176657519186483, 0.009727434393993067, 0.1268785756647951, -0.020265298301561343, 4.467712467836081], [0.022313356909919698, 0.3031997725214277, 0.003314946556835562, 0.19056418651552526, -0.007215557921003571, 1.1427079432813758], [0.030286901780408274, -0.2981481458297431, -0.007291784608945334, 0.0939806480030478, -0.001346408850883522, -1.7707431828477844], [0.012702745845747133, -0.6835703075249088, -0.007318866353776241, -0.19233893162632698, 0.014138572732330613, -3.024309361882928], [0.0052789889986796625, -0.3300209175070391, -0.005844697118836152, -0.14847421610101166, 0.004038059399314152, -1.858130816737781], [-6.919326516199127e-05, -0.06600329982829056, -0.002742387036202875, -0.02603021333456574, -0.019602554166556922, -1.4872000805189252], [-0.008541669794629853, 0.26999795419726647, 0.0027627441894328675, 0.018283679721680553, -0.011889008733875283, 0.058175772539645794], [-0.016050779977899193, 0.7970846525585242, 0.004087013622565548, 0.0720420220586734, 0.005255901995252157, 1.9761920774212964], [-0.008957276528498719, 0.3829070718456768, 0.002146259995261853, 0.04827258155868851, 0.013274249231336773, 1.0481257222626428], [0.0024025916992424087, -0.08999428089868428, 0.0011539886736713285, 0.05714137784372572, 0.0009352145781309096, -0.931431406786851], [0.007661276779841877, -0.33777429946838466, -0.0013226361875166696, -0.03888667300561755, -0.006147504595107288, -1.182306587593109], [0.011707864584382395, -0.26389484835435234, -0.0013197686496442462, -0.07819672801462382, -0.00974247218019177, -0.7341501875165126], [-0.008242625548902772, 0.2559408756799453, -0.0008989957852274558, -0.029812837814056296, -0.008256066885985461, 0.15476724221770863], [-0.013056071468975326, 0.5224619871999733, 0.0007469472468269185, 0.038539775718185905, 0.000943820854642929, -0.013237984466787256], [-0.005626856066772857, -0.18435521419399398, 0.0010578892138833691, 0.051490341489560186, -0.0025190823024656, 0.8403596324788251], [0.003191743255090226, -0.3921484656798547, 0.00059107682639244, 0.008613986269197994, 0.009107463153374396, 0.6937089554046199], [0.015156355336874415, -0.07697277106005823, -6.669713771048375e-05, -0.036182869355099866, 0.00028453995035006806, 0.6295458587062907], [0.00620515233625571, 0.011516038014214657, -0.002462854503235771, -0.04391275064183341, -0.0016384248059781146, 0.18127542193649782], [-0.004976450641764341, 0.24554598370511338, -0.0017947714525301875, -0.0821388364480586, -0.0018921598393624032, -1.7431641641843514], [-0.00515718605457852, 0.045818506998363526, -0.00038943092915896517, -0.09329340734981961, -0.0015632856931014918, -1.9233329576500537], [-0.014035337027411438, 0.09209957629600021, 0.0017038955840443402, 0.07748706179138623, -0.007092148283537091, 0.3721444989226703], [-0.011901005271518219, 0.4844625392363607, 0.0016795038831140825, 0.07735710228981571, -0.009147675301358045, 0.4259373666110245], [-0.0020334589695951283, 0.32918491915679343, 0.0007803155923657649, 0.02203236093677434, -0.006927154970903504, 0.1791268176340517], [0.0035709447363725735, 0.16819703190635726, -0.0010481795177976249, -0.07501870057077611, -0.0019380372433782187, -0.016546672690274863], [0.007172939223878129, -0.3636206528434702, -0.0007585725503452031, -0.06659121783765408, 0.000839783782348204, -0.2990184746822047], [0.005881544239161734, -0.3675671110879833, -0.0005715180222673323, -0.02889288424083699, 0.0021531165393305256, -0.2672120089472198], [0.001928312017359205, -0.37546026251866005, 0.0008405765713497039, 0.07404938897945168, 0.002260240869073521, 0.004280657612862004], [-0.001013137330192524, 0.08593965138534165, 0.0007194294763268094, 0.058766679825131084, 0.002305107635848506, -0.0017236636507933765], [-0.0031957270132417026, 0.1918193155552122, 0.0022391573989139013, 0.03200764325786727, -3.94338373899772e-05, 0.08336135007564548], [-0.005424060125358883, 0.4223247711895488, 0.000822340224264318, -0.02635459369981503, -0.0023542400042731223, 0.17871150910440864], [-0.0029272496772043202, 0.1123287945505761, -0.0022811914431671364, -0.04671297297949473, -0.001388029681133806, 0.19117298426496376], [0.0028692038898546495, -0.198065982568561, -0.002955150879089956, -0.035251740693599105, -0.0007336742357885561, 0.008432875086421356], [0.002715978482102897, -0.19723166865551703, -0.0015811119357150142, 0.0019064330411049518, -0.0006465115030071846, -0.2958241912927647], [0.0031697224414317963, -0.13793835030898047, 0.0036909019541520177, 0.020101705173404406, 0.0003377883746759681, -0.24198494707629675], [0.0009530607953210683, -0.10738251217951754, 0.0030586249570971153, 0.016602955143628355, 0.00016827700800278516, 0.04724231746392979]], "position21": [[0.16605161619012349, -32.33969733266109, 0.11412387200674515, -62.2627814987132, 0.23151493201581827, -83.9615839684183], [0.25, -37.54097951625761, 0.1665563277692329, -67.23246857341333, 0.25, -85.05416713618993], [0.25, -41.79868478451997, 0.21306138531362048, -54.02631456658625, 0.25, -85.84479027925566], [0.25, -44.47824522894723, 0.25, -47.12783653992484, 0.25, -86.76282046507092], [0.25, -46.35821408345747, 0.25, -44.68255831834759, 0.25, -87.8675959003118], [0.25, -45.69563109862132, 0.25, -63.043435113926435, 0.25, -88.87267664808326], [0.25, -30.762289572770943, 0.25, -78.43169134507907, 0.25, -87.89088429662773], [0.25, -17.537164678575085, 0.25, -89.94835011866631, 0.25, -76.42418638273935], [0.25, -14.78025706324859, 0.25, -91.68691924845552, 0.25, -71.18118781731391], [0.25, -16.037675306351264, 0.25, -65.58844849723224, 0.25, -72.52828884229143], [0.25, -18.495725081820282, 0.25, -50.514923936189646, 0.25, -60.58018608863269], [0.25, -29.02506114869653, 0.25, -53.66766640307891, 0.25, -57.81692777977811], [0.25, -36.57359886127983, 0.25, -58.26513121118033, 0.25, -55.314164351791575], [0.25, -33.34692597766435, 0.25, -56.785157170166656, 0.25, -54.46504526260683], [0.25, -27.395553139691934, 0.25, -56.133015720882895, 0.25, -56.95171590382168], [0.25, -22.553848595834964, 0.25, -55.655627483303455, 0.25, -59.131979512272636], [0.25, -18.224220718697588, 0.25, -57.66110926038389, 0.25, -60.90098008605662], [0.25, -16.526362762568443, 0.25, -57.208998906724126, 0.25, -56.90481953449744], [0.25, -18.871962142713326, 0.25, -60.47530868222401, 0.25, -55.01232531628435], [0.25, -21.925534587888293, 0.25, -64.08882650915862, 0.25, -54.92116050849127], [0.25, -24.196824695729877, 0.25, -67.14917958440745, 0.25, -56.25955620985331], [0.25, -23.944553241992992, 0.25, -68.61303093418223, 0.25, -57.7839542665899], [0.25, -22.043102929607226, 0.25, -64.83325922392979, 0.25, -58.75560297775517], [0.25, -19.842987732616294, 0.25, -61.69048783155497, 0.25, -57.69696643148571], [0.25, -19.140523126741535, 0.25, -60.53247786515945, 0.25, -56.45797843938516], [0.25, -18.937392482773557, 0.25, -60.06886717721091, 0.25, -55.75081710598226], [0.25, -21.067396061043528, 0.25, -65.93783460774274, 0.25, -56.88164557049358], [0.25, -22.7679176471416, 0.25, -71.92309431457907, 0.25, -58.172639730668315], [0.25, -22.85505419058374, 0.25, -68.96319178754713, 0.25, -59.8193560099518], [0.25, -21.235547021728934, 0.25, -64.93883510994137, 0.25, -60.54934332910057], [0.25, -19.58640959056001, 0.25, -62.563940503105464, 0.25, -59.843376444505694], [0.25, -18.928501798812757, 0.25, -63.45333314603438, 0.25, -58.86351687242461], [0.25, -18.742373949539846, 0.25, -65.98971131290642, 0.25, -58.32518010385695], [0.25, -19.306640513568393, 0.25, -68.06905807278002, 0.25, -59.61803653663947], [0.25, -20.884180548465565, 0.25, -68.70432100753277, 0.25, -60.774864947890904], [0.25, -21.820217585652337, 0.25, -68.48366843448113, 0.25, -61.89318166747503], [0.25, -21.680160315887957, 0.25, -67.25046306008045, 0.25, -62.66243642317273], [0.25, -20.56814541806825, 0.25, -66.48486016482755, 0.25, -62.595586462241116], [0.25, -19.57487434311913, 0.25, -65.55230854574494, 0.25, -62.422449553339135], [0.25, -19.020804425144863, 0.25, -65.34201415561186, 0.25, -62.0521037448198], [0.25, -19.623177738319775, 0.25, -65.67745136429963, 0.25, -61.64124513182378], [0.25, -20.92635064843239, 0.25, -66.12155751463204, 0.25, -61.644825274275014], [0.25, -21.62583253587746, 0.25, -66.34655441841541, 0.25, -61.70724107006517], [0.25, -21.36808320047242, 0.25, -66.08173364803402, 0.25, -62.022512664458446], [0.25, -20.455790120867785, 0.25, -66.00773394746415, 0.25, -62.367666565967056], [0.25, -19.69811664297739, 0.25, -65.94766930356961, 0.25, -62.23617995498671], [0.25, -19.356972061488197, 0.25, -65.60546989392306, 0.25, -61.98077605880548], [0.25, -19.680033967276753, 0.25, -65.42978854865457, 0.25, -61.60681866255305], [0.25, -20.154744880027287, 0.25, -65.62076201093733, 0.25, -61.40405622416809], [0.25, -20.58104233110909, 0.25, -65.93933473836967, 0.25, -61.48543781756935], [0.25, -20.751992766989453, 0.25, -66.2083169474203, 0.25, -62.80320153275097], [0.25, -20.510078029144868, 0.25, -66.20606259244275, 0.25, -63.733983601225546], [0.25, -20.269098472525215, 0.25, -65.95938829047438, 0.25, -64.28122811234431], [0.25, -20.129261407527384, 0.25, -65.74363118497509, 0.25, -65.73946939907205], [0.25, -20.111556698658873, 0.25, -65.6888044342894, 0.25, -65.67520889692686], [0.25, -20.21063045223791, 0.25, -65.8234176803544, 0.25, -63.99429421265122], [0.25, -20.40257037455284, 0.25, -65.98441780958568, 0.25, -62.92272294600409], [0.25, -20.507646755905864, 0.25, -66.1120353962554, 0.25, -64.29329146221079], [0.25, -20.566749541989502, 0.25, -66.02984971538713, 0.25, -65.71891399260274], [0.25, -20.346405864966613, 0.25, -65.9526882334922, 0.25, -66.54200853417642]], "velocity21": [[0.1898863233488436, 0.45525549093044626, 0.05879792252466276, 0.3518123045740392, 0.7897447649138549, 0.32007538442423256], [0.15656262007038138, -5.201282183596521, 0.05243245576248776, -4.969687074700131, 0.633286033631247, -1.0925831677716298], [0.1252500960563051, -4.257705268262362, 0.046505057544387586, 13.206154006827077, 0.5066288269049977, -0.7906231430657346], [0.10020007684504409, -2.6795604444272607, 0.0436803469419417, 6.898478026661409, 0.40530306152399814, -0.9180301858152551], [0.08016006147603527, -1.8799688545102362, 0.03494427755355336, 2.4452782215772566, 0.32424244921919854, -1.1047754352408874], [0.06412804918082822, 0.6625829848361507, 0.02795542204284269, -18.360876795578843, 0.25939395937535886, -1.0050807477714532], [0.05130243934466258, 14.933341525850377, 0.022364337634274152, -15.388256231152635, 0.2075151675002871, 0.9817923514555243], [0.04104195147573007, 13.225124894195858, 0.017891470107419323, -11.51665877358724, 0.16601213400022968, 11.466697913888385], [0.03283356118058405, 2.756907615326495, 0.014313176085935459, -1.7385691297892123, 0.13280970720018376, 5.242998565425445], [0.026266848944467243, -1.2574182431026755, 0.011450540868748367, 26.09847075122329, 0.10624776576014701, -1.3471010249775153], [0.021013479155573795, -2.4580497754690196, 0.009160432694998694, 15.073524561042586, 0.08499821260811762, 11.948102753658738], [0.016810783324459035, -10.529336066876247, 0.007328346155998955, -3.152742466889266, 0.0679985700864941, 2.763258308854585], [0.013448626659567229, -7.548537712583298, 0.005862676924799165, -4.597464808101419, 0.054398856069195284, 2.502763427986538], [0.010758901327653784, 3.2266728836154788, 0.004690141539839332, 1.4799740410136746, 0.04351908485535623, 0.8491190891847441], [0.008607121062123028, 5.951372837972416, 0.003752113231871466, 0.6521414492837577, 0.03481526788428498, -2.4866706412148525], [0.006885696849698423, 4.841704543856968, 0.003001690585497173, 0.4773882375794384, 0.027852214307427986, -2.180263608450954], [0.005508557479758739, 4.329627877137376, 0.0024013524683977384, -2.005481777080433, 0.02228177144594239, -1.7690005737839853], [0.004406845983806991, 1.6978579561291458, 0.0019210819747181908, 0.45211035365976326, 0.01782541715675391, 3.9961605515591807], [0.0035254767870455932, -2.3455993801448836, 0.0015368655797745527, -3.266309775499882, 0.01426033372540313, 1.892494218213093], [0.0028203814296364747, -3.0535724451749684, 0.0012294924638196422, -3.613517826934615, 0.011408266980322504, 0.09116480779307978], [0.0022563051437091797, -2.2712901078415824, 0.0009835939710557138, -3.0603530752488264, 0.009126613584258004, -1.3383957013620378], [0.0018050441149673438, 0.2522714537368844, 0.000786875176844571, -1.463851349774789, 0.007301290867406403, -1.5243980567365925], [0.0014440352919738752, 1.9014503123857647, 0.0006295001414756569, 3.7797717102524406, 0.005841032693925123, -0.9716487111652625], [0.0011552282335791002, 2.200115196990933, 0.0005036001131805255, 3.1427713923748195, 0.004672826155140098, 1.058636546269456], [0.0009241825868632801, 0.7024646058747595, 0.0004028800905444204, 1.1580099663955163, 0.0037382609241120787, 1.238987992100553], [0.0007393460694906242, 0.2031306439679778, 0.00032230407243553634, 0.4636106879485414, 0.002990608739289663, 0.7071613334029019], [0.0005914768555924994, -2.1300035782699696, 0.00025784325794842906, -5.868967430531835, 0.0023924869914317306, -1.1308284645113222], [0.00047318148447399953, -1.7005215860980738, 0.00020627460635874327, -5.985259706836329, 0.0019139895931453846, -1.2909941601747352], [0.00037854518757919967, -0.08713654344213895, 0.00016501968508699462, 2.959902527031946, 0.0015311916745163077, -1.646716279283479], [0.00030283615006335975, 1.6195071688548075, 0.0001320157480695957, 4.024356677605762, 0.0012249533396130462, -0.7299873191487741], [0.0002422689200506878, 1.6491374311689224, 0.00010561259845567655, 2.374894606835902, 0.000979962671690437, 0.7059668845948828], [0.00019381513604055026, 0.6579077917472522, 8.449007876454125e-05, -0.8893926429289216, 0.0007839701373523497, 0.9798595720810812], [0.00015505210883244022, 0.18612784927290943, 6.7592063011633e-05, -2.5363781668720375, 0.0006271761098818798, 0.5383367685676608], [0.00012404168706595217, -0.5642665640285461, 5.4073650409306405e-05, -2.079346759873595, 0.0005017408879055039, -1.2928564327825205], [9.923334965276174e-05, -1.5775400348971724, 4.3258920327445124e-05, -0.6352629347527493, 0.0004013927103244031, -1.156828411251431], [7.93866797222094e-05, -0.9360370371867717, 3.46071362619561e-05, 0.22065257305163388, 0.00032111416825952253, -1.118316719584123], [6.350934377776753e-05, 0.14005726976438138, 2.7685709009564882e-05, 1.2332053744006872, 0.000256891334607618, -0.7692547556977016], [5.0807475022214024e-05, 1.1120148978197055, 2.2148567207651906e-05, 0.7656028952528948, 0.0002055130676860944, 0.06684996093161488], [4.064598001777122e-05, 0.9932710749491199, 1.7718853766121526e-05, 0.9325516190826133, 0.00016441045414887555, 0.17313690890197744], [3.251678401421698e-05, 0.554069917974268, 1.4175083012897221e-05, 0.210294390133073, 0.00013152836331910045, 0.3703458085193302], [2.6013427211373583e-05, -0.60237331317491, 1.1340066410317778e-05, -0.3354372086877611, 0.00010522269065528037, 0.4108586129960259], [2.0810741769098868e-05, -1.303172910112615, 9.072053128254223e-06, -0.4441061503324094, 8.41781525242243e-05, -0.0035801424512329877], [1.6648593415279094e-05, -0.6994818874450706, 7.257642502603379e-06, -0.22499690378335746, 6.734252201937944e-05, -0.0624157957901588], [1.3318874732223277e-05, 0.25774933540503975, 5.806114002082703e-06, 0.26482077038138935, 5.387401761550356e-05, -0.3152715943932699], [1.0655099785778623e-05, 0.9122930796046328, 4.644891201666163e-06, 0.07399970056986953, 4.309921409240285e-05, -0.3451539015086077], [8.524079828622899e-06, 0.7576734778903974, 3.7159129613329307e-06, 0.060064643894529895, 3.4479371273922284e-05, 0.13148661098034276], [6.81926386289832e-06, 0.3411445814891932, 2.9727303690663446e-06, 0.342199409646556, 2.7583497019137828e-05, 0.2554038961812297], [5.455411090318656e-06, -0.32306190578855787, 2.378184295253076e-06, 0.17568134526848322, 2.2066797615310264e-05, 0.37395739625243196], [4.364328872254925e-06, -0.474710912750536, 1.902547436202461e-06, -0.19097346228275253, 1.7653438092248214e-05, 0.2027624383849645], [3.4914630978039404e-06, -0.4262974510817997, 1.5220379489619688e-06, -0.31857272743234244, 1.4122750473798572e-05, -0.08138159340125742], [2.7931704782431523e-06, -0.17095043588036268, 1.217630359169575e-06, -0.26898220905063297, 1.1298200379038858e-05, -1.3177637151816204], [2.234536382594522e-06, 0.24191473784458525, 9.7410428733566e-07, 0.0022543549775499994, 9.038560303231087e-06, -0.9307820684745775], [1.7876291060756176e-06, 0.2409795566196526, 7.79283429868528e-07, 0.24667430196836393, 7.23084824258487e-06, -0.5472445111187669], [1.4301032848604941e-06, 0.13983706499783238, 6.234267438948225e-07, 0.21575710549929672, 5.784678594067896e-06, -1.458241286727735], [1.1440826278883954e-06, 0.01770470886851, 4.98741395115858e-07, 0.05482675068568896, 4.627742875254318e-06, 0.06426050214518612], [9.152661023107164e-07, -0.09907375357903717, 3.9899311609268645e-07, -0.13461324606500322, 3.7021943002034543e-06, 1.6809146842756402], [7.322128818485732e-07, -0.1919399223149303, 3.191944928741492e-07, -0.16100012923127904, 2.9617554401627636e-06, 1.0715712666471262], [5.857703054788586e-07, -0.10507638135302094, 2.5535559429931935e-07, -0.12761758666970974, 2.3694043521302112e-06, -1.3705685162066894], [4.6861624438308685e-07, -0.059102786083637664, 2.042844754394555e-07, 0.0821856808682631, 1.895523481704169e-06, -1.4256225303919483], [3.748929955064695e-07, 0.22034367702288762, 1.634275803515644e-07, 0.07716148189492868, 1.5164187853633353e-06, -0.8230945415736806]], "position22": [[0.2308283139125163, -1.4135668659775718, 0.008352080321470362, -60.48564924044686, 0.00521386202573354, -4.023069441226866], [0.25, -2.1192325644315577, 0.25, -59.71399478981624, 0.25, -5.893643069727025], [0.25, -2.812992299751902, 0.25, -58.28020478410832, 0.25, -8.329656302116714], [0.21490335882310338, -3.2750432540810483, 0.25, -57.30590841740433, 0.25, -8.395648339563529], [0.09063763313971694, -4.100023712756686, 0.20832184524640354, -57.98902023012539, 0.25, -6.822361338050927], [0.0, -5.092498959414442, 0.07657801023520344, -58.65684041560584, 0.21424184579306005, -6.2004440806918515], [0.0, -5.455189459801229, 0.010917992403741916, -59.04833839155456, 0.16176052788024714, -6.9182097649714684], [0.02333084052028873, -5.40305071610974, 0.03152900366092168, -58.908811566757834, 0.10790483046150348, -8.848388234548365], [0.04428165787604188, -5.2422060059286695, 0.04913841078180073, -58.333712388136355, 0.05823937829827545, -10.560255082309363], [0.05699038904974027, -5.109223610932977, 0.05611974287208851, -57.82615434300282, 0.04877255294086421, -10.583880389116194], [0.0581874130746622, -5.177594871791394, 0.05653833903173675, -58.054657327289156, 0.06875228040891879, -10.080433024344138], [0.057340398535822415, -5.14767869661274, 0.05277728544531778, -58.266589759822, 0.08557397449847287, -9.401181942317804], [0.0507245380156647, -5.086043403994038, 0.049130304772959765, -58.42296921290469, 0.09437706556361461, -8.827590282098914], [0.03239389155056902, -4.523520516003978, 0.04486801551072421, -58.59192286544013, 0.09141077497899461, -8.356073762029888], [0.013840847049570785, -4.00690252837967, 0.03952670386212557, -58.725026937336025, 0.08246181056371141, -8.155995718880858], [0.016449618268142667, -3.2285401866120447, 0.036065940669437226, -59.450814225635554, 0.047091203981372835, -8.013176663823009], [0.052212496824701644, -3.000844766725736, 0.03345687675063619, -59.58868926639828, 0.03760180179775334, -8.202760424757876], [0.08392391037254447, -3.380468662055924, 0.028266774882188338, -59.181257915316486, 0.04912187732246312, -8.414817442512696], [0.10250773171585394, -3.639113222820734, 0.023315447670217176, -58.93522645732832, 0.043290755052341444, -8.557505265967322], [0.11174837583763661, -3.815930567865715, 0.018704633513166487, -58.8457141936928, 0.027340358121983047, -8.566898726086485], [0.09784294578630398, -3.360775110653441, 0.01501156915664564, -59.03183351486001, 0.02137065708342152, -8.431586550597627], [0.07559963972075387, -3.072747011579586, 0.01625254116222672, -59.280247334167264, 0.020851135077414557, -8.267343412751396], [0.06063994200979937, -2.860819362820887, 0.020795367554740728, -59.74969257371937, 0.018620527225332133, -8.180913908396105], [0.07261879843220194, -3.154010389140761, 0.02490096654809809, -60.08779145824823, 0.025741320074588743, -8.20826435763966], [0.0881137647586129, -3.3730974195422583, 0.02446093389303407, -59.868743021784056, 0.03592922361133495, -8.330605469161997], [0.0981487323546778, -3.486400261000397, 0.020799668286141375, -59.477799457398376, 0.035188710622584114, -8.495474425490976], [0.10590394368104174, -3.161478423566564, 0.01823382923182327, -59.075910056055186, 0.032559463164086234, -8.556782016730436], [0.10098047273699287, -3.0391150302027254, 0.01626879535793649, -58.97285966326718, 0.02866871350429001, -8.510141630521131], [0.08791902507786839, -2.7763073106565668, 0.017557153392841224, -59.2713062063321, 0.027137419926200553, -8.42928812902392], [0.08341222358410372, -2.6702788142426934, 0.022039109464823556, -59.46710887769817, 0.02857554639458368, -8.369195789997017], [0.07851744674439762, -2.5313667984335755, 0.02585221668702944, -59.463164705332105, 0.025233478149043052, -8.339881922339565], [0.06708827114644864, -1.997902867478104, 0.027569971232005636, -59.532608721335805, 0.015206535817309564, -8.342072555793843], [0.05403108161256116, -1.4460849994300276, 0.026574876754608293, -59.59060220942086, 0.005451741406143025, -8.327967408605513], [0.04391720046426469, -1.1601423273613056, 0.025359624026236212, -59.702195623564094, 0.0, -8.307521313951375], [0.03582609554562752, -0.931388189706328, 0.024387421843538547, -59.79147035487868, 0.0, -8.291164438228064], [0.03358939691136747, -0.902258924987702, 0.024297536327386418, -59.76145603430137, 0.0, -8.28687000813175], [0.03920199873729633, -1.0368095124121288, 0.024666404552824803, -59.703695545772156, 0.0, -8.296860111223456], [0.04684450613433087, -1.2404726556492083, 0.025298962847457314, -59.65702911435247, 0.0, -8.308215955963076], [0.049367712930304765, -1.3403604145120909, 0.025855930140457038, -59.657685275211826, 0.0, -8.31684891116403], [0.04759645410154097, -1.2270322511105036, 0.02591177206397607, -59.69141226212919, 0.0, -8.319058322277046], [0.04358035680129679, -1.0816545565299858, 0.02548290766945823, -59.73086597854708, 0.0, -8.31224371451106], [0.040367478961101454, -0.9653524008655714, 0.02513981615384396, -59.762428951681386, 0.0, -8.306792028298272], [0.04038074278244537, -0.9272470000422536, 0.02499138896268091, -59.772029603877186, 0.0, -8.306397055833145], [0.04122698055760706, -0.9465045712831757, 0.025194036293313626, -59.76055060471156, 0.0, -8.310720396907518], [0.04433186989574596, -1.030407600899635, 0.025443108951946965, -59.727638410283596, 0.0, -8.314999000555625], [0.046261729855251905, -1.1204474779569338, 0.025650888978135198, -59.701792057414984, 0.0, -8.316594508346709], [0.04675654360620463, -1.161970562394894, 0.025729517467609878, -59.697571616656454, 0.0, -8.315204964259697], [0.04477200023255408, -1.1800695770002365, 0.025583508299142924, -59.72363665599603, 0.0, -8.311797088184559], [0.04175505676740324, -1.078270742619248, 0.0254265935090679, -59.74473670114824, 0.0, -8.30925460316409], [0.039840261568085074, -0.9994934901939714, 0.025345238146041924, -59.75149955903961, 0.0, -8.30916195188813], [0.03989521444060718, -0.9730489400400059, 0.025365040394963047, -59.739116298240084, 0.0, -8.311646709433775], [0.04335440128088853, -0.9821178411672339, 0.026041173405995707, -59.725866104592605, 0.0, -8.315401647976527], [0.046085348227612705, -0.9909340008595472, 0.027261655269801354, -59.71788897735846, 0.0, -8.318850691591829], [0.045741218285022804, -0.9964012109686892, 0.028390484249106514, -59.71805758712483, 0.0, -8.319314854925048], [0.0430409645282165, -1.0035471624169157, 0.028238128207740854, -59.72961698729553, 0.0, -8.31906157096061], [0.04090959717691422, -1.0067440391412286, 0.027837090354618284, -59.73853728747483, 0.0, -8.318084404978029], [0.040780435460747354, -1.0006458044391155, 0.02733650656495075, -59.73949538156149, 0.0, -8.316632475248772], [0.04181285012258614, -0.9902327127332416, 0.02666019818165236, -59.73679518035835, 0.0, -8.314972330576246], [0.04356033409274642, -0.9800783782782114, 0.026807961754916683, -59.732408666258806, 0.0, -8.314872550607388], [0.04441036464814442, -0.9794375952375919, 0.0272566859834688, -59.727576600383415, 0.0, -8.316731072875017]], "velocity22": [[0.19121676444883406, 0.8901072249789734, 0.5310057931800305, 0.7466656609143466, 0.8940158580563617, 0.0556690624195636], [0.08544778383454399, -0.7056656984539862, 0.4371328658520375, 0.7716544506306238, 0.7153179045266094, -1.8705736285001593], [0.03131033760153723, -0.6937597353203442, 0.29165337459154267, 1.4337900057079227, 0.45081516826881446, -2.4360132323896897], [-0.03509664117689663, -0.4620509543291464, 0.10778172536848077, 0.9742963667039878, 0.22330217929510995, -0.06599203744681542], [-0.12426572568338644, -0.8249804586756376, -0.04167815475359646, -0.683111812721056, 0.06752273164687406, 1.5732870015126021], [-0.12152841840061884, -0.9924752466577561, -0.1317438350112001, -0.6678201854804517, -0.03575815420693995, 0.6219172573590751], [-0.04367146670840044, -0.3626905003867869, -0.06566001783146153, -0.39149797594871527, -0.052481317912812894, -0.7177656842796172], [0.02333084052028873, 0.0521387436914892, 0.020611011257179762, 0.1395268247967241, -0.05385569741874366, -1.9301784695768966], [0.02095081735575315, 0.1608447101810706, 0.01760940712087905, 0.5750991786214771, -0.049665452163228034, -1.7118668477609977], [0.012708731173698386, 0.13298239499569275, 0.006981332090287784, 0.5075580451335373, -0.009466825357411236, -0.02362530680683117], [0.0011970240249219324, -0.06837126085841698, 0.000418596159648238, -0.22850298428633387, 0.01997972746805458, 0.5034473647720553], [-0.0008470145388397851, 0.0299161751786541, -0.003761053586418966, -0.2119324325328385, 0.01682169408955408, 0.6792510820263344], [-0.006615860520157715, 0.061635292618701994, -0.0036469806723580184, -0.15637945308269316, 0.008803091065141731, 0.5735916602188905], [-0.018330646465095676, 0.5625228879900603, -0.004262289262235555, -0.16895365253544314, -0.0029662905846199973, 0.471516520069025], [-0.018553044500998237, 0.5166179876243081, -0.00534131164859864, -0.13310407189588974, -0.008948964415283206, 0.20007804314902997], [0.002608771218571882, 0.7783623417676253, -0.00346076319268834, -0.7257872882995295, -0.03537060658233857, 0.14281905505784967], [0.03576287855655898, 0.22769541988630881, -0.0026090639188010374, -0.13787504076273016, -0.009489402183619499, -0.18958376093486773], [0.03171141354784283, -0.37962389533018787, -0.005190101868447852, 0.40743135108179424, 0.01152007552470978, -0.21205701775481955], [0.01858382134330946, -0.25864456076480985, -0.004951327211971163, 0.24603145798817, -0.005831122270121676, -0.14268782345462594], [0.009240644121782673, -0.17681734504498114, -0.004610814157050691, 0.08951226363552053, -0.015950396930358397, -0.009393460119163408], [-0.013905430051332634, 0.4551554572122741, -0.003693064356520848, -0.18611932116720956, -0.005969701038561528, 0.13531217548885807], [-0.022243306065550104, 0.288028099073855, 0.0012409720055810793, -0.24841381930724965, -0.0005195220060069637, 0.16424313784623076], [-0.014959697710954494, 0.21192764875869882, 0.004542826392514007, -0.46944523955210943, -0.0022306078520824236, 0.08642950435529038], [0.011978856422402569, -0.2931910263198742, 0.004105598993357365, -0.33809888452886433, 0.007120792849256609, -0.02735044924355542], [0.01549496632641096, -0.21908703040149724, -0.0004400326550640203, 0.2190484364641746, 0.010187903536746205, -0.12234111152233727], [0.010034967596064894, -0.11330284145813879, -0.0036612656068926944, 0.39094356438568034, -0.0007405129887508386, -0.16486895632897935], [0.007755211326363939, 0.32492183743383307, -0.0025658390543181054, 0.40188940134318785, -0.0026292474584978776, -0.06130759123946021], [-0.0049234709440488635, 0.12236339336383847, -0.0019650338738867786, 0.10305039278800471, -0.0038907496597962226, 0.04664038620930533], [-0.013061447659124484, 0.2628077195461588, 0.0012883580349047352, -0.29844654306492135, -0.0015312935780894574, 0.0808535014972119], [-0.004506801493764671, 0.10602849641387341, 0.00448195607198233, -0.19580267136607782, 0.0014381264683831253, 0.06009233902690357], [-0.004894776839706105, 0.1389120158091181, 0.0038131072222058857, 0.003944172366071391, -0.003342068245540628, 0.029313867657452315], [-0.011429175597948982, 0.5334639309554714, 0.001717754544976194, -0.0694440160036973, -0.010026942331733488, -0.0021906334542781264], [-0.013057189533887474, 0.5518178680480764, -0.0009950944773973432, -0.057993488085051705, -0.009754794411166539, 0.014105147188330157], [-0.010113881148296469, 0.28594267206872204, -0.0012152527283720816, -0.11159341414323717, -0.007665595377583408, 0.02044609465413904], [-0.008091104918637175, 0.22875413765497765, -0.0009722021826976653, -0.08927473131458974, -0.006132476302066727, 0.016356875723311234], [-0.0022366986342600525, 0.029129264718626036, -8.988551615212871e-05, 0.03001432057731778, -0.004905981041653382, 0.00429443009631394], [0.005612601825928861, -0.1345505874244268, 0.00036886822543838325, 0.05776048852921485, -0.003924784833322706, -0.009990103091705484], [0.007642507397034538, -0.20366314323707957, 0.0006325582946325112, 0.04666643141968579, -0.003139827866658165, -0.01135584473961962], [0.0025232067959738962, -0.09988775886288252, 0.0005569672929997223, -0.0006561608593601623, -0.002511862293326532, -0.008632955200952759], [-0.0017712588287637934, 0.11332816340158718, 5.584192351903143e-05, -0.0337269869173681, -0.0020094898346612257, -0.0022094111130157345], [-0.004016097300244177, 0.14537769458051794, -0.000428864394517839, -0.03945371641788506, -0.0016075918677289807, 0.006814607765985412], [-0.003212877840195342, 0.11630215566441436, -0.00034309151561427124, -0.03156297313430805, -0.0012860734941831846, 0.005451686212788329], [1.3263821343913792e-05, 0.03810540082331785, -0.00014842719116304955, -0.009600652195798146, -0.0010288587953465476, 0.0003949724651279309], [0.0008462377751616938, -0.01925757124092208, 0.00020264733063271633, 0.011478999165625788, -0.0008230870362772382, -0.004323341074373918], [0.003104889338138902, -0.08390302961645932, 0.00024907265863333746, 0.032912194427964364, -0.0006584696290217906, -0.0042786036481063374], [0.001929859959505944, -0.09003987705729882, 0.0002077800261882349, 0.025846352868609677, -0.0005267757032174325, -0.0015955077910831134], [0.000494813750952729, -0.04152308443796018, 7.862848947468083e-05, 0.004220440758533155, -0.000421420562573946, 0.0013895440870117693], [-0.0019845433736505537, -0.018099014605342585, -0.00014600916846695583, -0.02606503933957747, -0.00033713645005915686, 0.0034078760751392956], [-0.0030169434651508456, 0.10179883438098866, -0.00015691479007502222, -0.021100045152210607, -0.0002697091600473255, 0.0025424850204687896], [-0.001914795199318164, 0.07877725242527658, -8.135536302597505e-05, -0.006762857891366225, -0.00021576732803786042, 9.265127595968031e-05], [5.495287252211016e-05, 0.02644455015396547, 1.9802248921122505e-05, 0.012383260799524797, -0.00017261386243028835, -0.002484757545645237], [0.003459186840281348, -0.009068901127228, 0.0006761330110326594, 0.01325019364748032, -0.00013809108994423068, -0.003754938542752505], [0.002730946946724175, -0.008816159692313289, 0.0012204818638056477, 0.007977127234143584, -0.00011047287195538455, -0.0034490436153009557], [-0.0003441299425898999, -0.005467210109141994, 0.0011288289793051592, -0.00016860976636739675, -8.837829756430764e-05, -0.00046416333321989495], [-0.0027002537568063035, -0.007145951448226431, -0.00015235604136566003, -0.011559400170700188, -7.070263805144611e-05, 0.00025328396443923977], [-0.002131367351302284, -0.003196876724312886, -0.0004010378531225685, -0.00892030017930151, -5.656211044115689e-05, 0.0009771659825808987], [-0.0001291617161668665, 0.006098234702113005, -0.0005005837896675366, -0.000958094086664296, -4.5249688352925516e-05, 0.0014519297292565376], [0.0010324146618387868, 0.010413091705873935, -0.0006763083832983896, 0.0027002012031399182, -3.6199750682340416e-05, 0.001660144672525061], [0.0017474839701602763, 0.010154334455030209, 0.0001477635732643228, 0.004386514099546593, -2.8959800545872335e-05, 9.977996885762838e-05], [0.0008500305553980013, 0.0006407830406195136, 0.00044872422855211724, 0.004832065875393436, -2.316784043669787e-05, -0.001858522267628338]], "position23": [[0.03364242700258349, -97.16967170099956, 0.04641387485120635, -99.28644353798002, 0.14532572547702816, -96.08568250870297], [0.25, -65.5506073394325, 0.20064697711295992, -97.4419055686734, 0.25, -96.1690223337133], [0.25, -38.279444910318176, 0.25, -90.63694035340416, 0.25, -97.38417278523919], [0.25, -16.46251496702671, 0.25, -85.19296818118876, 0.25, -98.35629314645989], [0.25, -10.76464006366464, 0.25, -65.00166957377182, 0.25, -87.85612539708838], [0.25, -17.88541471984541, 0.25, -60.508325516384176, 0.25, -80.38735704655386], [0.25, -25.172285502885536, 0.25, -72.7478438532142, 0.25, -67.01613666807842], [0.25, -30.589639834605894, 0.25, -73.05042082729003, 0.25, -49.283148935454946], [0.25, -29.87027078185615, 0.25, -74.69759116071886, 0.25, -50.75037112049484], [0.25, -26.395273594672318, 0.25, -69.93320489654147, 0.25, -51.543619761760866], [0.25, -20.472791099577382, 0.25, -58.86640800718599, 0.25, -57.35534878980046], [0.25, -15.734805103501433, 0.25, -50.01297049570161, 0.25, -62.00473201223214], [0.25, -15.259860186929856, 0.25, -51.949281335413275, 0.25, -64.10550570810945], [0.25, -16.63319040068201, 0.25, -59.2823838722143, 0.25, -64.14354909949955], [0.25, -20.761212636489873, 0.25, -64.66432873180634, 0.25, -59.590006876103175], [0.25, -24.063630425136164, 0.25, -68.96988461947997, 0.25, -55.94717309738608], [0.25, -24.11620734571753, 0.25, -71.04762237479727, 0.25, -55.75955254787755], [0.25, -21.567673527434373, 0.25, -69.82377992616011, 0.25, -58.37507171698391], [0.25, -19.067012437034194, 0.25, -66.00234239735212, 0.25, -61.438681346709465], [0.25, -17.93091072814715, 0.25, -61.83298823305503, 0.25, -62.7743287502622], [0.25, -19.83503550680903, 0.25, -60.40678553491053, 0.25, -62.90699071640748], [0.25, -21.78513953586557, 0.25, -62.641218461519976, 0.25, -61.18544527222223], [0.25, -22.765787563972314, 0.25, -66.33871268693436, 0.25, -58.85982498301117], [0.25, -22.555725681494526, 0.25, -69.04935240535251, 0.25, -57.41597582634752], [0.25, -21.9267850281314, 0.25, -70.23175076198947, 0.25, -57.960900382547294], [0.25, -20.819524283223416, 0.25, -68.95996653368132, 0.25, -59.35763370280862], [0.25, -19.93371568729703, 0.25, -67.94253915103481, 0.25, -60.47502035901768], [0.25, -20.187873585405733, 0.25, -67.45161460971586, 0.25, -61.112087097029296], [0.25, -20.42172333850295, 0.25, -66.15893411952423, 0.25, -61.540167594247976], [0.25, -20.608803140980726, 0.25, -65.12478972737092, 0.25, -61.88263199202292], [0.25, -20.592713936815258, 0.25, -64.92980301583987, 0.25, -61.89147100580155], [0.25, -20.45545944932918, 0.25, -65.80021051025535, 0.25, -61.52356458559124], [0.25, -20.32043116961008, 0.25, -66.72091919592138, 0.25, -61.243917124331226], [0.25, -20.299963257384086, 0.25, -67.10956189134639, 0.25, -61.141034430445124], [0.25, -20.394098486956764, 0.25, -67.1412739885402, 0.25, -61.31584278265489], [0.25, -20.467468163150844, 0.25, -66.19488415759348, 0.25, -61.73600121784849], [0.25, -20.483985067557207, 0.25, -65.19757705065213, 0.25, -62.00246654243686], [0.25, -20.457008163089746, 0.25, -64.98886701109203, 0.25, -61.93773705842611], [0.25, -20.387064031681454, 0.25, -65.0466893452374, 0.25, -61.6243280023702], [0.25, -20.3384041884349, 0.25, -65.94733581472212, 0.25, -61.25269566189865], [0.25, -20.319240081786717, 0.25, -66.5501032025665, 0.25, -61.145790663090125], [0.25, -20.319737104857296, 0.25, -66.09407810230482, 0.25, -61.408816549793144], [0.25, -20.362225276293685, 0.25, -65.46841511233279, 0.25, -61.67221674984438], [0.25, -20.395089387032737, 0.25, -64.91207180961078, 0.25, -61.80545145907926], [0.25, -20.39318297570998, 0.25, -64.83452552135168, 0.25, -61.762809054231745], [0.25, -20.34781711450374, 0.25, -65.04105237394609, 0.25, -61.590584310616485], [0.25, -20.309825095701513, 0.25, -65.42452960668705, 0.25, -61.427509037606], [0.25, -20.320620939487995, 0.25, -65.73232489508037, 0.25, -61.3958098652261], [0.25, -20.35258056448931, 0.25, -65.72647943158235, 0.25, -61.39990503575094], [0.25, -20.37814826449036, 0.25, -65.72180306078393, 0.25, -61.40318117217081], [0.25, -20.347506897435338, 0.25, -65.78585026381019, 0.25, -63.44889578342767], [0.25, -20.27120300339072, 0.25, -65.87054523263464, 0.25, -64.5834750348454], [0.25, -20.21066611314495, 0.25, -65.86933820453078, 0.25, -65.0438323208986], [0.25, -20.200193732306936, 0.25, -65.79811014101996, 0.25, -65.09990973067902], [0.25, -20.220645796517633, 0.25, -65.76968007685488, 0.25, -63.135359034470376], [0.25, -20.254258320926496, 0.25, -65.73804227996169, 0.25, -61.468167024952365], [0.25, -20.34201251788685, 0.25, -65.71918658147838, 0.25, -62.511411044623266], [0.25, -20.389233353663784, 0.25, -65.80702570699101, 0.25, -63.74217804360663], [0.25, -20.367350222694455, 0.25, -65.85217298974798, 0.25, -65.43270244200039], [0.25, -20.298008862919627, 0.25, -65.88699478154159, 0.25, -66.25161155573194]], "velocity23": [[0.9849869819761989, 0.10033781947723164, 0.12745726375502198, 0.3765410397738108, 0.11503526898656202, 0.2807807606320111], [0.851709104294487, 31.61906436156706, 0.15423310226175357, 1.8445379693066086, 0.1177022325372912, -0.08333982501032813], [0.6813672834355896, 27.27116242911433, 0.13654318202759022, 6.804965215269246, 0.09416178602983297, -1.2151504515258809], [0.5450938267484717, 21.816929943291466, 0.10923454562207219, 5.443972172215397, 0.07532942882386638, -0.9721203612207048], [0.4360750613987774, 5.69787490336207, 0.08738763649765775, 20.191298607416936, 0.06026354305909311, 10.500167749371515], [0.3488600491190219, -7.120774656180771, 0.06991010919812621, 4.493344057387647, 0.04821083444727449, 7.468768350534513], [0.2790880392952175, -7.286870783040127, 0.055928087358500966, -12.239518336830026, 0.0385686675578196, 13.371220378475439], [0.22327043143617403, -5.417354331720358, 0.04474246988680078, -0.3025769740758193, 0.03085493404625568, 17.73298773262347], [0.17861634514893923, 0.7193690527497449, 0.035793975909440626, -1.6471703334288332, 0.024683947237004546, -1.4672221850398923], [0.1428930761191514, 3.474997187183832, 0.0286351807275525, 4.764386264177382, 0.019747157789603637, -0.7932486412660262], [0.11431446089532112, 5.922482495094937, 0.022908144582042003, 11.066796889355478, 0.01579772623168291, -5.811729028039597], [0.0914515687162569, 4.73798599607595, 0.018326515665633602, 8.853437511484383, 0.01263818098534633, -4.649383222431678], [0.07316125497300552, 0.47494491657157617, 0.014661212532506882, -1.936310839711664, 0.010110544788277064, -2.1007736958773116], [0.058529003978404416, -1.3733302137521552, 0.011728970026005507, -7.333102536801018, 0.008088435830621651, -0.0380433913900996], [0.04682320318272354, -4.128022235807863, 0.009383176020804407, -5.381944859592046, 0.006470748664497321, 4.5535422233963745], [0.03745856254617883, -3.30241778864629, 0.007506540816643526, -4.305555887673637, 0.005176598931597857, 3.6428337787170997], [0.029966850036943066, -0.052576920581365094, 0.006005232653314822, -2.0777377553173046, 0.004141279145278286, 0.18762054950852824], [0.023973480029554455, 2.548533818283157, 0.004804186122651858, 1.2238424486371609, 0.0033130233162226293, -2.615519169106365], [0.019178784023643564, 2.5006610904001803, 0.0038433488981214864, 3.8214375288079863, 0.0026504186529781038, -3.0636096297255557], [0.015343027218914852, 1.1361017088870424, 0.0030746791184971894, 4.16935416429709, 0.002120334922382483, -1.3356474035527364], [0.012274421775131883, -1.9041247786618802, 0.0024597432947977517, 1.4262026981445015, 0.0016962679379059866, -0.13266196614527662], [0.009819537420105507, -1.9501040290565403, 0.0019677946358382012, -2.2344329266094403, 0.0013570143503247893, 1.721545444185247], [0.007855629936084406, -0.9806480281067428, 0.001574235708670561, -3.697494225414383, 0.0010856114802598315, 2.3256202892110625], [0.006284503948867525, 0.21006188247778787, 0.001259388566936449, -2.7106397184181543, 0.0008684891842078652, 1.4438491566636493], [0.00502760315909402, 0.6289406533631287, 0.0010075108535491592, -1.1823983566369725, 0.0006947913473662921, -0.5449245561997748], [0.004022082527275216, 1.1072607449079814, 0.0008060086828393274, 1.2717842283081482, 0.0005558330778930338, -1.3967333202613241], [0.0032176660218201734, 0.8858085959263852, 0.000644806946271462, 1.0174273826465186, 0.000444666462314427, -1.1173866562090593], [0.002574132817456139, -0.25415789810870026, 0.0005158455570171696, 0.49092454131894264, 0.00035573316985154164, -0.6370667380116182], [0.0020593062539649115, -0.2338497530972172, 0.0004126764456137357, 1.2926804901916347, 0.0002845865358812333, -0.42808049721868013], [0.0016474450031719293, -0.18707980247777378, 0.00033014115649098857, 1.0341443921533078, 0.00022766922870498665, -0.34246439777494414], [0.0013179560025375434, 0.01608920416546719, 0.00026411292519279086, 0.194986711531054, 0.00018213538296398934, -0.008839013778622812], [0.0010543648020300347, 0.13725448748607766, 0.0002112903401542327, -0.8704074944154854, 0.00014570830637119147, 0.36790642021030917], [0.0008434918416240279, 0.13502827971909803, 0.00016903227212338617, -0.9207086856660303, 0.00011656664509695319, 0.2796474612600093], [0.0006747934732992223, 0.02046791222599592, 0.00013522581769870895, -0.3886426954249986, 9.325331607756256e-05, 0.10288269388609889], [0.0005398347786393779, -0.09413522957267839, 0.00010818065415896716, -0.03171209719381128, 7.460265286205005e-05, -0.17480835220976462], [0.00043186782291150235, -0.07336967619408134, 8.654452332717373e-05, 0.946389830946722, 5.9682122289640046e-05, -0.42015843519359886], [0.0003454942583292019, -0.016516904406360965, 6.923561866173898e-05, 0.9973071069413519, 4.774569783171204e-05, -0.26646532458837147], [0.00027639540666336154, 0.026976904467460212, 5.538849492939119e-05, 0.20871003956010914, 3.819655826536963e-05, 0.06472948401075831], [0.00022111632533068924, 0.06994413140829078, 4.431079594351296e-05, -0.057822334145366, 3.055724661229571e-05, 0.3134090560559079], [0.0001768930602645514, 0.048659843246554375, 3.544863675481037e-05, -0.9006464694847227, 2.444579728983657e-05, 0.3716323404715486], [0.00014151444821164112, 0.01916410664818283, 2.8358909403848296e-05, -0.6027673878443763, 1.9556637831869258e-05, 0.10690499880852457], [0.0001132115585693129, -0.0004970230705806881, 2.268712752307864e-05, 0.45602510026168663, 1.5645310265495408e-05, -0.26302588670302074], [9.056924685545033e-05, -0.04248817143638739, 1.814970201846291e-05, 0.6256629899720269, 1.2516248212396327e-05, -0.26340020005123665], [7.245539748436027e-05, -0.032864110739051475, 1.451976161477033e-05, 0.5563433027220075, 1.0012998569917062e-05, -0.13323470923487774], [5.796431798748822e-05, 0.0019064113227582752, 1.1615809291816263e-05, 0.07754628825909428, 8.01039885593365e-06, 0.042642404847510376], [4.637145438999058e-05, 0.04536586120624062, 9.292647433453012e-06, -0.20652685259441408, 6.408319084746921e-06, 0.1722247436152629], [3.7097163511992467e-05, 0.0379920188022296, 7.43411794676241e-06, -0.3834772327409639, 5.126655267797537e-06, 0.1630752730104811], [2.9677730809593973e-05, -0.010795843786481402, 5.947294357409929e-06, -0.30779528839332065, 4.10132421423803e-06, 0.03169917237990455], [2.374218464767518e-05, -0.031959625001312955, 4.7578354859279435e-06, 0.0058454634980253245, 3.281059371390424e-06, -0.004095170524840906], [1.8993747718140143e-05, -0.025567700001050367, 3.806268388742355e-06, 0.00467637079842026, 2.6248474971123395e-06, -0.0032761364198727254], [1.5194998174512115e-05, 0.030641367055020758, 3.045014710993884e-06, -0.06404720302625781, 2.0998779976898716e-06, -2.045714611256861], [1.2155998539609693e-05, 0.07630389404461699, 2.4360117687951077e-06, -0.08469496882445307, 1.6799023981518974e-06, -1.1345792514177355], [9.724798831687754e-06, 0.06053689024577079, 1.9488094150360864e-06, 0.001207028103861457, 1.343921918521518e-06, -0.4603572860531928], [7.779839065350204e-06, 0.010472380838012642, 1.5590475320288693e-06, 0.07122806351081609, 1.0751375348172145e-06, -0.05607740978041198], [6.223871252280164e-06, -0.020452064210697073, 1.2472380256230955e-06, 0.028430064165083868, 8.601100278537716e-07, 1.9645506962086396], [4.979097001824132e-06, -0.033612524408862886, 9.977904204984765e-07, 0.031637796893193945, 6.880880222830173e-07, 1.6671920095180124], [3.983277601459305e-06, -0.08775419696035522, 7.982323363987812e-07, 0.018855698483301098, 5.504704178264138e-07, -1.043244019670904], [3.1866220811674445e-06, -0.04722083577693483, 6.385858691190251e-07, -0.08783912551262432, 4.403763342611311e-07, -1.2307669989833656], [2.5492976649339558e-06, 0.021883130969327896, 5.108686952952201e-07, -0.04514728275696475, 3.523010674089049e-07, -1.6905243983937628], [2.0394381319471648e-06, 0.0693413597748265, 4.086949562361761e-07, -0.034821791793600426, 2.8184085392712395e-07, -0.8189091137315482]], "position24": [[0.08239592661443246, -75.25131419465531, 0.051938265480001966, -7.659637458215599, 0.0020335193008979846, -52.49617477148274], [0.19915127951642334, -72.02061396519993, 0.25, -7.096451521704887, 0.25, -29.289027320246756], [0.1835362976799772, -70.42922560809335, 0.25, -7.797247503972276, 0.25, -16.20605813275897], [0.16087424031397893, -67.32432970140842, 0.25, -8.483937639093837, 0.25, -3.2905688309341343], [0.12618951165201553, -64.05602033976076, 0.25, -9.016440705291341, 0.25, 0.0], [0.17624586486728927, -62.37825366170923, 0.25, -9.177391785297353, 0.25, 0.0], [0.25, -63.168641369292104, 0.22690072163925518, -8.825749518919931, 0.25, 0.0], [0.25, -64.2793433601392, 0.21377410692655094, -8.555439647402956, 0.25, 0.0], [0.25, -65.69716974000194, 0.20079991365759436, -8.494607943458016, 0.25, 0.0], [0.25, -66.99029925714626, 0.19231966637626796, -8.401166868177897, 0.25, 0.0], [0.25, -66.82357523505362, 0.201616913820504, -8.291018496449485, 0.25, 0.0], [0.25, -65.8509622569683, 0.21311366048002625, -8.196699154119752, 0.25, 0.0], [0.25, -65.07287187450005, 0.22231105780764404, -8.121243680255965, 0.25, 0.0], [0.25, -64.9704321557961, 0.22241388667650497, -8.11659580363135, 0.25, 0.0], [0.25, -65.45718369560069, 0.2192055008838071, -8.205302345999904, 0.25, 0.0], [0.25, -66.10876757584064, 0.2128234122411219, -8.269303313606533, 0.25, 0.0], [0.25, -66.55398654986242, 0.20803426630349087, -8.272315359601135, 0.25, 0.0], [0.25, -66.82112653935917, 0.20836477744453, -8.218131390945953, 0.25, 0.0], [0.25, -66.42861178436732, 0.21107435266537003, -8.152575973488599, 0.25, 0.0], [0.25, -65.50299724255403, 0.2137651346458417, -8.121391189987126, 0.25, 0.0], [0.25, -65.03429765102129, 0.2154788195054803, -8.138847350138569, 0.25, 0.0], [0.25, -65.18554655427509, 0.21517188171200272, -8.169284565709585, 0.25, 0.0], [0.25, -65.76998025926383, 0.21276776904567077, -7.842471398547748, 0.25, 0.0], [0.25, -66.28538245172507, 0.2100421301947577, -7.544125015509299, 0.25, 0.0], [0.25, -66.18978642563582, 0.20839824947612226, -6.990107418303172, 0.25, 0.0], [0.25, -65.96987742273947, 0.21016507560663414, -6.476816954821078, 0.25, 0.0], [0.25, -65.79395022042239, 0.21157853651104364, -6.066184584035403, 0.25, 0.0], [0.25, -65.80321148984737, 0.21233951247419883, -5.956655005158558, 0.25, 0.0], [0.25, -65.83021158641426, 0.21140826780763383, -6.111988929929579, 0.25, 0.0], [0.25, -65.93788006217612, 0.20951686515804477, -6.367301480842913, 0.25, 0.0], [0.25, -66.05213797184315, 0.20846769588399888, -6.618425299121634, 0.25, 0.0], [0.25, -66.06351072183868, 0.2089931370155486, -6.745378811406554, 0.25, 0.0], [0.25, -66.09952493612712, 0.21070154278754186, -6.6979580601645115, 0.25, -0.011721189460414432], [0.25, -66.09054155408015, 0.2120081305888301, -6.460388855089763, 0.25, -0.030497667742309765], [0.25, -66.92880394493056, 0.2116464474775768, -4.721646906802229, 0.25, -0.03738746285629524], [0.25, -67.64957626758886, 0.20986310959053878, -3.5156662508814676, 0.25, -0.03149196621553843], [0.25, -69.00611100656367, 0.20814034216798866, -3.0010332630289795, 0.25, -0.011840148838706918], [0.25, -70.59416602472464, 0.2073838684295959, -2.540944927577626, 0.25, -0.011039518652736611], [0.25, -71.90365481498834, 0.2071204732519488, -1.2330005361427396, 0.25, -0.046680715702186695], [0.25, -71.26731135660336, 0.20795714897270498, -0.10814014707432462, 0.25, -0.07578926978591222], [0.25, -70.78494573047233, 0.20867381684881922, 0.0, 0.25, -0.09821435944751702], [0.25, -70.77475117175258, 0.20935824891161176, -0.22850189344148142, 0.25, -0.0627907222333888], [0.25, -71.24657910451309, 0.20933885096363303, -0.554503274959601, 0.25, -0.013230307902758143], [0.25, -71.74263240986434, 0.20847906480220701, -1.0527466535414223, 0.25, 0.0], [0.25, -71.82338578226806, 0.2079401846034149, -1.4826831701736938, 0.25, -0.02128239204726444], [0.25, -71.66213087305789, 0.20796533843336312, -1.6227219787805924, 0.25, -0.05670361128866595], [0.25, -71.35103867812352, 0.2083249143983552, -1.1581707870409268, 0.25, -0.06831160431490972], [0.25, -71.07245772726633, 0.2088245405744017, -0.6987541441655301, 0.25, -0.07816192838476665], [0.25, -70.89271439436018, 0.20936384671157454, -0.4031506739944012, 0.25, -0.04116799720784448], [0.25, -70.93694150768236, 0.2094923754981725, -0.756549283234082, 0.25, -0.011565388211110271], [0.25, -71.06756717104564, 0.20954926278133987, -1.2948395623248787, 0.25, 0.0], [0.25, -71.24538320259055, 0.20929280152677665, -1.6044999138862077, 0.25, -0.03442028185071393], [0.25, -71.32770845802196, 0.20894724874717038, -1.3635348358154173, 0.25, -0.063342190436234], [0.25, -71.39198903487792, 0.20869267431141805, -1.0138572993069594, 0.25, -0.06079345237758617], [0.25, -71.30437951994017, 0.20869462685109855, -0.6640909062988982, 0.25, -0.028454394244436132], [0.25, -71.09584352004603, 0.20896091173618836, -0.41042107355487756, 0.25, 0.0], [0.25, -70.94952169239829, 0.2093441281582259, -0.5351776796082356, 0.25, -0.0015476331794596057], [0.25, -71.02383289657422, 0.2095585283677813, -1.0051384967361239, 0.25, -0.026798007084231124], [0.25, -71.12963138880357, 0.20926892447505205, -1.4075000756400655, 0.25, -0.04918767946153294], [0.25, -71.24318289837498, 0.2088624832023342, -1.5195374409647104, 0.25, -0.0680377743470189]], "velocity24": [[0.11043476176527889, 0.19828051540140657, 0.5372959727355593, 0.8163512498308528, 0.6470012235050586, 0.9029410928308154], [0.11675535290199088, 3.230700229455378, 0.4398612790466933, 0.5631859365107116, 0.5525309525090816, 23.207147451235986], [-0.01561498183644612, 1.5913883571065817, 0.2172129110213061, -0.7007959822673886, 0.28128302663257027, 13.082969187487786], [-0.022662057365998262, 3.104895906684932, 0.10887054271324371, -0.6866901351215599, 0.22431696818666266, 12.915489301824834], [-0.03468472866196339, 3.2683093616476517, 0.01386362736368249, -0.5325030661975051, 0.1768202190340718, 10.402768324182704], [0.050056353215273755, 1.6777666780515323, 0.004000654873528083, -0.16095108000601072, 0.14145617522725745, 8.130274922171544], [0.07454089613152251, -0.7903877075828698, -0.023099278360744824, 0.35164226637742235, 0.11316494018180596, 6.037681855891251], [0.035893468921873305, -1.1107019908470959, -0.013126614712704245, 0.2703098715169754, 0.09053195214544478, 4.556731319067388], [0.0018535585242043517, -1.4178263798627437, -0.012974193268956586, 0.06083170394493984, 0.07242556171635582, 3.396758683942847], [0.0014828468193634815, -1.2931295171443213, -0.008480247281326389, 0.09344107528011872, 0.05794044937308466, 2.3593911020654312], [0.0011862774554907852, 0.16672402209264015, 0.00929724744423606, 0.11014837172841262, 0.04635235949846773, 1.447183796105577], [0.0009490219643926282, 0.972612978085317, 0.011496746659522251, 0.0943193423297335, 0.037081887598774184, 0.9702175947447194], [0.0007592175715141026, 0.7780903824682537, 0.009197397327617802, 0.07545547386378681, 0.02966551007901935, 0.7761740757957756], [0.0006073740572112821, 0.10243971870395235, 0.00010282886886092604, 0.004647876624614706, 0.02373240806321548, 0.6209392606366205], [0.0004858992457690257, -0.48675153980458086, -0.0032083857926978668, -0.08870654236855371, 0.018985926450572385, 0.49675140850929644], [0.0003887193966152206, -0.6515838802399561, -0.006382088642685217, -0.06400096760662867, 0.01518874116045791, 0.39740112680743717], [0.0003109755172921765, -0.4452189740217648, -0.004789145937631031, -0.00301204599460235, 0.012150992928366328, 0.31792090144594976], [0.0002487804138337412, -0.26713998949675744, 0.00033051114103913254, 0.05418396865518357, 0.009720794342693063, 0.2543367211567598], [0.00019902433106699295, 0.3925147549918473, 0.0027095752208400456, 0.06555541745735317, 0.007776635474154451, 0.20346937692540787], [0.00015921946485359436, 0.9256145418132925, 0.002690781980471688, 0.0311847835014724, 0.0062213083793235605, 0.1627755015403263], [0.0001273755718828755, 0.46869959153274343, 0.0017136848596386155, -0.017456160151444088, 0.004977046703458849, 0.13022040123226106], [0.0001019004575063004, -0.1512489032538078, -0.0003069377934775965, -0.03043721557101641, 0.003981637362767079, 0.10417632098580885], [8.152036600504033e-05, -0.5844337049887429, -0.0024041126663319396, 0.32681316716183684, 0.0031853098902136635, 0.08334105678864709], [6.521629280403226e-05, -0.5154021924612388, -0.0027256388509130725, 0.29834638303844924, 0.002548247912170931, 0.06667284543091767], [5.217303424322581e-05, 0.09559602608925374, -0.0016438807186354382, 0.5540175972061273, 0.002038598329736745, 0.05333827634473414], [4.173842739458065e-05, 0.21990900289634663, 0.0017668261305118882, 0.5132904634820938, 0.001630878663789396, 0.04267062107578731], [3.339074191566452e-05, 0.1759272023170773, 0.0014134609044095107, 0.4106323707856751, 0.0013047029310315169, 0.034136496860629854], [2.671259353253162e-05, -0.009261269424982704, 0.0007609759631551936, 0.10952957887684531, 0.0010437623448252135, 0.027309197488503884], [2.1370074826025296e-05, -0.02700009656688851, -0.000931244666565009, -0.15533392477102131, 0.0008350098758601708, 0.021847357990803108], [1.7096059860820236e-05, -0.10766847576186123, -0.0018914026495890552, -0.2553125509133348, 0.0006680079006881367, 0.017477886392642486], [1.367684788865619e-05, -0.1142579096670255, -0.0010491692740458814, -0.2511238182787209, 0.0005344063205505094, 0.01398230911411399], [1.0941478310924953e-05, -0.011372749995536183, 0.0005254411315497175, -0.1269535122849194, 0.0004275250564404075, 0.011185847291291191], [8.753182648739963e-06, -0.036014214288436826, 0.0017084057719932424, 0.04742075124204263, 0.00034202004515232606, -0.011721189460414432], [7.0025461189919705e-06, 0.00898338204698462, 0.0013065878012882655, 0.23756920507474902, 0.00027361603612186084, -0.018776478281895333], [5.602036895193577e-06, -0.8382623908504127, -0.0003616831112533025, 1.7387419482875337, 0.00021889282889748867, -0.006889795113985477], [4.481629516154862e-06, -0.7207723226582899, -0.0017833378870380134, 1.205980655920761, 0.00017511426311799094, 0.0058954966407568105], [3.5853036129238895e-06, -1.3565347389748088, -0.0017227674225501217, 0.5146329878524882, 0.00014009141049439275, 0.019651817376831512], [2.8682428903391116e-06, -1.5880550181609685, -0.0007564737383927503, 0.4600883354513534, 0.0001120731283955142, 0.000800630185970307], [2.2945943122712895e-06, -1.3094887902637007, -0.0002633951776471291, 1.3079443914348863, 8.965850271641136e-05, -0.03564119704945008], [1.8356754498170317e-06, 0.63634345838499, 0.0008366757207561889, 1.124860389068415, 7.17268021731291e-05, -0.029108554083725518], [1.4685403598536254e-06, 0.4823656261310331, 0.0007166678761142456, 0.8344038411197849, 5.738144173850328e-05, -0.02242508966160481], [1.1748322878829004e-06, 0.010194558719742453, 0.000684432062792539, -0.22850189344148142, 4.5905153390802625e-05, 0.035423637214128216], [9.398658303063204e-07, -0.4718279327604994, -1.9397947978726358e-05, -0.3260013815181195, 3.67241227126421e-05, 0.04956041433063066], [7.518926642450564e-07, -0.49605330535125586, -0.0008597861614260123, -0.49824337858182144, 2.9379298170113682e-05, 0.027424975371728937], [6.015141313960452e-07, -0.08075337240372579, -0.0005388801987921253, -0.42993651663227145, 2.3503438536090947e-05, -0.02128239204726444], [4.812113051168362e-07, 0.16125490921016883, 2.5153829948210994e-05, -0.1400388086068987, 1.880275082887276e-05, -0.035421219241401514], [3.84969044093469e-07, 0.3110921949343751, 0.00035957596499209453, 0.46455119173966575, 1.5042200663098208e-05, -0.011607993026243765], [3.079752352747752e-07, 0.27858095085719436, 0.0004996261760464835, 0.4594166428753967, 1.2033760530478566e-05, -0.009850324069856937], [2.463801882198202e-07, 0.17974333290614444, 0.0005393061371728517, 0.29560347017112887, 9.627008424382854e-06, 0.03699393117692217], [1.9710415057585617e-07, -0.04422711332218253, 0.00012852878659797546, -0.3533986092396808, 7.701606739506284e-06, 0.02960260899673421], [1.5768332046068496e-07, -0.13062566336327586, 5.688728316735836e-05, -0.5382902790907967, 6.161285391605028e-06, 0.019840104955784175], [1.2614665636854797e-07, -0.17781603154490888, -0.00025646125456321256, -0.309660351561329, 4.929028313284022e-06, -0.03442028185071393], [1.0091732509483838e-07, -0.08232525543141264, -0.0003455527796062713, 0.24096507807079032, 3.943222650627218e-06, -0.028921908585520073], [8.073386007587071e-08, -0.0642805768559638, -0.00025457443575234125, 0.349677536508458, 3.1545781205017748e-06, 0.002548738058647835], [6.458708806069656e-08, 0.08760951493775787, 1.952539680502352e-06, 0.34976639300806117, 2.52366249640142e-06, 0.032339058133150037], [5.1669670448557255e-08, 0.20853599989414312, 0.00026628488508980417, 0.25366983274402066, 2.018929997121136e-06, 0.032773162844775335], [4.133573635884581e-08, 0.14632182764774038, 0.0003832164220375374, -0.12475660605335806, 1.6151439976969089e-06, -0.0015476331794596057], [3.306858908707665e-08, -0.07431120417592157, 0.00021440020955539046, -0.4699608171278883, 1.2921151981575271e-06, -0.025250373904771518], [2.645487126966132e-08, -0.10579849222935198, -0.00028960389272926094, -0.4023615789039417, 1.0336921585260217e-06, -0.022389672377301818], [2.1163897015729058e-08, -0.11355150957141011, -0.0004064412727178498, -0.1120373653246449, 8.269537268208174e-07, -0.01885009488548595]], "position25": [[0.11828762725795436, -67.49385462323312, 0.20059240505765538, -70.67501967496709, 0.02977290708635208, -9.347013639094087], [0.25, -73.87499676818337, 0.25, -68.70062911500642, 0.12877338044535458, -21.126556783150647], [0.25, -65.59071233861113, 0.25, -66.49205026184714, 0.20833659100644658, -34.08620819993129], [0.25, -53.40859549913144, 0.25, -61.67540536166689, 0.25, -47.5619590019182], [0.25, -37.989944140246344, 0.25, -56.74291704245998, 0.25, -52.32576935290291], [0.25, -21.126758535943676, 0.25, -52.0037346636399, 0.25, -54.95986789065372], [0.25, -7.6000509595831485, 0.25, -48.17449728147967, 0.25, -51.98284108074337], [0.25, -8.170641239609406, 0.25, -47.9242154240321, 0.25, -49.45220309218778], [0.25, -14.949554654684455, 0.25, -48.50788136693957, 0.25, -46.24124699580434], [0.25, -22.60073793753696, 0.25, -50.21308262386785, 0.25, -46.415787778361086], [0.25, -27.30323247857995, 0.25, -52.03725332316649, 0.25, -51.046238217891464], [0.25, -28.101400837770036, 0.25, -55.29991092842973, 0.25, -53.37687283565003], [0.25, -22.577912081093366, 0.25, -57.26652842951357, 0.25, -50.30937053425125], [0.25, -17.5629488485084, 0.25, -58.21700456960405, 0.25, -41.43570887004719], [0.25, -15.365908026257298, 0.25, -56.89294719439697, 0.25, -37.01820075244675], [0.25, -18.194707635078586, 0.25, -55.28904810216885, 0.25, -44.8592025468289], [0.25, -21.695551391024303, 0.25, -54.03018990312308, 0.25, -47.81981141598194], [0.25, -23.601581526679592, 0.25, -52.09409227440381, 0.25, -50.856652972992165], [0.25, -23.113082460283128, 0.25, -49.75274290445138, 0.25, -51.322436231568375], [0.25, -21.3974108586471, 0.25, -48.49889664960221, 0.25, -53.61908148272797], [0.25, -19.23653318729249, 0.25, -49.09855932707995, 0.25, -51.59255392028864], [0.25, -18.32552915994148, 0.25, -48.33617521723708, 0.25, -45.83094679428193], [0.25, -18.276211825879663, 0.25, -47.043974968242814, 0.25, -41.31221216562175], [0.25, -19.299441096971467, 0.25, -46.853599267511086, 0.25, -38.32278788966856], [0.25, -21.07522507056579, 0.25, -48.260988947045405, 0.25, -39.56289484643236], [0.25, -21.753477694339722, 0.25, -48.79108192314137, 0.25, -41.909953623156156], [0.25, -21.09869394702125, 0.25, -48.013647470360496, 0.25, -43.794553619797654], [0.25, -20.395626749614834, 0.25, -46.936462992200106, 0.25, -43.27418747393439], [0.25, -19.506984568642093, 0.25, -45.70885908952133, 0.25, -42.28468513072259], [0.25, -19.077503282271003, 0.25, -44.91001613681945, 0.25, -41.579277081028124], [0.25, -19.61096114133676, 0.25, -45.12558735866628, 0.25, -41.77424917955896], [0.25, -20.61449305912925, 0.25, -46.17665639712947, 0.25, -42.39544946488964], [0.25, -20.993967799481496, 0.25, -46.969905495517054, 0.25, -43.170238093438456], [0.25, -20.58775736301259, 0.25, -47.23148536941213, 0.25, -43.34805862774835], [0.25, -19.911029206504587, 0.25, -47.130224804413004, 0.25, -42.749645779021776], [0.25, -19.318949235537016, 0.25, -46.83145108697953, 0.25, -42.12071659760467], [0.25, -19.237249101004807, 0.25, -46.24652769954839, 0.25, -42.01211626040063], [0.25, -19.457026068892628, 0.25, -45.67519717444609, 0.25, -42.21733877966504], [0.25, -19.940222541898628, 0.25, -45.5504328885644, 0.25, -42.58305226250123], [0.25, -20.222693098352813, 0.25, -46.3762150650358, 0.25, -42.73313852868612], [0.25, -20.113335567004352, 0.25, -47.44480847111823, 0.25, -42.504813376574155], [0.25, -19.802887388606187, 0.25, -47.97084768602039, 0.25, -42.32895205116342], [0.25, -19.55508380242669, 0.25, -46.74890816667295, 0.25, -42.393274209412425], [0.25, -19.46455729815131, 0.25, -45.44534221233668, 0.25, -42.43530362254788], [0.25, -19.504847225006838, 0.25, -44.56494619098921, 0.25, -42.451536331051734], [0.25, -19.673738315609064, 0.25, -44.950608894921395, 0.25, -42.37523789714728], [0.25, -19.838193221657416, 0.25, -45.613971183271474, 0.25, -42.29761061428125], [0.25, -19.88494898123627, 0.25, -45.76773809402524, 0.25, -42.182701184943184], [0.25, -19.713494575950772, 0.25, -45.421167653727224, 0.25, -42.185857009376285], [0.25, -19.57164755967921, 0.25, -45.37403164928304, 0.25, -42.264430826807896], [0.25, -19.520269820147007, 0.25, -45.51769085934425, 0.25, -42.366151539200025], [0.25, -19.63726357258459, 0.25, -45.80358327148877, 0.25, -42.366187367776135], [0.25, -19.74901341838778, 0.25, -45.776808894730834, 0.25, -42.27844398084842], [0.25, -19.805288206505583, 0.25, -45.72391462552965, 0.25, -42.222623790761894], [0.25, -19.735137857940845, 0.25, -45.55150395441015, 0.25, -42.22046224747393], [0.25, -19.66138359255165, 0.25, -45.20874162697148, 0.25, -42.215267492938196], [0.25, -19.62953360216548, 0.25, -45.0639687576631, 0.25, -42.21255130417082], [0.25, -19.645553185867303, 0.25, -45.47109200725649, 0.25, -42.30982018152297], [0.25, -19.688965171024723, 0.25, -45.674029732942216, 0.25, -42.3530018227394], [0.25, -19.733633183378153, 0.25, -45.547331922790335, 0.25, -42.31102966488113]], "velocity25": [[0.8207062355375364, 0.8177383861740234, 0.40975249333493546, 0.3848732741195813, 0.04084339273960336, 0.7893966068146266], [0.6272696703738503, -6.381142144950241, 0.3165589249218503, 1.9743905599606737, 0.0990004733590025, -11.779543144056559], [0.5018157362990803, 8.284284429572246, 0.2532471399374802, 2.2085788531592865, 0.07956321056109202, -12.959651416780648], [0.40145258903926423, 12.182116839479688, 0.2025977119499842, 4.816644900180251, 0.07538299540166585, -13.475750801986905], [0.3211620712314114, 15.418651358885093, 0.16207816955998736, 4.932488319206909, 0.05705183602612733, -4.763810350984711], [0.2569296569851291, 16.863185604302668, 0.12966253564798988, 4.739182378820084, 0.045641468820901865, -2.63409853775081], [0.2055437255881033, 13.526707576360527, 0.10373002851839191, 3.82923738216023, 0.03651317505672149, 2.9770268099103485], [0.16443498047048266, -0.5705902800262566, 0.08298402281471354, 0.25028185744757114, 0.029210540045377195, 2.530637988555592], [0.13154798437638612, -6.778913415075049, 0.06638721825177084, -0.5836659429074703, 0.023368432036301758, 3.2109560963834407], [0.10523838750110891, -7.651183282852504, 0.05310977460141667, -1.705201256928277, 0.018694745629041408, -0.1745407825567451], [0.08419071000088713, -4.7024945410429915, 0.04248781968113334, -1.824170699298644, 0.014955796503233127, -4.630450439530378], [0.0673525680007097, -0.7981683591900868, 0.033990255744906675, -3.2626576052632443, 0.011964637202586503, -2.3306346177585717], [0.05388205440056776, 5.52348875667667, 0.02719220459592534, -1.96661750108384, 0.009571709762069204, 3.0675023013987794], [0.04310564352045421, 5.014963232584964, 0.021753763676740274, -0.9504761400904794, 0.007657367809655364, 8.873661664204057], [0.03448451481636337, 2.197040822251103, 0.01740301094139222, 1.3240573752070817, 0.006125894247724291, 4.417508117600442], [0.027587611853090693, -2.8287996088212886, 0.013922408753113777, 1.603899092228122, 0.004900715398179434, -7.841001794382142], [0.022070089482472556, -3.5008437559457146, 0.011137927002491022, 1.2588581990457686, 0.003920572318543547, -2.9606088691530394], [0.017656071585978046, -1.9060301356552887, 0.008910341601992817, 1.9360976287192644, 0.003136457854834838, -3.0368415570102294], [0.014124857268782438, 0.4884990663964628, 0.007128273281594254, 2.341349369952431, 0.0025091662838678704, -0.4657832585762067], [0.011299885815025952, 1.7156716016360287, 0.005702618625275404, 1.2538462548491693, 0.0020073330270942965, -2.2966452511595965], [0.009039908652020761, 2.1608776713546085, 0.004562094900220324, -0.5996626774777417, 0.0016058664216754373, 2.026527562439336], [0.007231926921616609, 0.9110040273510123, 0.003649675920176259, 0.7623841098428727, 0.00128469313734035, 5.761607126006711], [0.005785541537293288, 0.04931733406181649, 0.0029197407361410076, 1.292200248994264, 0.0010277545098722801, 4.518734628660178], [0.004628433229834631, -1.0232292710918025, 0.0023357925889128063, 0.19037570073172505, 0.0008222036078978242, 2.989424275953188], [0.003702746583867705, -1.7757839735943206, 0.001868634071130245, -1.4073896795343162, 0.0006577628863182593, -1.2401069567637928], [0.0029621972670941642, -0.6782526237739313, 0.001494907256904196, -0.5300929760959668, 0.0005262103090546075, -2.3470587767238014], [0.0023697578136753317, 0.6547837473184719, 0.0011959258055233568, 0.7774344527808768, 0.000420968247243686, -1.884599996641497], [0.0018958062509402654, 0.7030671974064164, 0.0009567406444186855, 1.0771844781603932, 0.0003367745977949488, 0.5203661458632627], [0.0015166450007522124, 0.8886421809727416, 0.0007653925155349484, 1.22760390267877, 0.00026941967823595906, 0.9895023432117963], [0.00121331600060177, 0.4294812863710883, 0.0006123140124279588, 0.7988429527018789, 0.00021553574258876727, 0.7054080496944717], [0.0009706528004814161, -0.5334578590657575, 0.0004898512099423671, -0.21557122184683247, 0.00017242859407101381, -0.1949720985308367], [0.0007765222403851329, -1.003531917792489, 0.00039188096795389374, -1.0510690384631907, 0.00013794287525681107, -0.6212002853306778], [0.0006212177923081064, -0.37947474035224793, 0.000313504774363115, -0.7932490983875844, 0.00011035430020544886, -0.7747886285488189], [0.0004969742338464851, 0.4062104364689084, 0.00025080381949049203, -0.26157987389507104, 8.82834401643591e-05, -0.17782053430989353], [0.00039757938707718813, 0.6767281565080004, 0.00020064305559239364, 0.10126056499912578, 7.062675213148728e-05, 0.5984128487265717], [0.0003180635096617505, 0.5920799709675699, 0.00016051444447391492, 0.2987737174334772, 5.650140170518983e-05, 0.6289291814171063], [0.00025445080772940043, 0.08170013453221014, 0.00012841155557913195, 0.5849233874311377, 4.5201121364151865e-05, 0.10860033720403578], [0.00020356064618352036, -0.21977696788781995, 0.00010272924446330557, 0.5713305251022972, 3.6160897091321495e-05, -0.20522251926441323], [0.0001628485169468163, -0.4831964730060009, 8.218339557064446e-05, 0.1247642858816868, 2.8928717673057197e-05, -0.365713482836189], [0.00013027881355745304, -0.2824705564541855, 6.574671645651557e-05, -0.8257821764714017, 2.314297413844576e-05, -0.1500862661848825], [0.00010422305084596244, 0.10935753134846074, 5.259737316521245e-05, -1.0685934060824258, 1.851437931075661e-05, 0.22832515211196047], [8.337844067676996e-05, 0.31044817839816324, 4.2077898532169964e-05, -0.5260392149021617, 1.481150344860529e-05, 0.17586132541073313], [6.670275254141597e-05, 0.24780358617949644, 3.366231882573597e-05, 1.2219395193474476, 1.1849202758884233e-05, -0.06432215824900284], [5.336220203313278e-05, 0.0905265042753797, 2.692985506058878e-05, 1.3035659543362654, 9.479362207107388e-06, -0.04202941313545418], [4.2689761626506224e-05, -0.04028992685552735, 2.1543884048471025e-05, 0.8803960213474747, 7.583489765685911e-06, -0.01623270850386039], [3.415180930120498e-05, -0.1688910906022249, 1.7235107238776822e-05, -0.38566270393218377, 6.066791812548729e-06, 0.07629843390445247], [2.7321447440963988e-05, -0.16445490604835283, 1.3788085791021459e-05, -0.6633622883500797, 4.853433450038983e-06, 0.07762728286603132], [2.185715795277119e-05, -0.046755759578853764, 1.1030468632817168e-05, -0.1537669107537659, 3.882746760031186e-06, 0.11490942933806061], [1.7485726362216952e-05, 0.1714544052854977, 8.824374906253734e-06, 0.3465704402980174, 3.1061974080249493e-06, -0.0031558244331027774], [1.3988581089773563e-05, 0.14184701627156165, 7.059499925002987e-06, 0.04713600444418392, 2.4849579264199598e-06, -0.07857381743160777], [1.119086487181885e-05, 0.051377739532204446, 5.64759994000239e-06, -0.14365921006120788, 1.987966341135968e-06, -0.10172071239213032], [8.95269189745508e-06, -0.11699375243758484, 4.518079952001912e-06, -0.28589241214452277, 1.5903730729087744e-06, -3.582857610619217e-05], [7.162153517964065e-06, -0.11174984580319068, 3.6144639616015297e-06, 0.026774376757937684, 1.2722984583270197e-06, 0.08774338692771498], [5.729722814371252e-06, -0.0562747881178032, 2.8915711692812237e-06, 0.052894269201183425, 1.0178387666616158e-06, 0.05582019008652868], [4.5837782514970026e-06, 0.07015034856473631, 2.313256935424979e-06, 0.17241067111949734, 8.142710133292927e-07, 0.002161543287963936], [3.667022601197602e-06, 0.07375426538919579, 1.8506055483399833e-06, 0.34276232743866714, 6.514168106634342e-07, 0.005194754535734398], [2.933618080958082e-06, 0.031849990386168904, 1.4804844386719867e-06, 0.14477286930838004, 5.211334485307474e-07, 0.0027161887673716953], [2.346894464766466e-06, -0.01601958370182357, 1.1843875509375894e-06, -0.4071232495933896, 4.1690675882459794e-07, -0.09726887735215199], [1.8775155718131729e-06, -0.043411985157418564, 9.475100407500716e-07, -0.20293772568572577, 3.3352540705967835e-07, -0.04318164121642637], [1.5020124574505385e-06, -0.044668012353431354, 7.580080326000573e-07, 0.12669781015188172, 2.668203256477427e-07, 0.0419721578582708]]}
