# Supplementary material for: NRV: An open framework for in silico evaluation of peripheral nerve electrical stimulation strategies
Source: PLoS Comput Biol. 2024 Jul 12;20(7):e1011826. doi: 10.1371/journal.pcbi.1011826 (PMC11268605; doi:10.1371/journal.pcbi.1011826)
Supplement: S5 Archive — Python scripts and data files required to create and run the optimization problem, analyze the results, and translate the results to the neurostimulator. (ZIP) [file pcbi.1011826.s014.zip › S5_Archive/results/myelinated_optim_pso_spline2pts.json]

{"__NRVObject__": true, "nrv_type": "optim_results", "optimization_parameters": {"__NRVObject__": true, "nrv_type": "PSO_optimizer", "_method": "PSO", "swarm_optimizer": true, "n_particles": 25, "dimensions": 4, "options": {"c1": 0.65, "c2": 0.65, "w": 0.8, "k": 5, "p": 1}, "maxiter": 60, "n_processes": null, "bounds": [[0, 0.25], [-100, 0], [0, 0.25], [-100, 0]], "init_pos": null, "print_time": false, "opt_type": "local", "static": false, "ftol": null, "ftol_iter": 1, "bh_strategy": "nearest", "oh_strategy": null, "save_results": false, "saving_file": "pso_results.json", "comment": "spline 2pt"}, "date": "Mon Dec 18 11:09:50 2023", "status": "Completed", "comment": "spline 2pt", "nit": 60, "nfev": 1500, "best_position": [0.25, -81.41167971199344, 0.2196089108601161, -1.893118744314376], "x": [0.25, -81.41167971199344, 0.2196089108601161, -1.893118744314376], "best_cost": 0.12952963827081032, "optimization_time": 9904.882682200521, "cost_history": [0.2648123083962706, 0.25508617765219566, 0.2548120714568314, 0.24990989620892173, 0.164681677643028, 0.13990145228014828, 0.13990145228014828, 0.1392843711694586, 0.1392843711694586, 0.1392843711694586, 0.1392843711694586, 0.13672981555935024, 0.13672981555935024, 0.13672981555935024, 0.13672981555935024, 0.13672981555935024, 0.13211248333903122, 0.13211248333903122, 0.13211248333903122, 0.13211248333903122, 0.13211248333903122, 0.13211248333903122, 0.13211248333903122, 0.13211248333903122, 0.13116659890392077, 0.13116659890392077, 0.13116659890392077, 0.13116659890392077, 0.13116659890392077, 0.13116659890392077, 0.13116659890392077, 0.12952963827081032, 0.12952963827081032, 0.12952963827081032, 0.12952963827081032, 0.12952963827081032, 0.12952963827081032, 0.12952963827081032, 0.12952963827081032, 0.12952963827081032, 0.12952963827081032, 0.12952963827081032, 0.12952963827081032, 0.12952963827081032, 0.12952963827081032, 0.12952963827081032, 0.12952963827081032, 0.12952963827081032, 0.12952963827081032, 0.12952963827081032, 0.12952963827081032, 0.12952963827081032, 0.12952963827081032, 0.12952963827081032, 0.12952963827081032, 0.12952963827081032, 0.12952963827081032, 0.12952963827081032, 0.12952963827081032, 0.12952963827081032], "neighbor_bestc": [0.2648123083962706, 0.25508617765219566, 0.2548120714568314, 0.24990989620892173, 0.164681677643028, 0.13990145228014828, 0.13990145228014828, 0.1392843711694586, 0.1392843711694586, 0.1392843711694586, 0.1392843711694586, 0.13672981555935024, 0.13672981555935024, 0.13672981555935024, 0.13672981555935024, 0.13672981555935024, 0.13211248333903122, 0.13211248333903122, 0.13211248333903122, 0.13211248333903122, 0.13211248333903122, 0.13211248333903122, 0.13211248333903122, 0.13211248333903122, 0.13116659890392077, 0.13116659890392077, 0.13116659890392077, 0.13116659890392077, 0.13116659890392077, 0.13116659890392077, 0.13116659890392077, 0.12952963827081032, 0.12952963827081032, 0.12952963827081032, 0.12952963827081032, 0.12952963827081032, 0.12952963827081032, 0.12952963827081032, 0.12952963827081032, 0.12952963827081032, 0.12952963827081032, 0.12952963827081032, 0.12952963827081032, 0.12952963827081032, 0.12952963827081032, 0.12952963827081032, 0.12952963827081032, 0.12952963827081032, 0.12952963827081032, 0.12952963827081032, 0.12952963827081032, 0.12952963827081032, 0.12952963827081032, 0.12952963827081032, 0.12952963827081032, 0.12952963827081032, 0.12952963827081032, 0.12952963827081032, 0.12952963827081032, 0.12952963827081032], "personal_bestc": [0.9134949999328953, 0.7063015933692195, 0.598566561482119, 0.551614231993936, 0.4326796989090949, 0.3513546135756137, 0.31667572817707795, 0.3005489835888412, 0.28592106482715524, 0.27613072040741266, 0.27323710582439387, 0.2691955766281062, 0.25961047172977003, 0.257188646991464, 0.2556717392420202, 0.2549652128005689, 0.24003720066324058, 0.23965545424830162, 0.2395861278878686, 0.23733377938901967, 0.22844365150901944, 0.2281848547692126, 0.22815099270661066, 0.22793062718494447, 0.224627258580163, 0.2243460229447092, 0.2236259695202701, 0.22313931568719597, 0.22249367698207684, 0.22249367698207684, 0.22209584973381916, 0.22182685411558126, 0.2213830189655963, 0.22105459438361522, 0.22088030886138432, 0.22000477375032432, 0.2195475665592722, 0.21944221010109444, 0.21934126827613895, 0.21916942741405407, 0.2187952540256481, 0.21848630840636937, 0.21847149712422528, 0.21818954124077158, 0.2177261435748106, 0.21770871950051415, 0.21770601922907212, 0.21723889733437773, 0.2170732219013196, 0.2167733488542325, 0.2167431731953433, 0.21641821446688006, 0.2162199236627442, 0.21615125848174144, 0.2159136562381682, 0.21590797056985772, 0.2156767308564993, 0.2156767308564993, 0.215605572799114, 0.21556693404866892], "position1": [[0.20332902091770103, -21.513328172305307, 0.09835477810912885, -13.55208061980467], [0.25, -21.330134794960028, 0.25, -14.200587139513754], [0.25, -21.183580093083805, 0.25, -14.719392355281022], [0.25, -21.066336331582825, 0.25, -15.134436527894836], [0.25, -20.806822246162376, 0.25, -15.587353278898814], [0.25, -20.195838238705168, 0.25, -15.928552799336755], [0.25, -18.946843991333132, 0.25, -15.315432591667493], [0.25, -17.92186616096229, 0.25, -14.429740314930294], [0.25, -17.777365390991257, 0.25, -13.532365771436588], [0.25, -18.573299101308393, 0.25, -12.92355266133315], [0.25, -19.210046069562104, 0.25, -12.436502173250402], [0.25, -19.36233494094931, 0.25, -12.45379427901605], [0.25, -19.25593582649051, 0.25, -12.819920682679312], [0.25, -18.907925253916417, 0.25, -13.146865668320421], [0.25, -18.412346516498484, 0.25, -13.30900936593475], [0.25, -18.015883526564135, 0.25, -13.438724324026213], [0.25, -18.187344552679907, 0.25, -13.413792176928625], [0.25, -18.44236114181522, 0.25, -13.338867650438921], [0.25, -18.634453064157846, 0.25, -13.251858710130223], [0.25, -18.565839688478263, 0.25, -13.20311921018449], [0.25, -18.329549828263918, 0.25, -13.258941292837584], [0.25, -18.190070680315447, 0.25, -13.341423037355405], [0.25, -18.233113171621273, 0.25, -13.39426844931696], [0.25, -18.3678292921746, 0.25, -13.378852754871806], [0.25, -18.475602188617263, 0.25, -13.366520199315682], [0.25, -18.49627787629605, 0.25, -13.359910946009483], [0.25, -18.41774894192387, 0.25, -13.371864977584531], [0.25, -18.316140689533814, 0.25, -13.387996869079364], [0.25, -18.255738120345505, 0.25, -13.394030887405224], [0.25, -18.28068170879487, 0.25, -13.383649353318713], [0.25, -18.32259736686395, 0.25, -13.373205612347203], [0.25, -18.393439821680825, 0.25, -13.36708045234821], [0.25, -18.43177267645039, 0.25, -13.37351333051921], [0.25, -18.445076057019005, 0.25, -13.380784413180404], [0.25, -18.424506151206728, 0.25, -13.385225543459752], [0.25, -18.37007583783784, 0.25, -13.3866637975882], [0.25, -18.324998296211287, 0.25, -13.385689493673386], [0.25, -18.305424183789466, 0.25, -13.510446102080202], [0.25, -18.355919818745058, 0.25, -13.637754680135801], [0.25, -18.401984086695876, 0.25, -13.706729979401793], [0.25, -18.41699773673698, 0.25, -13.603146944175414], [0.25, -18.370615946925447, 0.25, -13.39553585767862], [0.25, -18.330117484385713, 0.25, -13.273197965623716], [0.25, -18.32605345296826, 0.25, -13.281754086372729], [0.25, -18.33094831056147, 0.25, -13.34076949833501], [0.25, -18.355276976905294, 0.25, -13.43296285315366], [0.25, -18.374739909980352, 0.25, -13.506717537008578], [0.25, -18.378785328898402, 0.25, -13.553753156642669], [0.25, -18.35923373072443, 0.25, -13.54075025353567], [0.25, -18.343592452185252, 0.25, -13.53034793105007], [0.25, -18.344995451662452, 0.25, -13.531072199769785], [0.25, -18.35492863216664, 0.25, -13.54027307596871], [0.25, -18.365847982095364, 0.25, -13.547805569880982], [0.25, -18.372460843334864, 0.25, -13.547861632224835], [0.25, -18.364447441841808, 0.25, -13.542259806658812], [0.25, -18.35559584882337, 0.25, -13.536664894077624], [0.25, -18.3505374429196, 0.25, -13.534957602829738], [0.25, -18.35654798791118, 0.25, -13.5357206331042], [0.25, -18.36317487904008, 0.25, -13.539440400039876], [0.25, -18.36574950286815, 0.25, -13.543692116474904]], "velocity1": [[0.6917746075764666, 0.18902945285563533, 0.8030075367168978, 0.5147637498567128], [0.5536381421900782, 0.18319337734527913, 0.6731690397826784, -0.6485065197090847], [0.4429105137520626, 0.1465547018762233, 0.5385352318261427, -0.5188052157672678], [0.3543284110016501, 0.11724376150097865, 0.43082818546091417, -0.41504417261381427], [0.28346272880132006, 0.25951408542044896, 0.34466254836873134, -0.45291675100397644], [0.22677018304105606, 0.6109840074572086, 0.2757300386949851, -0.34119952043794155], [0.18141614643284487, 1.2489942473720357, 0.22058403095598808, 0.6131202076692613], [0.1451329171462759, 1.024977830370844, 0.1764672247647905, 0.8856922767371997], [0.11610633371702073, 0.14450076997103128, 0.1411737798118324, 0.8973745434937068], [0.09288506697361659, -0.7959337103171362, 0.11293902384946593, 0.6088131101034372], [0.07430805357889328, -0.636746968253709, 0.09035121907957275, 0.48705048808274976], [0.059446442863114624, -0.15228887138720562, 0.0722809752636582, -0.017292105765648352], [0.047557154290491704, 0.1063991144588005, 0.05782478021092657, -0.36612640366326316], [0.03804572343239337, 0.3480105725740951, 0.046259824168741255, -0.3269449856411095], [0.030436578745914697, 0.49557873741793457, 0.037007859334993, -0.16214369761432865], [0.02434926299673176, 0.3964629899343477, 0.029606287467994402, -0.1297149580914629], [0.01947941039738541, -0.17146102611577033, 0.023685029974395522, 0.02493214709758683], [0.015583528317908327, -0.25501658913531244, 0.01894802397951642, 0.07492452648970378], [0.012466822654326663, -0.1920919223426269, 0.015158419183613138, 0.08700894030869744], [0.00997345812346133, 0.06861337567958094, 0.01212673534689051, 0.048739499945733164], [0.007978766498769064, 0.23628986021434495, 0.009701388277512409, -0.05582208265309488], [0.006383013199015252, 0.1394791479484709, 0.007761110622009928, -0.08248174451782114], [0.005106410559212202, -0.043042491305827296, 0.006208888497607943, -0.05284541196155569], [0.004085128447369762, -0.13471612055332827, 0.004967110798086354, 0.015415694445154988], [0.00326810275789581, -0.10777289644266262, 0.0039736886384690836, 0.01233255555612399], [0.0026144822063166482, -0.020675687678785935, 0.003178950910775267, 0.006609253306198673], [0.002091585765053319, 0.07852893437218081, 0.0025431607286202137, -0.01195403157504835], [0.0016732686120426552, 0.10160825239005569, 0.002034528582896171, -0.01613189149483338], [0.0013386148896341243, 0.060402569188308546, 0.0016276228663169368, -0.006034018325859828], [0.0010708919117072995, -0.024943588449364625, 0.0013020982930535495, 0.010381534086511497], [0.0008567135293658396, -0.04191565806908024, 0.0010416786344428397, 0.0104437409715112], [0.0006853708234926718, -0.07084245481687756, 0.0008333429075542718, 0.006125159998993041], [0.0005482966587941374, -0.03833285476956544, 0.0006666743260434174, -0.006432878170999943], [0.00043863732703530993, -0.013303380568615845, 0.000533339460834734, -0.007271082661195448], [0.00035090986162824797, 0.020569905812275354, 0.00042667156866778717, -0.004441130279348346], [0.0002807278893025984, 0.05443031336888687, 0.00034133725493422975, -0.0014382541284482875], [0.00022458231144207872, 0.0450775416265546, 0.0002730698039473838, 0.0009743039148148423], [0.000179665849153663, 0.01957411242182118, 0.00021845584315790704, -0.12475660840681695], [0.00014373267932293039, -0.05049563495559241, 0.00017476467452632563, -0.12730857805559953], [0.00011498614345834431, -0.046064267950817604, 0.00013981173962106052, -0.06897529926599141], [9.198891476667545e-05, -0.015013650041106733, 0.00011184939169684842, 0.10358303522637917], [7.359113181334037e-05, 0.04638178981153225, 8.947951335747875e-05, 0.20761108649679283], [5.88729054506723e-05, 0.04049846253973273, 7.1583610685983e-05, 0.1223378920549045], [4.709832436053784e-05, 0.004064031417452391, 5.7266888548786405e-05, -0.008556120749013074], [3.767865948843028e-05, -0.004894857593210919, 4.581351083902913e-05, -0.059015411962281425], [3.0142927590744223e-05, -0.024328666343824412, 3.6650808671223304e-05, -0.09219335481864896], [2.411434207259538e-05, -0.01946293307505953, 2.9320646936978645e-05, -0.07375468385491916], [1.9291473658076305e-05, -0.004045418918048551, 2.3456517549582916e-05, -0.04703561963409101], [1.5433178926461046e-05, 0.019551598173974123, 1.8765214039666336e-05, 0.013002903106999437], [1.2346543141168837e-05, 0.0156412785391793, 1.5012171231733068e-05, 0.01040232248559955], [9.877234512935071e-06, -0.0014029994772012527, 1.2009736985386455e-05, -0.0007242687197154497], [7.901787610348058e-06, -0.00993318050418656, 9.607789588309164e-06, -0.009200876198924022], [6.321430088278447e-06, -0.010919349928724913, 7.686231670647332e-06, -0.007532493912272097], [5.0571440706227575e-06, -0.006612861239501203, 6.148985336517866e-06, -5.606234385381538e-05], [4.0457152564982065e-06, 0.008013401493056162, 4.919188269214293e-06, 0.005601825566022755], [3.236572205198565e-06, 0.008851593018437492, 3.935350615371435e-06, 0.005594912581187538], [2.589257764158852e-06, 0.005058405903770639, 3.148280492297148e-06, 0.0017072912478853582], [2.0714062113270817e-06, -0.006010544991583796, 2.5186243938377187e-06, -0.0007630302744610027], [1.6571249690616655e-06, -0.006626891128900934, 2.014899515070175e-06, -0.003719766935676923], [1.3256999752493325e-06, -0.0025746238280725336, 1.61191961205614e-06, -0.004251716435028461]], "position2": [[0.09600769202893311, -74.26971127949962, 0.20735047995680897, -26.361729616143663], [0.25, -69.49468046401255, 0.25, -25.467775837920225], [0.25, -62.16145433616492, 0.25, -15.529416769590448], [0.25, -55.98514446742881, 0.2379990299526015, -7.034996339597319], [0.25, -50.4237618461056, 0.24144020159303373, -4.3138067161240965], [0.25, -74.18452175106049, 0.21542206147272983, -3.2827911290487384], [0.25, -93.19312967502441, 0.1946075493764867, -2.457978659388452], [0.25, -98.22872843023801, 0.19441655694548524, -2.016872855282346], [0.25, -92.21013613197161, 0.1972480774160926, -1.8498757981424792], [0.25, -72.02488140949448, 0.22026433106317553, -2.214782330214079], [0.25, -59.28692350030468, 0.23721970526054428, -2.9014200480984456], [0.25, -59.01361330643886, 0.23791658345380606, -3.543411014022457], [0.25, -71.14847158379415, 0.21697515637944972, -3.617679691242683], [0.25, -83.28926023379731, 0.19943936441243504, -3.424927666201379], [0.25, -86.23975334527253, 0.20145810322963273, -2.698841140716709], [0.25, -85.48032064845574, 0.20813004458312218, -2.036484104033263], [0.25, -81.085593391085, 0.218908298811297, -1.9349041037598598], [0.25, -77.5698115851884, 0.22753090219383687, -1.8536401035411372], [0.25, -77.37051586264319, 0.2268754577307201, -1.8620394213798133], [0.25, -79.55798560297126, 0.22331524821852408, -1.9109160772287945], [0.25, -82.13609419672636, 0.2173614563978174, -1.9666078376729108], [0.25, -83.72849086951902, 0.2137610442422823, -1.9799885518638192], [0.25, -83.29843545877611, 0.2138816201878509, -1.9561529963470228], [0.25, -82.16736682820492, 0.21528773679655736, -1.924347222722223], [0.25, -80.5341776834325, 0.21890661869453085, -1.9025542179856874], [0.25, -79.22762636761458, 0.22180172421290964, -1.885119814196459], [0.25, -78.87295846876198, 0.2217518261787484, -1.8902470352981617], [0.25, -78.91855555322668, 0.2195937708554263, -1.9100463035905941], [0.25, -80.00795466073428, 0.21719319460689684, -1.918853388286579], [0.25, -81.17981500544151, 0.2160980341465006, -1.9139080290391848], [0.25, -81.66132236335343, 0.2164157420408955, -1.9020081654177947], [0.25, -81.41167971199344, 0.2196089108601161, -1.893118744314376], [0.25, -81.21196559090545, 0.22216344591549259, -1.886007207431641], [0.25, -81.19501610476738, 0.22320390121439185, -1.8887150253694631], [0.25, -81.3422064080174, 0.22268744190756173, -1.8927590736247968], [0.25, -81.4662678242145, 0.2197461633370188, -1.8962076362488374], [0.25, -81.51060211956793, 0.21729291373993886, -1.8972799884256348], [0.25, -81.53470629596431, 0.21734682439214909, -1.8972582710072268], [0.25, -81.49802303483438, 0.21912541641330907, -1.8962279853450439], [0.25, -81.39252582440194, 0.22069873379370952, -1.892444189949527], [0.25, -81.32358549065768, 0.22110808920855224, -1.8901569620412613], [0.25, -81.30561687462001, 0.22008242214060933, -1.8899047284096162], [0.25, -81.33809615654017, 0.21895485642504342, -1.8907569646878521], [0.25, -81.42647165285399, 0.21832928360095144, -1.8928643063130508], [0.25, -81.49165750002096, 0.2189153271317766, -1.8946737280715502], [0.25, -81.44760636264232, 0.2198009638339687, -1.895729583147327], [0.25, -81.38070253970945, 0.22035607522448336, -1.8948557179833878], [0.25, -81.34218627781543, 0.22070110098395795, -1.8919766610618554], [0.25, -81.37609551996958, 0.22012138323335528, -1.890548921125667], [0.25, -81.43873055681628, 0.21943648244933137, -1.8919158184471936], [0.25, -81.47943666047598, 0.21903722307903534, -1.8943787467844806], [0.25, -81.4787372758293, 0.21905700120335242, -1.894780998079727], [0.25, -81.40034679746107, 0.2193527211166387, -1.8933735316898372], [0.25, -81.3458200508462, 0.21968492775514595, -1.8921020158496624], [0.25, -81.34087137914305, 0.2198802426586654, -1.892056142987699], [0.25, -81.37491369143397, 0.21979633971753051, -1.8926638134943419], [0.25, -81.4200125266997, 0.2195746635751977, -1.8933734013975059], [0.25, -81.45077031621113, 0.21941840144668273, -1.8937500386870307], [0.25, -81.4602781697496, 0.21942779140039764, -1.8940021674718843], [0.25, -81.4298233578123, 0.21956408860876667, -1.8936337013916833]], "velocity2": [[0.7572860403156148, 0.17778874861709792, 0.08262029129549275, 0.4820719697228585], [0.6213263527333331, 4.775030815487067, 0.07069199372900904, 0.8939537782234359], [0.4812160019508267, 7.333226127847624, 0.035089394934036955, 9.938359068329778], [0.35665424271120355, 6.176309868736116, -0.012000970047398508, 8.494420429993129], [0.28532339416896285, 5.56138262132321, 0.003441171640432226, 2.7211896234732222], [0.1481127504382081, -23.760759904954895, -0.0260181401203039, 1.031015587075358], [0.11849020035056648, -19.00860792396392, -0.02081451209624312, 0.8248124696602863], [0.09479216028045319, -5.035598755213597, -0.00019099243100144728, 0.441105804106106], [0.07583372822436256, 6.018592298266403, 0.00283152047060737, 0.1669970571398668], [0.06066698257949005, 20.185254722477122, 0.02301625364708293, -0.3649065320716002], [0.04853358606359204, 12.737957909189799, 0.016955374197368756, -0.6866377178843662], [0.038826868850873636, 0.27331019386581623, 0.000696878193261783, -0.6419909659240114], [0.03106149508069891, -12.13485827735528, -0.02094142707435634, -0.07426867722022629], [0.02484919606455913, -12.140788650003165, -0.017535791967014675, 0.192752025041304], [0.019879356851647306, -2.950493111475225, 0.0020187388171976923, 0.7260865254846698], [0.015903485481317845, 0.759432696816781, 0.00667194135348945, 0.6623570366834461], [0.012722788385054277, 4.394727257370744, 0.010778254228174819, 0.10158000027340328], [0.010178230708043422, 3.5157818058965953, 0.008622603382539855, 0.08126400021872263], [0.008142584566434739, 0.19929572254521322, -0.0006554444631167644, -0.008399317838676139], [0.006514067653147791, -2.1874697403280736, -0.003560209512196005, -0.048876655848981314], [0.005211254122518234, -2.5781085937551094, -0.005953791820706695, -0.05569176044411629], [0.004169003298014587, -1.592396672792657, -0.0036004121555351125, -0.01338071419090829], [0.0033352026384116697, 0.43005541074290743, 0.00012057594556859818, 0.023835555516796423], [0.002668162110729336, 1.1310686305711928, 0.0014061166087064618, 0.031805773624799936], [0.002134529688583469, 1.633189144772413, 0.0036188818979734916, 0.02179300473653547], [0.0017076237508667751, 1.3065513158179305, 0.0028951055183787933, 0.017434403789228375], [0.00136609900069342, 0.3546678988525965, -4.989803416124072e-05, -0.00512722110170283], [0.0010928792005547362, -0.04559708446469907, -0.002158055323322095, -0.01979926829243241], [0.000874303360443789, -1.0893991075075995, -0.002400576248529457, -0.00880708469598497], [0.0006994426883550312, -1.1718603447072315, -0.0010951604603962391, 0.004945359247394263], [0.0005595541506840249, -0.4815073579119228, 0.0003177078943949005, 0.011899863621389962], [0.00044764332054721996, 0.24964265135998442, 0.003193168819220598, 0.008889421103418643], [0.00035811465643777597, 0.19971412108798756, 0.0025545350553764787, 0.007111536882734915], [0.0002864917251502208, 0.016949486138073462, 0.0010404552988992647, -0.00270781793782223], [0.00022919338012017664, -0.14719030325002633, -0.0005164593068300999, -0.0040440482553337044], [0.00018335470409614133, -0.12406141619708695, -0.0029412785705429448, -0.0034485626240405723], [0.00014668376327691307, -0.04433429535343954, -0.002453249597079925, -0.0010723521767974586], [0.00011734701062153047, -0.024104176396376523, 5.39106522102139e-05, 2.1717418408055255e-05], [9.387760849722438e-05, 0.03668326112993062, 0.001778592021159974, 0.0010302856621828272], [7.510208679777951e-05, 0.10549721043243673, 0.001573317380400464, 0.003783795395516789], [6.008166943822361e-05, 0.06894033374425858, 0.000409355414842723, 0.002287227908265755], [4.806533555057889e-05, 0.017968616037658793, -0.0010256670679429157, 0.00025223363164509493], [3.845226844046311e-05, -0.03247928192015339, -0.0011275657155659013, -0.0008522362782359228], [3.076181475237049e-05, -0.08837549631380909, -0.0006255728240919854, -0.002107341625198598], [2.4609451801896393e-05, -0.06518584716697971, 0.0005860435308251622, -0.0018094217584993626], [1.9687561441517114e-05, 0.04405113737864597, 0.0008856367021920895, -0.0010558550757769074], [1.5750049153213692e-05, 0.06690382293287658, 0.0005551113905146761, 0.00087386516393919], [1.2600039322570954e-05, 0.038516261894014685, 0.0003450257594745839, 0.0028790569215323696], [1.0080031458056764e-05, -0.03390924215415589, -0.0005797177506026681, 0.0014277399361884006], [8.064025166445413e-06, -0.06263503684669774, -0.0006849007840239094, -0.0013668973215265178], [6.45122013315633e-06, -0.04070610365969936, -0.0003992593702960214, -0.0024629283372870655], [5.1609761065250644e-06, 0.00069938464668458, 1.9778124317082174e-05, -0.0004022512952463307], [4.128780885220052e-06, 0.07839047836823618, 0.00029571991328626807, 0.0014074663898898053], [3.3030247081760416e-06, 0.054526746614866076, 0.0003322066385072376, 0.0012715158401748142], [2.6424197665408333e-06, 0.004948671703147228, 0.00019531490351945045, 4.587286196353535e-05], [2.113935813232667e-06, -0.034042312290928065, -8.390294113489038e-05, -0.0006076705066429336], [1.6911486505861335e-06, -0.045098835265718146, -0.00022167614233282445, -0.0007095879031638897], [1.3529189204689069e-06, -0.030757789511437802, -0.00015626212851495627, -0.000376637289524938], [1.0823351363751255e-06, -0.00950785353845928, 9.38995371490409e-06, -0.0002521287848535749], [8.658681091001004e-07, 0.030454811937306828, 0.0001362972083690153, 0.00036846608020110684]], "position3": [[0.12690022701373985, -35.56733849585831, 0.05329664134466203, -10.429105129644185], [0.25, -34.26199379335757, 0.24081051218183372, -11.517363300661714], [0.25, -27.76315467092074, 0.25, -13.554995915192624], [0.25, -19.579997554601434, 0.25, -15.863562491501273], [0.25, -13.033471861545987, 0.25, -17.710415752548194], [0.25, -12.017848538179361, 0.25, -17.372834548925468], [0.25, -15.611973593381432, 0.25, -14.748409358540574], [0.25, -20.587610762723543, 0.25, -12.052680141509668], [0.25, -24.030677863268625, 0.25, -12.46552172145557], [0.25, -24.444553590851122, 0.25, -14.719814499580508], [0.25, -19.923248844336644, 0.25, -17.107789867466323], [0.25, -16.089230204235943, 0.25, -17.555511388199385], [0.25, -15.357729051842659, 0.25, -15.207666028565843], [0.25, -18.01611950151005, 0.25, -12.55714768488172], [0.25, -20.4814524380499, 0.25, -11.654308909004612], [0.25, -22.017930214447258, 0.25, -11.90141012130534], [0.25, -22.134421572097455, 0.25, -13.29227007070063], [0.25, -20.322956796839552, 0.25, -15.684644341013453], [0.25, -17.72139053589409, 0.25, -17.145031096332392], [0.25, -16.188979302800888, 0.25, -15.84833160797771], [0.25, -15.954385629787952, 0.25, -14.613330804939794], [0.25, -17.52755157210822, 0.25, -13.517695966737557], [0.25, -20.31843989260681, 0.25, -13.023726139152693], [0.25, -21.851724707468108, 0.25, -14.031447937433684], [0.25, -21.156616810260914, 0.25, -15.069137204732696], [0.25, -19.375529323043665, 0.25, -15.454969724891624], [0.25, -17.541683551829735, 0.25, -15.313987391227505], [0.25, -16.928934634186874, 0.25, -14.7159715819318], [0.25, -17.8332664399008, 0.25, -13.676617683712339], [0.25, -19.668102804055007, 0.25, -13.312677678656913], [0.25, -20.287507319020293, 0.25, -13.52812582712149], [0.25, -20.22659615912478, 0.25, -13.85660942203966], [0.25, -19.841032736625102, 0.25, -14.83326194447282], [0.25, -18.748479286222107, 0.25, -15.200699609816311], [0.25, -17.857356800455705, 0.25, -14.323359768364075], [0.25, -17.572175587877023, 0.25, -13.409580822240523], [0.25, -17.76127872737407, 0.25, -12.861516032980676], [0.25, -18.65595820549767, 0.25, -13.28882894099002], [0.25, -19.33175315084925, 0.25, -14.128124469790862], [0.25, -19.449545197779315, 0.25, -14.89398111944983], [0.25, -18.98654175310807, 0.25, -15.45348242617307], [0.25, -18.327669996951588, 0.25, -15.146648635699366], [0.25, -18.080036018788388, 0.25, -14.375787782919875], [0.25, -18.059814042294054, 0.25, -13.43479940463002], [0.25, -18.307754419217705, 0.25, -13.60885762577058], [0.25, -18.786570641179317, 0.25, -14.392049003712492], [0.25, -18.91381350214099, 0.25, -14.919235804671414], [0.25, -18.779858881245485, 0.25, -14.691328318282748], [0.25, -18.50905864409656, 0.25, -13.915105017170065], [0.25, -18.236247086145152, 0.25, -13.097648838219136], [0.25, -18.197690568284514, 0.25, -12.773389801398892], [0.25, -18.243324401267202, 0.25, -13.074369228278615], [0.25, -18.305412061867937, 0.25, -13.858606193429758], [0.25, -18.44136029890745, 0.25, -14.308200835775194], [0.25, -18.54748846306211, 0.25, -14.32957197608919], [0.25, -18.52600594444081, 0.25, -13.849862796785965], [0.25, -18.49116373804383, 0.25, -13.57687691806844], [0.25, -18.42485486937322, 0.25, -13.479857675115158], [0.25, -18.353290868769694, 0.25, -13.678674868369782], [0.25, -18.344765645526017, 0.25, -14.099960398342102]], "velocity3": [[0.5288538793621261, 0.696308271808997, 0.20476161403019622, 0.6713723299573634], [0.4270992503114193, 1.3053447025007419, 0.1875138708371717, -1.0882581710175285], [0.2647610690586605, 6.498839122436826, 0.12672976643956843, -2.03763261453091], [0.21180885524692838, 8.183157116319308, 0.10138381315165475, -2.3085665763086487], [0.16944708419754273, 6.546525693055447, 0.0811070505213238, -1.846853261046919], [0.13555766735803418, 1.0156233233666265, 0.06488564041705905, 0.33758120362272737], [0.10844613388642735, -3.59412505520207, 0.05190851233364724, 2.624425190384893], [0.08675690710914188, -4.975637169342113, 0.04152680986691779, 2.6957292170309044], [0.06940552568731351, -3.4430671005450835, 0.033221447893534234, -0.41284157994590176], [0.05552442054985081, -0.4138757275824978, 0.02657715831482739, -2.2542927781249373], [0.04441953643988065, 4.521304746514478, 0.021261726651861913, -2.387975367885817], [0.03553562915190452, 3.8340186401007017, 0.01700938132148953, -0.4477215207330625], [0.02842850332152362, 0.7315011523932833, 0.013607505057191625, 2.347845359633543], [0.022742802657218897, -2.6583904496673907, 0.010886004045753302, 2.650518343684123], [0.01819424212577512, -2.4653329365398493, 0.008708803236602641, 0.9028387758771076], [0.014555393700620096, -1.5364777763973594, 0.006967042589282113, -0.24710121230072635], [0.011644314960496078, -0.11649135765019872, 0.005573634071425691, -1.390859949395291], [0.009315451968396863, 1.8114647752579032, 0.004458907257140553, -2.392374270312823], [0.007452361574717491, 2.601566260945461, 0.003567125805712442, -1.4603867553189396], [0.005961889259773993, 1.5324112330932038, 0.0028537006445699536, 1.2966994883546819], [0.004769511407819195, 0.23459367301293588, 0.002282960515655963, 1.235000803037917], [0.003815609126255356, -1.5731659423202682, 0.0018263684125247705, 1.0956348382022374], [0.0030524873010042853, -2.790888320498592, 0.0014610947300198165, 0.4939698275848652], [0.0024419898408034285, -1.5332848148612968, 0.0011688757840158533, -1.007721798280992], [0.001953591872642743, 0.6951078972071942, 0.0009351006272126827, -1.037689267299012], [0.0015628734981141944, 1.7810874872172489, 0.0007480805017701462, -0.3858325201589281], [0.0012502987984913557, 1.8338457712139298, 0.000598464401416117, 0.14098233366411878], [0.0010002390387930846, 0.6127489176428607, 0.0004787715211328936, 0.5980158092957042], [0.0008001912310344677, -0.9043318057139276, 0.0003830172169063149, 1.039353898219462], [0.0006401529848275743, -1.8348363641542074, 0.0003064137735250519, 0.36394000505542645], [0.0005121223878620595, -0.6194045149652876, 0.00024513101882004155, -0.2154481484645787], [0.0004096979102896476, 0.06091115989550998, 0.00019610481505603325, -0.3284835949181702], [0.0003277583282317181, 0.3855634224996808, 0.00015688385204482662, -0.9766525224331604], [0.0002622066625853745, 1.0925534504029961, 0.0001255070816358613, -0.3674376653434916], [0.00020976533006829962, 0.8911224857664042, 0.00010040566530868905, 0.8773398414522364], [0.0001678122640546397, 0.28518121257868284, 8.032453224695125e-05, 0.9137789461235515], [0.00013424981124371177, -0.1891031394970465, 6.4259625797561e-05, 0.5480647892598466], [0.00010739984899496943, -0.8946794781236009, 5.1407700638048803e-05, -0.42731290800934485], [8.591987919597555e-05, -0.6757949453515815, 4.1126160510439045e-05, -0.8392955288008404], [6.873590335678044e-05, -0.11779204693006734, 3.2900928408351235e-05, -0.7658566496589687], [5.498872268542435e-05, 0.4630034446712456, 2.632074272668099e-05, -0.5595013067232393], [4.3990978148339483e-05, 0.6588717561564827, 2.105659418134479e-05, 0.3068337904737035], [3.519278251867159e-05, 0.2476339781631998, 1.6845275345075833e-05, 0.7708608527794898], [2.8154226014937274e-05, 0.020221976494333313, 1.3476220276060668e-05, 0.9409883782898558], [2.252338081194982e-05, -0.24794037692365162, 1.0780976220848535e-05, -0.17405822114056085], [1.8018704649559855e-05, -0.47881622196161316, 8.624780976678829e-06, -0.7831913779419113], [1.4414963719647885e-05, -0.12724286096167112, 6.899824781343063e-06, -0.5271868009589235], [1.1531970975718308e-05, 0.1339546208955058, 5.5198598250744505e-06, 0.22790748638866692], [9.225576780574647e-06, 0.2708002371489272, 4.415887860059561e-06, 0.7762233011126827], [7.3804614244597175e-06, 0.27281155795140616, 3.5327102880476487e-06, 0.8174561789509293], [5.904369139567774e-06, 0.03855651786063879, 2.826168230438119e-06, 0.32425903682024415], [4.72349531165422e-06, -0.04563383298268903, 2.2609345843504954e-06, -0.30097942687972323], [3.778796249323376e-06, -0.06208766060073349, 1.8087476674803964e-06, -0.7842369651511437], [3.023036999458701e-06, -0.13594823703951517, 1.4469981339843173e-06, -0.44959464234543633], [2.418429599566961e-06, -0.10612816415465776, 1.1575985071874538e-06, -0.021371140313996007], [1.934743679653569e-06, 0.02148251862129922, 9.260788057499631e-07, 0.4797091793032252], [1.5477949437228552e-06, 0.03484220639698021, 7.408630445999705e-07, 0.2729858787175263], [1.2382359549782841e-06, 0.06630886867061207, 5.926904356799764e-07, 0.09701924295328218], [9.905887639826273e-07, 0.07156400060352644, 4.7415234854398117e-07, -0.19881719325462496], [7.924710111861019e-07, 0.00852522324367672, 3.7932187883518494e-07, -0.42128552997231994]], "position4": [[0.24148656287695378, -68.29984376942119, 0.21638815455682078, -68.9716293059881], [0.25, -68.26645351940762, 0.25, -68.19131513224944], [0.25, -67.15122835320197, 0.25, -64.63582957522388], [0.25, -63.4441066822297, 0.25, -60.962863624261146], [0.25, -49.96611027676145, 0.25, -59.29453436628082], [0.25, -35.05264571182906, 0.25, -67.42014507970254], [0.25, -22.04941642015866, 0.25, -80.53139724189892], [0.25, -11.646832986822343, 0.25, -91.02039897165602], [0.25, -5.325166397386106, 0.25, -93.98408890672349], [0.25, -12.13186239088009, 0.25, -92.68680980778416], [0.25, -24.25286554915629, 0.25, -85.4407960458453], [0.25, -33.253205925720046, 0.25, -80.38002735467569], [0.25, -32.83677807528845, 0.25, -76.34088900350095], [0.25, -24.08733522969375, 0.25, -75.43816593353367], [0.25, -15.08333029292376, 0.25, -78.39180289399917], [0.25, -10.530686134478621, 0.25, -81.89207421987044], [0.25, -12.881164953166808, 0.25, -84.46778527156664], [0.25, -17.29158578914821, 0.25, -83.22004059131535], [0.25, -23.238025770665388, 0.25, -79.69567388311788], [0.25, -27.297341056646466, 0.25, -83.56347086521785], [0.25, -27.790334433236925, 0.25, -85.40740728154879], [0.25, -22.347732130105896, 0.25, -88.06539840043366], [0.25, -17.953442369227073, 0.25, -90.51340191668089], [0.25, -15.682241365364842, 0.25, -88.28359301023522], [0.25, -18.83535995326704, 0.25, -85.64541284014507], [0.25, -22.304972777927432, 0.25, -85.97152430382346], [0.25, -25.03231336892349, 0.25, -85.94405949300594], [0.25, -25.930822028190132, 0.25, -84.45606823313993], [0.25, -25.751907049095845, 0.25, -81.8678406797745], [0.25, -22.81406199959551, 0.25, -79.36413783184126], [0.25, -19.66319810241603, 0.25, -78.05703645466092], [0.25, -19.03345750757359, 0.25, -79.71746066996849], [0.25, -19.53358797883484, 0.25, -81.5172972907844], [0.25, -22.277167594436634, 0.25, -83.74398200223155], [0.25, -24.46173515967966, 0.25, -86.61456091945412], [0.25, -23.59270908278918, 0.25, -89.20874282274866], [0.25, -21.868255861342167, 0.25, -88.6806828104144], [0.25, -20.693515501513158, 0.25, -88.68931643328506], [0.25, -20.922805699458845, 0.25, -87.64305083236529], [0.25, -21.867318526483512, 0.25, -85.60686324778379], [0.25, -23.078079899854533, 0.25, -82.92548053240554], [0.25, -23.931866744137103, 0.25, -78.77967617110095], [0.25, -22.711768388034187, 0.25, -76.1750484730208], [0.25, -21.506487678111185, 0.25, -77.82994570547586], [0.25, -21.206546368464526, 0.25, -82.17870628822878], [0.25, -21.74859167293041, 0.25, -84.4690206867501], [0.25, -22.375428388132704, 0.25, -82.31396127638394], [0.25, -22.640613233835666, 0.25, -79.83368516135738], [0.25, -22.36973957817838, 0.25, -78.41621105085297], [0.25, -21.93125676045733, 0.25, -77.97931752161362], [0.25, -21.627954041618725, 0.25, -78.06287492990253], [0.25, -21.76088362220728, 0.25, -79.86135337305649], [0.25, -22.113265081146338, 0.25, -81.67972343727585], [0.25, -22.395170248297585, 0.25, -83.13441948865135], [0.25, -22.40216589286986, 0.25, -83.06349290386392], [0.25, -22.32755550368443, 0.25, -81.81097574969935], [0.25, -22.113756849796435, 0.25, -80.67301199919179], [0.25, -21.94222232231083, 0.25, -80.10228903007547], [0.25, -21.918657776419746, 0.25, -81.04783617231197], [0.25, -21.970144061487044, 0.25, -82.1290866815096]], "velocity4": [[0.7932693253264206, 0.04173781251696107, 0.9633575057214909, 0.9753927171733328], [0.6346154602611365, 0.03339025001356886, 0.7706860045771928, 0.7803141737386663], [0.5076923682089092, 1.1152251662056425, 0.6165488036617544, 3.5554855570255683], [0.40615389456712736, 3.707121670972268, 0.4932390429294035, 3.6729659509627304], [0.3249231156537019, 13.477996405468252, 0.39459123434352283, 1.668329257980327], [0.25993849252296153, 14.91346456493239, 0.3156729874748183, -8.125610713421718], [0.20795079401836924, 13.003229291670397, 0.25253838997985467, -13.11125216219638], [0.1663606352146954, 10.402583433336318, 0.20203071198388375, -10.489001729757105], [0.13308850817175633, 6.321666589436237, 0.16162456958710703, -2.9636899350674604], [0.10647080653740507, -6.806695993493984, 0.12929965566968563, 1.297279098939323], [0.08517664522992406, -12.121003158276197, 0.10343972453574851, 7.246013761938859], [0.06814131618393925, -9.000340376563758, 0.08275177962859881, 5.060768691169615], [0.0545130529471514, 0.4164278504315937, 0.06620142370287906, 4.03913835117474], [0.04361044235772112, 8.749442845594702, 0.05296113896230325, 0.9027230699672811], [0.0348883538861769, 9.00400493676999, 0.0423689111698426, -2.9536369604655013], [0.02791068310894152, 4.55264415844514, 0.03389512893587408, -3.500271325871271], [0.02232854648715322, -2.350478818688187, 0.027116103148699267, -2.5757110516962034], [0.017862837189722574, -4.410420835981404, 0.021692882518959414, 1.247744680251285], [0.01429026975177806, -5.946439981517175, 0.01735430601516753, 3.5243667081974808], [0.011432215801422448, -4.059315285981078, 0.013883444812134025, -3.867796982099973], [0.009145772641137959, -0.4929933765904596, 0.01110675584970722, -1.8439364163309384], [0.007316618112910367, 5.442602303131029, 0.008885404679765776, -2.6579911188848744], [0.005853294490328294, 4.394289760878824, 0.0071083237438126215, -2.4480035162472227], [0.004682635592262635, 2.271201003862231, 0.005686658995050098, 2.2298089064456628], [0.003746108473810108, -3.1531185879021977, 0.004549327196040078, 2.638180170090159], [0.0029968867790480867, -3.4696128246603903, 0.0036394617568320624, -0.3261114636783904], [0.0023975094232384694, -2.7273405909960586, 0.00291156940546565, 0.027464810817514507], [0.0019180075385907755, -0.8985086592666411, 0.00232925552437252, 1.4879912598660108], [0.0015344060308726205, 0.17891497909428655, 0.0018634044194980161, 2.588227553365435], [0.0012275248246980965, 2.9378450495003365, 0.001490723535598413, 2.5037028479332433], [0.0009820198597584773, 3.1508638971794802, 0.0011925788284787306, 1.307101377180342], [0.0007856158878067819, 0.6297405948424388, 0.0009540630627829845, -1.6604242153075675], [0.0006284927102454255, -0.500130471261252, 0.0007632504502263877, -1.7998366208159042], [0.0005027941681963404, -2.7435796156017926, 0.0006106003601811102, -2.2266847114471506], [0.00040223533455707234, -2.1845675652430256, 0.0004884802881448882, -2.8705789172225735], [0.0003217882676456579, 0.869026076890477, 0.00039078423051591054, -2.594181903294543], [0.00025743061411652636, 1.7244532214470154, 0.00031262738441272843, 0.5280600123342629], [0.0002059444912932211, 1.1747403598290087, 0.00025010190753018275, -0.008633622870667157], [0.0001647555930345769, -0.22929019794568595, 0.0002000815260241462, 1.046265600919773], [0.00013180447442766153, -0.944512827024668, 0.00016006522081931697, 2.0361875845814996], [0.00010544357954212923, -1.21076137337102, 0.00012805217665545358, 2.6813827153782475], [8.435486363370338e-05, -0.8537868442825695, 0.00010244174132436288, 4.145804361304594], [6.748389090696271e-05, 1.2200983561029144, 8.19533930594903e-05, 2.6046276980801517], [5.398711272557017e-05, 1.2052807099230036, 6.556271444759224e-05, -1.6548972324550704], [4.318969018045614e-05, 0.29994130964665827, 5.245017155807379e-05, -4.348760582752911], [3.455175214436491e-05, -0.5420453044658842, 4.1960137246459035e-05, -2.2903143985213195], [2.764140171549193e-05, -0.6268367152022961, 3.356810979716723e-05, 2.15505941036616], [2.2113121372393547e-05, -0.26518484570295986, 2.6854487837733785e-05, 2.480276115026555], [1.7690497097914838e-05, 0.2708736556572857, 2.148359027018703e-05, 1.4174741105044122], [1.415239767833187e-05, 0.43848281772104825, 1.7186872216149625e-05, 0.4368935292393362], [1.1321918142665497e-05, 0.3033027188386065, 1.37494977729197e-05, -0.08355740828891628], [9.057534514132398e-06, -0.13292958058855622, 1.0999598218335761e-05, -1.7984784431539556], [7.246027611305919e-06, -0.35238145893905826, 8.79967857466861e-06, -1.818370064219362], [5.796822089044735e-06, -0.28190516715124664, 7.039742859734889e-06, -1.4546960513754899], [4.637457671235789e-06, -0.006995644572273779, 5.631794287787911e-06, 0.07092658478742364], [3.7099661369886315e-06, 0.07461038918542956, 4.505435430230329e-06, 1.2525171541645594], [2.9679729095909055e-06, 0.21379865388799377, 3.604348344184263e-06, 1.1379637505075701], [2.3743783276727245e-06, 0.1715345274856031, 2.883478675347411e-06, 0.5707229691163244], [1.8995026621381798e-06, 0.023564545891083567, 2.306782940277929e-06, -0.9455471422365125], [1.519602129710544e-06, -0.051486285067297244, 1.8454263522223432e-06, -1.0812505091976292]], "position5": [[0.006315986357954273, -95.08048422262713, 0.04615670950356637, -93.09666583827459], [0.25, -85.1875554059578, 0.25, -90.34784648048483], [0.25, -66.81987432337301, 0.25, -86.84308967948368], [0.25, -50.19350748587561, 0.25, -80.97479410700069], [0.25, -36.58013959651139, 0.25, -77.03041825729069], [0.25, -18.06319043427666, 0.25, -80.72094569833963], [0.25, -15.499659696811198, 0.25, -87.39592931353604], [0.25, -29.180444984514093, 0.25, -86.35718933234536], [0.25, -36.590569238427264, 0.25, -86.04526862742622], [0.25, -35.338470389807824, 0.25, -80.30940571874802], [0.25, -25.652121211883635, 0.25, -75.33701407735403], [0.25, -16.867470595585303, 0.25, -72.55900145145856], [0.25, -15.624018973819991, 0.25, -70.7074029044596], [0.25, -18.97192507060733, 0.25, -72.10760235621503], [0.25, -23.034166396277413, 0.25, -74.59664018821512], [0.25, -26.13895427511452, 0.25, -76.27078302285292], [0.25, -26.91479883791348, 0.25, -80.84483549222622], [0.25, -22.924397239230014, 0.25, -84.4780597800774], [0.25, -19.581159753147016, 0.25, -89.74339790764662], [0.25, -18.63409163856597, 0.25, -94.51199910288435], [0.25, -21.299431854901854, 0.25, -96.21280564192038], [0.25, -24.049337351449918, 0.25, -95.51032359093608], [0.25, -25.268759781210672, 0.25, -88.71450527648149], [0.25, -24.198300187818464, 0.25, -82.59326910195395], [0.25, -22.5445385147807, 0.25, -79.17718771664875], [0.25, -21.225196447986942, 0.25, -79.7562359313379], [0.25, -21.36723215111104, 0.25, -80.31559411175726], [0.25, -21.843256148744345, 0.25, -80.83912281298117], [0.25, -22.316626012971767, 0.25, -80.77820495123642], [0.25, -22.598280492993634, 0.25, -80.61144785699324], [0.25, -22.556213928401924, 0.25, -80.51026230162883], [0.25, -22.104366829438163, 0.25, -80.5185513427313], [0.25, -21.714461358683742, 0.25, -80.52915145892813], [0.25, -21.643265749325998, 0.25, -82.61607867849521], [0.25, -21.662135263155587, 0.25, -82.53767359093723], [0.25, -22.029056741668725, 0.25, -80.48042339586024], [0.25, -22.3716627188387, 0.25, -78.85355945818552], [0.25, -22.36406250642285, 0.25, -78.42247931522536], [0.25, -22.165157165435904, 0.25, -79.70965995662247], [0.25, -21.977292812393834, 0.25, -81.18418420328017], [0.25, -21.90162444212088, 0.25, -82.02058219757625], [0.25, -21.922271837298133, 0.25, -81.68842179201064], [0.25, -22.1034981248156, 0.25, -80.95766850245819], [0.25, -22.219498931157855, 0.25, -80.14222242040708], [0.25, -22.181911502179315, 0.25, -79.8075940551057], [0.25, -22.07355200660256, 0.25, -80.5074005753516], [0.25, -21.978237601515914, 0.25, -81.07948303500824], [0.25, -21.948898917957496, 0.25, -81.06443194319493], [0.25, -22.037088803654843, 0.25, -80.74548911017392], [0.25, -22.112836770246663, 0.25, -80.32087845179726], [0.25, -22.147350119515274, 0.25, -80.10618712250434], [0.25, -22.08727521752839, 0.25, -80.31223477314845], [0.25, -22.021111090226594, 0.25, -80.5288630581975], [0.25, -22.013811686613998, 0.25, -80.95217880916998], [0.25, -22.082557667804473, 0.25, -81.33479876727263], [0.25, -22.134748264024328, 0.25, -81.27122044681914], [0.25, -22.15064604962159, 0.25, -81.2217965638467], [0.25, -22.108019807409043, 0.25, -81.03863554054597], [0.25, -22.071673618465265, 0.25, -80.94591205762639], [0.25, -22.067263799343028, 0.25, -81.10377066045558]], "velocity5": [[0.5506607842218151, 0.06490698240660964, 0.34523678986185746, 0.02042996881149528], [0.48545387956378955, 9.892928816669338, 0.3193129277221361, 2.7488193577897495], [0.38836310365103166, 18.36768108258478, 0.2554503421777089, 3.504756801001144], [0.31069048292082535, 16.626366837497407, 0.20436027374216714, 5.868295572482985], [0.2485523863366603, 13.61336788936422, 0.16348821899373372, 3.944375849710001], [0.19884190906932825, 18.516949162234727, 0.130790575194987, -3.6905274410489364], [0.15907352725546262, 2.5635307374654612, 0.10463246015598959, -6.674983615196403], [0.1272588218043701, -13.680785287702895, 0.08370596812479168, 1.0387399811906874], [0.10180705744349608, -7.4101242539131675, 0.06696477449983335, 0.31192070491912627], [0.08144564595479686, 1.252098848619442, 0.05357181959986668, 5.735862908678198], [0.06515651676383749, 9.686349177924189, 0.042857455679893346, 4.972391641393992], [0.052125213411069994, 8.78465061629833, 0.03428596454391468, 2.778012625895477], [0.041700170728856, 1.2434516217653109, 0.027428771635131743, 1.8515985469989618], [0.0333601365830848, -3.34790609678734, 0.021943017308105398, -1.4001994517554304], [0.026688109266467842, -4.062241325670082, 0.017554413846484318, -2.4890378320000868], [0.021350487413174274, -3.1047878788371093, 0.014043531077187456, -1.6741428346378044], [0.01708038993053942, -0.7758445627989571, 0.011234824861749966, -4.5740524693732985], [0.013664311944431538, 3.990401598683466, 0.008987859889399973, -3.633224287851182], [0.01093144955554523, 3.3432374860829968, 0.0071902879115199785, -5.265338127569221], [0.008745159644436186, 0.9470681145810457, 0.005752230329215983, -4.768601195237723], [0.006996127715548949, -2.6653402163358852, 0.0046017842633727865, -1.7008065390360367], [0.005596902172439159, -2.7499054965480636, 0.0036814274106982295, 0.7024820509843015], [0.004477521737951328, -1.219422429760756, 0.002945141928558584, 6.7958183144545865], [0.0035820173903610623, 1.070459593392208, 0.0023561135428468672, 6.121236174527534], [0.00286561391228885, 1.6537616730377627, 0.0018848908342774938, 3.4160813853051986], [0.00229249112983108, 1.3193420667937577, 0.0015079126674219952, -0.5790482146891542], [0.0018339929038648642, -0.1420357031240969, 0.0012063301339375963, -0.5593581804193628], [0.0014671943230918916, -0.47602399763330405, 0.0009650641071500771, -0.5235287012239147], [0.0011737554584735133, -0.4733698642274208, 0.0007720512857200617, 0.06091786174475115], [0.0009390043667788107, -0.28165448002186844, 0.0006176410285760494, 0.16675709424317392], [0.0007512034934230486, 0.04206656459171154, 0.0004941128228608396, 0.1011855553644097], [0.0006009627947384389, 0.45184709896375985, 0.00039529025828867166, -0.008289041102466687], [0.0004807702357907512, 0.38990547075442045, 0.00031623220663093735, -0.010600116196829839], [0.00038461618863260097, 0.07119560935774417, 0.0002529857653047499, -2.086927219567094], [0.0003076929509060808, -0.018869513829590186, 0.00020238861224379994, 0.07840508755798159], [0.00024615436072486464, -0.3669214785131363, 0.00016191088979503998, 2.0572501950769917], [0.0001969234885798917, -0.34260597716997265, 0.000129528711836032, 1.626863937674728], [0.00015753879086391337, 0.007600212415848767, 0.0001036229694688256, 0.4310801429601564], [0.0001260310326911307, 0.19890534098694712, 8.289837557506049e-05, -1.2871806413971139], [0.00010082482615290456, 0.18786435304207, 6.63187004600484e-05, -1.4745242466576949], [8.065986092232365e-05, 0.07566837027295253, 5.3054960368038726e-05, -0.8363979942960847], [6.452788873785893e-05, -0.020647395177253933, 4.2443968294430985e-05, 0.3321604055655968], [5.1622310990287147e-05, -0.18122628751746872, 3.395517463554479e-05, 0.7307532895524571], [4.129784879222972e-05, -0.1160008063422534, 2.7164139708435832e-05, 0.8154460820511162], [3.3038279033783775e-05, 0.03758742897854162, 2.1731311766748667e-05, 0.3346283653013802], [2.6430623227027022e-05, 0.10835949557675219, 1.7385049413398934e-05, -0.6998065202459056], [2.114449858162162e-05, 0.09531440508664742, 1.3908039530719148e-05, -0.5720824596566383], [1.6915598865297297e-05, 0.029338683558418188, 1.112643162457532e-05, 0.015051091813304968], [1.3532479092237838e-05, -0.08818988569734737, 8.901145299660257e-06, 0.31894283302100834], [1.082598327379027e-05, -0.07574796659181796, 7.120916239728205e-06, 0.4246106583766587], [8.660786619032217e-06, -0.034513349268610924, 5.696732991782564e-06, 0.21469132929291773], [6.928629295225774e-06, 0.06007490198688466, 4.5573863934260515e-06, -0.20604765064410716], [5.54290343618062e-06, 0.06616412730179518, 3.645909114740841e-06, -0.21662828504905993], [4.434322748944496e-06, 0.007299403612595234, 2.9167272917926733e-06, -0.42331575097247376], [3.547458199155597e-06, -0.06874598119047469, 2.3333818334341387e-06, -0.38261995810265426], [2.8379665593244777e-06, -0.05219059621985684, 1.866705466747311e-06, 0.06357832045348619], [2.2703732474595822e-06, -0.01589778559726101, 1.493364373397849e-06, 0.04942388297245248], [1.8162985979676659e-06, 0.042626242212544116, 1.1946914987182793e-06, 0.18316102330072176], [1.4530388783741329e-06, 0.0363461889437762, 9.557531989746235e-07, 0.0927234829195871], [1.1624311026993064e-06, 0.004409819122237712, 7.646025591796988e-07, -0.1578586028292004]], "position6": [[0.06436885585113578, -8.641826842932545, 0.11446237799360262, -86.97882105204052], [0.25, -24.12001977017305, 0.25, -84.15741482484027], [0.25, -36.50257411196546, 0.25, -81.90028984308009], [0.25, -43.17918816075195, 0.25, -82.32753072322843], [0.25, -37.221622239633795, 0.25, -83.80088587349437], [0.25, -26.863641113508017, 0.25, -85.9271313023823], [0.25, -15.756232088717349, 0.25, -86.93096321986745], [0.25, -9.052143387179171, 0.25, -87.59467099136364], [0.25, -16.32160356832265, 0.25, -83.34038713560975], [0.25, -26.715760252905994, 0.25, -80.28219802305769], [0.25, -33.41923189346825, 0.25, -78.39486450272089], [0.25, -27.162233213429786, 0.25, -78.25632847983938], [0.25, -20.33158746927181, 0.25, -79.8988771362487], [0.25, -16.77165200635098, 0.25, -80.38403323718336], [0.25, -16.63341140584702, 0.25, -82.35742116791202], [0.25, -23.056012872245965, 0.25, -83.42386384838908], [0.25, -28.044229305647406, 0.25, -88.4623269836323], [0.25, -29.03773697040762, 0.25, -90.2139453240867], [0.25, -25.128316452409358, 0.25, -90.0934090924709], [0.25, -21.332458215433125, 0.25, -86.26887287412478], [0.25, -19.59486569608541, 0.25, -83.05511470089859], [0.25, -20.06150402852077, 0.25, -80.61587433638184], [0.25, -22.826091580443364, 0.25, -78.87613042713156], [0.25, -24.863018910364953, 0.25, -74.60424994310753], [0.25, -24.67627337166484, 0.25, -69.18230200486907], [0.25, -22.330026837509305, 0.25, -65.29971478878163], [0.25, -20.587459452611363, 0.25, -67.0268554136403], [0.25, -19.99755763742401, 0.25, -77.99964033437494], [0.25, -22.01458325467039, 0.25, -86.10455199697698], [0.25, -24.15805267063267, 0.25, -94.92210574029022], [0.25, -24.75927885468113, 0.25, -100.0], [0.25, -23.920933908848312, 0.25, -100.0], [0.25, -22.92643435663218, 0.25, -97.23824618423626], [0.25, -22.130834714859272, 0.25, -95.02884313162528], [0.25, -22.110197708995177, 0.25, -93.8105370548739], [0.25, -22.850603203611946, 0.25, -94.92716525609524], [0.25, -23.509077505597993, 0.25, -96.53113056152738], [0.25, -23.49987427478782, 0.25, -98.1146672747433], [0.25, -22.97519103167759, 0.25, -99.04283084668307], [0.25, -22.524742856708357, 0.25, -99.52852571217963], [0.25, -22.38658891179367, 0.25, -99.14183544692389], [0.25, -22.569394063514153, 0.25, -97.65086391144517], [0.25, -22.87333091606086, 0.25, -96.73922627906708], [0.25, -23.1629685559841, 0.25, -96.60164997335669], [0.25, -23.21873209405681, 0.25, -97.69633946027557], [0.25, -22.915493321267142, 0.25, -99.10439556666007], [0.25, -22.666274194436014, 0.25, -99.22614910418133], [0.25, -22.700996348683944, 0.25, -98.37392170273412], [0.25, -22.79681512766758, 0.25, -97.50399353728253], [0.25, -22.900981605442492, 0.25, -97.5715949236084], [0.25, -22.99403910839262, 0.25, -97.89171829506999], [0.25, -22.983108081485923, 0.25, -98.24095045067213], [0.25, -22.948231639134058, 0.25, -98.62934647262945], [0.25, -22.91837525262261, 0.25, -98.73453170885391], [0.25, -22.89449014341345, 0.25, -98.81867989783348], [0.25, -22.899853419695614, 0.25, -98.85693026924095], [0.25, -22.91329659217847, 0.25, -98.81960133245006], [0.25, -22.928933850632436, 0.25, -98.70095033391242], [0.25, -22.935371941428144, 0.25, -98.64165315687697], [0.25, -22.928901835040115, 0.25, -98.67435474559787]], "velocity6": [[0.800851809783616, 0.20792709813215138, 0.14325251090518198, 0.6998939845292528], [0.6609517877703245, -15.478192927240505, 0.16445895469989125, 2.8214062272002356], [0.5287614302162597, -12.382554341792405, 0.131567163759913, 2.2571249817601884], [0.4230091441730077, -6.676614048786488, 0.10525373100793041, -0.42724088014835027], [0.3384073153384062, 5.957565921118154, 0.08420298480634433, -1.473355150265932], [0.27072585227072493, 10.357981126125779, 0.06736238784507546, -2.1262454288879344], [0.21658068181657997, 11.107409024790668, 0.053889910276060375, -1.0038319174851418], [0.17326454545326397, 6.704088701538178, 0.043111928220848306, -0.6637077714961973], [0.13861163636261117, -7.269460181143481, 0.03448954257667865, 4.254283855753898], [0.11088930909008894, -10.394156684583342, 0.02759163406134292, 3.058189112552056], [0.08871144727207116, -6.703471640562254, 0.022073307249074338, 1.8873335203367894], [0.07096915781765693, 6.256998680038464, 0.01765864579925947, 0.13853602288151445], [0.05677532625412555, 6.830645744157978, 0.014126916639407579, -1.6425486564093168], [0.04542026100330044, 3.5599354629208313, 0.011301533311526064, -0.4851561009346568], [0.03633620880264035, 0.13824060050395737, 0.009041226649220852, -1.9733879307286593], [0.029068967042112284, -6.4226014663989455, 0.007232981319376682, -1.0664426804770475], [0.023255173633689827, -4.9882164334014405, 0.0057863850555013455, -5.038463135243216], [0.018604138906951864, -0.9935076647602146, 0.004629108044401076, -1.7516183404544046], [0.014883311125561492, 3.909420517998263, 0.003703286435520861, 0.12053623161578214], [0.011906648900449193, 3.7958582369762324, 0.002962629148416689, 3.82453621834612], [0.009525319120359355, 1.737592519347713, 0.0023701033187333515, 3.2137581732261955], [0.007620255296287484, -0.46663833243535746, 0.0018960826549866813, 2.4392403645167504], [0.006096204237029988, -2.7645875519225944, 0.0015168661239893452, 1.7397439092502793], [0.004876963389623991, -2.03692732992159, 0.0012134928991914763, 4.271880484024026], [0.0039015707116991927, 0.1867455387001109, 0.0009707943193531811, 5.421947938238457], [0.003121256569359354, 2.3462465341555374, 0.0007766354554825449, 3.8825872160874475], [0.0024970052554874837, 1.7425673848979406, 0.000621308364386036, -1.7271406248586731], [0.001997604204389987, 0.589901815187354, 0.0004970466915088288, -10.972784920734634], [0.0015980833635119897, -2.017025617246382, 0.0003976373532070631, -8.104911662602035], [0.0012784666908095918, -2.143469415962281, 0.0003181098825656505, -8.817553743313233], [0.0010227733526476735, -0.6012261840484618, 0.0002544879060525204, -6.036725719803834], [0.0008182186821181388, 0.83834494583282, 0.00020359032484201634, -0.811033347142911], [0.0006545749456945111, 0.9944995522161342, 0.00016287225987361308, 2.7617538157637345], [0.0005236599565556089, 0.7955996417729074, 0.00013029780789889048, 2.2094030526109876], [0.00041892796524448713, 0.02063700586409639, 0.00010423824631911239, 1.2183060767513787], [0.00033514237219558975, -0.740405494616768, 8.339059705528992e-05, -1.116628201221333], [0.0002681138977564718, -0.6584743019860475, 6.671247764423194e-05, -1.6039653054321465], [0.00021449111820517745, 0.009203230810171048, 5.3369982115385555e-05, -1.5835367132159204], [0.00017159289456414198, 0.5246832431102308, 4.2695985692308446e-05, -0.928163571939773], [0.0001372743156513136, 0.4504481749692307, 3.4156788553846755e-05, -0.48569486549656116], [0.00010981945252105089, 0.13815394491468952, 2.7325430843077405e-05, 0.38669026525574124], [8.785556201684072e-05, -0.18280515172048217, 2.1860344674461926e-05, 1.490971535478722], [7.028444961347257e-05, -0.3039368525467069, 1.748827573956954e-05, 0.9116376323780874], [5.622755969077806e-05, -0.2896376399232409, 1.3990620591655633e-05, 0.13757630571039287], [4.498204775262245e-05, -0.05576353807271184, 1.1192496473324507e-05, -1.0946894869188866], [3.598563820209796e-05, 0.3032387727896708, 8.953997178659606e-06, -1.4080561063845087], [2.878851056167837e-05, 0.24921912683112846, 7.163197742927685e-06, -0.12175353752126483], [2.3030808449342696e-05, -0.03472215424792936, 5.730558194342148e-06, 0.8522274014472103], [1.8424646759474158e-05, -0.09581877898363403, 4.584446555473719e-06, 0.8699281654516033], [1.4739717407579327e-05, -0.10416647777491486, 3.667557244378976e-06, -0.06760138632587577], [1.1791773926063463e-05, -0.0930575029501273, 2.9340457955031808e-06, -0.32012337146159753], [9.433419140850771e-06, 0.010931026906696784, 2.347236636402545e-06, -0.34923215560214094], [7.5467353126806175e-06, 0.03487644235186445, 1.877789309122036e-06, -0.3883960219573215], [6.037388250144494e-06, 0.029856386511449014, 1.5022314472976288e-06, -0.10518523622446427], [4.829910600115596e-06, 0.023885109209159212, 1.201785157838103e-06, -0.08414818897957142], [3.863928480092477e-06, -0.00536327628216344, 9.614281262704824e-07, -0.03825037140746533], [3.0911427840739817e-06, -0.013443172482856282, 7.691425010163859e-07, 0.03732893679088647], [2.4729142272591854e-06, -0.0156372584539688, 6.153140008131088e-07, 0.11865099853764383], [1.9783313818073486e-06, -0.006438090795709161, 4.92251200650487e-07, 0.05929717703544177], [1.582665105445879e-06, 0.006470106388030857, 3.9380096052038965e-07, -0.032701588720890344]], "position7": [[0.20247291635004466, -59.6530159519334, 0.006108161245791027, -14.31689573722474], [0.1918579797516899, -58.567138539473135, 0.25, -12.331216326033331], [0.13527517163150027, -57.39632415935438, 0.25, -10.170601456920783], [0.09856587408367318, -56.52421661497936, 0.25, -9.21273769021527], [0.1503972979947398, -43.19502963101651, 0.25, -9.693318625066993], [0.2192004986485846, -32.48610259402316, 0.25, -10.673438006336571], [0.25, -15.012149309324958, 0.25, -11.516003769593663], [0.25, -12.030239094247152, 0.25, -12.186774055093014], [0.25, -23.163451680937943, 0.25, -12.886441252203115], [0.25, -29.559111364494775, 0.25, -13.446945138043288], [0.25, -30.000237338477334, 0.25, -13.816909216765326], [0.25, -26.96626082526916, 0.25, -13.613391536130404], [0.25, -21.971607681138607, 0.25, -12.790112984745305], [0.25, -16.565714928897748, 0.25, -12.198845434576507], [0.25, -13.49593929314401, 0.25, -12.350835794659417], [0.25, -12.69539839708668, 0.25, -12.562142195361275], [0.25, -18.555963653779273, 0.25, -13.171572061933801], [0.25, -23.21469346381862, 0.25, -13.686414543772457], [0.25, -23.247647475865293, 0.25, -13.922393320510565], [0.25, -20.149838040081168, 0.25, -14.0477570032079], [0.25, -16.263770958673845, 0.25, -13.541408632165146], [0.25, -14.713457758659256, 0.25, -12.869957137133774], [0.25, -16.52826283163811, 0.25, -12.543861042466455], [0.25, -19.015767024993924, 0.25, -12.333524044481761], [0.25, -20.40109816543585, 0.25, -12.594739700968493], [0.25, -21.131807187941366, 0.25, -12.978887818247307], [0.25, -19.413538238933082, 0.25, -13.451010809601268], [0.25, -17.487307058417468, 0.25, -13.711872074116842], [0.25, -16.691426021921135, 0.25, -13.552257719620895], [0.25, -17.356187993401186, 0.25, -13.171034504966393], [0.25, -18.29454113147423, 0.25, -12.918618070621333], [0.25, -19.115208361517166, 0.25, -13.059860328574588], [0.25, -19.56889609088712, 0.25, -13.38137341795604], [0.25, -18.880655639320896, 0.25, -13.625147074819477], [0.25, -18.03379926865466, 0.25, -13.711594262916554], [0.25, -17.47367765939349, 0.25, -13.634435984578941], [0.25, -17.38186415004599, 0.25, -13.330984921892135], [0.25, -17.38211094165599, 0.25, -12.988103973109652], [0.25, -17.987357727085957, 0.25, -12.891401459397981], [0.25, -18.603130403706835, 0.25, -13.141778762536827], [0.25, -18.95596964404232, 0.25, -13.371249522123499], [0.25, -18.968773746498968, 0.25, -13.52419742704584], [0.25, -18.773722457854593, 0.25, -13.478643817853921], [0.25, -18.328539470865568, 0.25, -13.326520036541742], [0.25, -18.040779673387288, 0.25, -13.151247249894311], [0.25, -18.066962231644677, 0.25, -13.089429403341928], [0.25, -18.257091598704655, 0.25, -13.180969030911882], [0.25, -18.61413637946384, 0.25, -13.27100052526669], [0.25, -18.79208489762412, 0.25, -13.420449323743291], [0.25, -18.92545601408667, 0.25, -13.474577715029058], [0.25, -18.532165578940724, 0.25, -13.394027276024394], [0.25, -18.19501890999724, 0.25, -13.424755701208667], [0.25, -17.942662518423376, 0.25, -13.455527838175453], [0.25, -17.830550130500022, 0.25, -13.47264410487629], [0.25, -18.406115414945173, 0.25, -13.506660537556515], [0.25, -18.850089394907442, 0.25, -13.54691183994302], [0.25, -18.7690141803966, 0.25, -13.554314132966194], [0.25, -18.415960014967876, 0.25, -13.528347838607662], [0.25, -18.10714498659335, 0.25, -13.50327350211623], [0.25, -17.997159076973002, 0.25, -13.50280736641165]], "velocity7": [[0.05794980601005473, 0.25660756684899655, 0.510331784548845, 0.995258784820256], [-0.010614936598354767, 1.0858774124602617, 0.45655098955406165, 1.985679411191409], [-0.056582808120189634, 1.1708143801187592, 0.32536587800941935, 2.160614869112548], [-0.03670929754782709, 0.8721075443750206, 0.22606842192162468, 0.9578637667055123], [0.051831423911066626, 13.329186983962853, 0.18085473753729975, -0.4805809348517234], [0.06880320065384478, 10.708927036993352, 0.1446837900298398, -0.9801193812695782], [0.06267358987351827, 17.4739532846982, 0.11574703202387185, -0.8425657632570909], [0.03289425532311076, 2.981910215077805, 0.09259762561909748, -0.6707702854993518], [0.007933311082651554, -11.13321258669079, 0.074078100495278, -0.6996671971101001], [0.006346648866121244, -6.3956596835568345, 0.059262480396222394, -0.5605038858401734], [0.005077319092896996, -0.4411259739825599, 0.04740998431697792, -0.369964078722038], [0.004061855274317597, 3.0339765132081733, 0.037927987453582335, 0.20351768063492154], [0.0032494842194540777, 4.994653144130551, 0.030342389962865868, 0.8232785513850999], [0.0025995873755632623, 5.405892752240861, 0.024273911970292696, 0.5912675501687972], [0.00207966990045061, 3.0697756357537376, 0.019419129576234158, -0.1519903600829109], [0.001663735920360488, 0.8005408960573295, 0.015535303660987328, -0.21130640070185852], [0.0013309887362883905, -5.860565256692592, 0.012428242928789864, -0.6094298665725262], [0.0010647909890307125, -4.658729810039348, 0.009942594343031892, -0.5148424818386552], [0.0008518327912245701, -0.03295401204667181, 0.007954075474425514, -0.23597877673810772], [0.0006814662329796561, 3.0978094357841246, 0.006363260379540412, -0.125363682697335], [0.0005451729863837249, 3.8860670814073224, 0.00509060830363233, 0.5063483710427547], [0.00043613838910697996, 1.5503132000145887, 0.004072486642905864, 0.6714514950313717], [0.000348910711285584, -1.8148050729788539, 0.0032579893143246915, 0.3260960946673185], [0.0002791285690284672, -2.4875041933558153, 0.0026063914514597533, 0.21033699798469335], [0.00022330285522277377, -1.385331140441928, 0.0020851131611678026, -0.26121565648673195], [0.00017864228417821903, -0.7307090225055135, 0.0016680905289342422, -0.3841481172788132], [0.00014291382734257522, 1.7182689490082832, 0.0013344724231473938, -0.47212299135396185], [0.00011433106187406018, 1.9262311805156154, 0.0010675779385179152, -0.2608612645155749], [9.146484949924816e-05, 0.7958810364963342, 0.0008540623508143322, 0.15961435449594613], [7.317187959939853e-05, -0.6647619714800512, 0.0006832498806514657, 0.3812232146545029], [5.853750367951883e-05, -0.938353138073045, 0.0005465999045211726, 0.2524164343450591], [4.683000294361506e-05, -0.8206672300429377, 0.00043727992361693814, -0.141242257953256], [3.746400235489205e-05, -0.45368772936995294, 0.00034982393889355055, -0.3215130893814512], [2.997120188391364e-05, 0.6882404515662235, 0.00027985915111484045, -0.2437736568634383], [2.3976961507130915e-05, 0.8468563706662346, 0.00022388732089187238, -0.0864471880970773], [1.9181569205704734e-05, 0.5601216092611707, 0.0001791098567134979, 0.07715827833761243], [1.5345255364563787e-05, 0.09181350934750385, 0.00014328788537079832, 0.30345106268680566], [1.227620429165103e-05, -0.0002467916100040105, 0.00011463030829663866, 0.34288094878248243], [9.820963433320824e-06, -0.6052467854299648, 9.170424663731093e-05, 0.09670251371167146], [7.85677074665666e-06, -0.6157726766208786, 7.336339730984875e-05, -0.2503773031388458], [6.285416597325328e-06, -0.35283924033548575, 5.869071784787901e-05, -0.229470759586671], [5.028333277860263e-06, -0.012804102456649535, 4.695257427830321e-05, -0.1529479049223405], [4.0226666222882105e-06, 0.19505128864437685, 3.756205942264257e-05, 0.04555360919191733], [3.2181332978305685e-06, 0.44518298698902437, 3.0049647538114058e-05, 0.15212378131217838], [2.574506638264455e-06, 0.2877597974782795, 2.4039718030491247e-05, 0.17527278664743182], [2.059605310611564e-06, -0.026182558257387807, 1.9231774424393e-05, 0.061817846552383454], [1.6476842484892513e-06, -0.19012936705997718, 1.5385419539514402e-05, -0.09153962756995396], [1.318147398791401e-06, -0.3570447807591859, 1.2308335631611523e-05, -0.09003149435480741], [1.0545179190331208e-06, -0.17794851816028334, 9.846668505289218e-06, -0.14944879847660236], [8.436143352264967e-07, -0.13337111646254673, 7.877334804231374e-06, -0.05412839128576631], [6.748914681811973e-07, 0.39329043514594697, 6.301867843385099e-06, 0.08055043900466513], [5.399131745449579e-07, 0.3371466689434829, 5.04149427470808e-06, -0.03072842518427306], [4.319305396359663e-07, 0.25235639157386586, 4.033195419766464e-06, -0.0307721369667849], [3.4554443170877307e-07, 0.11211238792335503, 3.2265563358131714e-06, -0.01711626670083797], [2.7643554536701847e-07, -0.5755652844451504, 2.5812450686505374e-06, -0.03401643268022535], [2.211484362936148e-07, -0.4439739799622693, 2.06499605492043e-06, -0.04025130238650435], [1.7691874903489184e-07, 0.08107521451084476, 1.6519968439363442e-06, -0.007402293023174019], [1.4153499922791348e-07, 0.3530541654287226, 1.3215974751490755e-06, 0.025966294358531886], [1.1322799938233079e-07, 0.3088150283745258, 1.0572779801192605e-06, 0.025074336491432966], [9.058239950586463e-08, 0.10998590962034718, 8.458223840954084e-07, 0.00046613570458011247]], "position8": [[0.06857370475384905, -29.08940359280095, 0.08894308570591583, -20.569093817346584], [0.2418119764938281, -28.704399597682475, 0.25, -17.344025057966558], [0.25, -25.14035500648743, 0.25, -14.085157336342062], [0.25, -22.549811537986802, 0.25, -13.401545990862745], [0.25, -18.675466701405696, 0.25, -13.24580815149107], [0.25, -15.57599083214081, 0.25, -13.121217879993731], [0.25, -15.149631254102196, 0.25, -13.127964474447156], [0.25, -16.71647482765302, 0.25, -13.191720090692163], [0.25, -20.456260187279504, 0.25, -13.290329276740492], [0.25, -22.05459668170859, 0.25, -13.343601625154381], [0.25, -22.1261520765829, 0.25, -13.151290716430356], [0.25, -18.82335106941823, 0.25, -12.932623276813281], [0.25, -16.09145511341473, 0.25, -12.948186664840778], [0.25, -14.906264682600964, 0.25, -12.984549145190792], [0.25, -16.427374207831438, 0.25, -13.122772954720629], [0.25, -17.881693911583294, 0.25, -13.291576387754862], [0.25, -19.217515038027464, 0.25, -13.401232447975202], [0.25, -19.94692575178291, 0.25, -13.418984636823973], [0.25, -20.045935945710156, 0.25, -13.384914084507832], [0.25, -18.654454609625468, 0.25, -13.294238649846712], [0.25, -17.42002190902483, 0.25, -13.22821419670639], [0.25, -17.38105830347532, 0.25, -13.232686632177897], [0.25, -17.758398216092477, 0.25, -13.285524655659113], [0.25, -18.786920202461364, 0.25, -13.33553303460939], [0.25, -19.422860864158064, 0.25, -13.381847734658455], [0.25, -19.214778669077482, 0.25, -13.385085925347209], [0.25, -18.615397521643064, 0.25, -13.340917485538297], [0.25, -18.124255431861936, 0.25, -13.327561845477167], [0.25, -17.760530964983296, 0.25, -13.328026799652475], [0.25, -17.99305914292076, 0.25, -13.366555270053981], [0.25, -18.316881725647782, 0.25, -13.391348890407455], [0.25, -18.627744121542467, 0.25, -13.385172267856237], [0.25, -18.783378021571437, 0.25, -13.354683095625342], [0.25, -18.739081475169613, 0.25, -13.327058585184277], [0.25, -18.57631882638249, 0.25, -13.335214514733119], [0.25, -18.33935908347778, 0.25, -13.343253024065866], [0.25, -18.25915835784606, 0.25, -13.355934323988201], [0.25, -18.38819980025938, 0.25, -13.467916875528479], [0.25, -18.49097870354789, 0.25, -13.608205932819168], [0.25, -18.545431645816777, 0.25, -13.68713120669721], [0.25, -18.48582381703586, 0.25, -13.6063241218233], [0.25, -18.42536540210129, 0.25, -13.49516992469774], [0.25, -18.337113062299593, 0.25, -13.407638145261119], [0.25, -18.29963710581931, 0.25, -13.412580000941036], [0.25, -18.31849827052413, 0.25, -13.491791483403954], [0.25, -18.35368662719426, 0.25, -13.5620300741663], [0.25, -18.38744285019698, 0.25, -13.53813332359115], [0.25, -18.403038328149254, 0.25, -13.462572425935544], [0.25, -18.38272407176826, 0.25, -13.416384645691107], [0.25, -18.36103923985209, 0.25, -13.483145787283664], [0.25, -18.343100421368415, 0.25, -13.570947318892456], [0.25, -18.34566298876295, 0.25, -13.622568314176576], [0.25, -18.356298163286613, 0.25, -13.598097834628899], [0.25, -18.366063194010437, 0.25, -13.507489212068915], [0.25, -18.371297430594353, 0.25, -13.440222869417566], [0.25, -18.373606537627694, 0.25, -13.442571894460873], [0.25, -18.36710042678093, 0.25, -13.47592028546357], [0.25, -18.355728480686164, 0.25, -13.513070050344728], [0.25, -18.349624878959997, 0.25, -13.548941639609277], [0.25, -18.354154034263498, 0.25, -13.56555439755833]], "velocity8": [[0.14651567931680165, 0.4495147775986764, 0.6014403761828062, 0.09727249413988015], [0.17323827173997905, 0.3850039951184732, 0.4813036429292044, 3.2250687593800262], [0.13852994779808084, 3.5640445911950467, 0.3737877701278895, 3.2588677216244952], [0.01616998033152324, 2.590543468500626, 0.298681370008477, 0.6836113454793165], [0.012935984265218593, 3.8743448365811073, 0.2389450960067816, 0.15573783937167412], [0.010348787412174876, 3.099475869264886, 0.1911560768054253, 0.12459027149733931], [0.008279029929739902, 0.42635957803861335, 0.15292486144434025, -0.006746594453424709], [0.0066232239437919215, -1.5668435735508242, 0.12233988915547221, -0.06375561624500795], [0.0052985791550335375, -3.7397853596264827, 0.09787191132437778, -0.09860918604832805], [0.00423886332402683, -1.5983364944290854, 0.07829752905950223, -0.05327234841388978], [0.0033910906592214646, -0.0715553948743124, 0.06263802324760179, 0.192310908724024], [0.0027128725273771717, 3.302801007164672, 0.050110418598081435, 0.2186674396170753], [0.0021702980219017376, 2.7318959560034966, 0.04008833487846515, -0.015563388027497314], [0.00173623841752139, 1.185190430813768, 0.032070667902772125, -0.03636248035001485], [0.0013889907340171122, -1.5211095252304727, 0.025656534322217702, -0.13822380952983693], [0.0011111925872136898, -1.4543197037518572, 0.020525227457774162, -0.1688034330342326], [0.0008889540697709519, -1.3358211264441704, 0.01642018196621933, -0.10965606022033993], [0.0007111632558167616, -0.729410713755446, 0.013136145572975464, -0.017752188848771118], [0.0005689306046534093, -0.09901019392724575, 0.010508916458380372, 0.03407055231614188], [0.00045514448372272745, 1.3914813360846887, 0.008407133166704299, 0.09067543466111995], [0.00036411558697818197, 1.2344327006006381, 0.006725706533363439, 0.0660244531403214], [0.0002912924695825456, 0.03896360554950651, 0.005380565226690752, -0.004472435471506674], [0.0002330339756660365, -0.37733991261715455, 0.004304452181352602, -0.05283802348121559], [0.00018642718053282921, -1.0285219863688873, 0.0034435617450820815, -0.05000837895027734], [0.00014914174442626338, -0.6359406616967003, 0.0027548493960656653, -0.04631470004906471], [0.00011931339554101071, 0.20808219508058268, 0.0022038795168525323, -0.0032381906887528926], [9.545071643280858e-05, 0.5993811474344168, 0.0017631036134820258, 0.04416843980891244], [7.636057314624686e-05, 0.4911420897811274, 0.0014104828907856208, 0.013355640061129402], [6.108845851699749e-05, 0.3637244668786399, 0.0011283863126284968, -0.000464954175308464], [4.8870766813597995e-05, -0.23252817793746422, 0.0009027090501027975, -0.03852847040150516], [3.90966134508784e-05, -0.32382258272702147, 0.0007221672400822381, -0.024793620353473645], [3.127729076070272e-05, -0.31086239589468306, 0.0005777337920657904, 0.0061766225512171246], [2.5021832608562177e-05, -0.15563390002896899, 0.00046218703365263236, 0.03048917223089493], [2.0017466086849744e-05, 0.04429654640182352, 0.0003697496269221059, 0.027624510441064464], [1.6013972869479794e-05, 0.1627626487871218, 0.00029579970153768473, -0.008155929548841062], [1.2811178295583836e-05, 0.23695974290470986, 0.0002366397612301478, -0.008038509332746913], [1.024894263646707e-05, 0.08020072563172036, 0.00018931180898411825, -0.012681299922334664], [8.199154109173657e-06, -0.12904144241331794, 0.0001514494471872946, -0.11198255154027816], [6.559323287338925e-06, -0.10277890328851105, 0.00012115955774983569, -0.14028905729068897], [5.24745862987114e-06, -0.05445294226888988, 9.692764619986856e-05, -0.07892527387804144], [4.197966903896912e-06, 0.05960782878091542, 7.754211695989485e-05, 0.08080708487390922], [3.35837352311753e-06, 0.06045841493457119, 6.203369356791589e-05, 0.1111541971255613], [2.686698818494024e-06, 0.08825233980169661, 4.9626954854332716e-05, 0.08753177943662108], [2.1493590547952196e-06, 0.03747595648028207, 3.970156388346618e-05, -0.0049418556799170135], [1.7194872438361757e-06, -0.018861164704820722, 3.1761251106772944e-05, -0.07921148246291788], [1.3755897950689406e-06, -0.03518835667012954, 2.5409000885418356e-05, -0.07023859076234545], [1.1004718360551524e-06, -0.033756223002718154, 2.0327200708334688e-05, 0.023896750575150092], [8.80377468844122e-07, -0.015595477952274084, 1.626176056666775e-05, 0.07556089765560552], [7.043019750752977e-07, 0.02031425638099502, 1.3009408453334201e-05, 0.04618778024443729], [5.634415800602382e-07, 0.021684831916170093, 1.0407526762667362e-05, -0.06676114159255751], [4.5075326404819053e-07, 0.01793881848367322, 8.32602141013389e-06, -0.08780153160879119], [3.6060261123855246e-07, -0.0025625673945351927, 6.6608171281071125e-06, -0.051620995284120674], [2.88482088990842e-07, -0.010635174523665069, 5.328653702485691e-06, 0.02447047954767765], [2.3078567119267362e-07, -0.009765030723822702, 4.262922961988553e-06, 0.09060862255998303], [1.846285369541389e-07, -0.005234236583916349, 3.4103383695908423e-06, 0.06726634265134909], [1.4770282956331113e-07, -0.002309107033339156, 2.728270695672674e-06, -0.002349025043307494], [1.1816226365064891e-07, 0.006506110846764043, 2.1826165565381395e-06, -0.03334839100269653], [9.452981092051913e-08, 0.011371946094764565, 1.7460932452305116e-06, -0.03714976488115825], [7.562384873641531e-08, 0.006103601726168019, 1.3968745961844093e-06, -0.03587158926454873], [6.049907898913225e-08, -0.004529155303499632, 1.1174996769475275e-06, -0.01661275794905255]], "position9": [[0.21115471528596264, -46.18524828600415, 0.1397716291008146, -87.74900185625802], [0.25, -41.57553060690512, 0.25, -86.48446733976039], [0.25, -32.99312967720279, 0.25, -85.45414291219764], [0.25, -20.918833773288323, 0.25, -85.28070613558197], [0.25, -18.874584814778757, 0.25, -86.1855705993742], [0.25, -25.649647681634683, 0.25, -81.66085988594502], [0.25, -30.56536176835487, 0.25, -80.36517612420836], [0.25, -29.155152525539183, 0.25, -80.08573135556249], [0.25, -23.77844188266687, 0.25, -79.26241834212887], [0.25, -19.14994546671899, 0.25, -79.14947084665394], [0.25, -18.478357985345344, 0.25, -83.77013107485006], [0.25, -18.755391611702628, 0.25, -90.55670120096343], [0.25, -21.80199103045668, 0.25, -91.94324251672167], [0.25, -24.864340644628022, 0.25, -85.67215142384786], [0.25, -26.668711774545176, 0.25, -77.86396691907748], [0.25, -24.568412791666596, 0.25, -72.74829012524727], [0.25, -21.8994734812888, 0.25, -69.48470486450576], [0.25, -19.764322032986563, 0.25, -66.87383665591256], [0.25, -18.749952687033232, 0.25, -68.09133866476509], [0.25, -19.712829427937223, 0.25, -70.43280681997241], [0.25, -22.64700744121327, 0.25, -71.91704625561849], [0.25, -24.676454316164886, 0.25, -71.54026486865249], [0.25, -23.815305470545116, 0.25, -68.92082217383492], [0.25, -22.17193961019853, 0.25, -67.00191756890563], [0.25, -20.79013923065589, 0.25, -68.16133857400308], [0.25, -20.003614899276155, 0.25, -69.71645182478983], [0.25, -20.563462762763276, 0.25, -70.8096421394376], [0.25, -21.954201687029233, 0.25, -71.22057465011324], [0.25, -23.066792826442, 0.25, -71.54932065865374], [0.25, -23.17316969184727, 0.25, -73.15572997746251], [0.25, -22.518137716337787, 0.25, -77.97587413168472], [0.25, -21.541526268031095, 0.25, -83.02329290151359], [0.25, -21.187042765413164, 0.25, -81.48315222783967], [0.25, -21.201792880669476, 0.25, -79.0640867413075], [0.25, -21.257683765973404, 0.25, -74.92578583339262], [0.25, -21.647325027356153, 0.25, -71.24319773205558], [0.25, -22.14239550046334, 0.25, -70.20809490138471], [0.25, -22.259778446990243, 0.25, -70.48716794824367], [0.25, -22.255237438208052, 0.25, -74.01823220681861], [0.25, -22.07549907128628, 0.25, -78.830844282876], [0.25, -21.91654112570314, 0.25, -83.12968487530695], [0.25, -21.921493619622403, 0.25, -85.21635638213226], [0.25, -21.968842602599388, 0.25, -90.85785918069101], [0.25, -22.166863028732276, 0.25, -92.43229194035128], [0.25, -22.705501397074407, 0.25, -88.23202561991725], [0.25, -23.036028600474786, 0.25, -83.7776782240703], [0.25, -22.912198877410685, 0.25, -76.71502291406182], [0.25, -22.669568007142317, 0.25, -73.90337488986609], [0.25, -22.218115996934106, 0.25, -76.9514164042618], [0.25, -21.829448970435934, 0.25, -80.07232919761275], [0.25, -21.692720889827253, 0.25, -82.24475106851729], [0.25, -21.897636263303383, 0.25, -82.65568602558997], [0.25, -22.14496553871371, 0.25, -79.63295993499605], [0.25, -22.298277292002886, 0.25, -78.15739728297135], [0.25, -22.329026073338525, 0.25, -77.20431994621644], [0.25, -22.289654430072744, 0.25, -78.00819301594186], [0.25, -22.07516402854476, 0.25, -80.61070135950979], [0.25, -21.9055430651489, 0.25, -82.91066213313377], [0.25, -21.93872353231991, 0.25, -83.61828717114577], [0.25, -22.110085409627505, 0.25, -83.32041279128084]], "velocity9": [[0.28873488054197527, 0.7207999019074071, 0.5508060640409488, 0.8385770150538873], [0.22982116193896898, 4.609717679099032, 0.4527960595097293, 1.2645345164976318], [0.1838569295511752, 8.582400929702331, 0.36223684760778346, 1.0303244275627508], [0.14708554364094015, 12.074295903914464, 0.2897894780862268, 0.1734367766156759], [0.11766843491275213, 2.0442489585095647, 0.23183158246898145, -0.9048644637922387], [0.09413474793020171, -6.775062866855928, 0.18546526597518517, 4.524710713429181], [0.07530779834416138, -4.915714086720186, 0.14837221278014814, 1.29568376173666], [0.060246238675329106, 1.4102092428156867, 0.11869777022411852, 0.2794447686458735], [0.048196990940263286, 5.376710642872314, 0.09495821617929483, 0.8233130134336151], [0.03855759275221063, 4.628496415947878, 0.07596657294343587, 0.11294749547492844], [0.030846074201768506, 0.6715874813736451, 0.0607732583547487, -4.6206602281961136], [0.024676859361414807, -0.27703362635728523, 0.048618606683798964, -6.786570126113378], [0.019741487489131848, -3.0465994187540533, 0.03889488534703917, -1.386541315758235], [0.015793189991305478, -3.0623496141713424, 0.03111590827763134, 6.271091092873804], [0.012634551993044384, -1.8043711299171556, 0.024892726622105073, 7.808184504770378], [0.010107641594435508, 2.1002989828785803, 0.01991418129768406, 5.115676793830222], [0.008086113275548408, 2.6689393103777963, 0.01593134503814725, 3.263585260741507], [0.006468890620438726, 2.135151448302237, 0.0127450760305178, 2.610868208593206], [0.005175112496350981, 1.0143693459533307, 0.01019606082441424, -1.2175020088525412], [0.004140089997080785, -0.9628767409039909, 0.008156848659531393, -2.341468155207324], [0.0033120719976646278, -2.934178013276045, 0.006525478927625114, -1.4842394356460726], [0.0026496575981317023, -2.0294468749516152, 0.0052203831421000916, 0.37678138696600394], [0.002119726078505362, 0.86114884561977, 0.004176306513680074, 2.6194426948175584], [0.0016957808628042898, 1.643365860346584, 0.003341045210944059, 1.9189046049292955], [0.001356624690243432, 1.3818003795426417, 0.0026728361687552472, -1.1594210050974636], [0.0010852997521947456, 0.7865243313797355, 0.002138268935004198, -1.5551132507867513], [0.0008682398017557966, -0.5598478634871202, 0.0017106151480033582, -1.0931903146477737], [0.0006945918414046373, -1.390738924265958, 0.0013684921184026868, -0.41093251067564096], [0.0005556734731237098, -1.1125911394127665, 0.0010947936947221495, -0.3287460085405128], [0.0004445387784989679, -0.10637686540527011, 0.0008758349557777197, -1.6064093188087694], [0.00035563102279917436, 0.6550319755094847, 0.0007006679646221758, -4.820144154222213], [0.0002845048182393395, 0.9766114483066903, 0.0005605343716977407, -5.047418769828868], [0.0002276038545914716, 0.3544835026179309, 0.0004484274973581926, 1.540140673673916], [0.0001820830836731773, -0.01475011525631404, 0.0003587419978865541, 2.419065486532167], [0.00014566646693854187, -0.05589088530392818, 0.0002869935983092433, 4.1383009079148865], [0.0001165331735508335, -0.38964126138274824, 0.00022959487864739463, 3.6825881013370396], [9.32265388406668e-05, -0.4950704731071877, 0.0001836759029179157, 1.03510283067087], [7.458123107253345e-05, -0.11738294652690334, 0.00014694072233433257, -0.27907304685896084], [5.966498485802676e-05, 0.004541008782190856, 0.00011755257786746605, -3.531064258574944], [4.773198788642141e-05, 0.17973836692176995, 9.404206229397284e-05, -4.812612076057387], [3.818559030913713e-05, 0.15895794558313955, 7.523364983517828e-05, -4.298840592430955], [3.0548472247309705e-05, -0.004952493919261232, 6.0186919868142624e-05, -2.086671506825309], [2.4438777797847764e-05, -0.047348982976983416, 4.8149535894514104e-05, -5.64150279855874], [1.955102223827821e-05, -0.19802042613288712, 3.8519628715611286e-05, -1.5744327596602754], [1.564081779062257e-05, -0.5386383683421324, 3.081570297248903e-05, 4.200266320434029], [1.2512654232498056e-05, -0.3305272034003807, 2.465256237799123e-05, 4.45434739584695], [1.0010123385998446e-05, 0.12382972306410148, 1.9722049902392984e-05, 7.062655310008487], [8.008098708798758e-06, 0.24263087026836766, 1.5777639921914386e-05, 2.8116480241957267], [6.406478967039007e-06, 0.451452010208211, 1.262211193753151e-05, -3.048041514395721], [5.125183173631206e-06, 0.3886670264981717, 1.0097689550025208e-05, -3.120912793350942], [4.100146538904965e-06, 0.13672808060867903, 8.078151640020166e-06, -2.1724218709045378], [3.2801172311239723e-06, -0.20491537347613142, 6.462521312016133e-06, -0.4109349570726868], [2.624093784899178e-06, -0.24732927541032745, 5.170017049612907e-06, 3.0227260905939186], [2.0992750279193426e-06, -0.15331175328917634, 4.136013639690326e-06, 1.4755626520247012], [1.6794200223354741e-06, -0.030748781335639123, 3.308810911752261e-06, 0.9530773367549026], [1.3435360178683795e-06, 0.03937164326578209, 2.647048729401809e-06, -0.8038730697254141], [1.0748288142947037e-06, 0.21449040152798537, 2.1176389835214474e-06, -2.6025083435679397], [8.59863051435763e-07, 0.1696209633958582, 1.694111186817158e-06, -2.299960773623975], [6.878904411486104e-07, -0.033180467171007505, 1.3552889494537265e-06, -0.7076250380119931], [5.503123529188883e-07, -0.17136187730759486, 1.0842311595629813e-06, 0.2978743798649163]], "position10": [[0.09441047964352006, -57.125267087095736, 0.12780216157136634, -10.823743006430576], [0.25, -52.832404358694305, 0.25, -9.866132020371943], [0.25, -45.15151807269566, 0.25, -9.75184624384595], [0.25, -29.52839859254511, 0.25, -11.171746881388636], [0.25, -11.584881484120288, 0.25, -12.40491168126792], [0.25, -9.20487949444587, 0.25, -12.972847562972524], [0.25, -17.459677376759483, 0.25, -12.527767548932822], [0.25, -24.89916744438264, 0.25, -11.928227083845547], [0.25, -30.20743190803882, 0.25, -11.81223656347425], [0.25, -32.537534403052256, 0.25, -11.773148884668807], [0.25, -29.875270517077666, 0.25, -11.951077686199639], [0.25, -24.29933983474402, 0.25, -12.742317726592487], [0.25, -18.95595928655306, 0.25, -13.464126544830052], [0.25, -14.489060175805228, 0.25, -13.908999129087908], [0.25, -14.749579698349052, 0.25, -13.905740287812215], [0.25, -15.86547951158262, 0.25, -13.728018496867946], [0.25, -17.98026092958339, 0.25, -13.17144073472286], [0.25, -19.91781530722485, 0.25, -12.872127604313453], [0.25, -20.761687040310278, 0.25, -12.807699849479869], [0.25, -20.240262605728944, 0.25, -13.094281144282986], [0.25, -18.573339549416293, 0.25, -13.603852772941883], [0.25, -17.15350858758216, 0.25, -13.860428939133342], [0.25, -16.486489334024828, 0.25, -13.743896737135037], [0.25, -18.48626017445975, 0.25, -13.360022453705378], [0.25, -20.060478110103276, 0.25, -13.064778740025055], [0.25, -20.439508304750834, 0.25, -13.009055825938526], [0.25, -19.67925301059013, 0.25, -13.17544909533191], [0.25, -18.48480874446998, 0.25, -13.406171291522881], [0.25, -17.528937961672575, 0.25, -13.590634751171793], [0.25, -17.162772110837984, 0.25, -13.622694772520813], [0.25, -17.516998200321808, 0.25, -13.527071068759955], [0.25, -18.28280686871902, 0.25, -13.411775483348203], [0.25, -18.927045749116527, 0.25, -13.30205557439105], [0.25, -19.110115110023184, 0.25, -13.29679789565048], [0.25, -18.872536886134956, 0.25, -13.341879867497326], [0.25, -18.61564129102127, 0.25, -13.422176016606628], [0.25, -18.31046184088505, 0.25, -13.470165617420506], [0.25, -18.127376317580683, 0.25, -13.560292353851036], [0.25, -18.36440493127678, 0.25, -13.513795416595242], [0.25, -18.554027822233657, 0.25, -13.476597866790607], [0.25, -18.54349466980774, 0.25, -13.454117239383843], [0.25, -18.393621064017843, 0.25, -13.46177691932985], [0.25, -18.249980823458724, 0.25, -13.500167478062721], [0.25, -18.15540924785048, 0.25, -13.539345907601165], [0.25, -18.24802581354334, 0.25, -13.556456369087318], [0.25, -18.396152701429276, 0.25, -13.524254528986846], [0.25, -18.501207919337833, 0.25, -13.454485945082608], [0.25, -18.5044960680684, 0.25, -13.399341462990787], [0.25, -18.335999245126622, 0.25, -13.374715445459618], [0.25, -18.207767554859604, 0.25, -13.447342053098836], [0.25, -18.25554862844396, 0.25, -13.584948751592352], [0.25, -18.40892375225421, 0.25, -13.648354794771262], [0.25, -18.500711008246817, 0.25, -13.619016224550514], [0.25, -18.488028128076042, 0.25, -13.484559840407687], [0.25, -18.355429297169266, 0.25, -13.407591159580203], [0.25, -18.249566019781298, 0.25, -13.42022779656191], [0.25, -18.266713734520806, 0.25, -13.445776666344818], [0.25, -18.374562260957482, 0.25, -13.502524930870178], [0.25, -18.44802407588319, 0.25, -13.53093882402302], [0.25, -18.453895299303475, 0.25, -13.531942861695143]], "velocity10": [[0.5803313514679765, 0.1845717366096261, 0.6155021170585407, 0.8869550884686104], [0.47656065993619534, 4.292862728401435, 0.4767681639697346, 0.9576109860586322], [0.2833509147034206, 7.680886285998644, 0.27219018324875444, 0.11428577652599226], [0.20131885264334798, 15.623119480150548, 0.19050374328312847, -1.419900637542686], [0.1610550821146784, 17.94351710842482, 0.15240299462650278, -1.2331647998792847], [0.12884406569174273, 2.380001989674418, 0.12192239570120222, -0.5679358817046025], [0.10307525255339418, -8.254797882313614, 0.09753791656096178, 0.4450800140397021], [0.08246020204271536, -7.439490067623157, 0.07803033324876943, 0.5995404650872744], [0.06596816163417228, -5.3082644636561795, 0.062424266599015545, 0.11599052037129703], [0.05277452930733783, -2.330102495013433, 0.04993941327921244, 0.03908767880544425], [0.04221962344587027, 2.6622638859745873, 0.03995153062336995, -0.17792880153083215], [0.03377569875669622, 5.575930682333644, 0.03196122449869596, -0.7912400403928485], [0.02702055900535698, 5.34338054819096, 0.02556897959895677, -0.7218088182375645], [0.021616447204285585, 4.466899110747833, 0.02045518367916542, -0.4448725842578567], [0.01729315776342847, -0.26051952254382327, 0.016364146943332335, 0.0032588412756926477], [0.013834526210742777, -1.1158998132335687, 0.013091317554665869, 0.17772179094426827], [0.011067620968594222, -2.114781418000771, 0.010473054043732695, 0.5565777621450849], [0.008854096774875378, -1.937554377641459, 0.008378443234986157, 0.2993131304094069], [0.007083277419900303, -0.8438717330854274, 0.006702754587988926, 0.06442775483358482], [0.0056666219359202425, 0.5214244345813349, 0.005362203670391141, -0.2865812948031162], [0.004533297548736194, 1.6669230563126498, 0.004289762936312913, -0.5095716286588974], [0.0036266380389889555, 1.4198309618341345, 0.0034318103490503307, -0.2565761661914604], [0.0029013104311911646, 0.6670192535573309, 0.0027454482792402648, 0.11653220199830581], [0.0023210483449529317, -1.9997708404349246, 0.002196358623392212, 0.3838742834296597], [0.0018568386759623455, -1.5742179356435235, 0.0017570868987137696, 0.2952437136803224], [0.0014854709407698765, -0.37903019464755805, 0.0014056695189710157, 0.055722914086529074], [0.0011883767526159013, 0.7602552941607053, 0.0011245356151768126, -0.1663932693933837], [0.0009507014020927211, 1.1944442661201493, 0.0008996284921414501, -0.23072219619097187], [0.0007605611216741769, 0.9558707827974043, 0.0007197027937131601, -0.18446345964891203], [0.0006084488973393415, 0.3661658508345922, 0.0005757622349705281, -0.03206002134902032], [0.00048675911787147324, -0.35422608948382434, 0.0004606097879764225, 0.09562370376085788], [0.0003894072942971786, -0.7658086683972114, 0.000368487830381138, 0.11529558541175253], [0.0003115258354377429, -0.6442388803975059, 0.00029479026430491044, 0.10971990895715325], [0.00024922066835019434, -0.18306936090665665, 0.00023583221144392837, 0.005257678740569656], [0.00019937653468015548, 0.23757822388822702, 0.0001886657691551427, -0.045081971846845634], [0.00015950122774412438, 0.2568955951136851, 0.00015093261532411417, -0.0802961491093014], [0.00012760098219529952, 0.3051794501362184, 0.00012074609225929134, -0.04798960081387838], [0.00010208078575623963, 0.18308552330436806, 9.659687380743308e-05, -0.0901267364305304], [8.16646286049917e-05, -0.23702861369609685, 7.727749904594647e-05, 0.04649693725579335], [6.533170288399336e-05, -0.18962289095687748, 6.182199923675717e-05, 0.03719754980463468], [5.226536230719469e-05, 0.010533152425917486, 4.945759938940574e-05, 0.022480627406765027], [4.181228984575575e-05, 0.14987360578989514, 3.9566079511524596e-05, -0.007659679946007105], [3.3449831876604607e-05, 0.14364024055912034, 3.165286360921968e-05, -0.03839055873287074], [2.6759865501283685e-05, 0.09457157560824642, 2.5322290887375747e-05, -0.03917842953844337], [2.140789240102695e-05, -0.09261656569286006, 2.02578327099006e-05, -0.01711046148615231], [1.712631392082156e-05, -0.1481268878859352, 1.6206266167920478e-05, 0.032201840100471], [1.3701051136657249e-05, -0.10505521790855818, 1.2965012934336384e-05, 0.06976858390423887], [1.09608409093258e-05, -0.0032881487305648077, 1.0372010347469108e-05, 0.0551444820918211], [8.76867272746064e-06, 0.16849682294177754, 8.297608277975287e-06, 0.024626017531169157], [7.014938181968512e-06, 0.12823169026701664, 6.63808662238023e-06, -0.07262660763921869], [5.6119505455748096e-06, -0.04778107358435839, 5.310469297904184e-06, -0.13760669849351473], [4.489560436459848e-06, -0.15337512381024787, 4.248375438323347e-06, -0.06340604317891069], [3.591648349167878e-06, -0.09178725599260783, 3.3987003506586778e-06, 0.029338570220747887], [2.8733186793343025e-06, 0.01268288017077493, 2.7189602805269422e-06, 0.1344563841428255], [2.298654943467442e-06, 0.13259883090677568, 2.1751682244215538e-06, 0.07696868082748398], [1.8389239547739539e-06, 0.10586327738796841, 1.7401345795372432e-06, -0.012636636981706244], [1.471139163819163e-06, -0.017147714739508636, 1.3921076636297945e-06, -0.025548869782908108], [1.1769113310553306e-06, -0.10784852643667642, 1.1136861309038357e-06, -0.05674826452536107], [9.415290648442645e-07, -0.0734618149257061, 8.909489047230686e-07, -0.0284138931528416], [7.532232518754116e-07, -0.005871223420285766, 7.127591237784549e-07, -0.001004037672123753]], "position11": [[0.07505265289850327, -60.35581211215495, 0.19831830825690352, -58.772392264659935], [0.25, -61.64872091927908, 0.25, -60.708276632380006], [0.25, -62.68304796497838, 0.25, -62.25698412655606], [0.25, -60.57913847821854, 0.25, -68.06847870251316], [0.25, -47.35894447334308, 0.25, -72.73424703983827], [0.25, -28.03048637444808, 0.25, -80.61789130294355], [0.25, -12.54885595820248, 0.25, -91.13984746255842], [0.25, -1.8698357892754416, 0.25, -98.68861405137802], [0.25, -2.85831872154271, 0.25, -99.57763336639913], [0.25, -8.347990066911347, 0.25, -85.0472253634245], [0.25, -25.602043449452637, 0.25, -69.94667341283932], [0.25, -38.61890085197004, 0.25, -58.460906251842076], [0.25, -43.116045566144265, 0.25, -69.333162638768], [0.25, -32.66940209764112, 0.25, -81.68903380212367], [0.25, -16.610983115268166, 0.25, -90.8522290781601], [0.25, -9.403010817309692, 0.25, -92.2445646935993], [0.25, -14.86777397235091, 0.25, -78.53577550737737], [0.25, -26.06738622043538, 0.25, -64.64820800469], [0.25, -33.329732258456644, 0.25, -57.24016026357138], [0.25, -33.26779255580021, 0.25, -62.55395656585388], [0.25, -25.502577085721835, 0.25, -81.95027010976139], [0.25, -17.721913202256033, 0.25, -96.63812755680642], [0.25, -12.046632894796986, 0.25, -100.0], [0.25, -12.743869834440808, 0.25, -93.41599590362983], [0.25, -22.875338655199982, 0.25, -85.60674873336731], [0.25, -30.939712183137708, 0.25, -81.77697254084298], [0.25, -35.480989929289926, 0.25, -82.1640800760794], [0.25, -29.028089776804833, 0.25, -82.40523874336806], [0.25, -17.743998545546326, 0.25, -84.43534393258618], [0.25, -10.573812419594777, 0.25, -87.49779744613033], [0.25, -14.377233473746914, 0.25, -90.73660555096356], [0.25, -19.605773870803183, 0.25, -91.02202358674617], [0.25, -24.60855841292955, 0.25, -88.81369245650299], [0.25, -27.424788397503605, 0.25, -86.10977736586831], [0.25, -27.51730709061901, 0.25, -84.16864690545155], [0.25, -23.96105283213537, 0.25, -82.3863201058542], [0.25, -20.21354144817789, 0.25, -81.2165357221621], [0.25, -19.061311273182447, 0.25, -81.59522823059152], [0.25, -20.913238792078502, 0.25, -83.89321886921948], [0.25, -23.682515748189157, 0.25, -85.42253080199875], [0.25, -25.26256370730269, 0.25, -88.64166702234101], [0.25, -25.164893768445832, 0.25, -90.89715727874027], [0.25, -24.026989319640144, 0.25, -95.06874716588183], [0.25, -22.471128502840443, 0.25, -98.1532402561412], [0.25, -21.508385648152412, 0.25, -94.41525427649485], [0.25, -22.058496452192482, 0.25, -88.97390236705448], [0.25, -23.02034221452357, 0.25, -84.93228742124874], [0.25, -23.67946556931505, 0.25, -80.41264096001666], [0.25, -23.139508526657945, 0.25, -78.32737516892152], [0.25, -22.5006767437724, 0.25, -82.05551125822468], [0.25, -21.860455029921358, 0.25, -84.09253284843354], [0.25, -21.639846437857052, 0.25, -84.38585444461776], [0.25, -21.912928968861742, 0.25, -81.10772138290167], [0.25, -22.545080490819554, 0.25, -78.63277347554265], [0.25, -23.040761569284676, 0.25, -78.82972985784686], [0.25, -22.858863536792754, 0.25, -80.82472444825898], [0.25, -22.26590814529856, 0.25, -82.86464842188141], [0.25, -21.722051023064843, 0.25, -83.89193490533748], [0.25, -21.637000451611502, 0.25, -83.07320140569148], [0.25, -22.166592730240367, 0.25, -81.83351267198826]], "velocity11": [[0.5167892778204419, 0.6261436691264234, 0.5050591175564612, 0.9096625765865544], [0.43451985224897555, -1.2929088071241286, 0.405268980855396, -1.9358843677200737], [0.34761588179918046, -1.034327045699303, 0.3242151846843168, -1.548707494176059], [0.2780927054393444, 2.1039094867598376, 0.2593721477474535, -5.811494575957093], [0.22247416435147552, 13.220194004875461, 0.2074977181979628, -4.665768337325105], [0.17797933148118042, 19.328458098895, 0.16599817455837027, -7.883644263105277], [0.14238346518494435, 15.4816304162456, 0.13279853964669622, -10.521956159614868], [0.11390677214795548, 10.679020168927039, 0.10623883171735699, -7.548766588819601], [0.0911254177183644, -0.9884829322672686, 0.0849910653738856, -0.889019315021107], [0.07290033417469152, -5.489671345368636, 0.06799285229910848, 14.530408002974632], [0.05832026733975322, -17.25405338254129, 0.05439428183928679, 15.100551950585187], [0.046656213871802577, -13.016857402517399, 0.043515425471429434, 11.485767160997241], [0.03732497109744206, -4.497144714174227, 0.03481234037714355, -10.872256386925924], [0.02985997687795365, 10.446643468503146, 0.027849872301714842, -12.355871163355678], [0.02388798150236292, 16.058418982372952, 0.022279897841371875, -9.163195276036426], [0.01911038520189034, 7.207972297958475, 0.0178239182730975, -1.3923356154392126], [0.015288308161512271, -5.4647631550412195, 0.014259134618478001, 13.708789186221939], [0.012230646529209818, -11.199612248084472, 0.011407307694782402, 13.88756750268736], [0.009784517223367855, -7.262346038021264, 0.009125846155825922, 7.408047741118621], [0.007827613778694285, 0.061939702656429896, 0.007300676924660738, -5.313796302282494], [0.006262091022955428, 7.7652154700783775, 0.00584054153972859, -19.396313543907503], [0.005009672818364343, 7.7806638834658015, 0.0046724332317828726, -14.687857447045037], [0.004007738254691475, 5.675280307459048, 0.0037379465854262984, -9.334907352867129], [0.00320619060375318, -0.6972369396438234, 0.002990357268341039, 6.58400409637016], [0.0025649524830025443, -10.131468820759174, 0.0023922858146728314, 7.8092471702625295], [0.0020519619864020357, -8.064373527937727, 0.0019138286517382651, 3.8297761925243297], [0.0016415695891216287, -4.5412777461522165, 0.0015310629213906122, -0.3871075352364235], [0.001313255671297303, 6.452900152485091, 0.0012248503371124898, -0.2411586672886588], [0.0010506045370378425, 11.28409123125851, 0.000979880269689992, -2.0301051892181254], [0.0008404836296302741, 7.170186125951549, 0.0007839042157519936, -3.0624535135441615], [0.0006723869037042193, -3.8034210541521367, 0.0006271233726015949, -3.2388081048332253], [0.0005379095229633754, -5.228540397056269, 0.0005016986980812759, -0.2854180357826109], [0.0004303276183707004, -5.002784542126367, 0.00040135895846502077, 2.2083311302431774], [0.00034426209469656034, -2.816229984574053, 0.0003210871667720166, 2.703915090634683], [0.0002754096757572483, -0.09251869311540542, 0.0002568697334176133, 1.941130460416758], [0.00022032774060579865, 3.5562542584836407, 0.00020549578673409067, 1.7823267995973615], [0.00017626219248463893, 3.74751138395748, 0.00016439662938727255, 1.1697843836920847], [0.00014100975398771115, 1.152230174995442, 0.00013151730350981805, -0.3786925084294027], [0.00011280780319016892, -1.8519275188960562, 0.00010521384280785444, -2.297990638627958], [9.024624255213515e-05, -2.7692769561106547, 8.417107424628356e-05, -1.5293119327792613], [7.219699404170812e-05, -1.5800479591135328, 6.733685939702686e-05, -3.219136220342271], [5.77575952333665e-05, 0.09766993885685532, 5.386948751762149e-05, -2.2554902563992503], [4.62060761866932e-05, 1.1379044488056875, 4.30955900140972e-05, -4.171589887141572], [3.696486094935457e-05, 1.5558608167997, 3.447647201127776e-05, -3.08449309025937], [2.9571888759483657e-05, 0.9627428546880312, 2.7581177609022208e-05, 3.7379859796463584], [2.3657511007586927e-05, -0.5501108040400716, 2.2064942087217767e-05, 5.441351909440376], [1.8926008806069543e-05, -0.9618457623310884, 1.7651953669774214e-05, 4.041614945805731], [1.5140807044855634e-05, -0.6591233547914803, 1.4121562935819373e-05, 4.519646461232091], [1.2112645635884508e-05, 0.5399570426571036, 1.12972503486555e-05, 2.0852657910951358], [9.690116508707606e-06, 0.6388317828855452, 9.0378002789244e-06, -3.7281360893031645], [7.752093206966086e-06, 0.6402217138510393, 7.2302402231395205e-06, -2.0370215902088455], [6.201674565572869e-06, 0.22060859206430627, 5.784192178511617e-06, -0.29332159618422987], [4.961339652458295e-06, -0.2730825310046884, 4.627353742809294e-06, 3.2781330617160895], [3.969071721966637e-06, -0.6321515219578124, 3.7018829942474357e-06, 2.4749479073590304], [3.1752573775733094e-06, -0.4956810784651226, 2.9615063953979487e-06, -0.19695638230421364], [2.5402059020586476e-06, 0.1818980324919241, 2.369205116318359e-06, -1.9949945904121154], [2.032164721646918e-06, 0.592955391494193, 1.8953640930546874e-06, -2.0399239736224413], [1.6257317773175346e-06, 0.543857122233716, 1.51629127444375e-06, -1.027286483456065], [1.3005854218540278e-06, 0.08505057145333891, 1.2130330195550002e-06, 0.8187334996460042], [1.0404683374832222e-06, -0.5295922786288634, 9.704264156440003e-07, 1.2396887337032116]], "position12": [[0.04621688749772809, -15.975268391160952, 0.14231784992532212, -93.99497944491803], [0.25, -22.526134447487113, 0.25, -93.81284289200184], [0.25, -24.3670153393603, 0.25, -88.55333257425131], [0.25, -25.83972005285885, 0.25, -84.34572432005089], [0.25, -26.59247072900349, 0.25, -81.69646023691813], [0.25, -24.617905797757498, 0.25, -80.64902418882947], [0.25, -22.833431382757976, 0.25, -87.7956072187156], [0.25, -20.936131143891306, 0.25, -91.83660085101272], [0.25, -19.738839122635206, 0.25, -89.15471179862352], [0.25, -19.333200192064712, 0.25, -85.99310806000005], [0.25, -21.558247557982074, 0.25, -86.78440308518022], [0.25, -23.558573001197015, 0.25, -90.08322730552898], [0.25, -24.116966305505425, 0.25, -91.58293192950909], [0.25, -23.93955127724921, 0.25, -91.28607605527341], [0.25, -22.92612315870236, 0.25, -90.42767440502637], [0.25, -22.01794630973366, 0.25, -89.92326812672472], [0.25, -21.929249820627952, 0.25, -90.0819893847328], [0.25, -22.42155894819067, 0.25, -90.82531523303567], [0.25, -22.857658477659278, 0.25, -91.42439764071338], [0.25, -23.17674572597642, 0.25, -91.88763115563192], [0.25, -23.18398814946477, 0.25, -91.8086803275055], [0.25, -22.970888830866294, 0.25, -91.53637359755515], [0.25, -22.77856359070915, 0.25, -91.16075413267882], [0.25, -22.57977197348606, 0.25, -90.83402313582422], [0.25, -22.420738679707586, 0.25, -90.57263833834055], [0.25, -22.319497726294127, 0.25, -90.46190471838365], [0.25, -22.44695322762402, 0.25, -90.55532270148221], [0.25, -22.65286800140248, 0.25, -90.859412024883], [0.25, -22.806170839593474, 0.25, -91.09676809834117], [0.25, -22.869274306060248, 0.25, -91.22739816021448], [0.25, -22.916280287708226, 0.25, -91.24324857972606], [0.25, -22.561480170846043, 0.25, -91.17574836032306], [0.25, -22.2776400773563, 0.25, -91.12174818480067], [0.25, -22.15464258678255, 0.25, -91.09396219087297], [0.25, -22.555094862024944, 0.25, -94.76273780709386], [0.25, -22.9724148524782, 0.25, -97.54507591796732], [0.25, -23.022388278460227, 0.25, -96.99722189173652], [0.25, -22.93754192874532, 0.25, -96.25002925433338], [0.25, -22.847260954025025, 0.25, -94.72567561448787], [0.25, -22.71327906621374, 0.25, -92.0367308763615], [0.25, -22.64327508549856, 0.25, -92.27586934278648], [0.25, -22.65684387732508, 0.25, -92.64868670807763], [0.25, -22.67824454179771, 0.25, -93.04356241557619], [0.25, -22.6881546535736, 0.25, -94.75382445449074], [0.25, -22.692482107484057, 0.25, -95.75556079783522], [0.25, -22.69269251621414, 0.25, -95.00383051577897], [0.25, -22.681708518272867, 0.25, -94.69784637780089], [0.25, -22.65384296933879, 0.25, -94.84647471507536], [0.25, -22.64232113994032, 0.25, -95.24074317237793], [0.25, -22.759830774384383, 0.25, -94.31796936845952], [0.25, -22.81913691281672, 0.25, -92.23628266139708], [0.25, -22.871643081452643, 0.25, -93.18453528298487], [0.25, -22.773280134617284, 0.25, -95.25341674594571], [0.25, -22.69490268623472, 0.25, -97.04255833522824], [0.25, -22.709862293058215, 0.25, -98.09287675120378], [0.25, -22.882933481329893, 0.25, -98.27645333645923], [0.25, -22.99650290391697, 0.25, -96.72043512496178], [0.25, -22.97871631952383, 0.25, -95.90696329634856], [0.25, -22.918371979631726, 0.25, -95.35186001104506], [0.25, -22.83679722554211, 0.25, -95.0312235115546]], "velocity12": [[0.4133046555645703, 0.535468716291723, 0.3426431255645266, 0.1295767771432601], [0.3399665669665133, -6.550866056326162, 0.30451696361952696, 0.1821365529161974], [0.1721626148951187, -1.8408808918731885, 0.24288703667992617, 5.259510317750531], [0.13773009191609495, -1.472704713498551, 0.19430962934394094, 4.207608254200426], [0.11018407353287596, -0.7527506761446386, 0.15544770347515277, 2.649264083132759], [0.08814725882630077, 1.9745649312459916, 0.12435816278012223, 1.0474360480886609], [0.07051780706104062, 1.7844744149995215, 0.09948653022409779, -7.146583029886136], [0.056414245648832496, 1.89730023886667, 0.07958922417927823, -4.040993632297113], [0.045131396519066, 1.1972920212560998, 0.06367137934342258, 2.6818890523891916], [0.0361051172152528, 0.4056389305704937, 0.050937103474738066, 3.1616037386234725], [0.028884093772202243, -2.225047365917362, 0.04074968277979046, -0.7912950251801685], [0.023107275017761796, -2.0003254432149413, 0.03259974622383237, -3.2988242203487697], [0.018485820014209436, -0.5583933043084113, 0.026079796979065897, -1.4997046239801022], [0.01478865601136755, 0.17741502825621716, 0.02086383758325272, 0.29685587423567944], [0.011830924809094041, 1.0134281185468483, 0.016691070066602177, 0.8584016502470474], [0.009464739847275234, 0.9081768489687009, 0.013352856053281743, 0.5044062783016495], [0.007571791877820188, 0.08869648910570821, 0.010682284842625395, -0.1587212580080658], [0.006057433502256151, -0.4923091275627148, 0.008545827874100317, -0.7433258483028715], [0.004845946801804921, -0.43609952946861114, 0.006836662299280254, -0.5990824076777151], [0.003876757441443937, -0.3190872483171416, 0.005469329839424203, -0.4632335149185441], [0.00310140595315515, -0.00724242348835101, 0.004375463871539363, 0.07895082812642967], [0.00248112476252412, 0.21309931859847794, 0.0035003710972314906, 0.27230672995034594], [0.001984899810019296, 0.19232524015714123, 0.0028002968777851925, 0.37561946487633185], [0.0015879198480154369, 0.1987916172230919, 0.002240237502228154, 0.3267309968545868], [0.0012703358784123496, 0.15903329377847353, 0.0017921900017825233, 0.26138479748366944], [0.0010162687027298798, 0.10124095341346076, 0.0014337520014260188, 0.11073361995690505], [0.0008130149621839039, -0.12745550132989308, 0.001147001601140815, -0.09341798309856579], [0.0006504119697471231, -0.20591477377846057, 0.0009176012809126521, -0.3040893234007916], [0.0005203295757976985, -0.1533028381909908, 0.0007340810247301217, -0.2373560734581746], [0.0004162636606381588, -0.0631034664667737, 0.0005872648197840975, -0.13063006187330026], [0.00033301092851052705, -0.04700598164797598, 0.000469811855827278, -0.015850419511583454], [0.00026640874280842164, 0.3548001168621815, 0.00037584948466182243, 0.06750021940299454], [0.00021312699424673733, 0.2838400934897452, 0.00030067958772945797, 0.05400017552239564], [0.00017050159539738988, 0.12299749057374842, 0.00024054367018356638, 0.02778599392769949], [0.0001364012763179119, -0.4004522752423953, 0.0001924349361468531, -3.6687756162208878], [0.00010912102105432953, -0.4173199904532546, 0.0001539479489174825, -2.782338110873467], [8.729681684346364e-05, -0.04997342598202873, 0.000123158359133986, 0.5478540262308145], [6.98374534747709e-05, 0.08484634971490707, 9.852668730718881e-05, 0.7471926374031315], [5.586996277981673e-05, 0.09028097472029441, 7.882134984575105e-05, 1.524353639845509], [4.4695970223853384e-05, 0.13398188781128265, 6.305707987660085e-05, 2.6889447381263656], [3.575677617908271e-05, 0.07000398071518245, 5.044566390128068e-05, -0.23913846642497738], [2.860542094326617e-05, -0.01356879182652114, 4.0356531121024546e-05, -0.3728173652911573], [2.2884336754612937e-05, -0.021400664472629505, 3.228522489681964e-05, -0.3948757074985569], [1.8307469403690352e-05, -0.009910111775890868, 2.5828179917455714e-05, -1.7102620389145513], [1.4645975522952282e-05, -0.004327453910456323, 2.0662543933964574e-05, -1.0017363433444761], [1.1716780418361825e-05, -0.0002104087300829824, 1.653003514717166e-05, 0.7517302820562375], [9.373424334689461e-06, 0.010983997941272663, 1.322402811773733e-05, 0.3059841379780843], [7.49873946775157e-06, 0.027865548934076733, 1.0579222494189864e-05, -0.148628337274471], [5.9989915742012565e-06, 0.01152182939846918, 8.463377995351892e-06, -0.39426845730257], [4.799193259361005e-06, -0.11750963444406182, 6.770702396281514e-06, 0.922773803918421], [3.839354607488804e-06, -0.059306138432338056, 5.416561917025212e-06, 2.081686707062425], [3.0714836859910435e-06, -0.052506168635921044, 4.33324953362017e-06, -0.9482526215877818], [2.457186948792835e-06, 0.09836294683535701, 3.466599626896136e-06, -2.068881462960844], [1.9657495590342684e-06, 0.07837744838256583, 2.7732797015169088e-06, -1.789141589282519], [1.5725996472274149e-06, -0.014959606823496868, 2.218623761213527e-06, -1.05031841597554], [1.258079717781932e-06, -0.1730711882716784, 1.7748990089708219e-06, -0.18357658525545437], [1.0064637742255457e-06, -0.11356942258707509, 1.4199192071766577e-06, 1.5560182114974463], [8.051710193804366e-07, 0.017786584393141, 1.1359353657413263e-06, 0.813471828613221], [6.441368155043494e-07, 0.06034433989210325, 9.087482925930611e-07, 0.5551032853035069], [5.153094524034795e-07, 0.08157475408961387, 7.269986340744489e-07, 0.3206364994904557]], "position13": [[0.2472292435490503, -77.12176667980347, 0.1536754282450424, -63.19733191645406], [0.25, -76.05105769174466, 0.25, -66.2223339123952], [0.25, -67.95756181450362, 0.25, -65.23844541193995], [0.25, -58.78882948580986, 0.25, -64.0353692366265], [0.25, -47.16140486423551, 0.25, -64.12756182236633], [0.25, -37.85739850353528, 0.25, -71.80544623967278], [0.25, -27.217852419198262, 0.25, -80.8805623947566], [0.25, -15.673507384962644, 0.25, -88.09808078552734], [0.25, -9.809319447950692, 0.25, -88.92386974716578], [0.25, -17.579058254148777, 0.25, -80.0576360874815], [0.25, -28.826024354152445, 0.25, -76.22188999734159], [0.25, -35.42709366259403, 0.25, -75.31327908699285], [0.25, -31.982839560929378, 0.25, -78.44962252967417], [0.25, -22.874504551563017, 0.25, -83.61761136963804], [0.25, -15.45399830176358, 0.25, -87.83136569996032], [0.25, -13.808068336676095, 0.25, -91.19222798456813], [0.25, -18.238812363615008, 0.25, -90.16485786396956], [0.25, -25.920832786576128, 0.25, -86.04400762523893], [0.25, -29.937722549604267, 0.25, -84.61898258087824], [0.25, -25.730098306119544, 0.25, -82.29639598144611], [0.25, -21.815703835023626, 0.25, -79.88120338831592], [0.25, -19.494789537065405, 0.25, -81.8730546876814], [0.25, -20.0513226315524, 0.25, -83.28675179091637], [0.25, -21.89863076172092, 0.25, -84.4420379340039], [0.25, -24.087081040597727, 0.25, -85.80414204237245], [0.25, -24.80397296026839, 0.25, -88.46066128603113], [0.25, -23.673146395921975, 0.25, -89.01379439501339], [0.25, -22.45766788510566, 0.25, -88.67820838157591], [0.25, -21.55199651747011, 0.25, -88.95582991478541], [0.25, -21.804252840459473, 0.25, -89.74835927916361], [0.25, -22.21863956618136, 0.25, -90.87052341873083], [0.25, -22.82142205604552, 0.25, -90.6439704551377], [0.25, -23.098452883714884, 0.25, -90.03930251430076], [0.25, -23.271380216111687, 0.25, -90.24960750779196], [0.25, -22.924453632851623, 0.25, -90.70948136993273], [0.25, -22.527164428988407, 0.25, -93.84861201956834], [0.25, -22.33141023884719, 0.25, -96.07888149224068], [0.25, -22.532274973042092, 0.25, -94.63730139484778], [0.25, -22.731335231131293, 0.25, -92.4903471973409], [0.25, -22.786405704787807, 0.25, -91.26760906726783], [0.25, -22.634598550427462, 0.25, -92.03242000540857], [0.25, -22.611859144019693, 0.25, -95.22538263934413], [0.25, -22.699658653154767, 0.25, -96.82812920647676], [0.25, -22.74686199767434, 0.25, -97.21135950307873], [0.25, -22.78092086642232, 0.25, -97.09066709658151], [0.25, -22.756295486456256, 0.25, -94.26387702949897], [0.25, -22.75469351318795, 0.25, -92.19054254492379], [0.25, -22.782370472618577, 0.25, -91.89151131590518], [0.25, -22.82518093742654, 0.25, -94.42686227269625], [0.25, -22.844244373125555, 0.25, -97.76247394559324], [0.25, -22.830007134454732, 0.25, -99.9149015030458], [0.25, -22.785035320013193, 0.25, -100.0], [0.25, -22.75681739499811, 0.25, -96.13993605901607], [0.25, -22.776813287231455, 0.25, -92.78209091585747], [0.25, -22.81605538722879, 0.25, -92.77754106549054], [0.25, -22.83195888355388, 0.25, -95.68173194132801], [0.25, -22.898083977780725, 0.25, -98.94492613311593], [0.25, -22.930368757968928, 0.25, -99.99394357721641], [0.25, -22.925079794730966, 0.25, -98.76961315180756], [0.25, -22.919070491329503, 0.25, -97.76865168984317]], "velocity13": [[0.6628217513999888, 0.9356700019956495, 0.612729181929054, 0.8427384994497643], [0.5299208526988861, 1.0707089880588123, 0.5262313531864109, -3.0250019959411363], [0.4239366821591089, 8.09349587724104, 0.42098508254912875, 0.9838885004552513], [0.33914934572728717, 9.168732328693759, 0.336788066039303, 1.203076175313457], [0.27131947658182975, 11.627424621574356, 0.2694304528314424, -0.09219258573983113], [0.21705558126546382, 9.304006360700226, 0.21554436226515394, -7.67788441730645], [0.17364446501237107, 10.639546084337017, 0.17243548981212317, -9.075116155083816], [0.13891557200989688, 11.544345034235619, 0.13794839184969854, -7.2175183907707465], [0.11113245760791751, 5.864187937011952, 0.11035871347975884, -0.8257889616384388], [0.08890596608633401, -7.7697388061980845, 0.08828697078380708, 8.866233659684285], [0.07112477286906721, -11.24696610000367, 0.07062957662704566, 3.8357460901399016], [0.05689981829525377, -6.601069308441584, 0.05650366130163653, 0.9086109103487469], [0.04551985463620302, 3.4442541016646553, 0.04520292904130923, -3.136343442681324], [0.03641588370896242, 9.10833500936636, 0.036162343233047387, -5.167988839963873], [0.029132706967169936, 7.4205062497994385, 0.02892987458643791, -4.213754330322273], [0.02330616557373595, 1.645929965087484, 0.023143899669150328, -3.3608622846078244], [0.018644932458988763, -4.430744026938913, 0.018515119735320263, 1.0273701205985688], [0.014915945967191011, -7.682020422961121, 0.014812095788256211, 4.120850238730631], [0.01193275677375281, -4.01688976302814, 0.01184967663060497, 1.4250250443606989], [0.009546205419002248, 4.207624243484721, 0.009479741304483976, 2.3225865994321335], [0.007636964335201799, 3.9143944710959193, 0.007583793043587181, 2.4151925931301923], [0.00610957146816144, 2.320914297958222, 0.006067034434869745, -1.9918512993654767], [0.004887657174529152, -0.5565330944869958, 0.0048536275478957966, -1.413697103234965], [0.003910125739623321, -1.847308130168522, 0.0038829020383166373, -1.1552861430875367], [0.003128100591698657, -2.188450278876807, 0.00310632163065331, -1.3621041083685406], [0.002502480473358926, -0.7168919196706627, 0.002485057304522648, -2.6565192436586793], [0.0020019843786871407, 1.1308265643464157, 0.0019880458436181184, -0.5531331089822666], [0.0016015875029497127, 1.2154785108163144, 0.0015904366748944949, 0.33558601343747974], [0.0012812700023597703, 0.9056713676355511, 0.001272349339915596, -0.2776215332094922], [0.0010250160018878162, -0.2522563229893636, 0.0010178794719324768, -0.7925293643781954], [0.000820012801510253, -0.414386725721888, 0.0008143035775459815, -1.1221641395672228], [0.0006560102412082024, -0.6027824898641629, 0.0006514428620367852, 0.22655296359311608], [0.000524808192966562, -0.2770308276693635, 0.0005211542896294282, 0.6046679408369471], [0.0004198465543732496, -0.17292733239680325, 0.0004169234317035426, -0.21030499349120912], [0.0003358772434985997, 0.3469265832600654, 0.0003335387453628341, -0.4598738621407648], [0.00026870179479887975, 0.3972892038632154, 0.00026683099629026726, -3.139130649635607], [0.0002149614358391038, 0.1957541901412152, 0.00021346479703221382, -2.2302694726723473], [0.00017196914867128305, -0.2008647341949007, 0.00017077183762577105, 1.4415800973929], [0.00013757531893702644, -0.19906025808920152, 0.00013661747010061684, 2.1469541975068793], [0.00011006025514962116, -0.05507047365651263, 0.00010929397608049348, 1.2227381300730635], [8.804820411969693e-05, 0.15180715436034412, 8.743518086439478e-05, -0.7648109381407422], [7.043856329575755e-05, 0.022739406407768933, 6.994814469151582e-05, -3.1929626339355712], [5.635085063660604e-05, -0.08779950913507455, 5.595851575321266e-05, -1.602746567132628], [4.5080680509284837e-05, -0.04720334451957189, 4.476681260257013e-05, -0.38323029660196045], [3.606454440742787e-05, -0.03405886874797982, 3.581345008205611e-05, 0.1206924064972081], [2.8851635525942295e-05, 0.024625379966064218, 2.8650760065644888e-05, 2.8267900670825474], [2.308130842075384e-05, 0.0016019732683091627, 2.292060805251591e-05, 2.073334484575188], [1.8465046736603073e-05, -0.02767695943062878, 1.833648644201273e-05, 0.2990312290186087], [1.477203738928246e-05, -0.042810464807965014, 1.4669189153610186e-05, -2.5353509567910746], [1.1817629911425969e-05, -0.019063435699013788, 1.1735351322888148e-05, -3.335611672896991], [9.454103929140775e-06, 0.014237238670824177, 9.38828105831052e-06, -2.1524275574525538], [7.563283143312621e-06, 0.04497181444153775, 7.510624846648416e-06, -0.25474745289431033], [6.050626514650097e-06, 0.028217925015083287, 6.008499877318733e-06, 3.860063940983938], [4.840501211720078e-06, -0.01999589223334708, 4.806799901854986e-06, 3.3578451431586], [3.872400969376062e-06, -0.03924209999733287, 3.8454399214839895e-06, 0.004549850366923014], [3.09792077550085e-06, -0.015903496325089965, 3.0763519371871917e-06, -2.9041908758374713], [2.47833662040068e-06, -0.06612509422684351, 2.4610815497497537e-06, -3.2631941917879153], [1.982669296320544e-06, -0.03228478018820316, 1.968865239799803e-06, -1.049017444100481], [1.5861354370564353e-06, 0.005288963237963461, 1.5750921918398424e-06, 1.2243304254088514], [1.2689083496451483e-06, 0.006009303401462749, 1.260073753471874e-06, 1.0009614619643954]], "position14": [[0.2006939840870616, -37.243814729437105, 0.20530411904956508, -71.17468612077836], [0.25, -36.52127733765317, 0.21312010074531368, -70.99403593944761], [0.25, -31.83297851029877, 0.23951049961523313, -76.41544406024937], [0.25, -29.111505325264698, 0.24135725092693275, -81.28255959022547], [0.25, -28.424976642668, 0.24291257884948922, -82.96016730229972], [0.25, -32.01887616546489, 0.24085088496775553, -80.9069502776395], [0.25, -34.6551180851533, 0.22498175317412664, -77.71489623691184], [0.23258304143553551, -37.86254792855527, 0.20475404550867746, -74.80445541918115], [0.20779249379478962, -33.72920183247337, 0.20938610128307358, -73.91776792596544], [0.1935717813386847, -30.08913772197333, 0.22947745877125364, -73.23562048183247], [0.2005036254991681, -26.03120124384408, 0.242420606951321, -72.94982413288282], [0.21203630568243714, -22.366385054942032, 0.25, -75.304337115873], [0.22732470960459494, -19.558715768036468, 0.25, -76.849597034152], [0.25, -17.45033502273427, 0.25, -78.01768349313276], [0.25, -16.107981541701328, 0.25, -75.96918091491003], [0.25, -20.37218945725031, 0.25, -75.9344667169227], [0.24397463469839004, -24.90624629955423, 0.25, -75.60502229841137], [0.24250666353751063, -27.42283657929778, 0.25, -72.77525156179613], [0.24209764351999832, -26.883974547688187, 0.25, -70.78933260273334], [0.24523662388639855, -23.722284296941158, 0.25, -74.58855887481015], [0.24955480030922875, -20.145553021125163, 0.25, -79.92861676069816], [0.25, -19.243213316243835, 0.25, -84.27115188009125], [0.25, -22.048853186049712, 0.25, -85.53778827536185], [0.2485281915388823, -25.389397543383737, 0.25, -82.61527433687834], [0.24643508501946407, -26.355791768029246, 0.25, -78.75428315302302], [0.2453053925509382, -25.21772563969764, 0.25, -77.13942429964258], [0.24722957066160692, -22.196613013779714, 0.25, -79.82751201038722], [0.25, -19.68618326526657, 0.25, -82.0086681087296], [0.25, -18.564774974038865, 0.25, -82.16813187145536], [0.25, -20.37611205874739, 0.25, -81.4710399835926], [0.24978950057530552, -22.525699815463316, 0.25, -83.92215146073094], [0.24967614333294183, -24.283756082896033, 0.25, -88.23953140297502], [0.24983786564714153, -24.938529255008795, 0.25, -90.15807456001235], [0.24998613943794398, -24.274505570634602, 0.25, -88.41391599302075], [0.25, -21.943230589059837, 0.25, -85.95432441562106], [0.25, -20.29292299294777, 0.25, -84.24882921863869], [0.25, -20.46323604912791, 0.25, -82.09072381143503], [0.24988706575924394, -21.667670518708867, 0.25, -80.60654259283538], [0.24980136178315757, -23.143161527112998, 0.25, -79.52655089959929], [0.24979985243102465, -23.856720909055696, 0.25, -79.77052403211282], [0.24983151199810105, -23.533038778068523, 0.25, -80.07826830342377], [0.24992405433078116, -22.628942152462464, 0.25, -81.11408422373606], [0.24997015276389326, -21.509005693298782, 0.25, -81.97815588173958], [0.2499308960615281, -20.95188654654757, 0.25, -82.48788280444526], [0.24986776746965672, -20.947859110731365, 0.25, -82.78494012272449], [0.24987563252787182, -21.780771375268017, 0.25, -83.0115364339907], [0.24984526077538893, -22.81993830889075, 0.25, -82.73984506098378], [0.2498809156480138, -23.446836257264604, 0.25, -81.6558433424813], [0.24987246584763115, -23.127500009842972, 0.25, -81.13154639465453], [0.24993840268095172, -22.19605430692076, 0.25, -82.03262164832346], [0.25, -21.409450806747593, 0.25, -81.86432498500068], [0.25, -21.361595442200134, 0.25, -81.79096500929705], [0.25, -21.44262970027613, 0.25, -81.71968833017947], [0.25, -21.93125169488531, 0.25, -81.67121289441673], [0.25, -22.49960021569959, 0.25, -81.8649970514271], [0.24998310558744544, -22.703096561354922, 0.25, -81.96573136838428], [0.24995818453526686, -22.18656739976845, 0.25, -81.9915951388943], [0.24996397229177225, -21.754218925862123, 0.25, -81.99019079936723], [0.24998121906926016, -21.649093119877225, 0.25, -81.8480059092109], [0.25, -21.98191913846254, 0.25, -81.73799260823536]], "velocity14": [[0.21790843620284273, 0.9031717397299215, 0.009769977119685747, 0.22581272666343477], [0.17432674896227418, 0.7225373917839373, 0.007815981695748597, 0.18065018133074784], [0.1314842564242852, 4.688298827354399, 0.02639039886991945, -5.421408120801753], [0.10339846222048377, 2.72147318503407, 0.0018467513116996314, -4.8671155299760995], [0.08257717484665728, 0.6865286825966987, 0.0015553279225564683, -1.6776077120742432], [0.04708417380654875, -3.5938995227968884, -0.0020616938817336877, 2.053217024660226], [0.009957169950541325, -2.6362419196884104, -0.0158691317936289, 3.1920540407276574], [-0.017416958564464492, -3.207429843401972, -0.02022770766544918, 2.9104408177306946], [-0.024790547640745893, 4.133346096081899, 0.004632055774396116, 0.8866874932157127], [-0.014220712456104942, 3.640064110500041, 0.02009135748818006, 0.6821474441329693], [0.006931844160483406, 4.057936478129251, 0.01294314818006737, 0.2857963489496442], [0.011532680183269044, 3.664816188902047, 0.013899245441835309, -2.3545129829901783], [0.0152884039221578, 2.8076692869055635, 0.011119396353468248, -1.5452599182790026], [0.02340434138118568, 2.108380745302198, 0.008895517082774598, -1.1680864589807607], [0.01592538836014283, 1.342353481032941, 0.007116413666219679, 2.048502578222733], [0.010208736359720975, -4.264207915548982, 0.005693130932975743, 0.03471419798733244], [-0.00602536530160995, -4.534056842303919, 0.0045545047463805945, 0.32944441851132694], [-0.0014679711608794163, -2.516590279743548, 0.0036436037971044758, 2.8297707366152443], [-0.0004090200175123095, 0.5388620316095942, 0.0029148830376835807, 1.985918959062788], [0.0031389803664002265, 3.1616902507470295, 0.0023319064301468647, -3.7992262720768135], [0.0043181764228302, 3.5767312758159955, 0.0018655251441174919, -5.340057885888012], [0.0014364353656829583, 0.9023397048813295, 0.0014924201152939935, -4.342535119393098], [0.0009282242370095257, -2.8056398698058773, 0.0011939360922351948, -1.266636395270595], [-0.0014718084611176864, -3.3405443573340245, 0.0009551488737881558, 2.9225139384835064], [-0.0020931065194182475, -0.9663942246455073, 0.0007641190990305247, 3.8609911838553237], [-0.001129692468525865, 1.1380661283316047, 0.0006112952792244198, 1.6148588533804413], [0.0019241781106687284, 3.021112625917925, 0.0004890362233795359, -2.6880877107446337], [0.003269278383179943, 2.510429748513145, 0.00039122897870362875, -2.181156098342375], [0.0019452050634105739, 1.1214082912277061, 0.00031298318296290304, -0.15946376272576257], [0.00020862995921528435, -1.8113370847085224, 0.0002503865463703224, 0.6970918878627552], [-0.00021049942469448163, -2.1495877567159276, 0.00020030923709625796, -2.45111147713834], [-0.00011335724236368952, -1.7580562674327185, 0.00016024738967700637, -4.317379942244072], [0.00016172231419970902, -0.6547731721127631, 0.0001281979117416051, -1.9185431570373361], [0.0001482737908024559, 0.6640236843741948, 0.00010255832939328408, 1.744158566991605], [0.00012352076223976692, 2.3312749815747638, 8.204666351462727e-05, 2.4595915773996877], [7.54786731619161e-05, 1.6503075961120688, 6.563733081170181e-05, 1.7054951969823666], [1.591908205806814e-05, -0.17031305618014053, 5.250986464936145e-05, 2.158105407203658], [-0.00011293424075606146, -1.204434469580956, 4.200789171948916e-05, 1.4841812185996508], [-8.570397608635865e-05, -1.4754910084041295, 3.360631337559133e-05, 1.0799916932360976], [-1.5093521329097878e-06, -0.7135593819426995, 2.6885050700473063e-05, -0.24397313251352534], [3.1659567076394065e-05, 0.3236821309871722, 2.1508040560378452e-05, -0.3077442713109496], [9.254233268011166e-05, 0.904096625606057, 1.720643244830276e-05, -1.0358159203122916], [4.6098433112101215e-05, 1.119936459163684, 1.3765145958642209e-05, -0.8640716580035268], [-3.9256702365147005e-05, 0.5571191467512138, 1.1012116766913767e-05, -0.5097269227056747], [-6.312859187136794e-05, 0.004027435816204572, 8.809693413531015e-06, -0.297057318279231], [7.86505821509539e-06, -0.8329122645366525, 7.047754730824812e-06, -0.2265963112662016], [-3.037175248288662e-05, -1.0391669336227356, 5.63820378465985e-06, 0.2716913730069106], [3.5654872624855514e-05, -0.6268979483738508, 4.51056302772788e-06, 1.084001718502483], [-8.449800382636273e-06, 0.3193362474216331, 3.6084504221823046e-06, 0.5242969478267644], [6.59368333205585e-05, 0.9314457029222102, 2.886760337745844e-06, -0.9010752536689141], [8.626816009582206e-05, 0.7866035001731699, 2.309408270196675e-06, 0.16829666332277549], [6.142608559711085e-05, 0.0478553645474582, 1.8475266161573403e-06, 0.0733599757036213], [4.084545033234772e-05, -0.08103425807599351, 1.4780212929258723e-06, 0.07127667911759214], [1.0907794177760663e-05, -0.48862199460918393, 1.1824170343406979e-06, 0.04847543576273752], [2.8861196382923395e-06, -0.5683485208142778, 9.459336274725583e-07, -0.19378415701037224], [-1.6894412554576165e-05, -0.20349634565533242, 7.567469019780467e-07, -0.10073431695719236], [-2.4921052178571353e-05, 0.5165291615864709, 6.053975215824374e-07, -0.025863770510014608], [5.787756505400818e-06, 0.4323484739063266, 4.843180172659499e-07, 0.0014043395270649794], [1.7246777487906173e-05, 0.10512580598489595, 3.8745441381275994e-07, 0.14218489015633215], [1.903252560361682e-05, -0.3328260185853168, 3.09963531050208e-07, 0.11001330097553493]], "position15": [[0.06869878289819217, -39.894810886749, 0.23462854930233437, -29.270369065856272], [0.2494651213207995, -31.630730857960078, 0.25, -31.1636269992256], [0.25, -24.921518240091885, 0.25, -37.15591670933189], [0.25, -14.815014895405234, 0.25, -42.57458067574271], [0.25, -8.89298186654861, 0.25, -43.372802989698556], [0.25, -8.361871752274705, 0.25, -29.382528955174564], [0.25, -18.611920604006436, 0.25, -23.420776166438724], [0.25, -30.449742235858068, 0.25, -22.777964724198853], [0.25, -37.21386561151562, 0.25, -23.402810978447924], [0.25, -31.188129827875485, 0.25, -24.094159836858225], [0.25, -18.09058046611998, 0.25, -25.98871257603617], [0.25, -9.384797862412054, 0.25, -26.750814424010002], [0.25, -16.57537558371943, 0.25, -32.29555209414734], [0.25, -27.60612778868852, 0.25, -36.77939004437622], [0.25, -30.50315217244003, 0.25, -28.034003049030513], [0.25, -26.443391262509998, 0.25, -25.482733138197887], [0.25, -19.29891520334149, 0.25, -29.426348658753266], [0.25, -13.583334356006684, 0.25, -32.58124107519757], [0.25, -12.121518701388974, 0.25, -33.85826305032077], [0.25, -16.96644480721802, 0.25, -30.911282616776354], [0.25, -21.647247445303755, 0.25, -27.553636643742184], [0.25, -24.20755163143246, 0.25, -24.920872031979236], [0.25, -23.07097974700899, 0.25, -27.49737154417731], [0.25, -21.09773035435529, 0.25, -31.0065703052133], [0.25, -18.801754245174862, 0.25, -33.05861520562607], [0.25, -17.457033119689633, 0.25, -32.722840813149396], [0.25, -18.030715545965304, 0.25, -29.697729750323177], [0.25, -19.15791998494977, 0.25, -27.048064704467958], [0.25, -20.164192101234804, 0.25, -26.230043516467706], [0.25, -20.027158905371685, 0.25, -28.256836006076526], [0.25, -19.32765234610497, 0.25, -30.785427724570916], [0.25, -18.750592512719134, 0.25, -32.03832685713478], [0.25, -18.78641624928802, 0.25, -31.57627077359257], [0.25, -19.034542839649124, 0.25, -29.41203060141576], [0.25, -19.34650622413784, 0.25, -27.695848328377327], [0.25, -19.568140825145267, 0.25, -27.00429345655638], [0.25, -19.66154185200519, 0.25, -26.916110310833083], [0.25, -19.52632836507095, 0.25, -28.832624985701663], [0.25, -19.33123326011797, 0.25, -31.09586770988036], [0.25, -19.145372816069226, 0.25, -31.86598168418903], [0.25, -19.12629214576765, 0.25, -31.881696712076092], [0.25, -19.17392037436383, 0.25, -30.413327076811882], [0.25, -19.33013597579052, 0.25, -28.89671931920558], [0.25, -19.428652103804254, 0.25, -28.005329953914185], [0.25, -19.37658474246181, 0.25, -28.081498757173936], [0.25, -19.317467843587643, 0.25, -29.30058257441661], [0.25, -19.2623012444085, 0.25, -30.367369084467008], [0.25, -19.23736114391066, 0.25, -31.107275400281853], [0.25, -19.25925395312625, 0.25, -30.373560411512216], [0.25, -19.292858503434452, 0.25, -28.70999644775007], [0.25, -19.324377540130797, 0.25, -27.84375550407418], [0.25, -19.322002159998075, 0.25, -29.125007152296863], [0.25, -19.31689246636013, 0.25, -30.33719969519936], [0.25, -19.292313150977822, 0.25, -30.482567929645537], [0.25, -19.27812714959095, 0.25, -29.822427663325538], [0.25, -19.286011479814825, 0.25, -28.951379463980828], [0.25, -19.297247725082983, 0.25, -28.445298052875117], [0.25, -19.3082553875415, 0.25, -28.11254458838389], [0.25, -19.31319667438057, 0.25, -28.24930971487618], [0.25, -19.303549858557112, 0.25, -28.673796853188797]], "velocity15": [[0.13205512727198687, 0.907542946516051, 0.910230636659763, 0.5810579071349049], [0.18076633842260734, 8.264080028788921, 0.7314361024395492, -1.8932579333693287], [0.13716525709196728, 6.709212617868195, 0.5843446576608424, -5.992289710106293], [0.1002006663704997, 10.10650334468665, 0.46505806640841796, -5.418663966410816], [0.08016053309639976, 5.922033028856625, 0.3720464531267344, -0.7982223139558484], [0.0641284264771198, 0.5311101142739036, 0.29763716250138755, 13.990274034523992], [0.051302741181695845, -10.25004885173173, 0.23810973000111005, 5.96175278873584], [0.04104219294535668, -11.83782163185163, 0.19048778400088806, 0.6428114422398732], [0.03283375435628535, -6.764123375657557, 0.15239022720071047, -0.6248462542490704], [0.02626700348502828, 6.025735783640137, 0.12191218176056838, -0.691348858410302], [0.021013602788022626, 13.097549361755505, 0.09752974540845472, -1.8945527391779446], [0.0168108822304181, 8.705782603707927, 0.07802379632676378, -0.7621018479738311], [0.013448705784334481, -7.190577721307377, 0.062419037061411026, -5.544737670137337], [0.010758964627467586, -11.03075220496909, 0.049935229649128825, -4.48383795022888], [0.00860717170197407, -2.897024383751507, 0.03994818371930306, 8.745386995345708], [0.0068857373615792555, 4.059760909930029, 0.031958546975442446, 2.5512699108326258], [0.005508589889263405, 7.144476059168507, 0.025566837580353958, -3.943615520555381], [0.0044068719114107235, 5.715580847334806, 0.020453470064283167, -3.154892416444305], [0.003525497529128579, 1.461815654617711, 0.016362776051426536, -1.2770219751232084], [0.002820398023302863, -4.844926105829047, 0.01309022084114123, 2.946980433544419], [0.0022563184186422908, -4.680802638085735, 0.010472176672912984, 3.3576459730341703], [0.0018050547349138326, -2.5603041861287057, 0.008377741338330387, 2.6327646117629464], [0.0014440437879310662, 1.1365718844234687, 0.00670219307066431, -2.5764995121980716], [0.001155235030344853, 1.9732493926537034, 0.005361754456531448, -3.509198761035991], [0.0009241880242758825, 2.295976109180425, 0.004289403565225158, -2.052044900412766], [0.000739350419420706, 1.344721125485228, 0.0034315228521801266, 0.33577439247667074], [0.0005914803355365648, -0.5736824262756722, 0.0027452182817441014, 3.0251110628262197], [0.0004731842684292519, -1.1272044389844662, 0.002196174625395281, 2.649665045855219], [0.00037854741474340153, -1.0062721162850328, 0.001756939700316225, 0.8180211880002526], [0.00030283793179472127, 0.13703319586311835, 0.00140555176025298, -2.02679248960882], [0.00024227034543577704, 0.6995065592667156, 0.0011244414082023841, -2.5285917184943907], [0.00019381627634862164, 0.5770598333858349, 0.0008995531265619073, -1.2528991325638625], [0.00015505302107889733, -0.03582373656888707, 0.0007196425012495259, 0.4620560835422093], [0.00012404241686311788, -0.24812659036110432, 0.0005757140009996207, 2.1642401721768074], [9.923393349049431e-05, -0.3119633844887164, 0.0004605712007996966, 1.716182273038435], [7.938714679239545e-05, -0.2216346010074282, 0.0003684569606397573, 0.6915548718209475], [6.350971743391636e-05, -0.0934010268599231, 0.00029476556851180583, 0.08818314572329658], [5.080777394713309e-05, 0.13521348693423935, 0.00023581245480944467, -1.9165146748685804], [4.064621915770647e-05, 0.1950951049529802, 0.00018864996384755574, -2.2632427241786974], [3.251697532616518e-05, 0.18586044404874222, 0.0001509199710780446, -0.7701139743086712], [2.6013580260932145e-05, 0.019080670301576542, 0.00012073597686243568, -0.015715027887063138], [2.0810864208745716e-05, -0.04762822859618174, 9.658878148994855e-05, 1.468369635264212], [1.6648691366996575e-05, -0.15621560142668853, 7.727102519195884e-05, 1.5166077576063008], [1.331895309359726e-05, -0.09851612801373474, 6.181682015356708e-05, 0.891389365291396], [1.0655162474877809e-05, 0.05206736134244628, 4.945345612285367e-05, -0.07616880325975206], [8.524129979902248e-06, 0.05911689887416725, 3.9562764898282935e-05, -1.219083817242672], [6.819303983921799e-06, 0.055166599179141546, 3.165021191862635e-05, -1.066786510050398], [5.455443187137439e-06, 0.02494010049783879, 2.532016953490108e-05, -0.7399063158148464], [4.364354549709951e-06, -0.02189280921558815, 2.0256135627920865e-05, 0.733714988769637], [3.491483639767961e-06, -0.03360455030820117, 1.6204908502336694e-05, 1.6635639637621484], [2.793186911814369e-06, -0.03151903669634383, 1.2963926801869356e-05, 0.8662409436758868], [2.234549529451495e-06, 0.002375380132720808, 1.0371141441495485e-05, -1.2812516482226806], [1.7876396235611963e-06, 0.005109693637946037, 8.296913153196389e-06, -1.2121925429024971], [1.4301116988489571e-06, 0.024579315382306722, 6.637530522557111e-06, -0.1453682344461783], [1.1440893590791658e-06, 0.014186001386871896, 5.310024418045689e-06, 0.6601402663199991], [9.152714872633328e-07, -0.007884330223873314, 4.248019534436551e-06, 0.8710481993447101], [7.322171898106663e-07, -0.011236245268157122, 3.398415627549241e-06, 0.5060814111057124], [5.857737518485331e-07, -0.011007662458517151, 2.7187325020393932e-06, 0.33275346449122617], [4.686190014788265e-07, -0.004941286839069409, 2.1749860016315146e-06, -0.13676512649228859], [3.7489520118306125e-07, 0.009646815823460057, 1.7399888013052118e-06, -0.42448713831261725]], "position16": [[0.06585079123918938, -87.7664078884995, 0.11468105729746592, -2.5187500603330903], [0.13584523325831369, -87.67290433683998, 0.25, -1.9325138452958726], [0.13878734056725264, -87.65693677780658, 0.25, -1.912662499892822], [0.10894936573085284, -87.72790183512812, 0.25, -2.28548809861195], [0.05997376314387738, -87.80895124512404, 0.25, -2.660542275334654], [0.08283347680153133, -87.96181182850259, 0.20933995688434595, -7.323317592670395], [0.1599749804568406, -84.20181024913789, 0.12783225140702956, -10.438364647867818], [0.23715289857291394, -80.52947290969507, 0.09514214021814607, -8.55210854708835], [0.25, -77.61233753789807, 0.09613922637532275, -0.15939657555848719], [0.25, -78.60224865290482, 0.10726918812932715, 0.0], [0.14818734399980416, -80.32416941384044, 0.18918098324043056, 0.0], [0.10652968466953464, -82.47256560426631, 0.25, -0.9570642566270042], [0.07922342416774697, -87.07130023548085, 0.25, -1.8767085183015695], [0.1024541726537154, -90.22182515804589, 0.25, -2.8768548703577244], [0.11630663748056395, -84.22928283312312, 0.20559606962065488, -3.1560048766616724], [0.14967510749012777, -79.56913978825203, 0.1655357733505951, -2.8832662431790324], [0.2093805844959018, -75.28777848022281, 0.14372468213673414, -2.3436326123471836], [0.25, -72.11108252688948, 0.12675797447405496, -1.8847606768307552], [0.25, -71.75420635435972, 0.13778182690541163, -1.7320938060267363], [0.25, -77.94539901302416, 0.15519435422471894, -1.7503964510764054], [0.25, -83.28178809495584, 0.2021622467668548, -1.8127123257978188], [0.25, -86.27061430813497, 0.2490567835702731, -1.8768731346864815], [0.25, -83.97391770922626, 0.25, -1.9354655284681623], [0.25, -80.60116817917803, 0.24756667113027744, -1.9497976634078849], [0.25, -79.35910822491903, 0.21018642472729593, -1.930052325115831], [0.25, -78.7104533833154, 0.18489389355669283, -1.910074640701086], [0.25, -78.64843522357245, 0.18456224482143557, -1.8993135214131707], [0.25, -79.19558601012487, 0.19931981270374716, -1.8990934744682682], [0.25, -80.37838765943303, 0.2275767457690341, -1.9206848250269013], [0.25, -81.32295094183814, 0.23731965871778954, -1.9379712879536015], [0.25, -81.3060404263519, 0.23402702395955027, -1.9308138525719871], [0.25, -80.95820841630426, 0.22256425809303665, -1.906812923740946], [0.25, -80.55927153152477, 0.20544898175310283, -1.899813842568277], [0.25, -80.06122608478155, 0.19457401825149692, -1.902422179026399], [0.25, -80.02884099294391, 0.2037097318229, -1.9056130861554825], [0.25, -79.7211911946643, 0.2142164803372934, -1.9117633170557047], [0.25, -79.76635896559345, 0.2247377545095256, -1.9068151845347772], [0.25, -80.74683038819745, 0.22780664436058704, -1.8981877208626106], [0.25, -81.35024290388417, 0.22613356060729303, -1.8957149108620528], [0.25, -81.04716694088471, 0.21944374656909157, -1.8933784877981097], [0.25, -80.53624212588767, 0.21296687063487163, -1.9025499083299193], [0.25, -80.01983674862097, 0.20952033381963397, -1.9099375138312056], [0.25, -79.47162475304042, 0.21151667595787682, -1.912912674026026], [0.25, -80.26796449144334, 0.21455983175474297, -1.9043820060236347], [0.25, -80.97849469773263, 0.21757654736206736, -1.8933938604558422], [0.25, -81.66642089700854, 0.22039759966967234, -1.8845767010269725], [0.25, -82.00280863400742, 0.22057389185169843, -1.884239547136007], [0.25, -81.5975444336906, 0.21861167642822754, -1.890235849963081], [0.25, -81.22301409290216, 0.21768412835712136, -1.895362225447819], [0.25, -81.16195804208607, 0.21769246377219847, -1.8960065373899324], [0.25, -81.35862708032393, 0.21830349860630888, -1.8930810383231425], [0.25, -81.63842251110779, 0.21974155829721045, -1.8903828833200544], [0.25, -81.75462190136827, 0.22070341401246904, -1.8892526156063614], [0.25, -81.79223646039397, 0.2205750555679368, -1.8893207987006029], [0.25, -81.70490689888804, 0.21961850269316657, -1.8912846063708273], [0.25, -81.48979243216742, 0.21885042493654155, -1.8936530847191175], [0.25, -81.3969573354248, 0.21873825137231004, -1.8943686256239292], [0.25, -81.33037045796593, 0.2192233344585428, -1.8928545832481973], [0.25, -81.32341875487329, 0.21980982502932353, -1.8915461589944296], [0.25, -81.51303440740602, 0.22025935757795312, -1.8903851721352667]], "velocity16": [[0.08749305252390538, 0.11687943957439817, 0.7710712553078545, 0.732795268796522], [0.0699944420191243, 0.09350355165951854, 0.6168570042462836, 0.5862362150372177], [0.002942107308938964, 0.015967559033396854, 0.4151434770488026, 0.01985134540305039], [-0.029837974836399803, -0.07096505732154913, 0.18953359254950414, -0.3728255987191281], [-0.04897560258697546, -0.08104940999590646, 0.06489053619514917, -0.3750541767227042], [0.022859713657653942, -0.15286058337856176, -0.040660043115654056, -4.662775317335741], [0.0771415036553093, 3.7600015793646975, -0.0815077054773164, -3.115047055197424], [0.07717791811607332, 3.6723373394428127, -0.032690111188883486, 1.8862561007794676], [0.04895694640744758, 2.9171353717969994, 0.0009970861571766878, 8.392711971529863], [0.019274311078200785, -0.9899111150067444, 0.011129961754004387, 4.360122791117962], [-0.10181265600019584, -1.721920760935613, 0.08191179511110341, 1.9892809139066072], [-0.04165765933026953, -2.148396190425869, 0.06989140735780766, -0.9570642566270042], [-0.02730626050178766, -4.598734631214545, 0.04156081534424776, -0.9196442616745653], [0.023230748485968428, -3.15052492256504, 0.022201240765747476, -1.000146352056155], [0.013852464826848558, 5.99254232492277, -0.04440393037934511, -0.2791500063039482], [0.03336847000956382, 4.660143044871094, -0.04006029627005979, 0.27273863348264], [0.05970547700577402, 4.281361308029212, -0.02181109121386097, 0.5396336308318488], [0.05178832392821861, 3.1766959533333394, -0.01696670766267918, 0.45887193551642835], [0.030150256501451974, 0.35687617252974646, 0.01102385243135666, 0.15266687080401883], [0.024017319329002026, -6.191192658664438, 0.0174125273193073, -0.018302645049669157], [0.01921385546320162, -5.336389081931685, 0.046967892542135854, -0.06231587472141349], [0.015371084370561297, -2.9888262131791246, 0.04689453680341831, -0.06416080888866266], [0.012296867496449038, 2.296696598908714, 0.007349944545881507, -0.05859239378168077], [0.009837493997159231, 3.3727495300482304, -0.002433328869722547, -0.014332134939722409], [0.007869995197727386, 1.2420599542590034, -0.03738024640298151, 0.019745338292053903], [0.006295996158181909, 0.6486548416036317, -0.02529253117060309, 0.019977684414745036], [0.0050367969265455274, 0.06201815974294145, -0.0003316487352572686, 0.010761119287915283], [0.004029437541236422, -0.5471507865524202, 0.01475756788231158, 0.00022004694490253187], [0.003223550032989138, -1.182801649308159, 0.02825693306528696, -0.02159135055863305], [0.0025788400263913104, -0.9445632824051198, 0.009742912948755419, -0.01728646292670021], [0.0020630720211130484, 0.016910515486238897, -0.0032926347582392743, 0.007157435381614348], [0.0016504576168904388, 0.34783201004763303, -0.011462765866513612, 0.02400092883104122], [0.0013203660935123512, 0.3989368847794865, -0.01711527633993383, 0.006999081172668918], [0.001056292874809881, 0.4980454467432194, -0.010874963501605918, -0.002608336458122127], [0.0008450342998479048, 0.03238509183763705, 0.009135713571403088, -0.0031909071290833944], [0.0006760274398783239, 0.3076497982796193, 0.0105067485143934, -0.006150230900222125], [0.0005408219519026592, -0.045167770929159023, 0.010521274172232212, 0.004948132520927568], [0.0004326575615221273, -0.9804714226039924, 0.003068889851061424, 0.008627463672166593], [0.0003461260492177019, -0.6034125156867071, -0.0016730837532939915, 0.002472810000557835], [0.00027690083937416155, 0.30307596299946366, -0.006689814038201448, 0.00233642306394306], [0.00022152067149932924, 0.5109248149970432, -0.006476875934219954, -0.009171420531809693], [0.0001772165371994634, 0.5164053772667002, -0.003446536815237656, -0.007387605501286317], [0.00014177322975957073, 0.5482119955805574, 0.001996342138242832, -0.0029751601948205648], [0.00011341858380765659, -0.7963397384029253, 0.0030431557968661448, 0.008530668002391256], [9.073486704612527e-05, -0.7105302062892941, 0.003016715607324392, 0.010988145567792583], [7.258789363690023e-05, -0.6879261992759049, 0.0028210523076049846, 0.008817159428869702], [5.8070314909520184e-05, -0.33638773699889213, 0.0001762921820260773, 0.0003371538909655988], [4.645625192761615e-05, 0.4052642003168204, -0.0019622154234708944, -0.005996302827074015], [3.7165001542092924e-05, 0.3745303407884416, -0.0009275480711061778, -0.005126375484738151], [2.9732001233674342e-05, 0.061056050816086345, 8.335415077119317e-06, -0.0006443119421133934], [2.3785600986939474e-05, -0.19666903823786105, 0.000611034834110393, 0.002925499066789972], [1.902848078955158e-05, -0.2797954307838642, 0.0014380596909015686, 0.0026981550030879095], [1.5222784631641267e-05, -0.1161993902604713, 0.0009618557152585736, 0.0011302677136931299], [1.2178227705313014e-05, -0.03761455902570385, -0.0001283584445322434, -6.818309424139397e-05], [9.742582164250412e-06, 0.08732956150591872, -0.0009565528747702206, -0.0019638076702243696], [7.794065731400329e-06, 0.2151144667206147, -0.0007680777566250192, -0.0023684783482903005], [6.235252585120263e-06, 0.09283509674262136, -0.0001121735642315056, -0.0007155409048115539], [4.9882020680962105e-06, 0.06658687745887577, 0.0004850830862327785, 0.0015140423757317662], [3.990561654476969e-06, 0.006951703092644153, 0.0005864905707807138, 0.0013084242537678573], [3.1924493235815754e-06, -0.1896156525327344, 0.00044953254862958874, 0.0011609868591629078]], "position17": [[0.17014359361111117, -80.6746267713539, 0.01168480679034875, -4.735606322937613], [0.23087820505739037, -84.73164486742917, 0.25, -4.323054198935391], [0.16729505126882327, -86.37788267965108, 0.25, -3.3432545217091008], [0.07408693957268639, -87.19431951779731, 0.25, -2.9435166163227526], [0.008812959073437085, -84.23546642470986, 0.18166422344662808, -2.4976548503968763], [0.019480003072418497, -83.92870495335617, 0.15151836929670576, -4.817253943641854], [0.1565652236816082, -79.7746381085919, 0.14913406857676903, -6.410097843612509], [0.25, -73.25450388367061, 0.1874162867651336, -5.82218241870145], [0.25, -69.5989128111325, 0.2257493499022207, -4.55448997325084], [0.25, -67.41697866186588, 0.24715169952212385, -2.600987127558322], [0.25, -69.61095057651838, 0.24931439952205633, -2.5533573133879375], [0.25, -75.57151690641503, 0.22188392396761603, -4.1834450836667925], [0.25, -80.36269285167872, 0.19764079102676094, -6.092849631300183], [0.25, -82.42226347440479, 0.179393378271388, -7.388825214045049], [0.25, -80.29415504535366, 0.1795784617677731, -4.783200471974693], [0.25, -77.2155671456046, 0.18878623574896322, -1.7249576582016375], [0.25, -75.90372020119486, 0.20825304288006052, -0.3366760945577747], [0.25, -77.60906692368941, 0.22538196141071612, 0.0], [0.25, -78.63330317803596, 0.23062113366436018, -0.2547578454294753], [0.25, -78.80536230652709, 0.23003530948542045, -0.7666108721067576], [0.25, -79.09987695398327, 0.21590756693995994, -0.9235104831195083], [0.25, -80.20325727806677, 0.20595955358370832, -1.7053365973617969], [0.25, -81.12663022345048, 0.20321748550793514, -2.305075486437243], [0.25, -81.69679235532148, 0.20545672793607886, -1.7644371615095513], [0.25, -80.26045711617036, 0.21389329582364822, -1.1562817090368935], [0.25, -78.5491424330649, 0.22313801959290422, -0.687872674434233], [0.25, -77.2826345943497, 0.22799327149284326, -0.41531762598432603], [0.25, -77.81314733646082, 0.22565906115702566, -1.137597890563896], [0.25, -78.60432478129901, 0.21561278085776517, -1.932216556777663], [0.25, -79.87076291300043, 0.2080206367565788, -2.0124577193985504], [0.25, -81.19242928147709, 0.20619144382034305, -1.9116125371513637], [0.25, -81.26430569521716, 0.21320662786538475, -1.5263336008294615], [0.25, -81.08491883505884, 0.2208024843018824, -1.08067179957038], [0.25, -79.9513897475858, 0.2245165396308659, -0.9887476771968358], [0.25, -79.09773803180067, 0.22537859284398257, -0.9531961634440962], [0.25, -79.52449748919705, 0.22464953777031618, -1.3161965177533288], [0.25, -79.76001537686304, 0.2198882577003728, -1.7133523403158415], [0.25, -80.04302291386405, 0.21552929647508742, -1.7256003465641454], [0.25, -80.25316669614324, 0.21357805231787583, -1.4570453151449696], [0.25, -80.39035579244825, 0.21463067705597824, -1.3682840160663288], [0.25, -80.38435658453083, 0.2188051842816575, -1.291093486888313], [0.25, -80.9868743525038, 0.2223251857775461, -1.5567611411677893], [0.25, -81.47525100486288, 0.2236266111775773, -1.7530506087822062], [0.25, -81.31561469968689, 0.22232902021993525, -1.6792630461566684], [0.25, -80.90232026696093, 0.21938258445417141, -1.3933077346022809], [0.25, -80.45271752426225, 0.216823065992666, -1.14290648169567], [0.25, -80.5201676023951, 0.2148389035826687, -1.1081257438341434], [0.25, -80.53898760468923, 0.21551824192608565, -1.6267155571205278], [0.25, -80.80070324451832, 0.21833246699757436, -2.091804222902168], [0.25, -80.97021061936147, 0.2210447528230201, -2.4089540061633743], [0.25, -81.28953741762052, 0.22165768523685503, -1.9917303630723815], [0.25, -81.1698760897606, 0.21991792594578863, -1.4655678636413052], [0.25, -81.0398783967964, 0.21791543067673558, -1.1016662541115196], [0.25, -80.83194481587297, 0.21705960661037904, -1.1872375768529113], [0.25, -80.47551285397341, 0.2174885993975468, -1.5428928162717028], [0.25, -80.30378129390694, 0.21892659371184617, -1.9419655963649762], [0.25, -80.70860026533566, 0.22034192337530903, -2.210137232831605], [0.25, -81.41474527634561, 0.22051665486244248, -2.269578814196027], [0.25, -81.71430311836875, 0.2198480701486158, -2.011788426744483], [0.25, -81.50722578776228, 0.21891940478373087, -1.4307544415351432]], "velocity17": [[0.0871283569325122, 0.3574631981198847, 0.7732116217522615, 0.13147160161175608], [0.06073461144627919, -4.057018096075263, 0.6388497016044963, 0.4125521240022222], [-0.0635831537885671, -1.6462378122219112, 0.3099566705815478, 0.97979967722629], [-0.09320811169613688, -0.8164368381462375, 0.20775074059370272, 0.399737905386348], [-0.0652739804992493, 2.9588530930874497, -0.06833577655337192, 0.4458617659258762], [0.010667043998981413, 0.3067614713536768, -0.03014585414992232, -2.319599093244978], [0.13708522060918968, 4.1540668447642695, -0.002384300719936741, -1.5928438999706547], [0.16230178788603655, 6.520134224921295, 0.03828221818836458, 0.5879154249110585], [0.12984143030882925, 3.655591072538108, 0.0383330631370871, 1.2676924454506104], [0.1038731442470634, 2.18193414926661, 0.021402349619903137, 1.953502845692518], [0.08309851539765073, -2.1939719146525, 0.0021626999999324993, 0.04762981417038464], [0.06647881231812058, -5.9605663298966505, -0.0274304755544403, -1.6300877702788548], [0.05318304985449647, -4.791175945263683, -0.02424313294085509, -1.90940454763339], [0.04254643988359718, -2.0595706227260715, -0.018247412755372956, -1.2959755827448665], [0.03403715190687775, 2.1281084290511263, 0.00018508349638511265, 2.6056247420703564], [0.0272297215255022, 3.0785878997490737, 0.009207773981190123, 3.0582428137730555], [0.02178377722040176, 1.3118469444097305, 0.019466807131097316, 1.3882815636438628], [0.017427021776321407, -1.7053467224945489, 0.017128918530655603, 0.41935384872471104], [0.013941617421057127, -1.0242362543465409, 0.00523917225364407, -0.2547578454294753], [0.011153293936845702, -0.17205912849113353, -0.0005858241789397319, -0.5118530266772823], [0.008922635149476561, -0.29451464745618505, -0.014127742545460514, -0.15689961101275074], [0.007138108119581249, -1.103380324083501, -0.009948013356251605, -0.7818261142422887], [0.005710486495664999, -0.923372945383707, -0.00274206807577319, -0.5997388890754463], [0.004568389196532, -0.5701621318710057, 0.0022392424281437295, 0.5406383249276916], [0.0036547113572256, 1.436335239151115, 0.00843656788756935, 0.6081554524726579], [0.00292376908578048, 1.711314683105463, 0.009244723769255992, 0.46840903460266065], [0.0023390152686243843, 1.2665078387152027, 0.0048552518999390535, 0.2725550484499069], [0.0018712122148995076, -0.5305127421111107, -0.002334210335817595, -0.72228026457957], [0.0014969697719196063, -0.7911774448381912, -0.010046280299260496, -0.7946186662137671], [0.0011975758175356852, -1.2664381317014266, -0.007592144101186359, -0.08024116262088735], [0.0009580606540285482, -1.3216663684766576, -0.001829192936235771, 0.10084518224718686], [0.0007664485232228386, -0.07187641374006737, 0.007015184045041701, 0.3852789363219022], [0.000613158818578271, 0.1793868601583195, 0.0075958564364976425, 0.44566180125908145], [0.0004905270548626168, 1.1335290874730564, 0.003714055328983494, 0.09192412237354436], [0.0003924216438900934, 0.8536517157851136, 0.0008620532131166549, 0.035551513752739586], [0.00031393731511207475, -0.4267594573963759, -0.0007290550736663858, -0.3630003543092325], [0.00025114985208965983, -0.23551788766599308, -0.00476128006994339, -0.39715582256251275], [0.00020091988167172787, -0.28300753700101033, -0.004358961225285355, -0.01224800624830387], [0.0001607359053373823, -0.2101437822791851, -0.0019512441572115875, 0.2685550314191758], [0.00012858872426990586, -0.13718909630500764, 0.0010526247381024035, 0.08876129907864086], [0.00010287097941592469, 0.005999207917406879, 0.004174507225679256, 0.07719052917801567], [8.229678353273976e-05, -0.6025177679729675, 0.0035200014958886154, -0.26566765427947614], [6.583742682619181e-05, -0.48837665235907557, 0.0013014254000311856, -0.19628946761441698], [5.266994146095345e-05, 0.15963630517599833, -0.0012975909576420437, 0.07378756262553782], [4.213595316876276e-05, 0.413294432725959, -0.002946435765763831, 0.2859553115543876], [3.370876253501021e-05, 0.4496027426986763, -0.0025595184615054313, 0.25040125290661097], [2.696701002800817e-05, -0.0674500781328537, -0.0019841624099972994, 0.03478073786152647], [2.1573608022406537e-05, -0.01882000229412631, 0.0006793383434169622, -0.5185898132863844], [1.725888641792523e-05, -0.261715639829092, 0.0028142250714886935, -0.4650886657816401], [1.3807109134340184e-05, -0.16950737484314293, 0.002712285825445742, -0.3171497832612062], [1.1045687307472148e-05, -0.31932679825905885, 0.0006129324138349247, 0.4172236430909929], [8.836549845977719e-06, 0.11966132785991936, -0.0017397592910663967, 0.5261624994310763], [7.069239876782175e-06, 0.12999769296421532, -0.0020024952690530524, 0.36390160952978545], [5.65539190142574e-06, 0.20793358092342223, -0.0008558240663565354, -0.08557132274139156], [4.5243135211405925e-06, 0.35643196189955306, 0.0004289927871677625, -0.3556552394187915], [3.619450816912474e-06, 0.17173156006648121, 0.0014379943142993506, -0.3990727800932733], [2.8955606535299794e-06, -0.4048189714287195, 0.0014153296634628726, -0.26817163646662867], [2.3164485228239835e-06, -0.7061450110099581, 0.0001747314871334591, -0.05944158136442185], [1.8531588182591868e-06, -0.29955784202314106, -0.0006685847138266999, 0.25779038745154426], [1.4825270546073496e-06, 0.2070773306064636, -0.000928665364884921, 0.5810339852093398]], "position18": [[0.21466225386710663, -17.209682425142887, 0.24097513070957072, -40.106355092732514], [0.25, -16.605903572161328, 0.25, -39.653141496006654], [0.25, -16.560279220576874, 0.25, -39.64167404185554], [0.25, -17.01417639042572, 0.25, -39.993670229135866], [0.25, -18.88453020019956, 0.25, -38.982413116445876], [0.25, -20.079742501201807, 0.25, -35.779112822484954], [0.25, -21.035912342003602, 0.25, -33.21647258731622], [0.25, -20.92377529636511, 0.25, -31.83558808245791], [0.25, -20.050345122729283, 0.25, -31.32957029794166], [0.25, -18.49167227939362, 0.25, -30.564048970754214], [0.25, -17.511632450532957, 0.25, -28.70814748298541], [0.25, -18.49559603456326, 0.25, -26.358591636528573], [0.25, -19.668376704486864, 0.25, -30.027746625426484], [0.25, -19.897637662819683, 0.25, -31.315683073963697], [0.25, -19.786911243111543, 0.25, -30.254110735133025], [0.25, -18.830645040398625, 0.25, -18.683425497472193], [0.25, -17.810313526542586, 0.25, -6.023040609616572], [0.25, -17.769145054232727, 0.25, 0.0], [0.25, -17.84917805618753, 0.25, -5.754682902033875], [0.25, -18.27438703615067, 0.25, -17.403958118934394], [0.25, -18.968578826862473, 0.25, -25.124426460604035], [0.25, -19.650425410100507, 0.25, -30.04776288364862], [0.25, -19.905537428689307, 0.25, -28.170304312355405], [0.25, -19.452972609405737, 0.25, -26.338714935417865], [0.25, -18.648497605031608, 0.25, -24.36804026073592], [0.25, -18.306975443249794, 0.25, -24.459308793519654], [0.25, -18.547110076554517, 0.25, -24.462585360005445], [0.25, -18.947925956447936, 0.25, -22.689573877450655], [0.25, -19.324935732715204, 0.25, -22.462008448927378], [0.25, -19.4887917553987, 0.25, -25.342291560065135], [0.25, -19.18575389203634, 0.25, -28.134424188270657], [0.25, -18.946362001128037, 0.25, -29.906184173210754], [0.25, -18.761028171609325, 0.25, -29.685708830502563], [0.25, -18.848820980994624, 0.25, -25.745951035634768], [0.25, -19.048759027325602, 0.25, -21.858264388497094], [0.25, -19.246375938579007, 0.25, -20.416589813702473], [0.25, -19.35008481943821, 0.25, -20.294607858611823], [0.25, -19.369176921733633, 0.25, -25.5849191839186], [0.25, -19.290362313490863, 0.25, -30.55070285202515], [0.25, -19.07322111502196, 0.25, -32.19482480205711], [0.25, -18.911267704512554, 0.25, -28.964559556657235], [0.25, -18.973926464909724, 0.25, -23.817328439300237], [0.25, -19.112310365989746, 0.25, -22.27238230462219], [0.25, -19.23888473059314, 0.25, -21.074628580839484], [0.25, -19.316135677901944, 0.25, -22.580001619414883], [0.25, -19.244072529725297, 0.25, -24.53916141372288], [0.25, -19.083240599445368, 0.25, -28.689596448544872], [0.25, -18.962772126809284, 0.25, -31.42376430969513], [0.25, -19.00240117789338, 0.25, -30.92054691684603], [0.25, -19.123393291855624, 0.25, -25.906920613743566], [0.25, -19.195956704626365, 0.25, -21.52468526434498], [0.25, -19.126398306483715, 0.25, -21.958862026718197], [0.25, -19.0814924067914, 0.25, -24.789008499647252], [0.25, -19.06966170197776, 0.25, -26.975061489761657], [0.25, -19.15791763790206, 0.25, -28.777202552517743], [0.25, -19.21387295017231, 0.25, -30.496059066545808], [0.25, -19.309087685324403, 0.25, -28.95788381365915], [0.25, -19.32399891620161, 0.25, -26.533859739751545], [0.25, -19.125147473091815, 0.25, -24.71328684885452], [0.25, -18.937465082478212, 0.25, -23.21181693423562]], "velocity18": [[0.5378324338539741, 0.7547235662269491, 0.27252617599113516, 0.5665169959073283], [0.4302659470831793, 0.6037788529815593, 0.21802094079290812, 0.45321359672586264], [0.32874923806285666, 0.045624351584453104, 0.16528711785520678, 0.01146745415111633], [0.23960751276974526, -0.45389716984884787, 0.12535776127824524, -0.35199618728032483], [0.1798171435173757, -1.8703538097738377, 0.09562429603067625, 1.0112571126899912], [0.12384604833449867, -1.1952123010022457, 0.07372051792690537, 3.2033002939609228], [0.09907683866759893, -0.9561698408017967, 0.0589764143415243, 2.5626402351687383], [0.07926147093407915, 0.11213704563849125, 0.047181131473219444, 1.3808845048583076], [0.06340917674726332, 0.8734301736358266, 0.03774490517857556, 0.50601778451625], [0.050727341397810655, 1.5586728433356623, 0.030195924142860448, 0.7655213271874457], [0.040581873118248526, 0.9800398288606609, 0.02415673931428836, 1.8559014877688051], [0.03246549849459882, -0.9839635840303026, 0.01932539145143069, 2.3495558464568393], [0.025972398795679058, -1.1727806699236056, 0.015460313161144552, -3.669154988897913], [0.020777919036543246, -0.229260958332818, 0.012368250528915643, -1.2879364485372111], [0.0166223352292346, 0.11072641970814001, 0.009894600423132515, 1.0615723388306715], [0.01329786818338768, 0.9562662027129186, 0.007915680338506013, 11.570685237660832], [0.010638294546710144, 1.020331513856041, 0.006332544270804811, 12.66038488785562], [0.008510635637368116, 0.04116847230985879, 0.005066035416643849, 7.4872060833503955], [0.0068085085098944925, -0.08003300195480383, 0.004052828333315079, -5.754682902033875], [0.005446806807915594, -0.42520897996313967, 0.0032422626666520635, -11.64927521690052], [0.004357445446332475, -0.6941917907118003, 0.002593810133321651, -7.720468341669642], [0.00348595635706598, -0.6818465832380325, 0.002075048106657321, -4.923336423044586], [0.0027887650856527843, -0.2551120185888018, 0.0016600384853258567, 1.8774585712932144], [0.0022310120685222275, 0.45256481928357095, 0.0013280307882606855, 1.8315893769375415], [0.001784809654817782, 0.8044750043741298, 0.0010624246306085484, 1.9706746746819457], [0.0014278477238542258, 0.3415221617818128, 0.0008499397044868387, -0.09126853278373259], [0.0011422781790833808, -0.24013463330472387, 0.000679951763589471, -0.0032765664857923316], [0.0009138225432667046, -0.4008158798934195, 0.0005439614108715768, 1.7730114825547887], [0.0007310580346133637, -0.3770097762672686, 0.00043516912869726146, 0.22756542852327732], [0.000584846427690691, -0.1638560226834967, 0.0003481353029578092, -2.880283111137758], [0.0004678771421525528, 0.3030378633623581, 0.00027850824236624736, -2.792132628205523], [0.00037430171372204225, 0.2393918909083039, 0.0002228065938929979, -1.7717599849400965], [0.0002994413709776338, 0.1853338295187126, 0.00017824527511439833, 0.22047534270818986], [0.00023955309678210706, -0.08779280938529951, 0.00014259622009151867, 3.939757794867794], [0.00019164247742568566, -0.1999380463309778, 0.00011407697607321494, 3.887686647137674], [0.00015331398194054854, -0.19761691125340347, 9.126158085857195e-05, 1.4416745747946216], [0.00012265118555243883, -0.10370888085920035, 7.300926468685756e-05, 0.12198195509064969], [9.812094844195106e-05, -0.019092102295425312, 5.8407411749486054e-05, -5.290311325306776], [7.849675875356085e-05, 0.07881460824277103, 4.672592939958885e-05, -4.96578366810655], [6.279740700284869e-05, 0.21714119846890598, 3.738074351967108e-05, -1.6441219500319626], [5.023792560227895e-05, 0.16195341050940337, 2.9904594815736867e-05, 3.2302652453998766], [4.019034048182316e-05, -0.06265876039717028, 2.3923675852589495e-05, 5.147231117356999], [3.215227238545853e-05, -0.13838390108002205, 1.9138940682071597e-05, 1.5449461346780446], [2.5721817908366825e-05, -0.12657436460339144, 1.5311152545657278e-05, 1.197753723782708], [2.057745432669346e-05, -0.07725094730880436, 1.2248922036525823e-05, -1.5053730385754003], [1.646196346135477e-05, 0.07206314817664781, 9.79913762922066e-06, -1.9591597943079957], [1.3169570769083815e-05, 0.1608319302799279, 7.839310103376528e-06, -4.150435034821992], [1.0535656615267053e-05, 0.12046847263608262, 6.2714480827012225e-06, -2.7341678611502562], [8.428525292213643e-06, -0.039629051084095715, 5.0171584661609785e-06, 0.5032173928491027], [6.742820233770915e-06, -0.12099211396224353, 4.013726772928783e-06, 5.0136263031024635], [5.394256187016733e-06, -0.07256341277073959, 3.2109814183430267e-06, 4.382235349398584], [4.315404949613387e-06, 0.0695583981426497, 2.5687851346744215e-06, -0.43417676237321734], [3.45232395969071e-06, 0.044905899692312894, 2.0550281077395375e-06, -2.830146472929056], [2.761859167752568e-06, 0.011830704813641131, 1.64402248619163e-06, -2.1860529901144057], [2.2094873342020544e-06, -0.08825593592429892, 1.3152179889533042e-06, -1.8021410627560859], [1.7675898673616437e-06, -0.05595531227024797, 1.0521743911626435e-06, -1.7188565140280647], [1.414071893889315e-06, -0.0952147351520948, 8.417395129301148e-07, 1.5381752528866552], [1.1312575151114522e-06, -0.014911230877207585, 6.733916103440919e-07, 2.4240240739076073], [9.050060120891618e-07, 0.19885144310979647, 5.387132882752736e-07, 1.8205728908970262], [7.240048096713295e-07, 0.18768239061360223, 4.3097063062021887e-07, 1.5014699146188974]], "position19": [[0.23272895896193788, -85.32311857212733, 0.028490077188673052, -62.79710978261656], [0.25, -82.10218340196006, 0.25, -64.23204714849662], [0.25, -76.38313008161786, 0.25, -64.03142006047233], [0.25, -70.29496032149555, 0.25, -63.674153345283116], [0.25, -63.43487204471168, 0.25, -66.0182613287847], [0.25, -56.24007230805077, 0.25, -68.44963249947368], [0.25, -39.78187192583179, 0.25, -73.860891537588], [0.25, -21.797030425843502, 0.25, -78.99727990220447], [0.25, -17.095113784798613, 0.25, -87.66125927156445], [0.25, -25.027350217031383, 0.25, -91.92597715211889], [0.25, -30.821591258253175, 0.25, -95.31524796021961], [0.25, -30.27750239975088, 0.25, -93.55299191861207], [0.25, -24.318837647572817, 0.25, -91.23209950109879], [0.25, -18.83040161681613, 0.25, -89.3705175175627], [0.25, -16.64895220324064, 0.25, -88.68941207958912], [0.25, -15.984129339384712, 0.25, -90.0878242357603], [0.25, -17.59422676900809, 0.25, -91.88028249760359], [0.25, -20.37526928812341, 0.25, -92.823685647693], [0.25, -24.47774533876868, 0.25, -91.9609391246876], [0.25, -27.00620118510265, 0.25, -90.83781745962524], [0.25, -28.705771693160926, 0.25, -90.1767870157097], [0.25, -25.71996226107871, 0.25, -90.3757773887979], [0.25, -22.094879222009396, 0.25, -90.95847074360687], [0.25, -19.393478381597003, 0.25, -91.57526938246541], [0.25, -17.862462033400888, 0.25, -91.68588796690324], [0.25, -20.543241020794646, 0.25, -91.52083816206519], [0.25, -26.171882623542196, 0.25, -90.88481325609042], [0.25, -28.729076421651836, 0.25, -90.45473973325706], [0.25, -27.932479532761352, 0.25, -90.38196743068247], [0.25, -22.13102754426459, 0.25, -90.68304205604053], [0.25, -17.856438359641647, 0.25, -91.25194902153542], [0.25, -16.649479752561557, 0.25, -91.58361892424115], [0.25, -21.965344440823316, 0.25, -91.59847655148158], [0.25, -26.832913814993457, 0.25, -91.24985271307435], [0.25, -26.92740865084851, 0.25, -90.93155268436455], [0.25, -24.87549353735754, 0.25, -90.87063867254936], [0.25, -21.755520017749898, 0.25, -94.096636387771], [0.25, -19.85051467133129, 0.25, -96.52741961387672], [0.25, -20.626674165447277, 0.25, -97.74710206568344], [0.25, -22.443509148455544, 0.25, -96.80095023199702], [0.25, -24.659206866612582, 0.25, -94.66725299597863], [0.25, -25.60671068921433, 0.25, -93.68963442247993], [0.25, -25.521832408043487, 0.25, -91.95601556237837], [0.25, -23.77628260830938, 0.25, -90.09892920215982], [0.25, -22.011429414633152, 0.25, -91.14418371153616], [0.25, -21.72094551832307, 0.25, -91.49926564185762], [0.25, -22.50430330033912, 0.25, -91.63289564225498], [0.25, -23.356293854886005, 0.25, -92.96929741715606], [0.25, -23.79641734955881, 0.25, -95.17929413122012], [0.25, -23.753610462374006, 0.25, -95.83327757664564], [0.25, -23.483763426318742, 0.25, -95.37479224640569], [0.25, -23.207923581502808, 0.25, -95.65917533148098], [0.25, -22.90622554741428, 0.25, -96.0452749803458], [0.25, -22.6508319606714, 0.25, -96.4633181346596], [0.25, -22.692153838307142, 0.25, -97.75752908758454], [0.25, -22.879257596246955, 0.25, -98.92328158214559], [0.25, -23.056089180329053, 0.25, -98.9563802713801], [0.25, -23.121425372080576, 0.25, -98.87910976277372], [0.25, -23.06722547473326, 0.25, -98.76389409285797], [0.25, -23.00894963632466, 0.25, -98.76278321111779]], "velocity19": [[0.47668497071666194, 0.5566206925418394, 0.4407370574138011, 0.6937373642619117], [0.38503787438663517, 3.220935170167267, 0.3803676134537022, -1.434937365880066], [0.30803029950930816, 5.719053320342194, 0.30429409076296177, 0.20062708802429485], [0.24642423960744653, 6.0881697601223195, 0.24343527261036943, 0.357266715189213], [0.19713939168595723, 6.86008827678387, 0.19474821808829557, -2.3441079835015923], [0.1577115133487658, 7.194799736660913, 0.15579857447063647, -2.4313711706889785], [0.12616921067901263, 16.458200382218983, 0.12463885957650918, -5.411259038114322], [0.10093536854321011, 17.984841499988285, 0.09971108766120734, -5.136388364616466], [0.0807482948345681, 4.70191664104489, 0.07976887012896589, -8.663979369359978], [0.06459863586765448, -7.932236432232768, 0.06381509610317271, -4.264717880554443], [0.05167890869412359, -5.794241041221792, 0.05105207688253817, -3.389270808100718], [0.041343126955298876, 0.5440888585022949, 0.04084166150603054, 1.7622560416075363], [0.0330745015642391, 5.958664752178062, 0.03267332920482443, 2.3208924175132752], [0.026459601251391282, 5.488436030756687, 0.026138663363859546, 1.861581983536077], [0.021167681001113027, 2.18144941357549, 0.02091093069108764, 0.6811054379735864], [0.01693414480089042, 0.6648228638559284, 0.01672874455287011, -1.3984121561711773], [0.013547315840712337, -1.6100974296233748, 0.01338299564229609, -1.792458261843292], [0.01083785267256987, -2.78104251911532, 0.010706396513836872, -0.9434031500894045], [0.008670282138055896, -4.102476050645273, 0.008565117211069498, 0.8627465230053939], [0.006936225710444718, -2.528455846333968, 0.006852093768855598, 1.1231216650623543], [0.005548980568355774, -1.6995705080582744, 0.005481675015084479, 0.6610304439155427], [0.0044391844546846195, 2.9858094320822173, 0.004385340012067584, -0.1989903730882005], [0.003551347563747696, 3.625083039069315, 0.0035082720096540673, -0.5826933548089669], [0.002841078050998157, 2.7014008404123944, 0.002806617607723254, -0.6167986388585451], [0.0022728624407985258, 1.5310163481961137, 0.0022452940861786034, -0.11061858443783207], [0.0018182899526388208, -2.6807789873937593, 0.001796235268942883, 0.16504980483804144], [0.0014546319621110567, -5.62864160274755, 0.0014369882151543064, 0.6360249059747682], [0.0011637055696888455, -2.5571937981096395, 0.0011495905721234452, 0.43007352283336525], [0.0009309644557510765, 0.7965968888904842, 0.0009196724576987562, 0.07277230257459366], [0.0007447715646008613, 5.801451988496761, 0.000735737966159005, -0.3010746253580755], [0.0005958172516806891, 4.274589184622943, 0.000588590372927204, -0.5689069654948901], [0.0004766538013445513, 1.2069586070800902, 0.00047087229834176324, -0.33166990270572877], [0.0003813230410756411, -5.315864688261758, 0.0003766978386734106, -0.01485762724042708], [0.0003050584328605129, -4.867569374170142, 0.00030135827093872854, 0.348623838407236], [0.00024404674628841032, -0.09449483585505325, 0.00024108661675098283, 0.3183000287097977], [0.00019523739703072827, 2.051915113490972, 0.00019286929340078628, 0.06091401181518642], [0.00015618991762458262, 3.1199735196076404, 0.00015429543472062903, -3.225997715221637], [0.0001249519340996661, 1.905005346418608, 0.00012343634777650322, -2.430783226105721], [9.996154727973289e-05, -0.7761594941159884, 9.874907822120259e-05, -1.219682451806725], [7.996923782378632e-05, -1.8168349830082673, 7.899926257696208e-05, 0.9461518336864146], [6.397539025902906e-05, -2.2156977181570374, 6.319941006156966e-05, 2.1336972360183917], [5.1180312207223244e-05, -0.947503822601749, 5.055952804925573e-05, 0.977618573498698], [4.0944249765778595e-05, 0.0848782811708445, 4.0447622439404585e-05, 1.7336188601015619], [3.2755399812622876e-05, 1.745549799734107, 3.2358097951523666e-05, 1.8570863602185435], [2.6204319850098303e-05, 1.7648531936762264, 2.5886478361218935e-05, -1.0452545093763408], [2.0963455880078644e-05, 0.290483896310082, 2.0709182688975148e-05, -0.3550819303214609], [1.6770764704062917e-05, -0.7833577820160492, 1.656734615118012e-05, -0.13363000039736297], [1.3416611763250335e-05, -0.8519905545468844, 1.3253876920944097e-05, -1.3364017749010735], [1.0733289410600269e-05, -0.4401234946728041, 1.0603101536755278e-05, -2.209996714064063], [8.586631528480215e-06, 0.04280688718480158, 8.482481229404222e-06, -0.6539834454255291], [6.869305222784172e-06, 0.2698470360552627, 6.785984983523378e-06, 0.45848533023994886], [5.4954441782273385e-06, 0.27583984481593415, 5.428787986818702e-06, -0.28438308507529353], [4.396355342581871e-06, 0.3016980340885269, 4.3430303894549615e-06, -0.3860996488648156], [3.517084274065497e-06, 0.2553935867428784, 3.4744243115639693e-06, -0.418043154313814], [2.8136674192523975e-06, -0.04132187763574151, 2.7795394492511754e-06, -1.2942109529249424], [2.2509339354019183e-06, -0.1871037579398117, 2.2236315594009405e-06, -1.165752494561048], [1.8007471483215347e-06, -0.17683158408209795, 1.7789052475207526e-06, -0.03309868923450188], [1.440597718657228e-06, -0.06533619175152462, 1.4231241980166021e-06, 0.07727050860637351], [1.1524781749257824e-06, 0.05419989734731595, 1.1384993584132818e-06, 0.11521566991575094], [9.21982539940626e-07, 0.058275838408598596, 9.107994867306255e-07, 0.0011108817401786334]], "position20": [[0.1916400316427267, -67.88579685350405, 0.15950877033615668, -99.07788983301211], [0.25, -67.45133685914655, 0.21726117133696748, -89.98072747433591], [0.25, -50.44986623166298, 0.25, -81.92095876378983], [0.25, -35.588591237180594, 0.25, -76.45728579666176], [0.25, -22.65116878024881, 0.25, -73.98405791131995], [0.25, -12.301230814703382, 0.25, -72.00547560304649], [0.25, -9.43507096626087, 0.25, -71.43111588675528], [0.25, -16.218286631938376, 0.25, -75.75283318175431], [0.25, -25.35922995930032, 0.25, -78.43443201535273], [0.25, -31.69193158060105, 0.25, -76.92154432473085], [0.25, -35.17350073570396, 0.25, -74.20985405512242], [0.25, -30.272966820329657, 0.25, -71.81334592695586], [0.25, -23.068337643265963, 0.25, -71.09030775949863], [0.25, -17.25544506849837, 0.25, -73.23868316571316], [0.25, -15.258281035234699, 0.25, -75.43997398095831], [0.25, -17.39537929035223, 0.25, -77.8817406242067], [0.25, -20.331722737514838, 0.25, -78.90163129826958], [0.25, -24.442199391160166, 0.25, -78.86663563804579], [0.25, -27.400455122015927, 0.25, -79.0675027420911], [0.25, -24.794345693967998, 0.25, -77.16364450734876], [0.25, -21.165699543449417, 0.25, -75.62454678654184], [0.25, -18.724425118218814, 0.25, -72.20217007438092], [0.25, -18.82923040370456, 0.25, -68.1157405284608], [0.25, -22.804057622476247, 0.25, -65.75865995816892], [0.25, -25.52438227701144, 0.25, -67.22659531132962], [0.25, -26.419166583928423, 0.25, -69.06803692778072], [0.25, -23.52867381620786, 0.25, -70.97613426635552], [0.25, -19.914502047921516, 0.25, -73.4776228089834], [0.25, -18.34284332935267, 0.25, -74.08629601521392], [0.25, -19.276706790977244, 0.25, -77.50988365090716], [0.25, -21.094955807148384, 0.25, -78.32489319147406], [0.25, -23.380750350746474, 0.25, -77.95971474864261], [0.25, -24.60929949637242, 0.25, -76.22395833248305], [0.25, -23.904808349044046, 0.25, -75.6445856384225], [0.25, -22.486730445975734, 0.25, -75.97937138603753], [0.25, -21.296256040555157, 0.25, -77.8486041752847], [0.25, -20.90888016831633, 0.25, -79.58382394670109], [0.25, -21.90675708961466, 0.25, -79.9239701994542], [0.25, -22.843519035276277, 0.25, -79.25695336929502], [0.25, -23.27010738092481, 0.25, -78.98579953827806], [0.25, -23.043313055989678, 0.25, -78.58770202044431], [0.25, -22.136742881102947, 0.25, -78.98302301695507], [0.25, -21.388779940334633, 0.25, -79.82108075165883], [0.25, -21.095343010875634, 0.25, -80.40770266245202], [0.25, -21.792866379165563, 0.25, -80.22381665940871], [0.25, -22.497446804363065, 0.25, -79.55463907122885], [0.25, -22.629935422566987, 0.25, -79.2004555938692], [0.25, -22.506971406137428, 0.25, -79.573020153797], [0.25, -22.038306986663223, 0.25, -79.74354983246253], [0.25, -21.668237064921634, 0.25, -79.93534903371358], [0.25, -21.790681080516844, 0.25, -80.14499779921847], [0.25, -22.034825167734656, 0.25, -80.21382723356285], [0.25, -22.239116170631775, 0.25, -80.36315153229813], [0.25, -22.371481614290172, 0.25, -81.22721659617156], [0.25, -22.393371798799233, 0.25, -81.76837021613474], [0.25, -22.296968690241524, 0.25, -81.84778391863041], [0.25, -22.018698922587493, 0.25, -81.10388132397708], [0.25, -21.82958402366086, 0.25, -80.29616814140378], [0.25, -21.8137859661893, 0.25, -79.90767334781228], [0.25, -21.866818128238535, 0.25, -80.63170655845306]], "velocity20": [[0.7182371803196472, 0.7563823578955985, 0.037322009011339086, 0.6788353968929813], [0.6026083413082763, 0.43445999435749383, 0.05775240100081079, 9.097162358676197], [0.4820866730466211, 17.001470627483574, 0.06435612203554773, 8.059768710546074], [0.3856693384372969, 14.861274994482388, 0.05148489762843819, 5.463672967128056], [0.30853547074983756, 12.937422456931783, 0.041187918102750555, 2.473227885341819], [0.24682837659987006, 10.349937965545427, 0.032950334482200444, 1.9785823082734553], [0.19746270127989607, 2.8661598484425133, 0.026360267585760357, 0.5743597162912166], [0.15797016102391687, -6.783215665677506, 0.021088214068608287, -4.321717294999038], [0.1263761288191335, -9.140943327361942, 0.01687057125488663, -2.6815988335984096], [0.10110090305530679, -6.33270162130073, 0.013496457003909305, 1.5128876906218824], [0.08088072244424543, -3.481569155102908, 0.010797165603127445, 2.711690269608431], [0.06470457795539634, 4.900533915374305, 0.008637732482501955, 2.3965081281665563], [0.05176366236431708, 7.204629177063695, 0.006910185986001564, 0.7230381674572285], [0.04141092989145367, 5.812892574767592, 0.005528148788801252, -2.1483754062145275], [0.033128743913162936, 1.9971640332636729, 0.004422519031041002, -2.2012908152451547], [0.026502995130530352, -2.1370982551175315, 0.003538015224832802, -2.4417666432483918], [0.021202396104424284, -2.936343447162606, 0.0028304121798662417, -1.0198906740628826], [0.016961916883539426, -4.1104766536453266, 0.0022643297438929935, 0.034995660223786584], [0.013569533506831542, -2.9582557308557607, 0.0018114637951143948, -0.2008671040453054], [0.010855626805465235, 2.6061094280479313, 0.001449171036091516, 1.9038582347423234], [0.008684501444372187, 3.62864615051858, 0.0011593368288732129, 1.5390977208069219], [0.00694760115549775, 2.441274425230604, 0.0009274694630985703, 3.4223767121609296], [0.0055580809243982, -0.10480528548574763, 0.0007419755704788563, 4.086429545920105], [0.004446464739518561, -3.9748272187716855, 0.0005935804563830851, 2.357080570291888], [0.003557171791614849, -2.720324654535193, 0.0004748643651064681, -1.4679353531606996], [0.002845737433291879, -0.8947843069169831, 0.0003798914920851745, -1.84144161645111], [0.0022765899466335032, 2.8904927677205636, 0.00030391319366813963, -1.9080973385747841], [0.0018212719573068026, 3.6141717682863423, 0.0002431305549345117, -2.5014885426278837], [0.0014570175658454422, 1.5716587185688458, 0.00019450444394760938, -0.6086732062305262], [0.0011656140526763539, -0.9338634616245709, 0.0001556035551580875, -3.423587635693235], [0.0009324912421410831, -1.8182490161711398, 0.00012448284412647, -0.8150095405669007], [0.0007459929937128666, -2.28579454359809, 9.958627530117601e-05, 0.36517844283144896], [0.0005967943949702933, -1.2285491456259452, 7.966902024094081e-05, 1.7357564161595664], [0.0004774355159762347, 0.7044911473283724, 6.373521619275265e-05, 0.5793726940605533], [0.0003819484127809878, 1.4180779030683115, 5.098817295420212e-05, -0.3347857476150329], [0.00030555873022479024, 1.1904744054205767, 4.07905383633617e-05, -1.8692327892471794], [0.0002444469841798322, 0.38737587223882897, 3.263243069068936e-05, -1.7352197714163833], [0.00019555758734386577, -0.9978769212983322, 2.6105944552551488e-05, -0.3401462527531201], [0.00015644606987509264, -0.9367619456616156, 2.0884755642041193e-05, 0.6670168301591789], [0.00012515685590007411, -0.4265883456485335, 1.6707804513632956e-05, 0.27115383101695445], [0.00010012548472005929, 0.22679432493513077, 1.3366243610906366e-05, 0.3980975178337446], [8.010038777604743e-05, 0.9065701748867317, 1.0692994888725092e-05, -0.39532099651076413], [6.408031022083795e-05, 0.7479629407683136, 8.554395910980074e-06, -0.838057734703757], [5.126424817667036e-05, 0.29343692945899913, 6.84351672878406e-06, -0.5866219107931917], [4.101139854133629e-05, -0.6975233682899287, 5.474813383027248e-06, 0.18388600304331792], [3.280911883306903e-05, -0.7045804251975016, 4.379850706421799e-06, 0.669177588179864], [2.624729506645523e-05, -0.13248861820392155, 3.503880565137439e-06, 0.3541834773596602], [2.0997836053164185e-05, 0.12296401642956054, 2.803104452109951e-06, -0.37256455992781473], [1.6798268842531347e-05, 0.4686644194742057, 2.242483561687961e-06, -0.17052967866552457], [1.3438615074025079e-05, 0.37006992174158815, 1.793986849350369e-06, -0.19179920125103916], [1.0750892059220063e-05, -0.12244401559520876, 1.4351894794802953e-06, -0.20964876550490152], [8.600713647376051e-06, -0.24414408721781294, 1.1481515835842364e-06, -0.06882943434438696], [6.880570917900841e-06, -0.20429100289711893, 9.185212668673892e-07, -0.14932429873528288], [5.504456734320673e-06, -0.1323654436583983, 7.348170134939114e-07, -0.8640650638734295], [4.4035653874565385e-06, -0.021890184509061654, 5.878536107951292e-07, -0.5411536199631883], [3.5228523099652308e-06, 0.09640310855771005, 4.7028288863610337e-07, -0.07941370249566587], [2.8182818479721847e-06, 0.27826976765403183, 3.762263109088827e-07, 0.743902594653335], [2.2546254783777478e-06, 0.18911489892663105, 3.009810487271062e-07, 0.8077131825732933], [1.8037003827021982e-06, 0.015798057471559507, 2.4078483898168497e-07, 0.3884947935915022], [1.4429603061617587e-06, -0.05303216204923622, 1.92627871185348e-07, -0.7240332106407878]], "position21": [[0.135866259618729, -66.22453531148165, 0.22450607721237884, -5.929296151677676], [0.25, -61.868692062502944, 0.25, -7.016994644194546], [0.25, -55.50718120589758, 0.25, -9.414109871004035], [0.25, -50.744508173415625, 0.25, -11.609046859656985], [0.25, -41.93545240501719, 0.25, -13.113366624697829], [0.25, -25.912906214266698, 0.25, -14.400315018351593], [0.25, -12.70990838597821, 0.25, -14.940357965037068], [0.25, -5.3819854734664565, 0.25, -14.28373064708794], [0.25, -18.94868037808932, 0.25, -13.409358420926086], [0.25, -29.79089259434654, 0.25, -12.703061700369167], [0.25, -29.627333172292275, 0.25, -12.539240211979106], [0.25, -25.542379269581147, 0.25, -12.615860826604251], [0.25, -16.641763755280664, 0.25, -13.255315471856509], [0.25, -11.19161857040017, 0.25, -13.661314711626906], [0.25, -12.747058957541526, 0.25, -13.643119179614846], [0.25, -18.796305443748274, 0.25, -13.34821817226008], [0.25, -23.476554974658626, 0.25, -13.108136097734741], [0.25, -22.940648783107903, 0.25, -12.956575591968907], [0.25, -19.15516065741393, 0.25, -12.999215820678783], [0.25, -15.735324796247873, 0.25, -13.403052018869763], [0.25, -13.918703404640219, 0.25, -13.67875469740565], [0.25, -15.994613563693367, 0.25, -13.62476479129867], [0.25, -20.777484611524727, 0.25, -13.464399128434799], [0.25, -22.97051850178527, 0.25, -13.267885260848361], [0.25, -20.86116351247965, 0.25, -13.139244903309661], [0.25, -17.470534092746597, 0.25, -13.07968745924861], [0.25, -15.160966637459559, 0.25, -13.112764064647159], [0.25, -15.013771343943791, 0.25, -13.314576776418106], [0.25, -18.286606580380933, 0.25, -13.464110763203688], [0.25, -21.215504860562273, 0.25, -13.549645839964397], [0.25, -21.434571849388135, 0.25, -13.556304864330919], [0.25, -19.025560862956095, 0.25, -13.444755934088466], [0.25, -16.809026909817337, 0.25, -13.311068526076753], [0.25, -15.756670661270933, 0.25, -13.250585881004449], [0.25, -16.952594504473616, 0.25, -13.25137404053719], [0.25, -18.68148355947485, 0.25, -13.37971217046981], [0.25, -19.988254301661083, 0.25, -13.482124309676657], [0.25, -19.93054408437191, 0.25, -13.565472363420556], [0.25, -18.71502198757684, 0.25, -13.529979994004567], [0.25, -17.547674977416605, 0.25, -13.49081199405653], [0.25, -17.387014162048157, 0.25, -13.420638656308068], [0.25, -18.099684805875153, 0.25, -13.353459305370736], [0.25, -18.9029402741922, 0.25, -13.38407859984227], [0.25, -19.367036392102918, 0.25, -13.463592179523419], [0.25, -18.758831976782066, 0.25, -13.578778766802023], [0.25, -18.085157662977664, 0.25, -13.579601690017036], [0.25, -17.93071205340995, 0.25, -13.363434947608452], [0.25, -18.309899968394607, 0.25, -13.207276781387453], [0.25, -18.699607857242874, 0.25, -13.238595612946927], [0.25, -18.907467194955576, 0.25, -13.406843930820818], [0.25, -18.890091089516048, 0.25, -13.545141199921893], [0.25, -18.418003737674766, 0.25, -13.649622166784052], [0.25, -18.023162526016872, 0.25, -13.671944516841291], [0.25, -18.12052824506989, 0.25, -13.66312614760662], [0.25, -18.259253263692468, 0.25, -13.621962218250813], [0.25, -18.41970147819186, 0.25, -13.581026123855143], [0.25, -18.514192925898584, 0.25, -13.534182312297567], [0.25, -18.526466557981266, 0.25, -13.56179673738765], [0.25, -18.44606991560841, 0.25, -13.605959564702882], [0.25, -18.33360089377282, 0.25, -13.644077210234558]], "velocity21": [[0.4772208009079344, 0.10017138767093214, 0.6141962337146903, 0.8379145089661961], [0.37099242289460743, 4.355843248978703, 0.4679508121726984, -1.0876984925168705], [0.230345283304551, 6.361510856605365, 0.32995400074311254, -2.3971152268094884], [0.1561977167886581, 4.762673032481954, 0.2596374398423745, -2.194936988652949], [0.12495817343092648, 8.809055768398439, 0.2077099518738996, -1.5043197650408429], [0.09996653874474119, 16.02254619075049, 0.1661679614991197, -1.286948393653765], [0.07997323099579295, 13.202997828288488, 0.13293436919929577, -0.5400429466854744], [0.06397858479663436, 7.327922912511753, 0.10634749535943662, 0.6566273179491262], [0.051182867837307494, -13.566694904622864, 0.0850779962875493, 0.8743722261618545], [0.040946294269846, -10.84221221625722, 0.06806239703003945, 0.7062967205569186], [0.0327570354158768, 0.16355942205426643, 0.05444991762403156, 0.1638214883900619], [0.026205628332701444, 4.084953902711129, 0.043559934099225255, -0.07662061462514641], [0.020964502666161157, 8.900615514300485, 0.034847947279380204, -0.6394546452522567], [0.016771602132928925, 5.450145184880494, 0.027878357823504164, -0.40599923977039687], [0.01341728170634314, -1.5554403871413562, 0.02230268625880333, 0.01819553201206059], [0.010733825365074513, -6.04924648620675, 0.017842149007042667, 0.29490100735476704], [0.008587060292059611, -4.680249530910354, 0.014273719205634134, 0.24008207452533792], [0.00686964823364769, 0.5359061915507211, 0.011418975364507308, 0.1515605057658341], [0.005495718586918152, 3.7854881256939725, 0.009135180291605847, -0.042640228709877194], [0.004396574869534522, 3.4198358611660575, 0.007308144233284678, -0.4038361981909796], [0.0035172598956276177, 1.8166213916076546, 0.005846515386627743, -0.2757026785358868], [0.0028138079165020945, -2.075910159053147, 0.004677212309302194, 0.05398990610697886], [0.0022510463332016755, -4.782871047831362, 0.0037417698474417555, 0.160365662863871], [0.0018008370665613404, -2.1930338902605424, 0.0029934158779534046, 0.1965138675864381], [0.0014406696532490723, 2.1093549893056203, 0.0023947327023627236, 0.1286403575387], [0.0011525357225992579, 3.3906294197330515, 0.001915786161890179, 0.05955744406105156], [0.0009220285780794064, 2.309567455287038, 0.0015326289295121433, -0.03307660539854875], [0.0007376228624635251, 0.14719529351576843, 0.0012261031436097147, -0.20181271177094645], [0.0005900982899708202, -3.2728352364371407, 0.0009808825148877717, -0.14953398678558377], [0.0004720786319766562, -2.9288982801813397, 0.0007847060119102174, -0.08553507676070751], [0.00037766290558132495, -0.21906698882586206, 0.0006277648095281739, -0.0066590243665218506], [0.00030213032446505997, 2.4090109864320395, 0.0005022118476225391, 0.11154893024245363], [0.000241704259572048, 2.2165339531387573, 0.00040176947809803133, 0.13368740801171397], [0.0001933634076576384, 1.0523562485464046, 0.0003214155824784251, 0.060482645072304074], [0.00015469072612611073, -1.1959238432026824, 0.0002571324659827401, -0.0007881595327401819], [0.0001237525809008886, -1.7288890550012315, 0.0002057059727861921, -0.1283381299326212], [9.900206472071089e-05, -1.3067707421862336, 0.00016456477822895368, -0.10241213920684704], [7.920165177656871e-05, 0.057710217289174026, 0.00013165182258316295, -0.08334805374389884], [6.336132142125497e-05, 1.2155220967950688, 0.00010532145806653036, 0.03549236941598959], [5.068905713700398e-05, 1.167347010160235, 8.42571664532243e-05, 0.03916799994803692], [4.055124570960319e-05, 0.16066081536844817, 6.740573316257944e-05, 0.07017333774846198], [3.244099656768255e-05, -0.712670643826997, 5.392458653006356e-05, 0.067179350937332], [2.595279725414604e-05, -0.803255468317049, 4.313966922405085e-05, -0.03061929447153401], [2.0762237803316835e-05, -0.46409611791071737, 3.4511735379240685e-05, -0.07951357968114849], [1.660979024265347e-05, 0.608204415320852, 2.760938830339255e-05, -0.11518658727860426], [1.3287832194122776e-05, 0.6736743138043995, 2.208751064271404e-05, -0.0008229232150132187], [1.0630265755298222e-05, 0.1544456095677169, 1.7670008514171232e-05, 0.2161667424085832], [8.504212604238578e-06, -0.3791879149846582, 1.4136006811336986e-05, 0.15615816622099982], [6.8033700833908625e-06, -0.38970788884826657, 1.130880544906959e-05, -0.031318831559475055], [5.4426960667126905e-06, -0.20785933771270168, 9.047044359255672e-06, -0.1682483178738906], [4.354156853370152e-06, 0.017376105439526376, 7.237635487404538e-06, -0.1382972691010755], [3.4833254826961222e-06, 0.472087351841281, 5.790108389923631e-06, -0.10448096686215963], [2.786660386156898e-06, 0.39484121165789543, 4.6320867119389045e-06, -0.022322350057239093], [2.2293283089255184e-06, -0.09736571905301997, 3.705669369551124e-06, 0.008818369234671539], [1.7834626471404149e-06, -0.1387250186225761, 2.9645354956408993e-06, 0.04116392935580723], [1.426770117712332e-06, -0.16044821449939167, 2.3716283965127196e-06, 0.04093609439567085], [1.1414160941698656e-06, -0.09449144770672283, 1.8973027172101758e-06, 0.046843811557575915], [9.131328753358925e-07, -0.012273632082681264, 1.5178421737681408e-06, -0.027614425090083855], [7.30506300268714e-07, 0.08039664237285629, 1.2142737390145127e-06, -0.04416282731523087], [5.844050402149713e-07, 0.11246902183558652, 9.714189912116103e-07, -0.03811764553167651]], "position22": [[0.09603046228839235, -60.388220765940304, 0.224319986204837, -94.11776318981529], [0.25, -63.18706306038771, 0.25, -81.9526028354928], [0.25, -51.45126963999909, 0.25, -72.30370685733092], [0.25, -41.69301671450285, 0.25, -68.90999528145832], [0.25, -25.624622555657524, 0.25, -73.49291232142774], [0.25, -12.205045739393869, 0.25, -77.26468645432462], [0.25, -10.37823419251144, 0.25, -77.45379840962784], [0.25, -23.39795933679411, 0.25, -77.36903328192692], [0.25, -33.41942112440027, 0.25, -76.963222352191], [0.25, -34.784332878169025, 0.25, -76.04363361080043], [0.25, -27.643382273779885, 0.25, -74.32697500029522], [0.25, -18.16364630064659, 0.25, -74.75802021944716], [0.25, -15.08526786286273, 0.25, -74.88250664084752], [0.25, -16.90718518140504, 0.25, -76.38293819271148], [0.25, -21.011815842860017, 0.25, -76.63736611069176], [0.25, -25.68899895578229, 0.25, -75.34982665514507], [0.25, -27.07649456461681, 0.25, -80.12378491275354], [0.25, -24.386538556456138, 0.25, -84.61294460219088], [0.25, -21.042227261870327, 0.25, -89.40853224994098], [0.25, -18.964177209268453, 0.25, -93.76912482951057], [0.25, -19.33697593100108, 0.25, -91.1327366272089], [0.25, -23.37926900266394, 0.25, -84.98397935310845], [0.25, -26.2568652477722, 0.25, -78.1367841003813], [0.25, -27.1866733464993, 0.25, -74.55784982489162], [0.25, -24.538356790997096, 0.25, -75.6255247994252], [0.25, -21.352750593627384, 0.25, -81.43653419270957], [0.25, -19.29287676690513, 0.25, -85.77824879182448], [0.25, -20.556567994286954, 0.25, -89.67826055640204], [0.25, -22.996546556434083, 0.25, -93.10897680710904], [0.25, -24.846238335640386, 0.25, -95.74530411005732], [0.25, -25.413721774673014, 0.25, -96.53251829155744], [0.25, -24.11408004588492, 0.25, -95.32606410963639], [0.25, -22.31959422201745, 0.25, -92.8074262487777], [0.25, -21.048266060294846, 0.25, -90.92580861581511], [0.25, -20.973345237571138, 0.25, -89.97562327547533], [0.25, -21.867106606607525, 0.25, -94.02887860126243], [0.25, -23.79354086277632, 0.25, -98.95946416739076], [0.25, -24.71427084233263, 0.25, -98.20427869006402], [0.25, -23.937760863191652, 0.25, -96.30621654263634], [0.25, -22.727177794332423, 0.25, -93.39221080243625], [0.25, -21.780700785990277, 0.25, -91.44215338740227], [0.25, -21.646479591748808, 0.25, -91.34535656687754], [0.25, -22.047259084605024, 0.25, -93.56047387112218], [0.25, -22.729767098907654, 0.25, -95.39015093304239], [0.25, -23.299690309581024, 0.25, -97.6308581133568], [0.25, -23.4296903049467, 0.25, -97.4559665587131], [0.25, -23.185582748830264, 0.25, -96.15701111159349], [0.25, -22.722850307961988, 0.25, -93.67615757528084], [0.25, -22.38213002430532, 0.25, -92.06386623140938], [0.25, -22.356701218474488, 0.25, -94.0529169319386], [0.25, -22.64821761535622, 0.25, -95.79429277915555], [0.25, -22.989330432317594, 0.25, -96.25544448340919], [0.25, -23.1158222537172, 0.25, -96.31940792067098], [0.25, -23.095540322653452, 0.25, -95.82965195756348], [0.25, -22.92108442687317, 0.25, -95.91297654369079], [0.25, -22.734412518473984, 0.25, -97.01957236083005], [0.25, -22.64383678642264, 0.25, -98.35994714704377], [0.25, -22.673994032282227, 0.25, -97.03087773747902], [0.25, -22.84125924255454, 0.25, -95.77442504935485], [0.25, -23.001867755578495, 0.25, -95.90888286356844]], "velocity22": [[0.7338940376588334, 0.32156558271190727, 0.06785531108690035, 0.03733023706427252], [0.5947227807400844, -2.798842294447403, 0.052835904711202114, 12.165160354322492], [0.4757782245920676, 11.735793420388617, 0.042268723768961694, 9.648895978161871], [0.3806225796736541, 9.758252925496237, 0.033814979015169354, 3.3937115758725938], [0.3044980637389233, 16.06839415884533, 0.027051983212135484, -4.582917039969413], [0.24359845099113864, 13.419576816263655, 0.02164158656970839, -3.7717741328968826], [0.19487876079291092, 1.826811546882429, 0.017313269255766713, -0.189111955303217], [0.15590300863432874, -13.01972514428267, 0.01385061540461337, 0.08476512770091937], [0.124722406907463, -10.02146178760616, 0.011080492323690697, 0.40581092973591776], [0.09977792552597041, -1.364911753768748, 0.008864393858952558, 0.919588741390576], [0.07982234042077634, 7.14095060438914, 0.007091515087162047, 1.7166586105052104], [0.06385787233662107, 9.479735973133296, 0.005673212069729638, -0.43104521915194727], [0.05108629786929686, 3.0783784377838597, 0.00453856965578371, -0.12448642140036098], [0.04086903829543749, -1.8219173185423088, 0.0036308557246269683, -1.5004315518639602], [0.03269523063634999, -4.104630661454975, 0.0029046845797015748, -0.25442791798028475], [0.026156184509079996, -4.677183112922271, 0.00232374766376126, 1.2875394555466961], [0.020924947607264, -1.3874956088345183, 0.001858998131009008, -4.773958257608466], [0.0167399580858112, 2.68995600816067, 0.0014871985048072066, -4.489159689437348], [0.013391966468648962, 3.3443112945858124, 0.0011897588038457653, -4.79558764775009], [0.01071357317491917, 2.078050052601874, 0.0009518070430766123, -4.360592579569593], [0.008570858539935337, -0.37279872173262785, 0.0007614456344612898, 2.636388202301669], [0.00685668683194827, -4.04229307166286, 0.000609156507569032, 6.1487572741004435], [0.0054853494655586164, -2.877596245108261, 0.0004873252060552256, 6.847195252727141], [0.004388279572446893, -0.929808098727099, 0.0003898601648441805, 3.5789342754896816], [0.0035106236579575145, 2.6483165555022046, 0.00031188813187534443, -1.0676749745335763], [0.0028084989263660117, 3.1856061973697116, 0.0002495105055002756, -5.811009393284377], [0.0022467991410928096, 2.059873826722252, 0.00019960840440022047, -4.341714599114908], [0.0017974393128742478, -1.2636912273818246, 0.0001596867235201764, -3.9000117645775503], [0.0014379514502993983, -2.4399785621471293, 0.0001277493788161411, -3.43071625070701], [0.0011503611602395186, -1.849691779206304, 0.00010219950305291289, -2.6363273029482746], [0.0009202889281916149, -0.5674834390326268, 8.175960244233032e-05, -0.7872141815001139], [0.000736231142553292, 1.2996417287880968, 6.540768195386426e-05, 1.2064541819210404], [0.0005889849140426337, 1.7944858238674688, 5.232614556309141e-05, 2.5186378608586932], [0.00047118793123410694, 1.2713281617226024, 4.1860916450473136e-05, 1.8816176329625915], [0.00037695034498728557, 0.07492082272370948, 3.348873316037851e-05, 0.9501853403397882], [0.00030156027598982846, -0.8937613690363853, 2.679098652830281e-05, -4.053255325787108], [0.00024124822079186277, -1.926434256168798, 2.143278922264225e-05, -4.9305855661283235], [0.00019299857663349022, -0.9207299795563086, 1.71462313781138e-05, 0.7551854773267419], [0.0001543988613067922, 0.7765099791409791, 1.371698510249104e-05, 1.898062147427683], [0.00012351908904543375, 1.2105830688592307, 1.0973588081992833e-05, 2.914005740200079], [9.8815271236347e-05, 0.9464770083421445, 8.778870465594266e-06, 1.950057415033981], [7.905221698907761e-05, 0.13422119424146856, 7.023096372475413e-06, 0.09679682052473249], [6.32417735912621e-05, -0.4007794928562166, 5.61847709798033e-06, -2.215117304244643], [5.059341887300968e-05, -0.6825080143026291, 4.4947816783842645e-06, -1.829677061920203], [4.047473509840774e-05, -0.5699232106733679, 3.5958253427074116e-06, -2.2407071803144043], [3.2379788078726195e-05, -0.1299999953656764, 2.8766602741659295e-06, 0.17489155464368672], [2.5903830462980958e-05, 0.24410755611643786, 2.3013282193327436e-06, 1.2989554471196054], [2.0723064370384766e-05, 0.4627324408682743, 1.841062575466195e-06, 2.4808535363126447], [1.6578451496307815e-05, 0.3407202836566685, 1.472850060372956e-06, 1.6122913438714683], [1.3262761197046253e-05, 0.02542880583083093, 1.1782800482983649e-06, -1.9890507005292257], [1.0610208957637003e-05, -0.29151639688173225, 9.426240386386919e-07, -1.7413758472169534], [8.488167166109603e-06, -0.34111281696137247, 7.540992309109535e-07, -0.46115170425363894], [6.7905337328876825e-06, -0.12649182139960924, 6.032793847287629e-07, -0.06396343726179025], [5.432426986310146e-06, 0.02028193106374908, 4.826235077830104e-07, 0.48975596310750213], [4.3459415890481176e-06, 0.17445589578028242, 3.860988062264083e-07, -0.08332458612729976], [3.4767532712384943e-06, 0.1866719083991848, 3.0887904498112665e-07, -1.106595817139267], [2.7814026169907955e-06, 0.09057573205134441, 2.4710323598490134e-07, -1.3403747862137099], [2.2251220935926364e-06, -0.030157245859587734, 1.9768258878792108e-07, 1.3290694095647522], [1.7800976748741091e-06, -0.16726521027231375, 1.5814607103033687e-07, 1.2564526881241758], [1.4240781398992873e-06, -0.16060851302395723, 1.265168568242695e-07, -0.1344578142135946]], "position23": [[0.10134482210739226, -86.98244593690876, 0.021742352231154394, -21.603571304101223], [0.25, -87.23978573675478, 0.2497273525617945, -21.360324313901618], [0.25, -87.54922677374987, 0.25, -17.67359527493115], [0.25, -87.81941827869211, 0.24375242602591018, -13.0215884852084], [0.25, -87.97244760403078, 0.22915725761833955, -11.250681508609954], [0.25, -88.09487106430171, 0.21748112289228302, -9.833955927331198], [0.25, -81.20929098738675, 0.21069724680734686, -5.5753431827639535], [0.25, -77.5250450008565, 0.21608310384137236, -2.337104461898226], [0.25, -74.5776482116323, 0.22039178946859278, 0.0], [0.25, -72.88062047611403, 0.2234376434007387, 0.0], [0.25, -73.98885081700955, 0.22152497042339553, 0.0], [0.25, -76.96748803571403, 0.2162693260712609, -2.0714667981651402], [0.25, -79.3503978106776, 0.21206481058955318, -3.7286402366972524], [0.25, -79.43471405919738, 0.2109180116859957, -4.209165346546531], [0.25, -79.3342499124936, 0.21595338040693218, -2.6748372521937465], [0.25, -78.87915103580879, 0.22017115044707442, -1.209443197260997], [0.25, -76.603519537812, 0.2206207395252867, -0.3772586754438544], [0.25, -74.9491697414026, 0.2202638779277537, -0.5308660708089808], [0.25, -74.54100445974342, 0.21936761073649982, -1.5742833917007402], [0.25, -75.84530799167872, 0.2174732598104595, -2.638037562830143], [0.25, -80.13319822966842, 0.21568804637151043, -3.2167803571292817], [0.25, -82.96249809794749, 0.21473277407494454, -2.5393727977352363], [0.25, -84.56372678669902, 0.21547297215984426, -1.8263128710847143], [0.25, -84.4124822091743, 0.21641553187001825, -1.3974688201351975], [0.25, -82.14328567969226, 0.2175201909369906, -1.539449231743727], [0.25, -78.45720194068686, 0.21802811498087118, -2.102590737161857], [0.25, -75.61219272451581, 0.2186324824108513, -2.4877451375199917], [0.25, -75.86735285056363, 0.2191787083788448, -2.293333523855709], [0.25, -78.55066876925376, 0.21939251741321764, -1.947733296556891], [0.25, -80.82550817270953, 0.2186303139495095, -1.6793598138735857], [0.25, -81.1226987485551, 0.21812904926971008, -1.6039210662254786], [0.25, -80.66762457694524, 0.21771937715629452, -1.9723933737064985], [0.25, -79.64515656933314, 0.21830267303131096, -2.237424925347275], [0.25, -79.62229050349636, 0.2193297408861478, -2.3158077948412097], [0.25, -79.65797972420435, 0.21998004085980033, -2.06106852574602], [0.25, -80.36266015105345, 0.21933371235058974, -1.8332981672869035], [0.25, -80.29227523202894, 0.21852213577866225, -1.7914086979192783], [0.25, -80.74080261626158, 0.21791966973427251, -1.7719359267198778], [0.25, -81.34795772705554, 0.21782428973659354, -1.7692288956594906], [0.25, -81.48644382175507, 0.21802064092554482, -1.7842370853279628], [0.25, -81.11957992732128, 0.21857572505349773, -1.8321205033147723], [0.25, -80.86111005184547, 0.21934437845640756, -1.8536937314775084], [0.25, -80.40193096143688, 0.21993494104649186, -1.8659810469098825], [0.25, -80.49238916944324, 0.21960956339976015, -1.8464525194017116], [0.25, -81.04138358455597, 0.21883132816123732, -1.8202003419220787], [0.25, -81.53327364100421, 0.21834095130599898, -1.8157666665207242], [0.25, -81.76040106937867, 0.21815767626722074, -1.841779375529657], [0.25, -81.51072448686628, 0.2182727356406092, -1.8871109999439264], [0.25, -81.15564782418575, 0.2186360162165581, -1.8872307501079562], [0.25, -80.9415350380188, 0.2192122458312, -1.873679575634403], [0.25, -80.78113371309895, 0.21981113188690438, -1.8637650683986469], [0.25, -80.83806790584865, 0.2199888731282574, -1.8575586969917464], [0.25, -80.9311841307478, 0.21949220735623187, -1.8535948308857269], [0.25, -81.3064680453114, 0.21913274037251132, -1.8850370332021007], [0.25, -81.62262090765493, 0.21915245391473828, -1.909657823743943], [0.25, -81.61897548813249, 0.21933565090356388, -1.9087085366797572], [0.25, -81.24082734441708, 0.21962322324594882, -1.8910034018959136], [0.25, -80.8561559759519, 0.21961309643836185, -1.8748126720111704], [0.25, -80.58601232692645, 0.21957323576749063, -1.8615148042752991], [0.25, -80.61633983358499, 0.21938757964765288, -1.8596860089014937]], "velocity23": [[0.5591253039604821, 0.16085269926854784, 0.26788818570209183, 0.23571195643599696], [0.44040596503592394, -0.25733979984602307, 0.22798500033064012, 0.2432469901996048], [0.2310072363830021, -0.30944103699507813, 0.03517478339954252, 3.6867290389704706], [0.1689222735804402, -0.27019150494225214, -0.0062475739740898255, 4.6520067897227495], [0.03146438881054865, -0.1530293253386683, -0.01459516840757064, 1.7709069765984446], [0.025171511048438924, -0.12242346027093465, -0.011676134726056513, 1.4167255812787558], [0.02013720883875114, 6.885580076914957, -0.006783876084936169, 4.258612744567245], [0.016109767071000914, 3.684245986530252, 0.005385857034025511, 3.2382387208657275], [0.012887813656800732, 2.947396789224202, 0.004308685627220409, 2.590590976692582], [0.010310250925440585, 1.6970277355182597, 0.0030458539321459406, 1.6837117138988695], [0.00824820074035247, -1.1082303408955205, -0.0019126729773431717, 0.059941891390640434], [0.006598560592281976, -2.9786372187044754, -0.005255644352134641, -2.0714667981651402], [0.005278848473825581, -2.3829097749635806, -0.0042045154817077135, -1.6571734385321122], [0.004223078779060465, -0.08431624851977593, -0.0011467989035574809, -0.48052510984927777], [0.0033784630232483724, 0.10046414670377445, 0.00503536872093648, 1.5343280943527842], [0.002702770418598698, 0.4550988766848192, 0.004217770040142219, 1.4653940549327495], [0.0021622163348789586, 2.2756314979967796, 0.00044958907821229343, 0.8321845218171425], [0.001729773067903167, 1.6543497964094063, -0.0003568615975330012, -0.15360739536512644], [0.0013838184543225338, 0.4081652816591733, -0.0008962671912538928, -1.0434173208917592], [0.0011070547634580272, -1.304303531935298, -0.0018943509260403142, -1.0637541711294027], [0.0008856438107664217, -4.287890237989702, -0.0017852134389490864, -0.5787427942991388], [0.0007085150486131374, -2.829299868279069, -0.0009552722965658832, 0.6774075593940454], [0.0005668120388905099, -1.6012286887515272, 0.0007401980848997301, 0.7130599266505219], [0.00045344963111240797, 0.15124457752472031, 0.0009425597101739899, 0.42884405094951683], [0.0003627597048899264, 2.2691965294820395, 0.001104659066972342, -0.14198041160852942], [0.00029020776391194115, 3.686083739005396, 0.0005079240438805978, -0.5631415054181301], [0.00023216621112955293, 2.845009216171048, 0.0006043674299800987, -0.3851544003581345], [0.00018573296890364235, -0.2551601260478287, 0.0005462259679935103, 0.1944116136642827], [0.00014858637512291388, -2.6833159186901234, 0.00021380903437283555, 0.34560022729881806], [0.00011886910009833112, -2.274839403455779, -0.0007622034637081327, 0.26837348268330524], [9.50952800786649e-05, -0.2971905758455607, -0.0005012646797994134, 0.07543874764810718], [7.607622406293193e-05, 0.4550741716098517, -0.0004096721134155493, -0.3684723074810198], [6.086097925034554e-05, 1.022468007612111, 0.0005832958750164182, -0.2650315516407764], [4.868878340027644e-05, 0.022866065836774974, 0.0010270678548368224, -0.07838286949393437], [3.8951026720221156e-05, -0.03568922070799174, 0.0006502999736525514, 0.2547392690951897], [3.1160821376176926e-05, -0.7046804268490942, -0.0006463285092105854, 0.22777035845911653], [2.4928657100941543e-05, 0.07038491902450697, -0.0008115765719274807, 0.041889469367625255], [1.9942925680753234e-05, -0.4485273842326338, -0.0006024660443897351, 0.019472771199400447], [1.5954340544602588e-05, -0.6071551107939723, -9.537999767898253e-05, 0.0027070310603872112], [1.2763472435682072e-05, -0.13848609469953188, 0.0001963511889512807, -0.015008189668472213], [1.0210777948545658e-05, 0.36686389443378475, 0.0005550841279529067, -0.04788341798680944], [8.168622358836526e-06, 0.2584698754758084, 0.0007686534029098289, -0.021573228162736137], [6.534897887069222e-06, 0.4591790904085999, 0.0005905625900843133, -0.012287315432374157], [5.227918309655378e-06, -0.0904582080063685, -0.00032537764673170233, 0.019528527508171], [4.182334647724303e-06, -0.5489944151127316, -0.0007782352385228424, 0.02625217747963287], [3.3458677181794423e-06, -0.4918900564482466, -0.0004903768552383416, 0.004433675401354614], [2.676694174543554e-06, -0.22712742837446073, -0.00018327503877822927, -0.02601270900893292], [2.1413553396348434e-06, 0.24967658251239688, 0.00011505937338845553, -0.04533162441426937], [1.7130842717078747e-06, 0.3550766626805257, 0.00036328057594889204, -0.00011975016402984247], [1.3704674173663e-06, 0.21411278616694907, 0.0005762296146419002, 0.01355117447355327], [1.09637393389304e-06, 0.16040132491984724, 0.0005988860557043703, 0.009914507235756126], [8.77099147114432e-07, -0.05693419274969419, 0.00017774124135302893, 0.006206371406900452], [7.016793176915457e-07, -0.09311622489914935, -0.0004966657720255339, 0.003963866106019614], [5.613434541532365e-07, -0.3752839145636141, -0.00035946698372056325, -0.031442202316373756], [4.490747633225892e-07, -0.31615286234352213, 1.9713542226966376e-05, -0.024620790541842245], [3.592598106580714e-07, 0.0036454195224419547, 0.00018319698882559993, 0.0009492870641859058], [2.874078485264571e-07, 0.37814814371540806, 0.0002875723423849413, 0.017705134783843425], [2.299262788211657e-07, 0.38467136846518185, -1.0126807586982111e-05, 0.016190729884743165], [1.8394102305693257e-07, 0.2701436490254618, -3.986067087123527e-05, 0.013297867735871364], [1.4715281844554608e-07, -0.03032750665853507, -0.00018565611983776092, 0.0018287953738053767]], "position24": [[0.07614333883665503, -41.5944127444731, 0.21961654460666577, -11.920793938645943], [0.09623293599034546, -40.3143802392168, 0.2255933111243584, -10.603131276522632], [0.09940953088146331, -35.737018354030496, 0.20299089017021138, -15.508314419967782], [0.10459397104200917, -29.907985745749233, 0.19719116933324113, -19.168067374441843], [0.13055267169289647, -19.38637498786672, 0.219459030374327, -21.520543536861318], [0.17804658220070588, -10.877399843749075, 0.23788276553816884, -18.543626518055458], [0.22186115377102833, -8.38166936813641, 0.25, -14.864202834194202], [0.21900040191823966, -13.858368008957335, 0.25, -14.570592239834136], [0.22537224429147812, -22.45818095728776, 0.24042287898195402, -15.922905110607319], [0.23820378150233318, -27.24654356267776, 0.2366152997637205, -16.434739821981033], [0.25, -29.976294375136366, 0.2359179130939387, -16.417045084512218], [0.25, -29.583207357067558, 0.24617724856616952, -15.667855944997063], [0.2391227388534057, -21.75267101922506, 0.25, -14.57640783428322], [0.23687393540919552, -15.37214892734201, 0.25, -13.662317049305145], [0.24429527560819012, -12.22478048788226, 0.25, -12.72903154988638], [0.25, -13.320075676058003, 0.25, -13.059414440137033], [0.25, -19.33689357599183, 0.25, -14.10174579749957], [0.25, -23.63904320396979, 0.25, -14.778524057594861], [0.25, -24.706327481063873, 0.25, -14.735199663988869], [0.25, -21.560060466367027, 0.25, -14.092187896442336], [0.25, -16.565094012424208, 0.25, -13.213783038614832], [0.25, -14.580454614548945, 0.25, -12.52464425395688], [0.25, -16.33332905178003, 0.25, -13.335829204304867], [0.25, -19.22014849673874, 0.25, -13.997925342704072], [0.25, -21.51745817468911, 0.25, -14.198574822384458], [0.25, -21.950841381359943, 0.25, -14.087027693087194], [0.25, -19.968967984310837, 0.25, -13.829314485625968], [0.25, -17.486303798602837, 0.25, -13.632445844863893], [0.25, -16.38828457870248, 0.25, -13.447424950107168], [0.25, -17.298730948905078, 0.25, -13.528886972196991], [0.25, -19.11828226340058, 0.25, -13.676435910720757], [0.25, -20.244898801869954, 0.25, -13.72268366023549], [0.25, -20.395289241574407, 0.25, -13.444576377026195], [0.25, -19.179692955465793, 0.25, -13.235992256664462], [0.25, -17.7794318766498, 0.25, -13.201006633449923], [0.25, -17.1553750521309, 0.25, -13.276644017453572], [0.25, -18.376782706782915, 0.25, -13.607210177987106], [0.25, -19.353908830504526, 0.25, -13.871663106413934], [0.25, -19.34545092231669, 0.25, -14.024264343014849], [0.25, -18.88813181453939, 0.25, -13.887872567078832], [0.25, -18.230856533649828, 0.25, -13.539941954296483], [0.25, -17.76689510764245, 0.25, -13.250239693448233], [0.25, -17.563777400480678, 0.25, -13.126121629024341], [0.25, -18.40570115748392, 0.25, -13.542610408591775], [0.25, -19.07102491535589, 0.25, -13.881612068593729], [0.25, -19.318892782800077, 0.25, -13.911948558359686], [0.25, -18.80845844480456, 0.25, -13.547441289151603], [0.25, -18.188060384369223, 0.25, -13.257652349310067], [0.25, -17.762873338561235, 0.25, -13.263445264028011], [0.25, -17.722445813152323, 0.25, -13.418138947509918], [0.25, -18.153067570592718, 0.25, -13.71073336565796], [0.25, -18.509152562800583, 0.25, -13.84083693793755], [0.25, -18.734771985053357, 0.25, -13.81954687889399], [0.25, -18.61758552904258, 0.25, -13.624869156501685], [0.25, -18.337143469304113, 0.25, -13.426923633948679], [0.25, -18.1397282858667, 0.25, -13.299431778215634], [0.25, -18.08187268013251, 0.25, -13.355763342238767], [0.25, -18.14235503411617, 0.25, -13.429063124890737], [0.25, -18.376246740882614, 0.25, -13.597761968847452], [0.25, -18.55615450509286, 0.25, -13.714665694272892]], "velocity24": [[0.0193474616178273, 0.15168642439497915, 0.03390251313256176, 0.9818348580878782], [0.02008959715369043, 1.2800325052562966, 0.005976766517692623, 1.3176626621233112], [0.003176594891117856, 4.57736188518631, -0.02260242095414701, -4.905183143445149], [0.005184440160545859, 5.829032608281264, -0.005799720836970258, -3.6597529544740626], [0.025958700650887314, 10.521610757882513, 0.02226786104108589, -2.3524761624194745], [0.0474939105078094, 8.508975144117645, 0.018423735163841815, 2.9769170188058593], [0.04381457157032244, 2.495730475612664, 0.016413873798901194, 3.6794236838612564], [-0.0028607518527886543, -5.476698640820924, 0.0038270831737633668, 0.29361059436006565], [0.006371842373238467, -8.599812948330422, -0.009577121018045984, -1.3523128707731824], [0.012831537210855046, -4.7883626053900015, -0.00380757921823351, -0.5118347113737144], [0.013831059021183052, -2.7297508124586036, -0.0006973866697818052, 0.017694737468815516], [0.0028594618938960308, 0.39308701806880697, 0.010259335472230827, 0.7491891395151539], [-0.010877261146594302, 7.830536337842499, 0.007579463233103892, 1.0914481107138425], [-0.002248803444210179, 6.380522091883047, 0.006063570586483114, 0.9140907849780749], [0.0074213401989946075, 3.1473684394597514, 0.0048508564691864915, 0.9332854994187646], [0.006355904542505357, -1.095295188175743, 0.0038806851753491935, -0.3303828902506529], [0.0010043209744366585, -6.016817899933828, 0.003104548140279355, -1.0423313573625366], [0.0008034567795493268, -4.302149627977963, 0.002483638512223484, -0.6767782600952916], [0.0006427654236394615, -1.0672842770940834, 0.001986910809778787, 0.04332439360599177], [0.0005142123389115693, 3.146267014696846, 0.0015895286478230298, 0.6430117675465329], [0.00041136987112925545, 4.994966453942819, 0.001271622918258424, 0.8784048578275043], [0.00032909589690340436, 1.9846393978752621, 0.0010172983346067393, 0.6891387846579505], [0.0002632767175227235, -1.752874437231087, 0.0008138386676853915, -0.8111849503479864], [0.0002106213740181788, -2.8868194449587117, 0.0006510709341483132, -0.6620961383992052], [0.00016849709921454303, -2.2973096779503703, 0.0005208567473186505, -0.20064947968038677], [0.00013479767937163442, -0.4333832066708322, 0.0004166853978549204, 0.11154712929726399], [0.00010783814349730754, 1.9818733970491076, 0.00033334831828393634, 0.2577132074612256], [8.627051479784603e-05, 2.482664185708, 0.0002666786546271491, 0.19686864076207453], [6.901641183827682e-05, 1.098019219900358, 0.0002133429237017193, 0.18502089475672465], [5.521312947062146e-05, -0.9104463702025989, 0.00017067433896137546, -0.08146202208982292], [4.417050357649717e-05, -1.819551314495501, 0.00013653947116910037, -0.1475489385237666], [3.533640286119774e-05, -1.1266165384693743, 0.00010923157693528031, -0.04624774951473168], [2.8269122288958192e-05, -0.15039043970445376, 8.738526154822426e-05, 0.278107283209295], [2.2615297831166555e-05, 1.2155962861086151, 6.990820923857941e-05, 0.2085841203617328], [1.8092238264933244e-05, 1.4002610788159955, 5.592656739086353e-05, 0.03498562321453851], [1.4473790611946596e-05, 0.624056824518898, 4.4741253912690824e-05, -0.07563738400364906], [1.1579032489557277e-05, -1.2214076546520152, 3.579300313015266e-05, -0.33056616053353327], [9.263225991645823e-06, -0.9771261237216122, 2.8634402504122128e-05, -0.2644529284268266], [7.410580793316659e-06, 0.008457908187836538, 2.2907522003297703e-05, -0.15260123660091612], [5.928464634653328e-06, 0.45731910777730045, 1.8326017602638165e-05, 0.13639177593601665], [4.742771707722663e-06, 0.6572752808895621, 1.4660814082110532e-05, 0.3479306127823497], [3.7942173661781303e-06, 0.46396142600737517, 1.1728651265688426e-05, 0.28970226084825], [3.0353738929425045e-06, 0.2031177071617746, 9.382921012550742e-06, 0.12411806442389048], [2.428299114354004e-06, -0.841923757003242, 7.506336810040594e-06, -0.4164887795674344], [1.9426392914832032e-06, -0.6653237578719657, 6.005069448032476e-06, -0.3390016600019536], [1.5541114331865628e-06, -0.2478678674441882, 4.804055558425981e-06, -0.03033648976595782], [1.2432891465492503e-06, 0.5104343379955144, 3.843244446740785e-06, 0.3645072692080829], [9.946313172394003e-07, 0.6203980604353383, 3.074595557392628e-06, 0.289788939841536], [7.957050537915203e-07, 0.42518704580798944, 2.4596764459141026e-06, -0.005792914717943437], [6.365640430332163e-07, 0.040427525408910675, 1.967741156731282e-06, -0.15469368348190754], [5.092512344265731e-07, -0.4306217574403939, 1.5741929253850258e-06, -0.29259441814804094], [4.074009875412585e-07, -0.35608499220786527, 1.2593543403080207e-06, -0.1301035722795898], [3.259207900330068e-07, -0.22561942225277276, 1.0074834722464166e-06, 0.021290059043559326], [2.6073663202640546e-07, 0.11718645601077779, 8.059867777971333e-07, 0.19467772239230502], [2.0858930562112437e-07, 0.2804420597384644, 6.447894222377067e-07, 0.1979455225530053], [1.668714444968995e-07, 0.1974151834374149, 5.158315377901653e-07, 0.127491855733045], [1.334971555975196e-07, 0.05785560573418881, 4.126652302321323e-07, -0.05633156402313165], [1.0679772447801568e-07, -0.060482353983663785, 3.3013218418570587e-07, -0.07329978265197046], [8.543817958241255e-08, -0.23389170676644275, 2.6410574734856473e-07, -0.1686988439567147], [6.835054366593005e-08, -0.1799077642102463, 2.112845978788518e-07, -0.11690372542543914]], "position25": [[0.1502385518114191, -35.47722543159668, 0.014157050709526553, -70.25159030240782], [0.25, -35.710783167450565, 0.25, -70.43265907333472], [0.25, -33.812826065507466, 0.25, -79.4864647231285], [0.25, -31.280705979708625, 0.25, -87.29050383709709], [0.25, -24.930194423457912, 0.25, -94.01492354456921], [0.25, -19.66271753539004, 0.25, -96.17868101807409], [0.25, -18.735957899230836, 0.25, -95.83635536125374], [0.25, -18.658402509821304, 0.25, -93.28814128388677], [0.25, -20.054105441377942, 0.25, -91.26312300672917], [0.25, -22.602396908564938, 0.25, -91.0885613012757], [0.25, -24.641030082314533, 0.25, -90.94891193691292], [0.25, -25.233432304626103, 0.25, -90.85367799592852], [0.25, -24.22327755811478, 0.25, -91.06110145424358], [0.25, -23.04351741309641, 0.25, -91.25746586092578], [0.25, -21.782051215552375, 0.25, -91.28542204252233], [0.25, -21.594343514788772, 0.25, -91.1334315808388], [0.25, -22.09151018309748, 0.25, -90.98125825999917], [0.25, -22.905344327853822, 0.25, -90.94544802775025], [0.25, -23.260925540975595, 0.25, -91.00878011714907], [0.25, -23.009442397547588, 0.25, -91.10433350714206], [0.25, -22.62282944999952, 0.25, -91.17338737462575], [0.25, -22.30592294573398, 0.25, -91.1464352106363], [0.25, -22.140743032399616, 0.25, -91.0831242022951], [0.25, -22.02149512139316, 0.25, -91.03671492563772], [0.25, -22.130978275824333, 0.25, -90.87975094076043], [0.25, -22.482094335939102, 0.25, -90.82108771225334], [0.25, -22.856714197079008, 0.25, -90.91689342110271], [0.25, -22.91364771638432, 0.25, -91.02539890797448], [0.25, -22.665058595861794, 0.25, -91.1231158507253], [0.25, -22.42985471526687, 0.25, -91.0090997852554], [0.25, -22.27514984378712, 0.25, -90.86746307961762], [0.25, -22.304862776868188, 0.25, -90.7805742501125], [0.25, -22.44040977316905, 0.25, -90.9825076250269], [0.25, -22.65851317439615, 0.25, -91.22436503885186], [0.25, -22.807809907740232, 0.25, -91.39527620422008], [0.25, -22.93721722829298, 0.25, -93.12162744361899], [0.25, -22.831645468792463, 0.25, -96.72071206438169], [0.25, -22.74718806119205, 0.25, -99.59997976099184], [0.25, -22.71721295057188, 0.25, -99.10853185902828], [0.25, -22.758484260473654, 0.25, -97.59922289869715], [0.25, -22.846194072443748, 0.25, -95.65944588344092], [0.25, -22.907268099274745, 0.25, -95.15973872423271], [0.25, -22.912783523915465, 0.25, -95.8230845683229], [0.25, -22.851984263456668, 0.25, -97.31196852284238], [0.25, -22.80334485508963, 0.25, -98.50307568645796], [0.25, -22.8035599244968, 0.25, -98.86914534395349], [0.25, -22.83707543415191, 0.25, -98.15653693958149], [0.25, -22.875760606742755, 0.25, -96.87882998801608], [0.25, -22.902086125500983, 0.25, -96.24787424602481], [0.25, -22.87701809719728, 0.25, -96.17757099680433], [0.25, -22.856033817745438, 0.25, -96.76231521279615], [0.25, -22.835888999487395, 0.25, -97.67779615135946], [0.25, -22.826078645539827, 0.25, -98.09837574739042], [0.25, -22.82585857914256, 0.25, -98.3801289370373], [0.25, -22.844369151500914, 0.25, -98.33015705217146], [0.25, -22.897826274571948, 0.25, -97.76902448327903], [0.25, -22.94926517603096, 0.25, -97.89742222010163], [0.25, -22.953064223314033, 0.25, -98.02277190734074], [0.25, -22.916023827046274, 0.25, -97.92644434545416], [0.25, -22.857138563518145, 0.25, -97.97727415643932]], "velocity25": [[0.3604853101540587, 0.8254645285620169, 0.4122374085174553, 0.2531791463099399], [0.2952751578389028, -0.2335577358538854, 0.3900092694713766, -0.1810687709269057], [0.23622012627112224, 1.8979571019431014, 0.3120074155771013, -9.05380564979379], [0.1889761010168978, 2.5321200857988417, 0.24960593246168106, -7.804039113968588], [0.15118088081351824, 6.350511556250714, 0.19968474596934485, -6.724419707472127], [0.1209447046508146, 5.267476888067871, 0.1597477967754759, -2.163757473504871], [0.09675576372065169, 0.9267596361592041, 0.12779823742038074, 0.342325656820351], [0.07740461097652135, 0.0775553894095311, 0.1022385899363046, 2.548214077366966], [0.06192368878121708, -1.3957029315566387, 0.08179087194904368, 2.0250182771575953], [0.04953895102497367, -2.5482914671869943, 0.06543269755923495, 0.174561705453471], [0.03963116081997894, -2.0386331737495955, 0.05234615804738796, 0.1396493643627768], [0.03170492865598315, -0.5924022223115702, 0.04187692643791037, 0.09523394098439938], [0.025363942924786522, 1.0101547465113203, 0.033501541150328294, -0.2074234583150633], [0.02029115433982922, 1.179760145018372, 0.026801232920262638, -0.19636440668219432], [0.016232923471863375, 1.2614661975440362, 0.02144098633621011, -0.02795618159654438], [0.0129863387774907, 0.18770770076360355, 0.01715278906896809, 0.15199046168352942], [0.01038907102199256, -0.4971666683087079, 0.013722231255174473, 0.15217332083963875], [0.00831125681759405, -0.8138341447563406, 0.01097778500413958, 0.035810232248925655], [0.00664900545407524, -0.35558121312177265, 0.008782228003311665, -0.06333208939882105], [0.005319204363260192, 0.2514831434280079, 0.007025782402649332, -0.09555338999298502], [0.004255363490608154, 0.38661294754806685, 0.005620625922119466, -0.06905386748369023], [0.0034042907924865234, 0.3169065042655427, 0.004496500737695573, 0.026952163989445867], [0.002723432633989219, 0.16517991333436247, 0.0035972005901564585, 0.0633110083412083], [0.002178746107191375, 0.119247911006459, 0.002877760472125167, 0.04640927665737594], [0.0017429968857531003, -0.10948315443117383, 0.002302208377700134, 0.15696398487729513], [0.0013943975086024804, -0.3511160601147691, 0.001841766702160107, 0.05866322850708476], [0.0011155180068819844, -0.374619861139906, 0.0014734133617280857, -0.09580570884936268], [0.0008924144055055876, -0.056933519305312444, 0.0011787306893824687, -0.10850548687176671], [0.00071393152440447, 0.24858912052252624, 0.000942984551505975, -0.09771694275082556], [0.0005711452195235761, 0.23520388059492187, 0.00075438764120478, 0.11401606546990421], [0.0004569161756188609, 0.1547048714797503, 0.0006035101129638241, 0.14163670563778608], [0.0003655329404950887, -0.029712933081068323, 0.0004828080903710593, 0.08688882950513009], [0.00029242635239607096, -0.1355469963008636, 0.0003862464722968475, -0.20193337491440683], [0.00023394108191685678, -0.21810340122709837, 0.000308997177837478, -0.24185741382495923], [0.00018715286553348543, -0.1492967333440848, 0.0002471977422699824, -0.1709111653682274], [0.00014972229242678835, -0.12940732055274748, 0.00019775819381598594, -1.7263512393989127], [0.00011977783394143068, 0.10557175950051846, 0.00015820655505278876, -3.599084620762702], [9.582226715314456e-05, 0.08445740760041477, 0.000126565244042231, -2.879267696610162], [7.665781372251565e-05, 0.029975110620166973, 0.00010125219523378481, 0.4914479019635647], [6.132625097801252e-05, -0.04127130990177311, 8.100175618702785e-05, 1.5093089603311203], [4.9061000782410015e-05, -0.0877098119700919, 6.480140494962229e-05, 1.9397770152562255], [3.9248800625928016e-05, -0.06107402683099589, 5.184112395969783e-05, 0.4997071592082135], [3.139904050074242e-05, -0.0055154246407186705, 4.147289916775827e-05, -0.6633458440901867], [2.5119232400593935e-05, 0.060799260458797466, 3.317831933420661e-05, -1.488883954519473], [2.009538592047515e-05, 0.04863940836703798, 2.6542655467365292e-05, -1.1911071636155783], [1.607630873638012e-05, -0.00021506940716987596, 2.1234124373892235e-05, -0.3660696574955298], [1.2861046989104096e-05, -0.03351550965511148, 1.6987299499113788e-05, 0.7126084043720067], [1.0288837591283278e-05, -0.03868517259084477, 1.3589839599291031e-05, 1.2777069515654034], [8.231070073026623e-06, -0.02632551875822811, 1.0871871679432826e-05, 0.6309557419912675], [6.584856058421299e-06, 0.025068028303702243, 8.697497343546261e-06, 0.07030324922047887], [5.267884846737039e-06, 0.02098427945183992, 6.957997874837009e-06, -0.5847442159918164], [4.214307877389632e-06, 0.020144818258043543, 5.566398299869608e-06, -0.9154809385632996], [3.3714463019117058e-06, 0.009810353947566504, 4.453118639895687e-06, -0.42057959603095824], [2.6971570415293648e-06, 0.00022006639726509722, 3.5624949119165494e-06, -0.2817531896468778], [2.157725633223492e-06, -0.018510572358350727, 2.8499959295332396e-06, 0.049971884865833524], [1.7261805065787936e-06, -0.053457123071034604, 2.2799967436265917e-06, 0.5611325688924279], [1.3809444052630349e-06, -0.05143890145901002, 1.8239973949012734e-06, -0.12839773682260563], [1.104755524210428e-06, -0.003799047283075606, 1.4591979159210188e-06, -0.12534968723910322], [8.838044193683424e-07, 0.03704039626775759, 1.1673583327368152e-06, 0.09632756188657517], [7.070435354946739e-07, 0.05888526352813091, 9.338866661894522e-07, -0.0508298109851667]]}
