# Supplementary material for: NRV: An open framework for in silico evaluation of peripheral nerve electrical stimulation strategies
Source: PLoS Comput Biol. 2024 Jul 12;20(7):e1011826. doi: 10.1371/journal.pcbi.1011826 (PMC11268605; doi:10.1371/journal.pcbi.1011826)
Supplement: S5 Archive — Python scripts and data files required to create and run the optimization problem, analyze the results, and translate the results to the neurostimulator. (ZIP) [file pcbi.1011826.s014.zip › S5_Archive/sources/fascicles/fascicle_1.json]

{"__NRVObject__": true, "nrv_type": "fascicle", "t_sim": 20.0, "record_V_mem": true, "record_I_mem": false, "record_I_ions": false, "record_particles": false, "record_g_mem": false, "record_g_ions": false, "loaded_footprints": true, "dt": 0.001, "save_path": [], "verbose": false, "postproc_script": "default", "return_parameters_only": true, "save_results": true, "config_filename": [], "type": "Circular", "ID": 2, "L": 5000, "D": 162.3871523714583, "y_grav_center": 0, "z_grav_center": 0, "N_vertices": 100, "y_vertices": [-81.19357618572916, -81.03010724846257, -80.54035866837786, -79.72630249015336, -78.59121663070268, -77.1396716801603, -75.37751249772839, -73.31183467649146, -70.95095597196755, -68.3043828094423, -65.38277200494974, -62.19788785403521, -58.762554761089426, -55.09060559999826, -51.196826014041854, -47.096894879327664, -42.80732117149, -38.34537748987199, -33.729030506864326, -28.976868622456664, -24.108027115311582, -19.142111091751087, -14.09911654291294, -8.999349827951814, -3.863345907497952, 1.2882143433815194, 6.43458740976742, 11.555050663701717, 16.628985806896416, 21.63596189334367, 26.55581759752436, 31.36874239695016, 36.05535634214561, 40.59678809286461, 44.974750906316984, 49.17161627142775, 53.17048489262902, 56.95525473735902, 60.51068587326392, 63.82246183402671, 66.87724726672408, 69.66274162858605, 72.16772871694027, 74.38212183290155, 76.29700439694814, 77.90466585284052, 79.19863271530986, 80.17369463649855, 80.82592538619201, 81.15269866136202, 81.15269866136204, 80.82592538619201, 80.17369463649854, 79.19863271530986, 77.90466585284052, 76.29700439694814, 74.38212183290155, 72.16772871694027, 69.66274162858603, 66.87724726672408, 63.8224618340267, 60.51068587326392, 56.955254737359, 53.17048489262902, 49.17161627142772, 44.974750906316984, 40.596788092864536, 36.05535634214557, 31.36874239695014, 26.55581759752436, 21.635961893343616, 16.628985806896385, 11.5550506637017, 6.43458740976742, 1.2882143433814652, -3.8633459074979886, -8.999349827951814, -14.099116542912922, -19.14211109175112, -24.1080271153116, -28.976868622456664, -33.729030506864376, -38.34537748987203, -42.80732117149, -47.096894879327664, -51.19682601404192, -55.09060559999829, -58.762554761089426, -62.19788785403521, -65.38277200494977, -68.30438280944233, -70.95095597196755, -73.31183467649146, -75.3775124977284, -77.13967168016032, -78.59121663070268, -79.72630249015337, -80.54035866837788, -81.03010724846257, -81.19357618572916], "z_vertices": [-9.943345318717997e-15, -5.149614852632863, -10.278494023778599, -15.365985327221036, -20.39160323107949, -25.33511134581572, -30.176603909031993, -34.896585938950935, -39.47605173382625, -43.89656140119596, -48.14031510882084, -52.19022475832678, -56.02998279294552, -59.6441278622904, -63.0181070797571, -66.1383346218618, -68.99224643355736, -71.56835081924847, -73.85627471579392, -75.84680546117082, -77.53192789061296, -78.90485661085043, -79.96006332249347, -80.6932990805429, -81.10161140339213, -81.18335616142826, -80.938204197362, -80.36714265162779, -79.47247098751771, -78.2577917320543, -76.72799596988587, -74.88924364861475, -72.74893877486258, -70.31569960094865, -67.59932392222976, -64.61074962483617, -61.36201064266486, -57.8661885009748, -54.137359641702005, -50.190538742595784, -46.04161825841107, -41.707304427601976, -37.205050002196174, -32.55298397172206, -27.769838564166697, -22.87487381790488, -17.887800028322577, -12.828698381413735, -7.717940093932096, -2.576104385691094, 2.5761043856911305, 7.717940093932133, 12.828698381413771, 17.887800028322577, 22.874873817904916, 27.769838564166697, 32.55298397172209, 37.205050002196174, 41.70730442760201, 46.04161825841107, 50.19053874259581, 54.137359641702005, 57.86618850097483, 61.36201064266486, 64.61074962483619, 67.59932392222976, 70.31569960094869, 72.7489387748626, 74.88924364861477, 76.72799596988587, 78.25779173205433, 79.47247098751772, 80.36714265162779, 80.938204197362, 81.18335616142826, 81.10161140339214, 80.6932990805429, 79.96006332249347, 78.90485661085043, 77.53192789061296, 75.84680546117082, 73.85627471579389, 71.56835081924845, 68.99224643355736, 66.1383346218618, 63.01810707975705, 59.644127862290375, 56.02998279294552, 52.19022475832678, 48.14031510882081, 43.89656140119593, 39.47605173382625, 34.896585938950935, 30.17660390903196, 25.335111345815683, 20.39160323107949, 15.365985327220965, 10.278494023778565, 5.149614852632826, 9.943345318717997e-15], "A": 20710.62539987019, "N": 196, "axons_diameter": [1.2623246492985973, 1.2100200400801604, 1.3088176352705412, 0.7683366733466933, 1.0589178356713427, 0.9833667334669338, 0.9949899799599198, 2.22124248496994, 1.3611222444889781, 1.5587174348697395, 12.194388777555112, 1.2565130260521042, 2.3374749498997995, 5.835671342685371, 1.1519038076152306, 2.9799599198396796, 3.893787575150301, 4.617234468937876, 0.501002004008016, 3.6653306613226455, 1.7388777555110222, 1.1519038076152306, 10.975951903807616, 12.613226452905813, 13.184368737474951, 0.501002004008016, 2.099198396793587, 1.2216432865731464, 1.0414829659318638, 5.226452905811624, 5.226452905811624, 1.1112224448897796, 0.6056112224448897, 0.8555110220440881, 5.264529058116233, 11.318637274549099, 5.6072144288577155, 0.9601202404809619, 5.797595190380762, 1.5006012024048097, 1.0066132264529057, 2.145691382765531, 2.035270541082164, 1.6575150300601202, 1.2913827655310621, 0.6462925851703406, 4.5030060120240485, 1.2681362725450902, 11.623246492985972, 9.643286573146293, 0.9891783567134268, 1.3494989979959922, 9.452905811623248, 6.977955911823647, 3.3226452905811623, 1.5935871743486976, 9.414829659318638, 2.8779559118236473, 1.6691382765531062, 1.5703406813627254, 2.3142284569138276, 2.209619238476954, 1.2100200400801604, 4.579158316633267, 1.5761523046092185, 10.252505010020041, 5.683366733466935, 3.93186372745491, 1.0879759519038077, 1.4947895791583168, 1.1983967935871744, 11.014028056112226, 1.2507014028056114, 2.22124248496994, 11.813627254509019, 10.062124248496994, 1.2623246492985973, 4.312625250501002, 1.3088176352705412, 1.5354709418837675, 1.8318637274549099, 2.1108216432865734, 0.501002004008016, 1.0356713426853708, 5.835671342685371, 5.112224448897796, 11.090180360721444, 1.744689378757515, 1.5587174348697395, 7.625250501002005, 1.0531062124248498, 0.7509018036072144, 2.122444889779559, 0.9717434869739479, 0.7567134268537073, 1.9480961923847695, 1.2274549098196395, 2.041082164328657, 5.074148296593187, 4.312625250501002, 0.884569138276553, 0.5649298597194389, 1.2448897795591183, 1.4715430861723449, 5.759519038076153, 1.9190380761523047, 8.729458917835672, 1.4657314629258518, 0.7102204408817635, 0.8148296593186373, 2.227054108216433, 11.699398797595192, 0.6753507014028056, 2.0236472945891784, 0.9717434869739479, 1.808617234468938, 2.197995991983968, 2.691983967935872, 0.8148296593186373, 9.567134268537075, 7.967935871743488, 4.312625250501002, 1.1809619238476954, 0.44869739478957915, 6.140280561122245, 1.8260521042084168, 7.8917835671342695, 0.7334669338677354, 1.1519038076152306, 4.312625250501002, 1.4308617234468939, 1.77374749498998, 2.6687374749499, 6.330661322645291, 4.084168336673347, 2.3665330661322646, 4.769539078156313, 1.791182364729459, 1.5935871743486976, 0.7857715430861724, 1.704008016032064, 9.490981963927856, 1.2565130260521042, 1.2332665330661323, 4.122244488977956, 1.2390781563126254, 1.4599198396793587, 1.8434869739478958, 1.2623246492985973, 0.6985971943887775, 5.074148296593187, 6.254509018036073, 1.2971943887775552, 1.5180360721442887, 1.6981963927855712, 2.1340681362725453, 11.24248496993988, 1.0356713426853708, 0.6462925851703406, 1.6052104208416835, 0.8380761523046092, 0.9833667334669338, 1.0995991983967937, 1.0472945891783567, 1.8783567134268537, 0.7276553106212424, 1.3494989979959922, 0.9891783567134268, 3.8557114228456917, 9.947895791583168, 2.1282565130260522, 1.4482965931863727, 1.2216432865731464, 1.2158316633266533, 0.7218436873747495, 2.564128256513026, 0.9078156312625251, 0.7625250501002003, 1.8899799599198397, 1.0995991983967937, 12.346693386773548, 1.6923847695390781, 1.8899799599198397, 2.099198396793587, 1.9364729458917835, 1.4308617234468939, 12.498997995991985, 1.0879759519038077, 4.046092184368738, 1.2681362725450902, 1.756312625250501, 4.997995991983968, 2.3142284569138276, 1.4424849699398798, 2.0236472945891784, 1.7214428857715431], "axons_type": [0.0, 0.0, 0.0, 0.0, 0.0, 0.0, 0.0, 0.0, 0.0, 0.0, 1.0, 0.0, 0.0, 1.0, 0.0, 1.0, 1.0, 1.0, 0.0, 1.0, 0.0, 0.0, 1.0, 1.0, 1.0, 0.0, 0.0, 0.0, 0.0, 1.0, 1.0, 0.0, 0.0, 0.0, 1.0, 1.0, 1.0, 0.0, 1.0, 0.0, 0.0, 0.0, 0.0, 0.0, 0.0, 0.0, 1.0, 0.0, 1.0, 1.0, 0.0, 0.0, 1.0, 1.0, 1.0, 0.0, 1.0, 0.0, 0.0, 0.0, 0.0, 0.0, 0.0, 1.0, 0.0, 1.0, 1.0, 1.0, 0.0, 0.0, 0.0, 1.0, 0.0, 0.0, 1.0, 1.0, 0.0, 1.0, 0.0, 0.0, 0.0, 0.0, 0.0, 0.0, 1.0, 1.0, 1.0, 0.0, 0.0, 1.0, 0.0, 0.0, 0.0, 0.0, 0.0, 0.0, 0.0, 0.0, 1.0, 1.0, 0.0, 0.0, 0.0, 0.0, 1.0, 0.0, 1.0, 0.0, 0.0, 0.0, 0.0, 1.0, 0.0, 0.0, 0.0, 0.0, 0.0, 0.0, 0.0, 1.0, 1.0, 1.0, 0.0, 0.0, 1.0, 0.0, 1.0, 0.0, 0.0, 1.0, 0.0, 0.0, 0.0, 1.0, 1.0, 0.0, 1.0, 0.0, 0.0, 0.0, 0.0, 1.0, 0.0, 0.0, 1.0, 0.0, 0.0, 0.0, 0.0, 0.0, 1.0, 1.0, 0.0, 0.0, 0.0, 0.0, 1.0, 0.0, 0.0, 0.0, 0.0, 0.0, 0.0, 0.0, 0.0, 0.0, 0.0, 0.0, 1.0, 1.0, 0.0, 0.0, 0.0, 0.0, 0.0, 0.0, 0.0, 0.0, 0.0, 0.0, 1.0, 0.0, 0.0, 0.0, 0.0, 0.0, 1.0, 0.0, 1.0, 0.0, 0.0, 1.0, 0.0, 0.0, 0.0, 0.0], "axons_y": [-41.86617073177778, -32.0510466191907, -21.61707915859566, -20.301381390167325, -16.629006982911, -3.372964837398865, 6.332663242763872, -0.3777175435113469, 18.623348125456392, 23.821568984894732, 42.41033307861762, 42.98073210713225, 42.82254874231345, -47.66719929964544, -40.15629786942013, -35.66488543850568, -28.17788518228064, -24.11169934023667, -17.74457173817611, -14.658191820240281, -1.5008508047325602, 1.7742787068709154, 16.584282135587106, 33.170666427408605, 54.952855138664006, 40.66902885225522, 44.76631684751171, -52.173036286108925, -47.38494260658197, -40.48963409056077, -33.12153478921239, -25.77043538393566, -17.60325616129819, -13.317433180495913, -9.430034697897707, 8.572061354762614, 20.242746568260177, 25.971980050437693, 29.738450053851494, 35.6563863016165, 45.01232863355732, 60.07861230583895, -51.597570402367005, -45.97771592836477, -34.53903587170155, -30.71027210613769, -21.660958414881094, -20.687223652018194, -10.443658823840313, -4.722474375955658, 11.145287990120185, 11.647302106053639, 18.136377382578104, 36.18125644988199, 38.32928727750734, 42.796583564635355, 51.21525673843297, -53.01846546452225, -40.18520839448086, -34.962895976988165, -29.177655122182394, -18.3201391745361, -12.486149458506793, -5.830323149875185, -1.4487953841148289, 4.293364253499494, 18.026598871205984, 26.718585338413266, 29.45417722647532, 32.69418457418923, 38.03584686441926, 63.913315806632326, -59.15688124967611, -54.10361985812823, -43.059972974499644, -28.052712307369866, -18.805381657069464, -11.859502782669587, 24.28266388042882, 27.238947701862923, 31.566214316834472, 36.383922199717986, 42.02643963604898, -55.48956302933037, -53.72854512771656, -44.877581537975594, -32.68429242137247, -17.219003821887508, 10.969082766107244, 18.725447539986163, 26.434636230896434, 32.47027794652953, 37.25532500081011, 41.52211573647029, -50.99093583164722, -47.21331473901253, -27.77805987547543, -23.026948478942874, 25.562383357634445, 39.11720211017546, 31.24662291374759, 42.55484889286733, 46.20203723050664, -52.33859675673361, -46.85899020700407, -41.17575431521824, -35.583044775967664, -24.442852647366443, 14.016653612472588, 20.6630610094637, 26.166797905016427, 52.26105874051149, 50.97482153411614, -54.78795031775287, -37.518471293552466, -32.02489267281959, -27.28993989532139, -20.927728658014686, -16.13464595566656, 20.927020553678986, 33.418922801323156, 37.860488590172395, 41.34048265121581, 41.37860203234539, -44.81543641117721, -29.50072958648766, -24.48956737884322, -16.430357874575005, -15.065099747815081, -5.389213029616678, 0.07021798201667413, 7.442296945394562, 13.629158769584333, 20.526706725048793, 29.616732032264647, 33.65352444440368, 46.524827691744875, 45.904750125236994, -51.80018406211063, -34.7976767928836, -33.33566080430884, -25.76185713773705, -11.884469521553969, -11.533976914056964, -12.439499430931527, 2.0500399015588475, 5.881794390339031, 11.515401672621895, 12.000068327387686, 28.123503839121234, 29.415777522771776, 42.931433595975975, 53.29189473581615, -38.75604475943609, -39.46309289733324, -34.29968910960524, -15.410783487637621, -16.730674318109216, -17.430586474595845, -5.871951704302279, -1.031896490598675, 6.913243483205926, 17.191057625769094, 22.29995639525847, 29.890582693506524, 36.05301384315136, 50.185822653460704, -43.53799211678726, -50.102848549970155, -40.693997913611945, -20.26226762797783, -13.114896910855077, -7.003323486930408, -2.157604459408449, 2.196261138377117, 8.628413450805786, 14.32022971137797, 19.083243659585, 24.331098204640302, 35.976558166935085, 45.574471955511925, -45.01711236635726, -31.87376113443053, -24.4896373792227, -26.05182837857115, -5.398029566460283, -0.8269215140802051, -8.722734375541679, -2.180443965255272, 3.065208587118252, 4.358537023740665, 9.245370407319578, 13.824584392689255, 19.72339311354869, 25.161188915558082, 30.83623373124525], "axons_z": [-45.36841285387685, -51.379257006949864, -45.20171974861161, -50.09985269502984, -53.53962374285407, -57.98295193081473, -59.67445681637388, -62.79904519179267, -52.52771610486361, -54.480647215552416, -61.85322086031453, -27.291570968149166, -42.10652690401827, -39.38935948700097, -40.40193667390529, -46.37387322045487, -45.888723247692596, -38.64897014797381, -42.03498422139244, -47.43546022951963, -52.928598208797375, -57.332470184042975, -62.59166789263913, -48.31557457875246, -27.873664192832827, -37.11195113288806, -33.62898107874931, -33.00290482565079, -30.800540805458336, -33.13266516464599, -38.6844288722706, -31.205701351826228, -37.533893746624486, -40.166490071972014, -54.21001320006205, -49.62975013398424, -45.14856144464536, -38.86859970106312, -32.46261648784496, -37.562969357600785, -22.4280010209509, -17.242304187136423, -27.249510998092727, -25.66523000333648, -28.7800563668896, -31.94938664783487, -25.679170810434712, -32.55907980362362, -30.143458178590585, -43.61809683949864, -39.77164969543547, -26.33682312762659, -33.81791309930815, -22.69184744953378, -31.622622653494854, -17.573424364573263, -12.882220036831093, -20.866511548392385, -25.56360699235792, -23.26343948892254, -26.4458180612824, -19.060493327947064, -19.946019315927497, -18.97979373969448, -24.717974985717063, -32.8391337135749, -22.115502017860514, -24.0515410216177, -18.14189388627637, -13.958483187044155, -14.685291381249641, -6.3871110486044165, -11.568001176044715, -14.313726686696505, -15.132452559866946, -16.207447083867503, -13.35843255713787, -13.09775018627878, -17.856273681048908, -13.294941611834789, -5.765886505999615, -9.300600159858172, -11.74714128129019, 2.593200172419883, -6.2329022610181335, -2.7720317218460373, -2.2491857751684132, -8.021017092611391, -7.554779664641271, -11.278959005395988, -7.925901231165685, -0.5031268233282584, -3.2131345431390512, -6.988535330771191, 0.5386832444814585, 4.400830797739811, 6.656761255460176, -7.054367052282779, -1.0470271326915053, 3.8781530204116685, 4.132857562713423, -1.7215123073378997, -4.996727387618999, 7.025222020629035, 12.410457107007957, 3.8223486211412228, 11.311199508275712, 11.009174171681158, 7.739814819505338, 5.915679428997157, 6.763764421261706, 3.754826566552381, 13.933760680562164, 12.260658367080548, 20.0616989226501, 20.02827455278044, 16.159586013589298, 15.993140986781732, 12.641291187331754, 15.214332222971478, 12.378038488075482, 21.555308256056225, 15.634460552391614, 9.92936973786015, 22.132765689129837, 32.16695203911872, 24.85712801683745, 22.513628217923575, 17.675368404418684, 24.438227686365696, 20.34421966093608, 23.846472998585167, 22.16370360291175, 27.166496150988007, 21.697158947251467, 27.728349227082525, 20.568968135852018, 12.477708971282125, 18.329487066541553, 30.823827182991373, 25.613741987325525, 41.16178499285762, 26.74085900102401, 21.39828326810907, 33.385011942493044, 25.279968266113073, 29.28912263282238, 28.08502668962975, 33.77059547468932, 27.932178666166383, 34.660243809356736, 29.439548518186346, 18.40287261121169, 27.255157189970316, 33.18983006238535, 36.192835173752414, 51.27475843428351, 28.322436144712036, 37.594628820865644, 31.355297628149806, 29.31372686033875, 34.453417666312184, 34.166173345034586, 34.8237579824385, 42.17503473251072, 32.80217529120334, 26.56287852653295, 29.70191300549932, 29.628580090913534, 43.982928942924204, 32.86451015619614, 40.201202906105515, 37.52716304351863, 35.54492604948462, 33.048493379372076, 40.050503090052416, 38.38750947326733, 38.87957197695738, 40.19177937403964, 37.78706319298639, 42.65005244905172, 34.902963676583866, 48.79556974504674, 56.818549197464655, 50.96582870395257, 48.16999291118365, 58.220760503797806, 43.45678939642059, 42.18452408936034, 38.02543123565106, 44.52336100668726, 50.221488593509854, 44.06617349975315, 44.00430986712457, 46.18346749327788, 48.094295883308234], "NoR_relative_position": [0.9088265137491731, 0.4704012824112759, 0.11097546720965323, 0.09166314198364178, 0.21637828400211756, 0.29228479915647676, 0.6803067571250095, 0.6059643064820304, 0.7113670046193731, 0.6768825198017047, 0.6562610387002682, 0.4890314359554476, 0.18826766357082236, 0.29554918077658154, 0.10994774889079217, 0.8142387490420413, 0.5004422609119823, 0.6672490424902073, 0.7612645367813904, 0.11962014340153027, 0.427197107270298, 0.41788773732841433, 0.7629181353819044, 0.8714349304197468, 0.46579346872187066, 0.3020702347310471, 0.6634925947717202, 0.9902017950838912, 0.9147758941824558, 0.9135121117579111, 0.02109191056987636, 0.33863216066257573, 0.38031667703531113, 0.514093212307774, 0.7687630939790709, 0.37099076298025135, 0.14361746089400595, 0.019201163939334687, 0.45592644629457413, 0.6591507639834658, 0.4807094526268294, 0.7646237235160045, 0.1939620296553114, 0.9809017042022798, 0.7665761422715716, 0.456852608309702, 0.9534342338317549, 0.09073052653994251, 0.2581836206499978, 0.7676741728967942, 0.7230754356744001, 0.2625120387403652, 0.09288829941934851, 0.7156518631020083, 0.011366811098195484, 0.5696399757914163, 0.29058200381606736, 0.6294914859982641, 0.8802578773524656, 0.2933987759282317, 0.369042579864447, 0.5151523469510686, 0.8523565580732272, 0.21019696261932208, 0.6182911980588728, 0.47952953248823327, 0.17356495131504068, 0.6384676654612427, 0.5875290290261916, 0.5558219411837296, 0.8989520144325234, 0.942229136453224, 0.37134119780980057, 0.44842576867170747, 0.23911271886564844, 0.35542216267598525, 0.6292057733656496, 0.33339951655464994, 0.9033774551819688, 0.29195072932815247, 0.833804515413552, 0.853467806680016, 0.7687658800000727, 0.6273824580700011, 0.5617613341328073, 0.04161886325674158, 0.3317854432199383, 0.36701644706232184, 0.7245988191034186, 0.1698769773946862, 0.13924880601264822, 0.4363550373414605, 0.3098840909733316, 0.9165297536737896, 0.9394848081192707, 0.9370586155814594, 0.40605501632581453, 0.9981997454302532, 0.8921619898555245, 0.413989776286417, 0.007473740261017214, 0.21275441679145224, 0.3924798697765386, 0.8000195840778157, 0.60426442848531, 0.33687211830305974, 0.6790146334398496, 0.14947410229344404, 0.8537705259138053, 0.32592399453498844, 0.9461251469217459, 0.17608808353039562, 0.47846694944097135, 0.3800782363324944, 0.7921188047235178, 0.9662859857832092, 0.7468846260409171, 0.8403373128515877, 0.28513211497942814, 0.4460712541684937, 0.2803799492248914, 0.03020543267741327, 0.6377832063421124, 0.7229081690738979, 0.8611388751311115, 0.27796272229100527, 0.16324830188619321, 0.05844029664362005, 0.2229789162239958, 0.3041027221888529, 0.9045969795833858, 0.2833109760715147, 0.1828318409501004, 0.22669090183303586, 0.9776573451705215, 0.6307884022355994, 0.9447730373300175, 0.5408537476668624, 0.07054905955088586, 0.29682256663939555, 0.2200754129531428, 0.9828672732416391, 0.3939390611728454, 0.997665800649103, 0.6947094793784898, 0.1991108534133995, 0.8276601594570896, 0.4060772292832212, 0.6820622883518945, 0.8545426555443499, 0.1510215429998788, 0.717422004810123, 0.2981123849959548, 0.6659256334816466, 0.48460340050028716, 0.6284074664184809, 0.38384231820976067, 0.3058824262835982, 0.7769725883407262, 0.19615987006733138, 0.6155036866084304, 0.14062019150050442, 0.6764278100174033, 0.7525560084225098, 0.3832758813646263, 0.03596775591467083, 0.7468382594973612, 0.9445760087056638, 0.36920484420328314, 0.8386225171964108, 0.7443991629751838, 0.22020173736687054, 0.2828417218092345, 0.25457358682903175, 0.7418904876022984, 0.4892337205237116, 0.1347149003715894, 0.005123163535748043, 0.8882560682756842, 0.7988297192927952, 0.8403044676144221, 0.592695360264884, 0.9569193505563318, 0.14338442738688262, 0.8134516705420499, 0.23063702031736089, 0.21004389915109034, 0.8832489018927906, 0.8689051873109943, 0.8836948655324026, 0.7588722299976424, 0.6887076689946904, 0.15737378440573557, 0.002373452673893661, 0.10502461197000812, 0.8162125625967824, 0.4732986801791813, 0.6526865741595042, 0.9279416918639842, 0.45941130716952017, 0.7265288294067361, 0.25885825333353285, 0.06171812606686666, 0.6520482524780816, 0.7926271786454147, 0.9872962259799245, 0.10421597941922567, 0.5862448750021251, 0.7871923538099652, 0.6273503461989363, 0.75661432872629, 0.7142800793017693, 0.2013957437267937, 0.11995209895415848], "unmyelinated_param": {"model": "Rattay_Aberham", "dt": 0.001, "Nrec": 0, "Nsec": 1, "Nseg_per_sec": 200, "freq": 100, "freq_min": 0, "mesh_shape": "plateau_sigmoid", "alpha_max": 0.3, "d_lambda": 0.1, "v_init": null, "T": null, "threshold": -40}, "myelinated_param": {"model": "MRG", "dt": 0.001, "node_shift": 0, "Nseg_per_sec": 3, "freq": 100, "freq_min": 0, "mesh_shape": "plateau_sigmoid", "alpha_max": 0.3, "d_lambda": 0.1, "rec": "nodes", "T": null, "threshold": -40}, "extra_stim": {"__NRVObject__": true, "nrv_type": "FEM_stimulation", "type": "FEM_stim", "electrodes": [{"__NRVObject__": true, "nrv_type": "LIFE_electrode", "ID": 0, "footprint": [], "type": "LIFE", "is_multipolar": false, "x": 550.0, "y": 0, "z": 0, "label": "LIFE_1", "is_volume": false, "D": 25, "length": 1000}], "stimuli": [{"__NRVObject__": true, "nrv_type": "stimulus", "type": "stimulus", "s": [0.0, -40.0, 0.0, 8.0, 0.0], "t": [0.0, 1.0, 1.06, 1.1, 1.4000000000000001]}], "synchronised": false, "synchronised_stimuli": [], "global_time_serie": [], "electrodes_label": ["LIFE_1"], "model_fname": null, "setup": true, "is_run": true, "Ncore": null, "endoneurium": {"__NRVObject__": true, "nrv_type": "material", "name": "endoneurium", "source": "Ranck_1965", "isotrop_cond": false, "sigma": 0, "sigma_xx": 0.571, "sigma_yy": 0.085, "sigma_zz": 0.085}, "endo_mat_file": "endoneurium_ranck", "perineurium": {"__NRVObject__": true, "nrv_type": "material", "name": "perineurium", "source": "Ranck_1965", "isotrop_cond": true, "sigma": 0.002, "sigma_xx": 0, "sigma_yy": 0, "sigma_zz": 0}, "peri_mat_file": "perineurium", "epineurium": {"__NRVObject__": true, "nrv_type": "material", "name": "epineurium", "source": "Rank_1965", "isotrop_cond": true, "sigma": 0.085, "sigma_xx": 0, "sigma_yy": 0, "sigma_zz": 0}, "epi_mat_file": "epineurium", "external_material": {"__NRVObject__": true, "nrv_type": "material", "name": "saline", "source": "admitted_number", "isotrop_cond": true, "sigma": 0.5, "sigma_xx": 0, "sigma_yy": 0, "sigma_zz": 0}, "ext_mat_file": "saline", "comsol": false, "fenics": true, "model": {"__NRVObject__": true, "nrv_type": "FENICS_model", "Ncore": 1, "is_multi_proc": false, "type": "FENICS", "meshing_timer": 1.1014471054077148, "preparing_timer": 0.0002930164337158203, "solving_timer": 6.569664239883423, "access_res_timer": 6.750121116638184, "is_meshed": true, "is_computed": true, "L": 5000, "y_c": 0, "z_c": 0, "Outer_D": 5000.0, "Nerve_D": 250, "N_fascicle": 1, "fascicles": {"0": {"y_c": 0, "z_c": 0, "D": 220, "res": 44.0, "face": 18, "volume": 7}}, "Perineurium_thickness": {"0": 5}, "N_electrode": 1, "electrodes": {"0": {"type": "LIFE", "res": 8.333333333333334, "kwargs": {"x_c": 1050.0, "y_c": 0, "z_c": 0, "length": 1000, "D": 25, "is_volume": false}, "volume": 4, "face": 10}}, "Istim": 0.001, "jstims": [1.2732395447351626e-08], "j_electrode": {"E0": 1.2732395447351626e-08}, "Outer_mat": "saline", "Epineurium_mat": "epineurium", "Endoneurium_mat": "endoneurium_ranck", "Perineurium_mat": "perineurium", "Electrodes_mat": 1, "default_fascicle": {"D": 200, "y_c": 0, "z_c": 0, "res": 20}, "default_electrode": {"elec_type": "LIFE", "x_c": 2500.0, "y_c": 0, "z_c": 0, "length": 1000, "D": 25, "res": 3}, "mesh_file": null, "elem": ["Lagrange", 2], "mesh_file_status": false, "is_sim_ready": true, "res": 1000.0, "surf_c": [2500.0], "Outer_entities": {"face": [13], "volume": [5]}, "Nerve_entities": {"face": [16], "volume": [6]}, "N_axon": 0, "axons": []}}, "footprints": {"0": {"0": [1131.6502073671973, 1137.159042197396, 1148.0510408303371, 1164.62207519099, 1186.843144950838, 1214.943844018057, 1249.0331084413526, 1289.1523586179378, 1335.8707347658492, 1389.459475365998, 1450.5597640844906, 1519.4522882959284, 1595.8938702604612, 1681.2358694066058, 1773.698237232776, 1876.8061424959055, 1990.9012316773294, 2114.1246133139875, 2250.2231709265798, 2394.2107385474883, 2549.7102540519095, 2713.992018596061, 2872.358397798314, 3032.4471526209304, 3189.4660881977657, 3335.7529375768345, 3473.283993451166, 3602.222063529801, 3716.030413947185, 3812.715797188898, 3909.138997031094, 3987.5610817860597, 4061.001673770411, 4115.538519096591, 4179.675194000135, 4222.803990599753, 4263.1020545520405, 4291.870044794155, 4319.1968434458195, 4337.736674988974, 4346.683312556229, 4344.6306217027695, 4349.425437332472, 4338.045333349374, 4318.243456839112, 4300.357137443127, 4269.76271372594, 4236.389215528257, 4186.6046519468155, 4133.363891321391, 4082.936463860892, 4008.783545605587, 3929.741027189348, 3846.872391225653, 3746.707368088958, 3639.761348900748, 3526.6672419845736, 3391.1079415221684, 3245.647394896209, 3094.7519622366544, 2930.1895579311777, 2755.5118106371133, 2581.796547440253, 2412.7051966236813, 2248.276375789331, 2094.1314146788477, 1945.7124322209086, 1812.5821793054613, 1686.4434652347775, 1568.7323225754137, 1461.1640919292336, 1361.4559020293461, 1268.6687093616501, 1182.4907942913012, 1103.286333237167, 1029.9274659941073, 962.156485401923, 899.1965106187216, 840.7858740897107, 786.5442041635848, 736.1926242510982, 689.4880917466751, 646.2388612066808, 606.0092056169121, 568.6029816078031, 533.8626219133441, 501.5444098950046, 471.4352644513269, 443.4821811056872, 417.37680158552706, 393.05669204888324, 370.4673913057293, 349.52761542288755, 329.97666287591125, 311.670122230793, 294.6037442484423, 278.7297039044024, 263.92370066318296, 250.03635674783214, 237.11178612495144, 225.03242729678098, 213.7564097974645, 203.12569117707773, 193.196712896844, 183.95091412584864, 175.27353330244227, 167.14284819845355, 159.50655497448642, 152.363555353268, 145.63988319369886, 139.36299479404096, 133.4698485876723, 127.89270203388415, 122.65304685015981, 117.72935607823149, 113.09578918294466, 108.72485387544371, 104.60792650905441, 100.7261395744764, 97.06199066406526, 93.61700470742035, 90.33550547358988, 87.2557181934761, 84.34397223894203, 81.57490874334745, 78.96912991340834, 76.49664981058737, 74.15148329405, 71.92666187742334, 69.81114339910232, 67.79894878011521, 65.89416749064668, 64.08087634423849, 62.35313140156037, 60.711744569584276, 59.145932988302796, 57.654584685072884, 56.235848791569026, 54.88197567172814, 53.58642025470026, 52.352910491483065, 51.174694129548506, 50.04310932358627, 48.96394038437038, 47.93372505705938, 46.94703041291876, 46.003411950361524, 45.09713269487442, 44.22952832615591, 43.399067426929506, 42.60174829484, 41.84064482577707, 41.109365444893896, 40.40742025423624, 39.739265356310746, 39.096979285707874, 38.479935245998284, 37.89065246292003, 37.325135199850685, 36.78247838766529, 36.26179675548914, 35.76427383444748, 35.28728653825189, 34.83094954146079, 34.39236159846316, 33.97114821830141, 33.56831193682287, 33.184743383706945, 32.81620708029805, 32.461522552189194, 32.12393301586017, 31.799618742030315, 31.49139278203944, 31.196870096319483, 30.915516902618307, 30.649256018470986, 30.39478106780549, 30.15399771449895, 29.92611145936886, 29.711829769250805, 29.508319603802008, 29.318350608479523, 29.136648302620006, 28.968295307204162, 28.810700596141466, 28.663680608515975, 28.52918528732006, 28.405165487538707, 28.290064938608605, 28.185964963994433, 28.091776114035795, 28.004747790147082, 27.929955662160225, 27.86360243108383, 27.805526281846774, 27.760282611821797, 27.720764893512158, 27.691991817302082, 27.67273894313433, 27.663182156256752]}, "1": {"0": [1133.842729986079, 1139.435371973267, 1150.3441943277346, 1167.0742028127017, 1189.3326573628822, 1217.496420189391, 1251.5348556448348, 1291.824276048404, 1338.5302703127022, 1392.4948002454328, 1453.759639077416, 1522.873101994439, 1599.5196845013538, 1685.0056858500354, 1779.099643055053, 1883.271907303365, 1998.4977160178212, 2122.4091187901818, 2259.3665364432195, 2405.450810247304, 2564.021605010616, 2727.0862892584264, 2891.801244171366, 3059.227502271512, 3211.7183546586575, 3358.746319548822, 3504.964405602726, 3625.1169401924417, 3743.1248365004544, 3843.972429516876, 3937.0359173058023, 4020.7921351656346, 4089.8752923026836, 4143.720988361795, 4204.1088782228335, 4253.632762110804, 4295.617906401397, 4324.085068050687, 4351.550425333896, 4364.01071044058, 4381.352607029444, 4383.779697637358, 4378.102450243948, 4371.485927600936, 4355.515426098369, 4335.974345177717, 4302.4862625165415, 4262.283656816793, 4222.503686018372, 4175.328466328738, 4109.794870499835, 4042.494906740595, 3969.50466241796, 3881.768023015574, 3774.8054977096353, 3667.534391315474, 3545.9164748483795, 3412.0184043522945, 3277.4036951785797, 3117.5082280233364, 2945.216070638753, 2774.7332206031583, 2603.1816703862055, 2429.2323293701247, 2259.401689968518, 2101.368208122515, 1954.5072117815178, 1819.1632002851854, 1691.9499162993359, 1573.705215506443, 1464.95259334502, 1364.2392911559994, 1271.1356535602374, 1185.3333372246213, 1105.7589566491883, 1032.2125860600452, 964.299729022633, 901.2356427231581, 842.4136848139253, 788.3001897943936, 737.547505760689, 690.8561133234177, 647.5491627411725, 607.1460018591248, 569.634856679792, 534.7742504035475, 502.39143106954543, 472.2811012300557, 444.20066357637336, 418.13773186267713, 393.7599090002353, 371.1227869469994, 350.10899011459276, 330.51122149415414, 312.1509277140058, 295.07156009145984, 279.21699992844356, 264.30957833571404, 250.39527590344613, 237.46789649666044, 225.3583010402162, 214.00039783245296, 203.4029164483815, 193.48775315103163, 184.2012330868043, 175.52005326139954, 167.38243899177414, 159.71715712874445, 152.55148718862958, 145.82446341335222, 139.51600762992874, 133.60305955375026, 128.0103192356481, 122.77028470208515, 117.84531904818346, 113.19782038410412, 108.81777125868621, 104.70764715508756, 100.82370619428096, 97.14963773988134, 93.68752023986124, 90.41200451455708, 87.32526266822103, 84.4069220121305, 81.63708556970224, 79.02412977879015, 76.54144423976874, 74.1972231650494, 71.9680128985368, 69.85235302527369, 67.84052539162057, 65.93322766097445, 64.11589223705634, 62.38430446683805, 60.74396587875636, 59.179451098824174, 57.68444913259432, 56.26084845290519, 54.907787133471665, 53.60974552869115, 52.374366507788245, 51.19494075677932, 50.0613651535035, 48.983123072160076, 47.95110685544314, 46.963076430174496, 46.018386895548424, 45.11206398807816, 44.24434927525779, 43.414659395339854, 42.6147674436754, 41.85238173533408, 41.12226261167033, 40.419642350060336, 39.74906841953655, 39.106809384974426, 38.49130661648969, 37.89921932172077, 37.33315665860797, 36.791370385279706, 36.26982521944542, 35.77185243776864, 35.29392739545258, 34.837575124968595, 34.39909148125747, 33.979773506427115, 33.57616511725649, 33.191357165628105, 32.82078965981345, 32.46702005845971, 32.12857428910694, 31.804187926438473, 31.495988408151106, 31.201449982648107, 30.91971215462569, 30.65340553204448, 30.399552898155136, 30.15812405453757, 29.930595866378557, 29.7157312992354, 29.512326102502655, 29.320860746265968, 29.1407744515912, 28.971929373168955, 28.815437454502568, 28.669021269550434, 28.533984081216953, 28.408938374971722, 28.294002243431315, 28.18879063174716, 28.09492835766932, 28.008091413012703, 27.933388776136628, 27.866121598529592, 27.80827435272921, 27.762548776953473, 27.723969119087982, 27.69453558356609, 27.677222016386366, 27.66757114442725]}, "2": {"0": [1151.725697207555, 1157.386040371935, 1168.6622917245365, 1185.7797628020865, 1208.5095959813762, 1237.2308518462653, 1272.3646762360347, 1313.9080037673357, 1361.7212820467757, 1417.7099036761804, 1480.766278258049, 1551.9324147485, 1631.4683180480918, 1721.0430073794737, 1820.5921116071831, 1932.191953883342, 2055.4653859886193, 2193.627221055042, 2343.241952598076, 2512.1282488207994, 2697.157878452099, 2884.4368646515563, 3084.0605817562428, 3277.9431509534534, 3470.7463331841354, 3641.904047669516, 3788.4463064513557, 3922.862573258447, 4044.245677445734, 4155.831221155825, 4249.426560071289, 4338.962133062172, 4409.231130758274, 4469.36810042427, 4529.944776229807, 4573.684174919893, 4620.467979610828, 4653.9233330961015, 4678.366806600023, 4702.093049285909, 4711.39871299729, 4714.657714912855, 4713.799718670653, 4698.766354744282, 4685.33043808961, 4668.7595535285345, 4639.213158780351, 4596.307719091573, 4542.19596756998, 4494.993013889435, 4427.271500684815, 4365.952998160302, 4272.951057110381, 4191.922348215183, 4082.5473206793345, 3971.432916384164, 3841.071531053491, 3697.666538031262, 3539.0679954104835, 3358.7760768753733, 3169.862058627364, 2965.4833743146673, 2753.0141598784016, 2549.9453099225716, 2357.961692637093, 2178.0376007561613, 2019.538928248255, 1872.859766540749, 1737.625064003751, 1613.179873604371, 1498.0111854817826, 1393.2155950789108, 1296.8950611871398, 1208.572623284362, 1126.6252575558062, 1051.097074723677, 981.2067700733126, 916.6563295126284, 856.59327094462, 801.3047446702402, 749.5817865097985, 701.9988955756164, 657.6378546390819, 616.3723365318946, 578.1345068182584, 542.7419305083823, 509.7465660282687, 479.06923571592205, 450.4437001051973, 423.9252715847736, 399.24553367880463, 376.2057538659871, 354.74305521966335, 334.792432733452, 316.1583695560786, 298.7872429558841, 282.6392479589665, 267.4776925311121, 253.35286225926035, 240.1737787126839, 227.89445080760234, 216.35473972843968, 205.59981495602113, 195.5467345231954, 186.1165333066093, 177.29084253920396, 169.01646139125455, 161.27390232655264, 153.98482897607826, 147.16802701854104, 140.7616119089124, 134.74880911260644, 129.08586596552416, 123.77663653436502, 118.78580076396537, 114.06313017645927, 109.63712310318945, 105.464504162885, 101.53570934657307, 97.8124847002054, 94.30258767922231, 90.99397207890313, 87.87050191253054, 84.91184992151433, 82.11695678759399, 79.47001218251792, 76.9595136033475, 74.58573548616585, 72.3320349402854, 70.1962686430935, 68.16802345828124, 66.23688052625566, 64.40411850910905, 62.65428688622493, 60.99590317727752, 59.41351521114625, 57.9088355056611, 56.473915007049094, 55.109093285857945, 53.802072982918155, 52.556025037886464, 51.365066433053855, 50.22378924302537, 49.13696618687077, 48.0949985549929, 47.09919446972495, 46.14651474418099, 45.23458891652025, 44.35933212719858, 43.52447400839317, 42.72333628115054, 41.95353039924336, 41.21930068524518, 40.51346803123152, 39.836274746608176, 39.19005668299125, 38.571053146160615, 37.9766166048429, 37.40731019626568, 36.86138261590543, 36.338926661741084, 35.837081676763226, 35.356121903333836, 34.89648987275625, 34.45668787037901, 34.03557554505429, 33.63012523719125, 33.24273468542486, 32.8717560907901, 32.516822089409516, 32.175235192928454, 31.849785728788568, 31.540534278940108, 31.24519663662905, 30.96204326807945, 30.69338359658039, 30.43861575433545, 30.197281132120548, 29.968745482553867, 29.752195501555477, 29.54803818328911, 29.35654558721429, 29.17589281378291, 29.00726659887691, 28.849927462373785, 28.70357522566127, 28.567108340751524, 28.441188470997563, 28.326115782596844, 28.22069195445116, 28.125887356022762, 28.03924638343273, 27.962630347833613, 27.895483926473876, 27.839483074782926, 27.79240360087238, 27.75420118286054, 27.72590255434355, 27.70667259898534, 27.6969099378246]}, "3": {"0": [1145.3354066228355, 1150.9508708685526, 1162.0210148552744, 1179.0969605939918, 1201.6808705912565, 1230.183723685211, 1264.9416900262286, 1306.0340521650958, 1353.2979411399776, 1408.6633314306152, 1471.0442232350501, 1541.332625004287, 1620.0749116293696, 1707.9954823815542, 1805.869978455552, 1915.8983379395056, 2035.1937189152802, 2169.5437028224856, 2311.347627925435, 2472.318197951039, 2648.1189948300494, 2823.9560410028225, 3007.9777452052917, 3192.0700376471473, 3368.731128412935, 3529.842264352639, 3671.26469696371, 3804.6258143357213, 3915.647187330714, 4027.826020208095, 4123.21095083362, 4203.378244724027, 4279.255625175455, 4339.882213998589, 4388.931886853603, 4445.254589319681, 4488.228090341009, 4524.752537164762, 4545.898319139328, 4564.179522609264, 4574.168156718331, 4585.283434921483, 4582.999852176058, 4564.993129512212, 4551.835469755588, 4533.60450461891, 4504.183409075844, 4465.814785648506, 4416.252980795441, 4362.011973833571, 4298.821006672143, 4232.832749202199, 4148.239079842263, 4060.0996046577143, 3963.767582372194, 3849.8498210217244, 3721.601169225736, 3582.9902006284665, 3432.4135632926723, 3256.6754135467536, 3080.857794261722, 2889.9793507409718, 2692.7082790079085, 2504.1663591735796, 2322.0217617288617, 2148.7310218715193, 1994.9142901086968, 1852.9151657822854, 1720.2515920235487, 1599.0292287060925, 1485.5224292479645, 1382.405130783672, 1287.3880489938142, 1200.1773007003108, 1119.3298021521055, 1044.5128739983406, 975.3193379411863, 911.1623576705615, 851.5863429406919, 796.6094217861408, 745.3329818285385, 698.0759686087977, 654.0138309160715, 613.0586496586088, 575.0650239789634, 539.9142097012112, 507.12873640344014, 476.5795276237182, 448.18739291651394, 421.83321876326255, 397.30568605144015, 374.43803623481523, 353.0982253878022, 333.25687512092145, 314.75679242338873, 297.46340236662417, 281.421232698466, 266.3364319772695, 252.29436657082732, 239.18858861928265, 226.9913418969338, 215.5122069000296, 204.8137579914899, 194.82494016863203, 185.44310555481138, 176.66865218045447, 168.44114008724915, 160.72040967603368, 153.46956367347826, 146.70197704026467, 140.32569112905537, 134.33421734774674, 128.6920927039503, 123.42009151456107, 118.44575674604353, 113.75709709792994, 109.34753797822852, 105.19500320099034, 101.28428770015748, 97.5762724524225, 94.07806864129307, 90.78089004579645, 87.67461892873482, 84.72888300664411, 81.94837663967878, 79.31126946299129, 76.81231390552516, 74.4470852286118, 72.20160745790356, 70.0738377273793, 68.05107464423419, 66.1290779408763, 64.3017176627209, 62.558458661267174, 60.905624256581675, 59.32885377956143, 57.82950011074366, 56.396973991548485, 55.0371816677773, 53.73517814813312, 52.492231923476496, 51.3041105499375, 50.1657608059606, 49.08185530762925, 48.04330327089908, 47.05105663991942, 46.10023893016888, 45.1909194857691, 44.31783036857146, 43.485146763238625, 42.68550645353409, 41.91764499026539, 41.185359745720085, 40.48123777130433, 39.805164305769026, 39.16007668822526, 38.54236136822104, 37.94944657425328, 37.3808644490607, 36.83588682465587, 36.31366661890384, 35.813350599594635, 35.33392556113312, 34.875106886517834, 34.43579502965003, 34.01572146225597, 33.611228840826, 33.22427520950528, 32.853223124722646, 32.4983293116479, 32.15782036571733, 31.833287480381266, 31.524154092618225, 31.22895364952726, 30.946393482221698, 30.678395867261262, 30.424061113636686, 30.18257937670022, 29.9547125255303, 29.73840971349935, 29.534865239833792, 29.343501450965476, 29.163119656382584, 28.994626776578322, 28.838108035266718, 28.691256033402762, 28.55465722530249, 28.429549227202557, 28.31476747613179, 28.209382524913785, 28.11509990790512, 28.027544127747227, 27.95153918521561, 27.884622854831132, 27.82827643168596, 27.78195750434601, 27.743684824704133, 27.714801373582286, 27.69619280689163, 27.686405599521507]}, "4": {"0": [1141.942704410793, 1147.530953988903, 1158.5170638059974, 1175.4674280227912, 1197.9976950358741, 1226.4036651762838, 1261.0265669939236, 1301.9206903730103, 1348.9039512485324, 1403.9300180585747, 1465.8429980312012, 1535.562423434761, 1613.7888255627918, 1701.0994204556969, 1798.1645524401542, 1907.000071354695, 2024.6296488716143, 2155.4424003261734, 2296.474685441309, 2452.1864658690615, 2623.9753053911113, 2794.405124668348, 2971.3545384410495, 3150.2040164406376, 3318.728388780209, 3475.3874201551716, 3616.8873228374696, 3749.0194327781956, 3860.619931046802, 3962.882404389866, 4064.1180306833817, 4144.237579876828, 4220.186659851979, 4285.503692337308, 4338.905200986828, 4386.051278400705, 4430.251499581268, 4467.776394374974, 4484.487922655547, 4500.368101362816, 4515.744914495449, 4524.168326175001, 4516.9901835836745, 4505.73257322655, 4487.232973560988, 4465.079269949106, 4437.663464297332, 4401.667073696876, 4357.814811674062, 4299.405364343605, 4240.9656776866605, 4165.355824747104, 4085.731736453674, 3996.7672699403006, 3904.97241015361, 3793.2998046172006, 3665.403664793343, 3526.9153218773745, 3379.474848545336, 3208.3833200887975, 3041.085195101735, 2852.471380364098, 2662.958847033122, 2479.7701466176914, 2302.669189299623, 2135.537966379335, 1982.8303129949247, 1842.0093956921614, 1711.319290103933, 1590.7384218606087, 1478.7324924334148, 1376.5855282288228, 1282.4207991390083, 1195.7401215813456, 1115.480103372067, 1041.140733472801, 972.1395855797496, 908.1111498665075, 848.7908622293888, 794.0375717383292, 743.1206429825347, 696.0091875446627, 652.0423160569001, 611.2484744102229, 573.4133717321635, 538.4027855764606, 505.66288479203433, 475.2283700340367, 446.96276603738096, 420.71168535663645, 396.2833034063775, 373.51331921008926, 352.23499026159766, 332.4191753567891, 313.9919337259532, 296.7657121218618, 280.7612564282022, 265.734904096013, 251.73276631165137, 238.67787190900918, 226.4932401389365, 215.06871339902884, 204.39720196468204, 194.4375654609346, 185.08198229735234, 176.32986593711618, 168.12756919291954, 160.42214571865858, 153.19607486269518, 146.4544936947304, 140.09460862864847, 134.10800553616872, 128.4865996905073, 123.22895359936446, 118.27526226428456, 113.59309498919357, 109.19488897295147, 105.0504071862708, 101.14755430172747, 97.4452155595116, 93.95732984956642, 90.66703572160894, 87.57020357649056, 84.630912688515, 81.85875890839542, 79.23125821019862, 76.73529631398463, 74.3745265227887, 72.13101826992516, 70.00669674386556, 67.98763221787127, 66.06972130989877, 64.24640828521159, 62.508017218384424, 60.85734953008721, 59.28361021474382, 57.7876822906179, 56.35650563083883, 54.99902419474463, 53.69897367983525, 52.457421239376814, 51.27113323620444, 50.135178757456956, 49.052430882845705, 48.0159618346497, 47.02580282816206, 46.0751128951198, 45.16688457458795, 44.29586308617531, 43.46399216177277, 42.66517261265986, 41.89850747553123, 41.16745308805559, 40.464616348906524, 39.78978511897886, 39.14413981712928, 38.52691332449663, 37.93525876982785, 37.36687528870443, 36.82255255022922, 36.30029538872691, 35.80065730128711, 35.32228252441128, 34.86376284457151, 34.424678747780035, 34.00498547295148, 33.60137410452319, 33.21425301924557, 32.843130329809846, 32.48841488574019, 32.14824573068778, 31.82459626323252, 31.51542436222886, 31.220033698884336, 30.938206745044315, 30.670359442944626, 30.416165625135672, 30.17457182878994, 29.94708631694267, 29.7308492224074, 29.52763620194728, 29.33606256586158, 29.1562394970721, 28.989087242119652, 28.830885234445574, 28.68445991586983, 28.54791112572804, 28.42305215673394, 28.30841441904486, 28.20313997087897, 28.10786752122557, 28.021292911993623, 27.945358033128738, 27.878662474863564, 27.823456165905746, 27.775724694408925, 27.73760276983059, 27.708354340905977, 27.690351387811095, 27.680620584984823]}, "5": {"0": [1138.4454294134505, 1143.9800357733484, 1154.9880995626745, 1171.7050237731385, 1194.0348629479765, 1222.2703482648712, 1256.712601127894, 1297.637334894679, 1344.7166312305826, 1399.0490844473486, 1460.7338475066706, 1529.6660708601873, 1607.2032704649203, 1693.7930809438737, 1789.2233793302473, 1895.128098826543, 2012.8741797061639, 2141.329429662367, 2281.8824507788568, 2430.1809810726227, 2593.6688583013656, 2762.5408184388843, 2934.0862013798155, 3099.537680288595, 3266.41640335826, 3409.4145141072563, 3560.8117726528085, 3688.3268579744035, 3801.476466558744, 3916.4100357982875, 4009.0022416035767, 4093.9485620192845, 4168.33725803056, 4230.155973138892, 4284.790579191137, 4324.674335535855, 4368.081243845377, 4398.349337954123, 4425.849100732406, 4444.886075833652, 4451.827733101877, 4456.521361223782, 4456.837605173636, 4441.125962616104, 4423.467930240171, 4400.721138979839, 4370.921734186093, 4329.8345551975335, 4293.510190985962, 4240.178897221322, 4180.543341277905, 4110.338246931347, 4040.6558299892527, 3953.3909757006386, 3849.558763607508, 3735.4009434753907, 3613.4707351713614, 3478.90126885381, 3325.5633179420106, 3171.8402861120385, 2996.1117230146688, 2815.0253753292423, 2635.9375287244075, 2451.9184010723407, 2280.632436130925, 2122.1703535563006, 1969.7970518275135, 1829.4913925604958, 1701.4886837065508, 1581.7852699150385, 1472.3506048750912, 1370.8444101284983, 1277.4888575894674, 1191.1591350398942, 1111.479575346372, 1037.3148092727313, 968.3795887236222, 904.9152883509435, 845.9585319520426, 791.3612285417641, 740.588675228961, 693.7299728219969, 650.1499294702469, 609.4656158962407, 571.709862041961, 536.7980328197515, 504.23977490253515, 473.90124178135767, 445.6626962509761, 419.5310498734911, 395.26021318437915, 372.54389783541785, 351.38647527008527, 331.5735547533649, 313.21637421770265, 296.08520112198335, 280.04724693303694, 265.1281549696205, 251.1724644052785, 238.17141632179283, 226.004000470884, 214.61852315518914, 203.97860095756923, 194.0122413644531, 184.7007794003931, 175.9755280608355, 167.78674942334138, 160.118177325533, 152.9134757254142, 146.18195823114687, 139.83493546364113, 133.87324726646526, 128.27683463920619, 123.02943313972365, 118.0786797657665, 113.42131708170099, 109.04338469693491, 104.89063553427138, 100.99520103907375, 97.31324006234892, 93.83520873359438, 90.55564374127289, 87.46150032719896, 84.52859985516015, 81.76591032110339, 79.14080524210962, 76.65136429984514, 74.29644696248045, 72.05619351235214, 69.93451989366514, 67.9154692423135, 66.00301926035296, 64.18753662143402, 62.454041546285, 60.80703421374285, 59.235654394803994, 57.743014178802525, 56.316487161224146, 54.95464186970131, 53.656409138062045, 52.41608012781968, 51.23284477086834, 50.10332612055389, 49.02305513596873, 47.987502410551166, 46.99581796782279, 46.04782059680945, 45.14182187099247, 44.27436098859835, 43.43967731582827, 42.642593273824865, 41.87906004498322, 41.14798562030297, 40.44629925246897, 39.77447058054748, 39.12822626775905, 38.510658690825274, 37.92045003954328, 37.35310341654367, 36.807634520192735, 36.28761700782183, 35.78831346929261, 35.31085164476099, 34.85375368698468, 34.41292239010539, 33.99352102781194, 33.59008111054059, 33.203256548485015, 32.83172389394137, 32.47891488292321, 32.13972404549852, 31.81584991398196, 31.50641905881771, 31.21126703259028, 30.930555630120118, 30.662358780107645, 30.407816738924247, 30.166495206783473, 29.938454070434492, 29.72292121293731, 29.519937784058808, 29.328839380608184, 29.148443746046482, 28.97925673272315, 28.822748635569774, 28.677382682633123, 28.54156547607988, 28.416631617238963, 28.302560152183982, 28.195455057716565, 28.10151140450248, 28.015596107339412, 27.939005707715424, 27.8722799607192, 27.815117128274224, 27.768505510685436, 27.73056901502978, 27.70164409127866, 27.68343032048675, 27.673796580267833]}, "6": {"0": [1134.9438646334324, 1140.4548023213542, 1151.4873514272447, 1168.0613335655244, 1190.2815124640028, 1218.375818798245, 1252.6696884828502, 1293.2170383183143, 1340.335168807635, 1394.2200649704432, 1455.2876074111973, 1523.6456644174675, 1600.5617036829997, 1686.3530272047233, 1780.9915301850135, 1885.1090125941087, 2000.644042461424, 2126.7886117438466, 2265.770799215814, 2411.3239669141385, 2568.645834482637, 2736.297908145323, 2902.978955664026, 3065.1076113607132, 3228.3017393761625, 3372.594652654551, 3515.9635564310593, 3641.856092816597, 3759.2749515293312, 3858.989366156653, 3953.9454726439017, 4036.3129987691495, 4097.555813203244, 4157.537460148511, 4218.07327271604, 4257.383986224048, 4299.26440378761, 4331.798286350714, 4360.003487209566, 4387.193508196786, 4398.3091793596905, 4400.31466118765, 4399.276027873013, 4394.692725041109, 4375.281995814271, 4352.265599699047, 4322.811702152079, 4283.390545329737, 4231.091709401583, 4188.534952895418, 4130.831646376999, 4060.9144497986867, 3976.5226306835625, 3885.717318814462, 3789.0693398359685, 3684.851905654417, 3556.5871481867257, 3422.5139989778077, 3276.743979479737, 3127.4738529185265, 2955.4123491632, 2781.571884186644, 2607.329543053675, 2432.684318914698, 2264.309398455733, 2106.6049997255045, 1957.0791221392692, 1820.345994253046, 1693.040752622123, 1574.3242212467246, 1466.0657708435729, 1365.6089325408468, 1272.4637995495236, 1186.7092768095692, 1107.2005051193094, 1033.4143583023595, 965.0148117003201, 901.9493885639482, 843.4549636131628, 788.811810072994, 738.2848810629304, 691.5113017388852, 648.0212794071228, 607.7600734959832, 570.0821779117691, 535.1701480062333, 502.8202334789881, 472.7046903438617, 444.47241813589307, 418.4041124569743, 394.1825987643692, 371.5211741549117, 350.39390220080674, 330.7170075905103, 312.4374588757446, 295.3700059877717, 279.3789710762059, 264.51465979329873, 250.62696376198772, 237.63024654508075, 225.49635262011017, 214.15891576773987, 203.56514604751135, 193.5994175331046, 184.32095135572052, 175.64002326320417, 167.46072502520283, 159.82066430540684, 152.6371549096261, 145.91011737096775, 139.58888113366083, 133.65037558680123, 128.06618159301877, 122.8296975207999, 117.88785503321816, 113.25281748301212, 108.8831211701681, 104.74048027544487, 100.84870441661747, 97.18691745882944, 93.72427599518588, 90.44662897811837, 87.35411297126049, 84.42934789894188, 81.67318500850975, 79.0519348124512, 76.57279871803651, 74.21846727495915, 71.98789154154277, 69.86840971678988, 67.85135530449912, 65.94275021924767, 64.129800941346, 62.40118839134662, 60.758512313680434, 59.188536389588094, 57.69817685347718, 56.271794422533496, 54.91296505870771, 53.618777836060964, 52.37907509226577, 51.19745670759237, 50.07073426455227, 48.99294519446147, 47.95791025036228, 46.96826666991895, 46.02232068378665, 45.11702581745986, 44.24795107271898, 43.41613986308967, 42.621530409372056, 41.85955927321719, 41.129732995891985, 40.427233987279386, 39.75673409757071, 39.11083053871797, 38.495260234039016, 37.90516351733701, 37.337728167027144, 36.79412251312608, 36.27479186466617, 35.775714203788105, 35.29819360699255, 34.84188517465775, 34.40045334091489, 33.982778854514095, 33.57884328988576, 33.19135578040929, 32.821475599158724, 32.468518155858035, 32.12971969176809, 31.806282938187895, 31.497812365430907, 31.202547693052292, 30.92207912408575, 30.653685085544236, 30.399711861535277, 30.158839693956814, 29.930964396019462, 29.71593503829027, 29.513755797131143, 29.32172000603103, 29.14136358329922, 28.972332386428707, 28.816475312021698, 28.671697831065778, 28.535682132807278, 28.410724612829387, 28.294787925501936, 28.188822489580406, 28.093842913083485, 28.009234016003035, 27.933804575650257, 27.86741430125184, 27.80997421252443, 27.761578363942192, 27.723957251467144, 27.695285187678635, 27.677201954987446, 27.667835524705893]}, "7": {"0": [1129.7306523018638, 1135.1835414207328, 1146.1111874812436, 1162.5915746013136, 1184.6593608098367, 1212.5485283911778, 1246.571639483296, 1286.964157883824, 1333.5472763479818, 1386.944743505716, 1447.4543508788997, 1515.2676512815108, 1591.3867045021047, 1676.2109727288914, 1769.216352112445, 1871.9830443502847, 1986.1193682719, 2109.5785408686643, 2245.070336362572, 2385.87907236095, 2537.5261401953126, 2697.7842864583213, 2859.2679091790055, 3011.840500937465, 3167.4681013394525, 3306.080522122877, 3449.623333076011, 3570.3352709385795, 3682.827684356952, 3791.7082024159986, 3879.891578854057, 3962.0078980643852, 4032.1311875022207, 4087.29014111819, 4149.786325266099, 4184.661615374461, 4230.815910405129, 4256.042756598196, 4293.0335992552145, 4312.768078319296, 4313.899253433789, 4322.145057353462, 4322.954309821313, 4308.108440474161, 4288.152921190336, 4265.534055556092, 4234.035191013431, 4206.517573894505, 4161.435338869051, 4107.297047515959, 4052.2975850229177, 3982.237350409057, 3908.4322083010693, 3823.6853910932095, 3723.193768678788, 3614.634366231727, 3493.506700515571, 3361.5412133916657, 3220.6997555712383, 3065.848655351722, 2903.2362723822084, 2736.5154561868294, 2572.080668280597, 2400.187117598593, 2238.424173159008, 2086.9383782937907, 1940.02258484934, 1805.1465677597785, 1680.8980896089608, 1563.8688739289735, 1456.4906092557817, 1357.268626547682, 1265.3330315371636, 1180.228512628406, 1101.4188131127107, 1028.0494793641503, 960.0684597614654, 897.376353615384, 839.1392936867835, 785.0200132289688, 734.7638516405867, 688.3475986122922, 645.1760405282407, 604.9429156239628, 567.5157956608197, 532.8816839975507, 500.62024634854697, 470.5546721257163, 442.5728669841308, 416.68104078551994, 392.6305357081154, 370.06404701317797, 349.07704315580565, 329.4701228488589, 311.267626771639, 294.2483168716677, 278.36418618900757, 263.5688450263483, 249.7356489191456, 236.82769878248533, 224.7456755508101, 213.44718283158838, 202.90600088569144, 192.99380507365254, 183.76288388279903, 175.1021013416283, 166.97625108293119, 159.36494458788124, 152.21438460457293, 145.52180317911285, 139.22429930901492, 133.30982839484858, 127.75342596527278, 122.54155306698911, 117.62213935921208, 112.99941216172823, 108.65208412649206, 104.51695432837896, 100.6470335599335, 96.99169840784772, 93.5355713830064, 90.27419241800727, 87.19715241546992, 84.2829315877702, 81.53516192059149, 78.92264477103645, 76.44748230050742, 74.10283510339134, 71.87630645824906, 69.7645838741485, 67.75556313291932, 65.8534033613312, 64.04713976301991, 62.32159455719821, 60.68262253017229, 59.116858246300524, 57.632433473461305, 56.21128799813553, 54.8543789662478, 53.562155847475296, 52.32760377723867, 51.14896845141093, 50.02429234920749, 48.94903239561724, 47.91574788785101, 46.9281976560761, 45.983738675122105, 45.08123339450428, 44.21507713370174, 43.38415381025824, 42.591218424386, 41.82966666110333, 41.10098797847261, 40.40075534320003, 39.730335272844464, 39.08717426993244, 38.47034027298972, 37.882113760906876, 37.3170064035447, 36.77341187614411, 36.254283586572775, 35.7575491288499, 35.2803988668931, 34.82362182823317, 34.38421362459922, 33.964649419412474, 33.56296318457496, 33.17793766874444, 32.80682669252549, 32.45439423125276, 32.11681337723781, 31.793311431167307, 31.484071682349462, 31.18974715871577, 30.910515595268215, 30.643229320375916, 30.388642287281638, 30.147705723712328, 29.92028921551301, 29.704639880382793, 29.501721233279035, 29.311014157893254, 29.130204703596856, 28.962185638681486, 28.805909721845364, 28.66047264538598, 28.525749534474183, 28.40107035183228, 28.28702125714462, 28.178786961574403, 28.085454901326496, 28.000801691098424, 27.923624591433274, 27.8564576143239, 27.798862860711044, 27.752413687087298, 27.714656331189865, 27.686114869053462, 27.66737062463324, 27.658708722909118]}, "8": {"0": [1142.5688647524864, 1148.1183491319948, 1159.2938439110624, 1175.9838986130853, 1198.6089859367519, 1226.972435400569, 1261.5041777926335, 1302.4177977661827, 1350.380509668362, 1404.8245971722479, 1466.6893149149441, 1536.4138821169802, 1614.4210508928359, 1701.473936958373, 1798.8355232720446, 1905.6703205066235, 2022.9262799365467, 2154.5625350171113, 2301.0345297904205, 2451.724427346194, 2624.4247867958757, 2801.090799188415, 2977.177121368514, 3152.9146461771966, 3326.502248162882, 3488.0203986822476, 3625.2228507823816, 3747.936986171919, 3864.4967350019256, 3974.539783370402, 4072.464082366121, 4153.713773203316, 4234.937355010855, 4300.486243688717, 4348.564091202549, 4403.652440980416, 4445.75322828508, 4481.257248230078, 4492.876231357557, 4511.87468489825, 4526.450767039957, 4532.4516483901725, 4523.099212852477, 4514.475161053549, 4502.653553771, 4478.013201343556, 4449.71964305754, 4405.600562911881, 4368.235595142066, 4310.587912754813, 4243.167227878708, 4178.17975045278, 4095.2452313714175, 4009.2488353023155, 3906.8113949343656, 3797.2249466654234, 3669.9051954981333, 3544.9345473088993, 3390.630490099405, 3216.111989894624, 3043.24788265515, 2858.502020427719, 2667.1154649249456, 2483.1981623572333, 2303.175713638533, 2138.5260029172628, 1983.3660064631522, 1842.1971632403734, 1710.6530281140717, 1590.5167455043477, 1479.2647924382663, 1377.8368901646852, 1283.296924650176, 1195.9894912504121, 1115.5437755351406, 1041.144377955174, 972.3561259706023, 908.4160357066836, 849.4856919015622, 794.4725382828958, 743.4300898828866, 696.0377698334377, 652.1935968102356, 611.7211120042764, 573.9156836269552, 538.6134702113118, 505.957454143232, 475.598645091166, 447.30303916198307, 420.94327963397956, 396.40915667267063, 373.60888202344756, 352.4028317132282, 332.58203490003854, 314.15998944949496, 296.9538802788077, 280.93778980382046, 265.8578090065056, 251.8805593040278, 238.80419494002626, 226.5836586738602, 215.20340518871572, 204.5076572320212, 194.4945095131249, 185.13036971122645, 176.40498239957336, 168.16754744836445, 160.48198372278188, 153.2497117148933, 146.48157787652914, 140.12705811784326, 134.161227216828, 128.53121173226418, 123.24930552694883, 118.28241999963308, 113.6236633118658, 109.21565435373358, 105.07258344856452, 101.14948688370612, 97.46461393402946, 93.99604111283861, 90.70223507516347, 87.58129013574164, 84.64570271369615, 81.87474560802407, 79.23838147732495, 76.74624513065785, 74.38306360729408, 72.14245324927079, 70.01845609388452, 67.99365386428003, 66.0730173594476, 64.24975221325742, 62.51648353636588, 60.86463772374665, 59.29036125152651, 57.79236970210533, 56.361919969240375, 54.99739735543245, 53.699865843708544, 52.4546463707189, 51.26911362591958, 50.13827631353293, 49.05338650178778, 48.01605360010327, 47.026311433848065, 46.080476493588144, 45.16884506338578, 44.297338562209, 43.46319987997745, 42.66536828056995, 41.90181061955704, 41.16838793969033, 40.46568925308937, 39.79310463754644, 39.14677650096792, 38.53090683997876, 37.936921709100694, 37.36693600133666, 36.82421176247821, 36.30361216469194, 35.80343748188787, 35.324816478082916, 34.8661362469284, 34.42510125155042, 34.00623997254731, 33.60055877174118, 33.213319541483635, 32.84307605499326, 32.48921213353826, 32.1494800568108, 31.825382942310533, 31.51576612232873, 31.220029600905765, 30.938638521356104, 30.668639735034585, 30.415871487137935, 30.175110534885516, 29.946859795145915, 29.731218964971625, 29.52856292256807, 29.336641541308996, 29.156615589893022, 28.987796202046887, 28.831421063470096, 28.68632471208861, 28.550794895203712, 28.424639047487975, 28.30797657011057, 28.203029872479505, 28.107905703931554, 28.022610219371344, 27.94749686302179, 27.880515934033316, 27.822758454116727, 27.775397904391642, 27.737206064911405, 27.70902795883844, 27.690371290306313, 27.68066682829686]}, "9": {"0": [1135.9823848613132, 1141.4919034348127, 1152.4807864895442, 1169.0729279287107, 1191.48245812387, 1219.6137857745696, 1253.8578908397587, 1294.3330851645767, 1341.8084939796154, 1395.815212061631, 1456.6836435028201, 1525.6519599614423, 1602.5369235069481, 1688.216485218803, 1784.2654447093364, 1888.6100858538116, 2001.9992243596384, 2128.415994968116, 2267.9991067289766, 2415.286131499682, 2579.550185719558, 2744.9639777075686, 2911.8894422778662, 3077.5713143862513, 3239.608828251987, 3392.933548863317, 3529.244331177397, 3650.7194620021373, 3761.87241222562, 3863.98296031948, 3966.205895633184, 4043.2928073950497, 4128.742942577626, 4190.28334619716, 4243.990783290307, 4294.741928188009, 4337.923130471689, 4363.642039271901, 4379.9269581418575, 4397.7209147825215, 4414.5957133295915, 4423.4565627730035, 4413.356646601184, 4403.792873715687, 4388.402583891558, 4363.855894249435, 4327.6791189672595, 4290.897979875891, 4254.159918802173, 4197.5003230674865, 4135.3672083866695, 4068.5840207980127, 3989.949394771109, 3906.9967756301116, 3807.3219365529567, 3699.8056123375163, 3569.6006932467703, 3447.5164553334316, 3299.922514128611, 3133.15653155103, 2961.4641537001294, 2793.1023859746306, 2615.483756670968, 2440.5245160352256, 2269.9730651761465, 2110.7676558809767, 1959.470546869032, 1823.318953032691, 1694.4407778369298, 1576.715537580143, 1467.0365174162123, 1367.1642566403884, 1273.8491807107066, 1187.5285936602595, 1108.0529434267537, 1034.2679760724243, 966.1885602722065, 902.7835941895319, 844.2873952502995, 789.7002340060042, 739.0047181215778, 691.9821606971901, 648.4745021799324, 608.299089996737, 570.6330930471267, 535.6920929671769, 503.24718857813554, 473.0330694732715, 444.94154232790146, 418.73387804384805, 394.4396166535159, 371.7283918332614, 350.6835540734475, 331.02684524678074, 312.6499230411717, 295.5823815711161, 279.6293249894702, 264.67588628579495, 250.77699232619526, 237.78364481258498, 225.65022236641383, 214.32103463822614, 203.68599207442352, 193.74431795765295, 184.43282623828026, 175.74637179092906, 167.5482892586609, 159.90544058931889, 152.72632670364618, 145.99057979547916, 139.67334994352953, 133.72345357388969, 128.13499051547288, 122.88428202716852, 117.94314747398685, 113.30474167153295, 108.91123795085834, 104.79298831674936, 100.89100569477812, 97.22090715650621, 93.76496325881709, 90.48466550646592, 87.38802771955746, 84.45979841191516, 81.69907844626582, 79.07255889034563, 76.59212892785315, 74.2396246091881, 72.00746549661612, 69.89079213045345, 67.87322132262697, 65.96138306502591, 64.14425601518361, 62.41646755750558, 60.769679008510664, 59.20316339116939, 57.70841613421196, 56.28193525826934, 54.922207541978835, 53.62973141069424, 52.38944070609095, 51.20691565260363, 50.07856805400903, 48.99563691467871, 47.96144306639981, 46.97562118010494, 46.032183312181395, 45.12305113672882, 44.25432283378657, 43.4223200874801, 42.626453511022646, 41.86454564509255, 41.13246873816742, 40.43186758300646, 39.76053379878187, 39.1162377703, 38.501062851864006, 37.90722399660507, 37.33993953327305, 36.798481484731845, 36.27861916275438, 35.77955415102182, 35.301931521514575, 34.84376469970616, 34.404085613046966, 33.98523746912517, 33.57965539720143, 33.19468461281558, 32.824531991164505, 32.47080879013428, 32.1320071786027, 31.808263366167765, 31.498754356575162, 31.20389949665688, 30.923194668327337, 30.65280879465488, 30.401261119454634, 30.160669849547197, 29.932165327000394, 29.716656302306916, 29.515156341306994, 29.323426679099146, 29.14330961473142, 28.974678887726256, 28.818821358305453, 28.674252765189102, 28.53877098682392, 28.412431571585007, 28.295973913496177, 28.191683866441604, 28.096197559160846, 28.01057711735961, 27.935942947715642, 27.869442284815833, 27.81143793361892, 27.763843769102866, 27.725404545995485, 27.69701992809099, 27.679047749740885, 27.669460475338838]}, "10": {"0": [1103.6740341456705, 1103.6771164455536, 1103.6811660554981, 1103.6920372006593, 1103.7079562733124, 1103.732291388867, 1104.3336515720048, 1107.3448196390002, 1112.865719333212, 1137.0701390100144, 1207.6455214680775, 1320.6387893831668, 1480.6696791060726, 1693.0520137441943, 1963.3050791282158, 2292.366791293856, 2658.703302703546, 3024.567204538348, 3338.218921307002, 3587.329166539362, 3779.044242535043, 3910.4964440015797, 3993.496295416628, 4028.995103358009, 4011.174784607675, 3952.884848754559, 3845.3387665791624, 3750.2160337712003, 3699.603399375178, 3655.7568792095253, 3629.4512606457383, 3626.510858195874, 3623.2334173361874, 3620.662306980772, 3619.368990398021, 3618.0704995452425, 3615.457995029594, 3611.500431230906, 3607.4962990019576, 3579.303327543684, 3523.4451440358844, 3459.6079521275938, 3287.1726323010503, 2959.9275751307814, 2577.96704901384, 2187.7808549902306, 1825.311680297186, 1514.9755079271235, 1259.1066920147796, 1047.7783105191145, 874.420147285297, 732.2599333156792, 615.7101161999411, 519.911339692844, 440.87981892446663, 375.7296729640864, 321.8650347023886, 277.0976314070707, 239.8745826903858, 208.89688879502813, 192.02363613133798, 185.7081632767807, 179.64554020843326, 176.5505068614107, 176.21245886939596, 175.87532448722322, 175.65107579346477, 175.5391037148925, 175.42723314852486, 175.2037965524038, 174.8694029997571, 174.53592305695247, 171.56445104813483, 166.14107087119027, 160.93810447573654, 149.0642988249389, 132.54977386328915, 118.56669885751626, 106.6387721068187, 96.47832818569051, 87.76427634970607, 80.24467156744507, 73.75234280877521, 68.10462338643283, 63.17913235001342, 58.86502040584544, 55.07184568844107, 51.7198109058902, 48.75451418835016, 46.12629701045724, 43.778404785791196, 41.68340462943723, 39.81793113645184, 38.74389691490483, 38.33249083061732, 37.93179027994268, 37.720127228327335, 37.69705260749194, 37.67404843599837, 37.65875146019256, 37.651114713846624, 37.643485795205336, 37.62825144103672, 37.605630566912126, 37.583073163195145, 37.380385548912, 37.00625108834162, 36.64428820846105, 35.79387009919547, 34.555674987500694, 33.447565211221395, 32.46622449564405, 31.591684636107466, 30.816798940540405, 30.138676342201293, 29.554797831071802, 29.05426845712875, 28.63804207401734, 28.293774162140252, 28.02428292684403, 27.821258531351937, 27.68548310947949, 27.622164825919707]}, "11": {"0": [1150.4225381170108, 1156.0548848917545, 1167.229147320668, 1184.2312690890446, 1207.0291184695243, 1235.9288513281715, 1270.9748633490083, 1312.4937610465522, 1360.2474001611915, 1415.7057236302344, 1478.4599413948547, 1549.3241866607118, 1629.005489719457, 1717.3902184269473, 1817.5273030442347, 1928.8735091523986, 2050.362092007116, 2182.2662267259784, 2334.619546605953, 2501.4959634310444, 2682.0547125411504, 2870.59410183644, 3071.089099718515, 3259.804264393807, 3441.8691150359055, 3604.272463510934, 3755.342672605932, 3894.992283664118, 4013.768743145958, 4125.581331918499, 4219.711093016686, 4303.536153709836, 4380.091767754513, 4447.7720001725065, 4501.899505721875, 4551.237588482112, 4589.30986908021, 4630.123425539412, 4659.63337599811, 4665.03932293484, 4689.284543674453, 4690.4903464048075, 4693.671979861762, 4676.844109414365, 4668.249728084772, 4637.651040405597, 4601.86585099009, 4560.407371785213, 4514.247010563417, 4460.759420135709, 4402.582794646877, 4330.642085673685, 4246.579249338677, 4162.972667860824, 4058.2608365010888, 3940.559328100484, 3816.5149192097592, 3679.8904716173415, 3519.220191140492, 3344.588265502704, 3151.3260244029516, 2947.505194081083, 2741.3819782490873, 2548.2489192375638, 2358.024248533865, 2178.624486281872, 2015.3850439581338, 1867.9179258592062, 1732.3372523683056, 1609.4383489358347, 1496.0280384581274, 1390.6312065838715, 1295.430631485861, 1207.112608052197, 1125.1714889894615, 1049.6782963817645, 979.9149326879992, 915.2206562119092, 855.4252635722228, 800.1024690457947, 748.7933103586942, 701.3237967013387, 657.1097117256311, 615.928107252606, 577.7547985356454, 542.1562767681903, 509.22629084518, 478.63117337737765, 450.05487481842766, 423.531996066918, 398.8320427545859, 375.8927448296672, 354.447191121028, 334.5341909343079, 315.9618668697207, 298.61958957614286, 282.4090301529007, 267.33939390072607, 253.20418009743918, 240.03283689156072, 227.7505997031321, 216.22631739550297, 205.5006485638936, 195.44007390171342, 186.004484966199, 177.1659631788226, 168.9059597036715, 161.16472317422367, 153.90580568911903, 147.07854242781394, 140.66563508934706, 134.66131272890848, 129.01181707247144, 123.71056381945172, 118.71964726335193, 114.01052047881396, 109.57616829299978, 105.40932420910028, 101.47545710616782, 97.76980434103426, 94.26251028208956, 90.95289623783462, 87.82919674922061, 84.87984015182373, 82.0869458932733, 79.44631142838513, 76.93799821226908, 74.55755573584116, 72.3063867071078, 70.16776104700833, 68.13630716632134, 66.20965933873744, 64.37657218084435, 62.635145522309465, 60.97551813875886, 59.39555152709874, 57.89286347131191, 56.458723621697054, 55.088410011242836, 53.782746695137035, 52.53617071204344, 51.34617937776692, 50.20937308274184, 49.12307703750863, 48.085668696917615, 47.086871723878964, 46.13281258332403, 45.22255354140862, 44.34894562986264, 43.513073188863366, 42.71411603828399, 41.94708040891888, 41.21206836915849, 40.506450640153574, 39.83158160287292, 39.18560906026589, 38.56436063927507, 37.97037829002355, 37.40163435879507, 36.85676326485973, 36.33395960934219, 35.83360117084116, 35.35285449012778, 34.89354754143703, 34.45318555873098, 34.029438566281534, 33.624980236232496, 33.237515528824865, 32.867275132078056, 32.51159303553353, 32.171825464365995, 31.846453336620492, 31.536367360319353, 31.24073972392845, 30.95889107353906, 30.690855407947254, 30.43622851223314, 30.195502137824246, 29.96659855489701, 29.750620903060135, 29.54672212773789, 29.354739908635594, 29.17546487816869, 29.005355194190834, 28.84809911943564, 28.70145233666356, 28.56528032618704, 28.440314486233984, 28.324928433826315, 28.21876945544499, 28.123301884782627, 28.03744042273659, 27.96196698885746, 27.897616894996144, 27.83821661751721, 27.79018137194746, 27.751523514616988, 27.722737982359803, 27.70361586154338, 27.69421448135041]}, "12": {"0": [1134.8869905173244, 1140.3654873955957, 1151.3011338887693, 1167.8582317231558, 1190.0771192964248, 1218.3052486450938, 1252.645902659486, 1293.2151541801547, 1340.0204724496941, 1393.714323595482, 1454.7551621296677, 1523.9890465849767, 1600.8212105013688, 1686.1002397648033, 1780.8705491375845, 1885.2331184427833, 2000.3437130902566, 2126.9938155420678, 2262.4492516405903, 2409.4084314529473, 2570.5670795759684, 2731.28701699838, 2900.944001355314, 3067.8001965175704, 3229.457388167045, 3377.3538074813514, 3516.7032708108645, 3642.9832362183456, 3751.527887920389, 3862.378684166597, 3947.4111903776457, 4026.007846366441, 4095.984808246591, 4158.82224588285, 4206.653991145033, 4261.074827952044, 4305.759735082461, 4339.920422220595, 4366.618197732945, 4388.365337010703, 4385.113903224256, 4394.408023923928, 4389.145386154188, 4389.8364432118115, 4371.249072369471, 4354.193986219655, 4325.078758201335, 4283.541296163477, 4239.8270010873275, 4177.5623633478635, 4127.314331830155, 4059.210796988748, 3968.17875929074, 3879.507116764763, 3781.561436790246, 3679.729308866464, 3557.76636147656, 3422.531050696708, 3276.069357909324, 3123.758563121502, 2960.5610871159756, 2782.7349416001434, 2602.8609121462123, 2429.474260003578, 2265.2151434796097, 2107.2836745086774, 1958.1899331421987, 1819.2549490041108, 1691.4021719452567, 1574.8750447233544, 1465.7653385644624, 1365.4450182067765, 1272.3044017541674, 1186.8181083488928, 1107.4524843360925, 1033.3179892021258, 964.9580495200861, 901.5265885201234, 842.9659233427851, 788.7315253375698, 738.4548774474879, 691.6564370865818, 648.1787435237509, 607.5837325578136, 570.0153169615818, 535.1986432142811, 502.77899856424415, 472.5674794660354, 444.4662644205099, 418.34815356917096, 394.1175304133016, 371.5472033229211, 350.3928073211874, 330.74105752196493, 312.43858794461283, 295.30390132983695, 279.39322906125585, 264.5305207536125, 250.57425925799004, 237.59311313286088, 225.49737648674693, 214.1646925170077, 203.54682615282326, 193.6145964319559, 184.31919242043722, 175.6060333592331, 167.48292110541018, 159.81247414770675, 152.6558489801178, 145.90305993892096, 139.57503005260807, 133.65344424083733, 128.07078209120615, 122.83651359905794, 117.90601027262821, 113.26490635584979, 108.86598756925204, 104.74027506484252, 100.84710816003636, 97.18652450092897, 93.71818684420369, 90.44591614277573, 87.35562927940323, 84.44070559543049, 81.67308103032178, 79.04590928304853, 76.56486526207973, 74.21629677145177, 71.98951345067375, 69.86420833200759, 67.85363410937828, 65.94240707220989, 64.12690489925197, 62.39911820411082, 60.750941703643385, 59.18623907553191, 57.6913892454133, 56.27055484436895, 54.91042861677749, 53.61593203340345, 52.37832195507623, 51.19905378066984, 50.069628669183224, 48.9880477943581, 47.95600708888839, 46.96274860627314, 46.01845765349356, 45.113933824737565, 44.24867420734615, 43.4174090247484, 42.62319728107056, 41.85609819060346, 41.1272787448074, 40.42859656279901, 39.75612772531246, 39.110714891079354, 38.49343775372245, 37.902793576802694, 37.33531797853593, 36.79456180770226, 36.27465530002706, 35.77661086450425, 35.30017378142153, 34.84111440274359, 34.4004825715483, 33.97996430824523, 33.577754941808536, 33.19071453915528, 32.822236362451704, 32.46880277713588, 32.13042346761226, 31.80721128247964, 31.497353665135503, 31.201430776137304, 30.92259979319437, 30.65416639424198, 30.40104130950647, 30.160333201330534, 29.93240474076163, 29.71777470461019, 29.514444169694134, 29.324163387068893, 29.144496247419458, 28.975651241439294, 28.816938076098392, 28.670555483661577, 28.535250484251012, 28.40989064827139, 28.29671188715541, 28.19115057073329, 28.095844247302086, 28.011080581366357, 27.93415872439295, 27.867523374432853, 27.80957249014642, 27.76216936032389, 27.72501107178366, 27.696005755889818, 27.677550750766976, 27.668068306108747]}, "13": {"0": [1130.8688963667025, 1130.8681351946236, 1130.8683808031753, 1130.8718923621723, 1130.8847105553994, 1130.9065897743053, 1131.2364593289813, 1132.720692267463, 1135.332207479498, 1142.195913231922, 1157.439302099075, 1179.358533103678, 1208.0562225498275, 1243.7996894547503, 1286.5055442554356, 1336.742884432854, 1394.9244449971716, 1461.7179805054486, 1537.3345124948771, 1622.958781830372, 1718.0952652077103, 1822.645535595516, 1940.7342758832974, 2069.2799730195175, 2214.1867857326215, 2368.4400712442493, 2533.5388041842507, 2656.066910477675, 2727.560774763812, 2802.136958398082, 2841.6495356648293, 2848.1167984902672, 2854.58188459727, 2858.890732713918, 2861.044793985837, 2863.1986134001513, 2867.5055266559675, 2873.9640826076643, 2880.4204618409244, 2919.772205999714, 2991.2148127156006, 3064.041134582098, 3182.986937599554, 3341.9202157428576, 3493.154390165894, 3617.302806436091, 3733.021324978734, 3839.4764828201774, 3934.770653602261, 4013.310502583205, 4085.87614219132, 4152.0337651483715, 4206.12563565299, 4253.728871489361, 4284.994280410007, 4309.760746147712, 4331.878250561978, 4340.82826821555, 4344.797996074281, 4345.1748379205055, 4336.34378462576, 4327.76766553882, 4319.529849213872, 4315.772718686479, 4314.905237976374, 4314.027945897883, 4313.437633752009, 4313.140842451006, 4312.842960997962, 4312.243927635744, 4311.337201452094, 4310.4206639000595, 4304.61503964184, 4294.3429679391165, 4284.957516072798, 4260.215337852935, 4217.735660749276, 4157.422982524919, 4095.636517021535, 4029.6190158514864, 3945.0376867784576, 3854.3036767664303, 3763.6603301968667, 3635.239354865324, 3506.4804315534916, 3371.144524764653, 3210.4832239969514, 3046.7782198608593, 2869.6743774464317, 2680.427637356596, 2488.5144132689807, 2311.02444059466, 2141.827341345629, 2027.9235970019758, 1961.1081037783506, 1899.351390811717, 1866.7648505715943, 1861.463653546049, 1856.173401669965, 1852.6526477244995, 1850.8543286072493, 1849.0469050895708, 1845.437530952031, 1840.0371519902656, 1834.6530640333372, 1802.067523021073, 1744.262677455282, 1689.41724490984, 1599.0661485370895, 1480.924974690039, 1371.7761712994518, 1271.204798918013, 1178.7040362095404, 1093.8837889785586, 1015.6881819560293, 943.7226717015536, 877.4049034464384, 816.1112930512837, 759.7611844161868, 707.7307819934973, 659.6720110826712, 615.3233638797919, 574.3439606561953, 536.6242485049373, 501.5586251000126, 469.148653380613, 447.7018953019781, 435.71655366764037, 424.0659594409281, 417.8607715806694, 416.8533476461071, 415.84857647855745, 415.1847487439995, 414.85395803261434, 414.52355856162836, 413.8639333408544, 412.87352067587983, 411.8718014818974, 405.8385337621481, 395.0823148167657, 384.69413582819584, 367.7883308060607, 345.4211681841111, 324.64909294747474, 305.3459914970279, 287.4348159161747, 270.8811169771594, 255.50999019952292, 241.13920227263105, 227.85069703454107, 215.5497666511633, 203.99499821058222, 193.23719114870934, 183.27022336346258, 173.96000961206187, 165.31062628152412, 157.2154861670834, 149.6918536049641, 142.63292467294113, 137.94866041093297, 135.29962418431603, 132.71719484931572, 131.33642369859058, 131.11199195043, 130.888077010192, 130.73908749887926, 130.66467887787658, 130.5903276799764, 130.44179755348367, 130.21878484639404, 129.99486494717087, 128.65126639387128, 126.2538334835028, 123.91145745506388, 120.05648999516319, 114.92066946871587, 110.10893175324871, 105.58011361285028, 101.34041548699213, 97.36061299952878, 93.63566159571432, 90.1044276742265, 86.80133995551404, 83.68768846820714, 80.74651459954424, 77.98655338049615, 75.38218635639255, 72.91664966999022, 70.58679387935531, 68.37624401225112, 66.29173121266113, 64.3204739636628, 62.988651961146765, 62.22591212839058, 61.479998788972345, 61.08193517539373, 61.01722575636361, 60.95262852560698, 60.9096260319212, 60.88814348312387, 60.866673399690264, 60.823770628914254, 60.759509962978164, 60.69536148531556, 60.30585192831393, 59.603757773143485, 58.917579923913436, 57.78094977593384, 56.2477910463043, 54.78508197531574, 53.396994431129365, 52.077637617150245, 50.82140436199798, 49.61849655339582, 48.475693287936906, 47.38795268870577, 46.35193350749972, 45.36039829542787, 44.414028692880365, 43.50840754317532, 42.646447034894535, 41.82443933973506, 41.036624315288925, 40.28546247514815, 39.56966619765016, 39.08225790804032, 38.80286262521028, 38.527426957184396, 38.38196193823723, 38.35805349926531, 38.334188742339855, 38.31830317219313, 38.31036766746086, 38.302437016289296, 38.28659027462833, 38.26285656384226, 38.23916653510265, 38.095548921937684, 37.83608398061406, 37.58062874068924, 37.15648714421305, 36.57836701234398, 36.0266057222003, 35.502892442751254, 35.00037937514192, 34.52037629623365, 34.060724712464506, 33.62445739090994, 33.2061080819417, 32.80837885053927, 32.42665544245424, 32.06603440744168, 31.719664673574602, 31.390440995107717, 31.07704630776419, 30.78092621545665, 30.500667935048188, 30.234833050692632, 30.056738187832096, 29.955467543774567, 29.85683133821284, 29.80418625120653, 29.795631117695745, 29.78709630608349, 29.781417721618947, 29.778581816369762, 29.775748169109313, 29.770087648554572, 29.761406057092053, 29.752687937137168, 29.700844562062073, 29.608971300879183, 29.51819179863687, 29.371789553923183, 29.175011937301555, 28.991232276381, 28.820220900856704, 28.661983043863547, 28.517291844607414, 28.38315236440136, 28.261326306013686, 28.153538210676874, 28.054418235805162, 27.966295449218883, 27.89026465357067, 27.82350415240769, 27.770192987340472, 27.725780849593153, 27.693538987536332, 27.672984063078815, 27.662334045102305]}, "14": {"0": [1140.347507354616, 1145.935581374359, 1156.9327560029055, 1173.6600424467251, 1196.1813579365064, 1224.6608510974015, 1259.2039550343454, 1299.7757922323033, 1347.1260709765756, 1401.5397060089924, 1463.7107145134992, 1533.6428676632222, 1611.5991278003312, 1698.8817280895933, 1793.9103903268046, 1899.4260132969987, 2017.3759205117428, 2144.9191981620497, 2287.8090193216512, 2440.050808745882, 2604.3666283636194, 2780.0997306309173, 2954.7335452512316, 3125.7069229591216, 3295.383751326168, 3450.463692467383, 3595.9459880455342, 3722.7620071562146, 3840.215188572178, 3941.975198628566, 4035.528253675217, 4116.181546482782, 4197.1982252573125, 4261.597924324435, 4317.0703849767915, 4358.855909850695, 4399.3917256845525, 4428.498834490079, 4454.997411448887, 4475.520318961017, 4484.590646225283, 4487.337407203519, 4488.991508151253, 4473.454313354933, 4455.947332511003, 4437.526227295843, 4406.7429292345605, 4376.679181777995, 4324.287164347776, 4270.386434468836, 4217.391517791752, 4142.250392977278, 4055.1814818256535, 3976.349115890189, 3880.057798285883, 3764.1090461934214, 3649.576133800406, 3510.417303451147, 3351.8901682523897, 3194.6303286994735, 3020.1590006827014, 2835.1591727233545, 2647.54867542667, 2468.8959376220796, 2291.3541156857805, 2128.9945236229855, 1976.0440207529482, 1838.7841397589195, 1708.00178309941, 1587.0922609237707, 1477.1798900963852, 1375.740056130443, 1281.110863057934, 1193.7589085639092, 1113.3678369904987, 1039.0465834166062, 970.3757793197802, 906.6818384330666, 847.641698213357, 792.8586543153117, 742.0230314558785, 694.7966641609921, 651.1033509319387, 610.5113253748797, 572.7766904846861, 537.7107489226547, 505.10016103988073, 474.78251850161035, 446.5114004182844, 420.2856191807259, 395.7147926323114, 372.9059858881265, 351.7723241967491, 332.03652536366724, 313.6374461123731, 296.40352325933566, 280.37609453527006, 265.4512430073625, 251.47766783626201, 238.4444726744263, 226.26925036360183, 214.90772822255715, 204.20549495247968, 194.20008065808028, 184.87416754586584, 176.1242888823886, 167.93299752829853, 160.2516110879327, 153.05875673863125, 146.28276490642796, 139.96150693892673, 134.0273686139355, 128.4174232133523, 123.14593557555492, 118.17884032907041, 113.51873401063295, 109.12769897115328, 104.97637276527922, 101.06781806604963, 97.38208783974038, 93.91746831134638, 90.61749247656232, 87.52038330367203, 84.58999244372744, 81.8047497691218, 79.18307898052772, 76.69804333581898, 74.34058596756809, 72.10355920341695, 69.97882474875503, 67.95691079728073, 66.0413457076829, 64.22006183706286, 62.48489754181894, 60.834471748910225, 59.26216902026936, 57.76488013919862, 56.34055078766864, 54.97984839611195, 53.67896472539003, 52.440192284072324, 51.25723860059734, 50.12207872365243, 49.038407693202764, 48.00359736651374, 47.013628349520786, 46.06601913877819, 45.15682178958198, 44.28516355555236, 43.451889365999556, 42.65395732024341, 41.89043202792559, 41.15723089675527, 40.452474067372535, 39.78102064106626, 39.137326446554255, 38.51887686759478, 37.927767653774765, 37.36083711107125, 36.81741495142027, 36.29511220006204, 35.795774471942984, 35.31741145291345, 34.85944889073938, 34.420328479234065, 33.99878300399511, 33.594482939459816, 33.20943338732973, 32.840472752773195, 32.485408385591775, 32.14673045248238, 31.82214576847465, 31.512803913573418, 31.218117571958512, 30.935231533313427, 30.667554548328884, 30.41371299041789, 30.1729258873457, 29.944362458085504, 29.729171745832254, 29.525569272472513, 29.33538155291921, 29.153677774728145, 28.9851233543772, 28.827791734790218, 28.681234156212007, 28.547003540243264, 28.420985793704258, 28.304966826122822, 28.200538665890708, 28.106786027271312, 28.019903640006, 27.94437387904494, 27.87787126938959, 27.819794256690816, 27.774395180259585, 27.735294387203464, 27.70636165050792, 27.687329765566357, 27.677547768152067]}, "15": {"0": [1136.9180902745302, 1136.9182327078902, 1136.9193813512397, 1136.9246972679082, 1136.940217717834, 1136.9647940576676, 1137.1216981198102, 1137.6474995843967, 1138.497783179071, 1140.0274504299234, 1142.5515683878848, 1145.7851178447897, 1149.6523020405295, 1154.3382301543688, 1159.8032521293449, 1166.0171986828984, 1172.9021458888974, 1180.54887717531, 1188.9573945195793, 1198.1276941382066, 1208.1245714073875, 1218.905275623837, 1230.441594697459, 1242.781218531054, 1255.9241501718848, 1269.8273972240388, 1284.5996277896345, 1297.5266685789181, 1308.2380432417685, 1319.3309574954214, 1325.9802842213514, 1327.9078446401436, 1329.8460533511202, 1331.1441082096514, 1331.7949103542812, 1332.446895642487, 1333.7544156496267, 1335.7245692371564, 1337.7053711168708, 1344.6788681915743, 1357.0630463577481, 1369.8368902440664, 1386.5311460224286, 1407.5484112589006, 1429.5534688687662, 1452.6964527978039, 1476.783852834672, 1501.7887847875604, 1527.8305742845075, 1554.8803734175274, 1582.9381879321152, 1612.0773565514241, 1642.7211552675415, 1674.680325033191, 1707.5882754536904, 1741.3704929758712, 1776.1553641505682, 1811.942897142055, 1849.7229733173476, 1889.2164149008606, 1923.2656807912495, 1950.2716202753172, 1979.024932337987, 1996.0242673937219, 2000.9210256481208, 2005.8311330062875, 2009.1119540804918, 2010.7545894682216, 2012.3987080897043, 2015.6913950339256, 2020.6415497033956, 2025.4783133106278, 2042.3192122782825, 2071.974648512904, 2102.6342111154427, 2142.6107101869943, 2191.1184137081796, 2241.036285531802, 2294.8123298774367, 2349.322529618503, 2403.006549684254, 2459.5900770143066, 2518.187210016656, 2578.0941058394, 2638.6050963783064, 2700.3562882426254, 2764.9745000144294, 2825.0760475858397, 2885.6916622258277, 2948.2127088230745, 3008.8434331449484, 3069.8734134701335, 3130.2365713323993, 3179.2065131637814, 3216.9886299599457, 3253.490236259302, 3275.077124334107, 3281.286860602003, 3287.471935933411, 3291.581618967413, 3293.6323503283315, 3295.680341585197, 3299.768103786764, 3305.8791963087087, 3311.9656278941657, 3333.0317342282597, 3368.433290401443, 3405.5362843619905, 3452.1162705026177, 3503.797479791591, 3553.519831819649, 3603.2397078846516, 3645.3996258477478, 3693.7047678847825, 3742.2421545299917, 3781.4718361402643, 3815.066095192011, 3854.457553304913, 3892.1690834649867, 3928.020747410424, 3963.466265645773, 3997.45028287965, 4028.6939224841376, 4059.0704215438755, 4085.722055952563, 4114.423724084226, 4139.827527249006, 4154.147223074173, 4163.456312505823, 4168.025622243999, 4169.9630633077995, 4171.904228127437, 4173.200406760437, 4173.849116702909, 4174.498240396028, 4175.797729034214, 4177.750065121356, 4179.706124964334, 4186.567768848162, 4204.359599484629, 4221.482884951328, 4243.721142111102, 4265.611052762923, 4281.8951142732085, 4299.226015002824, 4315.015489295937, 4330.735775008438, 4345.695514193543, 4357.404961485417, 4365.823421192622, 4377.28711720457, 4389.648720980417, 4401.65458930324, 4410.536478385592, 4418.971131891374, 4425.456566260787, 4431.981546891285, 4436.445819120082, 4439.981841357367, 4443.672000061485, 4440.30618730573, 4443.992604648094, 4446.153493063041, 4446.783187446717, 4447.417800566397, 4447.843608610631, 4447.894726530359, 4447.777283311655, 4447.534768332603, 4447.151924509896, 4446.746195062239, 4444.117901519544, 4435.312608387043, 4442.058823498029, 4440.98270741549, 4436.015695389399, 4431.094907493204, 4427.339176415524, 4424.120319830517, 4418.456265658971, 4413.162447461859, 4410.176559065951, 4407.566943027744, 4393.632342183217, 4383.93603089088, 4367.667433620163, 4353.903547072512, 4340.442976904027, 4327.564175689041, 4317.648272935504, 4297.390126177699, 4282.564702457851, 4270.223121769314, 4259.740185381279, 4247.785544554292, 4240.598123605827, 4238.123559740956, 4234.926645907357, 4232.849526871209, 4231.827214409011, 4230.815733317394, 4228.825265245916, 4225.92079841807, 4223.113813925479, 4217.033185318368, 4205.834281799203, 4191.694867733786, 4173.461126759835, 4148.350026412909, 4119.40201455753, 4091.5571593700033, 4062.044390811918, 4036.126856136448, 4007.1546981552465, 3978.7255354960894, 3946.2702550317463, 3909.3523969466487, 3869.391265842561, 3828.1902737029304, 3789.091888637513, 3752.2110997228892, 3714.319251264639, 3674.0177272316682, 3629.9724899061703, 3584.1231993403712, 3543.308403521351, 3507.8692040289325, 3471.410439772577, 3451.9648853348585, 3446.3490426018416, 3440.7114604500034, 3436.9409948938755, 3435.0521388793422, 3433.160867373829, 3429.3710778898594, 3423.6682774815554, 3417.9437376544283, 3397.777606124094, 3361.5378875749902, 3324.2560614356767, 3279.3419156666505, 3225.0666683334803, 3163.230329915837, 3100.0222687390656, 3036.4923780857957, 2974.120581678823, 2908.9988512498603, 2842.0844498002725, 2774.5553935003977, 2709.8573784673727, 2648.5390251815797, 2580.624889514734, 2515.7781370117928, 2452.8868801992758, 2390.097753980194, 2326.6365572303293, 2263.6882965656223, 2204.3003906682675, 2156.627755715446, 2119.617718882236, 2082.770922957072, 2061.3396478109876, 2055.213685645587, 2049.1487999011442, 2045.1624604916026, 2043.1700139745028, 2041.1780495825158, 2037.1955671738822, 2031.225459499282, 2025.2596909507013, 2004.47994278625, 1969.4598808265562, 1935.2264678644642, 1894.199265888563, 1845.6576573753837, 1798.2352049713081, 1752.0299606825429, 1705.8882810769614, 1660.2302208290907, 1616.358110924821, 1574.4497898039137, 1533.7473221481764, 1494.6994438440097, 1456.5276944785523, 1419.419870441122, 1383.1922602274556, 1348.0340635743844, 1313.4858489189419, 1280.3318168712376, 1248.0303224440697, 1216.6053237964816, 1191.2089494846136, 1171.419041358802, 1151.9383178860096, 1140.7913215388994, 1137.618260773851, 1134.4549880686848, 1132.3515774096193, 1131.3015034234008, 1130.2525169993917, 1128.1578068379995, 1125.0238983124802, 1121.8997778468436, 1111.0641786386575, 1092.7727970600147, 1074.8321320373777, 1052.7710662265454, 1026.9304250562898, 1001.8320266216256, 977.4408965223806, 953.6545768835919, 930.4730621497051, 907.8798807017918, 885.8953463588161, 864.5235924237809, 843.7520537326927, 823.5933678449456, 803.9411388580805, 784.7607847268492, 766.0417537967771, 747.8161629408444, 730.0598488410906, 712.8877470888596, 696.1987078237879, 682.6800178158327, 672.1453530345907, 661.8025875067525, 655.8456715231505, 654.1510065022683, 652.4613059067752, 651.3375968572184, 650.776569736671, 650.2160942189449, 649.096797991956, 647.4219906726295, 645.752147778692, 639.9584208367213, 630.1704969937838, 620.473916320028, 608.6465824668823, 594.7055362389927, 581.1021977549715, 567.8612031994529, 554.9658145066395, 542.4024376971006, 530.1769121190716, 518.288914099593, 506.72418352844903, 495.43731104615193, 484.4268981472813, 473.7026216938221, 463.26718980184864, 453.0490018936162, 443.14649371850857, 433.4589959993579, 424.0425299571119, 414.8730802911288, 407.4042664972556, 401.58293405019185, 395.88389734481467, 392.59830842139536, 391.66311759616076, 390.732015839556, 390.1138544111341, 389.80524923588433, 389.49696108660896, 388.8813358659815, 387.96027572984724, 387.04206882748184, 383.8572045551154, 378.4413245229351, 373.10138462376756, 366.5961723776301, 358.92624888242324, 351.4340472248442, 344.1196630534138, 336.98290271851295, 330.03223767417705, 323.31902176545475, 316.66436171429467, 310.1900053294598, 303.8847458549301, 297.76169836758953, 291.8179874962231, 286.0142712291786, 280.3339250878799, 274.7744137789117, 269.37481416225535, 264.1046849754969, 258.9471315499364, 254.76233057163478, 251.5083487248192, 248.31161980294263, 246.46185201187254, 245.93591643445453, 245.41159602815094, 245.06294640790117, 244.8888907929619, 244.71501464147977, 244.3678007288872, 243.84832583592697, 243.33046611408128, 241.5462787057236, 238.52272347520295, 235.5415881364333, 231.83123684878194, 227.4766441681191, 223.24311228995478, 219.10026080234002, 215.04563688687932, 211.07199442183986, 207.2046755574796, 203.44234191507272, 199.74756611037205, 196.1636821576587, 192.65474945715994, 189.23622359318233, 185.90289428387973, 182.65286290206595, 179.4573881342549, 176.3612575791122, 173.33019374256065, 170.36369828650888, 167.94889683169728, 166.06306527237342, 164.20794535603116, 163.13960263874458, 162.83567577324848, 162.53260603124838, 162.3310357163017, 162.2303934127443, 162.12972066480688, 161.92512867618936, 161.6204072059534, 161.3175455267989, 160.2668682523007, 158.4975850382637, 156.76116170977508, 154.61306055122344, 152.08619309792127, 149.60733703996306, 147.1641311895079, 144.8015581652221, 142.49334860781076, 140.240897969971, 138.04308458885734, 135.89117313252757, 133.78309156992015, 131.71878408920153, 129.68112378353877, 127.70670215762048, 125.77353500227429, 123.88223677586697, 122.03241051834895, 120.22400725524166, 118.45871018725668, 117.01916436339977, 115.89372750258028, 114.78385243542542, 114.143388510552, 113.9610078353803, 113.77906147038205, 113.65800517714628, 113.59754941555725, 113.53714191065417, 113.41647167090588, 113.23582823642793, 113.05561911212342, 112.42956515488736, 111.36710634683095, 110.31962161198256, 109.02566343865826, 107.49514653239922, 106.00147529751308, 104.5416935348369, 103.11054602536865, 101.70534641505863, 100.32928810754557, 98.9757128365638, 97.66159330553852, 96.37634939998233, 95.11617772664691, 93.88109546512196, 92.6710583023426, 91.47137015439445, 90.31059713161378, 89.1723609351818, 88.05663143009319, 86.96342383291655, 86.07310058007349, 85.37610312734684, 84.68892065187266, 84.28760254254354, 84.17232344963053, 84.05726123593891, 83.98122074176237, 83.94365200779671, 83.9061068695759, 83.83124136107364, 83.71918819798849, 83.60742915450523, 83.218378811325, 82.55700403643502, 81.9046989925272, 81.09735455418063, 80.1437877120709, 79.21103270076956, 78.2902146978284, 77.39089196272134, 76.5080289374887, 75.64167047400649, 74.79330079544755, 73.96186934479029, 73.1445538099903, 72.34267100665302, 71.555222790916, 70.78214949835096, 70.02378279885028, 69.27944630965553, 68.5460630907166, 67.82714482300817, 67.12272431378354, 66.54971102017595, 66.10003086400512, 65.65570048759585, 65.39888872458835, 65.32570232774397, 65.25266523655328, 65.20405679001156, 65.1797774510163, 65.15551470153814, 65.10703897113306, 65.03444979690354, 64.96161822623861, 64.70752544432925, 64.27792896279031, 63.85447357894022, 63.32831000301549, 62.70335202216327, 62.091038135060565, 61.490780479631354, 60.902477877128234, 60.324167087816264, 59.75465744316155, 59.19387757432655, 58.642321454121095, 58.10124298078904, 57.57112588303036, 57.04988433752568, 56.53602439170047, 56.031979483062074, 55.537607076065804, 55.05105681128764, 54.572218779035225, 54.0990510461994, 53.713203558460066, 53.410194074526785, 53.11133854172221, 52.938676696844325, 52.8894429662795, 52.84029695998284, 52.807581691489595, 52.791238677954325, 52.774905411559956, 52.74226812019399, 52.6933852867018, 52.64459017747776, 52.474839534893896, 52.18642500585285, 51.901153730283546, 51.546911064858136, 51.125760521913605, 50.71020768670956, 50.300137792747456, 49.89845494877332, 49.50396086734793, 49.11618430338375, 48.73417025037514, 48.358513582443486, 47.98906486973978, 47.6256050015528, 47.266234002997194, 46.914368815971116, 46.56790882977551, 46.226524069052005, 45.89021895207797, 45.5589845751158, 45.23278827261238, 44.96542355126806, 44.75513436133399, 44.547221432293576, 44.42698968379362, 44.39271728118508, 44.35851091783607, 44.33574336408091, 44.32437059374658, 44.31300516110775, 44.290296308916616, 44.25628806334619, 44.22234585703527, 44.10430554064352, 43.90389227720418, 43.705613302316344, 43.45832296209883, 43.16462827306157, 42.875259973793334, 42.58912265038193, 42.30918748610361, 42.0341420716653, 41.76287199753866, 41.49537654011024, 41.23222757870842, 40.972232573882806, 40.7157633427708, 40.46367264708091, 40.216057412183304, 39.97240870938512, 39.73400780597916, 39.497844538731776, 39.2656643900703, 39.0368827828642, 38.84957448010195, 38.70235489832722, 38.55658504321338, 38.47176031919151, 38.4475385628604, 38.42334948454647, 38.40727690955955, 38.39925666523278, 38.39124711635049, 38.37526010491934, 38.35135980360613, 38.32755576129318, 38.244439061580465, 38.103140553779596, 37.963384038058045, 37.78964363595513, 37.58329215238929, 37.380169107062805, 37.18027712469545, 36.98318625339514, 36.788893728372756, 36.596624996282955, 36.40833749941543, 36.2233256729238, 36.040994529176274, 35.86117478068225, 35.68469804913677, 35.51153112825728, 35.33803631353252, 35.16883832998173, 35.00441896420614, 34.840310870736594, 34.67905419235394, 34.54729089783299, 34.443538082504574, 34.340908769079924, 34.28154392463785, 34.26461780304991, 34.247723036993165, 34.23647727936155, 34.23085962646762, 34.225245457521595, 34.21402757147327, 34.1972268720101, 34.18045752807813, 34.12206094468207, 34.0220589713713, 33.92328015584967, 33.8006548722541, 33.655056705594376, 33.51266353322728, 33.372223316353, 33.23408922506624, 33.09807343148362, 32.96400017269159, 32.831165372642836, 32.70032871335415, 32.57216771888292, 32.44626688205666, 32.3218327762462, 32.199824732323776, 32.08032568235927, 31.96163098689967, 31.844137747601142, 31.73087481543029, 31.618584255201103, 31.526537357713533, 31.454461989393916, 31.38329628494376, 31.3420799189109, 31.33033017449099, 31.31860303578269, 31.310797502039147, 31.306898502785995, 31.303002015278558, 31.295216575500884, 31.283557253927384, 31.271920538065483, 31.231451425189807, 31.162740450964645, 31.093859511706473, 31.00931502718924, 30.90934943123348, 30.81093311486621, 30.714655635069228, 30.620359976591818, 30.52772936581856, 30.43652426661473, 30.346734160578716, 30.25909478801203, 30.1728769290584, 30.08844850092707, 30.005853781754233, 29.92498027068959, 29.845775284057513, 29.768321861155627, 29.692687100598537, 29.617696465764055, 29.544720602912903, 29.485692149703482, 29.43941302397143, 29.39381801948762, 29.36788065318432, 29.36050860236036, 29.353139759348924, 29.348112258615078, 29.345601950813325, 29.34309393805502, 29.33808479766874, 29.330588299915142, 29.32311245755256, 29.29716177446854, 29.253147854917454, 29.209640180830743, 29.156185796382164, 29.093368321857085, 29.032258873875428, 28.9725426867945, 28.914202180673918, 28.857682387421846, 28.802624002101506, 28.749060542993345, 28.69649699410213, 28.64459601788318, 28.59532720940667, 28.54792783896006, 28.501984574306743, 28.456356961125977, 28.412200394285396, 28.36910820571046, 28.327560638908107, 28.287459837425455, 28.255271548823664, 28.230384629119072, 28.20612820523028, 28.192469305640227, 28.188624224318854, 28.18472972459905, 28.18214299116363, 28.180852504359255, 28.179563937497093, 28.176992563599452, 28.17314990231967, 28.169324520519876, 28.156098232694568, 28.133922435790826, 28.111885751940772, 28.0839331559003, 28.0514036244001, 28.02083437241924, 27.992147843244094, 27.964951096403894, 27.938870735510903, 27.914414139347432, 27.89000651027027, 27.8664505494377, 27.844506989364554, 27.824294728800265, 27.805813455552894, 27.788948169022365, 27.77357826500794, 27.75860119975526, 27.744272152950415, 27.731118461543645, 27.719267012518994, 27.710438785301392, 27.70407166707332, 27.698274852463047, 27.69511103350249, 27.69436267127129, 27.693759284320556, 27.693341008807028, 27.6931042642014, 27.692869463576216, 27.692405694267173, 27.691724620156936, 27.69106104187068, 27.688668805091925, 27.684718451535357, 27.681278410041863, 27.677691969741137, 27.67451012692906, 27.672720808729547, 27.67228369766804, 27.67224030249884, 27.672220691152557]}, "16": {"0": [1144.970982863532, 1144.9715187110528, 1144.973066065625, 1144.9791952959276, 1144.9959754442757, 1145.021859156096, 1145.2483867414358, 1146.0988867990716, 1147.5209281832608, 1150.357809222784, 1155.4324194356068, 1162.0139818791429, 1170.4707648276267, 1180.4838411769997, 1192.198212267662, 1205.5784111769533, 1220.7119651167734, 1237.646901374606, 1256.3777926849698, 1276.9988020693895, 1299.4593141384237, 1323.9363051740372, 1350.2154050787808, 1378.8780322910015, 1409.8159989176306, 1442.8917183349201, 1478.2150665573165, 1507.8603477825282, 1530.702763971122, 1554.3610962758517, 1568.0215394342733, 1571.1155676350836, 1574.221855868581, 1576.2995258201834, 1577.340404134765, 1578.3826446752018, 1580.4712124336363, 1583.6142807651954, 1586.7696091294401, 1601.0026513822554, 1626.9052180622568, 1654.065496335445, 1692.4918748209664, 1743.5696833228453, 1796.8731525689548, 1852.9205620228684, 1913.3229488091106, 1977.9072569445254, 2044.9409945998207, 2115.1902619255275, 2188.483110983357, 2266.511525475931, 2349.8936515161236, 2434.7970610063585, 2525.081860674562, 2619.966964902125, 2716.238337714305, 2815.262935531022, 2916.0304507094747, 3016.1439358049665, 3098.089617865926, 3156.735547035461, 3212.7799382923927, 3243.6346307074577, 3250.478027105038, 3257.296016062667, 3261.8272267900024, 3264.0885975803453, 3266.3471453218053, 3270.8557716580744, 3277.5861950871817, 3284.141010571051, 3313.3125649327694, 3366.731458184555, 3418.870446572935, 3488.6338483593204, 3575.788373088757, 3657.445471819333, 3727.231980970841, 3800.745807018541, 3869.5512742794117, 3929.299240638218, 3985.3070856576373, 4043.470974647574, 4098.07422126387, 4146.96945051277, 4191.572907007647, 4240.148321390693, 4279.318574774946, 4304.64201099193, 4335.665659229416, 4370.31409613525, 4410.394021356104, 4427.080446406559, 4437.529731451207, 4454.350777999633, 4464.305368572555, 4466.583355146066, 4468.8788115401585, 4470.418821258769, 4471.191737754837, 4471.966595342082, 4473.522133790096, 4475.125848335008, 4476.708900478519, 4482.864752131012, 4492.783100512763, 4507.860063920551, 4519.661405255686, 4540.370659211849, 4553.805542463271, 4560.287957382652, 4572.000790551108, 4579.997190518122, 4586.304771755365, 4583.1723921538505, 4587.682390738461, 4586.09334235052, 4580.568092967777, 4574.195209312945, 4566.3641121001565, 4563.372429837992, 4560.071080729879, 4548.823782138548, 4528.98503532611, 4515.547960909837, 4499.1213848200905, 4483.522140662943, 4470.352720152322, 4460.770799934385, 4460.250980436154, 4459.729154170676, 4459.367359630476, 4459.182289251411, 4458.668920280224, 4457.59034207794, 4455.973973697319, 4451.031624515568, 4436.433748242839, 4424.621723010292, 4411.482963436749, 4394.668407651398, 4362.583751907143, 4330.739998651796, 4292.885712066015, 4254.477597368806, 4211.671785058974, 4163.927999354175, 4122.598683264491, 4077.673035668071, 4020.629512151536, 3956.995958843624, 3900.512389996513, 3838.762104816836, 3769.9266552690638, 3703.665452667364, 3629.548068731119, 3546.442023587584, 3461.5091327205378, 3393.3067841330917, 3340.2909181234145, 3286.257373637626, 3253.4267958334653, 3246.049354286916, 3238.6638757734627, 3233.735758449546, 3231.270360293105, 3228.804069140341, 3223.868807845844, 3216.45921843168, 3209.041592050612, 3175.8356107855716, 3116.4685513365403, 3056.272681206593, 2975.79816141897, 2870.762394000605, 2763.811193181739, 2657.7868197204884, 2552.5555459831216, 2453.1562460097193, 2353.523346362745, 2254.625628836641, 2164.2373714220066, 2078.3837725798026, 1996.1451628154548, 1918.219108688293, 1843.5836748886472, 1771.167842960211, 1701.504796416644, 1634.4632286851127, 1570.2815260303378, 1509.891689963636, 1463.6179971803697, 1430.2051044291975, 1397.921253175427, 1380.239847531779, 1376.3275229009096, 1372.4331666751605, 1369.8469116386168, 1368.5324626566708, 1367.1987979299029, 1364.5368044750996, 1360.5719987058142, 1356.661917692073, 1339.310660704625, 1309.4302198861017, 1280.4942330999766, 1242.332873857575, 1195.885408766254, 1151.1026152016666, 1108.5348592737294, 1067.6006120697962, 1028.4820244846853, 991.0352998360553, 955.1723839329417, 920.6503169890981, 887.3832441894484, 855.4990097581612, 825.0904504565331, 795.882697311211, 767.7209749691809, 740.397889996945, 714.5117578448618, 689.6256504374218, 665.7229580407546, 647.4516921171958, 634.3004901454534, 621.4300459856312, 614.3647024284413, 612.7875907468136, 611.2148839869288, 610.168859992419, 609.6465821487876, 609.1247937409051, 608.082685232389, 606.5231932377337, 604.9681061648214, 598.0808062909027, 586.0655767725585, 574.3578744705729, 558.9632125034242, 540.1481770871395, 522.0978923352509, 504.75669298250017, 488.0798697656232, 472.0049621218046, 456.49845649387976, 441.5913271631525, 427.31714348679316, 413.58096397017243, 400.35516818205184, 387.62131067063285, 375.33983495569873, 363.58341261459765, 352.27768643770526, 341.36925621376264, 330.9345978940396, 320.82143545659517, 313.03329841529035, 307.458288834311, 302.0035981688632, 298.99350198364084, 298.3251653578603, 297.6590459234577, 297.21619807351027, 296.99600007523503, 296.7760737412031, 296.33674213657724, 295.6790473882324, 295.02291583020065, 292.1133841698384, 287.0229471006067, 282.0307328129691, 275.4070247988439, 267.32437220348584, 259.55010085186376, 252.07948815563185, 244.8758513356579, 237.96670189891998, 231.29393665311372, 224.8421800518454, 218.60427396312647, 212.57950878192412, 206.78874344268138, 201.2019808586535, 195.8360470362855, 190.63970687169228, 185.62478379752613, 180.7892195185403, 176.13808649199134, 171.63081698554626, 168.16125071921516, 165.6638921216222, 163.22257285277544, 161.87182774649307, 161.57097042956573, 161.27079344849224, 161.07105342547328, 160.97129680327276, 160.87161577394482, 160.6724804939071, 160.37434452039537, 160.07688888273753, 158.75751436441354, 156.4448673146354, 154.18335677338612, 151.18968931897538, 147.52770551638213, 143.99456786080842, 140.58987803415468, 137.30148323582324, 134.11700044904075, 131.03121415963201, 128.0460081893395, 125.15628740971549, 122.36357277514333, 119.66879145932182, 117.05653364415545, 114.51872666615232, 112.06717862420325, 109.69939807528306, 107.40404522441345, 105.18679716721628, 103.04018605801124, 101.38511718008624, 100.1804971243725, 98.99643943979257, 98.34633440613811, 98.20151599713404, 98.05700273923632, 97.96083009569693, 97.91279463244496, 97.86479307487141, 97.76889167675989, 97.62529387218117, 97.48200121870882, 96.84614643784086, 95.73188125232592, 94.63679253143678, 93.1838772054955, 91.40166028957593, 89.67525666707846, 87.9987293339451, 86.37208123877502, 84.79531088533801, 83.26211075013393, 81.77388935589565, 80.33214708772651, 78.9368651518339, 77.5728445549524, 76.25285076956817, 74.97208827976932, 73.72917709728233, 72.5183192213652, 71.34102378122945, 70.1972030082186, 69.0857504149887, 68.22269828995825, 67.59740845528326, 66.98559607524624, 66.64541425636224, 66.56960649335895, 66.49394803600934, 66.44359201202835, 66.41843888431343, 66.39330234611563, 66.34307903827127, 66.26786849788282, 66.19280726314807, 65.85959783196245, 65.2751644204676, 64.70011260281542, 63.93167204343909, 62.985711964095636, 62.06640042063418, 61.173995756050914, 60.30581535517928, 59.45680275980314, 58.62933587352939, 57.824981709509046, 57.041992127760935, 56.277696699828596, 55.535563923168816, 54.81139640468767, 54.10337429075581, 53.410739700383424, 52.73888698978056, 52.083141758977064, 51.443505161267446, 50.817206488621615, 50.33068623658355, 49.97862378882486, 49.63205521869126, 49.43932848549785, 49.39638810182788, 49.353535151807684, 49.32501509271075, 49.31076963543724, 49.29653389301371, 49.26809155271657, 49.22546055266314, 49.18278370076407, 48.993160711475475, 48.66014604822073, 48.3318719927186, 47.89515912208442, 47.35561627044273, 46.82871973373573, 46.31371211731857, 45.81026212640998, 45.3190584781159, 44.83726671770041, 44.36805386162068, 43.911028156570026, 43.464188898628315, 43.02709717200214, 42.59847371567173, 42.18155685286194, 41.773267939869605, 41.37613771578854, 40.986178339770575, 40.604769630996635, 40.231739929363535, 39.94276372602357, 39.7337570669352, 39.52718943380988, 39.41221681434898, 39.386590355417695, 39.36101237969029, 39.34398733098528, 39.335482887166734, 39.32698383037085, 39.31000187784704, 39.28453630305849, 39.25909710738879, 39.14607797241883, 38.94748224716124, 38.75160085178254, 38.49056309260688, 38.166383017257445, 37.85036799644085, 37.54174028535705, 37.240322929941854, 36.94557304374657, 36.65665207494718, 36.37514859223129, 36.10085059628299, 35.831152025299936, 35.56869297057822, 35.311120250026654, 35.060611919587316, 34.81599748089738, 34.57706197026518, 34.34339324989961, 34.1154780209033, 33.89135149266178, 33.71763784699787, 33.59178493935715, 33.46769296408021, 33.398590928495274, 33.38318645259913, 33.36781000148879, 33.35757460340732, 33.352461575164234, 33.347351660786224, 33.33714117362545, 33.321848796872445, 33.30658444490523, 33.23879491772284, 33.119741840078945, 33.00217682576562, 32.84459743950535, 32.65034709192496, 32.46125394564874, 32.275621646546696, 32.09510549182057, 31.917957288069676, 31.7465212195686, 31.57932842761716, 31.416665402245595, 31.257695207910995, 31.102721483018716, 30.95039065151747, 30.802823063178913, 30.6600595313214, 30.521310068536845, 30.386515634443015, 30.255167986475804, 30.127486290127514, 30.029210818193473, 29.958179474066316, 29.888321832273974, 29.84954649970703, 29.84091511854226, 29.832304059276016, 29.82657464304214, 29.823713321908304, 29.820854258763177, 29.815142906439114, 29.806592812868463, 29.79806304119635, 29.760359611082155, 29.693884632668343, 29.628729697111932, 29.542622314172544, 29.437200618839004, 29.335523059892076, 29.236366273859222, 29.140760103381353, 29.048695230243393, 28.95966970711517, 28.874549951045264, 28.792750718510362, 28.714289719515815, 28.638384590169597, 28.56567966371646, 28.49563395043925, 28.428914406362367, 28.365232950561403, 28.304323841197924, 28.24657606576445, 28.192462033556946, 28.151614308303383, 28.122740147910996, 28.09411827444792, 28.07834901842557, 28.07474312224566, 28.071149121596218, 28.06876636671234, 28.067578962935123, 28.06639420826773, 28.064032646262383, 28.060510171577988, 28.057011538881945, 28.04168636867138, 28.0160123016868, 27.991433389636057, 27.959661170363596, 27.92209018672469, 27.886444280831427, 27.85396855943404, 27.825149550543408, 27.79954872125627, 27.776515570640807, 27.75516634284825, 27.736600063441067, 27.72100877797594, 27.708713478114234, 27.698693300566706, 27.69201194923996, 27.68804132591766, 27.68601651778949]}, "17": {"0": [1157.8039125170576, 1157.804688834308, 1157.8065136496107, 1157.8133087743727, 1157.8313651969079, 1157.8588581019133, 1158.1525434784212, 1159.301038537281, 1161.2369172964168, 1165.5262126295695, 1173.819491142966, 1185.1256458445012, 1199.4633149310678, 1216.8115373080184, 1237.3819913846612, 1261.4024623458122, 1288.7483380473705, 1319.3693592305324, 1353.9830952911536, 1392.1377498566908, 1434.3310296323414, 1480.4598023554854, 1530.811871569879, 1585.8181958324444, 1645.138583221797, 1710.1019872639433, 1781.2173724807662, 1837.9783404375744, 1878.5482851937595, 1921.079858655384, 1945.4130736713407, 1950.2444823034675, 1955.2089529238376, 1958.5278678990212, 1960.190105755094, 1961.8541971901539, 1965.1879407972358, 1970.2024580502634, 1975.2336575141762, 2001.2162078112694, 2049.485451148709, 2098.408578585286, 2176.5375908088236, 2285.974705991541, 2405.524732430448, 2535.7436159737385, 2673.4825849301897, 2819.4518813359105, 2972.0078545764945, 3130.4069942074725, 3287.0666761274447, 3440.6021309878984, 3589.2543402807514, 3721.438683985808, 3844.9599905124846, 3959.504314934452, 4058.4654188350005, 4153.153312192183, 4238.45637075766, 4314.658480920837, 4379.222535754721, 4408.657071641435, 4435.79554450207, 4454.179589913428, 4457.67209621665, 4461.089982556158, 4463.327117913767, 4464.433248931952, 4465.531088843059, 4467.701895344032, 4470.895921792394, 4474.117603741301, 4496.117950342779, 4529.686589610554, 4557.302149752849, 4584.672458767725, 4637.547204275874, 4686.112188452629, 4720.382788872587, 4752.457913366803, 4788.1416287522425, 4812.196014422417, 4830.447498660142, 4852.7544360893335, 4864.775728350015, 4869.507513585575, 4877.501976325673, 4884.049083571787, 4880.788043779886, 4875.36074769928, 4867.848261663224, 4856.239346903352, 4848.656103792022, 4826.440011257169, 4818.0811181758245, 4809.447005342738, 4802.398094160811, 4800.9720006371435, 4799.547747362295, 4798.599267539522, 4798.1253343362705, 4797.651605605113, 4796.704761559069, 4795.28602903069, 4793.869136751132, 4786.597453553045, 4767.404361897408, 4752.743898668438, 4720.383711272594, 4682.397668702242, 4644.44258969925, 4601.073740756922, 4545.932195495494, 4488.623579067757, 4419.373173944838, 4351.246096704957, 4280.390756565264, 4201.167598229518, 4118.077532025578, 4020.940661221049, 3916.2039326392755, 3812.4854580880474, 3682.9895487933704, 3547.035029194581, 3399.555889342117, 3242.0711773936923, 3127.742506391739, 3046.1529099235754, 2960.4474285627966, 2909.821826075373, 2900.128701894616, 2890.478425554505, 2884.068712350344, 2880.870997055039, 2877.678042630916, 2871.306416396218, 2861.7846835780415, 2852.305798600511, 2803.4782439470373, 2721.7742432242467, 2639.601297471971, 2521.61037265827, 2372.6827325434547, 2237.5914413674996, 2115.042513195441, 1999.5479002684472, 1890.6938796488873, 1788.8103738982024, 1693.4661280025202, 1603.5802207929225, 1519.5719616049348, 1440.8165681777682, 1366.7350220508615, 1297.8149524913354, 1232.7158606092505, 1170.6161975013908, 1112.6494675713805, 1057.9117234172072, 1006.0731473830036, 969.0921457994798, 944.8225780176703, 921.1964859773211, 908.3915119588953, 905.9291335384829, 903.4741308059079, 901.8415599218789, 901.0265037611707, 900.2122671213333, 898.5862524042706, 896.137853115761, 893.6830732913235, 881.2031401871275, 859.3134205645912, 838.1833359696207, 808.0692075334177, 769.9258349409754, 733.7023920868958, 699.6457769029364, 667.228536724183, 636.4918216750831, 607.4315637194069, 579.87683026269, 553.8314305782898, 529.0573078084902, 505.65821621125195, 483.444617465816, 462.2277200066723, 442.11379611668775, 423.16992355303483, 405.1217492433299, 387.9419245050354, 371.6183190000334, 359.79560234426026, 352.0505921360738, 344.54077840330444, 340.4720936016714, 339.6887109131547, 338.90740613238836, 338.3876906717389, 338.1281792593723, 337.8688987256447, 337.3510302941068, 336.57595923659164, 335.8029660868269, 331.85288435828807, 324.8395092101431, 317.97086043500354, 308.2321495346117, 295.93677898321744, 284.21033480694246, 273.0340150541326, 262.44198932978304, 252.3502932262736, 242.7518394392372, 233.6166091803045, 224.93649324644622, 216.6314441077144, 208.7382986481057, 201.22693299004817, 194.06420494369954, 187.22706786583407, 180.70034205614712, 174.48251759383507, 168.55751420967462, 162.92257000777118, 158.82441646714696, 156.11706960139745, 153.4681503275366, 152.02605880671237, 151.74819999301366, 151.47113555168193, 151.28686724210925, 151.19486548271726, 151.10295198692165, 150.9193897861196, 150.6448151197634, 150.37253249469313, 148.9763558800427, 146.49470781247993, 144.07837572177854, 140.61954862804666, 136.23670917389225, 132.0387158375332, 127.99826797013341, 124.16606192458927, 120.50192180679991, 116.9833219543436, 113.60480051180069, 110.38764463930758, 107.30412230779423, 104.35180269043377, 101.5204495323841, 98.7913946645856, 96.1944772429055, 93.6998726110977, 91.29826532677373, 89.00471561199797, 86.79994373714139, 85.18652391879945, 84.11853244199763, 83.07505227006752, 82.5063121849265, 82.3966873431954, 82.28730743580678, 82.2145235721824, 82.17817246276061, 82.14184856826579, 82.06928242405696, 81.96063731969578, 81.85223714967708, 81.2975636563221, 80.31234003436218, 79.34798039660471, 77.95054061397688, 76.17855346754283, 74.47481680313395, 72.82866438959094, 71.25001548954542, 69.7307307261713, 68.26581925546488, 66.84994277470149, 65.48837521988578, 64.17337900760778, 62.905102656615334, 61.684600472277225, 60.507974760821845, 59.36901084304663, 58.27052191378513, 57.21070679952457, 56.1886185055553, 55.1998510807863, 54.47336979372479, 53.989442425480206, 53.514597263749415, 53.256005847915716, 53.206086720629045, 53.15625440161331, 53.12308108242002, 53.10650889086854, 53.08994634468049, 53.056850188394705, 53.007278294191835, 52.957793208259915, 52.70418629608207, 52.25203008511452, 51.80739071902631, 51.163672468078374, 50.337680007604234, 49.54073088318382, 48.76955620537274, 48.02106712346442, 47.29497148620424, 46.59389977350127, 45.914427685618115, 45.25577302176107, 44.61642157041888, 43.99881939295052, 43.400675497806645, 42.819247046440495, 42.25505874488046, 41.70930580860787, 41.180606233955636, 40.66704983325524, 40.16800311886348, 39.80179141659465, 39.55862423724458, 39.3195690402317, 39.188407027666166, 39.163090251998874, 39.1378191343087, 39.120997088058104, 39.112593674595665, 39.10419533424179, 39.087413872859756, 39.062279729100986, 39.037191243319334, 38.90864096664027, 38.679559844794724, 38.45361318707984, 38.12685139972875, 37.70728389470382, 37.300545247104765, 36.905465481820244, 36.522848105278236, 36.152957219177885, 35.79227081164645, 35.44254667454318, 35.10440681803319, 34.777506331462774, 34.46014925986174, 34.152570738354285, 33.85329186006545, 33.563927676372074, 33.28378705960219, 33.012170478421794, 32.74877949936305, 32.49432051810604, 32.305916454619904, 32.18068778072983, 32.057513617533964, 31.990394104249614, 31.977444002667262, 31.964518446748567, 31.95591504594924, 31.951617436493517, 31.947322554333766, 31.93874097190212, 31.925889052974373, 31.91306167971029, 31.84737852785126, 31.730614188101956, 31.615857525247836, 31.4505123343434, 31.23806064450103, 31.032323919868396, 30.83355058102964, 30.64246208808702, 30.458685117405064, 30.282164632251256, 30.112020223429383, 29.94872953146775, 29.791533141486248, 29.64072935979084, 29.496522464910065, 29.359494963556724, 29.22746509962804, 29.102458848302724, 28.982278230633327, 28.868906161373214, 28.761531494849606, 28.68403132034864, 28.632624178893472, 28.5826435439124, 28.555656622313393, 28.55047634925958, 28.545314594556835, 28.541883712727838, 28.540171358205185, 28.53846106127709, 28.5350466402046, 28.529940440555105, 28.524852759256692, 28.498930890472423, 28.45331094021812, 28.409083032378632, 28.34660519977799, 28.268206734818236, 28.19564984500393, 28.12849432886589, 28.065292589827006, 28.00729725461347, 27.95509991259379, 27.907148325852624, 27.865218716864334, 27.828212858638597, 27.79621554002482, 27.768678802808, 27.746142369534983, 27.72912260703733, 27.716414927120884, 27.710451886597912, 27.70802895788828, 27.706792344428976]}, "18": {"0": [1158.4163344761482, 1164.117270865391, 1175.508546141603, 1192.7141754501417, 1215.629399867789, 1244.6025423031797, 1280.162923983412, 1322.0990771326105, 1370.645502407392, 1427.1824514263512, 1490.8070786348032, 1562.6818453198262, 1643.4987556379613, 1734.6049410646137, 1836.3136842714966, 1951.1877632959447, 2077.332364315449, 2221.548778247563, 2378.433637345947, 2556.398135938965, 2755.119577612264, 2958.815180948224, 3183.420169461679, 3389.372887250944, 3597.0907313565363, 3783.59720376297, 3931.408735014784, 4069.5638480105376, 4204.036051787153, 4318.22999905061, 4406.341131799707, 4498.479999592736, 4569.867142045164, 4638.574281786889, 4694.368022701352, 4741.205878924823, 4785.553288279281, 4823.740981935402, 4843.669727442622, 4866.98808572433, 4870.671782865936, 4881.163729839097, 4880.012597305406, 4868.904609173511, 4849.821635296376, 4828.851621210083, 4799.805725564324, 4760.495374985522, 4715.232883571435, 4657.7209752422505, 4589.742615147246, 4529.380770733088, 4431.521116310237, 4344.903551302813, 4242.976755714501, 4120.791096037274, 3992.2932661067152, 3845.1496606267765, 3671.9699198132294, 3486.405554252846, 3281.773430382568, 3057.09550795759, 2826.949586858923, 2606.918842712486, 2400.716981051674, 2212.2936354532258, 2047.0244991363277, 1893.6805453185452, 1754.6869955441387, 1627.927742254326, 1510.4534549410835, 1404.0825860925793, 1306.7775455912017, 1217.3167411196262, 1134.3447445811707, 1058.1783430079074, 987.5170974867951, 922.5093154579575, 861.8424610232564, 806.1143106190427, 754.0133177442124, 706.1019339319832, 661.4702988828848, 619.8531952002613, 581.3277965479845, 545.7238305309293, 512.462115039432, 481.58423823749973, 452.7923149477656, 426.1007797057259, 401.2752031424081, 378.1153528447263, 356.4611828013693, 336.3798470422906, 317.6527083719178, 300.1951136936863, 283.91818571088356, 268.68045877137763, 254.47404990841844, 241.19231419493124, 228.82157020671622, 217.2352038558314, 206.4302575386892, 196.30779130659417, 186.8206871415874, 177.93791098653492, 169.62125668009458, 161.839371597207, 154.52294440749006, 147.6572979592551, 141.22116809236763, 135.17496698064753, 129.48673513772582, 124.14537212936051, 119.13150861375784, 114.38518780314224, 109.93972888846595, 105.74156281792993, 101.79648992102032, 98.05522532326542, 94.53164424384856, 91.2094659890807, 88.07310546548979, 85.09970996406587, 82.29331015529701, 79.63767002817634, 77.11559012153772, 74.73244080909025, 72.46643463286716, 70.32326755326149, 68.2859201549714, 66.34946703472222, 64.50982870559754, 62.754462256688484, 61.09074997851647, 59.5025244320306, 57.993436920329515, 56.55413837483183, 55.18319174965665, 53.87229246535953, 52.62270779641798, 51.427802573197326, 50.28310513094919, 49.193268380896214, 48.14942902507636, 47.149734910892086, 46.19413526181662, 45.279944823129746, 44.40304730714926, 43.56607830636127, 42.762401544079886, 41.99102068146211, 41.254925714363566, 40.547632108417204, 39.869542130214896, 39.221492928109335, 38.60085340298693, 38.00521443594027, 37.434939752303166, 36.887555656400316, 36.36402578737456, 35.86199154604626, 35.37986218026279, 34.919286447280875, 34.478302677216476, 34.05612937179415, 33.65019730144291, 33.26220821768126, 32.89028437337036, 32.534882928076335, 32.19327029072556, 31.867310727432262, 31.5572365330642, 31.261153421796653, 30.97816679255723, 30.709213552492695, 30.453929740438756, 30.21199297515614, 29.983477533579006, 29.766569432866387, 29.561965251979597, 29.369796923000017, 29.18898282626462, 29.020616601242203, 28.862633462061037, 28.715978523154806, 28.5792409542191, 28.453172430850653, 28.338069260236583, 28.2323359509834, 28.136784945112716, 28.05059374470654, 27.973455355408806, 27.906619917477283, 27.85061478470689, 27.80309488694855, 27.764961021349258, 27.736898907928513, 27.717521933056247, 27.707777321027656]}, "19": {"0": [1151.7486962021183, 1151.7490429826325, 1151.7504012701988, 1151.7561523664895, 1151.7723653138185, 1151.7976818246202, 1152.0060876998448, 1152.7725699780324, 1154.048138537747, 1156.5204867210318, 1160.8485088811706, 1166.4908975394885, 1173.6319177508503, 1182.1119813785435, 1191.9951097783485, 1203.2730711803217, 1215.9522767974045, 1230.141981438175, 1245.8503784091686, 1263.1571823384186, 1282.1633081265495, 1302.555726157462, 1324.573509478847, 1347.9891067648493, 1373.2544994291688, 1400.900016923307, 1429.9090685599463, 1454.548012418529, 1473.8816020627671, 1493.8874689952172, 1505.5780933721153, 1508.372878047432, 1511.181759819538, 1513.0621793880473, 1514.0047386884335, 1514.948864332907, 1516.8418146541176, 1519.692987716592, 1522.5582578758547, 1534.860787297247, 1557.1812528325304, 1580.4552935833708, 1612.399748552349, 1653.9232623345827, 1698.2291260028708, 1744.9605012604902, 1794.1174768386786, 1845.7178741142918, 1901.5571591345379, 1959.4178270553596, 2019.691065823852, 2082.6458549690287, 2152.8656656739563, 2221.8134649894782, 2292.920861398319, 2374.6766058609746, 2455.2443905447312, 2541.8817998306677, 2633.727635677084, 2730.1091868755743, 2804.7200098905373, 2861.9790609290635, 2919.1371673639806, 2950.7057792805786, 2958.2971532092033, 2965.9678101525838, 2971.2376367599727, 2974.6604050574624, 2978.0743543755552, 2983.691305872729, 2991.332070249508, 2999.984259400286, 3037.02778368796, 3097.420661383467, 3156.702602945617, 3233.4895706165116, 3327.8417840322745, 3423.496352379131, 3515.6326308526054, 3604.2694591147433, 3679.433774195883, 3750.902492239008, 3818.878076396123, 3896.2567095207323, 3959.064429161683, 4014.7631055945185, 4079.0349320015907, 4133.471850326425, 4178.942684435214, 4228.596451033212, 4275.314622962845, 4320.370370302862, 4360.234620594149, 4392.419784980325, 4415.780190502025, 4438.974127210617, 4451.748175867529, 4454.713625472486, 4457.660750319716, 4459.6153197969115, 4460.589550409223, 4461.561744937342, 4463.500025741005, 4466.392176315063, 4469.266002131398, 4481.244779097924, 4500.150068913287, 4513.777811515974, 4531.912254959654, 4558.569945675449, 4579.635460448395, 4604.057328899599, 4624.806239678353, 4642.498250735047, 4660.465558916055, 4676.3253926668285, 4689.340580878881, 4698.737299380246, 4706.972444028901, 4714.31735574132, 4722.698987001041, 4727.492989497305, 4729.61321859254, 4730.170514353551, 4728.525131385146, 4729.743067671622, 4729.95045662258, 4724.939374971691, 4717.620160933009, 4715.691606816808, 4715.1388148394135, 4714.548673048173, 4714.425283815596, 4714.416772329492, 4714.416442636656, 4714.33941795011, 4713.901128034931, 4713.444467515918, 4711.3046741022745, 4706.650060072456, 4699.653361354057, 4689.528534754091, 4676.090519770187, 4663.10854152618, 4647.399124843029, 4631.93043558126, 4607.17199979457, 4582.231589544506, 4560.601893882509, 4533.1993249329325, 4510.566232219822, 4479.834602499597, 4443.309666685175, 4409.6646692453505, 4375.026425597381, 4334.121179601309, 4289.810353909523, 4243.991521684402, 4204.417998418058, 4167.806238837255, 4138.410046904893, 4106.865356318527, 4087.7851636212786, 4083.0137009989808, 4078.042721626824, 4074.6946659410987, 4073.01041726695, 4071.3193547052792, 4067.9167879193637, 4062.761833584063, 4057.545554261048, 4037.9988519262674, 4004.739174982462, 3965.149096103669, 3914.226951834624, 3848.4044403688426, 3785.636585946946, 3708.800431603827, 3627.9831836500784, 3545.302125522408, 3464.3940373835126, 3369.1396081492567, 3276.335724770508, 3183.2990969925495, 3082.504246077821, 2978.6968213400846, 2873.4157259655126, 2768.7496415139667, 2667.162029591104, 2568.409140914746, 2470.1221706949937, 2376.3606649684193, 2304.228992830543, 2249.6430045677002, 2196.355740854103, 2167.842111287018, 2161.2791306358745, 2154.7341947633436, 2150.380929058664, 2148.2073036694264, 2146.035683255591, 2141.6984573541217, 2135.20765581743, 2128.7348990593514, 2101.497004700323, 2054.237259488843, 2007.9866080539732, 1948.2979196162303, 1875.6608959745588, 1805.876237784554, 1740.9530196572105, 1678.6589082209775, 1618.6508664342002, 1559.829814371151, 1504.1612794802136, 1450.946171798317, 1400.4608089736425, 1351.486480599668, 1304.7309385203753, 1260.0926594771909, 1217.029732931254, 1175.591554899905, 1135.7584085957403, 1097.6712175072473, 1060.8759864337771, 1032.1748134403301, 1010.8761875210243, 990.4222497208326, 979.0356246719864, 976.3687929471031, 973.709336910058, 971.9404638230482, 971.05725656085, 970.1748688195224, 968.4125518994794, 965.7752229259463, 963.145269640251, 952.0786966742231, 932.8793177319951, 914.0814604888456, 889.8430379287869, 860.4688069393884, 832.5276177985331, 805.585503560445, 779.6425464821007, 754.3437248468858, 730.2588840500246, 707.0808051992548, 684.6596312979306, 662.9953298521372, 642.0879670051609, 621.8310948291929, 602.3536575545645, 583.6827896238879, 565.7829923831383, 548.4643011288568, 531.6873104515981, 515.4407415533913, 502.8613403562525, 493.5746057886539, 484.496963009706, 479.44473500293947, 478.262806204877, 477.08464847273825, 476.3013050212702, 475.91026180652335, 475.51963759910126, 474.7396462062324, 473.5728016718652, 472.40972820342193, 467.5063016240104, 458.958648038875, 450.6177584072241, 439.86994004144105, 426.92793823963234, 414.4545373243841, 402.40974815242777, 390.77219827165334, 379.51341772837327, 368.65082880396704, 358.10786654672444, 347.9365604101402, 338.1412537195078, 328.6946596166833, 319.5802691168989, 310.7324468307297, 302.2078195388205, 293.9997494166187, 286.0385875479834, 278.3496388568422, 270.9044087114379, 265.07363202970106, 260.791382582104, 256.59322040668945, 254.25469906353104, 253.70740753995452, 253.161780237192, 252.79895326913592, 252.61781715524344, 252.43686595477476, 252.07551829410895, 251.5348836537885, 250.99591323428206, 248.72967654956594, 244.77884735698794, 240.90068430839878, 235.92414501026627, 229.8811483358596, 224.0623148858773, 218.39505209506194, 212.94327156367106, 207.66140483038882, 202.54949400714855, 197.6087732537168, 192.812252126343, 188.1679159377394, 183.6900149595687, 179.33199687139168, 175.1284219076538, 171.05378326103033, 167.10424527396836, 163.27815153089085, 159.56754001315159, 155.97261680255667, 153.1636288987372, 151.095817432413, 149.07407469690497, 147.93982448158584, 147.67347737365765, 147.40782964620152, 147.23111970593754, 147.1428812992175, 147.0547206014388, 146.87863233270548, 146.6150827466656, 146.35223254109775, 145.24576637417968, 143.32909932753975, 141.4446822505796, 138.97870107130487, 136.0230654056504, 133.15851599689597, 130.36945303277832, 127.66335942131265, 125.05320040702824, 122.5154183048543, 120.049970595644, 117.66013802289758, 115.32328472439441, 113.07281336674983, 110.88618295526578, 108.76647556854113, 106.69243218188778, 104.69109303310205, 102.74827676706543, 100.85969965899156, 99.00707459116731, 97.5641038099531, 96.49685392960473, 95.44891492541939, 94.86344122426615, 94.7262341007549, 94.58937229746391, 94.4983229398367, 94.4528558143931, 94.40742705786289, 94.31668465154259, 94.1808588089123, 94.04537828650224, 93.47490559556826, 92.47950430195817, 91.4974470701804, 90.2286803632267, 88.68892004303294, 87.1904272113897, 85.72978644551091, 84.30365788660484, 82.92655323808658, 81.58518285432991, 80.27725082671886, 79.00344524281925, 77.7607614241405, 76.55272925586155, 75.37554813187725, 74.2294296409792, 73.11410300972307, 72.02458777861631, 70.96438257018674, 69.93074788812267, 68.92432005918369, 68.13231708937927, 67.5450199599133, 66.96748255026148, 66.64387698140169, 66.56793857402575, 66.49215259598883, 66.441713293597, 66.41651904729093, 66.39134173757807, 66.34103792793202, 66.26570923791212, 66.19053297723124, 65.87355049292276, 65.321040537982, 64.77705468304079, 64.06640373298349, 63.20197012009986, 62.35938245795062, 61.53789415552872, 60.737368214494495, 59.95213097864661, 59.18763446223074, 58.44262051335694, 57.71547542930362, 57.003781165358845, 56.30826375802927, 55.63149123626663, 54.96874090352005, 54.32131505044266, 53.6856800613863, 53.06712150903184, 52.46175715856594, 51.86959224708005, 51.403441024769634, 51.055509876577396, 50.71362120531483, 50.52162240710381, 50.47655595645266, 50.431575612795015, 50.40163655424186, 50.38668137613085, 50.37173576546357, 50.34187324646021, 50.29715122378306, 50.25251530809942, 50.06425807616314, 49.73592638153197, 49.41240993197131, 48.990753194864126, 48.47292766196581, 47.96903472692273, 47.476054959678315, 46.99178254843785, 46.51815722722125, 46.05556759715578, 45.603986403365866, 45.160439874484176, 44.7265343303459, 44.30107376190035, 43.88595740162106, 43.479938198268265, 43.08204974191875, 42.69101462006239, 42.30778157860961, 41.93328878668404, 41.56787913672092, 41.28016163519657, 41.06475736658336, 40.85249768231532, 40.73349287534707, 40.70554273316311, 40.677639461366745, 40.6590633192734, 40.649783059957976, 40.64050800846341, 40.62197352893681, 40.594210868303236, 40.56649507805728, 40.449527223980645, 40.24523795530688, 40.04335205178416, 39.77894717894897, 39.457781039339096, 39.14352042133565, 38.83560879026401, 38.53458244051511, 38.23943612490273, 37.9500908181145, 37.666820875573805, 37.38947545441184, 37.118056803548576, 36.85154370768849, 36.59095806382709, 36.336436265085936, 36.08797404709192, 35.841954400074655, 35.60173815910102, 35.36748865243215, 35.1382688187973, 34.95732295601577, 34.82302083943158, 34.690516258883534, 34.61600089812462, 34.59850505758052, 34.58104057256762, 34.56941500229858, 34.56360744308593, 34.55780336782117, 34.54620566913542, 34.5288352507161, 34.51149618782798, 34.43823463804555, 34.31037001281369, 34.184338388310564, 34.02029319006389, 33.81861345722273, 33.62130134824719, 33.42820525892632, 33.239321954041046, 33.05444922145314, 32.87311583743883, 32.69592211546502, 32.52300463323296, 32.353564939029, 32.18577087373558, 32.02328821752061, 31.864678131782807, 31.709629801152502, 31.559069678102464, 31.411097124061566, 31.266294523104012, 31.124938242361267, 31.01371652694305, 30.931140691155047, 30.849816754174196, 30.8042627835411, 30.793573466537303, 30.782906048943172, 30.775806603552443, 30.7722605307587, 30.768716891232692, 30.7616369119839, 30.751035192618755, 30.740455372663277, 30.695850280213445, 30.618121979038033, 30.541618328963974, 30.442203948407265, 30.321185758908932, 30.203557042970942, 30.089311645428413, 29.97835019169641, 29.869740333276905, 29.764064733567213, 29.661534626005132, 29.562171952849695, 29.4659095773983, 29.37222717523489, 29.281120981531295, 29.193153547277205, 29.108323398626506, 29.026484923545002, 28.946631718174057, 28.869197352009436, 28.79469213499964, 28.737045998028663, 28.694813611093686, 28.652928060824948, 28.62960942968111, 28.624207022784528, 28.618823722946555, 28.615244323262125, 28.613457463482185, 28.611672497077087, 28.608108244391442, 28.602776065674316, 28.59746092733082, 28.575119069359733, 28.53626407337396, 28.498282697969383, 28.44947099128497, 28.39109971420173, 28.335601089924257, 28.2822557967317, 28.23085622157502, 28.181998943537298, 28.13576719784576, 28.09215702084891, 28.049768618299368, 28.009796750242103, 27.972467889846808, 27.937683947066517, 27.905535701839568, 27.87609088474394, 27.849376818533464, 27.82371121164564, 27.800611720083218, 27.78011003960908, 27.76495371077971, 27.75443983722493, 27.745008240078512, 27.740107246760207, 27.738995887997287, 27.737901647110263, 27.73718166311663, 27.736824524099127, 27.736469287067834, 27.735764518963883, 27.73472163170452, 27.733695862321056, 27.729537667041228, 27.722952152343982, 27.716758245850432, 27.709648623728928, 27.70291784436041, 27.698681416958674, 27.697264506701117, 27.69694719912815, 27.69677907082748]}, "20": {"0": [1147.2088279717711, 1152.8038133720477, 1163.995434795609, 1180.8718673174767, 1203.4766714042962, 1232.0817954614383, 1266.9866509469093, 1308.4063530677893, 1356.152172807448, 1411.2198323208065, 1474.0184631311854, 1544.2389142158236, 1623.4345890209445, 1711.7413544909527, 1809.5454683500996, 1918.3949224703515, 2040.475054443513, 2174.17272305049, 2322.091699217483, 2478.8971570222493, 2654.6573394446505, 2836.9887935483293, 3021.69206429463, 3214.169235833903, 3392.4772791455994, 3542.4520694399844, 3703.953328393515, 3833.8506149490377, 3949.5382522024333, 4061.231186665702, 4159.543491584036, 4246.151400185346, 4323.766382140434, 4389.853226409431, 4442.684608841783, 4486.789556461987, 4522.351667509868, 4561.446584890322, 4586.528062592852, 4602.498678929534, 4610.7500885458185, 4620.064567482564, 4617.321573456066, 4603.661418559322, 4586.765872658104, 4565.23273273474, 4538.192693263788, 4494.593988387861, 4449.087587069959, 4399.104444283834, 4345.530678083684, 4269.950296855556, 4190.426613606641, 4105.448853423978, 3997.5795435266205, 3883.0317687189995, 3753.9960180781727, 3619.0503708732804, 3457.2737821030787, 3289.0452611334954, 3104.405204055737, 2907.2393490487134, 2711.3425567790355, 2513.771188136337, 2330.1138217391845, 2160.4295922132897, 2003.1539947354743, 1856.1447432481787, 1723.1609099987195, 1600.3779770097512, 1488.5801268483413, 1385.318756062858, 1289.9575791543612, 1202.3007875819978, 1121.5439525314994, 1046.5662895809926, 976.7721260203091, 912.5714242562806, 852.9836698503035, 797.797838230648, 746.5210735261876, 699.1624341020567, 655.086678438401, 614.0464828581262, 575.9633174349935, 540.7665196635104, 507.8492807406588, 477.31443943705244, 448.810469861129, 422.3951192634788, 397.89201410367934, 375.027773025564, 353.6594796772686, 333.7059625422173, 315.20527337552153, 297.8970445149537, 281.7840409601288, 266.6805667478637, 252.63789766567578, 239.5275841371723, 227.26398191852968, 215.7821452713083, 205.0759583382136, 195.01447793376875, 185.63607305736187, 176.85646656219402, 168.6062837199135, 160.87743619593198, 153.6197525902208, 146.83156694019243, 140.45593087715886, 134.444291258573, 128.80668401463572, 123.51885764448006, 118.53049221125298, 113.84539285405413, 109.44252591788998, 105.26686812753289, 101.34148933851701, 97.63441289284607, 94.14372663941084, 90.8428651167832, 87.72722447310261, 84.77605859397983, 81.99759601017162, 79.3583680117019, 76.85565804289189, 74.4884373642591, 72.23777807050793, 70.10446270836985, 68.07719440044724, 66.15340794280505, 64.3274111998302, 62.5879861524831, 60.93262712294097, 59.35527821418999, 57.853977975171496, 56.42399611742728, 55.0551768924284, 53.75101466695817, 52.50457853089363, 51.31554875598174, 50.1826033938456, 49.098604211396925, 48.057341435448556, 47.063614494277836, 46.112341674750105, 45.202588321358206, 44.3307976180675, 43.49486769107905, 42.69419968839467, 41.92856509144067, 41.19608983123643, 40.49150023050848, 39.81741442840803, 39.169323966227076, 38.550961742620025, 37.95821919227693, 37.38898612908039, 36.84242835216815, 36.321248338231044, 35.82096222947582, 35.34178624330187, 34.883021117611484, 34.44142792303021, 34.021639590666744, 33.61666352992281, 33.2284322128621, 32.85695493207806, 32.5030213775146, 32.16324578551593, 31.838562826245706, 31.52896887042854, 31.232237769880694, 30.950641875424964, 30.68184134878399, 30.427143833077405, 30.185640642059237, 29.95795097358435, 29.74221327019092, 29.538997864307618, 29.34708178709325, 29.16628721970072, 28.997466685059727, 28.83974762032652, 28.694479430502856, 28.55808453146024, 28.43274850785138, 28.317843441626753, 28.21166490605373, 28.1164940424697, 28.03101931199504, 27.95469588854962, 27.888702756556413, 27.831293419729107, 27.78402212808213, 27.745603695900215, 27.7178123392923, 27.698678984582187, 27.688768691999876]}, "21": {"0": [1139.72402198535, 1145.269882022281, 1156.333216852123, 1173.0618919684896, 1195.3759714112516, 1223.6645539272333, 1258.1964394406998, 1299.1511130443903, 1346.4659575023538, 1400.7601271792846, 1462.5731329365944, 1531.5317089166708, 1609.260189005601, 1696.2214567148453, 1791.986316288207, 1897.8819474815193, 2016.168978892149, 2145.5402977031335, 2286.869906551724, 2436.6287385142136, 2600.027890714065, 2772.5356244617356, 2945.107961572023, 3119.975208633223, 3285.998956228767, 3429.2929071191884, 3581.758462156027, 3709.612966187794, 3824.348701473145, 3933.757702920926, 4027.664460858173, 4111.8555353358015, 4183.981590700614, 4241.139387297368, 4302.780535496767, 4337.218001805921, 4383.6892772892525, 4412.566315851444, 4445.200755344963, 4466.7461685602275, 4467.363117048032, 4483.5414117882665, 4480.520037084932, 4468.223025179447, 4450.574145087043, 4424.792722575114, 4396.871155207215, 4356.188716551033, 4312.908483705671, 4262.643691905123, 4210.41235359301, 4136.57402563417, 4055.9673557807914, 3970.1234052545037, 3867.3510793852124, 3756.5580942877796, 3629.1275217432208, 3492.9245062647065, 3345.5309371517474, 3181.267297903442, 3007.1196805773047, 2825.212240574562, 2647.9201147669787, 2462.0529092370634, 2288.0937338929816, 2126.5026695075544, 1973.8554899207165, 1833.5219785079123, 1704.4359573317909, 1584.2018350422643, 1474.8436489545365, 1373.133699015003, 1279.2617440348747, 1192.7464901935123, 1112.9081383039468, 1038.5029320783012, 969.5310469438023, 906.0443567740967, 847.1219191052994, 792.2888537676348, 741.4621884353822, 694.4851926913343, 650.7796525754442, 610.1944351615192, 572.358411904141, 537.3574405071328, 504.77740934045846, 474.48288264223277, 446.13745216152535, 419.9436086658659, 395.6384621125289, 372.8961572913639, 351.6776003516098, 331.89653819901935, 313.5103571490114, 296.35001566355663, 280.307087437715, 265.35794117800964, 251.40400480073288, 238.37369592052124, 226.1813240542804, 214.7969174021576, 204.15101950126342, 194.1496016562238, 184.83211553871936, 176.11221215919727, 167.90468525578797, 160.23172035585037, 153.01704914585972, 146.2687668189089, 139.92191138675977, 133.95731166673326, 128.35397304022737, 123.09866531202057, 118.13817623682418, 113.48325264692417, 109.10278462484372, 104.94277225908591, 101.04049184797616, 97.36171108432612, 93.88514490266336, 90.59971813070632, 87.49941255604712, 84.56408635521313, 81.79958652431912, 79.1709939623887, 76.68254175424536, 74.32420634978389, 72.08534930746907, 69.95989166249652, 67.93846641279423, 66.02425733239276, 64.20678855738522, 62.47341867616911, 60.82590650686751, 59.25276787226057, 57.75855570884829, 56.33071402152873, 54.96800143701915, 53.66989879291563, 52.427814000339694, 51.24330724276434, 50.11415774961755, 49.03419998255012, 47.996932515708465, 47.00493783550183, 46.057313233937975, 45.1504995597924, 44.28040179151062, 43.4466496117017, 42.64968357629429, 41.886259027783034, 41.15547604988021, 40.452997961061385, 39.78013835140778, 39.13366928212865, 38.51711869151829, 37.92629051486532, 37.35762727381831, 36.81268933733081, 36.29268649485073, 35.793988457278715, 35.315653248867534, 34.85770339876437, 34.41653790531235, 33.99812782785749, 33.59393487659079, 33.206377714775755, 32.835099153701066, 32.481877775458635, 32.143596739267835, 31.819375484116687, 31.509996726298777, 31.214083820318816, 30.933284290701344, 30.664703830985307, 30.41041684163201, 30.169165467558503, 29.941357606732158, 29.726108939287574, 29.5234823037725, 29.331526829604577, 29.150905593943932, 28.98186847619605, 28.82535682147428, 28.68042399537287, 28.544250508299214, 28.419127548148815, 28.303977831292926, 28.197586369030123, 28.10251552178631, 28.017804180317793, 27.94162358541409, 27.875245449649615, 27.81806385644509, 27.770290745433726, 27.732617448400045, 27.703938156615706, 27.685395500280713, 27.67580595879737]}, "22": {"0": [1125.2562108150742, 1125.2564199127999, 1125.257614521962, 1125.2629602745985, 1125.27837023933, 1125.302649806994, 1125.8629673568428, 1128.6338484998596, 1133.5512882597657, 1155.0477135858307, 1217.6626366391881, 1317.2771944705619, 1457.8027005070999, 1644.212799118804, 1884.3503990539286, 2183.1031557425626, 2542.961342371902, 2930.858150916643, 3296.2120408416918, 3596.754467758296, 3831.242625624741, 4010.243949419127, 4136.605734538129, 4228.214433169027, 4267.553401958916, 4266.348226217846, 4223.976830961676, 4169.350517653722, 4146.51372371519, 4116.564501958109, 4101.243885965051, 4099.405489075443, 4097.561295703537, 4096.328613187657, 4095.7113058493314, 4095.09335445742, 4093.855519512828, 4091.9939366940257, 4090.1265573929245, 4074.096796838977, 4040.0130805549343, 4005.8016523994365, 3893.7261844087134, 3658.309217731855, 3389.4164167780664, 3034.4314610929314, 2634.431623168996, 2234.434152641935, 1873.6039361908227, 1569.3485809012698, 1317.410765325659, 1108.7841819880068, 936.1592234424278, 792.8315559135663, 673.58938355007, 574.6601901349236, 491.8562137559277, 422.63196117587245, 364.7267990262476, 316.19934171497994, 289.7570161374248, 279.6938460789984, 270.07304059490525, 265.15306333072505, 264.5783161615918, 264.0050110553491, 263.6232457267406, 263.43259353336674, 263.24211206836156, 262.8616613234584, 262.2922656688703, 261.72440656960225, 256.98186836434553, 248.3561628274685, 240.07214620381146, 221.31348636558914, 195.16808639819737, 173.00034270889452, 154.09505298455122, 137.95623501067953, 124.1177011223519, 112.25434160114256, 101.98971191618223, 93.13550946781228, 85.42063923138548, 78.7205230096398, 72.85117688816757, 67.68984990452216, 63.15107553352614, 59.13535644875018, 55.56401367079015, 52.389587449761585, 49.55981257647652, 47.93118617913602, 47.29920717448632, 46.684510387510024, 46.36491501316009, 46.32749151972715, 46.29014295656819, 46.26528554239222, 46.25286932368322, 46.240461430560224, 46.21567062107224, 46.17854684873525, 46.141465177747705, 45.82531653788916, 45.249369334833354, 44.68790398494653, 43.38095194712718, 41.47571891810775, 39.755700064546815, 38.21040388831999, 36.81811588680447, 35.56463698790727, 34.43797741805071, 33.42215346279897, 32.51123739482851, 31.69280622725588, 30.965738697860797, 30.320112149280916, 29.753723570416216, 29.266424224200374, 28.84854830834538, 28.499534351230142, 28.210068182132108, 27.984321117000402, 27.874218755051913, 27.833793881347873, 27.797735241405608, 27.780115015326196, 27.778048957239825, 27.77600200429346, 27.77464798296256, 27.77397415648711, 27.773302452805, 27.77196541382077, 27.769975776294437, 27.768005243908128, 27.752099252889852, 27.72590046414096, 27.704098297589667, 27.68306899707458, 27.662694992227355, 27.652702458581988]}, "23": {"0": [1136.8531755592833, 1136.8538911628877, 1136.8555923453764, 1136.8619514470045, 1136.8788819410743, 1136.9046826450972, 1137.5593829704032, 1140.8137685260933, 1146.8227035545874, 1173.085287106814, 1250.3859499652287, 1374.535620956339, 1552.4515946651015, 1792.7779994511125, 2107.2090117367384, 2506.1539648032094, 2968.5093207822088, 3408.781219520269, 3763.491739273633, 4018.69218198917, 4215.468433241804, 4350.14702628331, 4419.2686214967425, 4436.866826328892, 4400.840961747597, 4334.622540869625, 4187.8886478292, 4073.585319876358, 4025.857640854178, 3964.2641796508783, 3931.1754193636325, 3927.480702087584, 3923.7674912076336, 3921.281743063276, 3920.03578672378, 3918.787775539407, 3916.2855886360244, 3912.516896944365, 3908.7297116488044, 3872.799536615723, 3793.3188114371956, 3711.490509427007, 3489.232143812229, 3066.760648179407, 2583.2258743417615, 2121.8866376551427, 1734.1041566005752, 1424.5687731464952, 1175.4880000445053, 973.7919794870758, 809.9767514641871, 676.5333052851593, 567.627893187622, 478.4499336291918, 405.203225858793, 345.08264226464127, 295.3798009906355, 254.2242066794923, 220.16242666464268, 191.74678120372894, 176.3627365419001, 170.57263574427998, 165.00563827689214, 162.18315372421512, 161.88224083262995, 161.5820983890645, 161.38243145336517, 161.28272639351871, 161.18310693900784, 160.98412484599265, 160.68629374648623, 160.38923309499955, 157.67834696861777, 152.7059937492628, 147.9251985471156, 137.11897040649072, 122.11266492166706, 109.39947506757325, 98.5961499527703, 89.3832858187251, 81.47475337436809, 74.6634572598068, 68.77224734597095, 63.65107656253938, 59.180428168759036, 55.26176589944097, 51.817471282228865, 48.77418407352255, 46.080938543361015, 43.68949350317516, 41.56131325884055, 39.66925626983396, 37.98270078589333, 37.019597934950276, 36.64706054842053, 36.28396214572054, 36.09782743160321, 36.07777963887626, 36.05776818449014, 36.044447402866524, 36.03779306844486, 36.031142771616615, 36.01785429074041, 35.99795185137679, 35.97808575035401, 35.79607399229222, 35.45982852555573, 35.132411187598464, 34.36874073621757, 33.264890024297756, 32.2841295894641, 31.415973196939348, 30.650672874605156, 29.99125080154664, 29.423876821237187, 28.94265450717125, 28.546798615848328, 28.227968836399885, 27.981491066709598, 27.806449967503145, 27.722804711919853, 27.689691183617718, 27.673267538360488]}, "24": {"0": [1131.3144862500706, 1131.3133957798632, 1131.3133146559012, 1131.3161804467152, 1131.3280492297802, 1131.349002129058, 1132.0058709196321, 1135.5237167307896, 1141.8026210278522, 1169.423684336896, 1250.3751259932865, 1379.935199841598, 1565.1087886015832, 1817.3202825401252, 2142.7986485726706, 2553.771926976778, 3013.391215482245, 3425.1282962348296, 3751.6581705963918, 4006.376195188287, 4179.946261220585, 4288.865557491161, 4350.110041336112, 4345.27524031579, 4289.085890745642, 4186.912722204715, 4018.895941261027, 3883.0492786393743, 3822.297091182568, 3748.86477426163, 3707.5874788806877, 3703.346333408818, 3699.118469056699, 3696.3072712218127, 3694.903885824328, 3693.530398486443, 3690.8669568829127, 3686.8360911039, 3682.762381276426, 3641.7344529525863, 3552.396766630201, 3470.7298542722137, 3214.6560350328236, 2757.423591265753, 2285.349662492797, 1869.3510916393193, 1527.1277651706005, 1252.8169309442067, 1031.8751784698036, 854.0129067292777, 709.4804480060812, 592.110693120015, 496.55354216613193, 418.4407257474973, 354.57921637525794, 302.18139901067667, 259.06448669165496, 223.39877025038757, 193.8119278852668, 169.26832535428986, 155.91136300599595, 150.8599286854615, 146.0305154380539, 143.5602437600349, 143.30596421479567, 143.05292714103035, 142.88473418737615, 142.8007330732717, 142.7167955343157, 142.5491111818492, 142.29806146676296, 142.04758392801293, 139.68621245347816, 135.35537691584975, 131.215327641971, 121.87437256471881, 108.9136016091548, 97.97768615453236, 88.63221345862202, 80.67206752830218, 73.82349249599847, 67.91075643504432, 62.79939142697873, 58.33790082829267, 54.44061703160869, 51.02115442907155, 48.00883685400091, 45.340329228041796, 42.97987409895131, 40.885534163788776, 39.0270962122516, 37.37434243188635, 35.910151648012196, 35.07015259031893, 34.74526492247694, 34.43002271257858, 34.26630117923052, 34.24890559414206, 34.23153445207457, 34.219967270152345, 34.21423675816818, 34.208654323402435, 34.19751818264846, 34.18088579346127, 34.164339590606616, 34.005222517944944, 33.71234159292727, 33.42574958660651, 32.76907360469657, 31.822318151522186, 30.99296815456748, 30.269376251901388, 29.646738175338335, 29.11941656657153, 28.679547246051076, 28.324301056557296, 28.046424565646213, 27.852411711955725, 27.73099913976022, 27.670154235634993]}, "25": {"0": [1143.6894241438586, 1149.2429351193564, 1160.3038146424788, 1177.0806412169588, 1199.568923138759, 1228.196142516053, 1263.1278920673226, 1304.0835844147289, 1351.4261071942256, 1406.0505264672709, 1468.1897883029656, 1538.6034028715715, 1616.9372520830077, 1704.0062546517784, 1801.4050659822633, 1908.720469699585, 2027.8607578960775, 2157.7382040628713, 2301.00633035269, 2458.469068261738, 2628.324127681488, 2803.1548808467564, 2989.6078165097783, 3167.524471715741, 3340.0507032825067, 3492.514455411916, 3644.2293097732822, 3776.826935043715, 3884.1124932585453, 4001.106790292754, 4089.9795858819293, 4175.247042416231, 4247.250256152864, 4297.966691634598, 4352.505230329548, 4414.926797816712, 4458.613561388418, 4493.022955617212, 4520.469895161834, 4537.021387588486, 4542.611323030803, 4547.091100188598, 4545.2022177225745, 4539.746446058909, 4530.493809468898, 4501.651007448894, 4474.646837732054, 4430.868468734981, 4387.215218017824, 4325.204488649534, 4271.7349655495345, 4203.633304198425, 4112.18276723763, 4022.5425153462897, 3924.1220016060383, 3823.238086385093, 3694.906264110685, 3551.696591194517, 3395.810436992991, 3239.644976670948, 3062.1547587712926, 2869.9973686167427, 2673.9901982107635, 2490.1918638357306, 2312.117105432866, 2146.184223637247, 1989.7711676692313, 1845.2653555817678, 1713.4076976017088, 1594.1823342489567, 1482.6519060241376, 1379.6562842128633, 1285.0054187672529, 1198.1549197556, 1117.5870355531229, 1042.608251752682, 973.3972325097058, 909.166479900913, 849.9116366265889, 795.168841555398, 744.3616560325997, 697.1363529580858, 653.1779622045576, 612.2833271029401, 574.3343227745247, 539.1180113461971, 506.413038255355, 475.9887008513892, 447.5913750048789, 421.246408970151, 396.7805843974232, 374.0290349730122, 352.661549402526, 332.8710651230202, 314.443821623483, 297.15358238241066, 281.102595167763, 266.0959695867318, 252.06134243948387, 238.95967882241425, 226.75324168381468, 215.32126609896022, 204.65806618173366, 194.6462306012598, 185.26354666471266, 176.47850747155425, 168.28673886925395, 160.5743908055692, 153.36133322494499, 146.56159438363832, 140.18372192603854, 134.2214351970856, 128.60122680275387, 123.32887164446004, 118.36528697783041, 113.68905594846886, 109.27067617098419, 105.11859963111398, 101.2018861659592, 97.51291050408012, 94.0255278514338, 90.73188420176643, 87.62206233345974, 84.68911047095132, 81.90682874904779, 79.26998733855092, 76.7738114905918, 74.40958273558691, 72.17018781967337, 70.03917715598725, 68.01552697681457, 66.09422296313268, 64.26926228125896, 62.532153412352535, 60.87712147912038, 59.30302453649357, 57.80451015012532, 56.377070989829676, 55.01228989875322, 53.71106091163647, 52.46874841562235, 51.28279101390471, 50.149601307393155, 49.0647251732852, 48.02788793143024, 47.03196893477989, 46.08268026465578, 45.17494588878135, 44.30605020700487, 43.471752091931485, 42.674826848295126, 41.908758884190384, 41.17482475110733, 40.47315056971963, 39.79890662059713, 39.15354731094652, 38.533753357133286, 37.94127303489465, 37.37294157583433, 36.82986987063494, 36.30834615069628, 35.80853541711297, 35.33051026907878, 34.870637698541046, 34.43031629249203, 34.007939453810664, 33.60422756827422, 33.2171081469479, 32.84832225496613, 32.49328152498646, 32.15362570780919, 31.82955524078053, 31.51936503611774, 31.22377594070172, 30.942745677576276, 30.675906722498958, 30.420800966777566, 30.17974814538578, 29.9512755770646, 29.735987923475022, 29.532504899738097, 29.341503027750175, 29.16206585352695, 28.991664832630768, 28.832913969561538, 28.687944696480415, 28.552475035285827, 28.427062999221228, 28.312885358121367, 28.206936106842175, 28.11140205330954, 28.0262700380643, 27.949964663639108, 27.883762190941564, 27.82626128379658, 27.778654140274615, 27.739960331147454, 27.71125027209511, 27.692375680664217, 27.682884400635803]}, "26": {"0": [1142.0934162802603, 1147.6478840753118, 1158.6337989667088, 1175.4127062114674, 1197.890832968018, 1226.4572211882191, 1261.2641329672017, 1302.1119699116969, 1349.3322417900183, 1403.8657412675568, 1465.6969490169347, 1535.6890120529533, 1613.745433426247, 1700.1657292248879, 1797.7485918592338, 1905.0522549347845, 2023.1696244454379, 2151.494866550427, 2293.4713472013573, 2451.338729655442, 2619.308654061272, 2791.1173473422314, 2976.9500254855184, 3147.904622785556, 3316.5845585373727, 3469.5995876581796, 3617.7952280490003, 3746.70769296873, 3860.395879226465, 3965.903917993911, 4056.9898543849927, 4145.352703539413, 4220.60696041067, 4283.17288139748, 4326.009115304917, 4388.025058996692, 4429.604528936964, 4465.683202564248, 4492.7468804707305, 4508.001929088341, 4520.649022370847, 4519.588702905509, 4523.734001317604, 4510.829682576921, 4502.137408579441, 4471.987347895168, 4436.153521454573, 4402.30666363748, 4355.111926103083, 4293.626556194284, 4242.402564845593, 4169.48869668629, 4078.205196147283, 3992.03203647056, 3902.0797099882934, 3792.5541609673833, 3668.7823750087136, 3532.8891302281945, 3377.3400355225017, 3218.5764300235214, 3040.9178660594675, 2853.0561767942213, 2660.4210369494667, 2480.99448028484, 2304.744921505668, 2138.4693228668, 1983.7137515135337, 1841.359992949256, 1709.86172099383, 1591.0165356733048, 1479.9891021422213, 1377.3225541623428, 1282.8784450643552, 1196.170565510969, 1115.5880096455046, 1040.7705543869804, 971.8026535523062, 907.9172568546526, 848.7064297774733, 794.0342196739294, 743.3066148751894, 696.1892330514745, 652.3267406390787, 611.5086395362192, 573.5784366230927, 538.3629522988853, 505.77283101375326, 475.3795040383437, 447.0143926686864, 420.7534713632621, 396.2929778305592, 373.57128097898834, 352.2292175757622, 332.48056072453073, 314.07666161036457, 296.85606486331517, 280.79904602876417, 265.812244955537, 251.78767857769913, 238.72222443149727, 226.53578409626428, 215.12085844439352, 204.45643311903345, 194.46932608710415, 185.0979358011558, 176.32783758154653, 168.14529224244603, 160.43966518655145, 153.2342264502213, 146.45447789466616, 140.0767165011911, 134.12323134858823, 128.50528062117604, 123.24195337644943, 118.28223981747391, 113.60638254121017, 109.19310694837996, 105.0525243551335, 101.14682077190294, 97.45965903433563, 93.96802995816284, 90.67877511097508, 87.57486188579148, 84.64386684912195, 81.86448530755791, 79.23451488552782, 76.73667855301173, 74.3709882843499, 72.13538100237795, 70.00771318855685, 67.98389476685871, 66.06634680411895, 64.24360721497662, 62.50974032929521, 60.85460727909953, 59.28162278192724, 57.78470148916463, 56.35865260316418, 54.99586484514637, 53.69287697395369, 52.44987540160557, 51.26662123406202, 50.13442767971025, 49.05148270622728, 48.01534339487281, 47.020927024371844, 46.0713527418711, 45.163711467989906, 44.29430434064172, 43.46041578051562, 42.664344929103095, 41.900000562283736, 41.16580931349435, 40.46398638089899, 39.79152327087914, 39.146163542170996, 38.526583152584266, 37.93470256111881, 37.366543465054846, 36.82335438835066, 36.302579936581715, 35.80228112559943, 35.32481962986504, 34.86570922596337, 34.425733232604145, 34.00302997517346, 33.59918077100192, 33.21242837242395, 32.84358470928496, 32.489220668470566, 32.14930967219772, 31.825391744331473, 31.515375058007617, 31.220439422348328, 30.938674983976703, 30.67162443264624, 30.416739174655046, 30.17660156858554, 29.94816147024269, 29.73276608009421, 29.529541515816952, 29.33749253547978, 29.158594544824172, 28.988444042959312, 28.830090294406684, 28.684973108942703, 28.549762227928976, 28.424006003451353, 28.310063599170675, 28.20403673851725, 28.108618144977203, 28.02342743338074, 27.948378285339654, 27.882590185522826, 27.824387792129027, 27.776597021148497, 27.737297826370007, 27.70867255016207, 27.68968936683335, 27.680159259148034]}, "27": {"0": [1131.7389214126727, 1137.1969995061377, 1148.1048993587804, 1164.4944107540368, 1186.8247836948303, 1214.9775311325084, 1249.2900330272594, 1289.5384092290333, 1336.1735538224893, 1389.7316670315497, 1450.422249857842, 1518.4138828154423, 1594.8730863802236, 1679.6214619362884, 1773.87229940063, 1876.8776235682592, 1990.0070148191255, 2116.515167717619, 2254.0011471049875, 2399.602194001362, 2551.0636237262083, 2711.4754368343847, 2876.474406276898, 3035.7883581235747, 3189.4966477905427, 3341.2516533523735, 3481.303293793091, 3603.5333474286526, 3709.8530325559514, 3810.419862523674, 3901.8841598182526, 3980.636724811463, 4048.2966690442827, 4116.6478865434365, 4165.99356304286, 4222.760690378528, 4260.946489119215, 4291.941416979167, 4313.412369421099, 4330.939023118333, 4342.192599686415, 4348.515024136052, 4347.067446550695, 4343.157210393139, 4328.741700966324, 4298.824128189476, 4275.647608025361, 4232.891006922076, 4190.007023765859, 4136.050481693882, 4067.736163928675, 4002.2260409022224, 3930.593444439046, 3840.858286760523, 3747.020083907335, 3637.392034034831, 3511.9467808159657, 3381.6400080051267, 3240.458241312645, 3094.378804440786, 2934.1822269318245, 2758.975254246454, 2582.6311142874865, 2411.840934985549, 2250.7745417862234, 2094.9997613453233, 1948.1717500050704, 1810.2432652261425, 1685.170281691594, 1569.0275007804319, 1460.8841094794716, 1360.404339416761, 1268.2850403838452, 1182.6895502087345, 1103.5911875835077, 1030.3518847299144, 962.2833330775875, 899.2571312659632, 840.6858531722183, 786.3808013280544, 736.2628781141966, 689.4891842915325, 646.235430020262, 605.8590909125533, 568.4717156750673, 533.8378681886588, 501.3976711488354, 471.3338675842965, 443.36721118085325, 417.4179609613532, 393.0775050979365, 370.56130399956606, 349.5429155775067, 329.9403131003331, 311.6600672666725, 294.6553309190882, 278.7340176759683, 263.91721359276073, 250.0662680713997, 237.0756960158146, 225.02889697534107, 213.76667744367006, 203.13780306241793, 193.21088256764074, 183.952476617586, 175.25704471120144, 167.1359949044516, 159.50348540048688, 152.37130017897277, 145.6589466059775, 139.3665492674615, 133.45902485552557, 127.89328500396172, 122.65853026426183, 117.72477034919082, 113.09122860793222, 108.72807064549173, 104.59908281766364, 100.71488716792291, 97.06162681581645, 93.61317724738235, 90.34405597586597, 87.25817832613897, 84.34504060305272, 81.57587540478625, 78.96377046286216, 76.49663062231394, 74.15381526929706, 71.92581133410475, 69.81030470061782, 67.79827659526262, 65.89135009391833, 64.0848045331355, 62.361105038156815, 60.71136931851619, 59.149654227395665, 57.65958206738054, 56.2414003401713, 54.87980320727251, 53.58855245460037, 52.35539926540691, 51.17722837492432, 50.04819590512969, 48.96494300229058, 47.93618034624976, 46.948842473428925, 46.002490095918155, 45.09692026798911, 44.229583951313906, 43.39623017457402, 42.602435238964304, 41.840995792113496, 41.10939865978035, 40.41138560268271, 39.73792417269542, 39.096803176572095, 38.48062063706383, 37.89171236358213, 37.32661539457508, 36.784207695000944, 36.26221799686971, 35.76352350661753, 35.28818895050362, 34.82968935486523, 34.392858135659836, 33.972649383593186, 33.571612083670495, 33.18380714319787, 32.81559083503447, 32.4614135652171, 32.12446732396858, 31.803561850613885, 31.491685898066667, 31.196013031440955, 30.914124793361687, 30.64615803077363, 30.393285967240914, 30.153213326524465, 29.92518609106813, 29.70969905282303, 29.50596941355533, 29.316168724617146, 29.136992112545027, 28.969265394912842, 28.812701133115194, 28.665011160807012, 28.531220505080654, 28.404769239926953, 28.28821543427503, 28.18359085710425, 28.09019149866286, 28.00513237977122, 27.928653413334164, 27.862103081335764, 27.80458556653435, 27.755398873338518, 27.717936325841844, 27.68920754549176, 27.67183321108417, 27.66222123820817]}, "28": {"0": [1141.1729318043597, 1146.746119447797, 1157.7526155883227, 1174.3923855624923, 1197.0224664760076, 1225.6432050409942, 1260.320624791227, 1300.98555864125, 1348.4814719647022, 1402.87551379738, 1464.6010951157102, 1534.0347182131316, 1612.0995246534128, 1699.1035519009506, 1796.0595291538816, 1902.0953723420278, 2019.1595138481362, 2150.145628567038, 2292.1944425037823, 2448.321932412199, 2610.419527201362, 2784.305668362971, 2963.8316513045606, 3139.0783794548706, 3304.774628962181, 3464.1626699424232, 3613.5892666444197, 3738.728314946182, 3846.3820585110316, 3953.6126202801784, 4046.8942123508864, 4135.030154014459, 4200.665363666723, 4269.953773950596, 4319.063339602938, 4367.809107077957, 4413.837206844818, 4443.885758038676, 4461.035090989867, 4483.298131319501, 4491.490149086318, 4501.107289148603, 4501.139878688029, 4498.359405719212, 4482.515416912714, 4450.682060396145, 4426.429249702034, 4388.697920550079, 4342.333965006843, 4287.113488935558, 4218.955716532967, 4148.708327881539, 4070.7606416061803, 3982.677377555923, 3893.5363130679784, 3776.262351174416, 3645.11978601779, 3517.8690283494952, 3357.7796845311022, 3207.165359836358, 3029.351838772759, 2845.6365024946244, 2655.6268359111887, 2473.627822958927, 2299.3508735829337, 2135.2461561429664, 1981.5903161874464, 1838.136886749862, 1708.3027892271305, 1589.050217314548, 1478.615058690209, 1375.7990825517606, 1281.6546301184712, 1194.6424301460615, 1114.3455345431091, 1040.3259104144263, 971.0635255714624, 907.3670331116483, 848.158848513521, 793.2590497870193, 742.5640618049719, 695.2503755438313, 651.5303065085088, 610.8660253777562, 573.0488920220943, 538.0269728878628, 505.3083399338527, 474.96948789516534, 446.6962747658402, 420.4944848994102, 395.9754656098494, 373.2164456309228, 351.99370007873756, 332.22181009946485, 313.79704852645136, 296.61626419262785, 280.5479786090233, 265.58527390269774, 251.64937325881908, 238.54100322857886, 226.3758464147124, 215.0143037126474, 204.31769381435677, 194.31157331141898, 184.96628779102585, 176.19179764823005, 167.99976466645526, 160.31751438242327, 153.12646667682273, 146.35689346423538, 140.0169529370504, 134.06591697978126, 128.4567020015944, 123.18924903115756, 118.21805998359442, 113.55459250884034, 109.16517618616545, 105.00386928061393, 101.08714889547875, 97.41083350270269, 93.94287974965691, 90.64995326278458, 87.54309864378011, 84.6116409176943, 81.8267659540541, 79.19866708324821, 76.71533657916443, 74.35787069432143, 72.11854945628845, 69.99288361147029, 67.97224623422731, 66.05309809953454, 64.23484975231523, 62.50209318501679, 60.84693314595041, 59.27590805934399, 57.77824324070462, 56.35356290990696, 54.988522550972206, 53.68877232964975, 52.44938221656704, 51.266125941493705, 50.133241277923126, 49.04693542179114, 48.01130036512828, 47.02048829117361, 46.07052957925395, 45.16250102643273, 44.29076706902458, 43.45559676236418, 42.65887694219825, 41.8950513896269, 41.16099171944406, 40.458698723078314, 39.78476115026472, 39.14109982783, 38.522696093762235, 37.93156781608812, 37.36469930633322, 36.8209042490739, 36.29929483057584, 35.79895238974931, 35.320641352517264, 34.862797266641174, 34.42360943813211, 34.001975258357426, 33.59941473162172, 33.21143583114578, 32.84255691961386, 32.48795466883612, 32.14925801527886, 31.82653786066638, 31.515545067144256, 31.21999503731176, 30.936626435655505, 30.668172049783443, 30.414677331901427, 30.174902053774275, 29.945999319830296, 29.729304149769675, 29.526082474936448, 29.3354094923971, 29.155715906700774, 28.987501414998597, 28.830594801670635, 28.6834357558049, 28.54877568422347, 28.422873054977416, 28.30570578971908, 28.2012448580861, 28.107178533423557, 28.02160438145789, 27.94541489967629, 27.879393862016773, 27.820684059861154, 27.77153500920589, 27.73400812388985, 27.706062552834666, 27.68784919360172, 27.678285704813405]}, "29": {"0": [1147.5198947088022, 1147.5201974109198, 1147.5215068936682, 1147.5271462010587, 1147.5431560168763, 1147.5682268583728, 1147.880846361628, 1149.1977699608592, 1151.4794284980587, 1157.098046777828, 1168.5275018206166, 1184.6981238357514, 1205.6103000238575, 1231.3961149437966, 1262.0363342074818, 1297.4589374600366, 1338.7696878126503, 1385.2270402029478, 1437.8737196196298, 1496.6819707963823, 1562.1151006978296, 1634.4775294136793, 1714.5424473702894, 1802.3107341717755, 1897.878079942719, 2003.9723406843802, 2120.4467752769483, 2211.6647570840405, 2271.710152148099, 2333.7196335610347, 2368.312453735197, 2374.3782433148162, 2380.904386079405, 2385.2732322859415, 2387.4630806982527, 2389.6565459832605, 2394.0543271713627, 2400.6781254987304, 2407.33447568036, 2445.617704434943, 2516.0478010924962, 2588.2256480406822, 2706.325477735369, 2875.538354040521, 3047.7252483555717, 3219.5717457667306, 3380.2214777318204, 3530.3215018959345, 3676.0982994994665, 3798.218554974594, 3909.36046545293, 4004.1826924647344, 4101.386196066132, 4181.364909672746, 4260.607316297299, 4333.205208121313, 4401.284640540493, 4447.014215145751, 4488.862656259367, 4526.814465744613, 4549.99291062318, 4565.138119376787, 4575.9338982870095, 4577.666777931473, 4577.833656607839, 4577.958690456641, 4578.501476544314, 4578.808659644541, 4579.1110387417875, 4579.701384927331, 4580.550874183279, 4581.357127412386, 4585.105203760456, 4598.142537584494, 4613.017686627226, 4624.423153209522, 4631.229598424758, 4634.067638131819, 4636.878143907688, 4629.992420215031, 4619.718786016052, 4594.01006136477, 4577.7157155400855, 4551.028748667932, 4512.396721086719, 4468.301390393, 4416.1822868201725, 4362.878437861515, 4298.844560816685, 4221.422450913915, 4149.377065193228, 4070.0433217678897, 3978.198793680274, 3895.036253328192, 3844.038902965062, 3794.3909359524373, 3764.9613698642333, 3758.514497519668, 3752.0367645630367, 3747.7011311408, 3745.5281709943383, 3743.351781890981, 3738.9887168135733, 3732.4184020207417, 3727.2436875722524, 3697.8921284185885, 3642.886321367133, 3577.4359268878115, 3461.9018512900248, 3314.841606383129, 3149.446583081292, 2976.4340351831115, 2792.4406751892075, 2617.5167876292285, 2445.147874603071, 2279.559858225844, 2130.452786000126, 1990.475068257212, 1862.0299051650572, 1740.4054655262107, 1628.2532908972905, 1525.338257849396, 1429.9495016586536, 1340.409132140451, 1257.5237578117033, 1180.4632264765883, 1127.564347283501, 1095.825735256663, 1065.0571785826858, 1048.544011520069, 1045.6590372717978, 1042.7839510867982, 1040.8727203319488, 1039.9187529650694, 1038.965884271887, 1037.063442906612, 1034.2180209114256, 1031.3824869795103, 1015.2517892135963, 986.7914166580988, 959.3573125970727, 917.5962329711911, 863.6108507466804, 813.2167188831806, 766.1770745610165, 722.1707405804711, 680.826463919189, 642.3496743180233, 606.3931897244221, 572.6500447300998, 541.0556393954535, 511.45345959367916, 483.80032681432016, 457.72745899496147, 433.4385058171331, 410.62803101269765, 389.13448000809683, 369.03065235148387, 350.20220773250963, 337.19612588324264, 329.3129081749501, 321.6462411421761, 317.52467315731235, 316.8024986311794, 316.0821644469632, 315.60296406966205, 315.36367060466415, 315.12458162210135, 314.647017104282, 313.93220394581675, 313.2192311292686, 309.2187348169712, 302.0814202137653, 295.1357235109308, 284.55672898957613, 270.85822787178853, 258.01076654057266, 245.85124786544404, 234.43209424799377, 223.73436150041005, 213.63274057243964, 204.08681239983594, 195.09834700891406, 186.6307428639437, 178.63994824768577, 171.12225618410696, 164.0382361586183, 157.35321914233504, 151.03779864547127, 145.04681337493898, 139.42553570232698, 134.1033628347456, 130.38501995338305, 128.11497919636017, 125.90842488684146, 124.71959363253134, 124.5113782925478, 124.30372074316571, 124.16559226057839, 124.09662098438501, 124.02771168492505, 123.89007901620572, 123.68409483862784, 123.47866845165137, 122.32725143113981, 120.26168218505622, 118.24569501509177, 115.1554525151653, 111.12368448206368, 107.2854604608055, 103.64430674277727, 100.18987221644069, 96.92706114592359, 93.82997583516538, 90.86635508448352, 88.06419663016185, 85.40036462506815, 82.85617055413469, 80.4418639874219, 78.14766448495713, 75.95790313489174, 73.86918958198703, 71.87906757003307, 69.9784478377277, 68.16236436553287, 66.88682004416165, 66.10551553457601, 65.33945117754313, 64.92714784255355, 64.85496889138204, 64.78291781846306, 64.73495481332407, 64.71099462379665, 64.68704864296393, 64.63919930738275, 64.56753186922141, 64.49599230931264, 64.09354273486834, 63.37029871510562, 62.66079531323701, 61.56253318931989, 60.11865009527842, 58.73471112402731, 57.411839369986865, 56.14609440012761, 54.92827831545834, 53.760211139739766, 52.64215484063952, 51.56993870416297, 50.539448150888376, 49.54796860778964, 48.596257742223095, 47.681970566694154, 46.804525253461215, 45.95835627205672, 45.14650206510512, 44.36310037958731, 43.60991357380027, 43.079786421714104, 42.753177237453194, 42.43199527387633, 42.25812879218409, 42.22775809420561, 42.19743530093537, 42.17724671914867, 42.167160412373356, 42.15707942834339, 42.13693342851955, 42.106754349373986, 42.07655841343074, 41.90618071611849, 41.59987890813758, 41.298292656884904, 40.83025328982205, 40.210506085288344, 39.6146781731828, 39.04256570007389, 38.49042541302691, 37.95996738350395, 37.44931459526953, 36.957743143597554, 36.48440146183168, 36.02818476029669, 35.589940398140605, 35.16791272793301, 34.761213159194654, 34.3707226735582, 33.99380887073376, 33.63116338514258, 33.282906291189, 32.949060139118046, 32.71278449797382, 32.56715131935605, 32.42353368496807, 32.34597544957893, 32.33237264495876, 32.31880033557161, 32.30976907110964, 32.30525852141749, 32.30075136008459, 32.291747202496424, 32.278266378808375, 32.264816050353346, 32.189272102479435, 32.054046803374334, 31.920879833950373, 31.71259897124791, 31.439181409416594, 31.17753939475265, 30.924648654346512, 30.684202041817585, 30.45599495473811, 30.23910378649327, 30.030471635806077, 29.832478903451584, 29.645168381938237, 29.466618331173425, 29.298900873970634, 29.139184430983295, 28.989080924305295, 28.848068835617266, 28.715913492119167, 28.592806170909594, 28.476944532979974, 28.397902763875063, 28.349704313356366, 28.30309383612596, 28.27834987869629, 28.274122858364606, 28.269918156969133, 28.267127422114502, 28.265735774509896, 28.264346606787086, 28.261575710986875, 28.257437966400083, 28.253322540749508, 28.23045293674216, 28.19059465194878, 28.1516764848871, 28.091768273186744, 28.016877428870536, 27.949918836212756, 27.890719991145225, 27.83788598439242, 27.794227013145107, 27.757491018450054, 27.72903502068484, 27.70887658369503, 27.697426408129367, 27.692137150015938, 27.689459345836237]}, "30": {"0": [1149.7297432869461, 1149.730589698425, 1149.7324428905347, 1149.739169616647, 1149.7568105605471, 1149.783512530126, 1150.1053629708458, 1151.4391173169224, 1153.737606600967, 1159.3624496684156, 1170.9213408144062, 1187.230662596552, 1208.1311386218, 1233.8009575076126, 1264.4844207152803, 1300.088678459173, 1341.337867404614, 1388.1520977166604, 1441.3067922739926, 1500.5343667997495, 1566.247854281129, 1638.4587779132778, 1719.4614121627799, 1807.2613482941686, 1903.4617437611732, 2011.4192973677038, 2128.284511101444, 2220.26684826639, 2281.663497222571, 2344.914956837612, 2381.220386824839, 2387.882570501663, 2394.577306032748, 2399.0585474169498, 2401.3045934180936, 2403.5542562919322, 2408.0644326576985, 2414.7717609872802, 2421.2349244687157, 2458.160745656028, 2527.362842919265, 2600.3924073473645, 2721.0460682831203, 2899.7321664997044, 3077.912104770344, 3244.657607318506, 3409.4443850859097, 3565.993829382344, 3707.050336119523, 3836.1868556077757, 3950.415479391501, 4058.301765756296, 4151.497190747699, 4226.474461396915, 4306.968344228703, 4383.756938910985, 4433.497835107734, 4495.408284450663, 4538.45567122688, 4572.899753307805, 4598.401734716387, 4612.151951857394, 4624.888603039828, 4631.910603805188, 4633.117544473684, 4634.314312973456, 4635.1065074351245, 4635.5009093045055, 4635.894180932917, 4636.67733346683, 4637.680776670949, 4638.720955931487, 4645.440189580423, 4657.30951644635, 4666.31984280505, 4675.562036837143, 4685.513084648957, 4688.714457023169, 4681.872796853187, 4668.833725326709, 4662.2831502305335, 4649.576565509148, 4626.440187601723, 4590.578111478668, 4558.75099883192, 4512.521461234605, 4467.821418011145, 4417.7626758295, 4351.417817342272, 4272.400581758017, 4199.3722862579025, 4115.083883503017, 4019.478064069341, 3949.6696080226297, 3901.998636903887, 3845.1456009058747, 3813.0345176429487, 3807.257693337409, 3801.4500084198016, 3797.5610736902495, 3795.611462890129, 3793.658423133112, 3789.7420567483887, 3783.8417899945825, 3777.910662628709, 3742.623181470109, 3683.20760448648, 3619.556539196985, 3515.0061883290623, 3347.859799048818, 3180.850119991263, 3004.770290182943, 2817.288756829834, 2633.3697101602197, 2459.9268615291835, 2289.078428234568, 2138.427752417311, 1998.0308516791197, 1869.2211874917443, 1748.3699614299335, 1633.7096710982973, 1529.7321455842118, 1433.9915885018297, 1344.0125104114015, 1261.166101133985, 1183.5587135291878, 1130.1171679543093, 1098.0981155756356, 1067.1318535150615, 1050.5951480415652, 1047.706014525785, 1044.8267690732757, 1042.9127654734202, 1041.9574116840377, 1041.0031565683519, 1039.0979423580707, 1036.248361095375, 1033.4086678959507, 1017.3311127462758, 988.9132523336197, 961.5069747108596, 919.6276097703305, 865.3913678786122, 815.0587888093394, 767.8341121002202, 723.5067229588761, 682.215848601984, 643.6121586604602, 607.5377029823165, 573.7224331405436, 542.0394437686892, 512.4099154744268, 484.73444614429513, 458.63625361817986, 434.18671611168327, 411.3524169960366, 389.80392917513285, 369.63555796279144, 350.76605351473916, 337.74934006453714, 329.8595504340963, 322.16985198179265, 318.0188128703747, 317.2873589280042, 316.55799591273365, 316.0729155287201, 315.830723824563, 315.5887644456393, 315.1055426634922, 314.38977274852215, 313.67659834672065, 309.6783554584952, 302.5313993401065, 295.6069597017588, 285.0273874401061, 271.2621392104215, 258.3640527937068, 246.18968306383772, 234.78891241178997, 224.04792553703223, 213.912358407801, 204.3451122240152, 195.35659235257063, 186.87725136119658, 178.89557320741395, 171.35557593316494, 164.24780987714908, 157.55344263199157, 151.2101338180654, 145.2113258154702, 139.57775013709406, 134.25075669293545, 130.52143496516598, 128.24353406669414, 126.03117374488848, 124.84403441737149, 124.63615809536684, 124.42885159129739, 124.29096382077068, 124.22211490516314, 124.15332930265949, 124.01594803696403, 123.81035098670013, 123.6053237543714, 122.45476192131666, 120.38612325329646, 118.36933249102412, 115.26637087270542, 111.22160774865397, 107.38034724443636, 103.74570658280051, 100.2843496189126, 97.01077176947751, 93.90591642471249, 90.94475214892353, 88.13735321962767, 85.46734822512339, 82.9183910384199, 80.5006863138131, 78.20157146081105, 76.00570673420307, 73.91817761877245, 71.9231929309365, 70.0214156932301, 68.20284819952431, 66.9258386500345, 66.14444225348306, 65.37894255402578, 64.96511541968637, 64.8921357490873, 64.81934771887077, 64.771047044944, 64.74702248480031, 64.72301213335133, 64.67503405653761, 64.60317350652745, 64.53144083476984, 64.12789839495284, 63.40259035955008, 62.691384088602916, 61.59342987976124, 60.1487201955561, 58.76245482159598, 57.43710837017201, 56.16922283025707, 54.95344320167406, 53.783811228582, 52.66429003668623, 51.59088957232703, 50.55816278365872, 49.56645957274957, 48.61423016358404, 47.699486364895456, 46.82103466880442, 45.97509075889223, 45.161400238440734, 44.37737055254331, 43.625385891472746, 43.09407472373577, 42.76690071026513, 42.4447970284384, 42.27156582023558, 42.24095798499823, 42.21040495442251, 42.19006671440626, 42.1799067285084, 42.169752832017394, 42.149463307255914, 42.11907469066504, 42.0887408787358, 41.91810739158559, 41.611509449136435, 41.30982417794756, 40.84210072205287, 40.21986258646495, 39.625015044526826, 39.05263685255083, 38.50086282971533, 37.969186128476785, 37.45819770339122, 36.966318220133005, 36.492569655791826, 36.036441873521404, 35.597323312143054, 35.174432277428, 34.76800018171185, 34.37748747514589, 34.000756454143776, 33.637406532011205, 33.28956100098508, 32.95532820962218, 32.71869419354122, 32.57299312306869, 32.42949293861392, 32.351682037802256, 32.33803458783961, 32.324417633109974, 32.31535660508635, 32.31083117361339, 32.30630913049964, 32.29727520934982, 32.283749740319294, 32.27025476652179, 32.19445816015411, 32.058772189403975, 31.923508197943068, 31.71716069878349, 31.444388020669685, 31.182948442784074, 30.929927748842267, 30.689513839945256, 30.461133613448997, 30.243712970894933, 30.035191892448804, 29.83719570623738, 29.64933791099139, 29.471057540908625, 29.30339637493553, 29.143299336603686, 28.992977548250522, 28.851856048475696, 28.72023757046269, 28.596688004958544, 28.480852904955448, 28.40170266591288, 28.35396832347287, 28.30757986797887, 28.28293268115939, 28.278636175930792, 28.274357267050874, 28.271538365568926, 28.270145604791818, 28.268755323896514, 28.26598220175131, 28.26184111764702, 28.257722352478957, 28.234833849356676, 28.194457059402474, 28.15542201912987, 28.095798141636603, 28.020534690055246, 27.953612362771867, 27.893995048106227, 27.841866361845742, 27.799375270155696, 27.762958069923975, 27.73382081847158, 27.712801632569278, 27.701530740050078, 27.69627750258669, 27.69358477775981]}, "31": {"0": [1165.3447837248907, 1171.1229671096, 1182.6405701745896, 1200.0406330717196, 1223.1692636389182, 1252.4737670990455, 1288.1508586904768, 1330.3035584637228, 1379.9087766283599, 1437.0878352781233, 1501.671446296076, 1574.3150726428262, 1656.343887890396, 1748.6724213739662, 1852.9333666756465, 1968.6051094459667, 2100.7887677869912, 2249.8480760941025, 2416.415855623258, 2605.9451160850836, 2817.0079420888887, 3051.909775776193, 3297.7305987533814, 3536.099113655713, 3762.656484466671, 3954.2339771171646, 4119.479975957914, 4277.860163632702, 4412.27297952917, 4515.993569718375, 4622.275979319245, 4701.403529748156, 4772.8203629543195, 4844.839203329702, 4910.136568076544, 4962.55239273795, 4998.145352694742, 5032.414180829446, 5060.456949093809, 5076.1856731776925, 5080.887937995556, 5087.382074564049, 5087.90637943387, 5084.177655238885, 5065.180705844767, 5037.471326503839, 5011.856305904677, 4967.77832182599, 4921.650393623567, 4864.686368849593, 4803.344696201899, 4732.927348279908, 4656.945931081147, 4545.773524484248, 4445.235488177192, 4322.520112518842, 4180.336028950101, 4034.0214012979254, 3863.1455869161464, 3653.4909858517985, 3424.4767232825875, 3172.372145788952, 2919.1368724516547, 2672.9712887335313, 2446.6367925624177, 2249.0859968531167, 2075.6150363938245, 1916.749566953746, 1773.318673131678, 1642.6724253759016, 1524.2577750865105, 1416.490203751628, 1317.4684040065458, 1226.5776811929782, 1142.2862951754896, 1065.1696396094087, 993.9473751074868, 928.3429195681276, 867.2568176428275, 811.0549425928215, 758.8045661885565, 710.3245964668303, 665.162956894907, 623.554566116835, 584.7291496177025, 548.673051393903, 515.2832332952581, 484.2970219245728, 455.2446593218454, 428.4161727552883, 403.4001602201627, 380.0020100247549, 358.2050406915308, 338.0473917922665, 319.19184443173054, 301.626321376846, 285.1933972856138, 269.8955140996484, 255.63595410845997, 242.27665480593146, 229.8175544378532, 218.1841292838284, 207.2880929587079, 197.12311314590113, 187.56452025136872, 178.59555770088997, 170.22206336076064, 162.41998474741004, 155.07617213355968, 148.1524218336062, 141.68526628781055, 135.6203710039325, 129.8887886900455, 124.52270408213964, 119.48710208420094, 114.72164936869606, 110.25064540078988, 106.0390488924915, 102.05992539997136, 98.30399402222352, 94.77630239583607, 91.42961494475347, 88.28053008825677, 85.29533120069202, 82.47204243379235, 79.80608297445485, 77.27325551559208, 74.8808613427646, 72.60670995998429, 70.45522514629101, 68.41261094104357, 66.46597486909185, 64.61620455743748, 62.85872737289836, 61.188961562169915, 59.59963919764373, 58.08101884642379, 56.637158405128126, 55.26013081477867, 53.94479812365407, 52.69089034709536, 51.49136635350954, 50.345080214392986, 49.25063869664799, 48.20653104480184, 47.20234369528408, 46.244330090128194, 45.327354273128044, 44.448314917588576, 43.608649481004996, 42.80213245078957, 42.03027283757062, 41.29146871572282, 40.582937900117564, 39.90311548486873, 39.25377920479323, 38.630991736138235, 38.0342021335716, 37.46288024360117, 36.91472840041149, 36.390265839168705, 35.88733429965083, 35.4048676738124, 34.942939197366655, 34.500948216486414, 34.076927812539594, 33.67065530280172, 33.28224755240821, 32.910019402982215, 32.553885775253, 32.21258653122634, 31.886419763825778, 31.57474302437062, 31.278551050724072, 30.99530606812189, 30.725890746516036, 30.47019390188796, 30.22818927750384, 29.998641670802378, 29.781775544207683, 29.57617475681142, 29.384115957268246, 29.202877465633424, 29.034053400976127, 28.87569059130099, 28.729120856880538, 28.592055995614146, 28.46583755103862, 28.35009468402031, 28.24425230287995, 28.148656271812655, 28.062190749064193, 27.985406523483267, 27.918532229562455, 27.861349197734402, 27.81433840477783, 27.77606597951755, 27.747421237260443, 27.72831817643837, 27.71876583046906]}, "32": {"0": [1164.0848194234052, 1169.8503402998017, 1181.3105735818062, 1198.6557012502217, 1221.7310516541988, 1250.9407239034708, 1286.738451325771, 1328.9667255626262, 1378.209371807479, 1435.1749023042166, 1499.3679036566189, 1572.0294931467697, 1653.80757833832, 1746.0463256444898, 1849.753338339703, 1966.6286098718117, 2096.2275252027266, 2244.62240053592, 2410.787789233542, 2599.6613647214667, 2808.579395873707, 3031.053976463557, 3279.058575989646, 3507.4832234137034, 3727.0256101358923, 3925.0415745682935, 4088.1684311409526, 4228.785877956895, 4364.999408500322, 4481.779525172358, 4573.3760529182055, 4662.539569825356, 4736.846758507608, 4803.3142671873775, 4868.5560985916145, 4912.124408338482, 4959.784020807414, 4993.5685717964, 5013.09298890296, 5032.891736291315, 5037.974900744612, 5051.29811322066, 5055.637210374972, 5043.8881281897975, 5024.074117385003, 4996.11173876719, 4963.923066358422, 4930.450104132325, 4886.166487577439, 4819.392330253786, 4760.128274762899, 4692.975113863213, 4600.714519196308, 4506.002369406307, 4408.312330156327, 4277.222028383715, 4146.516639846438, 3996.67388430202, 3813.280895309089, 3623.0192387782554, 3390.4596583162347, 3151.224202474994, 2900.868895722521, 2660.1989690420824, 2439.6981221025458, 2242.366387051086, 2070.278230753467, 1911.9694545079694, 1769.5879485668909, 1640.3740190909946, 1521.5423901676536, 1413.525348905832, 1315.176720566739, 1224.7979404250939, 1140.8904763272815, 1064.0169041792783, 992.8508848673258, 927.4209954500956, 866.3048353608712, 810.2222460119684, 757.8196811027319, 709.564845190642, 664.6862926421104, 622.840000851296, 584.0632434510975, 548.2331102657994, 514.7788107022656, 483.7514813043628, 454.7736200853389, 427.96250588868554, 402.99557120553106, 379.69975237924695, 357.9021362552911, 337.73608165483046, 318.902583158788, 301.360331162671, 285.00607497556285, 269.69062137122745, 255.43072146927952, 242.0818131900096, 229.62252224870917, 217.99108939529583, 207.1299727410674, 196.96458228435466, 187.42016775455554, 178.48570660684092, 170.13130960420665, 162.32504958096902, 154.97703720708205, 148.07123888765798, 141.60703636476694, 135.53817119120413, 129.82060053087335, 124.4561776401697, 119.42406010919262, 114.65697243636029, 110.19387156733897, 105.97918646521799, 102.0151965479454, 98.2626907972236, 94.7280919076631, 91.38946311327412, 88.24357143281593, 85.260264525004, 82.44316360862506, 79.7782416863683, 77.24427325434593, 74.85499215111258, 72.58060456772303, 70.43109104150746, 68.38716185075998, 66.44454774198489, 64.5985415492317, 62.83912024990096, 61.17058380000525, 59.57895094469366, 58.06495971736029, 56.62127675895353, 55.24600568105832, 53.93166823109765, 52.67877118383661, 51.480345043102794, 50.33335151423583, 49.24043747078335, 48.194613128049696, 47.19248575196236, 46.234898914096824, 45.318385080849936, 44.439885817236416, 43.60106359273611, 42.79533201464595, 42.022705864108225, 41.28488067386148, 40.57627518893183, 39.89738814865077, 39.24776904298, 38.626003943459644, 38.02918272508166, 37.45810047118541, 36.90979917442751, 36.38534934224001, 35.88240608672472, 35.39996526092143, 34.9385267482394, 34.49653473179495, 34.07337637843692, 33.66700560631211, 33.27860952310698, 32.9061869211783, 32.55023798357962, 32.20847374323772, 31.882215452560423, 31.57121913594197, 31.274942885659677, 30.991671566873332, 30.722456347515255, 30.46683580824666, 30.224642831557567, 29.995621165601705, 29.77869079719421, 29.57378209521456, 29.381241063133704, 29.200181918474208, 29.03147753761366, 28.8732891343416, 28.726652809208872, 28.589616419984857, 28.463389927957564, 28.348026811471733, 28.24221908466769, 28.146239422143665, 28.06006128237447, 27.983044298402987, 27.916238952873773, 27.859830262902463, 27.81227369128318, 27.774174336537055, 27.74598398559633, 27.72660046889286, 27.716955312437154]}, "33": {"0": [1162.9571555728758, 1168.6886021536934, 1180.1089179537248, 1197.4287639456818, 1220.494672266657, 1249.6719943112494, 1285.5118182763279, 1327.6228550580863, 1376.6926516763733, 1433.5705602764604, 1497.6180932567554, 1569.9956126976292, 1651.7501578781453, 1743.967332351608, 1847.2353563727793, 1964.2600851924635, 2092.4067218742507, 2240.2863410863556, 2402.4275357752867, 2588.322811546008, 2797.516471434176, 3015.8962440522623, 3260.175074522181, 3483.22735788938, 3697.245371517988, 3894.0988371145736, 4049.2348295501024, 4190.663659979296, 4335.130246912671, 4448.621596265381, 4540.096081181105, 4629.968092443267, 4706.256281136565, 4777.147758691606, 4835.094772236761, 4881.742041208127, 4916.092367558463, 4958.793002204728, 4981.336880903401, 4998.852686262826, 5008.292663190232, 5014.259439033477, 5011.034043937682, 5005.011268295902, 4987.540637322999, 4958.614685113996, 4925.880515430759, 4893.995831455238, 4854.5400163880495, 4791.054930980186, 4723.432157499408, 4656.073093621893, 4569.170823076118, 4480.4105444557845, 4369.504769024088, 4244.303071476476, 4116.470847170112, 3962.44926997776, 3781.45930104183, 3590.256934956955, 3367.991994630353, 3129.6719804190716, 2885.878167951025, 2652.427734746581, 2433.726950847296, 2238.0846140772837, 2066.484477375636, 1908.1350237162906, 1766.316816251186, 1637.7173111418397, 1518.904970608805, 1411.4238899658585, 1313.392507621726, 1223.0950922872498, 1139.614560789196, 1063.0685100335013, 991.9223263120472, 926.5202849990457, 865.4226197945592, 809.358443620679, 757.0301903212813, 708.8867302783784, 664.0871374387606, 622.1997823294813, 583.5145240464807, 547.7784557313421, 514.3121490163012, 483.28314797389044, 454.39532531324204, 427.57713916051944, 402.64110036053637, 379.40757817515026, 357.6380409705621, 337.4549920051097, 318.6730172131842, 301.12717953073866, 284.8033758608915, 269.506341570835, 255.25121116054967, 241.89544482552955, 229.45168968729112, 217.83788387548623, 206.99470167598656, 196.8291178401311, 187.29875044037686, 178.3836750784935, 170.03502984732555, 162.22110846022113, 154.88491986258177, 147.9903210353554, 141.53593275759508, 135.46363771959574, 129.76097278824756, 124.39538185205483, 119.36483188216226, 114.60457016935268, 110.14541738864872, 105.93023143879346, 101.97161531672529, 98.21755909581051, 94.68676648011632, 91.35600805651939, 88.20998450850627, 85.22630936187487, 82.41298512659115, 79.75130599625929, 77.21826183485115, 74.83022287909112, 72.55871582629355, 70.40950120148278, 68.36602762338269, 66.42579734224974, 64.58136308469993, 62.82300642453446, 61.15501795100174, 59.56280828455091, 58.05083194651905, 56.607565456510926, 55.23346792422003, 53.92028204595368, 52.667799808276534, 51.46978860890558, 50.323585015755555, 49.23135189101566, 48.18482025113952, 47.18441174715375, 46.2262636173829, 45.31067548373354, 44.43291278919903, 43.594360746808825, 42.789091023721994, 42.0165226893384, 41.279009642534305, 40.570594555304304, 39.89240143990469, 39.2425712086994, 38.62095684627514, 38.02467695744702, 37.45359648633257, 36.90541027775429, 36.381001343227624, 35.878130673478005, 35.39601102935634, 34.93487872790642, 34.492816849133334, 34.07015113923787, 33.663958936466784, 33.275426821194294, 32.90284064395538, 32.546933228997695, 32.20511076343439, 31.879068327475597, 31.56829246052916, 31.27185485474849, 30.988817525499016, 30.71970395110148, 30.464194406291796, 30.221752096242533, 29.993034526535638, 29.776062618715645, 29.571513745694347, 29.378799583453336, 29.197896590528725, 29.029217203909255, 28.87107334732201, 28.724275006255265, 28.587472366250033, 28.461292749936128, 28.34619735606188, 28.240341888929308, 28.14417581428282, 28.058119478133282, 27.98085767412744, 27.914372910754896, 27.85826223602771, 27.81038940562203, 27.772236845329637, 27.744308009457168, 27.7249039822146, 27.715138887331193]}, "34": {"0": [1143.0832208320892, 1143.082739964032, 1143.083270603027, 1143.087366402175, 1143.10109640379, 1143.123929968878, 1143.4265270683393, 1144.7387162918712, 1147.0322132590566, 1152.6330566165173, 1164.275197175163, 1180.6399217939056, 1201.6973771949865, 1227.6582225948532, 1258.6212806661933, 1294.995157040245, 1336.276778354883, 1383.665636364138, 1437.2202730685021, 1496.3698080079748, 1562.509445339523, 1635.9634773153866, 1716.8638432810599, 1805.539349910381, 1904.07758573083, 2010.8059649988354, 2126.7726249236302, 2218.0731742660555, 2278.4603268029186, 2340.5978997173656, 2374.9813313027726, 2381.1467620412486, 2387.3465109412814, 2391.4987425199465, 2393.5805780028704, 2395.666226614857, 2399.848963226016, 2406.151666610718, 2412.4886881569773, 2449.150330918978, 2518.8760280785614, 2592.6784826841226, 2704.8300481035117, 2864.5320245388425, 3029.6587881549967, 3194.8728651906977, 3343.4867957023794, 3482.274453697583, 3617.544988242029, 3746.6099521210954, 3852.387913520775, 3944.5696695912848, 4049.794333315658, 4124.847932635728, 4208.015139809859, 4275.266004586991, 4334.748170570212, 4377.467399026051, 4420.74056610745, 4456.691217890695, 4479.305357357831, 4494.222020591242, 4509.880577109107, 4512.829271930343, 4512.913912528512, 4513.010027425894, 4513.08047863482, 4513.117616622485, 4513.156029532283, 4513.236680118287, 4513.367217913299, 4513.509230007522, 4517.928691518155, 4522.942284582863, 4529.3045532191, 4538.904188283122, 4551.196526595693, 4549.491357121013, 4546.257269882953, 4532.211957254724, 4523.8487768318155, 4499.38878742939, 4479.592712544408, 4439.272411076568, 4400.1286141325445, 4361.532095447209, 4309.814200169989, 4250.474098415978, 4179.395911703223, 4112.377052277984, 4031.272754790856, 3941.140423895444, 3835.0266379056375, 3755.2550432055614, 3699.959255041544, 3645.1933464724398, 3614.199408853638, 3608.7604552315574, 3603.3252956360957, 3599.7039636983513, 3597.8939300672487, 3596.0843179946596, 3592.4663585250205, 3587.0425810094066, 3581.622597520412, 3548.88413016045, 3487.3591491859315, 3418.7982024940284, 3315.9414522477828, 3158.696265510063, 2995.7579724318884, 2814.0025993787726, 2644.627868445924, 2472.7699997702744, 2312.7978893910463, 2163.818136176811, 2021.8985915094504, 1889.4809463439808, 1765.1999240171037, 1651.7955078470552, 1545.7654066787106, 1447.8219983399365, 1357.0699456395382, 1272.8654532681342, 1194.6211203558887, 1121.8153212079524, 1071.8775604151379, 1041.6925733593612, 1012.3572493506043, 996.5532768058536, 993.821145113248, 991.097185691818, 989.2857528948507, 988.3813985415635, 987.4779522184065, 985.6737836624843, 982.9743410545807, 980.2830707178529, 965.1451190116607, 938.2128341333971, 912.1585191228312, 872.4108237538826, 820.9010290941637, 773.0028269867266, 728.0657855572797, 686.2379249471752, 647.0074777874122, 610.1654514299413, 575.851601513359, 543.9227684963076, 513.8176324772123, 485.62688182530684, 459.2770528007768, 434.6012827616613, 411.59148335166566, 389.95343482564454, 369.68230878015675, 350.5883913646658, 332.6408663131862, 320.33406545779917, 312.89390669286104, 305.64592163149774, 301.73767016792596, 301.0558424039806, 300.3796729767079, 299.93307892843814, 299.7100424360219, 299.4871796314183, 299.04197508564914, 298.37547092558924, 297.7105299558424, 293.9616895716709, 287.25306570048497, 280.7229864328719, 270.72631817979936, 257.6770786923516, 245.4742093156064, 234.00120796654906, 223.1998063429302, 213.00907660328855, 203.4283675408133, 194.4286316329465, 185.92706024193723, 177.92886110152895, 170.3877987941292, 163.27106496816108, 156.54478873498348, 150.2193688540969, 144.24804521472757, 138.57744802866665, 133.23704903753057, 128.18174780839536, 124.68547753088328, 122.56130343057816, 120.4882959433309, 119.37350024840184, 119.17891189062782, 118.98479979912722, 118.85565633050092, 118.7911639739, 118.72672453577385, 118.59800441494616, 118.40362753341327, 118.20912721758042, 117.11481716453038, 115.16364001161158, 113.27608433996923, 110.36020361118663, 106.52586605996352, 102.90392537979335, 99.46340001954913, 96.18825332264586, 93.09197998822353, 90.14819051416319, 87.36091353160828, 84.70044995553735, 82.18162720978434, 79.7836902534392, 77.48681112621206, 75.30902976518077, 73.23097522427629, 71.24801454950277, 69.3593521110813, 67.5515167861369, 65.83279481378129, 64.62856208600363, 63.889828505605706, 63.16605850784085, 62.776990815578955, 62.708923217185394, 62.64097527889459, 62.59574313120228, 62.573147000706555, 62.55056416577783, 62.50543838262129, 62.43784942463879, 62.37038012675906, 61.98923365174328, 61.30422151406131, 60.63458837146488, 59.59347021869354, 58.22218869163839, 56.90911007400406, 55.65040430631618, 54.44310403719019, 53.282510727355564, 52.17387889784478, 51.10819074500813, 50.08870646255039, 49.10698079168175, 48.16413871966737, 47.259156666590215, 46.38666152272612, 45.55064294548853, 44.747287480041436, 43.97373741433002, 43.2300327374276, 42.513394853133214, 42.00896409767539, 41.6993258846591, 41.39586300547096, 41.23221773895918, 41.20361951337281, 41.17493621722991, 41.15569641740107, 41.14608463043345, 41.13647825209705, 41.11728172131792, 41.0886495323105, 41.06012684569395, 40.898936889117934, 40.60882107206383, 40.32369602916366, 39.879751986924525, 39.28898450564718, 38.72285384735021, 38.17971338792137, 37.655333324149915, 37.15048258028093, 36.66376285281318, 36.196897877481966, 35.74663662437994, 35.3153163046432, 34.900151511414066, 34.499699178066905, 34.115532148235246, 33.74604305910281, 33.389260078693276, 33.0449950251788, 32.71628815677132, 32.399717894837075, 32.175553431788884, 32.03917718077749, 31.905127307005905, 31.83275770394327, 31.820103698126047, 31.807474237972478, 31.799068234349914, 31.794869323482576, 31.7906731399112, 31.782288954656313, 31.769733131493698, 31.757201853994736, 31.68645904042021, 31.559045330755577, 31.434191928624568, 31.23994846283245, 30.9842165274478, 30.738695677571016, 30.504525187231195, 30.281210647074293, 30.068939565789506, 29.867718228830523, 29.67557708547792, 29.494317546057246, 29.32217135316827, 29.159756640322957, 29.00634121110741, 28.862246552458227, 28.727742555716386, 28.601223757809464, 28.484277611318305, 28.375301347504816, 28.275786493279437, 28.206810421357087, 28.165688456570155, 28.12638625942054, 28.10566894166706, 28.102083733504266, 28.098516705906057, 28.096148787820926, 28.094967858872458, 28.09378894998672, 28.091437192403458, 28.087924706499052, 28.08443040115925, 28.06491770123305, 28.02952374729109, 27.99682714139774, 27.947396183819293, 27.8869052798489, 27.83562735255216, 27.7902957017463, 27.75326115808517, 27.72356578850087, 27.702772750746718, 27.689724310164387, 27.682930207160656]}, "35": {"0": [1150.6555762957228, 1150.6572965816933, 1150.660002446548, 1150.6683709129086, 1150.6883154540767, 1150.7171302051986, 1151.3303433603796, 1154.2780960613636, 1159.6087781416104, 1182.857161091993, 1250.6679763048817, 1359.6875399327228, 1514.4399798664344, 1723.3274407540966, 1998.8843234624053, 2363.8486229988575, 2815.884319815528, 3309.41239038681, 3741.6421381420064, 4077.041248969242, 4318.435980614245, 4485.410328843557, 4601.847016727493, 4679.599433245594, 4702.4168232266, 4684.248126473974, 4631.596941787287, 4558.486637625418, 4524.820867110636, 4486.676922321296, 4470.30699803658, 4468.404843205843, 4466.502325692268, 4465.233779192752, 4464.599445495855, 4463.770653932353, 4462.106954222573, 4459.601184228338, 4457.083149718619, 4436.268113421817, 4394.327604431827, 4341.200203034342, 4195.301981941154, 3924.7805930684735, 3555.253802454781, 3082.9055576078567, 2557.6940719053123, 2098.011532869502, 1729.4160524975455, 1436.7163360130348, 1198.2096490690874, 1004.4282648708058, 845.355844898718, 714.0097165236655, 605.5797295452162, 515.4710433676089, 440.6827817900122, 378.3999351068125, 326.4209664543833, 282.9851511481713, 259.251609708668, 250.34961001361427, 241.81552475684714, 237.43566775325775, 236.9340604755712, 236.4338797858425, 236.10121854155554, 235.93512568407164, 235.7691913363608, 235.43779817025862, 234.94189724440358, 234.44742290650638, 230.23922062864676, 222.58764670488063, 215.2581450317674, 198.5343299622222, 175.30030214136664, 155.56608614429177, 138.8025335207179, 124.4952188715932, 112.26429646461239, 101.73835683452864, 92.69407915223685, 84.84108991799766, 78.03991787641509, 72.10322576234599, 66.90410051508653, 62.34440913116489, 58.31508808311187, 54.75132455372694, 51.582908618918424, 48.76749455821881, 46.25006084021306, 44.80520664899428, 44.24574066949132, 43.702007704253454, 43.41889868442311, 43.38632902054031, 43.35382112729549, 43.33218351548672, 43.321375004688655, 43.31057335729482, 43.28899065271982, 43.25666807138897, 43.22440726069612, 42.9488276810133, 42.441077609866184, 41.94772296539781, 40.79016906073906, 39.09870682538833, 37.5838385778125, 36.223959410860836, 35.0037218029563, 33.909120003440556, 32.92485701112643, 32.0469316724714, 31.263212401800292, 30.56968208587197, 29.96502441790522, 29.44020475034344, 28.991119608946008, 28.615465384472948, 28.305449661751705, 28.06222835550102, 27.88010349327104, 27.760012632795448, 27.716189842020288, 27.704798340156163, 27.697595727003392, 27.695413291844517, 27.695234768856935, 27.695072118817706, 27.69497250376285, 27.694925341726805, 27.694879943351683, 27.694794437584243, 27.694679406390012, 27.694580248144117, 27.694469831052995, 27.694372699039587, 27.694322007892506]}, "36": {"0": [1152.0240518410812, 1152.0256835979844, 1152.0283009337716, 1152.0364923419968, 1152.0561712959623, 1152.0847204598815, 1152.4373489076838, 1153.8956363817078, 1156.4242237284434, 1163.0269793165025, 1177.169219222936, 1197.1261453406494, 1223.2023324726113, 1255.4231214442973, 1294.047904818702, 1339.7445142295498, 1392.3551500427766, 1452.0430636762517, 1520.870317840402, 1597.59724541682, 1683.1409596666244, 1779.6506984663863, 1886.015986501747, 2005.2887035370293, 2140.7408714117646, 2289.3495075960473, 2452.1147818303166, 2576.358801356595, 2658.972615918466, 2738.596749929888, 2786.0624145198453, 2794.084231383177, 2802.1159445187945, 2807.4759178715867, 2810.157553926698, 2812.840289567618, 2818.209059606888, 2826.2704615593634, 2834.341759784125, 2882.5894369429025, 2971.1083545270058, 3056.390656605141, 3199.4304930204116, 3397.981898768685, 3571.260878012543, 3743.5291346942636, 3888.643776652164, 4017.6054540863292, 4131.4594989286215, 4238.593790592922, 4325.315907281306, 4409.871943950784, 4483.856659664358, 4546.8395079794645, 4589.723063921256, 4637.772674814256, 4679.893463122137, 4691.903594647239, 4721.392566797467, 4727.803277903431, 4735.3043692327865, 4745.670514378512, 4739.065167643669, 4735.853825652024, 4735.339179872124, 4734.821777683111, 4734.475311552039, 4734.301619084984, 4734.127620350249, 4733.778704077742, 4733.253032661388, 4732.7246048359175, 4734.096578470886, 4731.043611472747, 4724.911895698271, 4713.010331845612, 4708.434823536881, 4662.269109035498, 4630.843116744353, 4581.955969659517, 4534.088975012042, 4471.67177274891, 4393.407262643537, 4331.7713329621, 4239.176360081446, 4141.051934105352, 4032.7682749754103, 3897.94527664315, 3763.4165344760186, 3609.0643398351385, 3426.417636322089, 3234.159283973795, 3028.5836281095753, 2875.9069068412914, 2781.267817037595, 2690.175227596535, 2642.1385706880956, 2634.1181452031824, 2626.1105971660845, 2620.7793859456924, 2618.1159265768006, 2615.4538980354428, 2610.134133435332, 2602.1652177416795, 2594.209179495841, 2545.432066422682, 2458.313110502634, 2374.722264535609, 2244.2407450823057, 2075.3340050595757, 1919.9896783981771, 1779.0647198825448, 1649.9068842336999, 1531.2333643119484, 1423.3797035672462, 1324.2816181019284, 1232.2920297607916, 1147.779158847096, 1070.1130245088043, 998.307954338934, 931.5443475144447, 870.2412947290171, 813.3401715664924, 760.4958660489432, 711.3064520831293, 665.8241430586758, 635.4652836431052, 617.984083045631, 601.0458389198843, 591.9941257297326, 590.4809816216033, 588.9720955582605, 587.9685370964692, 587.4674675397041, 586.9668710990268, 585.9670975659343, 584.4709856369509, 582.9791317527537, 574.1513797330979, 558.4258849521569, 543.2619700580368, 519.150037236789, 487.5730824246796, 458.2734936248238, 430.84285750799427, 405.3225183276679, 381.6845250719477, 359.7220629328041, 339.20074431820643, 320.1597332859452, 302.36352833159634, 285.83534678482437, 270.284042402956, 255.8624590130807, 242.418334639007, 229.81573274205982, 218.1098530773681, 207.1295495927311, 196.8471739392464, 189.9011110852943, 185.87407203500308, 181.98359590416507, 179.90374577789555, 179.55647434977246, 179.2099884696645, 178.97943429848985, 178.86428813757158, 178.74922925976605, 178.51937335349365, 178.17524411743085, 177.83190042938307, 175.80777999663508, 172.16543525584234, 168.62846394886392, 163.00624353671813, 155.5505431938119, 148.5543022863172, 142.01706903747856, 135.8771952900465, 130.1087037802026, 124.67498966826366, 119.5604946441487, 114.77720919515703, 110.26368124630505, 106.01549748481237, 101.99911827230818, 98.22038796402965, 94.67488166789728, 91.32029213246965, 88.13544247756602, 85.1355593467354, 82.30730033399803, 80.36533335719659, 79.23539345489209, 78.13243909739066, 77.54169118225883, 77.4430704176605, 77.34467741023904, 77.27920860372298, 77.2465121599944, 77.21384102261881, 77.14857466692662, 77.05086493103572, 76.95338295232162, 76.37879309154178, 75.34171019055836, 74.32701020842632, 72.69663681510946, 70.52134504468619, 68.45689018972836, 66.49057744132217, 64.62567591153451, 62.85862371148615, 61.17224743982951, 59.566273232683486, 58.0397046877896, 56.58626610429606, 55.197515807969424, 53.8768711649978, 52.612052659386286, 51.40676427436472, 50.25848818641242, 49.15732081912075, 48.10473519449997, 47.10029760216146, 46.41019951879906, 46.00282902913004, 45.60321957563262, 45.388701255799106, 45.352817688743855, 45.3169962569594, 45.29308278838305, 45.28112470035053, 45.26917371770159, 45.24529306855454, 45.20952538521088, 45.17382165031958, 44.96297083006334, 44.58260760672968, 44.20964917351709, 43.60544643131338, 42.79301831776837, 42.01662569174063, 41.271661500648506, 40.55754955371233, 39.87432499584421, 39.21873720056609, 38.59333458644405, 37.99295730955025, 37.415403716150095, 36.86494478116296, 36.33785593983824, 35.831657722168, 35.34749125612034, 34.88360489981345, 34.438281554707004, 34.01424789729373, 33.6065182894793, 33.324233023418806, 33.1589208520362, 32.997082365467556, 32.91019224312873, 32.89567270186864, 32.88118247840266, 32.87153861708872, 32.866721572730796, 32.86190778590552, 32.85228998485302, 32.83787980448328, 32.82344878355242, 32.73820755163005, 32.58425086788981, 32.432814452248095, 32.18772453161432, 31.85938279100932, 31.54581908687742, 31.24624175499764, 30.96099601965812, 30.68886916261432, 30.43297544297012, 30.190233444078277, 29.959833022006855, 29.74175300107644, 29.536840745628023, 29.344322887436192, 29.16448538943889, 28.99374370457975, 28.836193838866745, 28.68980341807638, 28.554458424978023, 28.42808074708051, 28.343795943302723, 28.295638975341078, 28.24973190588976, 28.225551623318292, 28.22153781530955, 28.217539878690367, 28.214883405049548, 28.213557813460735, 28.212233985359646, 28.209591619620657, 28.20564129717013, 28.201706846109147, 28.178653710073775, 28.137839790003888, 28.099070280994354, 28.038870222235353, 27.961659052959597, 27.89451192436038, 27.837422694240548, 27.791039204841695, 27.75217119555154, 27.724936062608663, 27.706910489599224, 27.69769140600303]}, "37": {"0": [1156.8028121229652, 1162.4561128807889, 1173.7612165549222, 1190.9488467533256, 1213.8807984536595, 1243.0669500547526, 1278.2763490380564, 1320.0566151327778, 1368.881972801653, 1424.4755701121164, 1488.268513444696, 1560.6122543519627, 1641.3022638658392, 1731.307178363705, 1831.9070059496726, 1943.5003063104227, 2071.6505826072435, 2211.7623515813607, 2366.814964466889, 2538.2195071658266, 2728.9075667524653, 2933.1664642676337, 3151.4317919926993, 3368.9843482739207, 3554.4073479148647, 3733.773947398246, 3883.842433208725, 4036.0483382824646, 4168.002462705777, 4267.184063985356, 4372.377444774267, 4464.044187393307, 4532.099032701246, 4598.405522361253, 4666.299322483055, 4708.64261454507, 4749.529592157871, 4781.7788071284795, 4810.426780972741, 4826.844304375825, 4831.615812671329, 4844.674742768177, 4839.072786818222, 4828.977328002468, 4808.126155496272, 4782.98754045996, 4748.274948202855, 4715.797923030375, 4668.348493087676, 4611.716958274996, 4544.464587817693, 4474.258634186198, 4397.193774385354, 4301.923626076093, 4211.512313030958, 4083.6028798195957, 3945.827176569245, 3807.20517670921, 3647.2889100231214, 3459.8979051104775, 3253.592714248735, 3039.564607466784, 2813.706700830631, 2588.7024154721435, 2388.2623383088617, 2207.4914456582133, 2041.3591320385844, 1888.0144301196065, 1749.4030848793677, 1622.886706619985, 1507.5476386621842, 1401.1773498988832, 1304.2944174028771, 1214.997120771848, 1132.3474874324656, 1056.4262699061344, 986.0827396859423, 920.7947131926035, 860.4079810083158, 804.8473656457227, 753.179316365945, 705.1033615518032, 660.3444647056984, 619.1185604038898, 580.7565819102168, 544.9448996871869, 511.7737453282875, 481.0141619787305, 452.42931561690483, 425.5850346589874, 400.7067715299475, 377.625611553316, 356.0746096430632, 336.024157633916, 317.3194427739503, 299.91178499238976, 283.6005615713957, 268.42223342577853, 254.22927741029127, 241.02383716419584, 228.63379620850228, 217.09084162661446, 206.26775847947425, 196.1497374607295, 186.64955784185577, 177.7890438722418, 169.46751066002557, 161.69783833495674, 154.39214221592843, 147.52723845617382, 141.10169378673737, 135.06296898845025, 129.4016595290264, 124.05745398626506, 119.04064182477575, 114.32671970081556, 109.87706062755159, 105.68547900604949, 101.72357386638723, 97.99227702156321, 94.48529146252262, 91.17010899179765, 88.02522046654124, 85.05813872306979, 82.25029054318996, 79.59361052777908, 77.07826118961924, 74.69620621888204, 72.43530802209636, 70.29150685339573, 68.25779874700937, 66.31877363346362, 64.47748174265041, 62.730796935640434, 61.0653560357133, 59.48048159554319, 57.97015013976426, 56.533795532534434, 55.15996142390981, 53.85349855534723, 52.60209068574528, 51.407499329979515, 50.26674029547983, 49.17533688950904, 48.1323129325466, 47.134274561771385, 46.17912686070152, 45.2666987220127, 44.39383793769532, 43.55455879998394, 42.7515158064254, 41.98220749721219, 41.24531531214058, 40.538947672395786, 39.862151189825596, 39.21379334800677, 38.59280074266109, 37.99861494518834, 37.42741287177321, 36.88137383708702, 36.357520897332265, 35.85558363165317, 35.37481605975195, 34.913854107356826, 34.47185157113041, 34.04935543576723, 33.645763153889014, 33.256196955735525, 32.885040478224504, 32.52852075942729, 32.18782314707831, 31.862521853721486, 31.551698928428372, 31.255232025745656, 30.972891943915318, 30.703232634505937, 30.449206265922548, 30.20776602449521, 29.978358039000398, 29.76174893008776, 29.557477512637792, 29.366005470230913, 29.18680865981325, 29.017023094674883, 28.85898328098334, 28.712907864242972, 28.57683889476854, 28.451212643097833, 28.33514718112188, 28.229080367988637, 28.13360043468683, 28.0483339037159, 27.970919320770285, 27.904842594567473, 27.84786659671593, 27.80033093668458, 27.761381632399516, 27.733133611213198, 27.71420454571927, 27.704547473981762]}, "38": {"0": [1159.8819132869048, 1159.8843825529505, 1159.8878373978803, 1159.8977038243902, 1159.9198953057842, 1159.9509569971308, 1160.3302933957493, 1161.8655629234843, 1164.5352053260979, 1171.6545917338422, 1187.263091352369, 1209.625516121219, 1238.8738496724839, 1275.2217047091297, 1318.822157995678, 1370.3015315028322, 1429.9751494915772, 1498.8690765430044, 1577.5402827122928, 1665.79759763671, 1765.569708641689, 1877.7130951054048, 2005.6351772000762, 2148.5489251170425, 2310.7655547887493, 2493.6095821559666, 2698.470874372281, 2856.644148640817, 2951.6179710992433, 3056.034892753854, 3110.1490861795805, 3119.584907115912, 3129.0239541984065, 3135.318444556826, 3138.466227427064, 3141.614368757986, 3147.9117268018836, 3157.360452322867, 3166.5605620512233, 3219.955204730174, 3318.7416084199012, 3416.488110531703, 3568.5487424789817, 3776.196504425743, 3957.5052920586472, 4109.491183062401, 4255.882184524693, 4368.307359241368, 4492.3866831655905, 4578.451850834132, 4651.921302064707, 4717.427529784656, 4782.985936884511, 4830.612857241562, 4876.024774596265, 4905.736367572449, 4915.949159083338, 4940.166930755872, 4942.4346543191905, 4940.582329037869, 4930.8461738052865, 4928.235392496878, 4925.976028908568, 4926.460962462334, 4927.078732187491, 4926.81334907621, 4926.421141931988, 4926.21951442758, 4926.01420430164, 4925.592536185164, 4924.932414348962, 4924.239148918977, 4919.315162314774, 4903.3213853358575, 4883.190580747426, 4860.7788485883475, 4828.699959775236, 4775.462950879778, 4719.2498344030355, 4643.962495163361, 4566.051794886564, 4480.002664067514, 4384.338054559468, 4262.019454320963, 4124.502977753198, 3968.9336902026503, 3796.81354456594, 3600.4616697351034, 3390.313457841359, 3140.9704071662686, 2888.424533913442, 2645.0376596614988, 2418.2390585992384, 2275.0022345586976, 2192.709382055303, 2116.030962348363, 2076.440587892647, 2069.8674403946834, 2063.160505990594, 2058.715733920235, 2056.501303144766, 2054.292175875772, 2049.8782393554416, 2043.1597805226263, 2036.4862765577732, 1996.909903684156, 1928.6919179041263, 1863.3613270716387, 1758.0845355589552, 1622.217480987911, 1498.427066629998, 1385.7710420303285, 1283.8791775810048, 1190.0379364942164, 1104.4565771561886, 1025.7078751639472, 952.8659371061486, 885.8041694448531, 824.5477460512311, 768.1144794204953, 715.8414123039787, 667.4111702405022, 622.8856992490532, 581.7757305543387, 543.5402440270935, 508.36461250652064, 485.0679223039571, 471.95337346532114, 459.21191653134997, 452.4142137071365, 451.31235687806236, 450.2062371584921, 449.47056928993675, 449.1032589390062, 448.7362976436408, 448.0034222196051, 446.90672700028836, 445.81317328105627, 439.23718973470415, 427.4697708308015, 416.120539489083, 397.60861953709417, 373.24130965542224, 350.58030221982494, 329.6868265664866, 310.2384797300554, 292.1565734630967, 275.355786969154, 259.76199391119087, 245.32442985452056, 231.8157678406617, 219.26848337820343, 207.61083830807493, 196.77467664219068, 186.60179289534213, 177.1466888874953, 168.34368303672008, 160.1343675845609, 152.46801239436346, 147.32289125283194, 144.39916102045274, 141.56541448127507, 140.05421852435285, 139.80778193377714, 139.56199884450965, 139.39850650794696, 139.3168692565503, 139.23530461641008, 139.07239316989913, 138.82857058455616, 138.58540150052133, 137.122158414281, 134.49934562247532, 131.94947937848832, 127.76768065824467, 122.18323618582954, 116.96364632080012, 112.06465944151022, 107.46466632295736, 103.13491891844446, 99.07183051013317, 95.26645591420461, 91.68905031998108, 88.30911992355938, 85.1323230619472, 82.13872619814282, 79.31791040649863, 76.65324838796572, 74.13467440652556, 71.75962342585254, 69.51130274461542, 67.38250329305173, 65.93789705459032, 65.11322030877452, 64.30633268731697, 63.874508254022935, 63.80399196815736, 63.73363096919536, 63.686809907055995, 63.66342525713691, 63.64005786131821, 63.59337483198203, 63.52347969373072, 63.45373984238298, 63.03339738443199, 62.27531287297016, 61.53333446523436, 60.311204526078505, 58.66064086197375, 57.09330805842378, 55.6029958465434, 54.18792106393607, 52.842082410191225, 51.55484224749288, 50.33159821659902, 49.167065078078785, 48.05710877731379, 46.99393784832396, 45.98257228385839, 45.01919312985113, 44.10046277258174, 43.22018902123431, 42.37826525018646, 41.575421349642056, 40.80843421073195, 40.28459126896441, 39.983965936919425, 39.6891775552163, 39.53108785853901, 39.505236441575136, 39.47943328585521, 39.46225799384413, 39.45367839137924, 39.44510415127479, 39.427971758147216, 39.40231338615916, 39.376703275415025, 39.221417493282864, 38.940564679608464, 38.665021129212484, 38.210865293556346, 37.594668174663944, 37.00406684803803, 36.440749723590294, 35.902628001067455, 35.388199244305035, 34.896458519366114, 34.42659985304855, 33.978290620480486, 33.55137112260193, 33.14132103210165, 32.75066313081123, 32.377201652091635, 32.02182398135286, 31.683032169131728, 31.361227703702504, 31.055568559539136, 30.76643665301539, 30.569679968838436, 30.457110741818447, 30.347375756879607, 30.28878216077482, 30.279217693018076, 30.269676021567356, 30.263327571881323, 30.260157146422646, 30.25698925388686, 30.250661067583966, 30.241187785051288, 30.23173729882464, 30.174705774325673, 30.071666663309152, 29.971319984927664, 29.807079397394855, 29.58711874543803, 29.381486970780927, 29.189725028542295, 29.009430889961497, 28.841843815352103, 28.68783024292751, 28.545053558348993, 28.414891453750833, 28.295685636933573, 28.187494596592458, 28.091043837366886, 28.004718879811257, 27.930945679403465, 27.867344911236916, 27.813758400355564, 27.771398311981393, 27.740280725587777, 27.724793340982103, 27.71819166469959, 27.713477416547057, 27.711696587000343, 27.71145806010278, 27.7112349724516, 27.711094824709914, 27.711027324046807, 27.710961538855514, 27.71083590212468, 27.710662350471644, 27.710502506141143, 27.710212429664303, 27.70988607828255, 27.709698710545208]}, "39": {"0": [1149.0565714999525, 1154.6487332844624, 1165.8654442695508, 1182.7443985979185, 1205.3837138575284, 1234.2832711938681, 1269.375837244197, 1310.7603996576777, 1358.523994703035, 1413.7433970688683, 1476.6284070725883, 1547.9280803442334, 1627.2484791798654, 1715.4967079746484, 1814.0004791820168, 1923.0571795348542, 2045.0209672367316, 2178.2085355031522, 2327.318727795138, 2489.564267956547, 2666.9438385435974, 2854.2903395507656, 3048.8366563588665, 3239.8680819761566, 3418.4012365635654, 3579.869372866284, 3733.308234035939, 3871.5961097206914, 3983.170182877319, 4102.714568261785, 4197.691784975417, 4279.698281859947, 4348.630223465866, 4409.906289555682, 4463.569655222709, 4521.281758127069, 4565.024940804564, 4599.799911678476, 4626.635927858735, 4639.7779580166225, 4648.223850997395, 4653.241963036024, 4650.237440369713, 4645.394348548462, 4634.165809887687, 4606.432705771445, 4578.186194212279, 4534.6982766130695, 4490.256076372583, 4434.554815244708, 4373.650801410709, 4307.341094258967, 4226.544642466893, 4131.216991448542, 4029.1251220215418, 3920.3972392272135, 3794.026194974043, 3642.855226007659, 3482.749917073277, 3320.2831613450076, 3133.0452262903414, 2931.3514219596104, 2725.8218200582764, 2529.043630801309, 2342.0184870300027, 2171.749878888644, 2011.2850658069185, 1862.3643971045185, 1727.3527478534993, 1606.2881758946883, 1492.7812327814097, 1388.482661229193, 1292.79644039498, 1205.0688080120588, 1123.779478171962, 1048.497819632448, 978.5836541294341, 913.8866208131391, 854.1815088715766, 799.1045527308415, 747.9520874067013, 700.4354074603607, 656.1363201936432, 615.0795270238632, 576.98383369771, 541.5451797168612, 508.6098432245568, 478.06811410059044, 449.5644475970688, 423.00642770277886, 398.4170375347912, 375.51661784632347, 354.0829613773569, 334.1814518890058, 315.63294370325235, 298.300669482717, 282.1488047227155, 267.0541379388644, 252.96492954618017, 239.80439487500928, 227.52141537753027, 216.03971743180543, 205.31986731510676, 195.2659224644883, 185.8330144635224, 177.01059267280664, 168.77192014352332, 161.04008631721658, 153.79100477045444, 146.95767949377264, 140.55841010013648, 134.56255821907965, 128.92682173597876, 123.62762185274836, 118.6448160984344, 113.95543366428221, 109.52536115073703, 105.34891472245278, 101.41545385589423, 97.70736037768866, 94.2151506945361, 90.90984259090737, 87.78446861088263, 84.84110948496723, 82.04959277419388, 79.40341987462016, 76.89964365535612, 74.52812377590867, 72.27990882778244, 70.1434554993287, 68.11595752171428, 66.18766249811067, 64.35537959317804, 62.612657104269694, 60.95475958790268, 59.37518871105089, 57.87389287239944, 56.44146805802291, 55.07266884665257, 53.77080285197406, 52.524447997462865, 51.33558267543279, 50.19781616753787, 49.11022478603235, 48.070817148020055, 47.07315549021614, 46.12208836844961, 45.21272785101141, 44.341975857791844, 43.50706873062429, 42.706370487140255, 41.93885772642292, 41.2036402393594, 40.50007938119841, 39.8247493430434, 39.17842737669823, 38.558225513650044, 37.96479730428787, 37.3955688063319, 36.85115066204318, 36.32857226541856, 35.82782572521007, 35.34866013356181, 34.888325171013356, 34.447638549033634, 34.025357361581804, 33.6210186750094, 33.23447118164275, 32.86350891336787, 32.50794440692769, 32.16758144354785, 31.842929469879245, 31.532592121967102, 31.23683793623038, 30.95464412415704, 30.688041702892637, 30.432440036061227, 30.191365275867703, 29.962319640525557, 29.746501014649805, 29.542640797199, 29.351459933933157, 29.172275158405924, 29.00206106269706, 28.84366883087839, 28.697997643938677, 28.56237543441006, 28.437638059434597, 28.322295895193044, 28.216463333594334, 28.120596046117715, 28.035402195960238, 27.958441176504337, 27.89295835155417, 27.83537020097906, 27.787413445535304, 27.74873583763374, 27.72024118671247, 27.701392002795068, 27.691816316049188]}, "40": {"0": [1151.3857328612978, 1157.046463457901, 1168.2453242900506, 1185.3194787937264, 1208.211269776915, 1237.0558327026333, 1272.013412816, 1313.581581574148, 1361.5991140622957, 1417.1582192407047, 1479.911944296831, 1550.6877305613355, 1630.518052512156, 1719.2102164785933, 1819.7097979361988, 1931.8620085513546, 2053.9244008230453, 2187.0193510980653, 2339.98376695946, 2506.273628503685, 2688.4214770817634, 2877.1854103943183, 3082.3443472019676, 3269.4416451541088, 3462.187623569337, 3629.264728885348, 3778.4974448769785, 3914.698411857298, 4034.2132814693423, 4151.139693255948, 4243.181794074082, 4329.184485848469, 4403.291791603624, 4465.143037174161, 4532.511171714296, 4572.23051845879, 4609.704457747606, 4652.9133629087055, 4675.968460101929, 4688.33496846863, 4713.343986845437, 4718.99579434056, 4708.990891117025, 4693.9020785905, 4681.138900769624, 4655.0794901104855, 4623.7913037606195, 4584.782811578618, 4539.13323738553, 4493.38058706371, 4429.562939597356, 4354.26854282909, 4278.799278023753, 4188.798569767924, 4081.326082985169, 3962.9794773937774, 3831.2814987245647, 3699.0213641332784, 3543.1067008337154, 3355.7142013576085, 3161.8995842596373, 2961.4102760648366, 2756.9101920692956, 2554.670494213471, 2363.1086589604906, 2185.0274828105476, 2019.4129558120987, 1871.5786377153552, 1734.8353686251098, 1611.3550741996237, 1497.702533230476, 1392.207793195079, 1296.9817592304169, 1208.2026452999119, 1126.134173223731, 1050.656048213908, 980.8646150166215, 916.1544799265422, 856.3693834318109, 800.8455532231517, 749.4239687726243, 701.8875721547247, 657.6384843939774, 616.4406242759261, 578.2694862963712, 542.5620422122616, 509.6295174451967, 478.94870058377484, 450.41015212104827, 423.8820400101058, 399.1662652494401, 376.13168321259997, 354.74436698275207, 334.7917859786654, 316.17523048125315, 298.80758522826466, 282.6315125779672, 267.53599309252826, 253.3794630903235, 240.19245194153027, 227.90627459927373, 216.37032543173783, 205.6172126255941, 195.54494546535471, 186.10535847267943, 177.26846722840108, 168.99766083994905, 161.24667721544708, 153.9805868852458, 147.15194064175392, 140.75034155456675, 134.73161587283712, 129.07285300383822, 123.76817283442593, 118.77010977678756, 114.05360079022623, 109.62006391459825, 105.45043296837392, 101.51285514083277, 97.80769264066926, 94.30015522821017, 90.98734696561966, 87.86059963042688, 84.90803228217979, 82.11177968813394, 79.47392127712374, 76.95875284986724, 74.57814099043112, 72.32623379970546, 70.18406624821095, 68.15274454837026, 66.22604656559783, 64.3917478420063, 62.64920150344257, 60.99016907598023, 59.41058423617103, 57.90213653250343, 56.469105253171215, 55.098551775761976, 53.79213391288719, 52.54581696629452, 51.35490347274044, 50.217413805973145, 49.13068998750715, 48.09399599460186, 47.096333853818834, 46.14099640303743, 45.22943379783245, 44.35497486620542, 43.51861910453888, 42.719591524930905, 41.95270345679188, 41.2174479479262, 40.511309961897055, 39.83582566549179, 39.190083669445315, 38.568833053737265, 37.974687794148124, 37.405314746963796, 36.860413607656895, 36.337315101762904, 35.83690321854934, 35.356635691089544, 34.896128874155636, 34.45595089469544, 34.032551606763036, 33.627888509937414, 33.239887458960666, 32.86953736036619, 32.5134714047807, 32.174183860844074, 31.84887858705539, 31.53847159328907, 31.24306303946005, 30.961154352366986, 30.69314777369067, 30.438623859808526, 30.19781243216693, 29.96910692019409, 29.752920474112067, 29.548094608981977, 29.356702731997224, 29.17738435565559, 29.00770725239282, 28.85033665541224, 28.703884129151525, 28.56749985327104, 28.442053642070977, 28.32667272410231, 28.220264984585814, 28.12483940390226, 28.03893457262819, 27.963190085978205, 27.897272990809203, 27.839284197504792, 27.79174272361117, 27.753055827372922, 27.724442760414785, 27.705287724315045, 27.696029884361725]}, "41": {"0": [1130.237118956527, 1135.676500586562, 1146.5915609790925, 1163.2481799048242, 1185.6016192577226, 1213.583045692346, 1247.38783449521, 1287.358625515737, 1334.2025562300325, 1387.6572977466344, 1448.2543112709334, 1516.0564411158373, 1591.8483580669922, 1676.184452271601, 1769.789123538064, 1873.0473665022134, 1985.6954643206627, 2108.9840474361267, 2244.9206232590122, 2391.7650255498847, 2543.062892676481, 2700.9422299022713, 2860.1800527429427, 3021.2002178987154, 3180.495068387297, 3325.797184977602, 3464.242899939132, 3584.215756962342, 3692.399147601482, 3788.8139942385324, 3884.6535805008484, 3967.2226232478693, 4035.374217913982, 4099.811343077131, 4154.955362877925, 4201.5201821371675, 4239.19220700062, 4266.001823893129, 4286.63892186197, 4310.091693292598, 4329.328058126264, 4327.065734561761, 4326.146782335815, 4318.772729879565, 4300.4072299724, 4279.447125231057, 4254.724480548473, 4215.1928684887525, 4174.904024383476, 4128.235451037723, 4067.3370339071494, 3993.428308375264, 3916.5778022843188, 3825.6447680027845, 3727.874040553596, 3622.7550327691906, 3504.557163551621, 3373.7217006104815, 3227.1748376084506, 3075.5322740165375, 2916.6689113533325, 2749.6358266245556, 2573.876207213731, 2404.8768351229596, 2243.8787068329448, 2091.5908350519007, 1944.910068743077, 1810.2341155447489, 1683.1257818052788, 1565.6022757725007, 1458.1107578395863, 1358.3820568345093, 1266.4900897208843, 1180.9959678078067, 1101.5095444325334, 1028.622882112878, 960.8324649895626, 898.03109971952, 839.9431922805812, 785.6301946902109, 735.2878332794636, 688.7021134760283, 645.4207033528297, 605.2649153100056, 567.8642983073938, 533.1659494944524, 500.91857012058404, 470.79802205636236, 442.96900353793245, 416.9402926950114, 392.6892498981955, 370.1454325219411, 349.28590960591833, 329.71809482710813, 311.3644671901533, 294.4151173551196, 278.54398242515816, 263.7688395973933, 249.93586641099603, 236.9323317549133, 224.89641423364796, 213.60372352095027, 202.97530699410868, 193.08609660714268, 183.84810445622566, 175.1771627827199, 167.08164319339696, 159.42786293413462, 152.28547102592708, 145.58202087714832, 139.2960299567677, 133.39716549720922, 127.82282492423974, 122.59203311673073, 117.65493201811451, 113.01913038764349, 108.66247596947228, 104.55145918030497, 100.68405928407486, 97.03079792410455, 93.5760308924699, 90.30764109681003, 87.2208222197701, 84.3115820487284, 81.54781727215494, 78.93288210215759, 76.45659619159603, 74.11369525812273, 71.89401328854555, 69.77342692210487, 67.7672017493685, 65.86646917614183, 64.05376184972756, 62.33060952654527, 60.69118921363071, 59.12380426121117, 57.63265416765067, 56.21482345953299, 54.86170719210109, 53.56610879448975, 52.33337153346472, 51.153992693849546, 50.025910942441016, 48.94988959845761, 47.91670910943092, 46.92689708702022, 45.987124338611466, 45.08436478396633, 44.219248384389836, 43.3891301363463, 42.59410778416892, 41.83413125910151, 41.103100019845286, 40.40296099281752, 39.73218911818796, 39.09109844622298, 38.475695431641086, 37.88585203655777, 37.31858354817449, 36.77634056463017, 36.2575316630564, 35.76122002502314, 35.28424339319236, 34.82519699797431, 34.387644709022744, 33.96806151595482, 33.566169394506744, 33.178410632027756, 32.807682143519315, 32.45542702008581, 32.1184573376169, 31.79532225986982, 31.486019859774636, 31.192574046447728, 30.91205339807216, 30.645034120621556, 30.391870014528784, 30.151902211195264, 29.92524947895939, 29.710051214861004, 29.505423824963, 29.314170151356677, 29.135895986518232, 28.968146187062803, 28.811395753528632, 28.665284211872613, 28.530398890152256, 28.404210389662627, 28.28682658297587, 28.181530326350178, 28.088738816027362, 28.00109987479904, 27.92473032265074, 27.85793787536845, 27.803239297204623, 27.756630114549694, 27.71745714977289, 27.68873207523502, 27.67008921509223, 27.66109351710165]}, "42": {"0": [1137.9482034710086, 1143.4811166451018, 1154.467273627047, 1171.0030773121807, 1193.533336774081, 1221.9513891440251, 1256.5079815748395, 1297.106695327052, 1344.4204877743618, 1398.4783370883301, 1459.639931010525, 1528.5533308190209, 1605.8075874566919, 1691.701775920147, 1788.638740515235, 1892.777835145342, 2008.1827184507958, 2137.7902211031155, 2278.392470841031, 2430.4675022768147, 2588.4180469612884, 2755.4917607428065, 2930.034083212661, 3096.144489936264, 3259.803681694149, 3419.3599550025187, 3559.2254592107865, 3690.7183057578372, 3797.875142388899, 3905.846103103614, 3997.7255581065497, 4082.51358376945, 4150.399405611773, 4217.655036085213, 4261.891864592099, 4313.592405394083, 4355.518485289553, 4387.1110690624355, 4410.172276559944, 4427.1730202862345, 4440.988016859927, 4451.838853899434, 4445.4999732658625, 4443.308036003479, 4428.828478726124, 4398.337168738275, 4370.915720484951, 4328.601895952073, 4287.328577944717, 4237.605909855464, 4166.594019437748, 4096.998947375114, 4021.449287395995, 3928.352559178811, 3831.03227200744, 3727.7375899381304, 3598.2263911649125, 3458.4745321852424, 3312.9962451388924, 3162.1797084358645, 2989.1081107166538, 2814.674807425188, 2633.9324062191895, 2450.874640783538, 2285.2387737622616, 2122.3149831755186, 1969.6848498402137, 1827.8862297811527, 1699.7740043755969, 1582.339908020295, 1472.435991387507, 1370.1003855525219, 1276.9161605462068, 1190.4197746677555, 1110.68577839149, 1036.8957104202686, 968.1776218506317, 904.6222299748695, 845.5766958572975, 790.8607720852079, 740.3712440581814, 693.3426836568033, 649.7300724072747, 609.1368700541693, 571.4408314446849, 536.5136622230272, 503.9356950192505, 473.69293447633515, 445.54058619279385, 419.4476002141676, 395.0033429478425, 372.33858308058143, 351.1868718100752, 331.40771693940957, 313.05340165222606, 295.95800888600445, 279.92544402856174, 265.0251869459753, 251.10833722901882, 238.04645031644532, 225.91587492455994, 214.57577803407167, 203.90566882575033, 193.9249327943063, 184.62173914004217, 175.8900138677929, 167.7132702072294, 160.0412908013856, 152.87230242166697, 146.1224174582772, 139.79556474688818, 133.8531239958282, 128.26110019445517, 123.00511818961981, 118.05028958679391, 113.39375472994801, 109.00857965877397, 104.86639202339524, 100.95750563552497, 97.29217522656812, 93.82561565633935, 90.54667849808388, 87.44514725856422, 84.52073294612319, 81.74346026330626, 79.11824321222615, 76.63834282520617, 74.28765283930792, 72.05232462113939, 69.93148197178532, 67.91350262766039, 65.99794384954842, 64.18495010830998, 62.454569795703165, 60.80374161433494, 59.23437491380896, 57.739576154529196, 56.316584248660625, 54.953206071764924, 53.65538445699573, 52.417908482634346, 51.2365185567292, 50.10481672558262, 49.02108288133917, 47.984824705016585, 46.995888865103844, 46.04725942909226, 45.14021357162966, 44.269458576210816, 43.435189418647525, 42.63957288497731, 41.876333135008785, 41.14294272997195, 40.441055507029034, 39.769780093693036, 39.12589850472089, 38.50840938790302, 37.917967773594846, 37.351921302597724, 36.80830851775113, 36.28716902279361, 35.78708139007182, 35.3089085813558, 34.85221911212099, 34.41350480579035, 33.992531272868185, 33.590648310037295, 33.20242418979159, 32.83329849465778, 32.479149101963024, 32.14022795791645, 31.816787282399986, 31.508066576511084, 31.211771113527437, 30.929076882878498, 30.660291666644454, 30.40725627773954, 30.167186710715974, 29.93867846952721, 29.72373240624269, 29.519862500928447, 29.328939520325566, 29.14957324906618, 28.98165153936092, 28.824787074518568, 28.677625138151754, 28.54303988956461, 28.41701845187649, 28.299589200725954, 28.194416785641256, 28.100501043312864, 28.015002859278813, 27.939253444100846, 27.87277199502263, 27.81438859498384, 27.76505822033347, 27.72796962722115, 27.700010363811103, 27.682070080869057, 27.67263620238102]}, "43": {"0": [1147.6645831481237, 1153.277960511545, 1164.4172067636634, 1181.2438061189741, 1204.0814459883657, 1232.9810498190434, 1267.8373448925233, 1308.9043726839077, 1356.9787682105757, 1411.973121880485, 1474.4048845188154, 1544.6628186358569, 1623.6961109264566, 1712.0982699357799, 1811.9027044057023, 1919.864633113799, 2039.9302242201475, 2174.5233074076755, 2320.0128622728357, 2483.8184461038704, 2656.0291428982027, 2839.0394994276253, 3033.83913657415, 3219.2596761996388, 3397.6657933168826, 3566.2079779374276, 3715.5945839951833, 3848.2779469501243, 3961.7114139848245, 4077.377898585072, 4170.884963958065, 4258.006399543024, 4332.017652489783, 4395.771168941669, 4442.719916530978, 4492.9300129626745, 4535.04176063696, 4566.185007865733, 4586.647617098351, 4609.4066241433475, 4619.094217734232, 4631.41943423637, 4628.891443733376, 4622.362135822238, 4613.032704779162, 4580.197267900655, 4543.63248317019, 4508.534532566709, 4462.199778087384, 4412.4135119435605, 4346.505920020729, 4268.811665977487, 4192.824475741539, 4098.776330304566, 4003.9826416150186, 3894.505544033537, 3759.211057352404, 3619.8744810898606, 3459.5775438661567, 3296.9392039586455, 3107.685710780952, 2916.8137865258773, 2717.5414172014503, 2521.9269291090736, 2339.1579485688576, 2164.6473688763904, 2005.778547079174, 1857.7963909479124, 1724.5680188704716, 1603.112813166796, 1490.719369720963, 1386.3684945137254, 1290.930551998203, 1202.8843145459598, 1121.858641956308, 1047.1379007742876, 977.301784958442, 912.9342707964773, 853.2468043984546, 797.9938435826541, 746.9095893237279, 699.2725311127356, 655.1806539922155, 614.316263341865, 576.1799150097829, 540.8389440491227, 507.9554832155442, 477.4487760919186, 448.97404900390023, 422.6148880077198, 397.9788477447425, 375.0767124293668, 353.7000713178405, 333.78242034113975, 315.2687641257529, 297.97537287460153, 281.8022380529707, 266.74319179346594, 252.7408547672355, 239.56030808413217, 227.30370269670584, 215.86087862795443, 205.12010860577874, 195.06526489203824, 185.66311386130022, 176.85058712445002, 168.6001798528755, 160.88402551591255, 153.6475183538453, 146.8454557196215, 140.4660518949495, 134.47639004118378, 128.84269023386787, 123.55076509260809, 118.5595692380175, 113.87128383690434, 109.45844854159463, 105.28416569423173, 101.34371794262128, 97.6524211666499, 94.16593697527486, 90.86205448437846, 87.73882879956284, 84.79457130456139, 82.00202344486833, 79.36158788439413, 76.86474128632264, 74.4978166339231, 72.25050865536525, 70.11640886214951, 68.09371247992705, 66.16443861196808, 64.33881131530501, 62.59905344746795, 60.94360940532268, 59.36642529731228, 57.86291837313857, 56.4317006598611, 55.06433619471203, 53.7588289420724, 52.51454023370585, 51.327561676370074, 50.19109011798362, 49.10433659860602, 48.06395464023066, 47.06983005431504, 46.11730392984176, 45.20760893733569, 44.33365573278547, 43.496346926527885, 42.697502728603006, 41.932086740100914, 41.1965673984293, 40.491743487376716, 39.81743569039882, 39.171818869436585, 38.551852075724995, 37.95903571558673, 37.39096822242364, 36.845916380144594, 36.324102688339444, 35.8232906661304, 35.34389362047225, 34.88501548746174, 34.44541356332643, 34.02271433683694, 33.619164340249206, 33.23075465413092, 32.86122839168224, 32.50600254318339, 32.16663103017852, 31.84219400834163, 31.532155310540578, 31.236191851824056, 30.952586125598284, 30.683275654596684, 30.42958636026487, 30.190193862617036, 29.96043564345646, 29.744185900496884, 29.53992167874272, 29.348536376497393, 29.169114160305472, 29.000295055960855, 28.843079554067753, 28.696081103915333, 28.5605022300226, 28.434725719392368, 28.317316646694113, 28.212589511488737, 28.118146400615537, 28.032485917470737, 27.95607971077662, 27.88995816552275, 27.831183467713007, 27.781818930751353, 27.744764651946017, 27.717402023765462, 27.69863296057151, 27.689010943914866]}, "44": {"0": [1159.3523315623231, 1165.0383803675718, 1176.4505796133099, 1193.664138386196, 1216.799092094661, 1245.9478914163396, 1281.277445014603, 1322.9459922698597, 1372.0660124259211, 1428.5248272220288, 1492.359786869053, 1564.5186901299235, 1645.6485956156062, 1736.6516607450033, 1838.97314732923, 1952.1349948274485, 2080.753519285733, 2221.910959415264, 2379.1167402088845, 2556.2208938321965, 2752.7730900655624, 2972.435636731499, 3189.371007460669, 3412.961598202932, 3611.101744195796, 3793.5488443316385, 3956.1781149591766, 4099.286747320843, 4224.342905223569, 4332.428081348368, 4435.900955487057, 4527.721737272096, 4601.940929395735, 4675.013643940805, 4719.118989299882, 4768.921029672873, 4809.8371260513295, 4841.479537353502, 4867.910589525381, 4892.90647805699, 4903.4388016172625, 4906.682577953494, 4901.498363992306, 4899.686615297632, 4880.145010776553, 4850.817680241735, 4826.177990306342, 4783.378977018344, 4738.797413407194, 4683.1558456266985, 4623.378260179431, 4547.798378080029, 4459.009671821185, 4368.779472994957, 4266.943563840311, 4150.23785732362, 4018.9660578611333, 3865.2008867082122, 3693.749726786484, 3506.3744675374037, 3295.7658692029604, 3068.406737194893, 2842.575311769037, 2621.31174533571, 2405.7409778980846, 2217.937781779457, 2052.271169536033, 1898.1149906896217, 1756.3720691320277, 1628.7872334105386, 1512.780856751214, 1406.6318604990558, 1308.4809759565708, 1218.6013341944074, 1135.3107668565494, 1059.1044179542343, 988.3046649041545, 922.997004556679, 862.4991462429505, 806.6117893432811, 754.8701927574408, 706.5746261220613, 661.7334225920644, 620.4480624005621, 581.918146304653, 546.0010788655773, 512.8040784175956, 482.0015234727244, 453.1516974263805, 426.4903819288379, 401.56831001775527, 378.3326687346886, 356.68007857782635, 336.6115108463599, 317.91421745049576, 300.39101471052385, 284.0236254211336, 268.82117276903085, 254.65072844735565, 241.35868536091834, 228.97679093139843, 217.40491190070566, 206.56179628040772, 196.43979376770702, 186.91761877277347, 178.00888956023746, 169.66140826481563, 161.8962009072589, 154.5845942538229, 147.70483525158923, 141.2742246193258, 135.2346121111253, 129.5376453431465, 124.19092474875075, 119.17048697836597, 114.43690921454613, 109.98917067427293, 105.78722482681475, 101.8183988510168, 98.08395093412965, 94.57070511751635, 91.24122542350001, 88.09871696841768, 85.12433630064663, 82.31205486886951, 79.65502235781777, 77.13477989073976, 74.7499637982807, 72.4860233160952, 70.34118713251722, 68.30547470397764, 66.36496321413077, 64.52236481749118, 62.77128733289243, 61.10604358533456, 59.52131556945533, 58.006791118024594, 56.567772571391046, 55.19391019106685, 53.88256812007486, 52.63080241849648, 51.43588858888232, 50.29339345297413, 49.20120846489177, 48.15900174783956, 47.1592404779923, 46.20104775824636, 45.28697550537232, 44.410453085908145, 43.57037880453743, 42.767127918651695, 41.997364025015266, 41.25991972321167, 40.55248129969923, 39.87413269334336, 39.22636148310345, 38.603926346120424, 38.00857717671724, 37.43805424666596, 36.891402183469275, 36.367974144520254, 35.86592132611428, 35.384334096505114, 34.92340682980518, 34.48221999462532, 34.058500428639036, 33.65250441816954, 33.26507336670104, 32.89355127661552, 32.53774750198965, 32.197503900001095, 31.87213756788919, 31.560419986446494, 31.264460107846606, 30.981649844603954, 30.71127146885207, 30.4571079489554, 30.21563813047289, 29.986086258648818, 29.76901481040102, 29.56389287732534, 29.371995599027123, 29.191469965099525, 29.022420574167022, 28.864336253795823, 28.71790788302944, 28.5813924328796, 28.45516838506324, 28.339105099433187, 28.23347200859638, 28.138494219749646, 28.05215565918401, 27.97562113196559, 27.908835047654172, 27.85107857824056, 27.803445392919, 27.765253610934785, 27.737420942973745, 27.71836428858807, 27.70869501807975]}, "45": {"0": [1160.2540287580805, 1165.9680476699898, 1177.4133892114482, 1194.6924619266913, 1217.713662033246, 1246.8859329505676, 1282.2627800685711, 1324.0546312009883, 1373.2895981565218, 1429.8626977596825, 1493.8741856429199, 1566.1093239070424, 1647.2646868860527, 1738.5928551390134, 1840.772798566541, 1954.0221597922928, 2083.5472072500943, 2226.719615371447, 2385.224670669601, 2563.6149940388, 2760.5908126440113, 2983.3757787789777, 3208.3509056155053, 3429.3475963963438, 3631.652030069697, 3817.6302796980167, 3978.604625664047, 4125.461746198013, 4253.528286892089, 4363.020597161473, 4455.924034112855, 4539.368701783339, 4622.159681095924, 4696.395099267238, 4747.67992749415, 4797.900359992924, 4836.968506991103, 4872.2884210769935, 4900.643862591235, 4919.115926222804, 4928.046027989486, 4930.901480918411, 4924.297849455125, 4919.70940114826, 4900.80949897691, 4873.273525290633, 4852.746759144083, 4805.560216418026, 4762.234302173837, 4709.996128361924, 4649.059753338925, 4564.860031496123, 4495.138666161266, 4391.883002651884, 4291.215353159739, 4177.332596215177, 4041.4901361394104, 3885.021596711617, 3727.3447164172603, 3524.987452626328, 3316.514503715578, 3082.958324839793, 2851.546460062939, 2625.028193733847, 2409.6484221823935, 2221.069421341227, 2054.7345824940644, 1900.5875051821981, 1759.4994252347099, 1631.1070863138555, 1514.5424459416365, 1408.5274338570857, 1310.084173974018, 1219.918442609826, 1136.3565173652103, 1059.901951560792, 989.1183386918697, 923.8597851811151, 863.2227363825538, 807.3326087888314, 755.4516812188735, 707.175545401339, 662.2771221384512, 620.9002134766888, 582.3140558108033, 546.4134250838308, 513.1960774890948, 482.36927324397277, 453.4668062240881, 426.7839672937228, 401.85646070284037, 378.552046638152, 356.9004957283438, 336.83168652626426, 318.1050481447329, 300.57223613027986, 284.20128706166315, 268.9828573138866, 254.7903059176247, 241.49482038391056, 229.1106951827531, 217.52005532476448, 206.66396557940809, 196.53617947897496, 187.01749469798517, 178.10342445318912, 169.74987350766824, 161.97894249955255, 154.66445300167652, 147.77244935580185, 141.33618226397, 135.29583705577545, 129.58737726660303, 124.24116929477505, 119.22245099533836, 114.47845689003486, 110.02507894547479, 105.82553890779435, 101.85984040776756, 98.11678624973477, 94.60187825660276, 91.2675332418713, 88.1271794153335, 85.15076131464164, 82.33611921048288, 79.67897164024774, 77.15410908140929, 74.76980879617429, 72.50365036561003, 70.35846202649904, 68.32225808930335, 66.38052302043978, 64.53613932237072, 62.783470242879865, 61.117509670412886, 59.531666884737255, 58.0165280343223, 56.577384702308535, 55.20376733724382, 53.89150401226467, 52.64001304449482, 51.444088177547506, 50.3004040392349, 49.208439460400164, 48.165757718308896, 47.16494692476112, 46.20796388581803, 45.29287998301615, 44.41552138663483, 43.57658397766333, 42.77240550307938, 42.00211920251377, 41.26431119554842, 40.55683998801254, 39.87818087349287, 39.23030665556176, 38.60813806483604, 38.01245052862235, 37.44185320141061, 36.894903107602154, 36.37128136034716, 35.869032707296356, 35.38684630765472, 34.92600505752297, 34.484816329298276, 34.06115201004651, 33.65533671373778, 33.267566234247184, 32.895959274012334, 32.540247419739615, 32.19949675961259, 31.873679516846526, 31.562368946225327, 31.266480884687955, 30.9835300126811, 30.713547778667966, 30.45902735181105, 30.217287190321596, 29.987893383518955, 29.7708550115997, 29.565640553821694, 29.374342409529408, 29.192998334417492, 29.024050712424916, 28.865910450372212, 28.719622419179707, 28.5828644086952, 28.456743633030516, 28.340868649368836, 28.235240105201296, 28.140130716294383, 28.053709562759316, 27.97707822929549, 27.910219305545382, 27.852783121456564, 27.806342959357277, 27.76760359220994, 27.738989176812005, 27.71996194070391, 27.710375598316542]}, "46": {"0": [1172.5694509342995, 1172.5703292311089, 1172.5722467374371, 1172.5791993786506, 1172.5974224118638, 1172.624998330749, 1172.9067781779681, 1174.0216147292954, 1175.920697131796, 1180.0133778747672, 1187.8011298672457, 1198.5156735360595, 1212.0482402335338, 1228.3619484664853, 1247.5944599122736, 1270.0140102242456, 1295.4411359088183, 1324.0249919150529, 1356.0768824221207, 1391.9751074729588, 1431.4144481423207, 1474.45785824287, 1521.202066174954, 1571.8363539403138, 1627.5933959946922, 1687.5883756280223, 1752.9475345430844, 1807.4918092370278, 1847.115474376927, 1888.2510394788121, 1911.7688556092535, 1916.4943218590545, 1921.2410773087108, 1924.417408275068, 1926.0091219582223, 1927.6032011080276, 1930.7984558075898, 1935.6090788568117, 1940.4409911058897, 1965.1452180272233, 2011.1251054940276, 2058.9465499449243, 2133.297066220973, 2240.727993827056, 2357.4921162602573, 2484.454351412459, 2629.909144072265, 2791.6868389008087, 2963.5702712995785, 3170.1364812758798, 3363.88687851724, 3572.660095981433, 3771.755801665198, 3958.8402665836416, 4111.639192499418, 4261.053938941681, 4387.719574947119, 4497.435505613336, 4610.708229404723, 4700.326532028735, 4765.6735193313525, 4808.148726648608, 4852.89753930842, 4868.488734035683, 4873.739519453007, 4878.959710090026, 4882.422840081201, 4884.1493059467375, 4885.803831937577, 4888.553588413912, 4892.689783903379, 4896.839852322812, 4917.990710150276, 4956.299125037818, 4992.20009857066, 5041.150490031855, 5083.370188492576, 5134.160428239151, 5175.428711764361, 5220.070432200914, 5272.350337925656, 5300.488781928891, 5317.969573865009, 5348.707691343964, 5374.198083879655, 5397.306604835384, 5406.770436048351, 5418.488103148965, 5424.253710323623, 5416.153285806939, 5427.61161567616, 5423.684912749045, 5425.234797392901, 5416.945582244817, 5409.4629286790005, 5403.526588874661, 5399.658497401368, 5398.916966336141, 5397.107441249418, 5395.952736729842, 5395.390878131528, 5394.839348640861, 5393.767276982471, 5392.236637802245, 5390.7989605908515, 5379.536351365489, 5380.90059628709, 5367.028841217139, 5347.162532396321, 5325.5351332315895, 5288.074690278581, 5253.2954354982985, 5214.639475423736, 5168.19585574938, 5126.034340506691, 5070.1222679785205, 5022.488467403159, 4962.886611985468, 4894.381010247634, 4817.392727667979, 4746.16839160824, 4652.702602381355, 4550.211799415382, 4448.3152283342515, 4327.487757957719, 4200.32336935117, 4098.9736668420555, 4021.94716610502, 3935.9375029453345, 3884.959230435291, 3874.67959211877, 3864.9778002097087, 3858.7051909350116, 3855.562566021295, 3852.4157275899984, 3846.1094101746626, 3836.618332669812, 3827.089333506741, 3781.678836393933, 3682.4321846457906, 3570.156151054487, 3409.698479834876, 3199.452685735777, 2984.2240294768853, 2785.0542401094453, 2603.3270947136475, 2439.450391935727, 2295.0768404587716, 2163.8398093261208, 2041.2921688465008, 1929.9086870538792, 1825.7030399205053, 1729.3006463203571, 1639.4924589083203, 1555.5875899056998, 1477.7546321889815, 1403.7872926242642, 1334.8668079799386, 1269.859417798507, 1222.5280126261168, 1191.1793565857904, 1160.816306371862, 1144.376908790317, 1141.1497049046013, 1137.9323890821563, 1135.793005235677, 1134.7249613229828, 1133.6580160839853, 1131.5274216270802, 1128.3397699944492, 1125.162006425089, 1109.2793265076932, 1081.2972298017446, 1054.2076798233177, 1016.3489679228559, 969.0933910156662, 924.1700193822473, 881.5346341890998, 841.2622960657783, 803.0181103431853, 766.7684845910757, 732.3656528781366, 699.7065564862304, 668.496787497479, 639.1614430271154, 611.2881879703282, 584.6282977626267, 559.3546210988911, 535.3461681850802, 512.6101074020792, 490.9822125788717, 470.31353612014976, 455.24312161503474, 445.23825271350216, 435.5253617534468, 430.2478939642141, 429.209914978033, 428.1745767701727, 427.48581839733305, 427.1418793406332, 426.79823370374663, 426.1118226894146, 425.0844068165169, 424.05963172193987, 418.9293785304591, 409.8583756634866, 401.0195524202924, 388.50808825447695, 372.81889524548586, 357.9108122552887, 343.7991209144699, 330.3325483921997, 317.48301756309604, 305.24543275535467, 293.56992760101974, 282.4321895607391, 271.85327954376913, 261.7748723019739, 252.14647929044648, 242.94209633865188, 234.1484964272586, 225.80881555469307, 217.8403164931936, 210.23174442977836, 202.97910250443041, 197.6655171490418, 194.10680759222166, 190.6197931263686, 188.72033746320997, 188.34706061585416, 187.97424116367372, 187.72588307920998, 187.6018840931542, 187.47800514454914, 187.23060735969148, 186.86013030243208, 186.49020109445473, 184.64013866782688, 181.37104234735742, 178.19674086299398, 173.71806183875708, 168.08206589148512, 162.71660218606715, 157.5611008773469, 152.61133872139862, 147.86993280709086, 143.35329805988184, 139.0323800687046, 134.8921430744606, 130.9120833936894, 127.10473345588267, 123.47236718146503, 119.98484217331952, 116.63088835376666, 113.41791272771192, 110.34063350357218, 107.39149503968731, 104.55323841477804, 102.46508509275148, 101.0653264562108, 99.69436408933771, 98.94705490369566, 98.80011739826381, 98.65356846014092, 98.5560850387862, 98.50750722776068, 98.4589651874141, 98.36198525953728, 98.21677574976269, 98.07187869843696, 97.34556237432885, 96.05696029711089, 94.79418203790489, 93.00162443449922, 90.73171215825732, 88.55525280934845, 86.4575470762317, 84.43765055465745, 82.49687121226381, 80.63046441764263, 78.82963375577216, 77.09507605692166, 75.42879952796655, 73.82013882280296, 72.26832059742716, 70.7760617938019, 69.33738628411403, 67.94434513257109, 66.60108585749273, 65.3041838682899, 64.05194490605058, 63.12687937378078, 62.50410671279591, 61.892586330464205, 61.558792678051546, 61.493046476520185, 61.42741807462876, 61.383731250945566, 61.36190747237727, 61.34009678265786, 61.2965146697657, 61.231239666794075, 61.16608246346236, 60.839126747870246, 60.25758602868265, 59.68560882487295, 58.871806420532046, 57.83510684424838, 56.83489867481005, 55.86644906691684, 54.92898259221367, 54.021114748759814, 53.14245781390108, 52.29131368838439, 51.46563309162945, 50.666146011714105, 49.891731060697765, 49.14169705652737, 48.415720784894596, 47.70878607851347, 47.02408930207448, 46.36046117051161, 45.71661257129388, 45.09217407601246, 44.6283010516772, 44.31551102430453, 44.00799743796414, 43.839157178895405, 43.805855927394305, 43.77260821725967, 43.75047282237349, 43.73941404849146, 43.72836122365016, 43.7062734210897, 43.67318633505437, 43.640152790385486, 43.47428852312863, 43.17894668375472, 42.8882427336778, 42.474315754351025, 41.94521783943514, 41.43209810901202, 40.933742713759784, 40.449285031873494, 39.97910821805794, 39.523755824368514, 39.08131532914659, 38.65181767133558, 38.234925356717824, 37.830425957838266, 37.437645841319586, 37.055996753088216, 36.68575930302205, 36.32659272112861, 35.97765921540071, 35.638881115614744, 35.309408701095194, 35.06513295499829, 34.90049558233854, 34.73836010940463, 34.649380909800605, 34.63183706883743, 34.61429541664801, 34.602601395533405, 34.596759847978845, 34.59092194242611, 34.579257057326075, 34.56178704468968, 34.54434981006968, 34.456869710395566, 34.301352108587885, 34.148299196476444, 33.929920874256666, 33.65109218658745, 33.38078750363404, 33.118110965193544, 32.86355102389823, 32.61644941839736, 32.37675381575781, 32.14455530375079, 31.919088498821623, 31.700540445481526, 31.489574278006707, 31.285793847814443, 31.0880888350364, 30.897151433511535, 30.71278122898051, 30.53490844553046, 30.363669714797396, 30.198603967825186, 30.076845743275268, 29.99517463568341, 29.91514748775747, 29.87144025691914, 29.862837173576157, 29.85425388694517, 29.848542694031178, 29.845690397026186, 29.84284029965586, 29.837146703819204, 29.82862280732422, 29.82011870754123, 29.777507570153354, 29.70161607562061, 29.627565972977123, 29.52270159161001, 29.390860692164917, 29.264245843642286, 29.143930727306582, 29.028523047230504, 28.918441326231743, 28.813792013441432, 28.714447338336935, 28.619810016649488, 28.53016899619068, 28.445666817098104, 28.366252159344565, 28.291745438827164, 28.221791449498866, 28.156488262974943, 28.09595652865776, 28.040229627055464, 27.98878990814583, 27.9528816920747, 27.930007343568757, 27.908331285423362, 27.896671455828546, 27.894380230139628, 27.892110273405645, 27.890608785002406, 27.889861585626605, 27.889116749468034, 27.88763416680251, 27.885428016933364, 27.883243136019157, 27.87254364564471, 27.85463195888078, 27.837602608097903, 27.815002942769425, 27.789362466488672, 27.768379783640682, 27.752016983927035, 27.74022938465877, 27.733053088609587, 27.730931694941532, 27.730591932326835, 27.73041826587981]}, "47": {"0": [1167.687513290698, 1173.5213933772493, 1185.0484703864763, 1202.4633006796576, 1225.6612786656135, 1255.014902636745, 1290.8857355492325, 1333.2484821566686, 1382.9151908410986, 1440.3128948747624, 1504.9836806190115, 1578.0394529895093, 1660.4708841819, 1753.331490656077, 1858.486924859229, 1976.1583768108078, 2108.5885345525553, 2259.7433360870136, 2429.1086751992707, 2629.404843336196, 2844.9647685483237, 3089.606872959249, 3348.8381807789547, 3601.04564063777, 3827.1963496385447, 4031.0173273444716, 4212.667459612668, 4354.2788255007035, 4482.576334503739, 4602.598364068185, 4705.6127314004325, 4787.537380360876, 4862.872173115253, 4923.607981649283, 4993.463668846505, 5042.597517777294, 5085.81803730325, 5116.353054364662, 5138.741519676994, 5160.846976310577, 5163.415031739726, 5174.550083391242, 5180.27008493577, 5176.4512222647245, 5150.965161862487, 5125.818456969504, 5095.4953591089525, 5058.115785882854, 5007.372681074943, 4942.981755436619, 4888.553845325673, 4814.808572270174, 4736.837163638284, 4631.926358164245, 4532.190311996397, 4403.328312788427, 4259.171817668965, 4112.687155435379, 3927.811069646979, 3723.1552355537124, 3485.8563328356854, 3227.2575499902905, 2951.8287120769423, 2696.445552977842, 2465.1424163746215, 2262.0539558690766, 2085.2673918168875, 1924.0623267681315, 1779.4274724851502, 1648.1679480473356, 1528.8757134585678, 1419.8341313456478, 1320.6575387989628, 1229.5644181057908, 1145.0758111396635, 1067.6384051930356, 996.2010349844826, 930.4670732607898, 869.1381625240708, 812.8187985647479, 760.281466157069, 711.7636573738191, 666.5647628582807, 624.7566585573788, 585.8248016462337, 549.773540618488, 516.2497043142604, 485.16709706830784, 456.0408097856489, 429.1553990667593, 404.10552374292763, 380.66182714808906, 358.81365306393656, 338.60372419697933, 319.6992819972934, 302.1091731241608, 285.67717610888303, 270.3230945258793, 256.0289526309311, 242.6375955896619, 230.13858139643872, 218.4790940070618, 207.57380188198633, 197.38679756202382, 187.80596989187208, 178.8264831714163, 170.45018800377872, 162.62927974205738, 155.26620675531566, 148.33121760108548, 141.8486860700283, 135.7694139979605, 130.03027082449356, 124.65327511471013, 119.6084346266585, 114.83158212188373, 110.35392753322182, 106.13346977989016, 102.15312732994302, 98.39172107690777, 94.85553892557796, 91.50506709241145, 88.35143200985162, 85.36226650309415, 82.53639911076756, 79.86531467047506, 77.327114181886, 74.9327468359516, 72.65399043834772, 70.49968424633452, 68.45272168380242, 66.50493107732261, 64.65429956120525, 62.89311884344165, 61.22143478911956, 59.628570364463016, 58.10991087857278, 56.66421312811535, 55.28597504470503, 53.96936620628172, 52.71420480503201, 51.51355342010828, 50.365457461802286, 49.270372527146066, 48.22421978143711, 47.2196207529384, 46.260937624666504, 45.342930439690385, 44.463314859565, 43.6231044925027, 42.81602689100174, 42.04291258601014, 41.303892137325924, 40.594571600521576, 39.91461139659345, 39.26450865438, 38.64165333477173, 38.04426632935243, 37.47263844032745, 36.92389435369391, 36.39893465508413, 35.89556085458858, 35.412713578110015, 34.95066572049897, 34.50825831488544, 34.08428152153802, 33.67764403009306, 33.288987473366625, 32.91644721344003, 32.56011474684762, 32.218363971962134, 31.891881276719417, 31.58029204199868, 31.28392203143096, 31.000457587004497, 30.73103484918873, 30.475155548177362, 30.2329612244404, 30.00347026475466, 29.78649619043036, 29.581162914804015, 29.388552995791827, 29.207344202359657, 29.038450426718626, 28.880153255854704, 28.733329898757066, 28.596335717543546, 28.469961968094864, 28.354232249947092, 28.248443606644127, 28.152372170093365, 28.066092193919026, 27.98918693833386, 27.922374931120626, 27.86546763620705, 27.818023537413048, 27.77997931646307, 27.75151299244364, 27.732252038275025, 27.72269877798321]}, "48": {"0": [1174.2991477522628, 1174.299836415083, 1174.3015735759545, 1174.308193391855, 1174.3259868510977, 1174.3532167928104, 1174.9945530344523, 1178.183421910161, 1183.8669096301646, 1208.778672598677, 1281.605928726912, 1399.1902055251207, 1567.645661302343, 1799.8066390914146, 2118.4425901061913, 2574.5001895348396, 3253.247256678312, 4022.021727710963, 4559.986187226487, 4901.03246611493, 5163.046553571541, 5338.130384973829, 5439.712798872664, 5512.000302267872, 5510.640437338553, 5484.205871676274, 5401.562862574563, 5326.953062950532, 5271.354801020591, 5230.579172390654, 5207.96470239087, 5205.245718616511, 5202.517939633102, 5200.699870852198, 5199.790971624158, 5198.88216250439, 5197.064814589677, 5196.981848998902, 5198.8947095834665, 5169.360439513823, 5113.013877020946, 5055.822371410699, 4883.25615813808, 4519.352283509525, 3997.77184208503, 3220.9020384416194, 2486.305187596799, 1984.5214120251396, 1618.326867245937, 1335.2604709656323, 1110.0616884466428, 927.8946784331533, 778.8927288391683, 656.7496139595436, 556.1240609467224, 472.8070436640599, 403.90284151078123, 346.56164797120846, 298.867207856238, 259.0852261084745, 237.38366455808773, 229.28177545847313, 221.5319489577679, 217.55577381805344, 217.1084400081952, 216.66228857138498, 216.36547562357512, 216.21725555268904, 216.06915975048233, 215.77334095210728, 215.33054476963986, 214.88886700528664, 211.06982557457553, 204.10498778184748, 197.43070539590204, 182.17196194025723, 161.01135550510898, 143.08060238210453, 127.84560442865391, 114.8665910898144, 103.77415410928612, 94.24169714957537, 86.03059680446214, 78.92127339280975, 72.7506552739928, 67.36567611796734, 62.648597161136976, 58.50186773836474, 54.84586848393977, 51.60444505952742, 48.725045907632655, 46.1603890066576, 43.871921883948986, 42.560779175671684, 42.05311427606373, 41.56097973094742, 41.3051453094761, 41.27618258480514, 41.247269621826646, 41.228021958559026, 41.21840642054062, 41.20879641159915, 41.18959298094704, 41.16082930304595, 41.13211538683731, 40.88285577271604, 40.42305882153226, 39.97589825114102, 38.927841974928484, 37.40220399426349, 36.035449986532974, 34.81295117616882, 33.71871624336801, 32.74027510345437, 31.86715394444948, 31.09370124997329, 30.412953476727736, 29.82070615960039, 29.310826707684942, 28.879889231596252, 28.521990244879547, 28.233460203584425, 28.01101608448442, 27.8668424794771, 27.781605797817498, 27.738816647803638]}, "49": {"0": [1160.1645457142856, 1160.1644448595455, 1160.1653925028572, 1160.1704332836375, 1160.1858581902004, 1160.2107195792332, 1160.7471680509739, 1163.2869475593016, 1167.8205868299285, 1186.3409294856272, 1238.5908874736558, 1320.9134165331525, 1436.3508071140868, 1588.6237226252324, 1787.139381009519, 2040.659069758319, 2364.9379753152543, 2780.0789152249977, 3268.5837627026613, 3723.219210462972, 4085.9910994590027, 4351.764685182672, 4558.29742660261, 4724.023483950449, 4834.576193424342, 4902.241914357704, 4940.534443121243, 4944.9820460136825, 4941.579727564228, 4944.52313920852, 4950.910443149021, 4951.309570991551, 4950.271169507926, 4949.494563201522, 4949.1000350793465, 4948.701356977855, 4947.891550836923, 4946.645716780654, 4945.36253291054, 4933.9036384685, 4929.932523384434, 4918.700698152988, 4884.721204047564, 4778.5399835944445, 4657.3375224851225, 4484.203282956085, 4254.013401982946, 3949.433703174329, 3564.0538374692187, 3083.5607667173595, 2576.8898540728173, 2153.4327987719435, 1808.5273534375078, 1534.166304504529, 1308.955534583332, 1121.485294802067, 963.9641807263964, 830.9054556193, 718.5670837914734, 623.0159269791468, 569.9948763385801, 549.086083773385, 528.9178587532845, 518.4425779396109, 517.145939786893, 515.8519780597754, 514.9914319449886, 514.5617873985818, 514.1325618595002, 513.2753678033123, 511.9927192739664, 510.71384181054435, 500.7364802831974, 482.6782305255665, 465.35913952742027, 427.48542036067005, 375.16136070794096, 330.2046668580394, 291.7497674285526, 258.6651750054409, 230.17051389890514, 205.64446699029259, 184.4149348762765, 166.02123767188655, 150.05310092153928, 136.15912666644925, 124.04401815980955, 113.43527591813194, 104.14016597755611, 95.95783647745127, 88.76105798149567, 82.39059725019573, 76.74265772525087, 73.4876284055982, 72.16477653953774, 70.88977704375183, 70.22549943555602, 70.14227216736505, 70.05922492482527, 70.00396011071608, 69.97635770793664, 69.94877530800736, 69.8936705166992, 69.8111633511129, 69.72883621117778, 69.08313862271191, 67.89977832308261, 66.75179555725586, 64.18852191270283, 60.49930537538885, 57.18898827816353, 54.203744097518, 51.50400104180082, 49.06434274353332, 46.848494369910604, 44.839264205722934, 43.01031918405223, 41.34572916832937, 39.82956800233003, 38.44935185420562, 37.19115042586683, 36.046622276890425, 35.00351301003775, 34.054436120101414, 33.18880344478897, 32.40333553179832, 31.941024703306343, 31.753418716011943, 31.570766575661402, 31.475408014017408, 31.463415015079292, 31.451444700743597, 31.443477093743358, 31.439497071010326, 31.435519568788656, 31.42757212587946, 31.415669865351035, 31.403790289425007, 31.310671011264454, 31.140250981434694, 30.974545192336297, 30.60487404610424, 30.07547707327456, 29.607376812758776, 29.19621885436672, 28.84003210448257, 28.53666813959723, 28.28296976401705, 28.07588307347803, 27.91628986325068, 27.809523230065338, 27.746588990074347, 27.714491358994817]}, "50": {"0": [1164.302430245641, 1170.036271823958, 1181.4204325556213, 1198.7657326956144, 1222.1470651285636, 1251.4591112271, 1286.9110943839855, 1329.1948452996264, 1378.634541024198, 1434.8209486871688, 1499.562212621572, 1572.3160346384311, 1654.252279084865, 1746.0266120290507, 1849.200753844497, 1965.1655977132623, 2096.9499259740164, 2246.2018981642477, 2409.9397669407194, 2598.556036952514, 2809.2739027547605, 3039.4034207289455, 3281.449449974283, 3509.789365987841, 3729.197398183543, 3914.1942145932853, 4095.193205412543, 4236.648968240533, 4369.330954325196, 4489.808427394986, 4599.38984396101, 4669.875928667743, 4752.522113245201, 4814.9055123928565, 4874.189948388533, 4923.8425655263, 4959.17959033876, 4998.3526636798715, 5023.173239461389, 5038.451670183724, 5049.435948192866, 5050.886392507215, 5053.827863284717, 5039.317816572204, 5028.404431800803, 5006.471306651752, 4977.458669770833, 4939.232770685327, 4885.4663583918555, 4824.441534873943, 4770.285210553446, 4699.28988850387, 4611.4138708006185, 4517.7511009388, 4412.720273627164, 4288.737231791545, 4158.600590824448, 3991.6622875299763, 3825.1044960022136, 3631.205928681393, 3410.423483922241, 3155.147716552212, 2904.1174200173987, 2662.784164776662, 2440.752798658127, 2246.7089455909545, 2068.751750965807, 1911.375949995149, 1769.0935992458706, 1638.4772474660385, 1521.1710267364626, 1413.822972175986, 1315.6106871751442, 1224.2073446329068, 1140.854049705544, 1064.2545615968668, 993.2360979034859, 927.3470157555431, 866.5091551700261, 810.2668909482617, 758.1213601021018, 709.6292637635166, 664.5215248215899, 623.0047210238044, 584.2928208077618, 548.3298523888078, 514.8463824797526, 483.8624011890631, 455.0341522580801, 428.0299968165482, 402.89151836362515, 379.6903987957935, 358.05825317617706, 337.77757421868205, 318.99016156327485, 301.4417837196547, 285.07001512857823, 269.74483089319415, 255.48747457128235, 242.1580449344151, 229.67740810284724, 218.05278053732508, 207.18831740924625, 196.98974206599337, 187.44191506006038, 178.55108431627724, 170.16580625875332, 162.34108120190058, 154.97264977849883, 148.08608191334397, 141.62077411327613, 135.55629889512284, 129.85566919228506, 124.47798659897751, 119.4143167165328, 114.6757058783133, 110.21227065055416, 105.99967539852942, 102.01004713122146, 98.26343524840334, 94.74457270008172, 91.4130716194323, 88.25080858099209, 85.26288274730534, 82.44864115055915, 79.77886767452635, 77.25256216205453, 74.85803559545279, 72.5860624023933, 70.43390798556518, 68.38912035882805, 66.44615017610214, 64.59598552628, 62.84291163655495, 61.172871947338734, 59.57923216031214, 58.066245885247675, 56.62241846206989, 55.24516982840411, 53.93291864183643, 52.677532533010734, 51.47709520725191, 50.33366663545167, 49.2397418276081, 48.19202014470403, 47.19163709121188, 46.23578307680244, 45.318065255215544, 44.44010237035252, 43.60091327491612, 42.79489006279573, 42.02404429822097, 41.285534613812196, 40.57733363522234, 39.899621264535085, 39.248029400708965, 38.627033998353376, 38.030826759279115, 37.458096035562555, 36.9102694907931, 36.38577092181365, 35.88261994870782, 35.40081567037972, 34.939378195802796, 34.49573185091814, 34.073567421759506, 33.66760185392592, 33.277764508135476, 32.90571981065156, 32.549115944713066, 32.2078101206752, 31.882175222448904, 31.57070769114821, 31.27343808371036, 30.99089527935958, 30.722040399311595, 30.466108670698688, 30.223678906494737, 29.99450787521503, 29.777373224939186, 29.573208043367067, 29.380931173080963, 29.200819126019837, 29.031900045985445, 28.87300735193301, 28.72620659902897, 28.590380691089578, 28.46395831147168, 28.347248859622447, 28.241633377421742, 28.146157441599104, 28.060545061690785, 27.984091886959366, 27.916848217149987, 27.860072249742654, 27.812909818319852, 27.774130815092626, 27.745809487713732, 27.726540185712516, 27.716902042657235]}, "51": {"0": [1177.9855133010765, 1183.8103329874486, 1195.435274502977, 1213.126283118268, 1236.9427779236976, 1266.7426255892203, 1302.9439235936638, 1346.2177267887148, 1396.5605402358167, 1454.278673650208, 1520.2581547655561, 1595.0642972756657, 1679.9129870730405, 1774.789394326627, 1884.126511828745, 2006.6240132619416, 2145.558406684266, 2307.182087360003, 2486.8339582147137, 2708.563354942272, 2983.1653195231656, 3292.248906159808, 3648.527195805443, 3978.1071544402503, 4261.983459184145, 4497.531238122305, 4686.363857528299, 4852.671456684883, 4994.676673980873, 5107.766328692003, 5208.624899614318, 5308.284674120021, 5380.510105321468, 5459.698646401943, 5517.071991086787, 5550.146232739666, 5591.419844752612, 5637.7207872676945, 5665.105867554977, 5686.196035025269, 5693.539955189518, 5704.316566770184, 5699.94479684506, 5693.72664375669, 5673.097008392982, 5646.8548423900365, 5621.266606807997, 5582.920344985689, 5535.181202213091, 5478.298177278369, 5412.696988527816, 5342.1556920635085, 5250.5488910892145, 5152.756207722631, 5029.28903255557, 4914.857963322331, 4760.302651367618, 4592.067854280311, 4396.745703319852, 4161.4013333915, 3854.1441198048137, 3523.708203550361, 3173.8486880909786, 2840.7251333206186, 2568.042098500334, 2328.398158295776, 2130.080349620001, 1959.9918416922744, 1808.429162881654, 1670.794071041343, 1548.3822691833172, 1437.2238883166676, 1336.1930123686016, 1242.696755197138, 1157.167281090417, 1078.8196561204966, 1006.3076624392723, 939.2895018279013, 877.3684232832559, 820.2626263704851, 767.1498308671156, 717.9487435579991, 672.2806893418677, 630.0744471339897, 590.8547203131063, 554.3796731871145, 520.505253159468, 489.0090858360128, 459.7785632038411, 432.53195104822964, 407.0947957273584, 383.54604851240043, 361.5575347473268, 341.0766204536244, 322.02759742282194, 304.2603457100264, 287.66861819542424, 272.2122040241689, 257.76603822373085, 244.26588412686695, 231.62168716628028, 219.8483229817516, 208.85559976482577, 198.55421653010922, 188.89814012467485, 179.87341549471975, 171.41561863601362, 163.48739188124134, 156.06507167960055, 149.1045612559141, 142.5637699626203, 136.43331608181316, 130.6676816653212, 125.23674324228246, 120.12907027766902, 115.34135145136067, 110.83199997421416, 106.57548520918073, 102.55401388127676, 98.76792139791206, 95.21255062274037, 91.85249214257549, 88.66535294245037, 85.64802501846683, 82.80862163951002, 80.11794079551068, 77.5709929941218, 75.15462810785556, 72.86647465760693, 70.69530697820694, 68.63500189860594, 66.67595474797173, 64.81455478705597, 63.04641148824663, 61.363669958173766, 59.76171252849885, 58.236362496326144, 56.783067706095885, 55.39681329558191, 54.076613363755754, 52.81315309906963, 51.606708750125755, 50.45572186345093, 49.354502710153376, 48.30194880112276, 47.29511493871969, 46.33309654495142, 45.41246986095318, 44.53003544159373, 43.685266337422114, 42.875139023949636, 42.10013890942707, 41.357535258565335, 40.646408656811595, 39.96489928728812, 39.31191178993969, 38.6865011185162, 38.08826107830582, 37.513801285640746, 36.96364400293771, 36.43674174881383, 35.93192004021764, 35.448413954533486, 34.984776453768305, 34.54038649525671, 34.11580988687944, 33.708821748399124, 33.31787991595317, 32.943938367522826, 32.58623375988365, 32.2440829663548, 31.91716090120799, 31.604948743078925, 31.30707524010165, 31.023677608330967, 30.754027023747216, 30.49756192849738, 30.25439845629462, 30.024131981374683, 29.80655233263644, 29.601487572210406, 29.408629257666135, 29.227900273264904, 29.058088936884218, 28.89961356318543, 28.751738431489166, 28.615069496349196, 28.488377457747987, 28.371697407371894, 28.265821594069077, 28.169847931685535, 28.08358291828589, 28.006754123095455, 27.939964077279964, 27.882572521693806, 27.835084023081652, 27.796603814142475, 27.768016290860643, 27.748822039537238, 27.73930134771415]}, "52": {"0": [1167.2250282995683, 1167.225918678885, 1167.2278315136034, 1167.2347245492433, 1167.2527325182123, 1167.279942585792, 1167.8112479307497, 1170.3235446324918, 1174.8115277710754, 1192.9156626267575, 1243.9700481710877, 1323.446283861019, 1434.7547576158397, 1582.9718924454876, 1773.37944203457, 2018.6259074709549, 2338.0479184143855, 2756.78744041676, 3286.26954117755, 3821.7103758131216, 4216.831684417579, 4519.349580347805, 4738.843926530058, 4912.102860501069, 5028.826555685785, 5118.026628213879, 5175.4891058903495, 5186.142058435081, 5177.702172726212, 5192.564552752016, 5191.247199896648, 5190.277326474576, 5189.289373011921, 5188.62069290316, 5188.283339508682, 5187.943977220807, 5187.259225964861, 5186.217032380456, 5185.156758755467, 5188.358855946714, 5176.626975546824, 5172.722504773224, 5144.849595970913, 5074.0474599556965, 4959.620657556238, 4798.166522499806, 4598.909457135769, 4338.266206826733, 3989.961410831988, 3544.2992751750826, 2974.489621399264, 2450.0421053021387, 2044.594735367787, 1727.0162088254888, 1470.2758359608679, 1258.909325209485, 1082.6166859786326, 933.7328398224944, 808.171156579673, 701.0251638467689, 641.4366695310814, 617.6773434204663, 594.8580089212217, 583.0452161232088, 581.5573459171874, 580.0741247954107, 579.0878935388072, 578.5955527578791, 578.1037285418672, 577.1216298045925, 575.6523559355508, 574.187731150754, 562.8428488464675, 542.2838252037883, 522.6219016045615, 480.17311803029736, 421.1866723568552, 370.6886927421351, 327.30825282759855, 290.0064923119614, 257.80857946876074, 229.98551261596927, 205.97740203238618, 185.09095330097352, 166.96428542153484, 151.19475278587544, 137.4302053415244, 125.39418463246099, 114.83295203168679, 105.56030159397078, 97.36305974547378, 90.15463945279997, 83.73457693156836, 80.04131902654812, 78.535802109554, 77.07746441919295, 76.3152799211903, 76.21871146576383, 76.12234340612963, 76.05820936403587, 76.02617574228766, 75.9941643867386, 75.93020847423796, 75.83444160198047, 75.73887512551525, 74.99792532044732, 73.64526964789621, 72.33890950894354, 69.44689957453232, 65.28718460925136, 61.56257002652794, 58.20854607971179, 55.183314170895585, 52.44878362870767, 49.96768171550837, 47.71637992346681, 45.66859447967796, 43.80531527535964, 42.103076971482004, 40.55168452894366, 39.13527423417524, 37.845749182436954, 36.66627798327189, 35.59028263737282, 34.60843573589613, 33.71449427370547, 33.184469964105716, 32.96657216090665, 32.75423939894931, 32.64281085075348, 32.62869903750966, 32.61461375857636, 32.60523831390444, 32.600555352333515, 32.595875224594174, 32.58652293728609, 32.57251442675053, 32.55852982072687, 32.44983826975867, 32.25065558432083, 32.05673010109077, 31.62513169720346, 31.001940603554534, 30.44154795511896, 29.941522142846715, 29.499209644229225, 29.112753597004026, 28.77656936054764, 28.490511766027645, 28.250208379166352, 28.057099840529272, 27.907437289702486, 27.802188104313807, 27.752112553134648, 27.73263037646845, 27.722868173901976]}, "53": {"0": [1161.6449754245195, 1161.6464805644532, 1161.648995050632, 1161.6570520617286, 1161.6767076752174, 1161.7054474049191, 1162.1406015732862, 1164.0535497819096, 1167.4041065809436, 1177.8943716001397, 1203.4560674167403, 1241.2643760608803, 1291.9525305887364, 1356.288966045759, 1435.7007695123054, 1530.2430506085004, 1643.6917016926259, 1776.6140411774156, 1935.0597516943512, 2118.797002439533, 2336.881687501174, 2595.4957274157127, 2901.5764722975678, 3222.5256042600404, 3548.647794884959, 3828.2321037732136, 4069.3757321195126, 4205.968379437521, 4268.933443110489, 4334.040789105304, 4370.682003951374, 4375.332840674727, 4379.930330205609, 4382.965685897044, 4384.474472544018, 4385.977331725162, 4388.965267689958, 4393.402715643427, 4397.786816404425, 4427.505290158153, 4475.004412783719, 4518.307053565273, 4607.2352795626275, 4715.683095362541, 4807.2529209408085, 4873.72323635114, 4928.572514201749, 4956.341468300675, 4986.752549314867, 5001.619998518061, 4997.805405501908, 4977.148622445988, 4943.054402145907, 4887.33264801275, 4817.726661853152, 4740.703677987055, 4636.763442226833, 4514.785091500771, 4368.681072500535, 4196.044809149459, 4068.5611349891255, 3984.114643222815, 3895.346440021029, 3848.48959869048, 3841.488152569972, 3834.4640593759714, 3829.7687488724723, 3827.417319108474, 3825.063373002978, 3820.3479317674846, 3813.2558973530004, 3807.0354693410404, 3766.3650649912925, 3664.806108122883, 3562.5319107844452, 3343.9213460082347, 3003.6619791897215, 2676.4659207942127, 2365.2269733993407, 2102.4787390295496, 1877.4294686270755, 1681.941237731582, 1511.7539165489466, 1361.0487229779226, 1228.534269391479, 1110.6908954075884, 1005.9075461957129, 911.5937106397561, 827.5317585992935, 752.2152097739914, 684.7383272853524, 623.951649570098, 569.2411692616209, 535.3248690788955, 518.7057383682142, 502.7111783298548, 494.34281605882666, 493.12390430044974, 491.9090495805662, 491.1014003442516, 490.69807286370275, 490.2906004473697, 489.47691291028787, 488.25962251213645, 487.054525339565, 478.9165193280453, 464.28899537420284, 450.2499970771344, 424.52754452990087, 389.6101104780619, 357.98099644099005, 329.5220225780463, 303.77860551437124, 280.38161040441577, 259.2534460496826, 240.1119641395294, 222.6825488368419, 206.90003544399497, 192.5709528443089, 179.46541972995828, 167.57057875066485, 156.73240648487345, 146.84877695562648, 137.80609896922496, 129.56242771392456, 121.99818363856429, 117.25946769911708, 114.89635915163447, 112.60963077377093, 111.40619053599148, 111.23025787767315, 111.05472583567972, 110.93792703897573, 110.87959441001115, 110.82130629397156, 110.70486360066748, 110.53053340764869, 110.3566038309548, 109.18831046925139, 107.07117823209965, 105.01195908941962, 101.21963627746705, 95.9827504876955, 91.1659328828933, 86.71937822274893, 82.61983804977547, 78.83591009710796, 75.32473051519176, 72.07645046585644, 69.05953975909483, 66.25885451203982, 63.65229075681761, 61.23113654859717, 58.97617538536119, 56.86647139389997, 54.8948900151098, 53.05777524845348, 51.33220544855049, 49.718380317448506, 48.68897193444484, 48.171545835682004, 47.663161930944945, 47.39190770308363, 47.352183373977816, 47.31253546700891, 47.28614598577236, 47.27296398217691, 47.25979046992998, 47.23346891948179, 47.194050278923605, 47.15470806050231, 46.89007030980014, 46.4091151587628, 45.94020727245663, 45.066031578636405, 43.835187407471665, 42.68063744675765, 41.59360633457794, 40.570489871971034, 39.607967590153606, 38.70198793586604, 37.85104018392145, 37.050600610025604, 36.29760868957333, 35.58976533321372, 34.92260677772002, 34.29525446140695, 33.704984354900084, 33.151130329236274, 32.63004144358289, 32.141833514700714, 31.68311515041409, 31.390792076103825, 31.2442579421042, 31.10129434154145, 31.025672116950044, 31.014604564664012, 31.003560139723966, 30.996210038289473, 30.992538842129896, 30.98887021567543, 30.98154067188181, 30.970565628979706, 30.959613713423593, 30.885993856678812, 30.7519429758816, 30.621459487724113, 30.378692361527836, 30.042007094650277, 29.732045691043865, 29.44644508491871, 29.18547134055166, 28.947423295146777, 28.73231777515029, 28.539057937199868, 28.3677061823897, 28.216955288553834, 28.08517592004965, 27.974665450456897, 27.88387274310848, 27.810650381936984, 27.758482712710844, 27.73145030861321, 27.719377565917654, 27.713425645680996]}, "54": {"0": [1151.6255396926663, 1151.6278834429836, 1151.6311896893137, 1151.64068967001, 1151.6621583611454, 1151.692289516391, 1151.8892148062575, 1152.5292460052276, 1153.5830473693238, 1155.5418349399233, 1158.8571570134955, 1163.156729979278, 1168.4609898705662, 1174.8057165533746, 1182.1653418323958, 1190.5762220667852, 1199.9630185129258, 1210.486026524117, 1222.1362822123729, 1234.862208820942, 1248.6673290227288, 1263.7430003593495, 1279.7822798858938, 1296.961425540508, 1315.3777342456583, 1334.8843995465, 1355.449817078291, 1373.398766880648, 1388.0572159419996, 1403.2663942955926, 1412.2488898409651, 1414.6007258530744, 1416.9646999561066, 1418.5474260753078, 1419.340812150063, 1420.1355469015864, 1421.7290624349416, 1424.129450810744, 1426.5419772774696, 1435.9459658885214, 1452.8327034508866, 1470.236272187782, 1493.3479958381572, 1523.2598653204134, 1554.5790605463092, 1587.3679777252585, 1621.6842731604372, 1657.5279398770788, 1694.8701004261648, 1734.2394482445777, 1775.8982386745008, 1819.4876795157702, 1864.0724455821703, 1911.921758001324, 1962.0326409477, 2013.7774689062562, 2067.446995246288, 2122.2814317847788, 2180.0521494435766, 2242.234835541687, 2296.111750479704, 2338.476062197898, 2382.3041602392877, 2408.852746988813, 2415.5727595490166, 2422.3171336587407, 2426.826917259401, 2429.085869317984, 2431.3475282154027, 2435.8789665267473, 2442.696425285031, 2449.5382455928348, 2476.231322559677, 2523.5863839374438, 2572.046777200581, 2635.862044098457, 2713.228199454605, 2794.854136818601, 2875.5455262703513, 2961.849325846013, 3050.13601139943, 3131.952535597475, 3213.595768048384, 3296.5471521767417, 3378.856191125929, 3452.4554658767242, 3527.6650441805127, 3594.6123364104546, 3662.1657541804793, 3729.7911214376686, 3795.9243331394027, 3858.152614126156, 3916.453308471179, 3956.8739879960244, 3987.269094446706, 4016.8787268121096, 4035.276491144846, 4039.9252878913103, 4044.529854135504, 4047.574992463705, 4049.0901898774273, 4050.600472790897, 4053.6062951170793, 4058.078169854462, 4062.5058140895735, 4079.2152558193216, 4114.899109089763, 4145.5846444636145, 4185.3701993621535, 4226.514111908468, 4262.34317056756, 4302.561043842907, 4334.559064988333, 4372.288644581602, 4408.366972487156, 4431.133184888761, 4458.20293479669, 4483.014592385799, 4507.682355720429, 4521.035708201984, 4552.909671647613, 4580.522606383257, 4600.755038714254, 4619.857528684347, 4632.930131654095, 4649.785844419882, 4662.6665268769575, 4669.78668369193, 4677.286664969364, 4681.908154236855, 4683.329255000434, 4684.972629915046, 4686.083718463708, 4686.643914319712, 4687.2072112301685, 4688.343108214431, 4690.070211599205, 4691.825224474032, 4698.876254969563, 4699.28066759747, 4698.95565613513, 4702.310115161576, 4709.356407085094, 4718.057441500713, 4728.561898300326, 4733.300860785259, 4731.6772909834945, 4727.634668635268, 4730.859000403933, 4734.755572667056, 4726.158491941246, 4720.493574975892, 4716.043798967325, 4715.698762540937, 4713.90767468838, 4701.967781805068, 4680.972386406142, 4662.2222354434725, 4653.118794782227, 4640.778039647163, 4629.219124233019, 4620.323794140003, 4613.445867668114, 4611.429913872473, 4609.35352967234, 4607.9357010919775, 4607.216715067715, 4606.491014554064, 4605.019470058599, 4602.929045284359, 4601.01141865021, 4593.530675601632, 4578.566019367698, 4566.949836708233, 4552.2255876530835, 4527.631538199829, 4500.451329376998, 4473.050762446083, 4453.102639975, 4428.715010478951, 4402.21532277702, 4369.941657441687, 4331.616056793674, 4291.701094190259, 4254.258394115629, 4217.36409939631, 4175.015864894925, 4136.87051730208, 4092.5936902712047, 4046.2008042179327, 3995.127635344652, 3946.633358154754, 3900.204681987247, 3864.114278763795, 3828.343270097931, 3804.2993646416276, 3798.8345919535004, 3792.436438876044, 3788.1475338000187, 3785.996040354692, 3783.839852971154, 3779.513396389445, 3772.9885069803026, 3766.4213721272667, 3746.7757665967797, 3708.3787381902484, 3661.607315077542, 3604.988926060812, 3526.063182181281, 3466.8767541193247, 3392.668298411756, 3310.5279227391975, 3227.161822206587, 3146.2324934318162, 3054.998321361102, 2965.2949615546795, 2871.13405660115, 2784.034576052468, 2699.1362311756607, 2615.4078924494006, 2531.7306820144563, 2449.8131803003557, 2368.64730542553, 2291.7034155864076, 2216.5171141615233, 2156.5451444162377, 2111.1327774738556, 2068.458388224221, 2044.2099608350306, 2037.7032277790033, 2031.2442262812383, 2026.964742815096, 2024.832956341736, 2022.7064733748498, 2018.469417960496, 2012.1536111375185, 2005.885535872804, 1982.0862909734258, 1941.468119161827, 1901.7962060726768, 1852.2544635028896, 1793.8669075967855, 1737.780868000378, 1684.7964814706793, 1633.3660095438786, 1583.4880949551423, 1535.0591388373552, 1488.1737792512185, 1442.760352842648, 1398.9851246315238, 1357.4098791103434, 1317.2425473024234, 1278.3441815728688, 1240.8337850999533, 1204.5656770096562, 1169.295912576241, 1135.2658804870707, 1102.2532542149393, 1076.1045963909996, 1056.2444330262324, 1036.72078438557, 1025.6853795517384, 1022.8532999166733, 1020.0298279479949, 1018.1522953390904, 1017.2149636457028, 1016.2785883596916, 1014.4087070097978, 1011.6110580402793, 1008.8220167371476, 998.1152182918077, 979.7771171439862, 961.8331335885891, 939.2152247076842, 912.6831086902506, 886.9168411168122, 861.9779430389422, 837.8748441794419, 814.6598900713634, 792.0968149558422, 770.22441444275, 749.0378136031707, 728.5429516575242, 708.6816347376457, 689.3911630928304, 670.6616723728048, 652.4347542270776, 634.8063805059518, 617.7925403344417, 601.2912875883196, 585.2643442080392, 572.4899606089841, 562.7509822474868, 553.2095729309872, 547.8126028575363, 546.4222198068187, 545.0408168359384, 544.1230793047043, 543.6648867121694, 543.2071449016893, 542.2930136268943, 540.9251975801126, 539.5614385718244, 534.3247000005153, 525.3499960078136, 516.5593679091105, 505.54704064219777, 492.5136417870753, 479.80058779230137, 467.48892620876626, 455.4936960656034, 443.8566808003292, 432.5963710978292, 421.6786563642255, 411.07643982886697, 400.8505629980605, 390.9318705369907, 381.2815053111701, 371.8840046973638, 362.7363472610395, 353.88443892858714, 345.3057912811206, 337.01047422442485, 328.96427178608326, 322.4838728836604, 317.596622582002, 312.79001403801357, 310.0664366410954, 309.3666021956993, 308.66854509717865, 308.20416111309584, 307.9722653455335, 307.7405670609574, 307.277762940764, 306.58503788286976, 305.8926489239559, 303.23290599335064, 298.64624403601624, 294.15377023329734, 288.54556872523983, 281.8899946652052, 275.3932988513926, 269.07470866450643, 262.9607823439167, 257.0127463981268, 251.23673205514547, 245.6162421332887, 240.15740440744787, 234.86359981827712, 229.70974728713762, 224.69591883372848, 219.82122574004896, 215.11159293209624, 210.50667319630628, 206.05662245067052, 201.72994911424732, 197.50584293198432, 194.12289286138505, 191.53988578877156, 188.99616518936173, 187.5567925928419, 187.18717807203845, 186.81860072294782, 186.57345869672784, 186.45106054556993, 186.3287776357134, 186.0845575399048, 185.71355414303898, 185.34293314613546, 183.93968960174962, 181.5337426315496, 179.18333279113864, 176.2239649659508, 172.69816469537977, 169.26818677913144, 165.93565754632255, 162.68621175377046, 159.50879043011207, 156.44071985972897, 153.44719296617933, 150.5257474771909, 147.6796394844205, 144.89467087258828, 142.19564772191302, 139.56922574251746, 137.01538860169782, 134.5341445786626, 132.11368547297332, 129.7537634916875, 127.45303816098783, 125.61442273107065, 124.2090203434427, 122.82683395637227, 122.0368323272537, 121.83344160459177, 121.63360890914771, 121.5006136476885, 121.43418397760985, 121.36779961463195, 121.23516680997825, 121.03655740625291, 120.83835576643379, 120.07556326881338, 118.761749884166, 117.46735855933227, 115.83826009392892, 113.88743565946146, 111.98315943641772, 110.13022319178009, 108.3218574018248, 106.56066024926024, 104.84663699018016, 103.16003134610831, 101.53543691192831, 99.9437506115858, 98.38491418626211, 96.86336267848793, 95.38551602741342, 93.93752186221668, 92.52515979919698, 91.14595870894621, 89.80117597527024, 88.48682290716623, 87.43129891379859, 86.62620916479466, 85.83480476654837, 85.38527717394417, 85.26963778169319, 85.15423774470734, 85.07743736186413, 85.03907706298669, 85.00074335913871, 84.92415573653119, 84.80947376534087, 84.69503114941571, 84.25462776843861, 83.49622912377771, 82.74869050287296, 81.80403355739116, 80.67668057811684, 79.57472494046681, 78.49681353737633, 77.44236452181423, 76.41167689188401, 75.40103175352779, 74.42112100717945, 73.45968084590939, 72.51705895264391, 71.5983652722793, 70.69526582309818, 69.81676559865984, 68.95480618472955, 68.10923695106693, 67.2819135032743, 66.47373160917851, 65.68048437169632, 65.04655258035122, 64.5601063331987, 64.07974050057618, 63.8066040089746, 63.736237817859944, 63.66602053087556, 63.619291730736144, 63.595952148021496, 63.57262911021015, 63.52603266929767, 63.45626209470417, 63.386640424240944, 63.11875006952235, 62.65754640954416, 62.2016880256574, 61.626038854510746, 60.93674431319471, 60.261262805361426, 59.5987720629027, 58.9508951015419, 58.31610935148979, 57.695318134214624, 57.08530560466342, 56.487706111155006, 55.90263337914066, 55.3252942266155, 54.76331022171109, 54.21248104218201, 53.669650450606355, 53.137982039780326, 52.61597471843881, 52.104208117534576, 51.60485049093049, 51.2024826865291, 50.892445891744785, 50.58617487966686, 50.41215376291896, 50.367380801156244, 50.322697769875646, 50.292959043734236, 50.27810124163163, 50.26313807101409, 50.23324011547557, 50.1884641464091, 50.14377333443225, 49.97246030987616, 49.67851507930883, 49.38792026875232, 49.01983645045298, 48.57661146099101, 48.14188279966726, 47.71398793564132, 47.29364647318787, 46.881551325091095, 46.477635757936284, 46.0818972599285, 45.69427684761269, 45.3130182565861, 44.93825285057392, 44.570539938269505, 44.20982459315858, 43.85422488762831, 43.50623682880161, 43.16497257956203, 42.82952276207623, 42.49935182691219, 42.23316593920898, 42.02857818231152, 41.826683323068615, 41.71167334047215, 41.6820566344609, 41.65248851521787, 41.63280342837155, 41.62296898274309, 41.61313993564442, 41.593498037036504, 41.56407567809819, 41.53470190592808, 41.42154343628652, 41.22618383693169, 41.033016187791375, 40.7885371960223, 40.49529072034167, 40.20648342009746, 39.92316059821071, 39.64493050167601, 39.371996420193916, 39.104108799364994, 38.83970077445285, 38.581106338202424, 38.326922145025776, 38.07715393165288, 37.832446891013646, 37.59136369255711, 37.35545515562104, 37.12334213044088, 36.8953555280454, 36.67124345492433, 36.45132175452621, 36.273989369246124, 36.13757167533221, 36.00268955165594, 35.92593720463696, 35.906181473584816, 35.886462080873486, 35.87333600703305, 35.86677902650299, 35.86022608356633, 35.847132310473334, 35.82752193278451, 35.80794789343653, 35.73257885640832, 35.60262412496479, 35.474318136215295, 35.310974488446675, 35.114873966890435, 34.922407663220504, 34.73359600619314, 34.54859200089037, 34.3656857326897, 34.18656711034268, 34.0108504982151, 33.837965959785954, 33.66862699692476, 33.501884557810946, 33.33917868349155, 33.1791806635077, 33.021961837340264, 32.86725530104164, 32.715564568663005, 32.56611623358389, 32.41968473488199, 32.30168334618067, 32.2109923236102, 32.12153389955631, 32.0707226596696, 32.05765191848259, 32.04460834380565, 32.03592771985994, 32.03159193563878, 32.02725916991873, 32.018602693981975, 32.00564061883527, 31.992705710198617, 31.94263347378358, 31.85630555563796, 31.771079879309752, 31.663312572888792, 31.534160496963068, 31.407687745202693, 31.283836023126746, 31.16234972405902, 31.043485876139766, 30.926899321223303, 30.812683567257036, 30.70092759930683, 30.591194223685704, 30.484639113035648, 30.38044216873561, 30.27813756958035, 30.178250674945247, 30.080409602403005, 29.98496628842015, 29.891811890225945, 29.800995163996944, 29.728377980222234, 29.67237991391067, 29.6173382647311, 29.58661347832285, 29.578645683901787, 29.570696091973893, 29.56540647651818, 29.56276470253919, 29.560124951059443, 29.554851515597676, 29.54695653114934, 29.5390797491942, 29.50878422266201, 29.456675712133265, 29.4053967479396, 29.340879631555676, 29.264118535403842, 29.189436068817397, 29.115965540892923, 29.044628695937412, 28.974966903630474, 28.907575421893092, 28.84197536347367, 28.77855959624092, 28.71927787128666, 28.66018708297201, 28.602806422808502, 28.547381266759068, 28.494238304884615, 28.44279473635444, 28.392819359474117, 28.344778092722947, 28.298355797282422, 28.261802661742824, 28.233806366000177, 28.20672709223939, 28.191501036390274, 28.187582672821446, 28.183681975534718, 28.181091325278068, 28.17979894453009, 28.17850852670235, 28.17593357980757, 28.172085881367146, 28.168255849208826, 28.15360784594713, 28.128729787599475, 28.10465328355719, 28.074808975025732, 28.039774208257455, 28.006629099691754, 27.975166790254253, 27.94562211091078, 27.9180055549497, 27.892330964840628, 27.867016217144478, 27.84340835949756, 27.821279634756337, 27.801055723867282, 27.782938919033086, 27.766628355563565, 27.751798910765693, 27.738796639692623, 27.727621574250467, 27.718255712589066, 27.710335334824304, 27.705237809607677, 27.702054345882388, 27.699517591973063, 27.6984150478006, 27.69816335583798, 27.697925371197876, 27.69777432995031, 27.69770109388028, 27.69762938084608, 27.697490523885204, 27.69729362140456, 27.697111588833806, 27.696754904228488, 27.696369139619392, 27.696193737161085]}, "55": {"0": [1157.4404523344824, 1163.1521960399712, 1174.570858703297, 1191.740945852837, 1214.81100305443, 1243.7326844058564, 1279.017338605613, 1320.851593392158, 1369.8206668999774, 1425.890657419452, 1489.2302627050306, 1560.8614106622695, 1641.8587092805885, 1732.2344572081875, 1834.385576693426, 1948.6622654442526, 2073.9441535071965, 2213.6748532458864, 2370.7301595733506, 2544.5960441418856, 2738.5672358310767, 2944.8641659357904, 3162.9379802814146, 3369.0912077092607, 3570.261461684143, 3749.0883548146335, 3906.6566628671176, 4051.4775144550913, 4172.371521996185, 4289.448725225792, 4382.335195166112, 4475.019779101866, 4547.369021812486, 4612.718047996527, 4681.378959025216, 4716.182808296583, 4749.5688115472585, 4795.151633162796, 4823.679001109511, 4846.191795677459, 4859.244805990547, 4862.416244434514, 4859.307117414396, 4847.395598549598, 4832.954897031478, 4807.3225980157995, 4769.070348379228, 4735.303878017284, 4697.337146386713, 4641.757080190198, 4578.456531470877, 4507.70413627581, 4425.336905133425, 4326.224548002458, 4229.052691947632, 4100.923928805838, 3964.104390329414, 3826.2949593387875, 3662.8259411141553, 3467.8122961583654, 3261.920363290184, 3040.5583923377035, 2824.0460307960857, 2603.411090474098, 2400.6295019589643, 2214.577882029176, 2043.4048704025981, 1890.6604641490023, 1750.6262177143296, 1624.8221065429677, 1509.0509633474512, 1402.3577510395203, 1305.8313731164899, 1215.9027311134016, 1133.1584948132033, 1057.159088971717, 986.6743442475155, 921.5487780458436, 861.2096214291323, 805.2092218151425, 753.4321881183254, 705.5537999925816, 660.9656576840143, 619.585034033517, 581.1888784820346, 545.256495216409, 512.0892844228276, 481.2521072023814, 452.5342539090076, 425.89351047245174, 401.0242211937709, 377.86234767258986, 356.3397706374215, 336.23787364737586, 317.5104060235273, 300.05385249516905, 283.7721641286271, 268.5951810305853, 254.39848395127186, 241.14401471053316, 228.7747128863517, 217.18644569462208, 206.35908000301598, 196.24312949761816, 186.75371259673915, 177.87520067721476, 169.5477717655626, 161.75694520174585, 154.45160902177375, 147.60527737725522, 141.170625205887, 135.12594516199258, 129.44433075866212, 124.10523310541555, 119.0832791098262, 114.34717212835537, 109.90082609279116, 105.70507441957027, 101.74974817763128, 98.02767807892252, 94.5106275043669, 91.1865955234493, 88.04713833004396, 85.07955369420294, 82.26941390064327, 79.61851245694162, 77.09830498665877, 74.7079531132964, 72.44846300194477, 70.30030463228722, 68.26349031463441, 66.32871311446522, 64.48774606541467, 62.73847701900108, 61.075792784040004, 59.491849733404635, 57.97778115820562, 56.54062836406767, 55.16630945098503, 53.85674710083076, 52.606664476766625, 51.412672832833074, 50.271124433779114, 49.181981071014384, 48.142047646398545, 47.14233602175646, 46.184892227866094, 45.27087630917709, 44.39443018069924, 43.555930668196666, 42.7553681912292, 41.9862779297982, 41.24977777423449, 40.54257879590939, 39.86553499914376, 39.21803883314947, 38.59554268936131, 38.000561860611015, 37.4297755909834, 36.884100078433285, 36.35998391792205, 35.85831719049583, 35.37715870381091, 34.91604413599822, 34.47496225914178, 34.05120097384385, 33.64599610299397, 33.25725132437696, 32.88611180212082, 32.529453190669635, 32.18944897225418, 31.863924667372014, 31.55344556150829, 31.25761967623293, 30.97551672071213, 30.707166716290814, 30.452580922732302, 30.210871237136775, 29.982046011659246, 29.765665087993234, 29.56092414097174, 29.369398974829487, 29.18904030690677, 29.01985082361941, 28.861824677490127, 28.715172194114103, 28.578719929567228, 28.452754542178944, 28.337219061124312, 28.231038799972538, 28.135161423408217, 28.048948239680268, 27.972964226797053, 27.90636371295181, 27.84889373510251, 27.801248069106247, 27.763359565403107, 27.73442303808974, 27.715232222072736, 27.705865063431787]}, "56": {"0": [1146.728500168183, 1146.728744441817, 1146.7300183531645, 1146.735655089, 1146.7518324756027, 1146.7772766016253, 1147.2953928446723, 1149.7623523623517, 1154.1657998912308, 1171.7815426176041, 1220.816336131275, 1297.0471800232979, 1404.1161744104938, 1544.3144591001342, 1723.764737816215, 1950.5597268510705, 2231.466989006819, 2574.7354839901222, 2964.9760830926584, 3358.74704745736, 3695.337888550562, 3958.970638867032, 4172.548286491476, 4338.254739145675, 4465.524424133553, 4543.177248169891, 4603.648926033313, 4612.874355350064, 4619.962769135823, 4630.829576773304, 4630.371737132572, 4630.18652842131, 4629.9897025149285, 4629.852031246714, 4629.781259413422, 4629.70919678067, 4629.561199116793, 4629.329521625044, 4629.086226938174, 4626.784460080465, 4618.394029230096, 4615.639917984611, 4583.385295777899, 4516.897748999019, 4425.257339628056, 4276.444819784927, 4088.0959713033417, 3851.033760595015, 3554.270078451359, 3196.2384420628205, 2773.710481740736, 2369.136357648048, 2014.9566100986674, 1714.8931451663034, 1467.543469670067, 1261.018316754328, 1085.49455724262, 937.957319250161, 812.551545502248, 705.6834723444786, 645.9537937961056, 622.047423970074, 599.167798255188, 587.3043305221012, 585.8052387115542, 584.2913124651569, 583.2900186084776, 582.7908212115079, 582.2921539453547, 581.296270983304, 579.8062007298305, 578.3211034513089, 566.8852174035035, 546.2872955945655, 526.5390590325748, 483.81814312339833, 424.77584902928976, 373.97460154837273, 330.4501486571145, 292.84931064760565, 260.5387421639122, 232.50678169179528, 208.25068612995798, 187.21234329937548, 168.93941564344718, 152.9935782753608, 139.10344455767412, 126.92319461769733, 116.2224361512344, 106.8302205977798, 98.56461217059615, 91.24983029756186, 84.7616277330332, 81.00631102707555, 79.47562136254219, 77.98961640467272, 77.21422481102115, 77.11600562735686, 77.0180073609794, 76.9527979152205, 76.92023001188883, 76.88768665492238, 76.82267358008512, 76.72533806556828, 76.6282234683383, 75.87672243403178, 74.50484729210731, 73.17762861819219, 70.24122192927923, 66.03297677605154, 62.25320526040989, 58.84990480948904, 55.78396252111443, 53.00625939930677, 50.49050493190389, 48.20827215094101, 46.127492237012966, 44.233463525741534, 42.50397208384132, 40.926837758601735, 39.48396369603728, 38.16929639372525, 36.96635790188527, 35.86983671242546, 34.86653131455637, 33.95276427863096, 33.41092332454476, 33.18691610664425, 32.968993308480535, 32.854771556048725, 32.84025054293878, 32.82572119334995, 32.8160498295049, 32.811218608346636, 32.80639036103123, 32.79674278792888, 32.78229373209668, 32.767871440850044, 32.65607188862253, 32.45179453918314, 32.25287041918302, 31.810052493580848, 31.170743280709374, 30.593492272892725, 30.078274345165227, 29.618092456277203, 29.214239732363403, 28.86259215372682, 28.560898658530903, 28.30402106439386, 28.092732149714372, 27.927121910850108, 27.80555500056001, 27.73821884702347, 27.70640436824773, 27.690272995685064]}, "57": {"0": [1140.3720776878988, 1145.9337791886708, 1156.9770618364764, 1173.602322167342, 1196.129700395658, 1224.6170055039922, 1259.299376465897, 1300.0967074302264, 1347.5438831188012, 1401.856800546277, 1463.197135192975, 1532.6089129524569, 1609.9948774934992, 1696.3336265745609, 1793.081902318185, 1899.1021645586914, 2015.716078177827, 2145.0126290815924, 2287.070763883984, 2441.855581990989, 2604.430411656381, 2774.022949654608, 2946.663101760834, 3120.658106043355, 3294.0936489331852, 3452.4191763633185, 3587.7518437882045, 3726.718235904946, 3839.3530840413105, 3943.4198898748928, 4040.1001353152706, 4124.2394203159765, 4199.621651038321, 4263.587020975617, 4313.492159443968, 4360.476831280513, 4395.554667988731, 4429.60763593037, 4454.170423684439, 4468.818146676366, 4483.108927518457, 4502.0658292121, 4493.741637996585, 4481.7370340968355, 4465.326835585878, 4442.875560809542, 4409.048805094738, 4372.251293285534, 4328.775489421895, 4277.285588405601, 4215.875834155232, 4138.562396403735, 4068.1823387823306, 3977.2057096117715, 3865.92280434645, 3763.5284681445232, 3634.881817244993, 3490.8537538924047, 3353.3757057470357, 3189.159059939826, 3013.1073751583185, 2836.870561392635, 2656.748480847797, 2467.4014336551804, 2300.7493988362066, 2133.326469449067, 1977.3254931870058, 1835.2328304371067, 1705.2377041916493, 1587.6719519943222, 1476.8001916320768, 1373.8345752266382, 1280.174677131453, 1193.3557886299636, 1113.499472658113, 1039.336524953865, 970.3963373476317, 906.705912589822, 847.4762469396396, 792.6058652702205, 741.9348951075743, 694.7972304896214, 651.1066391985233, 610.4397680304102, 572.5594701294755, 537.5381873995462, 504.92709767846213, 474.5908087860406, 446.39912203417987, 420.2320077266918, 395.7755214348847, 373.0512901001292, 351.8673601202273, 332.0047070197609, 313.5980548387632, 296.4662953912215, 280.3925610326718, 265.4649817663542, 251.50392968816894, 238.44132429818683, 226.26325942354242, 214.8690855909817, 204.2004530210592, 194.20945818664077, 184.88731854778763, 176.13778043556542, 167.95687013043474, 160.2614028358715, 153.06892496790266, 146.30923617842768, 139.96574175194465, 134.00333212027047, 128.40666763454917, 123.13488135784827, 118.18225467093332, 113.51028045819616, 109.11347012613476, 104.97361034716926, 101.05386180044357, 97.38288099729459, 93.90452906826052, 90.62574670311102, 87.51715892714778, 84.58958181573011, 81.81428737151259, 79.17956918021886, 76.69181526340911, 74.33689366060321, 72.10206371332872, 69.97700425009585, 67.95892118467964, 66.04247567593261, 64.22468401916093, 62.488891322458734, 60.83698150246105, 59.265609012498786, 57.77355774383821, 56.347389226274856, 54.984923343238634, 53.68284353939973, 52.44317401622734, 51.259741122012166, 50.12670334096839, 49.04053380918182, 48.002421672339324, 47.013424452634496, 46.06529966357749, 45.15779797865048, 44.2852847450987, 43.45170104411491, 42.65452390632891, 41.89016740806361, 41.15606932850884, 40.45565634204455, 39.78294006438445, 39.13794696534488, 38.5194882670739, 37.92812534061219, 37.36176825004289, 36.81687750063251, 36.2960411500581, 35.79659750404545, 35.32012603344169, 34.86138682433837, 34.42223105438382, 34.00091674216327, 33.59878721448211, 33.21172274393857, 32.840331054535845, 32.48559376454845, 32.14464957512688, 31.82104885281435, 31.51294501535998, 31.218077545735998, 30.93642094755859, 30.66667319727084, 30.41391731556497, 30.1732764310568, 29.945294475785232, 29.73066482852912, 29.52630426219819, 29.3347775693802, 29.15513648528521, 28.986723640741204, 28.829415334936733, 28.68261527460355, 28.54744654405428, 28.422223773120926, 28.3038948278223, 28.198511586704175, 28.104098532942725, 28.018668184281147, 27.942840174014986, 27.876327719167293, 27.817698670906235, 27.768568740897877, 27.73220786384162, 27.70417857473075, 27.685836222204795, 27.67649366079418]}, "58": {"0": [1155.49096127498, 1161.1502003944433, 1172.4614847424552, 1189.5634260912127, 1212.6502343791742, 1241.7062416699014, 1276.8971224511363, 1318.310001375807, 1367.0569730963666, 1422.9538590374436, 1486.3704174035477, 1557.7475119336034, 1638.249637801597, 1728.5221941599307, 1830.37198708071, 1942.569932012888, 2067.1254966384085, 2205.380773370154, 2358.2491267176765, 2531.0463517659746, 2720.314925345503, 2920.992201727565, 3132.2033828716353, 3343.608568452574, 3533.4766827801145, 3708.408513006609, 3869.6063189962742, 4001.2624908074963, 4129.875862004697, 4242.3909618414245, 4344.208403480905, 4435.939853925884, 4506.888313303739, 4570.403898281177, 4622.24945409939, 4664.4213806779135, 4710.509337432378, 4739.828060854151, 4764.01501012711, 4790.014568974481, 4801.316471328877, 4802.368580165253, 4803.729949099356, 4795.0295162316625, 4788.31427357341, 4751.719653892964, 4721.696587800854, 4687.953910482254, 4636.580134904456, 4583.422201892297, 4522.029633488174, 4441.546449608875, 4361.623541813547, 4265.107512207837, 4167.17144712782, 4057.5962025493286, 3924.10269343908, 3786.6353354986827, 3606.917043019671, 3431.307853042418, 3226.9375411424094, 3015.5949820211526, 2796.813864738049, 2588.8214953531715, 2384.9451141401696, 2200.9584049242776, 2038.2967603264967, 1883.9138910771435, 1745.4197113469215, 1620.191695640176, 1505.4540591863051, 1399.7356032278856, 1302.6005948418451, 1213.2657218233358, 1130.8760226093705, 1055.2854938865437, 984.7195213130116, 919.6314614694825, 859.4280146541057, 803.7506528149974, 752.2269475836019, 704.1334342332754, 659.5589285408787, 618.4415474482468, 580.0326349396383, 544.301923457713, 511.1822600457109, 480.4926044608769, 451.7617794760424, 425.2046040680984, 400.36695771780774, 377.27708831562825, 355.71670455436197, 335.67523566892584, 317.0523150416925, 299.59387011752614, 283.30893824539544, 268.13575777942447, 254.0332022724705, 240.77304325290024, 228.42171312322105, 216.89397252672472, 206.098892935536, 195.99589259649025, 186.50719343832927, 177.6261468152315, 169.31109259123974, 161.56149471566087, 154.2693432311732, 147.42679173079443, 141.00710893583835, 134.98068179926062, 129.31074409004916, 123.98073455395112, 118.96699172995555, 114.25235296619917, 109.81647977631873, 105.62200817554293, 101.65808988139818, 97.94278656554948, 94.4366055647505, 91.11609438034597, 87.9773973692682, 85.01495931434688, 82.21108065064342, 79.55798688890049, 77.04631664470426, 74.66604344058736, 72.40881335122172, 70.26685396812042, 68.2355114909356, 66.29886565128403, 64.46224662051067, 62.71503221199207, 61.05359445579734, 59.47074258938083, 57.96109789845967, 56.52367440000947, 55.15123054446506, 53.842309855182286, 52.5923624869543, 51.400451940513626, 50.26005696104269, 49.16950052745313, 48.127893393489344, 47.12961278882212, 46.1733093362422, 45.26102461465564, 44.38580663971447, 43.54549276755195, 42.7443228277671, 41.97597413401439, 41.23942344465911, 40.53263215486396, 39.85582073245964, 39.208693885080685, 38.58678294059925, 37.99216639256736, 37.4224121510157, 36.8763520461466, 36.353544513568465, 35.85208898144747, 35.3715450904597, 34.91115939236154, 34.47028285811606, 34.046979203253905, 33.64199869238526, 33.25391280719754, 32.88294544909827, 32.527208790343515, 32.18782760745975, 31.86327110642865, 31.551290463276064, 31.25514580195854, 30.97234076844938, 30.701833931645275, 30.448139913943436, 30.207552908722583, 29.977902351472054, 29.760739830805367, 29.556262954112455, 29.364112330984064, 29.184281083917345, 29.015186107812237, 28.857418489391662, 28.710745290442517, 28.574558988052694, 28.448499114237634, 28.331893637944408, 28.226499431979985, 28.13183049419132, 28.045607282711163, 27.969168587203878, 27.902605524392825, 27.84444764059213, 27.795659064389326, 27.758172480315885, 27.730752170472385, 27.71182303494106, 27.702092479192434]}, "59": {"0": [1163.371001875557, 1169.0937362899613, 1180.5534152740047, 1197.815878526752, 1221.0937273120312, 1250.4389273698268, 1285.9757982176409, 1327.8859844600743, 1377.3112188305088, 1434.1418502400113, 1498.325366482853, 1570.848453398275, 1652.7201107801131, 1744.7825826215358, 1848.9944072258331, 1965.074730916298, 2093.9543214856035, 2238.959477004747, 2401.0629411286372, 2584.541229148252, 2792.718915745698, 3022.5560013583454, 3258.7382335200978, 3492.876968946731, 3702.803827283059, 3895.7257623944583, 4053.7575548499412, 4206.187754005453, 4339.948637077246, 4459.060694316552, 4563.6280585766, 4651.100539331901, 4719.422924242974, 4792.112280028474, 4843.504633331211, 4891.684602346353, 4934.5743075588, 4962.935441716221, 4990.664294872932, 5013.188727955702, 5025.438167369715, 5030.600332500798, 5027.045119882004, 5021.205472710251, 5003.639774315703, 4971.869117289449, 4944.303108616589, 4901.566338497012, 4858.019738878495, 4804.94961271617, 4743.922876760584, 4663.528370149005, 4578.345739438344, 4488.738582891486, 4384.319953490934, 4261.990422505015, 4123.849658848632, 3972.8897104082175, 3796.635378663053, 3600.7083836409, 3377.2802574223588, 3141.8829071296973, 2893.736068639904, 2661.624539628419, 2437.2617403945364, 2242.789677075245, 2070.6095272765765, 1910.1789684434086, 1766.6747674916749, 1637.3710388203858, 1520.3323427637076, 1412.8891393738243, 1314.171091701733, 1223.6401509097007, 1139.9985521667527, 1063.409386204134, 992.1946304580846, 926.3999259997338, 865.6396055827005, 809.4730522627332, 757.561364417388, 709.1330656188148, 663.9658638656861, 622.5694876536805, 583.889843301939, 547.7597442598945, 514.4113019014877, 483.49941059576986, 454.56037290200055, 427.76735852571227, 402.77100069433646, 379.47944923458607, 357.7286739619754, 337.565594374862, 318.8178495921629, 301.2332868841805, 284.78148829343417, 269.5392695054755, 255.32566640101246, 241.98992436682465, 229.54804131236526, 217.93099671506133, 207.07197538822575, 196.91357405676234, 187.36259124702684, 178.39954383926994, 170.02880076497928, 162.238623106158, 154.89655828811686, 148.01353797397002, 141.548230386194, 135.4835854415626, 129.77984274485308, 124.41404536350079, 119.3755964103533, 114.63119686913667, 110.17072037273003, 105.9597888674354, 101.97587001363999, 98.23247228880273, 94.7081047199836, 91.37359362359052, 88.21943803920438, 85.23591025477447, 82.41937641874438, 79.75451680861083, 77.22907411884273, 74.83579003754217, 72.56780540539607, 70.41705559998825, 68.37793733583764, 66.43488485294665, 64.58554592290089, 62.831634462091614, 61.16442586143917, 59.57713681113987, 58.05969069050666, 56.61644932407906, 55.238624282876586, 53.92537831994293, 52.67158870473617, 51.47315028195846, 50.32934380870917, 49.235062200069905, 48.191400700124156, 47.18881340376289, 46.229554837451985, 45.314560551503334, 44.43738092834392, 43.59629263090024, 42.79046700916146, 42.0198343093736, 41.281528217798694, 40.573515085632074, 39.89408522091416, 39.24506714691111, 38.62166309090075, 38.02574763224898, 37.45426294051835, 36.90692407442597, 36.382964390634, 35.88070640596162, 35.399520315488374, 34.93726832154012, 34.49532630621396, 34.07120753238551, 33.66558363291841, 33.2770911333018, 32.904738836183974, 32.548481639762876, 32.20827989043276, 31.88315240471013, 31.570606316440397, 31.274047929064125, 30.99129919175254, 30.721778345421, 30.466545705703773, 30.22463295679135, 29.994740157821784, 29.777806756945516, 29.572340386972357, 29.379790488402453, 29.199629140424005, 29.03036523919413, 28.87211451604896, 28.725459817365817, 28.588667105431288, 28.462447721271136, 28.346736155193465, 28.240466550700038, 28.145128673410852, 28.05875909850533, 27.982187505547184, 27.91534104775376, 27.857543122630904, 27.80908528297634, 27.771454806558303, 27.743826055207116, 27.724755005691566, 27.71506443668299]}, "60": {"0": [1166.6953069951828, 1172.459868039527, 1183.9814141788675, 1201.3824584802178, 1224.6747779307364, 1254.0906309857767, 1289.7579913261868, 1331.931382546503, 1381.6550580004402, 1438.9614043103097, 1503.5261261865235, 1576.5676153230168, 1659.0733548132735, 1751.5266071308768, 1856.7584425801329, 1973.3420971912392, 2105.609926486398, 2255.191376240799, 2422.0505632454665, 2611.9648065207066, 2832.2590933312977, 3073.6132080444745, 3324.613468836749, 3570.1852530401047, 3802.4337751641433, 3998.9414373491804, 4154.843139526097, 4324.565533354518, 4443.4078603444195, 4567.165915836142, 4671.25234026607, 4754.15662027533, 4823.535204365839, 4896.88026551409, 4964.741184617926, 5008.215401558209, 5043.798461478562, 5085.36208632086, 5109.644204602717, 5126.20344488282, 5142.009945652075, 5146.626990987305, 5142.590507505967, 5139.340340304058, 5108.439093891313, 5083.357614819817, 5060.790148315009, 5012.25830808591, 4974.783803151972, 4919.844806925768, 4852.466046774407, 4780.3203760958895, 4699.311616341295, 4599.128236535856, 4489.947143398869, 4365.919406234577, 4230.267105487949, 4069.3267914434095, 3902.3181424632944, 3685.778681586711, 3452.4781264436047, 3201.2044491925103, 2944.946031727095, 2693.091437219705, 2459.2707862783477, 2258.9277909619814, 2082.6560680803495, 1921.843314504301, 1776.1315625342233, 1645.1424465459716, 1526.744845643522, 1418.7750368868296, 1319.3001125709895, 1228.1840932185219, 1143.8765264787062, 1066.6574292623002, 995.2893915327743, 929.4263707338547, 868.3198311009064, 811.9474229144349, 759.7556801877525, 711.165835911806, 665.8623654343562, 624.2907130265663, 585.4437216941751, 549.2461148865414, 515.815722476092, 484.7883455408287, 455.71160710208744, 428.8689994543039, 403.8154002266417, 380.37797027221495, 358.5629866532006, 338.3703186794365, 319.5445174118118, 301.90957897970816, 285.42606218484036, 270.1337838609928, 255.8643611514167, 242.4910626438317, 230.01201262083623, 218.3685118568137, 207.46216649701637, 197.28878154624846, 187.71869560834952, 178.7241531969106, 170.33493201365414, 162.52835234299351, 155.17543965002, 148.2527821916877, 141.77605001935072, 135.7028099634508, 129.97336108628187, 124.59638749665372, 119.55191606317536, 114.78955926273461, 110.31493383097651, 106.10053711560148, 102.10885880419104, 98.35354046939703, 94.82305827555224, 91.47633717126931, 88.32057318661654, 85.33108401911562, 82.50704326337822, 79.83814352775647, 77.30523938349332, 74.90926030936154, 72.6352729276677, 70.48102025329455, 68.43741908940581, 66.48951185380817, 64.63741622304111, 62.880266127494686, 61.20935888975552, 59.619487978946474, 58.09886378902467, 56.654243196096985, 55.275323579409196, 53.959518779583995, 52.70443777178207, 51.50390156594112, 50.35801532563843, 49.26231290436216, 48.21765535172908, 47.21350921099853, 46.253666056401514, 45.33682828278894, 44.45781722940556, 43.61705359018806, 42.80990589726676, 42.0381900828624, 41.29889688258658, 40.59013692963768, 39.909851930986584, 39.260253997495965, 38.636629258293645, 38.03995146042417, 37.46815082950581, 36.91997491566227, 36.395387908980126, 35.89247397121164, 35.410126678056876, 34.94783949866588, 34.505592420404064, 34.08119282395355, 33.67500206042884, 33.28629101413536, 32.91388364676739, 32.55749886196901, 32.21655780165725, 31.89065619137958, 31.578408829796157, 31.282004904537892, 30.998832287587405, 30.729432514816803, 30.473610027817294, 30.23153173044501, 30.001690632107806, 29.78471315732163, 29.579028357850884, 29.386636062124957, 29.205788581059007, 29.036750912561917, 28.878263901027413, 28.731585297703596, 28.5945851238433, 28.46825686854078, 28.352443002000772, 28.24651940932463, 28.150831891718887, 28.064405707844866, 27.987703692511914, 27.92081886663564, 27.863318735580823, 27.815868159827463, 27.777576913313556, 27.749375074383305, 27.730322361975702, 27.72075017173431]}, "61": {"0": [1180.0216301827268, 1185.8995004702847, 1197.6115486146186, 1215.2569212996516, 1238.9518484529367, 1268.8739963064888, 1305.2785482480574, 1348.5025321957123, 1399.3171068943782, 1457.468905504964, 1523.7785786570173, 1598.530267164542, 1683.6598245570972, 1779.3092540269963, 1889.7921329044439, 2013.5048903325003, 2152.93792008989, 2318.596195226216, 2505.61014467156, 2735.498814213257, 3011.570362462555, 3348.9129004218316, 3741.3651929798634, 4104.363054377411, 4398.9060315928555, 4639.600017836887, 4833.16458588839, 4998.344643119224, 5145.537681794543, 5270.37188372196, 5369.2396960781025, 5464.7636067059275, 5535.603376498069, 5606.6842544963365, 5645.7716144585975, 5713.444616410198, 5756.957586699533, 5798.961832459445, 5817.078516109099, 5843.289954004226, 5849.5207962518025, 5848.671168310995, 5860.097096875679, 5831.250034110449, 5827.729064025178, 5809.917038393257, 5776.570464666591, 5738.969819456753, 5688.838853672035, 5638.834708294782, 5566.283395207269, 5485.535001106491, 5393.907410862592, 5307.338854402575, 5185.882646661186, 5057.706675330057, 4896.856223398487, 4739.254962284318, 4535.270987719164, 4295.041930133622, 3988.73261111956, 3617.5750204557244, 3213.095113856194, 2861.469266824841, 2584.087125514382, 2342.7652309730643, 2141.719550694844, 1967.8692532748544, 1812.8144439886657, 1676.1123438174739, 1552.8481260234803, 1440.8245448283724, 1338.9636578842271, 1245.4048578958186, 1159.8142147874673, 1080.4832954087758, 1008.1154351378008, 941.032033902424, 879.0811343850349, 821.5601953767042, 768.4824815123293, 719.2765166070235, 673.4402044415215, 631.2274019602273, 591.88701664467, 555.276806775932, 521.3261782212786, 489.76907091399545, 460.3945032468348, 433.1489571485995, 407.7736843277533, 384.08164790835906, 362.0502246920433, 341.5680603632011, 322.4717441984285, 304.6497319232274, 288.01833918917185, 272.5267658572993, 258.05970769130613, 244.53845430237607, 231.88778967850604, 220.10619395148748, 209.08578123482306, 198.79224020655334, 189.1106953453347, 180.04631810319296, 171.5707117077743, 163.66810499544295, 156.22310009322683, 149.23666242054938, 142.68939083630033, 136.5464060118335, 130.76528595980503, 125.33935290230117, 120.23461421207122, 115.43149389699975, 110.90574117643251, 106.6498363434582, 102.63553574147532, 98.84801435624381, 95.27706295219096, 91.90361140813496, 88.72122720891694, 85.7105023488729, 82.86194247085643, 80.16691970702065, 77.61323673752916, 75.19869062412866, 72.90739606449516, 70.73458154266604, 68.67142808973469, 66.71155824976412, 64.84943474427172, 63.079262116972636, 61.395271350192694, 59.79227893279077, 58.26420761399544, 56.80949948776509, 55.422661073285894, 54.10014203946957, 52.835686613656456, 51.62906365691548, 50.476042669965, 49.37474105857538, 48.322583660283335, 47.314215086610716, 46.34968365349267, 45.42690494183632, 44.544025249284594, 43.698021504905526, 42.88810609994381, 42.11205322039073, 41.36892250405206, 40.65696220076089, 39.97419890131114, 39.32148654375876, 38.69559412473451, 38.09631950700319, 37.52215084519308, 36.97204653944944, 36.44479351315192, 35.940053159622416, 35.45629372587451, 34.99217592896696, 34.5482638567379, 34.1227203636788, 33.71490513766088, 33.32470824609517, 32.950977454345754, 32.593278752979685, 32.251207158451855, 31.924105654906317, 31.611294704262217, 31.3137507023675, 31.029820150616658, 30.759815936116123, 30.503357806079098, 30.26035826773264, 30.02992523258413, 29.81229542162392, 29.606650533776296, 29.413040852794776, 29.23182649217307, 29.062098160725053, 28.90333456594085, 28.755754141333497, 28.618646451337284, 28.49189828004271, 28.37553626174372, 28.269532659227917, 28.173098750807576, 28.08668101975657, 28.00968753822593, 27.942987028854752, 27.8854553734441, 27.83786052693952, 27.799620445797625, 27.77098004846889, 27.75187581934, 27.742353394998467]}, "62": {"0": [1182.3107292041911, 1188.2225412907317, 1199.923450490312, 1217.6152917302866, 1241.3887853981362, 1271.447779961639, 1308.0056247616803, 1351.5031661688956, 1402.3438310366648, 1460.5376434466866, 1527.1243243321737, 1602.304366373771, 1687.8391878299199, 1784.2258700965485, 1895.658959601686, 2020.760601358906, 2160.924635127683, 2327.4257542495166, 2522.5017987961296, 2756.756019442707, 3045.0719668880192, 3417.711880170911, 3862.0783529483574, 4262.171280912079, 4586.37653274608, 4824.041940575234, 5023.9904924955945, 5206.201249056261, 5337.842107107326, 5469.323416873598, 5575.762160613468, 5670.640951976707, 5737.558585370018, 5811.389355814776, 5862.103343342425, 5922.742704570361, 5970.94337099598, 6014.09849787591, 6033.916002406382, 6049.681222061653, 6066.023367129282, 6065.214976335982, 6064.654583917867, 6057.40720973877, 6038.239265529004, 6002.795362520032, 5979.6961542200615, 5941.928169561733, 5895.468416733648, 5834.134540398116, 5762.162666594235, 5690.038319043799, 5602.644056300958, 5505.530028465319, 5401.3920111346015, 5258.138324531207, 5116.456243593434, 4940.926944432499, 4742.67091345285, 4487.742414918693, 4158.74551680368, 3739.2565655042727, 3289.3355186302233, 2902.865867387335, 2607.389927412613, 2357.4638569452254, 2151.981547451432, 1975.8158379336885, 1819.5100094793954, 1681.39036212892, 1557.718878776387, 1444.367132467026, 1342.2470069927483, 1248.4263121019126, 1162.6136559586664, 1082.9249889590396, 1010.3248801041078, 943.0539123101765, 881.012512004129, 823.2458768386504, 769.967128583695, 720.6440099373264, 674.7940021650039, 632.3803482253215, 592.9643440398079, 556.3180389460507, 522.3053564078639, 490.58437912614414, 461.1997632055616, 433.8747234210819, 408.42408046063787, 384.7439943464901, 362.6631597933906, 342.1128537481491, 322.97119309307874, 305.1060686564264, 288.45708591195, 272.95197963329343, 258.44998384777733, 244.89214094974264, 232.21124919214625, 220.40747318047372, 209.35905099604528, 199.03128779951913, 189.3482011029087, 180.28578837371674, 171.79467950521556, 163.8676124925912, 156.40473226932033, 149.40865851003082, 142.85066447529422, 136.69248709943813, 130.90581214311712, 125.46841032396436, 120.3517003516695, 115.53917295379851, 111.00459302798308, 106.74310254904093, 102.72711272483042, 98.93541551621624, 95.35265754315292, 91.97574638610573, 88.79089815871288, 85.77646162218336, 82.92459964355581, 80.22191828177971, 77.66544455246782, 75.24887827381934, 72.95457375934444, 70.77787670555628, 68.71115274973255, 66.74913587292689, 64.88548703680864, 63.11350311489304, 61.42559119040178, 59.821139873165755, 58.2922349666262, 56.835561710076625, 55.447601800776305, 54.123837667626226, 52.85773408865968, 51.650235282087706, 50.495939480678075, 49.39341467086039, 48.33950624083505, 47.33091789936653, 46.36639724082475, 45.44225694927452, 44.55855323246032, 43.71168207567096, 42.9014961623448, 42.124364870407916, 41.380455016150414, 40.66838208012255, 39.98516697232434, 39.331947793708714, 38.70547162813617, 38.105858098288834, 37.531294561038045, 36.98118262053818, 36.45315876108464, 35.947805677215726, 35.46396407980958, 34.99966192882885, 34.55543434530034, 34.12965240906642, 33.72160013729593, 33.331162551718045, 32.957337319868934, 32.59924655916479, 32.25684302393993, 31.929299008031542, 31.61666983260702, 31.3189539028476, 31.03485231539836, 30.764729951836035, 30.508207327685373, 30.264981624180006, 30.034499695159006, 29.816792083309288, 29.61115568417971, 29.417628092928364, 29.23609225679172, 29.06625959475046, 28.90750181035544, 28.75987090373431, 28.62278801113608, 28.495964542349146, 28.37954631135971, 28.27326072778498, 28.176906493044523, 28.090536322210657, 28.01343930563871, 27.946963227022856, 27.8894864856228, 27.841803890672608, 27.803611383260243, 27.774879600260114, 27.755724552062997, 27.746177728229743]}, "63": {"0": [1184.0784660175154, 1184.079355126672, 1184.0812930568795, 1184.0883153804475, 1184.106715023682, 1184.1345540563746, 1184.4247574972578, 1185.575535637227, 1187.5328872927828, 1191.8860173969795, 1200.2071727807256, 1211.536142466869, 1225.9975794227655, 1243.6234123941792, 1264.4923812494824, 1288.668462784718, 1316.207043061032, 1347.282666734209, 1382.140622747228, 1420.52669675432, 1462.8487048698719, 1509.6726010630578, 1560.8662426279027, 1617.0401281196084, 1678.3775134197042, 1745.2594724271592, 1818.8357569267853, 1880.4264601136913, 1924.05115592995, 1970.789508259644, 1996.5433442848603, 2001.6271096992741, 2006.7275573245738, 2010.137123636377, 2011.844687160758, 2013.5541042641285, 2016.9784992078291, 2022.128993465786, 2027.2961699346279, 2054.0256121422285, 2106.759875340844, 2161.321121853204, 2247.3200728810616, 2377.1426668045747, 2519.9103942628394, 2683.6252844545597, 2875.711654522013, 3108.969197292132, 3391.292513359621, 3754.114821698634, 4161.015762498561, 4496.475519690477, 4758.3005875996005, 4970.735479103164, 5140.32141596137, 5302.874805927784, 5421.852249282684, 5546.009425405034, 5652.331304161982, 5748.538712499777, 5812.6004331715485, 5850.441962816378, 5891.179002357225, 5914.092767530877, 5919.280541897777, 5923.737720075902, 5926.390964155774, 5927.695348491987, 5928.776721268305, 5930.283191093825, 5932.702769879249, 5935.31419752124, 5951.680350401575, 5980.553424855789, 6012.049179192246, 6064.268067743328, 6109.396183752863, 6148.35661435578, 6207.312266342142, 6245.330082177639, 6265.84976940067, 6293.06346827166, 6304.522024123732, 6325.325228598506, 6361.533767078058, 6364.37778186437, 6372.511875924902, 6376.876316614048, 6371.478940337747, 6367.798259945743, 6361.549523521699, 6354.5178045264, 6341.940118732337, 6328.4092015179185, 6322.756190946063, 6313.25021944383, 6304.888040149475, 6303.924379313899, 6303.711174897063, 6303.558499781548, 6303.479000572503, 6303.397393595932, 6303.227856340218, 6301.630049722485, 6299.323063415912, 6290.902179037119, 6275.358196278195, 6266.640444441143, 6240.79992726685, 6208.5906946551595, 6170.643793211495, 6150.736108537809, 6093.428815119487, 6031.873244488543, 5981.4439897807815, 5909.848492692052, 5839.928133406682, 5756.440674468122, 5657.8313616778905, 5579.154454440318, 5465.33423335039, 5343.046166456522, 5210.3008474810085, 5047.532929372124, 4862.5246861163805, 4660.210112479871, 4465.437275503909, 4314.565855290882, 4141.387538959372, 4037.6376855522535, 4015.377583730497, 3992.2084052770065, 3978.6149635561055, 3971.6392846481344, 3964.517128612858, 3949.833385160388, 3926.7091915268998, 3903.532414066446, 3785.122155701228, 3569.114293559973, 3369.845846996497, 3129.576645068526, 2859.8032735901656, 2639.0070237880827, 2450.8377337341444, 2287.467401481854, 2142.291449911358, 2013.5440695115117, 1895.6348715363115, 1788.988016217033, 1690.663483934015, 1600.4280437937541, 1514.8269846001094, 1436.1229173002173, 1362.7096208780758, 1293.2783669081296, 1228.6564440801762, 1167.6784965874551, 1109.7102913364631, 1068.3057945788598, 1041.203366623679, 1014.9229461385183, 1000.6456667117134, 997.8802257525317, 995.1221604811878, 993.2856663503651, 992.3684934517015, 991.45218435755, 989.6221575827801, 986.8835959544622, 984.1528085667475, 970.3003274447733, 945.948436697065, 922.35146735644, 888.965355878236, 846.9254465037867, 806.9820325525233, 769.4090840820235, 733.7647181049439, 699.9591344364732, 668.0249788110343, 637.7167686277319, 609.0550234192459, 581.753016318577, 555.8813840913041, 531.3764647109602, 508.0317846856615, 485.7963355134551, 464.86989229646224, 444.9336214461971, 426.03984641244006, 408.07346487132224, 395.06053976554455, 386.4787298699265, 378.0647841252254, 373.5210138828813, 372.6405100564738, 371.7624326045199, 371.1783956223583, 370.88678152701954, 370.59543702884247, 370.013556823973, 369.14275849538, 368.27438654124063, 363.8686744950358, 356.07898718530095, 348.4823124234267, 337.6519580562618, 324.06126622936546, 311.16323702128034, 298.8011905845076, 287.1101511198811, 276.0001066643529, 265.4235511715323, 255.29688122613936, 245.67533729367295, 236.48059041453078, 227.7607525330062, 219.45425835818057, 211.51785864363563, 203.9510867712356, 196.74576415748257, 189.87872487497864, 183.3405468549703, 177.07759064691442, 172.51834122791172, 169.5055065037364, 166.55816281901286, 164.9580925991758, 164.64760913280148, 164.3378435656571, 164.1317320204666, 164.0287958977429, 163.92593954160034, 163.72046612905874, 163.41285425960464, 163.10596028938068, 161.54711277639078, 158.79274034831903, 156.105332173416, 152.2840994948324, 147.41009836635578, 142.7814131731312, 138.34250922534994, 134.08673653113297, 130.03669329269133, 126.16159249310228, 122.43885793352769, 118.8783127267031, 115.4737948087718, 112.20199865489606, 109.08285188189696, 106.09301327928026, 103.23067849853985, 100.47700340892493, 97.83554133590533, 95.29656944840364, 92.86670817487106, 91.08933527149482, 89.91078495014328, 88.75821213289335, 88.12761730166984, 88.00518738193678, 87.88302500375615, 87.80173205249821, 87.76113016712796, 87.72055800859687, 87.63950287205219, 87.51814311852884, 87.39705090655796, 86.78157750570273, 85.68863352275498, 84.61831034141821, 83.08655937036863, 81.13360746296264, 79.2574780865867, 77.45523698014387, 75.72311491355988, 74.05469867153884, 72.44776978594098, 70.89742180289035, 69.4049001468079, 67.96832923237082, 66.58122986899201, 65.24638136793746, 63.959360431698265, 62.716134320139226, 61.51346376436204, 60.357132523500994, 59.240686647400615, 58.15943200206875, 57.364201774128915, 56.834944780545996, 56.31482586342953, 56.03019343136091, 55.974850232133605, 55.919607897112904, 55.88283570943614, 55.86446642629883, 55.84610835029562, 55.809425819691384, 55.75448607729057, 55.69964719909637, 55.42060084656464, 54.92458013681941, 54.43722510381928, 53.737028834335824, 52.83809543929267, 51.97049191643881, 51.13125602980171, 50.31745667718861, 49.529977751129046, 48.768404159369744, 48.02855346967554, 47.31415672460082, 46.62195846048666, 45.949380256442666, 45.297459958130354, 44.6671661940836, 44.05510596941925, 43.46173040189622, 42.88703111428971, 42.32939897281041, 41.787543260539294, 41.38839354977737, 41.12167946166068, 40.85920887838621, 40.71558883637548, 40.68767539070338, 40.65981170672375, 40.64126356278872, 40.631997784436585, 40.6227375351614, 40.604229932885666, 40.57645010530254, 40.54871680470348, 40.40752639374488, 40.15575973338134, 39.90803891810411, 39.55224129752342, 39.09522033950555, 38.65211819469978, 38.22308310721839, 37.80629473882044, 37.40252462182881, 37.01108320556535, 36.630885628771345, 36.26184242601048, 35.90483724000835, 35.55870837005328, 35.22207364745886, 34.89611648243868, 34.57984702035017, 34.27284091465023, 33.97555943862566, 33.68698851739556, 33.40735705132804, 33.201044917532975, 33.06319194047496, 32.927595760479456, 32.853120185610656, 32.83864056959376, 32.824189100931804, 32.81457042590991, 32.809765779624804, 32.80496426082358, 32.79537060567277, 32.78100357907571, 32.7666646998336, 32.69372941520161, 32.56405432062765, 32.43645364729289, 32.252798746120924, 32.01729061457381, 31.78983306760827, 31.56983791020034, 31.357262166134603, 31.151732811825447, 30.953359261937155, 30.761935418198153, 30.577539311944577, 30.399935029137772, 30.228866861772428, 30.064436559498414, 29.906704802348845, 29.75489446558649, 29.609726949043296, 29.47079558558657, 29.337464009041497, 29.210352030864772, 29.1178923783703, 29.05677745383097, 28.997212610671834, 28.964872402310355, 28.958608206640054, 28.952362188084155, 28.948208274110435, 28.94613434664264, 28.944061742277004, 28.939910330194095, 28.933698638678496, 28.9275054590934, 28.896103064705425, 28.84066154657104, 28.786703295761715, 28.71013961716258, 28.613981559537574, 28.523088955299748, 28.437524053812577, 28.357225956333338, 28.281760373174773, 28.211606675162685, 28.146626664554418, 28.086616923290123, 28.031239158477767, 27.981253501842204, 27.936465055393064, 27.89610691651076, 27.860686277164476, 27.830092760862005, 27.804441730447188, 27.78360777237933, 27.767682194349273, 27.758851131807212, 27.75445504629917, 27.75136012088957, 27.75020537321908, 27.75002446419609, 27.74985739105069, 27.749754604685894, 27.749705790223125, 27.749658694906795, 27.749569661713416, 27.749449005521544, 27.74934382164751, 27.749219906494268, 27.749106244114397, 27.74904669945584]}, "64": {"0": [1181.3646536499327, 1187.2438372039992, 1198.9224653304796, 1216.6153264039594, 1240.4522749233886, 1270.4923758541674, 1306.9795400648054, 1350.3829393793555, 1401.1054282843834, 1459.16209579689, 1525.2472691142098, 1600.7586213915831, 1686.0754984107105, 1782.710046414181, 1893.74362969344, 2017.4814856662504, 2157.227281141073, 2323.7563243329287, 2510.6768236744706, 2741.858945991324, 3023.7247640542523, 3390.0335254098964, 3812.228126446666, 4194.101078926548, 4510.420414692191, 4750.5023934147985, 4945.849892353237, 5108.778996480508, 5251.928198096801, 5369.179857520199, 5463.323749674623, 5578.468542881891, 5656.923473625101, 5726.569662953658, 5774.040671986841, 5829.075066565253, 5868.814733084696, 5913.444734509018, 5938.23534189727, 5955.561571227694, 5966.554079713272, 5979.134364413838, 5985.440832225179, 5962.246910383817, 5948.294947864751, 5927.158753455787, 5891.131555365664, 5844.0236460601245, 5797.420794594331, 5742.899820943072, 5674.20330080773, 5602.151710652663, 5502.855425646518, 5404.671420898226, 5290.789885509048, 5166.235874485599, 5017.32197381733, 4847.268265710839, 4639.330123182077, 4402.588281198502, 4081.5643280590007, 3686.2232210429643, 3260.5369774560027, 2888.080239789371, 2593.124096618851, 2351.354295714081, 2149.137528080805, 1971.3897973756013, 1816.5972466202961, 1679.0317179377619, 1555.1375474612457, 1442.8192466428854, 1340.8782966063507, 1247.2466551827583, 1161.3064582471861, 1082.1117323787846, 1009.4916708309985, 942.3100507840244, 880.2758993782555, 822.5682312615158, 769.3254947822603, 720.0618332319838, 674.278623551665, 631.876357082062, 592.4897927143579, 555.9330216773121, 521.9477851425528, 490.22308297593685, 460.88629243980887, 433.5741186964322, 408.1367776240372, 384.5079851908545, 362.4287425436633, 341.8903590869814, 322.7325564757328, 304.9188950444123, 288.2836698544778, 272.8137659207806, 258.33244176503786, 244.75895134230413, 232.0898134855286, 220.2902105819715, 209.24918129581758, 198.91312010641698, 189.25208525796666, 180.20660676900624, 171.7270577103808, 163.77402532226586, 156.32892842217345, 149.34718075205078, 142.8021382688351, 136.63541543767167, 130.85425654056309, 125.42126079543031, 120.30112011549534, 115.49678918718446, 110.96604506359229, 106.70666746687039, 102.68997631491148, 98.89710395175086, 95.32109066084689, 91.95055210985176, 88.76541493930107, 85.74708903760694, 82.89864183522708, 80.1985545045315, 77.64407437775411, 75.22922722130312, 72.93614980474965, 70.75872486699664, 68.69367400552258, 66.73278546552095, 64.87015601721002, 63.09875948821529, 61.41186648501276, 59.80803741045811, 58.28050375309919, 56.8249552542724, 55.43635615284055, 54.1135868450815, 52.8473798028021, 51.640161951852384, 50.4870930216043, 49.38442954481012, 48.32985617992625, 47.321851647520816, 46.35901915961854, 45.43476522926423, 44.55220743979977, 43.70583934052561, 42.89582468237377, 42.11917233423157, 41.3755455599607, 40.663692354787194, 39.98143848015866, 39.327671809307056, 38.70141763050496, 38.1021721428344, 37.52747976771454, 36.97734977941774, 36.44949884665068, 35.9443924706641, 35.460665357004466, 34.99693601399165, 34.55219918616083, 34.12657296496009, 33.71862577545245, 33.328005697158964, 32.954119101155555, 32.59618705195987, 32.25364529559888, 31.926240871322502, 31.613906653380237, 31.315920886170996, 31.032134670817058, 30.761977223317846, 30.50550423557629, 30.262131295731475, 30.031819913158078, 29.814151236307257, 29.60898666921978, 29.416053752315243, 29.234252805296777, 29.06436455259447, 28.90570232610474, 28.758011198044098, 28.620921372795127, 28.494241403967607, 28.377854770817848, 28.27149238517384, 28.175339862931065, 28.089027397788538, 28.01241503311731, 27.9457185481134, 27.8884592842856, 27.8405891425793, 27.80227812274733, 27.773656650953743, 27.754464441067487, 27.74484737872212]}, "65": {"0": [1173.0878512193556, 1173.0879893622653, 1173.0891763262262, 1173.0946967173004, 1173.1108434617938, 1173.136429595746, 1173.6968178268505, 1176.4501459072462, 1181.3438667812877, 1202.0223652360103, 1261.7482039912966, 1356.126794319632, 1490.0335284161026, 1669.9660156668315, 1909.258693566795, 2229.476059998828, 2663.2478234059136, 3290.7548405528796, 3955.6230361166895, 4439.6351462874045, 4774.813163703164, 5027.259838580576, 5203.942782158355, 5342.435427588272, 5404.79694783985, 5456.842897749041, 5445.820264077228, 5430.276883226013, 5406.669496247319, 5394.451500329341, 5391.177376902378, 5390.684459728243, 5389.7640360516825, 5389.078010136844, 5388.713274140281, 5388.334056117628, 5387.53217399404, 5386.220735612957, 5384.778958997032, 5371.005405717355, 5342.042926671122, 5317.426421042293, 5241.160047886188, 5095.1613645567195, 4875.653318210077, 4587.977592912229, 4203.121954754345, 3628.154711270298, 2914.4813597834755, 2331.982749266074, 1915.4434667311702, 1596.700993395273, 1344.7435895128947, 1138.1549036456904, 968.1020983305189, 826.2912590715999, 707.8119613253753, 608.2625176886705, 524.5885508993119, 454.03083497388513, 415.10550828921794, 400.1101078598053, 385.83825401336003, 378.4780603855592, 377.58534029538134, 376.69490890771084, 376.1025594839905, 375.80676622254805, 375.51122726138425, 374.92091223989274, 374.0373469597451, 373.1560703821049, 366.0616990482229, 353.15157207822165, 340.78290981939045, 313.25601654799345, 275.00262917326336, 242.39727894850444, 214.57564924197314, 190.75768836920327, 170.36149744164283, 152.8131529693188, 137.7022179662013, 124.62261790471776, 113.29424853260586, 103.44207038869325, 94.85611142906171, 87.33987153625951, 80.75027851590322, 74.94776979789046, 69.82094389318434, 65.27813973122521, 61.24138242423889, 58.9203443017782, 58.00454715673196, 57.11401272186991, 56.649577688499754, 56.593074984586316, 56.536679266863715, 56.499141558488034, 56.48039053533199, 56.46165139953048, 56.42420878999111, 56.368173139658644, 56.31226237482142, 55.860718940896255, 55.032662576852786, 54.22745083787358, 52.37971785159498, 49.69918134032798, 47.28387033186534, 45.10637364860952, 43.13839258146586, 41.3579579864432, 39.747274204103135, 38.290007915496176, 36.969719638882076, 35.7755385714899, 34.694774588346135, 33.71673349534668, 32.83168720162948, 32.033211513939, 31.31535636661354, 30.674601747282736, 30.106467387869312, 29.6079196000403, 29.327050345417568, 29.21789598456759, 29.113054091596375, 29.05872825623627, 29.052148471460608, 29.045587637158086, 29.04122427566371, 29.03904575332871, 29.03686933660184, 29.032522819972478, 29.02601883708941, 29.019533804679483, 28.967348506906223, 28.872500271226613, 28.781844752577474, 28.58027758252877, 28.306104977311133, 28.087201794079423, 27.920962076405967, 27.807117308515274, 27.744358209198765, 27.73211766305963, 27.731627917407327, 27.73138482565994]}, "66": {"0": [1177.5148468767443, 1177.5153246861596, 1177.516851316626, 1177.5230510407112, 1177.5402167847217, 1177.5668219181903, 1177.9239821445324, 1179.4657785500367, 1182.122655241482, 1189.0435627448103, 1204.1517606072046, 1225.7496831356536, 1253.7964718208866, 1288.5702579721913, 1330.4307688985302, 1379.7333141155343, 1437.0052616159362, 1502.7118997199982, 1577.5580853668682, 1662.9629337984397, 1758.3249295176915, 1868.7406384876153, 1992.8282196017283, 2133.9729603006112, 2298.7218714273745, 2483.910565164714, 2717.052869195545, 2906.981161335832, 3036.0986269577725, 3178.9863386980865, 3256.015528369752, 3270.0698136332517, 3284.1601964381903, 3293.5998139562594, 3298.8727176855564, 3304.1862311760824, 3314.935087440819, 3331.362945047143, 3341.110297821858, 3419.685940129021, 3582.1565276756264, 3739.4926549379306, 3984.9151101068833, 4274.206840059275, 4510.414039721657, 4704.3226320553495, 4875.679100564367, 5016.367146523295, 5134.893562267181, 5235.088834908756, 5333.250006303792, 5424.182770573932, 5488.764732930578, 5552.578113977236, 5590.044303923676, 5638.916651675885, 5674.3330265071645, 5689.707605781224, 5707.365936211376, 5719.659718430118, 5720.424831761087, 5717.701156308602, 5716.16878127475, 5721.565409946325, 5721.132743863572, 5720.695357299341, 5720.4011437668105, 5720.253250253632, 5720.104832242513, 5719.806422726448, 5719.354874717784, 5718.737575719048, 5708.067950359369, 5702.75993187847, 5691.830074971974, 5675.362076317677, 5651.527879589062, 5612.865570016518, 5575.1203395088305, 5520.852600909006, 5454.007710408583, 5374.880445728075, 5293.388868318487, 5198.246684340589, 5092.257385200456, 4962.545682451794, 4818.960797511541, 4649.020294585093, 4449.607247878829, 4210.8959847945325, 3911.301141251358, 3563.8788322988435, 3186.6180920780457, 2939.1191333526044, 2804.4714254198775, 2680.6576897707614, 2618.1708931559347, 2607.8992006040007, 2597.672288102386, 2590.879224240376, 2587.4901556510918, 2584.106062622954, 2577.3528032501167, 2567.2602308994615, 2557.2124385991256, 2497.9434955595807, 2393.1965952381047, 2297.82005804291, 2154.22855804043, 1974.91350866115, 1817.1505594613536, 1674.409189573063, 1547.6568564053757, 1433.110815355545, 1329.3136560900937, 1233.6900706956608, 1146.6842803034747, 1066.8734050762052, 992.9712887573144, 924.9335100330613, 862.219055028608, 804.6602870662083, 751.2022067292156, 701.7598145894087, 656.0008667885194, 613.6677450830432, 585.453665862931, 569.2870276327259, 553.5927279765498, 545.2669570796273, 543.8915544527728, 542.5201740362895, 541.6081549866178, 541.152815830177, 540.6979235859997, 539.7894798344357, 538.4301660490654, 537.0748744740658, 529.0070629306489, 514.6190061633142, 500.6861851933495, 478.4145757691874, 449.076742428685, 421.7190194070208, 396.3537305149596, 372.84755335453224, 350.96916055304774, 330.670633372547, 311.81153324223385, 294.1745203579949, 277.7923284111233, 262.5434531456154, 248.35365977592053, 235.070714510493, 222.68170930009137, 211.1790385494158, 200.4484914582178, 190.3681271577268, 180.9629183220649, 174.63256315868935, 171.00216038343552, 167.47647605464505, 165.58758893695457, 165.27513326428812, 164.96347145361602, 164.75613794760943, 164.65260350493844, 164.5491572691557, 164.34252941825522, 164.03352955845077, 163.72584283324937, 161.89892107535624, 158.62454664364984, 155.44736979400048, 150.3254654784628, 143.5015309891003, 137.1214305998225, 131.15091203710728, 125.53321820042947, 120.26347834260359, 115.32228816407859, 110.68614122470284, 106.30426544869245, 102.17790621135828, 98.3035247652131, 94.6700964568166, 91.23288609174739, 87.98877800621545, 84.92312810079761, 82.03956075934619, 79.31381676981276, 76.73496674573605, 74.97446952159805, 73.95752649105944, 72.96712304894497, 72.4353547315249, 72.34724361811168, 72.25931391044935, 72.2007948863139, 72.17156560853797, 72.14235648695659, 72.08399871237751, 71.99661322196799, 71.90940913730938, 71.3902910841755, 70.45673342541717, 69.54476805803013, 68.06039656616905, 66.07229878700745, 64.18510970738281, 62.39589499355928, 60.6967600161934, 59.0807535335905, 57.54147014547273, 56.07870017350726, 54.68502467410855, 53.358566239352065, 52.09082461765435, 50.8810489409269, 49.72891883115412, 48.6286197858342, 47.575647175723205, 46.57132704275401, 45.61281293530163, 44.69619821687704, 44.0677551237327, 43.70037983430821, 43.33970338336252, 43.145753839276956, 43.11356414869692, 43.08143390323695, 43.06004676466366, 43.04936310289701, 43.038686046143724, 43.017351747677154, 42.985399837577354, 42.953507372597606, 42.76365096090692, 42.42116510678936, 42.08486203634305, 41.53691523722601, 40.796496349834875, 40.08788452190816, 39.410339599144, 38.76186953393193, 38.14217198823112, 37.548818938713566, 36.980366162522095, 36.43716826881867, 35.91743012811287, 35.419872946902714, 34.94354339403761, 34.48779503466535, 34.05243087923442, 33.63667647912671, 33.23705573719598, 32.8554022934783, 32.49085659380895, 32.24106502905252, 32.09567281382525, 31.953064197139135, 31.876501676908365, 31.86380563926302, 31.85113299635913, 31.842697564835134, 31.83848374819672, 31.83427253097402, 31.825857894775766, 31.813255436096284, 31.80067637215826, 31.72579189815746, 31.590631138854505, 31.4584140113382, 31.243420570199028, 30.954818151799774, 30.680748325224908, 30.420274323605575, 30.174149227664024, 29.94169004618757, 29.722485512345383, 29.51651988933953, 29.32332074230265, 29.142480359642434, 28.9737403790571, 28.816277789045312, 28.67033397952527, 28.535765793842607, 28.41231869780959, 28.299064029479542, 28.197238065530474, 28.105477422480334, 28.0464814270876, 28.013207538341266, 27.982440219762523, 27.96648290158032, 27.963883857124657, 27.961305387350546, 27.959597837879752, 27.95874749225795, 27.957899432711873, 27.956210171846894, 27.95369342611738, 27.9511316168355, 27.936060159885866, 27.90985494396674, 27.885495427610238, 27.848964174389994, 27.806846568509556, 27.77461967478744, 27.754980542501055, 27.74434007905627, 27.73909057022415]}, "67": {"0": [1170.0224590203784, 1170.0233267579179, 1170.0254958335738, 1170.0329013510884, 1170.0516780428707, 1170.0796568332632, 1170.3196911750633, 1171.2084892290497, 1172.6858429903411, 1175.6398218521374, 1180.9355677320798, 1187.9725516835435, 1196.8502447480312, 1207.5947739703822, 1220.0956519496729, 1234.4477646858659, 1250.68257193817, 1268.9024415050678, 1289.0970504490958, 1311.2108712581783, 1335.347309764556, 1361.5933208012766, 1390.4236464729504, 1421.3224102133831, 1454.6093731432488, 1490.467201672979, 1528.3087933030613, 1560.6608431439586, 1585.4669895216036, 1611.2999084723615, 1626.2151011449296, 1629.5644738209614, 1632.9274390586525, 1635.1769673069236, 1636.3039968580024, 1637.4325366937103, 1639.6941472190115, 1643.0978901416795, 1646.515225626006, 1662.0733968427055, 1690.4157716496866, 1719.7097113058098, 1762.0293815492482, 1819.1977880897912, 1880.2700848227305, 1944.8065998177406, 2013.9781300050288, 2087.728414060817, 2166.03988763915, 2251.257263934821, 2343.3830003040653, 2438.813518290871, 2547.530954798778, 2666.917315352692, 2786.3006976373113, 2916.8006307158157, 3065.706893890104, 3211.486174299631, 3368.7215263748676, 3525.3516196652754, 3641.3858805481923, 3722.7920899728365, 3799.8649226535654, 3843.8555327026966, 3853.46498209709, 3863.0167157384317, 3869.352473858743, 3872.5107336267247, 3875.6625805332556, 3881.947035761967, 3890.7894459034615, 3899.629598059845, 3939.608138789779, 4002.554596827304, 4075.069383228362, 4167.586785938171, 4267.137099474708, 4350.113648998108, 4440.376163974271, 4520.280895381793, 4588.408494305203, 4651.003210752053, 4718.5354552452045, 4773.63578542752, 4842.595731655061, 4895.2590571323235, 4933.937278129897, 4976.740468542274, 5022.962329133822, 5062.8333572320835, 5087.740467591637, 5122.489258968365, 5150.7878302014915, 5172.288140985508, 5186.169792999145, 5202.944021882526, 5211.266780860583, 5211.5686691962555, 5211.915755054746, 5212.172255361973, 5212.308038436056, 5212.448843457119, 5212.745519340185, 5213.2281977671355, 5213.756073716903, 5217.658940874098, 5227.0598518312045, 5236.393314232994, 5253.05543868998, 5259.8552520440535, 5267.358731199907, 5278.83849878141, 5293.333547109091, 5302.441611659798, 5299.91015473556, 5300.901383065082, 5299.336083982899, 5292.114163606864, 5293.4433878536975, 5285.829674024922, 5277.946931435729, 5257.986618552544, 5249.071017723578, 5240.595216182369, 5224.042358191427, 5190.637266961497, 5177.5613239260765, 5168.993155028552, 5153.327399711532, 5145.60424657183, 5142.577046041746, 5139.714612425833, 5137.897860523097, 5137.016945724088, 5136.15433835999, 5134.484045936515, 5132.11591306311, 5129.869861845945, 5119.374824401076, 5099.395521159123, 5080.865162666407, 5049.747548346037, 5019.949074709245, 4980.120941396086, 4924.982222957198, 4894.062994027479, 4848.195557623523, 4795.411184943235, 4749.512729761987, 4675.160468388763, 4610.954992575606, 4541.301962490088, 4469.204239158533, 4387.958047741624, 4302.304713084321, 4204.128232859001, 4101.973278156881, 3982.531542793607, 3868.723200458259, 3761.67773853637, 3686.323610720753, 3613.580657214265, 3569.1717516361596, 3558.900309329281, 3548.47971577045, 3541.4497915912566, 3537.9099709596694, 3534.353577966754, 3527.191074896937, 3516.3230275822543, 3505.128103094548, 3452.774536091984, 3363.749636941127, 3268.3667745627254, 3140.6070007524195, 2982.660749384729, 2836.8865905395983, 2700.117120568472, 2562.909201283364, 2435.629454247162, 2317.625154377871, 2210.088178861446, 2110.8455164833017, 2016.9940167601208, 1930.43455902132, 1848.5027326649194, 1769.521555103134, 1694.6846577656152, 1625.3251909098212, 1559.2545206125337, 1496.5044539583462, 1436.3873336620995, 1391.328401536942, 1359.4154661773744, 1328.597503494646, 1311.3489717492714, 1307.5448006660395, 1303.7512454440068, 1301.2281063299847, 1299.9683060831742, 1298.7096853764967, 1296.1959825835406, 1292.4342749451068, 1288.6831831678726, 1272.0019910314486, 1243.0085538136727, 1214.9798010878462, 1178.1312300809504, 1133.4089390256743, 1090.5128442479515, 1049.5616106948128, 1010.177009280091, 972.3406783523129, 935.9516780903357, 901.2884375251653, 868.1753682636488, 836.634230629355, 806.4354230901193, 777.3189563857219, 749.3171808008852, 722.5150917883843, 696.7876268998849, 672.0797817620319, 648.4180847490338, 625.7207129505754, 608.4406616282046, 596.0627888905397, 583.9594346457421, 577.2800870170212, 575.8096875680199, 574.3439372032636, 573.3693531180069, 572.8828359227523, 572.3968352924136, 571.4263837264857, 569.9745806144642, 568.5274265866877, 562.0204295679486, 550.6815886157838, 539.6132893884808, 525.0107803642056, 507.25102845293077, 490.1686859865302, 473.7880833500533, 457.96569712979175, 442.8361120128963, 428.1388029057004, 414.1396783198366, 400.64308883565724, 387.64869900247396, 375.2279817806765, 363.1910330998832, 351.67696624812214, 340.645662636383, 329.9982546371452, 319.75918384411165, 309.9255227867273, 300.4235423393674, 293.1311835455554, 287.9186093277601, 282.8427978481, 280.0367230381648, 279.41837841852737, 278.8017645229356, 278.3916501059001, 278.18688135138984, 277.98230489955125, 277.57372890388984, 276.9623071804357, 276.3526161810274, 273.62836302962387, 268.8714669589594, 264.22329420729415, 258.06978722871395, 250.52171706928993, 243.2415081320406, 236.20349163748995, 229.41637795678093, 222.9010264835231, 216.64450056397038, 210.6074863927744, 204.81404811395998, 199.2172856877613, 193.79970563624528, 188.54874558766906, 183.48521665320808, 178.6126808788059, 173.92925343431614, 169.42377155633244, 165.07694615333952, 160.8630750142063, 157.63812687484645, 155.3416044116816, 153.0869496433538, 151.83708636514854, 151.56132787854685, 151.28621689431074, 151.1031692950231, 151.01175341244019, 150.92040947456454, 150.73793743293527, 150.46476895579585, 150.19224798102206, 148.97299288023672, 146.82346602747154, 144.72178470805636, 141.94101480337488, 138.5337137560185, 135.2505896817449, 132.07937487277334, 129.0047410549304, 126.0228525189119, 123.14737481593886, 120.37449840652458, 117.6938919143005, 115.09579558831781, 112.58461066664827, 110.15617220143325, 107.80383571853397, 105.52417471029212, 103.30428925143683, 101.16576127108412, 99.09566950915767, 97.09872766981563, 95.56568403966496, 94.46479213033611, 93.38061777640371, 92.77894111433743, 92.64614909574078, 92.51365295698685, 92.42548657550792, 92.38145269807555, 92.33745169618126, 92.24954831900695, 92.117939819781, 91.98662720039775, 91.39893663974601, 90.3687685836191, 89.35690926718581, 88.00763541568617, 86.34458761791191, 84.73652010812482, 83.18000037328638, 81.66826202268784, 80.20639355204702, 78.7855676838731, 77.40572710169317, 76.06320016928538, 74.7553575107981, 73.49014612753574, 72.26563771500636, 71.0696587528092, 69.91425551969188, 68.78807161189684, 67.69181355256227, 66.62613554927553, 65.58674438572659, 64.78750694437998, 64.2116904520571, 63.6454201733382, 63.33112291811543, 63.26174092105093, 63.192507828116725, 63.146435157344094, 63.1234236393128, 63.1004286661849, 63.05448835463917, 62.98570197409584, 62.91706449768278, 62.609805691246954, 62.069671868094126, 61.53845874956473, 60.82843665069676, 59.95183160993628, 59.097359820330205, 58.26285985901368, 57.4529880717956, 56.665042113836286, 55.895451637625186, 55.14540263979978, 54.416824267208284, 53.70714424812988, 53.015135083784294, 52.33644235203658, 51.676178773742095, 51.03315523100198, 50.407213197054475, 49.7973746259573, 49.20152277048867, 48.62025669801084, 48.17048373522613, 47.844189876322424, 47.522025595786886, 47.34328612353214, 47.30378727586661, 47.26435798770372, 47.238110439763254, 47.224998259043446, 47.211893807157274, 47.18570808988583, 47.14648748023085, 47.10727245275151, 46.93160159459291, 46.623095647565236, 46.31948910824085, 45.91426327250527, 45.41206366216698, 44.92169737216481, 44.44331116379571, 43.97488053591371, 43.51838223393389, 43.0716686446626, 42.635579152641895, 42.21020063360938, 41.79498940790816, 41.38921509406271, 40.992669412033955, 40.60504393876121, 40.2262474333211, 39.85699576637375, 39.496763735824224, 39.144059973364186, 38.799565913364006, 38.53328988982413, 38.34091376491285, 38.15095072227397, 38.04528016204386, 38.02193365351575, 37.99863014461947, 37.983118360706314, 37.975369635355044, 37.96762568774063, 37.95215212572243, 37.928977615721664, 37.90584610535275, 37.80218346784315, 37.61953272649861, 37.43914534983595, 37.19777691191765, 36.89894926965658, 36.60753665000931, 36.322768266062276, 36.04457017663508, 35.77280046220276, 35.50698525586861, 35.24720515110639, 34.99384215367098, 34.746664384206866, 34.50468374478109, 34.268530772849395, 34.038171616030134, 33.81325936441024, 33.59387824488952, 33.37897388014035, 33.16917998421629, 32.96452545147129, 32.806355918171754, 32.691860579873975, 32.57894236594801, 32.5161062750687, 32.50223482088578, 32.48839598319132, 32.47918387649403, 32.474581958675095, 32.469982797875964, 32.46079274733711, 32.44702834917737, 32.43328876419587, 32.37172099794125, 32.263499516399705, 32.15686880268466, 32.01414439514647, 31.837377774659906, 31.665120841829257, 31.49750799475615, 31.33445357151266, 31.175493288292625, 31.02095314620143, 30.8707269578108, 30.724747287951143, 30.582084286720175, 30.443381579188955, 30.308953635612312, 30.178764708722984, 30.05223808721901, 29.929638557206367, 29.81101189708271, 29.695993976827207, 29.58468600485972, 29.49935571875444, 29.438123683022162, 29.37814722102667, 29.344965882110657, 29.337651642633016, 29.33035698789578, 29.32550476514895, 29.323081917898946, 29.320661246731202, 29.315825331745813, 29.30858747577681, 29.301369867622956, 29.269116790793547, 29.212416522132834, 29.156802680330696, 29.083080842578116, 28.993049019549087, 28.906624738502472, 28.823342379990756, 28.742802148575933, 28.66574269482825, 28.592083442684622, 28.521904339503873, 28.45479474240401, 28.390671100016903, 28.329483015363635, 28.27127614542868, 28.216306578867048, 28.16432729494116, 28.11504093237438, 28.06886442796052, 28.025581877460297, 27.985486955762187, 27.956119361438923, 27.935842121056783, 27.915969882680912, 27.905214481946178, 27.902857630197154, 27.90051628477658, 27.898964002456438, 27.898190445684442, 27.89741861183783, 27.89588011292076, 27.893585286485525, 27.891305966378738, 27.881233365343185, 27.864092401659406, 27.847848520691898, 27.82759852692929, 27.804929569095872, 27.784979000720696, 27.76788349969541, 27.75380254649471, 27.742576660188202, 27.734446941921803, 27.729173905621206, 27.726544389069936]}, "68": {"0": [1172.258003305061, 1178.041636447748, 1189.569463653085, 1207.094462779011, 1230.5136816159882, 1260.1231579580945, 1296.293528572994, 1339.007517643656, 1389.010980421255, 1446.7979518155678, 1511.8678077404168, 1585.7656559218917, 1669.6467269340967, 1763.4841574935142, 1870.0746228880628, 1989.9891499144328, 2123.694767356996, 2277.304901851953, 2453.3184525570314, 2660.166484237411, 2888.970954557292, 3165.191837193926, 3448.830936834353, 3737.7566077463775, 3988.1115382686353, 4199.274737316676, 4376.482992863352, 4537.519641897086, 4672.354963394729, 4791.987366099433, 4887.4244609056095, 4975.171767348079, 5058.213669691856, 5126.147756034418, 5183.873988725483, 5237.121645953503, 5279.704757931999, 5305.466462410947, 5336.243651102864, 5351.987404697197, 5374.011603305396, 5372.3771175499705, 5366.966039303084, 5364.066615713688, 5348.6470183677175, 5329.122269543438, 5290.164342234783, 5255.719426101683, 5208.994602627392, 5151.3213337061925, 5098.616752196731, 5011.160854459005, 4919.581499187983, 4827.4464186237565, 4719.50760441057, 4595.804427848459, 4453.2123085713765, 4287.176176573777, 4101.907014288828, 3873.459127654351, 3617.49355985917, 3332.8547798033906, 3028.4255905046075, 2762.419807251816, 2506.833942708835, 2291.6558031032173, 2104.043463975011, 1940.2174188718488, 1792.449321911121, 1658.1039424441115, 1537.8477044503488, 1427.4674802405793, 1327.5424570861715, 1235.2049835942425, 1150.6820673401653, 1072.9475552697354, 1001.072198915276, 934.1774212002314, 872.6719189173906, 816.0052152986434, 763.2530405972401, 714.494126151222, 669.2104141759579, 627.2452536465039, 588.1420630685923, 551.8133355892737, 518.1070664331286, 486.85652733748424, 457.73366877548114, 430.6337451573491, 405.45276982662506, 381.97835189669337, 360.0640101677422, 339.75350697791544, 320.7883771644514, 303.12646268806, 286.55901955645106, 271.17196804578555, 256.8255302461553, 243.4124734556117, 230.84072595658762, 219.1058788451999, 208.16330932446039, 197.94756733364036, 188.30967979890656, 179.28535565950983, 170.86997572127265, 162.99720735868496, 155.61115247750504, 148.69162147367913, 142.16517862701176, 136.05767492677174, 130.32242991468925, 124.91668069195204, 119.84481270635197, 115.06758984441993, 110.57507373685536, 106.34032340291705, 102.33180012932264, 98.56213908041948, 95.01343250513719, 91.6593848598138, 88.49101595482065, 85.48887587516134, 82.65659701975785, 79.97945543375077, 77.44311494457446, 75.03209164984595, 72.75120103134215, 70.58533677237115, 68.53234257721266, 66.57980344376594, 64.72101307915192, 62.95862184748061, 61.28257144680757, 59.688110177472524, 58.16503814346638, 56.71564057768245, 55.33168241417715, 54.01402276603158, 52.75577839573412, 51.55131479403152, 50.40335234752929, 49.30783491406558, 48.26012006450679, 47.253049922271906, 46.289326224521766, 45.371235836021384, 44.49123115657157, 43.64885469598827, 42.84107972297628, 42.06784629432293, 41.32797212598399, 40.6175249871778, 39.93717562437504, 39.28588352002138, 38.661084594242645, 38.06271011822686, 37.49009268149384, 36.94113100463216, 36.415385237485225, 35.91206295472165, 35.428884132516465, 34.96578114340756, 34.52243512935072, 34.097100577138406, 33.69008777355671, 33.30055239953329, 32.92743974808446, 32.57016221691169, 32.229006361172004, 31.90264343802829, 31.590368560153543, 31.293350657624007, 31.010363377880658, 30.741608643087968, 30.485358189841044, 30.24252593189718, 30.012528562204466, 29.795650249819293, 29.59104517903328, 29.398106246186924, 29.21713090064227, 29.047473863351566, 28.88948855344144, 28.741433761579575, 28.60455804863676, 28.478604712888952, 28.36269123897501, 28.25705103278599, 28.160891137931113, 28.07405870122065, 27.997783429474513, 27.93177711418767, 27.873272888655922, 27.8252213360008, 27.787310750835417, 27.75843386424213, 27.739306008803787, 27.72980482418166]}, "69": {"0": [1171.2225101918855, 1177.023543791267, 1188.5660063000255, 1206.0508274478636, 1229.4419928314971, 1258.9329640360538, 1294.9907183855498, 1337.6387062126964, 1387.6935193429017, 1445.537635625846, 1510.2950171882248, 1583.8120182809012, 1667.6505046577097, 1761.708590877715, 1867.6139802333344, 1987.2458900216293, 2120.0530889654997, 2273.3955463833026, 2445.5040707596413, 2647.2292212218167, 2878.105810948435, 3147.4434355979765, 3426.0450967190873, 3707.130353650775, 3948.105048964291, 4157.67757845763, 4320.436024460989, 4489.698915940019, 4631.411611605652, 4741.083993078624, 4838.252967367367, 4926.373321341154, 5009.674053304044, 5084.395170435859, 5140.8584218308115, 5188.606208634895, 5230.623179695821, 5251.207785202178, 5292.539645500751, 5321.258167180838, 5319.312454184912, 5329.711487876741, 5324.402680820816, 5319.0091600167, 5293.996227091516, 5277.056306476496, 5236.989735985853, 5201.657012529064, 5159.073961144822, 5096.426306410729, 5048.874616819477, 4957.073949878034, 4870.245551450241, 4773.11730793693, 4675.535074616072, 4544.78408854598, 4407.723495900222, 4249.106091067523, 4064.9804664032986, 3844.174040966643, 3586.357763774255, 3308.9545009585718, 3013.0452056752047, 2748.191248186343, 2497.024022920363, 2286.1619821812264, 2099.592651829723, 1936.4938744138371, 1789.2710956045655, 1655.7291760119006, 1535.6607361064287, 1425.6377203541579, 1325.9283968105588, 1233.864953309801, 1149.3192815168652, 1071.7608755589, 999.9570750862756, 933.2755635658867, 871.968811958729, 815.2301591512035, 762.536103358097, 713.8607184680543, 668.6298136585567, 626.6841417962157, 587.652582442619, 551.3327752611234, 517.6838446675707, 486.43537417382646, 457.3454240974597, 430.31996444362346, 405.14840795030403, 381.70405741234134, 359.85347104435743, 339.5087180256886, 320.55470830254365, 302.92139287907696, 286.3516219671032, 270.9970291995186, 256.6542341873796, 243.24285172834192, 230.7014519470818, 218.98125219594357, 208.045547716267, 197.8265000202695, 188.2052431917338, 179.18748699500472, 170.77951793496086, 162.91261791350306, 155.52655601051202, 148.61484880632952, 142.10140519568176, 135.9968709922319, 130.25568027418032, 124.8588449900196, 119.78928093217637, 115.01324872607407, 110.52549351908218, 106.29286408943106, 102.29334249282662, 98.52617743936854, 94.9786368126376, 91.6249532883133, 88.459816034032, 85.46158335793382, 82.6282205124158, 79.95136467012814, 77.41724724884779, 75.00787725123405, 72.7287858282657, 70.56335584403361, 68.51217012899535, 66.56139647807196, 64.70440851513673, 62.942725275755286, 61.26737242822051, 59.67269936169717, 58.15048443138806, 56.70249886178268, 55.31918566739173, 54.00198541628475, 52.74461588607783, 51.54108329323544, 50.39337017335096, 49.2983265277892, 48.25129622189786, 47.245005997834205, 46.28253946340504, 45.364244335088635, 44.48342937422022, 43.641605464482495, 42.83475498392914, 42.0619328896539, 41.32205767003994, 40.6122512834215, 39.93208149337984, 39.280970692169284, 38.65630213308241, 38.058183061238466, 37.485647599566256, 36.93696528329253, 36.411147487678726, 35.907802028304395, 35.424618461764055, 34.96183996675939, 34.51868014158197, 34.09352143625948, 33.68666500900566, 33.29716315189042, 32.92420568376454, 32.5667926512116, 32.2256529894427, 31.899506790441595, 31.587553430116287, 31.29073268572341, 31.007862267898727, 30.739141245462694, 30.483158369109308, 30.240393735265673, 30.01055663345395, 29.79357258526124, 29.589148883662173, 29.396305159006985, 29.215230363268653, 29.04572333023364, 28.887448541256486, 28.739785725202783, 28.60303244744874, 28.476779556095295, 28.36094452714863, 28.255396671539227, 28.159203166961657, 28.07189022807636, 27.995648075242137, 27.92943129421935, 27.87130255706664, 27.823462924619772, 27.785605611168734, 27.7567149925908, 27.7375591047874, 27.72803858701444]}, "70": {"0": [1164.9411651215592, 1170.7265759644342, 1182.2110549737963, 1199.5692126196884, 1222.8117424990232, 1252.0016802940415, 1287.7031397282676, 1329.9290672566183, 1379.5827411041635, 1436.654480123953, 1500.7228068298289, 1573.3026741145934, 1655.935751232534, 1748.3773450897702, 1852.436953537611, 1969.559718916331, 2098.6756884268334, 2246.127033561843, 2410.0697936550982, 2596.972601488731, 2810.057503427508, 3045.657901075881, 3286.3481427114198, 3529.851698174083, 3746.996833793517, 3927.2414788784695, 4103.852633423793, 4260.67899211997, 4393.214489229216, 4505.292368362859, 4601.717078899097, 4691.830837739654, 4767.68125876052, 4841.222409948852, 4905.289724968529, 4944.455796402595, 4977.961532796428, 5016.542130811418, 5050.136841737539, 5078.793714040347, 5079.804656068397, 5083.911936176438, 5083.375694578452, 5074.913165599244, 5045.805832804425, 5031.587405738229, 4990.6046639797305, 4956.281358877644, 4919.421435582885, 4858.237518186065, 4796.17827005166, 4723.616377917959, 4636.688087984146, 4538.6940828619645, 4442.338655712145, 4309.837222603009, 4176.2333255196845, 4017.0812406965906, 3856.3873291661725, 3638.0961373943287, 3411.621925642301, 3170.0978654495375, 2918.3366745347716, 2676.0721513598314, 2450.9920734753696, 2252.347117035301, 2073.530629601842, 1915.114551940603, 1771.3283126277793, 1641.8077002625266, 1523.4057931817458, 1414.9782943738876, 1316.7663387028974, 1225.6934093104514, 1141.9262749489146, 1065.1318116932964, 993.9881594541404, 927.8925054057526, 867.070810791177, 810.6594172064981, 758.3828979758316, 710.0895327713075, 665.1224888929223, 623.4517368916265, 584.7275565589377, 548.5699036759239, 515.1321204603057, 484.07788164654437, 455.1492284118193, 428.31920186551775, 403.27630911846467, 379.97301763919427, 358.2638527743379, 338.0204432727989, 319.1651598875405, 301.6398583958691, 285.17126219939104, 269.904671978508, 255.63326359163912, 242.29984387274106, 229.8249429495638, 218.17224148592882, 207.2836373873422, 197.10950184065757, 187.55241668898103, 178.58624481525294, 170.22001505612226, 162.38513213924625, 155.03508906261442, 148.15555733518866, 141.67782114765475, 135.60319531700804, 129.88534587842054, 124.51556028475115, 119.46833526519137, 114.70998402322873, 110.24255170957001, 106.02577596468119, 102.0449826201684, 98.29907789981085, 94.76653547598676, 91.42683424822654, 88.27268716636247, 85.28905267661189, 82.46452933197628, 79.79880800718631, 77.27208461303084, 74.8713825592687, 72.60126811365447, 70.44376837244418, 68.39954312406249, 66.45639002707345, 64.60567318551207, 62.849405900677255, 61.18027342832995, 59.58988517866932, 58.07274154865149, 56.62877010846351, 55.24955380951905, 53.93624077650716, 52.682524343662664, 51.48246984574343, 50.33754244431868, 49.24549114294936, 48.2019486479245, 47.198252625361306, 46.23821066070353, 45.32182070119496, 44.44291282673428, 43.60246073079785, 42.798559807604065, 42.0274896570079, 41.28921696560095, 40.58096775364097, 39.902043103011735, 39.252312609951275, 38.62853346893506, 38.03203888565282, 37.460343603471934, 36.91283250460322, 36.38783805379638, 35.885216690059266, 35.40289172054797, 34.94093052176797, 34.498663985856446, 34.07408453070918, 33.66813415013618, 33.27911528840774, 32.90674462273522, 32.549599922185635, 32.20899269095301, 31.883353526079073, 31.571986472423514, 31.275629906677608, 30.993195524106167, 30.724909239575194, 30.469376164839645, 30.226930368195973, 29.997638044415808, 29.78089103320076, 29.576706240866645, 29.384213221776537, 29.20332854345366, 29.03401272547304, 28.8759907318842, 28.728674534173624, 28.592105586971183, 28.46587009537125, 28.350170418928712, 28.244848342751986, 28.14805741683523, 28.061359742626777, 27.985246203041726, 27.918643112711788, 27.861119878550454, 27.8132592434309, 27.775466182534387, 27.746594570183568, 27.727406926707292, 27.717906925610965]}, "71": {"0": [1126.2644459146736, 1126.2633519344947, 1126.2632778889854, 1126.2661896019772, 1126.2782066814907, 1126.2994031730348, 1126.8474156168556, 1129.6235660802722, 1134.5453464393966, 1156.2065466589672, 1219.312959645594, 1319.1295975880496, 1460.716526028355, 1648.3196733639027, 1888.9588411197499, 2194.8273917461493, 2557.5660785165273, 2943.1992480910008, 3304.270358395159, 3613.485936982833, 3856.2139442627667, 4033.949246269733, 4159.966606486443, 4242.953686277336, 4281.041524349559, 4279.722641922332, 4244.225782201465, 4191.763108543183, 4166.655356266188, 4139.208897506543, 4118.785104138409, 4116.74544414976, 4114.698316984557, 4113.32941710967, 4112.643722642801, 4111.957198489649, 4110.581661124492, 4107.080611964365, 4103.6317096323355, 4080.276294362955, 4042.5748257321875, 4006.2616148720595, 3891.917752822216, 3672.681559391955, 3381.158277496057, 3029.1979664473693, 2623.1663357821917, 2215.9327697151984, 1858.0152530068694, 1554.1080742607974, 1304.1164485919162, 1097.3786066071982, 926.502876018336, 784.2971356162863, 666.5287194641588, 568.1494488103588, 486.324107863125, 418.1216191080638, 360.7697422414722, 312.7011368027166, 286.54402606537525, 276.62226714830615, 267.176687648827, 262.3446086430621, 261.7812028434751, 261.2190616682299, 260.8450034538119, 260.6581851173265, 260.47150729465676, 260.0985731907648, 259.54022588854497, 258.983143210667, 254.3136125231298, 245.7718705154175, 237.50242933553773, 218.95242560647807, 193.0878617630661, 171.19607311093992, 152.51125125253492, 136.58578033684245, 122.9220664263855, 111.17213518990572, 101.04963794263449, 92.29588158784836, 84.67425732427, 78.03869692784293, 72.24326551722163, 67.14702861008712, 62.65806609687739, 58.68204443625917, 55.16380475460882, 52.02662146166173, 49.22415725783054, 47.61535060199481, 46.98947408717094, 46.381389629957994, 46.065159800734456, 46.0281537772641, 45.99121425098324, 45.96662484301238, 45.954341221891866, 45.94206498934798, 45.917534689990006, 45.88079465527763, 45.84412111775475, 45.53604689026768, 44.9672814887478, 44.41543971896479, 43.12402524290712, 41.23959069531165, 39.537316964670346, 38.01198515051192, 36.634467066490835, 35.39712267512445, 34.28603461475308, 33.28423492453424, 32.38326756080718, 31.57806771401081, 30.86296496775206, 30.23016987486548, 29.676617747795316, 29.198345907497565, 28.790837241665688, 28.44928121673853, 28.166849108081372, 27.9536558716227, 27.84630163385122, 27.810171143414497, 27.777799029159958, 27.762356991960722, 27.760545004683745, 27.75875022679153, 27.757563268966024, 27.756972658284074, 27.75638395975598, 27.75521229916137, 27.753469149423438, 27.751743209070256, 27.737468864923084, 27.713572994073232, 27.693764530842422, 27.6761814363884, 27.661476690026742, 27.654780219422285]}, "72": {"0": [1134.4000125062519, 1139.9237469491197, 1150.9476034030395, 1167.5653883725429, 1189.8228614273535, 1217.9075968962434, 1252.1725488780262, 1292.815629584172, 1339.948465320566, 1393.4964823822886, 1454.1295120376328, 1522.8921840693888, 1599.2866054964943, 1684.1872162655714, 1778.4979411706806, 1883.7993357647479, 1998.2368220177602, 2122.3171720147116, 2259.603761821684, 2408.4446595337786, 2565.3718027321697, 2730.8133168711706, 2895.8279766821793, 3061.1875263125658, 3225.1214053821764, 3368.2305439856937, 3511.7834447075534, 3634.7490646160772, 3744.021114579245, 3857.163476807531, 3945.364337210685, 4028.0110440995063, 4099.827267143801, 4167.181125637329, 4227.32801834031, 4268.927831533834, 4310.007688072479, 4340.748820133356, 4364.052499044816, 4376.612822562894, 4383.776233437072, 4394.60071335572, 4386.125487834912, 4381.728055696895, 4362.129090894626, 4339.5947523358345, 4309.230099071896, 4271.352194438778, 4227.779166059793, 4175.284409699741, 4120.641411224169, 4054.0632686040244, 3975.992392527912, 3889.4528063228017, 3785.727139310243, 3671.7906439417666, 3556.3936208884425, 3420.1187088813485, 3280.7963993582716, 3121.6195930816243, 2952.4244963020687, 2780.5299447036587, 2604.239985475983, 2433.2044709614083, 2265.0051252006942, 2104.223800139039, 1956.8227030183755, 1819.4652335700223, 1691.2534998953877, 1573.8387430681096, 1465.137665614126, 1364.4451452177318, 1271.7588975001938, 1185.6639407736313, 1106.6462891009373, 1032.8211250098022, 964.6725496541555, 901.2711033314663, 842.821321729109, 788.2820140653611, 737.9083280499514, 691.0531422990558, 647.7760971146218, 607.1637649647861, 569.7315044288302, 534.950361073053, 502.57268457689673, 472.2855382280261, 444.31062981360134, 418.3017075329496, 394.00914624833973, 371.3839155474566, 350.25996034737204, 330.56063726993284, 312.2454497456641, 295.2408154479158, 279.3104781077727, 264.4220326601969, 250.50731282148482, 237.54870979340973, 225.38334504213046, 214.06753882114418, 203.45956776415224, 193.5311830962847, 184.2569189703532, 175.5566475568847, 167.42959988190776, 159.7723880818615, 152.58755498786763, 145.87243536633565, 139.55438373499072, 133.62406330455403, 128.05046432828883, 122.78932923212155, 117.8653578334268, 113.21376929138796, 108.8355211438968, 104.72242683743282, 100.82601926952825, 97.1623203087984, 93.69430807933608, 90.42858203303591, 87.33213429528413, 84.42106262639459, 81.66339807214713, 79.03247710120733, 76.5530928697028, 74.20403850345681, 71.98000386454584, 69.85682565456914, 67.84907267299502, 65.94514755936294, 64.12091249436727, 62.39748619900246, 60.75002096019143, 59.18503198965782, 57.696513640402515, 56.276695416648195, 54.914204596726734, 53.61746640289108, 52.38037679499732, 51.19771805235072, 50.07232661671862, 48.99008724982312, 47.955113845162046, 46.96836871021457, 46.023446708711795, 45.11778524775246, 44.24957136689078, 43.41724199280674, 42.61875435020308, 41.85447204534596, 41.124166511364486, 40.42463962070714, 39.753416535132956, 39.109336390675004, 38.490959482156995, 37.90038277171447, 37.33323871286976, 36.79212064844359, 36.27256519701379, 35.774625408408376, 35.29889941752429, 34.841076538816175, 34.400622218090554, 33.980007092123124, 33.57887754218131, 33.19109724055569, 32.822634755920205, 32.4682337647601, 32.12912094831696, 31.806133274088378, 31.498337166627298, 31.203116754938815, 30.922192652339714, 30.65703787873968, 30.401509328084245, 30.16062653131547, 29.933407521351775, 29.71872419315299, 29.515262037224247, 29.32409115753997, 29.14420793901299, 28.975249573967236, 28.81807004596862, 28.67206340635126, 28.537022390625598, 28.411439521779815, 28.295771930371956, 28.18918044114796, 28.092438713635865, 28.0076542772745, 27.93183845456227, 27.865534703487548, 27.807664788038583, 27.759050572040195, 27.72296715684199, 27.694459908398898, 27.67511885788557, 27.666114677820907]}, "73": {"0": [1142.1192867898285, 1147.701564845211, 1158.8039189301355, 1175.5560161674284, 1198.0875244338604, 1226.504992959061, 1261.2510634983257, 1302.2855567828035, 1349.8888686503055, 1404.1331192917746, 1465.7921216947404, 1535.5787292360474, 1613.1451512228298, 1699.7870407776995, 1796.3513193705041, 1903.8637401899114, 2021.5874538185692, 2150.3767154493644, 2292.8484498221706, 2450.1017810177896, 2616.5496875842928, 2791.453808155713, 2967.8980781605037, 3142.462996498415, 3324.085123726193, 3478.1281735993293, 3617.872609867407, 3749.75189004058, 3862.3095718436816, 3976.0185952990473, 4073.31243782588, 4153.904147151732, 4229.6863463271975, 4296.26703063082, 4354.523147318023, 4396.904101413895, 4436.7958271647585, 4469.107900555333, 4489.805649768672, 4502.9054188354075, 4511.705020991325, 4531.4071775472175, 4522.799176851683, 4510.445858840329, 4491.33014045911, 4471.464605239241, 4438.540611824119, 4403.759249304496, 4361.9470298970855, 4302.522888418301, 4247.628778913086, 4180.071293566932, 4101.684918311347, 4013.6687646731134, 3901.9008801821133, 3790.660546276638, 3667.152975254765, 3525.0010953498722, 3383.6787449373896, 3212.8601616505425, 3033.7219371313686, 2853.0661945135835, 2669.7143656706635, 2480.606853167577, 2308.3466239237614, 2138.0978551306025, 1982.8988389586048, 1841.2298890744783, 1709.4192297684997, 1591.0071543215581, 1479.788988906501, 1376.7543455986374, 1282.6502560581457, 1195.5008463378576, 1115.530824939264, 1040.9967221697636, 972.0410123855446, 908.0380282606462, 848.8828437055957, 793.88979324583, 743.0579340911577, 695.7953250951654, 652.1185528997773, 611.3192271337083, 573.436627565112, 538.3319675011644, 505.6762723850976, 475.23137481715116, 447.02248806228596, 420.79525751094616, 396.3180026355511, 373.56483541040205, 352.3013542632146, 332.456214818519, 313.9824138187289, 296.83863322068345, 280.75823941029165, 265.7809224703752, 251.78996897132998, 238.73458955959717, 226.48887635093396, 215.08973736273168, 204.41343610207974, 194.41411628231236, 185.07484729913054, 176.31468749204333, 168.13036078118807, 160.42310652013217, 153.19832750144428, 146.44894020997833, 140.09127958672525, 134.11920001776758, 128.51832072668063, 123.22715287211557, 118.27269157987696, 113.59464200256414, 109.19023610706523, 105.0517196385387, 101.12651978355201, 97.44870349988658, 93.96324331201238, 90.68169463999143, 87.56784745160239, 84.63929429881884, 81.86672458709363, 79.22450878021637, 76.73165287721744, 74.37287365642301, 72.13884139173913, 70.00934744855356, 67.99032876040143, 66.07415853978705, 64.24770587824013, 62.514586411532996, 60.86088694581841, 59.28844388814381, 57.79361232742674, 56.36796633477423, 55.00282420881808, 53.70137793148269, 52.45746931480983, 51.272531834578494, 50.1427153604793, 49.05565196193096, 48.016602376701115, 47.02687825157825, 46.07911109415719, 45.170559868596165, 44.29822950150933, 43.46546344649485, 42.66650028190949, 41.899794434005535, 41.16577481845601, 40.46397769195503, 39.7909411749211, 39.1458826926633, 38.52610558291562, 37.93431564114443, 37.3667703511767, 36.82288729220817, 36.30231092801082, 35.802622759567065, 35.32548247563509, 34.8668111834596, 34.42681949992106, 34.00513499887234, 33.60258931757838, 33.215072574008026, 32.845064409274926, 32.49050547414288, 32.149163115708795, 31.825526392169255, 31.51720066710095, 31.2223172872338, 30.940808931512706, 30.67408322074953, 30.420242272945977, 30.17792288288345, 29.949604579001633, 29.734287167387173, 29.53000630916997, 29.338908939407546, 29.15947193753904, 28.989969938608148, 28.83261171611229, 28.686365125226644, 28.550666877421637, 28.425892807249518, 28.308246786187592, 28.20200790374728, 28.106756064683907, 28.021269418357672, 27.945403519043943, 27.878769356338772, 27.820732055590753, 27.7717834867164, 27.73603843467349, 27.707260413981697, 27.688485747652173, 27.67911335069581]}, "74": {"0": [1157.6886515898193, 1157.689232419356, 1157.6908524584117, 1157.6972101650804, 1157.7149378032302, 1157.7422811856761, 1158.378409118661, 1161.5299835920298, 1167.210098637789, 1192.0673209295767, 1265.2007306491375, 1382.3747331411603, 1549.9938631727682, 1779.8176231420648, 2085.9273535257744, 2494.8518554300836, 3026.27287550361, 3581.509465130718, 4009.9956653072304, 4332.117312311245, 4563.103909750695, 4721.647431985765, 4829.672144308528, 4871.568229623699, 4880.272122272379, 4834.099719059355, 4740.659565972937, 4650.132067346883, 4600.689982784052, 4559.995039334953, 4536.759994640629, 4533.848849153607, 4530.881391440183, 4528.871801727679, 4527.8576215003595, 4526.837184358997, 4524.777539334138, 4521.6411449415145, 4518.4484383224935, 4487.633026260604, 4429.796697609232, 4365.9320339182495, 4191.236660528836, 3831.280331482177, 3344.299805153145, 2760.7555148544216, 2231.2864033306355, 1814.7455966266098, 1492.1005293381388, 1234.8528769568586, 1028.533520303243, 859.7029564354486, 722.326730680165, 609.0791813424865, 515.6361044997986, 438.7141389699308, 375.00411361225036, 322.0624186433192, 277.91907549446057, 241.21779727422958, 221.24199677310838, 213.75555600931511, 206.61512679125332, 202.9499356041795, 202.54224478339847, 202.13552583225217, 201.86491979239625, 201.72977875074065, 201.59474569460002, 201.32500353886394, 200.92120019662195, 200.51836872401472, 196.99707027425606, 190.55566310900272, 184.3772020296165, 170.32229572186094, 150.79831103537154, 134.269418167748, 120.22298538566442, 108.25446009877653, 97.99204092700604, 89.1820240715074, 81.58725448356607, 75.00709789808353, 69.2864202047161, 64.28914445544117, 59.90962967777054, 56.05224158306229, 52.638875252204315, 49.61623318789969, 46.928382827445134, 44.53511706967366, 42.39410993724984, 41.170661238432594, 40.69762896949848, 40.23763275003594, 39.99957561320942, 39.972874853201425, 39.94622129559734, 39.92847848075236, 39.91961494039717, 39.91075664475355, 39.89305578760092, 39.86654383720857, 39.84007908922013, 39.60801596952095, 39.17959832877534, 38.76205638654248, 37.78546073734872, 36.36381196380663, 35.09297905311015, 33.95719742287066, 32.94078649561946, 32.03404175215926, 31.231340078314602, 30.524256553389367, 29.90720616369142, 29.376333746628905, 28.926467786531024, 28.552253579960794, 28.248348589491332, 28.014378710687893, 27.844279531303666, 27.760875939165263, 27.725805497306947, 27.707465292337993]}, "75": {"0": [1173.7873752793396, 1173.7881550614538, 1173.7899740530875, 1173.7967296649113, 1173.8146571540406, 1173.841937528841, 1174.4045940235262, 1177.1252671496316, 1181.9387291193266, 1202.131106451538, 1259.7599970868782, 1350.857347449281, 1480.4060686538082, 1653.3036326092868, 1882.3723962973586, 2185.061132795047, 2595.1055180842995, 3196.8258228372965, 3883.6808956433056, 4393.169960542613, 4752.6931159176975, 5010.30301992833, 5199.826549950178, 5336.442949906712, 5430.27337294211, 5474.94560863011, 5490.036256246507, 5481.23511405438, 5465.032696433984, 5452.039167723064, 5453.75885716641, 5452.628747531443, 5451.587624726483, 5450.942979984291, 5450.635488751531, 5450.337884944327, 5449.772339606588, 5448.99817729165, 5448.256334951782, 5440.894358635811, 5418.131037330095, 5398.216835645622, 5335.669489468368, 5189.019280961788, 5011.86678668069, 4762.055748094613, 4422.966172349269, 3943.794235360542, 3265.5826943714706, 2597.0707156992144, 2117.458407168467, 1757.0319203246117, 1476.812085033311, 1250.0795941333108, 1063.5010256404166, 908.3944742903108, 778.9158618631805, 669.6156106758413, 577.9579970641389, 500.30845369480505, 457.47188663558563, 440.8389955202079, 424.96725797357783, 416.77103512094993, 415.76829278267826, 414.76833818613403, 414.1032505338422, 413.77117133131736, 413.4394018778732, 412.77679221822814, 411.7852008468663, 410.79488149336396, 402.8714147385515, 388.50731522278204, 374.827328295144, 344.3945985586937, 302.19116731009024, 266.1700620777539, 235.3824210803443, 209.06299043153203, 186.43157175367182, 166.9443287080341, 150.17853885472567, 135.66097673744306, 123.0838510326382, 112.15019759604426, 102.60569783202602, 94.275632867664, 86.95423557648415, 80.52362012875261, 74.84373601067475, 69.82214219573214, 65.35602235602883, 62.79025034288797, 61.77113608152224, 60.78205733835224, 60.26589723551216, 60.20248717648909, 60.139194917105975, 60.09706552176163, 60.076020457362766, 60.054988481812785, 60.012963797259495, 59.95002493679616, 59.88720387597275, 59.38425363324626, 58.46170266200423, 57.565792997338065, 55.53060251841915, 52.581185054532966, 49.92660136786425, 47.53271766519161, 45.36770611560496, 43.408185429353836, 41.63365216314696, 40.02358812045144, 38.56513551903046, 37.24307285774889, 36.04549847404759, 34.95814923285842, 33.97258232260683, 33.079240766203505, 32.27152210110642, 31.542075305732677, 30.888637984715313, 30.305903936987043, 29.972753288816946, 29.841065906510735, 29.713903734040485, 29.647883203399054, 29.639791204178174, 29.631718427095347, 29.62634725467237, 29.623664872150563, 29.620984625421876, 29.615630539343837, 29.607615428675167, 29.59961954014455, 29.53564251608118, 29.41924946198155, 29.30761226954628, 29.05818426567808, 28.710655638224836, 28.41882681014675, 28.180282784307263, 27.992760827937524, 27.855346243248654, 27.783730934745066, 27.750712737058358, 27.734069144057997]}, "76": {"0": [1182.6321631274016, 1188.5116257619104, 1200.2337008878221, 1217.9323971862905, 1241.7430806534157, 1271.7594173338518, 1308.350113823156, 1351.840071999077, 1402.76455204489, 1460.9426672973568, 1527.6303526995807, 1603.1819366936961, 1688.8237355807678, 1785.659357341476, 1896.3614172987552, 2020.9395442962928, 2163.892260705843, 2332.314168510588, 2526.612810992362, 2763.5770472436843, 3050.028425304884, 3417.0522968425266, 3873.091898307794, 4303.475940327711, 4610.238044632959, 4866.503160389324, 5063.6484478222965, 5233.431292124665, 5378.718824762041, 5501.822444950758, 5610.112627155156, 5701.321361787994, 5788.053749787201, 5849.196863586706, 5921.355182117975, 5962.763972221722, 6009.277344264903, 6038.969664545069, 6058.791769362817, 6080.213896032338, 6089.423598838512, 6097.143388233256, 6101.102188876253, 6076.439062694815, 6065.179051012474, 6048.714177461051, 6014.387759213854, 5976.915610097987, 5933.021454903021, 5877.2505276545735, 5810.928386571357, 5737.245966878996, 5648.331740238296, 5547.3180613630375, 5426.07006602776, 5310.9976163987285, 5148.280987693692, 4980.958422845318, 4768.689931698099, 4514.915450481024, 4182.593840867172, 3749.6768238309955, 3293.5544713920785, 2904.6532814116745, 2613.697192376611, 2363.099560536854, 2156.893993882489, 1979.0558836966527, 1820.5611817901317, 1682.5902111317275, 1558.1156990346044, 1444.9756060078619, 1342.68191667477, 1248.8297788887876, 1162.9592094369607, 1083.3420370620286, 1010.7447125779363, 943.2958587176388, 881.1847750981418, 823.3941637502229, 770.2093439978581, 720.8282178837903, 674.9227664896467, 632.5988832689583, 593.1574861605731, 556.470781022884, 522.3985274438946, 490.7411642844311, 461.3186104162026, 433.9816948641521, 408.53767816389865, 384.80766091880065, 362.7594992083689, 342.2043024675184, 323.0436424486123, 305.1865123380083, 288.5314895898783, 272.9910666964903, 258.47733987875245, 244.928608503109, 232.26415645863068, 220.4453576122965, 209.41464725800765, 199.08070386835865, 189.38235885654547, 180.3229650246263, 171.81338035163654, 163.88547700187777, 156.4222331655518, 149.43118884311002, 142.8661460211919, 136.7040991799611, 130.91938601366115, 125.48700453476252, 120.36581571933543, 115.5594366437451, 111.02465048703979, 106.75699819126372, 102.740776109706, 98.94509555329518, 95.36747165161408, 91.98799197227673, 88.80020644656926, 85.7840961935761, 82.93130814618485, 80.2317423842456, 77.67521379163297, 75.25467240928349, 72.9606669466573, 70.78424498372048, 68.71783335454352, 66.75532589819278, 64.8913611393716, 63.11857261021112, 61.43251359242773, 59.82692833708615, 58.2979284516898, 56.84076378511521, 55.45244077974758, 54.12853982945532, 52.86128005486438, 51.653929935931075, 50.49958271923697, 49.39762102619527, 48.34370854316504, 47.334990275918585, 46.36847524845659, 45.44482885035267, 44.5611709160198, 43.71404567072676, 42.90342730803233, 42.126636025864705, 41.38268216429314, 40.66992471459052, 39.98670674964354, 39.333277429237235, 38.707067444845904, 38.10723119859664, 37.53255586310152, 36.98210267214158, 36.45451225602202, 35.94959430474231, 35.46571293883201, 35.00100457204489, 34.5569702197314, 34.1312404201742, 33.72310541484135, 33.3325307868767, 32.95838331171496, 32.60048406571581, 32.25831209934019, 31.93137242214679, 31.618224483114215, 31.320060783644355, 31.036169207555727, 30.76601847358661, 30.509474385132844, 30.266161189540327, 30.035621477536427, 29.817790546290105, 29.612180662543302, 29.4183586684455, 29.23714995427065, 29.06716194854073, 28.908301228953572, 28.76044637769192, 28.623298541775956, 28.49650948850176, 28.380024466146473, 28.27399937814935, 28.177550554496744, 28.091039496243514, 28.014127210359597, 27.947139961657964, 27.889540956471752, 27.841662332984246, 27.803735221211838, 27.775040781921575, 27.755913723057684, 27.746364194878755]}, "77": {"0": [1185.379068741647, 1185.3806023307272, 1185.3831992971436, 1185.39158336199, 1185.412134789289, 1185.4422566126236, 1185.7207704448588, 1186.7635476854045, 1188.5186445435115, 1192.2847984643652, 1199.3105897266246, 1208.7614870630441, 1220.7310323275055, 1235.2916392991413, 1252.3658912229218, 1272.1826780830281, 1294.6346789002298, 1319.9629871038687, 1348.1989841886477, 1379.4864754225587, 1413.5740332652827, 1450.6098121908415, 1491.7326441481507, 1536.2726086937853, 1584.2569846026975, 1636.4520412823747, 1693.3420176268774, 1740.1622865475758, 1775.044711064122, 1811.8217543880846, 1833.1122483718593, 1837.5467709994255, 1842.0029123298182, 1844.9856836072063, 1846.4806723630384, 1847.9780631969613, 1850.9800510990847, 1855.5010485379576, 1860.0436646796572, 1882.4788915187771, 1923.9076554989279, 1966.4986873573482, 2032.2659892383417, 2122.826913195186, 2223.2692227043694, 2336.0451664175566, 2461.552221632962, 2602.72878217302, 2762.796611163877, 2944.19256754562, 3160.4306054358176, 3433.9044863683957, 3821.2630798740433, 4285.163147396124, 4632.305427295165, 4897.775526594102, 5100.645951883363, 5275.69729734273, 5431.33832983592, 5561.127863471006, 5648.4342452974215, 5708.425949260953, 5762.211951057957, 5792.139097189039, 5798.280752407397, 5804.421534348169, 5808.514903821135, 5810.561443011353, 5812.771719065504, 5817.316983178466, 5824.083877575127, 5830.484653345735, 5858.394232530923, 5902.789862712505, 5948.184763301087, 5993.528033637451, 6073.187548038499, 6138.863378416749, 6184.908423099791, 6240.4358698266415, 6288.479503455701, 6344.4494066099915, 6372.441138203716, 6414.608254803138, 6446.586488318221, 6471.813503959558, 6503.493888953859, 6529.02905561532, 6537.681890223963, 6553.991101562582, 6577.37823306671, 6579.17706844005, 6594.818929309389, 6595.557825294457, 6595.829136080326, 6608.938426020568, 6605.894664052309, 6602.93147954283, 6601.473790985758, 6600.481220295843, 6599.978701455326, 6599.472026951103, 6598.446210951534, 6596.8763194743815, 6595.269027023866, 6592.005922318287, 6604.517743628151, 6605.6559777081575, 6605.7006006478, 6593.429997538382, 6570.414457793048, 6566.64405505049, 6537.367095255995, 6517.10998624371, 6494.171907032181, 6465.948354544891, 6437.551464024062, 6406.904223967419, 6349.543550331444, 6309.9146987068125, 6253.203177846742, 6199.112511999329, 6131.76439447463, 6077.092876261317, 6005.030182601072, 5941.140776076514, 5871.570057682062, 5828.805717335019, 5777.619182481706, 5746.139759157538, 5739.354094320868, 5732.892254855385, 5728.702140191385, 5726.60008438417, 5724.493362926812, 5720.2659230616655, 5713.889770887873, 5707.899644206601, 5680.611121933007, 5628.7576650546835, 5561.25201566878, 5471.159143503596, 5344.475970722085, 5192.0628249984775, 5025.488720362836, 4829.5529323109695, 4569.499056456363, 4238.099266561174, 3801.2824006532346, 3387.5411187916657, 3088.411342790597, 2849.4326848098276, 2654.4834250463023, 2479.6030264925757, 2327.01199415868, 2189.2513538511807, 2068.235031360157, 1957.5164594974792, 1853.2859126707453, 1780.6275867979837, 1731.8770031870276, 1685.0556509407893, 1659.8039012586796, 1654.6936778411, 1649.6087011131606, 1646.232742566556, 1644.5489710748607, 1642.8680047709036, 1639.514487726201, 1634.5052510671812, 1629.5212610978017, 1605.606262008407, 1562.604395709958, 1521.37037022229, 1465.2695629719265, 1396.9190888732392, 1332.359186975363, 1271.3106248057502, 1213.933419296906, 1159.6623245135956, 1107.436720306727, 1058.7156110982219, 1012.555927986149, 968.2626099203219, 926.5228127888012, 886.863786274603, 848.8479644065217, 812.6215171294403, 778.3865074355341, 745.8299704445487, 714.6675881729686, 685.1118064396331, 663.2070818137479, 648.3141659700615, 633.8163604375022, 625.8728380699863, 624.2539657378536, 622.6391604217142, 621.5648829976178, 621.0314253035024, 620.4992968251037, 619.4365467073069, 617.8461886281108, 616.2603510659142, 608.6007022906592, 595.1229291432742, 581.9171059847392, 563.7511046324508, 541.2556926823287, 519.7270645104588, 499.11165599616527, 479.5284687956439, 460.8899462124093, 443.02858428415584, 426.0279817388929, 409.79636621233703, 394.319816548651, 379.4915609981016, 365.369132472686, 351.8310322916852, 338.87297897204326, 326.55151375577384, 314.782608052344, 303.4367579326745, 292.67970558217445, 284.6974541149277, 279.2426626168226, 273.9126120036707, 270.9976250929096, 270.4048622020617, 269.81403632847287, 269.4174869228095, 269.21919127917613, 269.02105782740307, 268.62527749943814, 268.03282344644276, 267.44182912018994, 264.60085056497314, 259.6034298392293, 254.7238311186838, 248.01145599013984, 239.64584835242508, 231.60567463114907, 223.92275772883968, 216.58133764759384, 209.53518578739323, 202.79351514344665, 196.31839221324998, 190.13454231550352, 184.22644809342498, 178.53268707599156, 173.0615614099844, 167.8295277128085, 162.8165533517264, 157.99938504221493, 153.3857864818205, 148.94392428903797, 144.68957913970266, 141.53251985339378, 139.36800529666326, 137.23315771102511, 136.062102874348, 135.82532434333692, 135.58924336547165, 135.43252996727102, 135.35426536002464, 135.2760621473477, 135.11983990570212, 134.8859670025042, 134.65264665043074, 133.52409241915285, 131.53155738248893, 129.58124566204046, 126.88296430829585, 123.49371470078017, 120.23205348891834, 117.10800255329595, 114.09263359408976, 111.1982184474964, 108.41517866048308, 105.74064695463551, 103.1708183237226, 100.68542458211205, 98.29228223789444, 95.98057960940962, 93.75911502944163, 91.61902657941717, 89.56143803435339, 87.57739796716135, 85.65913435557601, 83.80858128990099, 82.42029052621449, 81.46737421876347, 80.53339265427559, 80.02085521533517, 79.91631142348236, 79.81199945740774, 79.74258693879035, 79.70791931711133, 79.67327745385211, 79.60407100259316, 79.5004545138532, 79.39706985089146, 78.89681944221883, 78.01281568203366, 77.1465269398911, 75.9423688995697, 74.42572841188178, 72.96307838668365, 71.54906825450318, 70.1780849180563, 68.85431192414457, 67.57590649292698, 66.33552246831479, 65.13910246424152, 63.98079572110589, 62.85685643573094, 61.76703052692456, 60.71342370039327, 59.694178403753185, 58.70626082349727, 57.74471013004988, 56.816488079355004, 55.91612841385027, 55.23899639662106, 54.77264721464483, 54.31363101338647, 54.061043584753875, 54.00946889650922, 53.95782472700164, 53.923411045319185, 53.90621966316748, 53.8890385868088, 53.85470735147055, 53.80328779191082, 53.75196098448831, 53.503338988220605, 53.06308455359281, 52.63119785437228, 52.02985626123675, 51.27055181941749, 50.531756733253786, 49.81432514974818, 49.11914060145155, 48.442304661314395, 47.784407157502315, 47.14599794073303, 46.52521886622942, 45.9198964895704, 45.332942121115934, 44.76263513446671, 44.20725240459151, 43.66723756125983, 43.14282576794607, 42.632776849667515, 42.13545139390016, 41.65206555603416, 41.288562674294475, 41.037372488697876, 40.78998485382127, 40.653787497852186, 40.62597215565732, 40.598206575154926, 40.57972383353804, 40.570490756345, 40.561263208228915, 40.54282469922756, 40.51520840380258, 40.48762979747746, 40.353432821180434, 40.11560933152656, 39.88167235367989, 39.5557866422416, 39.14354657856439, 38.7423287050934, 38.35256793800794, 37.97261804852248, 37.603586031172654, 37.244846365326495, 36.89575483241055, 36.55524248031648, 36.22464472172572, 35.9033450926798, 35.59089695731699, 35.28625063615447, 34.98997057776393, 34.70230413855806, 34.42182429194266, 34.14961949850736, 33.88441503021295, 33.68461480036882, 33.54675132071374, 33.410986316607925, 33.33621766654135, 33.32094452060817, 33.3056978388835, 33.29554808673842, 33.2904776213673, 33.28541009646381, 33.2752838680596, 33.26011657896039, 33.244975754069664, 33.171606352735665, 33.04150522805427, 32.91324059952069, 32.734161875107546, 32.50847335273576, 32.28894382066114, 32.07559389080011, 31.86850663679456, 31.667481547260124, 31.472337873347918, 31.283358909028237, 31.100111822416256, 30.92276105925921, 30.750945764762356, 30.584916177396998, 30.424372171878982, 30.269254366762805, 30.11921391712068, 29.97484980201609, 29.835490907423935, 29.701129287377075, 29.601123644692127, 29.532516917674645, 29.465382702679506, 29.4283637892906, 29.420827838525078, 29.413315923438628, 29.40832133320268, 29.405828044031225, 29.40333742549078, 29.398364200302893, 29.390924392253613, 29.38350861988341, 29.347727801498305, 29.284503861874665, 29.22293437938608, 29.13767550509086, 29.031331010462946, 28.929662912878683, 28.832386108102316, 28.73982315080699, 28.651509956844116, 28.56746139479651, 28.487732166475627, 28.412334528442546, 28.34123156485083, 28.274255937826037, 28.211399238355806, 28.152726894156594, 28.098096567760184, 28.047491897159812, 28.00047556681601, 27.958226087964686, 27.919646761542683, 27.892462307453666, 27.874894447701966, 27.85847644745716, 27.849835343934377, 27.84810609889298, 27.846392139581198, 27.84525799211202, 27.844693465999047, 27.84413063830047, 27.843010078146516, 27.84134197602359, 27.839689159630304, 27.831857188735288, 27.818722030962864, 27.806687043517442, 27.79158919394443, 27.775556145115022, 27.763533872465768, 27.756531391034848, 27.75291249819919, 27.75110145126046]}, "78": {"0": [1176.7683836245976, 1182.58989294335, 1194.1759875220687, 1211.7833188937798, 1235.3575641119985, 1265.1732893843187, 1301.6086493077794, 1344.5744945223587, 1395.0059659345536, 1452.9465765828913, 1518.7721729519467, 1593.447182152912, 1678.086510931691, 1772.8454786897535, 1881.2511136069609, 2002.7501119625458, 2139.7698068164336, 2298.3908077113765, 2480.81955189215, 2704.3759691230207, 2950.4189934057194, 3266.4014897804745, 3598.6481901806924, 3910.778656045039, 4190.276609210808, 4419.0048283068645, 4620.589918065964, 4779.153819702709, 4920.1717074609205, 5028.921207835315, 5138.840911620042, 5224.054854544643, 5311.188367202635, 5364.840186243763, 5432.6473687453, 5489.119425818316, 5529.376994669137, 5552.560287404298, 5580.647072964327, 5596.071113263564, 5617.018613188327, 5620.084948156727, 5612.069531162158, 5603.487160232969, 5596.522390050811, 5574.006339756755, 5537.531691396738, 5496.20067183359, 5453.027521070624, 5400.210166976245, 5333.9127056349835, 5255.60592476683, 5171.466071753625, 5078.269549310851, 4961.2984323241, 4829.138665749582, 4685.90977643387, 4514.245732253581, 4319.056089775758, 4082.077709536906, 3802.385353110379, 3478.052101215322, 3120.402864885638, 2818.41944031373, 2545.968709427648, 2319.1429440538927, 2124.7251700255974, 1956.327075532568, 1805.375385881733, 1668.534049921023, 1546.7409596868054, 1435.4441223767205, 1334.2648206838787, 1241.1638009293767, 1156.131989230742, 1077.7409034866475, 1005.3222289198653, 938.200081582157, 876.2608891531487, 819.2823250439163, 766.308061156065, 717.2614987349848, 671.7281754474718, 629.4907540777557, 590.2463649543195, 553.8311799526396, 519.9581755345189, 488.5627686339603, 459.32946417183723, 432.081715963802, 406.7869330524332, 383.2060423640887, 361.23287844587236, 340.8266263419206, 321.8000823888059, 304.05211882937505, 287.42905136787004, 271.9664976908993, 257.5683567966304, 244.08902334087017, 231.47300188049485, 219.68976596833235, 208.71119304611057, 198.45323140871963, 188.7781164971217, 179.7281195586078, 171.28283074559462, 163.37719217422932, 155.967974764634, 149.02495749778913, 142.47490858154586, 136.34373075360017, 130.58837615613623, 125.16637151543661, 120.07557326203829, 115.28812720748496, 110.77980376303955, 106.52693954379393, 102.50808910305781, 98.72584347978464, 95.16887698794523, 91.80313015153594, 88.62625543559821, 85.61467218996727, 82.77540091896068, 80.08985445115748, 77.54620639799505, 75.12887483563064, 72.8424710021645, 70.67321230503157, 68.61324522803116, 66.65533842963264, 64.79353219866212, 63.02598672231873, 61.346212673304336, 59.74672024659204, 58.2209008941786, 56.76841104623591, 55.38306651248334, 54.06219327130139, 52.8004906491564, 51.594345567713084, 50.444111796630544, 49.34610628853513, 48.29466172056022, 47.28674545267103, 46.32193983192541, 45.40228667206419, 44.5210560492399, 43.67681377364482, 42.86753855197065, 42.09309014144898, 41.35171961623045, 40.640164810452006, 39.95877845819556, 39.306401298352476, 38.68120360999419, 38.081923333643445, 37.50852948153115, 36.95864201109731, 36.43238661328468, 35.928110863174204, 35.44433139820104, 34.980722781462916, 34.53694161349711, 34.11164485687548, 33.70395416727626, 33.31388049342525, 32.94021787848326, 32.58279079346763, 32.24099676223828, 31.91408517827831, 31.60171781210336, 31.30433596120319, 31.020994667651436, 30.751798704289254, 30.495307427828152, 30.252136639682224, 30.02198286550476, 29.804787766369383, 29.599812288652565, 29.40683201768524, 29.22569539310354, 29.055982010375885, 28.89778206380667, 28.749628543178627, 28.612583140394683, 28.486479643065284, 28.37041141390227, 28.264347395156772, 28.16844612281014, 28.08177919095524, 28.005399410629625, 27.938938184496813, 27.88065649100419, 27.832613034096397, 27.79463414823774, 27.76579540501444, 27.746669456762458, 27.737128640574955]}, "79": {"0": [1176.6270646708604, 1182.4720392587753, 1194.079334836022, 1211.658891256847, 1235.1949851465188, 1264.96879303409, 1301.3273286296971, 1344.3846246168953, 1394.8674005075095, 1453.0121275537745, 1518.575910240211, 1593.024748717326, 1677.8222653255311, 1773.1562344495733, 1880.9393238503972, 2002.6592642435658, 2139.261515225367, 2297.9765201601067, 2479.2970345806866, 2698.363439899148, 2951.5609677656394, 3259.8293317219045, 3594.6511064196147, 3909.8350001331532, 4186.966311102301, 4417.155409798389, 4599.861449856784, 4760.8282315875595, 4905.54020149195, 5013.517410528896, 5123.295095233385, 5209.400350496746, 5291.417894116796, 5365.288757637412, 5415.792886874786, 5474.256739320762, 5519.320071180607, 5549.24904317882, 5581.127455984225, 5601.760255240951, 5612.09953607056, 5616.418832103706, 5609.6858625318, 5593.569809659394, 5587.345210224038, 5563.300583861386, 5528.008570181491, 5487.269138580792, 5438.501646441244, 5377.915044114312, 5329.9909277692395, 5253.816245472193, 5150.902556300436, 5054.75097105406, 4942.595944206118, 4821.325355950518, 4672.679698033653, 4518.827477883299, 4318.737822328261, 4086.5724443151475, 3797.9636226390217, 3474.5221530111685, 3120.65536468152, 2815.113435451669, 2541.316601095051, 2318.1701381075277, 2123.5722444120997, 1955.557600838192, 1804.7021125250778, 1668.1566547506636, 1546.402685723725, 1434.995426519288, 1333.9139505409948, 1240.9737714075666, 1155.7966350859926, 1077.4782245765093, 1005.1181275692882, 938.0564144975755, 876.2541540834245, 819.1693500652315, 766.1664619652655, 717.1761886029935, 671.679735486056, 629.4848575046657, 590.1720671431931, 553.7438924076348, 519.9077857139156, 488.48381456298193, 459.25209709028, 432.0457032552543, 406.7598835482441, 383.19636065897794, 361.2220418644061, 340.79767620145424, 321.7657231734312, 304.0220395252193, 287.39125573951185, 271.9471454319833, 257.5358444632681, 244.05764381652384, 231.46165357086826, 219.67915605263204, 208.70129132096145, 198.43662627894415, 188.76409863449044, 179.71729821701499, 171.26757987608642, 163.3677932419808, 155.9562661189124, 149.01306753520808, 142.47121126830038, 136.33738249427674, 130.57564344405768, 125.15729300345055, 120.06611911335976, 115.27623381623913, 110.76901159774455, 106.51760881741572, 102.50494702725642, 98.72342245662394, 95.16186890158379, 91.79578739307595, 88.62159760169241, 85.61226656718345, 82.77044396931596, 80.08369590792371, 77.5402489099282, 75.12492526933326, 72.83852725030675, 70.6674154187417, 68.608898653942, 66.65202638205434, 64.79098473959158, 63.023696308163125, 61.34294705234746, 59.743656707890345, 58.2181683545079, 56.76582699791506, 55.37996177546992, 54.059398773259424, 52.79828362723334, 51.592429217032624, 50.441983039455856, 49.343972252522626, 48.29355984659216, 47.286119073420316, 46.32126126816025, 45.40115804171645, 44.518919956652, 43.67520825024342, 42.86633267529436, 42.09182281991546, 41.350470673057764, 40.63934242943556, 39.958012746222266, 39.30568250461979, 38.68038198645296, 38.08088566580527, 37.50761753419532, 36.95794848403581, 36.43136566294563, 35.927288583409876, 35.443563089879575, 34.97995357046531, 34.536148101701706, 34.11065950769014, 33.702907482942564, 33.31302724276301, 32.93946008129157, 32.581796488777876, 32.24015459388925, 31.913558558708353, 31.601153815489074, 31.303846150311664, 31.020612057825062, 30.75141284015926, 30.49514192442463, 30.252044004578774, 30.02179914587978, 29.80458674217148, 29.59991467519086, 29.4067903136012, 29.225511227121995, 29.055880814638822, 28.89743213447604, 28.749460932008947, 28.61251948851746, 28.48621806968063, 28.37021265187937, 28.264465862834353, 28.168425608831683, 28.0811713070064
[truncated: 507,923 more chars]
