# Supplementary material for: NRV: An open framework for in silico evaluation of peripheral nerve electrical stimulation strategies
Source: PLoS Comput Biol. 2024 Jul 12;20(7):e1011826. doi: 10.1371/journal.pcbi.1011826 (PMC11268605; doi:10.1371/journal.pcbi.1011826)
Supplement: S5 Archive — Python scripts and data files required to create and run the optimization problem, analyze the results, and translate the results to the neurostimulator. (ZIP) [file pcbi.1011826.s014.zip › S5_Archive/sources/fascicles/fascicle_M2.json]

{"__NRVObject__": true, "nrv_type": "fascicle", "t_sim": 20.0, "record_V_mem": true, "record_I_mem": false, "record_I_ions": false, "record_particles": false, "record_g_mem": false, "record_g_ions": false, "loaded_footprints": true, "dt": 0.001, "save_path": [], "verbose": false, "postproc_script": "default", "return_parameters_only": true, "save_results": true, "config_filename": [], "type": "Circular", "ID": 3, "L": 5000, "D": 211.14107628941457, "y_grav_center": 0, "z_grav_center": 0, "N_vertices": 100, "y_vertices": [-105.57053814470729, -105.35799049638472, -104.72120340577943, -103.6627409897553, -102.18686530288393, -100.29951917565515, -98.00830228479634, -95.32244055205622, -92.25274899467442, -88.81158817712395, -85.01281443948088, -80.87172410283311, -76.40499187639435, -71.63060371433511, -66.56778439269345, -61.23692009798717, -55.659476339235674, -49.85791151393139, -43.855586475999715, -37.67667046988516, -31.346043809534446, -24.889197694153573, -18.332131564145577, -11.701248410540371, -5.023248459468612, 1.6749783402251603, 8.366460593316015, 15.024254062487717, 21.621550163266637, 28.13178391272948, 34.528740897313604, 40.786662829008186, 46.880351264888844, 52.78526907235368, 58.477639231495885, 63.9345405767713, 69.13400009244172, 74.05508139015447, 78.67796901238856, 82.98404822230869, 86.95597995874027, 90.5777706544493, 93.8348366365926, 96.71406285002124, 99.2038556669787, 101.29418957054794, 102.97664752386957, 104.24445486257865, 105.09250657398691, 105.51738785316711, 105.51738785316712, 105.09250657398691, 104.24445486257864, 102.97664752386957, 101.29418957054793, 99.2038556669787, 96.71406285002124, 93.8348366365926, 90.57777065444928, 86.95597995874027, 82.98404822230866, 78.67796901238856, 74.05508139015446, 69.13400009244172, 63.93454057677127, 58.477639231495885, 52.78526907235359, 46.8803512648888, 40.78666282900816, 34.528740897313604, 28.131783912729414, 21.621550163266594, 15.024254062487694, 8.366460593316015, 1.6749783402250902, -5.023248459468658, -11.701248410540371, -18.332131564145552, -24.889197694153616, -31.346043809534468, -37.67667046988516, -43.85558647599978, -49.857911513931434, -55.659476339235674, -61.23692009798717, -66.56778439269354, -71.63060371433514, -76.40499187639435, -80.87172410283311, -85.01281443948092, -88.811588177124, -92.25274899467442, -95.32244055205622, -98.00830228479636, -100.29951917565518, -102.18686530288393, -103.66274098975532, -104.72120340577945, -105.35799049638472, -105.57053814470729], "z_vertices": [-1.2928662162317933e-14, -6.695697329390229, -13.364433448839591, -19.97935571168404, -26.513828160666588, -32.941538781536615, -39.23660545224419, -45.373680161111025, -51.32805107432671, -57.0757420417819, -62.593609140562315, -67.85943386735804, -72.8520126045342, -77.55124199961584, -81.93819991439264, -85.99522161769123, -89.70597091501301, -93.0555059286235, -96.03033926322038, -98.61849231491415, -100.8095435048381, -102.59467024316828, -103.96668445457878, -104.92006152208413, -105.45096253272203, -105.55724973550076, -105.23849514936816, -104.49598228654015, -103.3327009842501, -101.75333536572938, -99.76424497889651, -97.37343918870226, -94.59054492624371, -91.42676792451059, -87.89484759685354, -84.00900573986269, -79.78488926721253, -75.23950720506278, -70.39116220271352, -65.25937683429596, -59.864814988257145, -54.22919866117401, -48.37522049094012, -42.326452381521804, -36.107250587220776, -29.742657638634054, -23.25830150522228, -16.680292400521523, -10.035117645529127, -3.3495350136104745, 3.349535013610521, 10.035117645529173, 16.68029240052157, 23.25830150522228, 29.7426576386341, 36.107250587220776, 42.326452381521854, 48.37522049094012, 54.22919866117405, 59.864814988257145, 65.25937683429599, 70.39116220271352, 75.23950720506281, 79.78488926721253, 84.00900573986272, 87.89484759685354, 91.42676792451063, 94.59054492624372, 97.37343918870226, 99.76424497889651, 101.7533353657294, 103.33270098425012, 104.49598228654015, 105.23849514936816, 105.55724973550076, 105.45096253272203, 104.92006152208413, 103.96668445457878, 102.59467024316828, 100.8095435048381, 98.61849231491415, 96.03033926322034, 93.05550592862348, 89.70597091501301, 85.99522161769123, 81.93819991439258, 77.55124199961581, 72.8520126045342, 67.85943386735804, 62.59360914056227, 57.075742041781865, 51.32805107432671, 45.373680161111025, 39.23660545224415, 32.941538781536565, 26.513828160666588, 19.979355711683944, 13.364433448839547, 6.695697329390182, 1.2928662162317933e-14], "A": 35013.48531075137, "N": 205, "axons_diameter": [4.312625250501002, 8.462925851703407, 8.805611222444892, 4.312625250501002, 3.93186372745491, 5.150300601202405, 5.949899799599199, 11.090180360721444, 9.529058116232466, 10.899799599198397, 11.356713426853709, 3.6272545090180364, 3.93186372745491, 10.100200400801604, 3.246492985971944, 3.7034068136272547, 11.585170340681364, 4.5030060120240485, 3.7795591182364734, 9.985971943887776, 3.6653306613226455, 6.216432865731464, 13.184368737474951, 4.883767535070141, 6.787575150300602, 4.5030060120240485, 5.759519038076153, 5.569138276553106, 10.557114228456914, 11.7374749498998, 5.797595190380762, 6.102204408817636, 11.318637274549099, 12.384769539078157, 5.531062124248497, 4.008016032064129, 9.947895791583168, 14.364729458917838, 10.214428857715431, 4.959919839679359, 5.721442885771544, 4.655310621242485, 4.38877755511022, 7.244488977955912, 7.967935871743488, 9.985971943887776, 11.128256513026052, 5.302605210420842, 6.254509018036073, 2.9799599198396796, 5.531062124248497, 5.949899799599199, 10.442885771543088, 4.236472945891784, 4.807615230460922, 5.074148296593187, 4.236472945891784, 11.090180360721444, 5.302605210420842, 4.617234468937876, 4.92184368737475, 4.731462925851703, 9.490981963927856, 9.414829659318638, 7.396793587174349, 8.691382765531063, 10.74749498997996, 10.823647294589179, 6.711422845691383, 5.188376753507014, 5.3406813627254515, 4.274549098196394, 5.569138276553106, 3.208416833667335, 6.597194388777556, 10.78557114228457, 4.731462925851703, 6.825651302605211, 3.056112224448898, 4.084168336673347, 3.7795591182364734, 9.719438877755511, 12.042084168336673, 5.074148296593187, 3.6272545090180364, 10.32865731462926, 11.394789579158317, 4.236472945891784, 10.32865731462926, 4.198396793587174, 4.38877755511022, 5.41683366733467, 10.975951903807616, 10.138276553106213, 3.741482965931864, 3.4749498997995993, 11.090180360721444, 7.8537074148296595, 10.32865731462926, 9.110220440881765, 3.741482965931864, 9.567134268537075, 3.8557114228456917, 9.529058116232466, 3.43687374749499, 9.224448897795591, 10.100200400801604, 9.947895791583168, 10.899799599198397, 9.376753507014028, 5.150300601202405, 3.8557114228456917, 9.490981963927856, 4.541082164328658, 9.452905811623248, 5.188376753507014, 9.034068136272547, 9.947895791583168, 11.7374749498998, 10.062124248496994, 4.769539078156313, 5.949899799599199, 11.927855711422847, 13.488977955911825, 12.156312625250502, 5.150300601202405, 5.41683366733467, 8.805611222444892, 6.026052104208417, 5.112224448897796, 10.024048096192386, 11.052104208416834, 4.579158316633267, 11.204408817635272, 4.464929859719439, 4.845691382765532, 7.701402805611223, 4.008016032064129, 4.807615230460922, 9.757515030060121, 11.090180360721444, 12.004008016032065, 3.5130260521042085, 4.312625250501002, 9.529058116232466, 11.585170340681364, 5.112224448897796, 5.074148296593187, 12.004008016032065, 4.312625250501002, 5.264529058116233, 6.3687374749499, 12.118236472945894, 4.541082164328658, 5.454909819639279, 13.450901803607216, 3.893787575150301, 12.308617234468938, 9.262525050100201, 11.090180360721444, 11.585170340681364, 10.557114228456914, 9.567134268537075, 6.4448897795591185, 9.034068136272547, 6.4448897795591185, 11.166332665330662, 4.579158316633267, 7.130260521042085, 4.655310621242485, 11.585170340681364, 2.903807615230461, 11.052104208416834, 11.28056112224449, 4.579158316633267, 3.398797595190381, 3.8557114228456917, 9.985971943887776, 4.008016032064129, 8.462925851703407, 10.176352705410823, 9.30060120240481, 7.701402805611223, 3.893787575150301, 6.4448897795591185, 3.1703406813627257, 6.977955911823647, 6.406813627254509, 9.376753507014028, 5.797595190380762, 13.412825651302606, 3.6272545090180364, 12.689378757515032, 11.204408817635272, 4.883767535070141, 12.080160320641284, 10.176352705410823, 10.557114228456914, 4.122244488977956, 12.537074148296595, 4.236472945891784, 11.394789579158317, 8.615230460921843, 8.957915831663328, 9.262525050100201], "axons_type": [1.0, 1.0, 1.0, 1.0, 1.0, 1.0, 1.0, 1.0, 1.0, 1.0, 1.0, 1.0, 1.0, 1.0, 1.0, 1.0, 1.0, 1.0, 1.0, 1.0, 1.0, 1.0, 1.0, 1.0, 1.0, 1.0, 1.0, 1.0, 1.0, 1.0, 1.0, 1.0, 1.0, 1.0, 1.0, 1.0, 1.0, 1.0, 1.0, 1.0, 1.0, 1.0, 1.0, 1.0, 1.0, 1.0, 1.0, 1.0, 1.0, 1.0, 1.0, 1.0, 1.0, 1.0, 1.0, 1.0, 1.0, 1.0, 1.0, 1.0, 1.0, 1.0, 1.0, 1.0, 1.0, 1.0, 1.0, 1.0, 1.0, 1.0, 1.0, 1.0, 1.0, 1.0, 1.0, 1.0, 1.0, 1.0, 1.0, 1.0, 1.0, 1.0, 1.0, 1.0, 1.0, 1.0, 1.0, 1.0, 1.0, 1.0, 1.0, 1.0, 1.0, 1.0, 1.0, 1.0, 1.0, 1.0, 1.0, 1.0, 1.0, 1.0, 1.0, 1.0, 1.0, 1.0, 1.0, 1.0, 1.0, 1.0, 1.0, 1.0, 1.0, 1.0, 1.0, 1.0, 1.0, 1.0, 1.0, 1.0, 1.0, 1.0, 1.0, 1.0, 1.0, 1.0, 1.0, 1.0, 1.0, 1.0, 1.0, 1.0, 1.0, 1.0, 1.0, 1.0, 1.0, 1.0, 1.0, 1.0, 1.0, 1.0, 1.0, 1.0, 1.0, 1.0, 1.0, 1.0, 1.0, 1.0, 1.0, 1.0, 1.0, 1.0, 1.0, 1.0, 1.0, 1.0, 1.0, 1.0, 1.0, 1.0, 1.0, 1.0, 1.0, 1.0, 1.0, 1.0, 1.0, 1.0, 1.0, 1.0, 1.0, 1.0, 1.0, 1.0, 1.0, 1.0, 1.0, 1.0, 1.0, 1.0, 1.0, 1.0, 1.0, 1.0, 1.0, 1.0, 1.0, 1.0, 1.0, 1.0, 1.0, 1.0, 1.0, 1.0, 1.0, 1.0, 1.0, 1.0, 1.0, 1.0, 1.0, 1.0, 1.0], "axons_y": [-63.32326476914309, -62.21352267842753, -46.46172403534024, -38.64064710248946, -26.626424869449217, -20.941861829630106, -11.368154218119347, 0.2960100273406767, 8.222198740857522, 31.69737439819171, 41.46673141821542, 53.04127518707867, 58.48662867152591, 62.998801426390045, -57.76098996923651, -58.05623905317658, -48.35048700084389, -36.31162970880433, -30.77968032747166, -16.50192675027195, -12.745593246748104, -5.406216741984109, 16.551903644339866, 21.47672788688567, 28.51186030142441, 33.74858802152195, 49.93868480926148, 58.17509000606358, 69.23967102184938, -75.23129133632115, -61.75515794347781, -51.41195154408518, -38.642799747567715, -24.532547184450184, -16.858422382324473, -10.03818538069666, -6.0095515801721495, 7.856607026135299, 26.936457293709676, 37.6657585042405, 41.31124060584707, 45.86186474638986, 49.63420012617994, 70.11306605754255, -76.13705217709465, -73.23195673060357, -48.274784375375766, -35.933733518167024, -26.434700182068777, -18.205602521965858, -12.510907779582698, -3.155385188622809, 5.843423506716732, 15.792641580940453, 31.13983537627992, 39.43526760479951, 47.9658839816821, 57.79366036248634, 68.5941441619687, -66.19759974835459, -58.149228276353476, -49.65560764042397, -38.44374230665294, -26.15836063884751, -17.381804697780947, -5.224830354984754, 7.670124258821882, 19.458583005839337, 29.637458449008662, 42.37901638088377, 51.61246186186618, 59.97334624755736, 68.22905654707657, -67.22929752162412, -58.41614048246088, -46.26033399679774, -34.41521138181873, -28.03871502882468, -18.89520751380094, -11.462459236820601, -3.5905092513651007, 20.344581855134347, 34.72731329265397, 47.335715533315614, 51.928127685178914, 59.62583534650928, 80.13975995923751, -72.9483980434221, -62.664133260644626, -39.49043800832471, -25.959697569853137, -17.62259053575398, 22.521032009039764, 36.47511349526294, 44.29571862965609, 47.42788681034826, 75.757650872137, 89.33664504222615, -75.62932766476112, -49.863135388959094, -40.10623648882662, -29.732048567369688, -19.41006911217983, 25.59929199067117, 35.43798929064997, 46.42460156350505, 66.32250407839264, 82.94399807848963, -82.89845892203138, -68.22729781023689, -59.24803756612835, -45.537291460321384, -35.40119921137937, -24.62085418393463, 18.256799725544823, 29.523112256239475, 59.692288540580016, 73.61784334262543, 88.14878045116058, -83.52294489469956, -74.40241476974111, -64.46288808347377, -54.379280103334686, -40.96643094301699, -24.557475793927136, -11.910516560411194, -2.9586578512853174, 8.1878738107483, 19.22301432081684, 28.24770070309946, 40.95827218805634, 55.44904819676339, 66.45721125839235, 84.21743207962452, -72.25770893430375, -64.8518656137387, -55.22526719938951, -48.20361246200645, -40.06682729578107, -29.11620485700294, -14.644208226922053, 0.7953167948529131, 35.92230111564215, 47.27063333737385, 56.21416568298333, 68.92441051911153, 78.17027281666027, -75.34617323596133, -66.33821488101056, -54.81663885727363, -46.72645024071658, -34.44217313934197, -21.390467563700902, -8.90353833813711, 0.16057941169203144, 14.470128601228524, 12.708619026524467, 28.58109393484042, 43.28699005001052, 52.429509184763646, 68.05582501665184, 82.74504402311665, -81.11013770164104, -64.6695684128709, -54.032025923278226, -42.272892502465595, -31.505354679671566, -17.34717917506711, -9.157471372027773, -0.18332838005263766, 18.63174366262823, 26.501380283908084, 37.330878390490234, 53.49116409748134, 63.184758510731555, 71.31048830325204, -64.1233533674438, -53.2043722131698, -42.89557623410334, -38.95662070620917, -21.113843222096786, -7.991655066702044, 5.708564464629432, 8.01803009236677, 13.82523922077389, 27.64239284599638, 40.29342317146015, 41.60647171325702, 68.10484820401574, 78.90026760674921, -78.28815653777784, -60.62408091842638, -50.1239536172676, -35.805618243082826, -30.078618831317318, -20.357809574487636, -6.232128246169114, 3.86985900852377, 4.576479403982054, 19.23344775787751, 30.712521471020025, 28.72522673340941, 38.41292467407697, 52.63504792250796, 65.77930577534158], "axons_z": [-52.65410042529659, -68.06460141749596, -79.64014759252925, -72.40138682649183, -77.15568617504664, -83.63520660556682, -83.6291690226933, -79.04802434418889, -91.18084774327305, -83.3262293997851, -71.67319284271292, -70.57326567999057, -64.9239306214817, -75.00777954463024, -47.00015513152428, -58.902272267695935, -65.49115962371978, -64.24146632964707, -70.3242356768843, -72.77111061876413, -62.58239023496296, -67.6942390941939, -78.05261535406102, -63.578210437233096, -70.59109581649733, -62.41850822348734, -62.29957959599331, -56.155930034041425, -61.332054608902645, -50.907289218977745, -39.38917378792744, -52.84574561904703, -52.46955173160476, -59.94288006087958, -49.46219944327573, -43.67291047710142, -54.15980565865685, -62.51647597047909, -53.28505101732248, -48.675201473712974, -57.28245509512459, -45.434198654702975, -53.11143236699922, -48.42029054527965, -23.361184583421643, -36.076969232282664, -40.60015380017191, -40.4417256402286, -46.615491164577165, -41.26922166038841, -35.18258486735855, -37.788654547449795, -46.0976395132551, -51.68879072897562, -42.4680085691378, -39.13405892341999, -37.200961864471196, -43.836622904033696, -38.25105254804331, -26.863927227092855, -30.752333977700015, -28.664747654616775, -29.21494562000415, -34.80848261549863, -25.785110796583222, -26.668981463393756, -31.660510922437382, -40.55934768105195, -32.89623064207534, -30.42626056774186, -29.137344457013388, -32.28438328414814, -28.704996810544763, -18.924121938089463, -20.911282255329734, -17.289939630227227, -14.93752199415776, -22.592055064409692, -16.725442584237943, -18.12814611571456, -16.438624813005575, -24.85860421472618, -20.399189108360186, -20.940176042453228, -12.414600038835042, -20.324735555510934, -33.61220862793923, -13.73083040270968, -9.196431738020712, -8.098162628021491, -13.183660538090995, -8.542819153021137, -10.589985837982642, -5.24750182844661, -13.15303583223767, -6.244547297116431, -18.874836262658928, -17.565389451078094, -2.7724669495850374, -3.8758594158005866, -0.05045527230764747, -2.883693959615575, -0.11749848055914659, 3.2906402495394245, 7.325549880015842, 4.165829519262459, -7.723888427720247, -6.166847644890159, 10.039696156428471, 9.125608431072948, 2.2429996823850646, 5.751488414882862, 9.552077405292664, 7.017361755754991, 14.670031039362533, 13.94778544775385, 4.037760996943098, 4.325202604311887, 7.755514822984321, 25.250067342366886, 18.382451754434197, 21.829640725349176, 13.774479795694356, 24.02014126955983, 19.884895796060132, 21.130589909080353, 23.43463983188979, 23.31213002213667, 26.43585185033991, 23.069375487902064, 16.624681362630326, 17.598550572213497, 13.028305530695942, 22.760394746401037, 26.765792703043218, 31.31915986606992, 27.714126535961675, 34.65587092817169, 37.077694246802444, 34.25679644552955, 33.096085809019975, 35.759509106378104, 26.350999781245335, 25.995020659776717, 32.154762392725374, 25.00163793471815, 33.326977791220195, 35.102343307023695, 43.761924928620246, 39.43865744304935, 43.19554319838574, 45.02117523452653, 47.12210088270739, 43.34133546456452, 48.46456389376561, 45.2866943671237, 32.677846253336924, 35.857169364764175, 35.920126227968424, 46.90259360678324, 40.62455341188892, 44.353915208144834, 44.87874561105933, 56.97655905565133, 51.75497513677302, 52.14492575177237, 59.24204126815717, 58.94683564435651, 53.24274274157994, 57.55306018953023, 61.46190429185406, 47.468110192635216, 48.91919713138799, 62.086357130759, 51.76713128804667, 51.7461306274264, 66.20087653928196, 65.34668234348582, 61.331441221300224, 70.78002820493204, 69.62699074387687, 65.50780498764645, 65.95057176910193, 56.36637779562719, 73.5313205954473, 54.3284447282724, 61.6135222819253, 72.2727120710528, 61.76981837992082, 55.980450108669665, 60.21060534452872, 73.29275933711796, 80.42270926092225, 87.56580481006478, 76.89308768687359, 84.81611796633884, 79.19900027917718, 89.48712633506457, 75.85277219507974, 86.0354196786372, 61.46884766065246, 73.31615310865249, 83.40022450202002, 76.37893061891958, 74.83218192626896], "NoR_relative_position": [0.5781922877157784, 0.8993863191580042, 0.9731152431988945, 0.07390138062220575, 0.1924901222787001, 0.7362490708148295, 0.32404711334269276, 0.7112532035161406, 0.3443243722820041, 0.30944447761898064, 0.8255003693152786, 0.961135834461004, 0.7562769541383151, 0.6310174562201571, 0.5269551129490044, 0.24062796220409566, 0.2560121219114083, 0.6365792182878521, 0.8677146301172821, 0.6835839187934177, 0.7647424244413689, 0.06355446326699377, 0.8989646173127872, 0.16530770768982406, 0.018480942495687658, 0.041929140386824604, 0.2618199342468722, 0.6028714475373745, 0.26293130667286446, 0.5449659449711312, 0.9732317041034347, 0.048932995584454075, 0.19790538366885801, 0.8544124127400857, 0.08527237793501541, 0.5050844783287293, 0.06603186272834749, 0.18841812086825038, 0.3428508676623495, 0.017102025455230763, 0.9519221853507078, 0.589109958975913, 0.7261745723087347, 0.45785334179255743, 0.673298517301525, 0.5054465464987953, 0.7681809264844811, 0.5272847183245097, 0.21301929559000676, 0.47076677262951194, 0.050622276092291085, 0.9158543592040914, 0.6826203384685188, 0.8697081289356878, 0.3736934912605693, 0.6711042955560347, 0.6172721310493988, 0.9215780175925958, 0.5175788277677125, 0.43892478134031854, 0.5663054142833912, 0.41599599845006985, 0.5824703017932786, 0.9268756662772776, 0.020371382703645247, 0.10809213918602367, 0.713964468932448, 0.10328918872288728, 0.8279960668237829, 0.5565943414702128, 0.570733313801902, 0.5571016425947142, 0.18727034644667395, 0.6769339152421194, 0.07123725504734302, 0.36719457033155234, 0.907619291689374, 0.12570759573062462, 0.23649292337194017, 0.45566313694670024, 0.7399278252222558, 0.965379234850687, 0.18736427810483103, 0.17157054680582817, 0.36031559152375914, 0.559103373070767, 0.6016092646088822, 0.8581495009798096, 0.6208666902986859, 0.05425271174325352, 0.9322371561985998, 0.7119111828184629, 0.37451674777576605, 0.29871113277989236, 0.4316056834540575, 0.5842964120368433, 0.3635007015803652, 0.0636071844574786, 0.9411082913371343, 0.4984888971146021, 0.6435152644786462, 0.7341510167831495, 0.09629450970540798, 0.5794227775805807, 0.7941490899488254, 0.05745069083589116, 0.5951279828316187, 0.45286791876715005, 0.2839363592033781, 0.07234005818955147, 0.4603739611256008, 0.3396661192689683, 0.17690486884462475, 0.16910499680437163, 0.6648897109669727, 0.8461239994561565, 0.34902805476942866, 0.009712796545522484, 0.23974253368952503, 0.9284418676440158, 0.05543431378920871, 0.6198696722667336, 0.491130939948053, 0.6054155674316121, 0.21387913097967193, 0.10642421647397005, 0.4791267727130918, 0.35546076277914085, 0.6260592968299923, 0.5047125414719656, 0.9572554885011058, 0.17525144917132418, 0.31506116713939847, 0.4533275780094024, 0.8392107401565481, 0.12920916793941128, 0.09129110990444766, 0.24301376429618338, 0.2510911198266177, 0.31528117353280183, 0.27670020342295953, 0.47356175570041537, 0.395922817651164, 0.5981665845134386, 0.17562135922668232, 0.2448282718790119, 0.3148482499441073, 0.6745321772106075, 0.12111329964133566, 0.05842530304493454, 0.6366217004288156, 0.9986175645637015, 0.5152710214674244, 0.32215397733304385, 0.8368667546087389, 0.6352764629870794, 0.07824251075442246, 0.7974522768702219, 0.25315360889278105, 0.5282893048303461, 0.2863093353988363, 0.3198430667283485, 0.6240294861814943, 0.7794506962435908, 0.5589763432644377, 0.29735248463026664, 0.9010099979511764, 0.46929723820478164, 0.3000988451607073, 0.3438436264618723, 0.664989799221681, 0.8293765300094345, 0.3613222324087836, 0.7727830514185101, 0.6950123515641677, 0.37925128167468347, 0.0871543461723494, 0.08102358727590986, 0.4877203461218115, 0.5171563744818067, 0.34876205024824036, 0.04727487751545323, 0.7254058875547453, 0.33290756533115007, 0.06780325463526404, 0.9809202079184254, 0.3802706223883058, 0.465918321137619, 0.1104558215290663, 0.16811986262510936, 0.8731396522851822, 0.8579548619216845, 0.6581168109257947, 0.12434588943190117, 0.3462986303729938, 0.25510394282745874, 0.8541319648107355, 0.8470238146739796, 0.502270720072867, 0.018906491252844826, 0.488539973055268, 0.2195843600199059, 0.9289414292645739, 0.47226107551340457, 0.9624714907230035, 0.11306429388672679, 0.004183424089528431, 0.1133087675914154, 0.49827913873147456, 0.5826679301238897, 0.8903460556342546, 0.48923042006574646, 0.5461286883990686, 0.39115755822350073], "unmyelinated_param": {"model": "Rattay_Aberham", "dt": 0.001, "Nrec": 0, "Nsec": 1, "Nseg_per_sec": 200, "freq": 100, "freq_min": 0, "mesh_shape": "plateau_sigmoid", "alpha_max": 0.3, "d_lambda": 0.1, "v_init": null, "T": null, "threshold": -40}, "myelinated_param": {"model": "MRG", "dt": 0.001, "node_shift": 0, "Nseg_per_sec": 3, "freq": 100, "freq_min": 0, "mesh_shape": "plateau_sigmoid", "alpha_max": 0.3, "d_lambda": 0.1, "rec": "nodes", "T": null, "threshold": -40}, "extra_stim": {"__NRVObject__": true, "nrv_type": "FEM_stimulation", "type": "FEM_stim", "electrodes": [{"__NRVObject__": true, "nrv_type": "LIFE_electrode", "ID": 0, "footprint": [], "type": "LIFE", "is_multipolar": false, "x": 550.0, "y": 0, "z": 0, "label": "LIFE_1", "is_volume": false, "D": 25, "length": 1000}], "stimuli": [{"__NRVObject__": true, "nrv_type": "stimulus", "type": "stimulus", "s": [0.0, -40.0, 0.0, 8.0, 0.0], "t": [0.0, 1.0, 1.06, 1.1, 1.4000000000000001]}], "synchronised": false, "synchronised_stimuli": [], "global_time_serie": [], "electrodes_label": ["LIFE_1"], "model_fname": null, "setup": true, "is_run": true, "Ncore": null, "endoneurium": {"__NRVObject__": true, "nrv_type": "material", "name": "endoneurium", "source": "Ranck_1965", "isotrop_cond": false, "sigma": 0, "sigma_xx": 0.571, "sigma_yy": 0.085, "sigma_zz": 0.085}, "endo_mat_file": "endoneurium_ranck", "perineurium": {"__NRVObject__": true, "nrv_type": "material", "name": "perineurium", "source": "Ranck_1965", "isotrop_cond": true, "sigma": 0.002, "sigma_xx": 0, "sigma_yy": 0, "sigma_zz": 0}, "peri_mat_file": "perineurium", "epineurium": {"__NRVObject__": true, "nrv_type": "material", "name": "epineurium", "source": "Rank_1965", "isotrop_cond": true, "sigma": 0.085, "sigma_xx": 0, "sigma_yy": 0, "sigma_zz": 0}, "epi_mat_file": "epineurium", "external_material": {"__NRVObject__": true, "nrv_type": "material", "name": "saline", "source": "admitted_number", "isotrop_cond": true, "sigma": 0.5, "sigma_xx": 0, "sigma_yy": 0, "sigma_zz": 0}, "ext_mat_file": "saline", "comsol": false, "fenics": true, "model": {"__NRVObject__": true, "nrv_type": "FENICS_model", "Ncore": 1, "is_multi_proc": false, "type": "FENICS", "meshing_timer": 1.0852749347686768, "preparing_timer": 0.0004322528839111328, "solving_timer": 8.46822476387024, "access_res_timer": 7.129300832748413, "is_meshed": true, "is_computed": true, "L": 5000, "y_c": 0, "z_c": 0, "Outer_D": 5000.0, "Nerve_D": 250, "N_fascicle": 1, "fascicles": {"0": {"y_c": 0, "z_c": 0, "D": 220, "res": 44.0, "face": 18, "volume": 7}}, "Perineurium_thickness": {"0": 5}, "N_electrode": 1, "electrodes": {"0": {"type": "LIFE", "res": 8.333333333333334, "kwargs": {"x_c": 1050.0, "y_c": 0, "z_c": 0, "length": 1000, "D": 25, "is_volume": false}, "volume": 4, "face": 10}}, "Istim": 0.001, "jstims": [1.2732395447351626e-08], "j_electrode": {"E0": 1.2732395447351626e-08}, "Outer_mat": "saline", "Epineurium_mat": "epineurium", "Endoneurium_mat": "endoneurium_ranck", "Perineurium_mat": "perineurium", "Electrodes_mat": 1, "default_fascicle": {"D": 200, "y_c": 0, "z_c": 0, "res": 20}, "default_electrode": {"elec_type": "LIFE", "x_c": 2500.0, "y_c": 0, "z_c": 0, "length": 1000, "D": 25, "res": 3}, "mesh_file": null, "elem": ["Lagrange", 2], "mesh_file_status": false, "is_sim_ready": true, "res": 1000.0, "surf_c": [2500.0], "Outer_entities": {"face": [13], "volume": [5]}, "Nerve_entities": {"face": [16], "volume": [6]}, "N_axon": 0, "axons": []}}, "footprints": {"0": {"0": [1086.4884068505357, 1086.4927957073114, 1086.4980395144316, 1086.5110919797073, 1086.537082805207, 1086.5707681838107, 1086.8121608428905, 1087.7020249020463, 1089.242008009291, 1092.5394002184, 1098.7609603886415, 1107.0736338490517, 1117.4853880844933, 1130.2938191772143, 1145.2868929893846, 1162.5166740105985, 1182.1719948958369, 1204.133599409703, 1228.6243986405475, 1255.5349712648426, 1284.9564893396214, 1316.8051835542271, 1351.2340140202532, 1388.4226266507364, 1428.3537665570093, 1471.4381809027036, 1517.1823371436967, 1554.5973686646128, 1581.8803689491938, 1610.2269537850104, 1626.483001268675, 1629.861319370892, 1633.2438402430816, 1635.4969882332882, 1636.6252965009387, 1637.7547609502878, 1640.017158394081, 1643.4194259225073, 1646.8320990862187, 1663.6032899760048, 1694.3583640316956, 1725.8215990017598, 1772.5534224644562, 1836.4717455769655, 1903.477493860272, 1972.9131946106615, 2045.243862609678, 2121.8655470993085, 2199.194522580433, 2276.6460299472633, 2357.822062461568, 2440.891172263953, 2524.1043823020646, 2608.476993771533, 2691.51386700193, 2772.8769319898165, 2853.1721816818263, 2931.255309260886, 3007.479909794279, 3079.523267598119, 3132.0912496191672, 3168.527001108506, 3205.220221825769, 3225.4981668170653, 3229.5287733682167, 3233.522477407448, 3236.164445371425, 3237.4792789347607, 3238.7900122189935, 3241.3991779501534, 3245.2821744536263, 3249.1282684451808, 3267.334163822038, 3302.1459103268767, 3335.2313229025117, 3377.8423048464515, 3428.605653504828, 3478.7940508802753, 3526.508035449093, 3571.839833362896, 3612.355635186731, 3648.6495882640093, 3682.947370481919, 3713.0696890317927, 3742.0773155667107, 3768.3290965358055, 3792.253748392871, 3812.6206640429236, 3831.9427542880044, 3844.997799458819, 3858.210450550415, 3867.0395853522487, 3870.691043049811, 3876.158245866066, 3877.2446065252852, 3877.189950947431, 3877.048632439306, 3877.0098028835914, 3876.9676292079407, 3876.9376555797653, 3876.9221114123548, 3876.906195676063, 3876.8732494968344, 3876.821043461378, 3876.7654933059866, 3876.2290405251283, 3873.5783177115345, 3870.120342738043, 3864.2668040270305, 3857.4181099902507, 3845.882523231425, 3831.697495900598, 3815.0829034794897, 3798.1200123803046, 3777.6766349575287, 3744.3772266711135, 3716.646279670591, 3685.4994881870984, 3652.6985473625605, 3615.2998300769964, 3575.299649102883, 3531.958926566301, 3486.5065711163365, 3433.768969974259, 3381.0283477058356, 3325.092782869808, 3278.7672466530107, 3245.18733471088, 3210.6580745340307, 3191.289765931789, 3187.404302116895, 3183.4558669311828, 3180.7885927124735, 3179.444460374649, 3178.0933312178463, 3175.3700824472985, 3171.2327331491265, 3167.032412480135, 3145.9597177652813, 3107.996903264133, 3069.2628584725194, 3013.2553395058553, 2934.7479583529703, 2855.904326180671, 2773.9282079104037, 2690.146651703314, 2604.224052284083, 2516.1139916443663, 2425.07523261196, 2339.3006576723847, 2250.109875249183, 2162.6882166823407, 2077.800216290771, 1994.4529495574682, 1909.6545092226881, 1828.3679678949825, 1750.2935239440264, 1675.1452764559667, 1603.6732356250252, 1550.9636410836065, 1514.6520530974205, 1478.8703271147056, 1459.2976885251678, 1455.345086262878, 1451.4045282074476, 1448.7777872159538, 1447.458880729484, 1446.1409899145017, 1443.508255298995, 1439.5667709118848, 1435.6344275681533, 1416.6115047658238, 1383.0150328588536, 1350.024216486127, 1304.7992794623904, 1248.3383010462014, 1194.6061320913866, 1143.007501869347, 1094.1762743369684, 1047.3892331926681, 1002.7624528807502, 960.0193660908841, 919.307149522805, 880.5611053921949, 843.6363454207145, 808.3018799958353, 774.6108048075579, 742.564307409624, 712.0360496447925, 682.8908317132667, 655.0257464913378, 628.4520293530827, 608.764168702186, 595.3220310577962, 582.2267380954637, 575.0883593191509, 573.6348838686123, 572.1855096102769, 571.2215385448334, 570.7402365441452, 570.2593902314796, 569.2990646702168, 567.861993988492, 566.4290244989705, 559.5079686262072, 547.3365598561466, 535.504371878288, 519.1436264789143, 498.7453502673272, 479.23731240051194, 460.65950779992056, 442.99293904971125, 426.1568589548763, 409.99469272765293, 394.49253614426334, 379.7350903983534, 365.7045486538548, 352.288252680493, 339.448753150534, 327.16351065779423, 315.42653975202563, 304.1725283026269, 293.4168754444207, 283.1576440516944, 273.33583970237237, 266.05506711693323, 261.08040355893905, 256.2074012453847, 253.5447576988196, 253.0027765711856, 252.46238344770228, 252.1030035899085, 251.92357832836993, 251.74432951173696, 251.3863612131883, 250.85073210215748, 250.3166909952774, 247.72602923233873, 243.16210964280958, 238.70401717452447, 232.55672586596373, 224.89619104516834, 217.59368117244392, 210.56087645412032, 203.81966061166716, 197.350200985171, 191.1584604642828, 185.21815184202904, 179.54784743209808, 174.10685227107004, 168.87934541536606, 163.8655449791514, 159.055555883946, 154.44755163393123, 150.01546227854752, 145.75681783136181, 141.67395958076244, 137.75330557016792, 134.82739295296767, 132.817586890794, 130.84898007331466, 129.772482637782, 129.5533928635959, 129.33495577409465, 129.18969365036327, 129.11717136927834, 129.04472160871393, 128.90003964914686, 128.6835606137003, 128.46773426293868, 127.42000791056738, 125.57247658710729, 123.76587502140153, 121.25973302143997, 118.11023636082425, 115.08977327526443, 112.18700368878048, 109.39572480110368, 106.70746444055958, 104.10872231503501, 101.61548513016456, 99.2214411481731, 96.91377179280333, 94.67855545154086, 92.5217482461949, 90.45002175413123, 88.45045533661104, 86.51847480869753, 84.65620682444126, 82.86026152646826, 81.12635471018015, 79.8260653440565, 78.93784648140353, 78.06361570568761, 77.58130638516025, 77.48317797897784, 77.38535277811347, 77.32030442493618, 77.28783078256718, 77.25539082967798, 77.19061199233896, 77.09369640742884, 76.99708402783675, 76.53084055198967, 75.70326141949742, 74.88620300478513, 73.74645620943159, 72.31193728584094, 70.93305152743717, 69.5995031055463, 68.3091134846109, 67.0567311153546, 65.8477728159058, 64.6782995563254, 63.545683622398236, 62.44327194615584, 61.378173858233126, 60.3479838319296, 59.3472911965128, 58.37993336576761, 57.43803004138251, 56.529183328362016, 55.63957760178674, 54.78155262728072, 54.13592845640569, 53.69200515573279, 53.252059755214354, 53.01213260035203, 52.96333715718254, 52.91469902352076, 52.88236099525054, 52.86621819936671, 52.850092882317064, 52.81789468472036, 52.76972847958174, 52.72171958395083, 52.487607563932684, 52.06783977783538, 51.654255416363476, 51.076634904380974, 50.34708444062523, 49.64092439905087, 48.956120617613124, 48.287732856007885, 47.63671917160037, 47.01000621754464, 46.40303432324004, 45.80617766277599, 45.22584143612211, 44.66252922639154, 44.11299044117651, 43.577277057712166, 43.057449223252384, 42.553261126099486, 42.063559043313866, 41.58233768946292, 41.114422236205044, 40.7600936482222, 40.51378429229405, 40.27346974097769, 40.14186649392251, 40.11497003007035, 40.08811463182562, 40.07023384722215, 40.061300299188304, 40.052371313999735, 40.034527032158415, 40.00779483073591, 39.98110369492085, 39.85203069788086, 39.62320241073386, 39.39743982567529, 39.08379374865643, 38.686001764985356, 38.297128043985886, 37.92052123767155, 37.558037654185846, 37.19877967811196, 36.846047530938925, 36.505603617322215, 36.176276217714744, 35.855902427688854, 35.54158933372583, 35.23637250645604, 34.94102073549884, 34.65344734365641, 34.37598888612206, 34.102125195099624, 33.83762182170891, 33.58302232580696, 33.38811766553863, 33.25253285064602, 33.121158326240284, 33.048437331851524, 33.03358073395742, 33.018749285864885, 33.008875625915174, 33.003942987573936, 32.99901314365508, 32.989161839084545, 32.97440584039675, 32.95967499151053, 32.88828370421316, 32.761654486884986, 32.63436192114294, 32.45975631339088, 32.239656437680615, 32.023308926119576, 31.814222007160268, 31.611851537212846, 31.415765537311493, 31.227491337813035, 31.04225710600955, 30.862593259417423, 30.69074813787927, 30.5267431418517, 30.35998824985547, 30.200572573196443, 30.050762085668467, 29.903365687111236, 29.758171289103323, 29.620898490962063, 29.48908924220346, 29.394046411919415, 29.33111009446622, 29.268050174062463, 29.23171309432836, 29.22425623432562, 29.216800581192935, 29.21183081625451, 29.209346134930307, 29.206861587702793, 29.20189289553775, 29.19444086301523, 29.18699003736279, 29.15112273827832, 29.086453442682163, 29.025945084825878, 28.94520906379485, 28.840264253155933, 28.739255079534995, 28.642444704523843, 28.555125413142196, 28.47228081550974, 28.388126171702876, 28.311998404953606, 28.23824007944238, 28.1679944694066, 28.10455717479903, 28.041198312455357, 27.979307540314906, 27.92362971196997, 27.874476573984182, 27.833534652145687, 27.790734449988044, 27.75267622422712, 27.72809463128052, 27.712503530803726, 27.69473499231206, 27.686820976766107, 27.68517098174559, 27.683512415118763, 27.682401942030705, 27.68184527688563, 27.68128765933984, 27.68016956704619, 27.678485285600434, 27.676792432548382, 27.668424346640816, 27.655028996250298, 27.64235153531663, 27.62642986098941, 27.612272508545985, 27.600233071275575, 27.589501481249314, 27.585237309467722, 27.58454094491918]}, "1": {"0": [1061.3302875326012, 1061.3319959200896, 1061.334559257923, 1061.3422507846244, 1061.360200202263, 1061.3858441730056, 1061.8185486296552, 1063.7793214988592, 1067.3372820258342, 1080.4954697459987, 1115.749096653496, 1169.5212590446329, 1243.2053616181208, 1337.4208801120485, 1453.8949604368943, 1593.9788027807224, 1757.920597000868, 1944.3097986956127, 2151.492935807813, 2371.2264329048057, 2596.447714833366, 2809.5885345002807, 3002.5285056326798, 3178.29823563303, 3325.666570422283, 3444.747163212493, 3540.771575809706, 3590.0319859840415, 3612.4598171986468, 3629.297215215572, 3637.7269067545253, 3638.9371948346457, 3640.142037824847, 3640.9422414350265, 3641.3414357251304, 3641.74002500524, 3642.5353885354903, 3643.6970249033066, 3644.334735092656, 3649.258287015351, 3659.0422149366645, 3670.0977693283494, 3685.85962148498, 3692.319252891837, 3682.6203340038396, 3641.227774144472, 3581.588161527371, 3496.6758318990674, 3388.248207844048, 3254.620350528813, 3095.2600886434575, 2910.146454087873, 2696.0929794337762, 2468.0219597117266, 2231.375926195086, 1997.3079070399206, 1770.5530252909111, 1563.3496025559193, 1378.6050901843741, 1213.597959242028, 1117.4383023647306, 1076.3914300667482, 1036.8503598887182, 1016.1792921007276, 1013.4374312905514, 1010.7038855498689, 1008.8861412057988, 1007.9786548786798, 1007.0720924481711, 1005.2617392769843, 1002.5525968265537, 999.8514010799682, 980.0306517211791, 944.2851877273689, 909.8721853988994, 839.1033318417589, 741.8164066392114, 656.8681876379574, 582.6369999452942, 517.8568650637807, 461.3354589194768, 412.0108895338323, 368.7476549745828, 330.9302688154565, 297.7419984362163, 268.53209940508896, 242.92851603872776, 220.29103695331588, 200.3900163219466, 182.78889042865706, 167.1968630435654, 153.34195607861471, 141.0705188471624, 133.841137379953, 130.72080598004865, 127.7051687179036, 126.12503373801293, 125.91587736297241, 125.7071728645103, 125.56828757474575, 125.49892024262651, 125.42960311901597, 125.29111949732113, 125.08377062859417, 124.87687363644548, 123.35097654652142, 120.58047060200848, 117.8975983656271, 112.32388226561787, 104.47068018013097, 97.42283271452877, 91.11399723990834, 85.42748956002099, 80.31235961892347, 75.68048184993539, 71.49473067067576, 67.6924020813175, 64.20756112103487, 61.06468956200328, 58.170185024781716, 55.53767271342421, 53.12949931401142, 50.89702438889662, 48.86855624155383, 46.981780054612926, 45.241135888624605, 44.18829139967803, 43.73157472589767, 43.27928595791264, 43.03973338653501, 43.00770149556921, 42.97570495448419, 42.95439356591687, 42.943743763280004, 42.93309788840766, 42.911817921956604, 42.879927430514016, 42.84839820277417, 42.614867817157275, 42.182009661131765, 41.76827760396452, 40.89153026738563, 39.633210807393915, 38.461289101686646, 37.36661722570337, 36.376377362775415, 35.4500707308343, 34.59073737246459, 33.80327891259819, 33.0702177686893, 32.40182702337393, 31.77571383976427, 31.206584324882414, 30.68204503621131, 30.2109230844958, 29.77698308907538, 29.384302955834407, 29.03903682601645, 28.7381247736019, 28.54892066698026, 28.469659677593114, 28.396462489535477, 28.36095544325274, 28.356236751933682, 28.35153024230869, 28.348399336833168, 28.346835914377763, 28.345273845443913, 28.342153768140896, 28.33736145336327, 28.332204364528028, 28.294189759839018, 28.229330103040404, 28.168512285115515, 28.04836496481387, 27.885990146324257, 27.741873312197406, 27.6483773161359, 27.58061930937971, 27.548810406051008, 27.54598711187215, 27.546180602698175, 27.546385881235153]}, "2": {"0": [1061.2251188905211, 1061.2286115607465, 1061.2329236642809, 1061.2440061712757, 1061.266729523191, 1061.2959559323724, 1061.761930571489, 1063.796969605561, 1067.4700818226943, 1081.6267830743209, 1120.0750270756455, 1179.3226663182893, 1260.2804376261477, 1364.5802380000334, 1494.2903314807586, 1649.973131893684, 1830.91070807231, 2037.9475435501809, 2264.612181636756, 2497.5794711205745, 2729.0840949857484, 2940.903961677549, 3130.7865415967653, 3293.887574874804, 3427.435195714165, 3531.5016776285847, 3606.2615091122816, 3643.5122349154117, 3657.1372298271435, 3669.4695790643477, 3676.556673716841, 3677.446479151671, 3678.2952230641613, 3678.8382403823002, 3679.102905454313, 3679.363008134955, 3679.8695263221266, 3680.5950856675995, 3681.2795834907342, 3685.5377435559735, 3688.963878308872, 3691.412298292233, 3689.5223911705416, 3671.4346234228765, 3634.6569913251205, 3569.0716524625295, 3474.0963769128743, 3353.88708965578, 3206.8609392449757, 3029.347741023092, 2819.876682128455, 2590.4221195677032, 2343.0294276208506, 2090.2207539609217, 1850.407525281209, 1626.468776329613, 1424.1433500829526, 1245.6967839385788, 1089.8533329130837, 954.3408938887871, 876.6642054189191, 844.2674495819412, 813.2390172761483, 797.1311230612367, 795.0322932737175, 792.9394110584265, 791.5474604550261, 790.8524764153642, 790.158153217061, 788.7745204023101, 786.7040096450977, 784.6392120052675, 769.1686816786864, 741.1118435432041, 714.2022310133843, 657.8399886658165, 580.0052175897404, 512.468379406111, 454.00293944254395, 403.2054729965983, 359.04569225889634, 320.58363147737947, 287.1230477849069, 257.8788060693746, 232.33778652889626, 209.93800734942792, 190.3014756517541, 173.03487979491973, 157.82297074051533, 144.41913915805864, 132.57766499386912, 122.09611754389192, 112.78523127900867, 107.34323522246446, 105.04700795374463, 102.82788179116098, 101.66323706532016, 101.51104526029162, 101.35925045415608, 101.25827447167292, 101.20785264691341, 101.15747493314201, 101.05685183856365, 100.90624802910679, 100.75604121854282, 99.63000865543654, 97.58213125354747, 95.59493707094634, 91.36635629544394, 85.37510607361031, 80.0071019795758, 75.17849211798463, 70.8306741251709, 66.89464418686077, 63.328171870957334, 60.09998207206049, 57.15593480948966, 54.477272983514915, 52.02844065342543, 49.79229484661668, 47.746864311056804, 45.86293447665585, 44.12834354303161, 42.539439523269145, 41.067811889004865, 39.72233821314391, 38.92117759063446, 38.569790893272696, 38.22968038934747, 38.050798225143, 38.027347569011184, 38.0039296356951, 37.98833585949313, 37.98054442519475, 37.972756626764806, 37.95719193751016, 37.9338721726413, 37.91062897129989, 37.735759340100586, 37.41696748871249, 37.10435692752258, 36.43382558492448, 35.461849226348306, 34.5594889670178, 33.72824978638606, 32.96355115491916, 32.27212349857655, 31.626787926859024, 31.039647042699325, 30.503513979573295, 30.022279522518392, 29.594738418073607, 29.19579629145259, 28.860272649051577, 28.558115033556366, 28.29878780554978, 28.081853523806853, 27.899220820103842, 27.759233922800348, 27.685035390769265, 27.65391993424696, 27.626878819489555, 27.61430753659451, 27.61283268575325, 27.61141855622641, 27.610481696730016, 27.610015035038273, 27.60954955205083, 27.60862212218884, 27.60723981767812, 27.605868121506106, 27.59580357772111, 27.579251684100957, 27.564795858011607, 27.552703182705468, 27.544346932145533, 27.540878542013385]}, "3": {"0": [1087.1330873088014, 1087.1385059461343, 1087.1447590734044, 1087.159768797756, 1087.1885420588126, 1087.2248257293045, 1087.4634255503436, 1088.3634439699997, 1089.908790460611, 1093.2108847484317, 1099.3741617917747, 1107.7401508736364, 1118.234214610471, 1131.0451471272886, 1146.1094764556926, 1163.5404570468547, 1183.1995750530052, 1205.1447488887165, 1229.4788320673988, 1256.3246596947793, 1285.72122827008, 1317.6044273159498, 1352.37158895448, 1389.5934885431404, 1429.9836584255138, 1473.1009624566677, 1519.2737324308357, 1556.7608449296652, 1583.9565090025164, 1611.996239657322, 1628.1052726353694, 1631.46440092484, 1634.8954091089556, 1637.1891916546597, 1638.338016054399, 1639.4881292053979, 1641.7922217611706, 1645.2580262292702, 1648.735429458698, 1665.838965854606, 1696.8455067055006, 1728.130998251152, 1774.7247325913188, 1837.8131643764677, 1903.5178870926757, 1972.8576051204584, 2045.8720706268282, 2122.23086631542, 2201.386199340618, 2280.619115613463, 2361.913637339286, 2445.4780265482427, 2528.1948670353645, 2609.73798890749, 2694.877691411231, 2775.8942223563954, 2856.482193371951, 2934.1982396869907, 3012.338660708102, 3082.741089467381, 3135.1137231681873, 3171.1195660804005, 3208.488791723951, 3229.335800522079, 3233.529121788956, 3237.6920542444072, 3240.4504598750286, 3241.824597888435, 3243.195359367239, 3245.9267527210372, 3249.9985187422153, 3254.0398959519675, 3273.5019050271812, 3308.1402738893394, 3340.32936610683, 3384.1634293449083, 3437.8287774834935, 3487.185131991263, 3534.8860077836816, 3580.173555391007, 3622.584687867864, 3661.73016142748, 3693.3412438655464, 3724.12572321507, 3751.9331637866308, 3777.554947480132, 3796.617507357998, 3815.269203643485, 3829.618364353169, 3848.703141280671, 3859.110483836295, 3868.910362838897, 3875.672458202423, 3876.656325593146, 3874.546021009968, 3876.111980162669, 3877.6153451928576, 3877.939384892564, 3878.268668783069, 3878.4391238761323, 3878.3266539256474, 3878.2141190230977, 3877.988854361809, 3877.6504702294037, 3877.311501528428, 3875.9672843173826, 3875.4617608764975, 3874.7129719200975, 3868.814991598665, 3859.2246497392043, 3846.9159981929024, 3834.8903400124955, 3819.378405091364, 3799.310243054016, 3777.184477555139, 3750.338811685948, 3721.5015530102537, 3693.5260339581137, 3657.2950053482177, 3621.3050536478204, 3582.9327378708035, 3534.4542686666236, 3488.8518184592217, 3442.3942212206366, 3388.3025901266947, 3330.2857167963393, 3283.3601004142556, 3246.9613514198672, 3211.7713395752694, 3193.202174975042, 3189.3975879662903, 3185.6357719124258, 3183.1036118455804, 3181.829570767893, 3180.5502223273606, 3177.9756033577664, 3174.073869682047, 3170.1243697407367, 3149.7342442203476, 3111.391571658029, 3072.040365941623, 3015.0093184015877, 2939.9595962608596, 2859.043879469663, 2780.361178143086, 2693.999924713646, 2606.3549989479275, 2520.335968280159, 2432.0780386610463, 2343.2059018574205, 2252.6124379308944, 2163.753989441632, 2078.550990904145, 1994.2705462793383, 1912.0409163666477, 1832.665684601292, 1755.0251608340448, 1679.6062065094295, 1607.2758182239602, 1553.318288087904, 1516.4841334300752, 1480.4758932475095, 1460.8439701624172, 1456.8398922527224, 1452.8448322378251, 1450.1864688361143, 1448.8572986780266, 1447.5262048362888, 1444.8670620995267, 1440.8859603611693, 1436.9139934629543, 1417.69798395576, 1383.8495225828585, 1351.0384809287884, 1305.9301001291685, 1249.2969287878807, 1195.4191929743172, 1144.1658073376175, 1095.0048229999718, 1048.1247946149836, 1003.3941736635055, 960.8467520530619, 920.0651481909014, 881.253421974294, 844.2324417072541, 808.8469766360115, 775.1247813242531, 743.0644877716895, 712.4259867112916, 683.1293612032487, 655.2211604389845, 628.6997184131658, 609.1097081362519, 595.6935755746003, 582.6054524781057, 575.4754826081834, 574.0232358843841, 572.5749208293765, 571.611561719812, 571.1305374431611, 570.6499500185984, 569.6900857257374, 568.2535656771057, 566.8209772972657, 559.899353936099, 547.7110763463103, 535.764513193463, 519.3295424351447, 498.9735481495827, 479.6083830791139, 461.0504055881508, 443.3477235615151, 426.42261827747905, 410.2615474988849, 394.7972693737031, 380.0558196254223, 365.9668106448731, 352.51539743453463, 339.6608886102045, 327.36768349559844, 315.62185056930934, 304.33156743471056, 293.5772417302105, 283.3366282992454, 273.50418244879893, 266.2078628027225, 261.2077932293046, 256.3269634222388, 253.66276475962835, 253.1203867046718, 252.57955764044038, 252.21986548135573, 252.04027756693415, 251.86086176259315, 251.50254648415304, 250.96636439209712, 250.43173129076635, 247.84979272099233, 243.29659731587515, 238.84123953589267, 232.71866715160903, 225.06941835513703, 217.70622326755424, 210.64214389462555, 203.91008587776074, 197.46859765216794, 191.28801319798922, 185.3462324756131, 179.657212960552, 174.20580305714128, 168.9656616302601, 163.94843633194424, 159.13165226662338, 154.49960308147175, 150.05507396766194, 145.80416134810386, 141.7179623972862, 137.7893890507449, 134.85154527488632, 132.83969941252562, 130.87606561451682, 129.80202620026432, 129.5833065218865, 129.36519369615763, 129.2201222860323, 129.14768772307775, 129.07532058819538, 128.93078860264694, 128.7144963348652, 128.49881091973245, 127.45692914944068, 125.60675375672417, 123.79904966042704, 121.29364270670357, 118.16082989605799, 115.14032675481492, 112.22813010215435, 109.4340069034018, 106.7420292541893, 104.15157408119954, 101.6573348341783, 99.25169389301813, 96.92950953358007, 94.69065339532222, 92.54246918029132, 90.46639547417132, 88.46256475050812, 86.53182757261601, 84.67374817135455, 82.87560485765233, 81.13950136176973, 79.84026827996391, 78.9470333619985, 78.072071648735, 77.59215514622507, 77.49420818534877, 77.39645856200954, 77.3314017784151, 77.29890627620738, 77.26643270039266, 77.2015513279423, 77.10439371721422, 77.00743344402326, 76.53669327186994, 75.70694666224138, 74.89401515933915, 73.76105167933447, 72.33623006186546, 70.95486426387936, 69.62016793355122, 68.32674250944854, 67.07177051972144, 65.85849754260241, 64.68832864885388, 63.553391268512215, 62.453297661248406, 61.388433871405205, 60.361949679921345, 59.36368766266688, 58.39307973049272, 57.45013358837769, 56.53601080707413, 55.655065121234486, 54.790700082167845, 54.142367592730906, 53.696673772464706, 53.25735477956098, 53.01603140803723, 52.966741424180434, 52.91752431638169, 52.88474313774865, 52.86836529836597, 52.85199595893919, 52.8192827799534, 52.77027676114395, 52.72134724193765, 52.484115596949735, 52.063695846675124, 51.651220450420794, 51.076784727907054, 50.351080898850526, 49.64465614359225, 48.96397116502119, 48.30064361189864, 47.65156705806687, 47.0214678873218, 46.407401924780864, 45.805058471140356, 45.223560303054946, 44.662391071583905, 44.114225259269446, 43.57928471606206, 43.05760160422463, 42.551586240060026, 42.05764474864016, 41.58146733408538, 41.11662494937077, 40.765148441777534, 40.52186902260089, 40.28288324381248, 40.151228317920875, 40.124261451616235, 40.097341189236786, 40.07942023872007, 40.07046753078258, 40.06152000105899, 40.04364047625354, 40.01686002564975, 39.990126178971146, 39.86057755453533, 39.63140632321542, 39.403441549693774, 39.09333562427084, 38.69027372019432, 38.30121673211772, 37.92277980371219, 37.55354489633584, 37.19562431580457, 36.84837295045558, 36.50952655411983, 36.181560814386614, 35.86591790877132, 35.552664994991325, 35.24425341075782, 34.95017457967734, 34.660278258537325, 34.38228453781243, 34.106851608267384, 33.84171466760669, 33.58307998274846, 33.38763171477825, 33.252516681607474, 33.11951529051926, 33.046326118089105, 33.03138076623569, 33.016463074343996, 33.00653331306158, 33.001573042413995, 32.99661584509549, 32.98671067044571, 32.97194993016108, 32.957255608705836, 32.88590569257765, 32.75921625096302, 32.634064988889875, 32.46243584445349, 32.24659795614419, 32.03114784578054, 31.81847341281088, 31.61809642587239, 31.42094757040624, 31.232285442042897, 31.044088980474427, 30.86356431872913, 30.6916802640542, 30.525971639194957, 30.359546061672052, 30.202992804658297, 30.051531981564544, 29.910812317233738, 29.770470454051363, 29.632985555192995, 29.49973610223037, 29.398271404842312, 29.32948360896908, 29.265660696274924, 29.230189672686883, 29.22294305932759, 29.215708702970467, 29.210892608178025, 29.20848660361549, 29.2060819609421, 29.201276761262687, 29.194079175912034, 29.186893847563535, 29.152277446817198, 29.088673524559876, 29.02669743700343, 28.943030705700146, 28.840093928239682, 28.744838119136617, 28.64444471532954, 28.551401766241973, 28.465363309139903, 28.3861666731878, 28.31011263126754, 28.23287039088794, 28.164506769060726, 28.09989036150401, 28.040376352779546, 27.984329414638875, 27.935181543125157, 27.884374627815834, 27.838744020055678, 27.79088709104649, 27.752789375746357, 27.723573421630817, 27.707982125045877, 27.69497231834344, 27.687054500946292, 27.685456597684567, 27.683868135212528, 27.68281440511431, 27.682289113530153, 27.681764870922617, 27.680719532637447, 27.67915939253442, 27.677608693221075, 27.67019054402307, 27.656236399834455, 27.64296162245858, 27.626569898209965, 27.609701976854456, 27.598805657518405, 27.594125298080932, 27.59010196824714, 27.588410307871758]}, "4": {"0": [1088.1851229444396, 1088.1905722056404, 1088.1968559567788, 1088.211926928867, 1088.2407920615285, 1088.2771676036255, 1088.534052453007, 1089.3028933411379, 1090.6023934869982, 1093.2291526815131, 1097.9830826793343, 1104.3696477214164, 1112.3437910895946, 1121.9068474277617, 1133.193040709252, 1146.1568126504553, 1160.6964265622034, 1176.931087103009, 1194.9870060677017, 1214.7543922952448, 1236.2379654224912, 1259.575203501569, 1284.7479192137914, 1311.9497498070396, 1340.9742668829144, 1371.8987166831264, 1404.846401058208, 1432.3660515723059, 1453.5284810235858, 1475.3526556066606, 1487.9125514717728, 1490.7293586939318, 1493.5562829342205, 1495.4465196600397, 1496.393324192638, 1497.341252838361, 1499.2404824691848, 1502.0977577638605, 1505.0073608973516, 1518.1868512572407, 1542.0782417602618, 1566.6170805629033, 1601.072350833579, 1647.079119400014, 1695.8668837668286, 1746.2956073445473, 1798.7916937039963, 1854.1865522796697, 1911.2588798395534, 1969.8323178415342, 2031.9869721573025, 2096.4658591439133, 2163.0921640229913, 2231.617824701196, 2300.0909913531864, 2370.388647138081, 2443.258303704095, 2514.813898789258, 2584.503828393296, 2656.5245359212195, 2709.488173045684, 2749.883720264506, 2792.1786884539592, 2815.7308557440783, 2820.937599335599, 2826.1359495123825, 2829.5968532887186, 2831.325906274431, 2833.0540266585067, 2836.5074696217453, 2841.6806395543235, 2846.8454160721676, 2870.000611514727, 2910.52199827509, 2947.098847702779, 2995.1728980212897, 3061.4151671801333, 3123.5841251082134, 3181.6673644793277, 3240.1418002913542, 3292.382798480477, 3344.3402755663687, 3393.5598117029394, 3441.024680511463, 3485.0574295938827, 3526.7100810224706, 3567.3859180465347, 3604.138011406055, 3637.691060304607, 3672.0382974487366, 3698.5907003366233, 3725.6328540847976, 3751.4541038129696, 3771.251911075826, 3783.2925150406463, 3794.3052019514917, 3799.831501132285, 3801.1035066342406, 3802.3982502660233, 3803.2740449815606, 3803.7157320276347, 3804.1599455325777, 3805.0559519190742, 3806.4189099403425, 3807.804606091438, 3812.6817970430343, 3822.0249106185206, 3830.4026619788624, 3839.816357348492, 3854.688149808614, 3865.3764452043465, 3871.856539989084, 3881.694782529725, 3886.3594277298416, 3889.266366042225, 3889.984701579555, 3890.2857087588645, 3887.2643185931934, 3880.70238003115, 3876.4877353464913, 3869.3711011946043, 3850.7728201021696, 3842.023075018735, 3827.723164622104, 3814.437855902332, 3796.953718316745, 3780.4983251588455, 3766.0127921903054, 3749.922978593667, 3740.034598611273, 3737.846862239032, 3735.9950941939487, 3734.754093698628, 3734.1316469113876, 3733.507902431095, 3732.2565203913496, 3730.3697146338345, 3728.471229638842, 3720.937787503696, 3706.0626562261755, 3690.691716491644, 3669.583174938318, 3638.6042674112846, 3602.946054199159, 3564.909986200582, 3526.481511033042, 3484.5927393095767, 3442.422906324791, 3397.071350441413, 3346.755259632167, 3294.952216592193, 3240.2103591186656, 3185.4716093477055, 3125.520538206972, 3064.5302467567058, 3001.0303959276143, 2933.5463917107886, 2866.5815586174053, 2796.150257200862, 2737.996003606378, 2695.1651267050215, 2652.257948466064, 2626.81670143565, 2620.9995387704917, 2615.169886711861, 2611.2765134541773, 2609.3277452597576, 2607.3775893549528, 2603.547749445, 2597.799580873788, 2592.028784199245, 2569.1982930534236, 2526.212980103356, 2481.8062179289623, 2420.9896663276663, 2345.2200731308476, 2268.68359786434, 2191.6177282614303, 2116.490212237828, 2044.7461326154826, 1970.827009221688, 1900.6211634800038, 1832.0057345598502, 1766.028772013539, 1701.039791637327, 1638.5833322896094, 1577.507659678183, 1519.169486125637, 1463.0480318306097, 1408.4625229288984, 1356.0398404848904, 1306.0219257066733, 1267.6283144762315, 1239.9092065261868, 1212.8933257445315, 1198.0456637274406, 1194.7777742657784, 1191.5204382424656, 1189.354743914895, 1188.2736556575016, 1187.1937400043691, 1185.037426510887, 1181.8117508026216, 1178.5966285327052, 1164.2483312693837, 1139.1732470629413, 1114.5827292046206, 1081.9978406650255, 1042.2403899586882, 1003.900297004447, 967.1501170345721, 931.8720394189028, 897.9490639118587, 865.4739054932576, 834.3121343778005, 804.2792875643817, 775.5223498140627, 747.9668174633765, 721.4401510443715, 695.9266994201448, 671.4531818343435, 647.9393612157324, 625.4165474941684, 603.8702831971683, 583.05208938017, 567.1715040453947, 555.8717953929392, 544.7806488615824, 538.6087260763406, 537.2477122455939, 535.8960588831069, 534.9999984860774, 534.5525462249607, 534.1054792554426, 533.2125011912038, 531.876620913854, 530.5479140312943, 524.6106871171608, 514.2425913075979, 504.1148568961422, 490.74410416912195, 474.40443589056247, 458.6249935415578, 443.5336100256936, 429.0277714954298, 415.0345412553336, 401.62103881041986, 388.6571197384468, 376.2589338285112, 364.28884275937185, 352.7620464943924, 341.67865242887297, 331.0399866123128, 320.79700726388717, 310.93356984994455, 301.44965268577226, 292.31894794724354, 283.5367657943836, 276.8424454951891, 272.0501593305939, 267.3631600167725, 264.77327670418447, 264.2026954581386, 263.6337565016532, 263.2553762470856, 263.06645983472856, 262.8777258989892, 262.5008054573644, 261.9349650500726, 261.36994264809437, 258.8426323068893, 254.4188383161748, 250.0827737148571, 244.3361055938554, 237.35388887604125, 230.6325035052702, 224.13614267620048, 217.84410987991197, 211.77764088706078, 205.92423499826202, 200.30498092528316, 194.90972968990368, 189.7014388614959, 184.6647475454764, 179.78465441678478, 175.07374065118466, 170.55289765545186, 166.18593330829225, 161.97729606410437, 157.90588981488202, 153.98178784726068, 150.9818018577899, 148.8252366269654, 146.71959844754065, 145.5523785435819, 145.29455429572607, 145.0372658923374, 144.866037981449, 144.780513333416, 144.69504822365704, 144.5242966189617, 144.26861574897458, 144.01347072345476, 142.87108330658958, 140.8668162751446, 138.90296053743577, 136.2960543167174, 133.09598412026511, 130.0007061871211, 127.0243157131408, 124.14351067619522, 121.35720559083191, 118.66382110193867, 116.06228141602993, 113.53651057128852, 111.08949897089254, 108.72998224793639, 106.43848517266473, 104.21991101876218, 102.07890609565413, 100.00099232645069, 97.98946383499721, 96.03625598991813, 94.14007229913133, 92.69042650055967, 91.64918527296942, 90.62576086391586, 90.05135016636542, 89.92432964878375, 89.79774678767302, 89.71360135608309, 89.67196216642724, 89.63038072430003, 89.54729809737243, 89.42287480029803, 89.29869227520403, 88.7424286877608, 87.76627604863248, 86.81093456152652, 85.53918075452877, 83.97366078313088, 82.44987042548665, 80.97440186834633, 79.54825995961163, 78.16371898933745, 76.81092568486447, 75.49698676681011, 74.22014248400077, 72.9841244153689, 71.78285086963278, 70.61340590554553, 69.47442825464522, 68.36875583091268, 67.29467201885423, 66.24922624678898, 65.23317492501324, 64.24660438628003, 63.484152885812634, 62.93283008069839, 62.390029281203006, 62.088051902308806, 62.02087220088677, 61.953848029320675, 61.90925165375216, 61.88697938761054, 61.86472440256402, 61.82026627575636, 61.75370869375811, 61.6873066416158, 61.39019701823469, 60.86974141687224, 60.35959541854728, 59.67989430713223, 58.8459784464733, 58.02380963038516, 57.22542930256543, 56.44540597394487, 55.6836202307251, 54.94692260226631, 54.2356109498095, 53.5421672191589, 52.85624530310571, 52.18707167731945, 51.53460908180675, 50.9002780251638, 50.28118358275883, 49.66939332627346, 49.07523459658447, 48.501079268464984, 47.941013706219486, 47.50948335278224, 47.19717512117181, 46.88881614626174, 46.717077692606836, 46.67910909971786, 46.64120121116645, 46.61596301009747, 46.603354026952566, 46.59075178873405, 46.565502651800564, 46.527365461313124, 46.48927755121359, 46.31942807257461, 46.02007566367604, 45.72843482286352, 45.334909254019735, 44.84825199429081, 44.3769837160448, 43.910282782882135, 43.45724618277208, 43.01882390384473, 42.5892897645856, 42.16686939465474, 41.74833579837428, 41.341687857141494, 40.948574704713685, 40.56359192587354, 40.18675135782278, 39.8208034514568, 39.460139245381626, 39.103896084058604, 38.760719683008595, 38.43131227044139, 38.17710540997363, 37.990064955745275, 37.80491599469748, 37.70160445263086, 37.67871875241498, 37.65587215910751, 37.64066282296278, 37.633064672708464, 37.62547086766621, 37.61029629321785, 37.587567020635646, 37.564876854961874, 37.46317790794949, 37.28432120139501, 37.10797163081101, 36.87373088787624, 36.581966961323346, 36.28995722625554, 36.00851673238435, 35.73729876750914, 35.473744560216865, 35.218152992656236, 34.9703699983459, 34.7200547769049, 34.47400552657551, 34.23776190942995, 34.01240610080895, 33.79118682263156, 33.5707316707435, 33.354181673087595, 33.14269426083233, 32.93872294104477, 32.737227587055294, 32.57581243510631, 32.46066431729055, 32.34846873550444, 32.287044151040824, 32.27352898560509, 32.260037078032035, 32.251055394018145, 32.24656842832166, 32.242084046832126, 32.23312303647396, 32.21970090248894, 32.20630202636661, 32.14627416768544, 32.04064593897388, 31.938303989078516, 31.801456991237078, 31.632984625724433, 31.45982682057128, 31.291766153126545, 31.133334711297266, 30.98313371409744, 30.832276171931955, 30.681132103537124, 30.53477029559371, 30.39999043822726, 30.264233135453743, 30.130579294766775, 29.99613341313968, 29.86964848983775, 29.7499402198646, 29.63403470907673, 29.52177114595019, 29.41323003912407, 29.33370184193798, 29.274723426130286, 29.215429827963654, 29.18242614229205, 29.17513118827526, 29.16794529949497, 29.163315574173467, 29.161004291688556, 29.158695395987536, 29.154084764937163, 29.147186719240775, 29.140310154599412, 29.10960822574996, 29.056097681462706, 29.003512536185166, 28.92884517257696, 28.839096206838803, 28.755528141472993, 28.671896706821926, 28.594552182611476, 28.516200413361254, 28.43867685871491, 28.368671304925606, 28.302810590169695, 28.243769061015424, 28.18231093183851, 28.130426607258087, 28.074129361510927, 28.02252059623361, 27.974046414261945, 27.930680676373363, 27.88443429175914, 27.843678262661182, 27.81743717704788, 27.798263012163993, 27.77961967315735, 27.76920936588771, 27.766905056277622, 27.764603423684044, 27.76307048918638, 27.762304468106972, 27.76153874447383, 27.760008189546397, 27.75771458800233, 27.755423663474765, 27.74354463404889, 27.73126575658824, 27.71397175474694, 27.69250647072656, 27.671258597364854, 27.651333841959108, 27.633494429381184, 27.62007122262257, 27.60890163142194, 27.599565079785666, 27.593584036028627, 27.590856985042503]}, "5": {"0": [1076.7804653220742, 1076.7859497539378, 1076.7922269344267, 1076.80715954128, 1076.8355040662489, 1076.8697580356168, 1077.1917853893447, 1078.3639000222547, 1080.3589343226924, 1085.2853991747404, 1095.3998069919069, 1109.450299845747, 1127.627202902532, 1149.9264625978162, 1176.3300820805696, 1207.1592982103086, 1242.4308945609469, 1282.1657888750528, 1326.5040910705577, 1375.8324675488782, 1429.9627002365492, 1489.4724640086283, 1554.1691692868042, 1623.8292924952325, 1699.8386130080191, 1780.625166999962, 1866.5603594083298, 1933.1764095011408, 1977.298339831213, 2022.494355336419, 2047.8984957017624, 2052.481833657903, 2057.0734006456332, 2060.138436659858, 2061.672152073692, 2063.2066657586734, 2066.2780879420798, 2070.891208250797, 2075.511512999843, 2101.5673992426223, 2149.4661705143453, 2197.4764204396743, 2273.939292792352, 2383.1554590937676, 2493.0659432670905, 2601.0283223033875, 2707.0117515809998, 2815.228115204298, 2913.932419446115, 3011.3611648512497, 3104.5100553188945, 3187.7864203348613, 3267.0510299174393, 3341.6759786277753, 3412.7837445835657, 3475.210804576533, 3529.7164246425136, 3578.5060528880067, 3626.0603192726294, 3664.948109376981, 3691.229281743961, 3705.6554934955793, 3719.9521296615007, 3728.3678874994175, 3729.2925444049433, 3730.237803426308, 3730.8794217271293, 3731.203664563512, 3731.56678646782, 3732.3300824212897, 3733.472258020882, 3734.611111623738, 3740.9233516144004, 3751.1925533496833, 3759.4700595887684, 3772.43188396692, 3785.738706853846, 3795.673567131474, 3801.9236137044854, 3801.413445390028, 3794.0510536850525, 3784.5886598314496, 3769.4903581825365, 3749.425966810583, 3722.776200256302, 3691.6358015841306, 3654.55918590293, 3614.4685227705936, 3572.4911780618527, 3520.223144973376, 3460.6151676149784, 3399.6927008844305, 3330.589931288899, 3274.5331993521745, 3237.8335918278244, 3199.881018701836, 3178.3796071483935, 3174.488257468738, 3170.581924419321, 3167.969378292062, 3166.6606080001407, 3165.3501728893552, 3162.724308211197, 3158.7730250524924, 3154.8067585240233, 3132.700078776942, 3090.7946736228205, 3048.6573114655184, 2978.406824742177, 2879.0076756421136, 2775.0036873763843, 2664.3137466043545, 2550.788401758088, 2435.4178622525524, 2319.3814638199274, 2203.0977852848564, 2087.505978352677, 1976.1289069490394, 1866.4998952037542, 1762.024618919423, 1662.5726314327692, 1567.2293834814802, 1477.5893346054163, 1392.235282271696, 1311.975561566266, 1236.2562662144528, 1183.3048811498516, 1150.9243154006133, 1119.499104772363, 1102.6079395987385, 1099.6154307382978, 1096.6306988570234, 1094.6451981468206, 1093.6537439549143, 1092.6631538718038, 1090.6845660319714, 1087.7231650881945, 1084.7695411235834, 1068.4118348266384, 1039.2778076531745, 1010.9392125413967, 968.0814456868447, 912.8534623282039, 861.1532033531462, 812.640932150505, 767.1165946550334, 724.4890274340179, 684.4055273748257, 646.8483155550384, 611.7241242780553, 578.6760733969114, 547.7002911477374, 518.5618540663389, 491.2206947283664, 465.59318389594335, 441.5143565482305, 418.92717689140517, 397.6538525063902, 377.64041859087325, 363.75852041266, 355.20368742080325, 346.8819960053573, 342.42039919654127, 341.6352305980566, 340.85205586383177, 340.3310470767152, 340.07087499386677, 339.8109244514916, 339.2916879881615, 338.51449484671605, 337.7392955695304, 333.4377204731704, 325.7636400320177, 318.3040765161257, 307.0169420242739, 292.4125647455463, 278.65484948190334, 265.69845382049505, 253.50278721781356, 242.00218341293586, 231.19367643474547, 220.96287913936985, 211.29674855728368, 202.17872887451384, 193.6046050700605, 185.50705709958004, 177.83278783812318, 170.57470072323076, 163.73203964922564, 157.2725957716095, 151.1677672109932, 145.39909594251472, 141.33427142097233, 138.83193469110785, 136.39547009030184, 135.08278177987788, 134.85003560514002, 134.61782160438773, 134.46330792276717, 134.38613977762108, 134.30903076291784, 134.15499012484003, 133.92469019160416, 133.69574151016124, 132.42376733224594, 130.14668254597956, 127.9309393715593, 124.56754887411917, 120.1800213908357, 116.01440770467828, 112.0566191446658, 108.3040524203114, 104.73822617383992, 101.34235624714333, 98.12009794421712, 95.05680755618616, 92.14811394808967, 89.37142221491645, 86.72368451841226, 84.20772657615238, 81.8106732687528, 79.5237139264323, 77.34471693359876, 75.2691897804593, 73.26750113139042, 71.86515547408857, 70.99678214004672, 70.14815500107801, 69.68898851494784, 69.60744944018921, 69.52631145634102, 69.47260224634628, 69.44578591812822, 69.41899510776307, 69.36549004059142, 69.28542382373055, 69.20558726754565, 68.76067905660263, 67.95510754726737, 67.15994054884244, 65.95162480289252, 64.37014223730601, 62.85158821518566, 61.40193020237716, 60.018631586178564, 58.67947219332055, 57.396019692215894, 56.17961050507946, 54.99813474499389, 53.855670560423846, 52.765800353511565, 51.72134866357293, 50.71599507963218, 49.751103198422186, 48.831450385462915, 47.94071619117364, 47.067219535457355, 46.24028289922943, 45.65091458664408, 45.283482457138426, 44.92382968574538, 44.7297231397038, 44.69531590493429, 44.66099242677706, 44.638156639456824, 44.62675270523207, 44.615358077297586, 44.592596740299356, 44.55852453197891, 44.524536080270714, 44.33586678037919, 43.995204850170445, 43.65844269343192, 43.135734753941854, 42.44604402178133, 41.78805086777956, 41.157463396861004, 40.54610597698733, 39.9528799617818, 39.38743100063895, 38.836867145616125, 38.2962812790243, 37.78399058532881, 37.29367637408386, 36.81985168067394, 36.36551269157523, 35.931676938889474, 35.51157406589007, 35.09998749603914, 34.707759700012396, 34.327071609688616, 34.05106284717147, 33.878405012645494, 33.71210049821496, 33.62278884082874, 33.60689638606103, 33.591024152198884, 33.58045389679384, 33.57517213924227, 33.56989262845797, 33.559340347191196, 33.54352877604567, 33.52773742580567, 33.44162086331641, 33.284034180383976, 33.12846314660813, 32.89102115629258, 32.580587826919476, 32.28227553830409, 31.994569957863416, 31.712700262294906, 31.44207556544136, 31.180715881296805, 30.93003283778211, 30.69073020472132, 30.46925940484925, 30.248950880995547, 30.04427977733107, 29.84793356556777, 29.661463161125635, 29.479476652167328, 29.315452202079623, 29.152858814224526, 28.99605775805967, 28.890166021042262, 28.824130027804756, 28.76527688376121, 28.730436607704252, 28.724275543268398, 28.7181340542725, 28.714050603519645, 28.71201214071655, 28.709975852962334, 28.705909802600544, 28.6998270399245, 28.69376385268841, 28.660542441326236, 28.60265551918846, 28.54556911906887, 28.453704798628202, 28.34246336466278, 28.242078912424983, 28.148608206156847, 28.063602663604733, 27.984831650746788, 27.90773092772734, 27.838579174682344, 27.785795317601465, 27.73518723494987, 27.693281033140096, 27.65561491597346, 27.62455112568363, 27.601159455180387, 27.583297601460533, 27.574913471666683, 27.57196827893561, 27.568063549804823]}, "6": {"0": [1081.459594579729, 1081.465110422163, 1081.4714190132227, 1081.4864144412172, 1081.5140078863737, 1081.5453336557139, 1081.9012130356693, 1083.3137765095516, 1085.8140622327455, 1092.6359207421824, 1107.6772972004258, 1129.4476215136824, 1157.841465663109, 1193.1038349828393, 1235.6974505590847, 1285.5366999894832, 1342.761010128994, 1408.3334518224829, 1482.268784793152, 1564.4479760269617, 1656.1632961035564, 1756.635816872732, 1865.8771781436883, 1984.3708360375333, 2113.107136414024, 2245.524623252805, 2384.559624421445, 2483.264714362622, 2541.1927931874266, 2598.129001121721, 2629.275903615328, 2634.2654956746082, 2639.229222766657, 2642.5449379065235, 2644.2047646000083, 2645.8659040425255, 2649.19212117466, 2654.1912924906137, 2659.2022785478694, 2690.4106662380646, 2748.6663761786867, 2804.7082164533444, 2897.1252234902586, 3024.109624860299, 3142.542513712711, 3251.8499359726507, 3349.131471489474, 3437.223027835196, 3516.7703055970183, 3584.1506699743218, 3642.050516618555, 3698.335084459803, 3742.4238913751747, 3779.8994144860044, 3806.819567964334, 3826.2434729959423, 3834.522963596831, 3835.504489483892, 3831.863729947747, 3813.778675894136, 3806.7233704471623, 3795.4935937698788, 3785.1164815025554, 3777.475390512061, 3776.1925577991487, 3774.8970300941573, 3774.026292184118, 3773.588807397086, 3773.149912055379, 3772.267889707935, 3770.978132223102, 3769.9624640169277, 3760.7529972460366, 3745.5276470896715, 3729.72768249404, 3699.369448926518, 3650.090601181695, 3587.41390773062, 3517.8336018425416, 3437.012250532206, 3347.417208387838, 3249.0970725959423, 3140.322129945807, 3018.787974279688, 2889.89931227739, 2753.2067730582444, 2608.390095053493, 2459.870823522131, 2306.778156374336, 2160.4209638455636, 2013.636760913741, 1871.2604402760546, 1738.4530836558886, 1649.0771321806005, 1599.0212996791581, 1550.1887957722695, 1524.3444911665113, 1520.207552090566, 1516.0839649295247, 1513.3423245526658, 1511.9737296833873, 1510.606618360209, 1507.8768463521533, 1503.793314935823, 1499.723135434396, 1474.8825724040737, 1430.0056106362945, 1386.4427787248117, 1314.1941075960483, 1218.4550339105767, 1129.1919252643397, 1046.6345839356504, 970.7672550571094, 900.7540805889121, 836.4739855025564, 777.1497456937639, 722.4229268264904, 671.9531624065969, 625.4987625958299, 582.6750972191023, 543.2197415247207, 506.7534932696078, 473.1428942717221, 442.11687036666444, 413.4432900733581, 387.0118424519523, 369.57468360495204, 359.9056997054894, 350.5441309869842, 345.57556430522993, 344.7792829346922, 343.9853023002029, 343.45726006390356, 343.1936224017617, 342.9302403769586, 342.4042432393688, 341.61716481302426, 340.83238712272794, 336.0244084673605, 327.3967866735867, 319.0615497702766, 305.28349609947975, 286.906894425006, 269.91835676104847, 254.1965558926957, 239.61527154846428, 226.0811753753601, 213.5264997229004, 201.83941814804962, 191.0117232680305, 180.94022947333022, 171.55739466441784, 162.83830998837328, 154.73125848285144, 147.16181386747868, 140.10687176484677, 133.52548601412403, 127.37982517801518, 121.6450488261836, 117.82119052242122, 115.69295004073686, 113.62052970756758, 112.51428140071422, 112.33638805338953, 112.15891257389288, 112.0408277363552, 111.98185496222432, 111.92292861785215, 111.80521521838386, 111.62899334237146, 111.45318933418716, 110.37672671435698, 108.43967584233278, 106.55757635639547, 103.4245702086059, 99.21508318049024, 95.26656736347636, 91.56558325795002, 88.09826862921176, 84.82566720378303, 81.75533772246814, 78.85040366823483, 76.12389412437321, 73.55021687067114, 71.12455417825852, 68.8399556641566, 66.67818773585077, 64.63221567828727, 62.69968938651947, 60.86149821379686, 59.12582206757961, 57.486839465949664, 56.372381996521824, 55.74551581257521, 55.13502251454937, 54.809538577089086, 54.75727197168598, 54.70512728900259, 54.67043190205798, 54.653104529038934, 54.63579070298876, 54.601203691794986, 54.54942477727076, 54.497767785466245, 54.18144864343239, 53.606046181993335, 53.040403216582575, 52.088579593121835, 50.79612105172202, 49.56579910520294, 48.39533142319791, 47.28248938679627, 46.226298885856025, 45.218446310501356, 44.245828668287196, 43.32397684903787, 42.44997335346808, 41.609126333917736, 40.80901474821359, 40.047693056998, 39.32188921535677, 38.62661724759968, 37.965879642307534, 37.33401764026236, 36.733532935589956, 36.324605328004246, 36.092898863752644, 35.867941937462426, 35.7471246668315, 35.72767059169554, 35.70824697584483, 35.69531482043616, 35.68885381927937, 35.68239576358793, 35.66948751371596, 35.65014648716948, 35.6308310785368, 35.512201239110894, 35.29790042643462, 35.086698008621326, 34.73224811594776, 34.248354794879724, 33.78811425121571, 33.3482650806085, 32.930436598496016, 32.52884973937654, 32.14832839346663, 31.78560609434765, 31.44162349484951, 31.11240425129484, 30.803051277279405, 30.51285333209246, 30.232263207874556, 29.969222267198166, 29.724131648925326, 29.492442955560055, 29.277895975211372, 29.076004616588854, 28.944091709740224, 28.871236512546787, 28.797275138159495, 28.7601130183115, 28.75435620911284, 28.748671985816202, 28.744922829119563, 28.743060348421576, 28.741205932823824, 28.73752129692897, 28.732054831338388, 28.726660951649816, 28.690971837248977, 28.625015831106598, 28.560451553760622, 28.454453637944695, 28.317294820544785, 28.18428268772817, 28.07025807889496, 27.96842427328824, 27.881353727313154, 27.805275840369035, 27.733386335441125, 27.678439026481843, 27.63599208292674, 27.609029357006435, 27.58428455957859, 27.574366074052733, 27.572478544143824, 27.572312164102247]}, "7": {"0": [1094.4316163907704, 1094.437446140478, 1094.4441036823196, 1094.4590778976365, 1094.4773161368792, 1094.5038207450657, 1095.063775103074, 1097.7417035740687, 1102.6175050287975, 1123.5280075748608, 1184.4362990498175, 1281.6670953412133, 1417.5063092731173, 1597.3898610977005, 1823.6886285800765, 2099.368010608383, 2415.423288723963, 2745.0545926951086, 3065.3117765682905, 3333.7636209786247, 3548.033566580047, 3708.942113463094, 3831.9379141260056, 3907.948329191882, 3942.9759446911735, 3933.8851191204303, 3887.0532364125684, 3835.4915704736327, 3815.8656858541763, 3784.6502494348797, 3767.174856790187, 3765.079693263099, 3762.975821502017, 3761.5684024201882, 3760.8632415069424, 3760.163638485301, 3758.768143047454, 3756.6641994297183, 3754.547415258822, 3735.416122349999, 3696.480811294503, 3658.1320123989067, 3547.0999757567565, 3331.2472686479446, 3060.934745309689, 2742.619586411221, 2388.5288152197245, 2043.4256698637348, 1725.0035395876441, 1452.999330269161, 1223.4812340845726, 1031.0448159503421, 871.3159332086311, 738.4958040337484, 627.9905357097649, 535.8485264368252, 459.13024356544196, 394.98419569735734, 341.2365048292197, 296.16811862878586, 271.58083843327137, 262.3023853626952, 253.42570203468162, 248.85831518243296, 248.32705478063684, 247.79729474188042, 247.44495491773156, 247.2690350661636, 247.09328192160018, 246.74227575348655, 246.2170168038491, 245.69325821725135, 241.29063882309183, 233.27448921276547, 225.6180904339455, 208.21845343650597, 183.93711462381646, 163.32417341069137, 145.75357384427974, 130.75562545469666, 117.88876486334365, 106.81759160107514, 97.25661776577878, 88.98400893210648, 81.79224227364568, 75.50414468002188, 70.00224621830903, 65.15806599202799, 60.89385572374056, 57.116979175543136, 53.746176497147296, 50.76052361230869, 48.08790228192411, 46.54377322302531, 45.95193878969455, 45.36977168191731, 45.06832606622975, 45.03316256457328, 44.99805433195795, 44.9746795485706, 44.963001368383786, 44.951329329201535, 44.92800367385076, 44.8930612483589, 44.858174091908175, 44.56396563706955, 44.020226831422804, 43.48706476227565, 42.24539304199977, 40.448854543631, 38.81927940137993, 37.35508320911823, 36.04006517626694, 34.855035426310955, 33.7871383014503, 32.82613984999342, 31.972602676280278, 31.199966525950092, 30.516289377872354, 29.92130019333168, 29.400024833523208, 28.94660029643714, 28.569716927211545, 28.265044677901546, 28.01531132493302, 27.8146118205601, 27.728285466551007, 27.701563701721444, 27.676907688008804, 27.66119629115586, 27.65937968920316, 27.657569359528697, 27.65636595767808, 27.655893700705356, 27.655587368809535, 27.65498488785373, 27.654106623509595, 27.653258907672967, 27.640026895232197, 27.621399500845133, 27.607634206887724, 27.600857815860373, 27.598443953211458, 27.596780708127326]}, "8": {"0": [1063.0802928431383, 1063.0831408748015, 1063.0868166985988, 1063.0966517225943, 1063.1176126995902, 1063.1460238057905, 1063.631128727128, 1065.8438350663632, 1069.8128393146033, 1085.909462228476, 1130.8453443588282, 1201.111538643823, 1297.971715505896, 1424.1815145462551, 1581.078206263299, 1770.312878205142, 1989.183640734023, 2234.314647836802, 2490.0705347590447, 2743.824447830078, 2973.487151317525, 3177.585720221584, 3350.6955914329164, 3486.233443730279, 3586.911985365183, 3655.7838429965195, 3693.2271824452005, 3706.365790895966, 3704.4121141227033, 3700.4222753775575, 3698.422783854836, 3698.1469892445843, 3697.8623565271773, 3697.667691322708, 3697.568885702615, 3697.4690980706155, 3697.2665767708972, 3696.955429732025, 3696.635444585998, 3693.8116420584774, 3687.629921690642, 3680.6691969250355, 3652.101202506968, 3581.1650461563786, 3479.1773773493933, 3344.532162244291, 3174.610007148428, 2966.8158463139393, 2733.1685016109823, 2465.7130829633857, 2189.0001989117072, 1920.5868177965756, 1669.5570792277458, 1444.887244286074, 1246.962455137745, 1077.0260595483965, 931.294488042073, 806.7215474129732, 700.3212544743058, 609.2823235498968, 558.4936317785791, 538.2298326376653, 518.7912240988095, 508.7337264129249, 507.47280181974673, 506.2159995131512, 505.3804214679674, 504.9633194931389, 504.5466755501531, 503.7147617597095, 502.47032631286294, 501.2300131525995, 491.62226821661835, 474.19416059644914, 457.43716833370087, 420.88147808190735, 370.3372965129374, 326.9300960524072, 289.58734332285843, 257.4570713913289, 229.66021933610483, 205.6712388886932, 184.84946191006543, 166.75782181633625, 151.02212350396584, 137.27862417906496, 125.29233294127265, 114.74485368539241, 105.48035242828301, 97.33126773384309, 90.12676543805105, 83.74194978603589, 78.07497002085199, 74.78388650279949, 73.44773522507565, 72.15299145876541, 71.47649939535766, 71.39119366128504, 71.30606349837113, 71.2495255966677, 71.22128752163503, 71.19307003048175, 71.13669679981342, 71.0522913329063, 70.96807112091363, 70.31234549046837, 69.11484406642708, 67.9486483029111, 65.34376972479717, 61.61385854351172, 58.26127182678641, 55.230661884549804, 52.48756364655625, 50.009234783290154, 47.750541352835995, 45.69782140682675, 43.825643637198745, 42.11197887483844, 40.55848165957638, 39.13424350982606, 37.84223951078892, 36.64325539623177, 35.55799956590601, 34.56760206468757, 33.67353787575135, 32.83884960252507, 32.3512088357334, 32.15131016705751, 31.957249707990396, 31.855124394423445, 31.84235246215505, 31.82959811854221, 31.821104994275615, 31.81686136358492, 31.812619687189287, 31.80414219728317, 31.791440619636976, 31.778615701180257, 31.678503278779676, 31.49592636053965, 31.31863866555285, 30.91783443754904, 30.35729194852796, 29.844607019956072, 29.39233214542486, 28.990312418328223, 28.656121734118877, 28.3681969497553, 28.11424737076095, 27.910482314997118, 27.756885006276388, 27.637448415027613, 27.570655116414684, 27.54956825314368, 27.5438745570205, 27.54095977114219]}, "9": {"0": [1069.3878498666918, 1069.3893385632941, 1069.3917025494181, 1069.3990563902305, 1069.4166518228606, 1069.4421248611839, 1069.9646652567837, 1072.4812422703073, 1077.0704179096654, 1096.8775674202702, 1154.6443546525093, 1245.47741917467, 1372.9499076169686, 1539.655746786196, 1748.238748315266, 1998.2105790152118, 2281.8562995693014, 2581.757603009907, 2867.501255753, 3122.7092135857692, 3336.0853787450956, 3499.640242373673, 3622.266066123471, 3700.1815708951203, 3741.432238856433, 3746.262818413173, 3708.0185006094966, 3663.066667095915, 3643.628127367671, 3618.000733047041, 3602.2306944859706, 3600.3266875715135, 3598.417525100013, 3597.1418859206556, 3596.5032070714706, 3595.8639553826133, 3594.5837334858857, 3592.6591043432572, 3590.7293196435876, 3574.8222891016267, 3545.659447008831, 3510.795696321064, 3417.44580796826, 3231.817579645181, 2992.5737749880836, 2710.891034242152, 2400.6376972540806, 2078.3996100129693, 1776.7847086789004, 1507.7336223322516, 1275.586613914997, 1078.7034687372136, 913.8183512111159, 775.903180173074, 660.907348463501, 564.7126774164207, 484.35158025614453, 417.07336595121416, 360.60617928416076, 313.1623742352771, 287.24373795541703, 277.3916360030002, 267.980763542097, 263.1341708871979, 262.5681947088946, 262.00360089773227, 261.627973005369, 261.4403894537107, 261.2529594984013, 260.8785603768299, 260.31811366708996, 259.7590493244909, 255.10406122873925, 246.6277933139252, 238.50646824640802, 220.09373513039725, 194.396686880183, 172.55534236286985, 153.91751031358098, 138.00645500602383, 124.31853383322992, 112.53167368320722, 102.38076657390381, 93.55176223587932, 85.88457076309241, 79.19278381546103, 73.33476036496671, 68.17669214952248, 63.63275984426345, 59.61391752482075, 56.034079498281876, 52.846275382429134, 49.99457210664647, 48.35544240029618, 47.70776592687757, 47.08574117397989, 46.7663456093806, 46.72902170415899, 46.69152316297997, 46.66621964523039, 46.65357956092727, 46.64094725967194, 46.61570600630459, 46.57790249911192, 46.54016903934925, 46.225062358484436, 45.64528616773347, 45.079461835266954, 43.74717666908069, 41.83343763416994, 40.08625881854524, 38.52837193762355, 37.107588347613294, 35.83919873038201, 34.68620268568569, 33.65419979056868, 32.721199395547906, 31.875758420306052, 31.12550387372638, 30.458228797008903, 29.87729552389138, 29.362652662945987, 28.923656059657073, 28.549217752535448, 28.230581234777716, 27.98808275321863, 27.862582138582408, 27.819820298756568, 27.777826809741292, 27.75545951197871, 27.7528401353352, 27.750228317619776, 27.74849130521398, 27.747624058832447, 27.746757652331798, 27.745027358973193, 27.742438218042043, 27.739856636038972, 27.72188851618951, 27.688947780982403, 27.65868498739828, 27.620031904296198, 27.574211320337838, 27.556680480191115]}, "10": {"0": [1085.3597858251446, 1085.3632164292524, 1085.3675096492714, 1085.378683937043, 1085.4018600694756, 1085.4315772326863, 1085.9966308059834, 1088.7027760368085, 1093.6528592269171, 1115.08975727258, 1177.6157811822866, 1277.1164421782387, 1416.8853834410036, 1600.560209598521, 1832.628508452298, 2112.6915671852207, 2427.283985390656, 2751.74703486697, 3056.742161412108, 3314.180139585658, 3522.3424587577742, 3673.0270089564674, 3784.380511322799, 3839.912175776658, 3862.766854158644, 3844.342736116987, 3780.59454891232, 3722.71540874839, 3693.924305157051, 3659.0898748444542, 3639.8584232555936, 3637.3801004941492, 3634.9002294753645, 3633.2461219865395, 3632.418810199238, 3631.5913263833427, 3629.9358426657714, 3627.589147169811, 3625.378260249609, 3605.164589382868, 3563.794121590929, 3524.3870685613633, 3399.323401428243, 3162.5105551272, 2870.3737836355554, 2537.54425376802, 2187.3896904203607, 1856.2383685459856, 1563.4026859938547, 1314.0146953327344, 1103.4879968456291, 928.8269032568604, 783.9510283977064, 663.7567915380612, 564.1090366255188, 481.17769369190046, 412.2963905243174, 354.82046866962224, 306.74111706895326, 266.4862339784888, 244.59404466641828, 236.35350691646929, 228.44953190661383, 224.40172005338087, 223.9386460802095, 223.4767193589045, 223.1694055735159, 223.0159398894659, 222.86260167784548, 222.55630767189365, 222.09782270618786, 221.6404849923484, 217.75184703189854, 210.6547900035237, 203.82097192411825, 188.3047278756107, 166.6666088318314, 148.3196394683478, 132.68451012594053, 119.30914179235437, 107.85325493575209, 97.98861117544989, 89.47520547850506, 82.08700299507989, 75.66311200642167, 70.04237494152207, 65.11372980069865, 60.78244456018633, 56.944473254826356, 53.54443393346993, 50.52098565218437, 47.82591606169873, 45.4126480894003, 44.02965905307689, 43.488094834338085, 42.962815875144294, 42.69212942496988, 42.6610037268922, 42.62993328051375, 42.609300179467255, 42.598994686585236, 42.58869656546401, 42.56812243850402, 42.537316536270104, 42.50657697988348, 42.24398028813584, 41.76096297641331, 41.284889352210975, 40.17081274783331, 38.536031065409404, 37.07365670542132, 35.764547462614466, 34.58733599906783, 33.523002191248416, 32.582832676627994, 31.73093965321445, 30.971485899443625, 30.30271118735607, 29.718315339811152, 29.21645284707276, 28.783872383705233, 28.42331543290751, 28.135571218250252, 27.903800168281307, 27.738829285237756, 27.626866255586968, 27.594849570212702, 27.58541334768927, 27.580423120938196]}, "11": {"0": [1071.6194239715217, 1071.6216429614244, 1071.6247245672382, 1071.6334756265999, 1071.6530718349773, 1071.6804315865572, 1071.877766789003, 1072.5779791939449, 1073.705838324328, 1075.8791591164172, 1079.6915800929976, 1084.7086773582519, 1090.9245985384491, 1098.315920776379, 1106.9437861970482, 1116.7605291723758, 1127.7799175055327, 1140.1339901712277, 1153.7839956014404, 1168.650904153183, 1184.909604328155, 1202.4722931518597, 1221.335580013247, 1241.5957682457408, 1263.2910870817443, 1286.2841935240008, 1310.759397070898, 1331.6899258108344, 1348.2546949887162, 1365.3289523087035, 1375.2502018732616, 1377.6383600773167, 1380.035958732821, 1381.6396025317397, 1382.4429978397739, 1383.247442086858, 1384.8594773981758, 1387.2853974080267, 1389.7207578693271, 1400.0461068156972, 1418.6923164785935, 1438.000742926854, 1464.6043246940897, 1499.0071287689238, 1534.7560371025602, 1572.30794434961, 1611.5190718661133, 1652.1232501876748, 1694.837204954345, 1738.6876200063252, 1784.4704533923605, 1832.003412251353, 1881.383438293271, 1931.4210735149545, 1983.847147991912, 2038.1260811386378, 2092.985639747607, 2148.0651761667937, 2203.2832613771116, 2262.4102180849945, 2309.8547054591836, 2345.9812104566163, 2381.762520625519, 2402.029775048016, 2406.887542758223, 2411.746554465442, 2414.986586713039, 2416.6068101696724, 2418.227171848197, 2421.468309870914, 2426.3310535691667, 2431.195041264431, 2451.6250906039304, 2488.7132074968845, 2525.755022836044, 2574.0743146044088, 2631.748560327313, 2691.85070875385, 2748.471880085158, 2805.4196700086304, 2861.2868306538476, 2916.9556141013404, 2967.837099377886, 3018.983243443499, 3069.6650382491107, 3116.3743002860606, 3161.7056821785427, 3205.353076556422, 3248.356989074103, 3289.8552375433655, 3328.4197003203517, 3365.135491678526, 3398.9299549181815, 3427.237092082425, 3447.6624939460703, 3468.872373605591, 3480.3175630676665, 3482.8639889319065, 3485.4121916391887, 3487.111980579067, 3487.962171189514, 3488.8125592269644, 3490.5139275828797, 3493.0674608192885, 3495.6227708987385, 3506.368009910578, 3524.4707501059856, 3541.069273417326, 3561.7418299121255, 3583.040086883415, 3603.53647124786, 3627.006655910625, 3647.7716453263693, 3666.6794508771195, 3683.852836274753, 3698.754942891825, 3713.556708016303, 3725.2972886958737, 3733.900771311611, 3741.7109512323764, 3748.8962817224046, 3755.740136120015, 3759.6471870946784, 3761.7261940311055, 3763.271716128545, 3762.4684775135843, 3761.2426234251093, 3759.6443609208923, 3757.612923392076, 3755.998652084256, 3755.5038505094813, 3754.9757627753334, 3754.608065454523, 3754.4195251447036, 3754.227857068609, 3753.83513761759, 3753.3331755737795, 3752.9989785493303, 3751.567580824385, 3748.6950318945687, 3745.624163086281, 3740.9783245099493, 3733.7200955177927, 3719.982860235668, 3703.4985216926107, 3692.6338305417376, 3677.3867975006765, 3661.3385268336365, 3643.2428676939894, 3623.219809877392, 3601.2715065368425, 3574.1479312187003, 3549.9031344765876, 3523.5244921764925, 3495.214329734643, 3465.9744445709302, 3437.822427871852, 3404.8448602667954, 3368.030124454621, 3338.229946164787, 3315.7420060900517, 3292.478881553858, 3278.9316500167797, 3275.678979485467, 3272.4166267114874, 3270.236345838463, 3269.1445916948396, 3268.0517617464757, 3265.862874435525, 3262.5714749335434, 3259.2703931888927, 3244.8042604844636, 3219.3883495869704, 3193.0575212763524, 3156.5168436272384, 3107.9271695232583, 3056.164020747851, 3006.5151368602133, 2958.050695369756, 2902.8476643515396, 2846.0436010481526, 2788.533566442088, 2732.2011952273106, 2670.8144523130354, 2609.9150506868637, 2549.1669193402518, 2487.6316677116133, 2423.529744442433, 2359.87031687166, 2294.667606480542, 2230.9297689153605, 2169.4405467172323, 2119.750699654654, 2082.1221058461997, 2044.2020174544214, 2022.8971397572143, 2017.834495405241, 2012.776875079791, 2009.4079193220039, 2007.7242787808652, 2006.0411964648952, 2002.6767065084625, 1997.6341582625835, 1992.5966340432285, 1971.5065415517818, 1934.4042717826278, 1897.3050770491016, 1849.4122109587918, 1791.5873469967062, 1735.3005784457737, 1679.8465237105179, 1626.337771700693, 1574.3316194218075, 1523.409537317859, 1473.8816554618274, 1426.412713205492, 1380.7227450392954, 1335.9696417224807, 1292.5273472136282, 1250.7290943006656, 1210.1244009115437, 1170.9088051750136, 1132.9026162321188, 1096.1248735005518, 1060.8368829557194, 1033.2590054375303, 1012.7145163266629, 992.7656421211278, 981.6130746912104, 978.9742902898232, 976.3425159068898, 974.5918941062972, 973.7177515424104, 972.8443878694624, 971.099997196384, 968.4892528688121, 965.8855185596935, 955.0303408441347, 936.1971249125895, 917.8425906022146, 894.2421202397574, 865.9244247239869, 838.5477503491165, 811.9866749797325, 786.3573451396235, 761.7493691563828, 737.9791195569109, 714.8261540077705, 692.6659302005833, 671.340834540148, 650.7205780616589, 630.7304324865918, 611.4751636805482, 592.9434050607771, 575.0073543626589, 557.7347565904855, 541.0417658971795, 524.8956616097898, 512.3105409794159, 502.9830200031372, 493.83760867222946, 488.75695103354496, 487.55484482090304, 486.355938628059, 485.55844562160627, 485.16023245501276, 484.7623748461743, 483.9677263017642, 482.77842016831335, 481.59231405466033, 476.64856644325073, 468.0916486677695, 459.7342660048489, 448.95994690893036, 435.97442939475906, 423.44884454778503, 411.3125137274677, 399.6546931708361, 388.3689734342822, 377.4132069275952, 366.80680003026464, 356.6476501584046, 346.8165436211741, 337.2373797392729, 328.00941317218775, 319.08359169041904, 310.48776885174084, 302.17439756812547, 294.12481976956894, 286.3189681416161, 278.79155472690286, 272.9070509313621, 268.54145539137573, 264.2805668008891, 261.8976990237646, 261.3338086768205, 260.7713832907594, 260.3972469005423, 260.2105022793538, 260.0241171404287, 259.6518717001546, 259.0948156336835, 258.5393340799402, 256.22488769174987, 252.19618434327873, 248.2491160624093, 243.17901541296055, 237.06259083736276, 231.12689640237122, 225.3806721553267, 219.84302703457536, 214.47416023737864, 209.27028542694904, 204.21314682319024, 199.31343084047413, 194.56903054211077, 189.9801037965703, 185.54102501615054, 181.25056541304252, 177.08216005947185, 173.0384058173231, 169.12122184523602, 165.33829206849006, 161.67129171807628, 158.79780914688266, 156.66476298283007, 154.57097889549453, 153.39202547808918, 153.11315233431154, 152.83504963855356, 152.6500758680592, 152.55771739081524, 152.46544451890685, 152.28115559109665, 152.00536423939775, 151.73034333571854, 150.5824354221817, 148.5857486504445, 146.64426990060983, 144.13449214927607, 141.09281528011724, 138.13413934597457, 135.26628322756036, 132.50079121680042, 129.81148733626645, 127.1994252354228, 124.6580038776011, 122.19240856920125, 119.79616663812644, 117.4772367260472, 115.22041890812525, 113.01651597640502, 110.87416249359266, 108.80140351444973, 106.78475237537637, 104.82611134766051, 102.92659769938722, 101.43735989331354, 100.32945914420756, 99.23987876815748, 98.62888532538462, 98.48322992818274, 98.33792480166707, 98.24124931214898, 98.1929699458376, 98.14472949849134, 98.0483653606943, 97.90411104623728, 97.76020700246642, 97.15999379967039, 96.11757474477764, 95.09498408820966, 93.78095409609466, 92.19381771572324, 90.64338961331389, 89.12927248945452, 87.65129196197745, 86.21352000981386, 84.82336084778899, 83.46616384548798, 82.1379006923725, 80.84178332770979, 79.5845658157704, 78.3576360058816, 77.16665802064962, 76.00073608668336, 74.87050518012963, 73.76831866403924, 72.68758826138443, 71.62726383919579, 70.80051506919571, 70.18602875646789, 69.58408460494336, 69.24823549612834, 69.16775701243803, 69.08742664148322, 69.03395534569974, 69.0072443832639, 68.98054987779868, 68.92721023778006, 68.8473242050317, 68.76758628501885, 68.43450378364687, 67.85404031548833, 67.28182763447539, 66.54187516549653, 65.6366964608184, 64.75751451131876, 63.90003969984168, 63.059781461964626, 62.238654614295854, 61.43877010969486, 60.65807232206072, 59.9027827687338, 59.158965626820105, 58.42826917821265, 57.72240492430673, 57.0249028375072, 56.34158471291269, 55.68412955557017, 55.02679055219774, 54.3921766256607, 53.774188808160886, 53.28623065212806, 52.92334708761617, 52.56533285713998, 52.36221488713484, 52.31439707855461, 52.266655954697136, 52.23487114141594, 52.21899151556244, 52.20312041023371, 52.1714037611505, 52.123892691461336, 52.076458306494935, 51.878190024120265, 51.532175479770366, 51.19047327278499, 50.74528276988871, 50.201481702374444, 49.67199959306884, 49.15404714207705, 48.64755602866393, 48.15197704328589, 47.67319244237826, 47.195423100836216, 46.72587675782931, 46.27420250399021, 45.83069752198003, 45.394670709897184, 44.96571712609069, 44.54351516822894, 44.131112997776846, 43.72587103106604, 43.32892633869633, 42.94161452144453, 42.634792459141195, 42.40334952603796, 42.17553473973483, 42.04783967322044, 42.01758985680474, 41.98766481012989, 41.96773402219243, 41.95777395729793, 41.94781744511959, 41.92791507891144, 41.898088174970425, 41.8682932454749, 41.74357847685198, 41.52523128890654, 41.31100261377573, 41.03403648329008, 40.69625376093722, 40.37113664322751, 40.044359608720754, 39.721585022217845, 39.401071740829636, 39.091773447069656, 38.7925507973678, 38.50265451093297, 38.21338503181255, 37.92873830948826, 37.644931560019536, 37.37420876225936, 37.10845768611752, 36.847059321034564, 36.58761844957574, 36.336421054915775, 36.090432943315044, 35.89636676797738, 35.752605085669295, 35.6104583404331, 35.531673574098185, 35.51312472653752, 35.49466089505697, 35.48239890522555, 35.47628207965653, 35.47017470031864, 35.457988280336224, 35.43977949709603, 35.421655729935964, 35.34408131144129, 35.20641543819968, 35.068924636611406, 34.88961866174964, 34.66781926221636, 34.453867897142054, 34.248900784054875, 34.049561546031136, 33.849961685295305, 33.65454648182125, 33.45576066602381, 33.27061501767867, 33.08814015807778, 32.907221919556584, 32.728286174186366, 32.55539844915575, 32.38644909324783, 32.22223581676034, 32.06292647204086, 31.913142406273103, 31.758444359295098, 31.6348076656817, 31.54340374867797, 31.45446414287574, 31.404323144148012, 31.39241499857563, 31.380521018224055, 31.37259956755675, 31.36864120309324, 31.36468441254315, 31.35677555318322, 31.344924068493977, 31.333086749025526, 31.283554381459375, 31.192976784545795, 31.10365215283605, 30.993256984068033, 30.859504580212555, 30.731906320540645, 30.601037890355887, 30.4769541263323, 30.35839116621797, 30.23748393707487, 30.116781925083114, 30.00210422791585, 29.89051794397612, 29.784505599483992, 29.68310662535259, 29.58811462044647, 29.48583974724095, 29.389071305755134, 29.295437931333673, 29.210525955614774, 29.11912746206347, 29.047821605328238, 28.99630491968431, 28.94529697769551, 28.91781288212469, 28.91129291777061, 28.90478353495119, 28.900449825035295, 28.898284733666465, 28.89612081802371, 28.891796513916418, 28.885430401377455, 28.879362631932473, 28.8544314690418, 28.810797067002916, 28.764112923697276, 28.706234026376766, 28.63617998019606, 28.566186732610312, 28.50095166964786, 28.438189351461897, 28.37707696929532, 28.310608962379614, 28.24904050102678, 28.195959360948443, 28.144697101729594, 28.09368226781589, 28.044367044345567, 27.997444181985088, 27.953380056856826, 27.911937395185472, 27.87501886822881, 27.84587761944062, 27.812198063248633, 27.785692782317767, 27.766158648244925, 27.744537787444234, 27.73245725455622, 27.729742956020797, 27.727091614589515, 27.725359029804295, 27.72450323026239, 27.72365442595426, 27.721977803039398, 27.71951533292055, 27.71737242584158, 27.708563295174404, 27.693759953968332, 27.67963840741704, 27.661323890273163, 27.64014655023116, 27.620546787134423, 27.605017407095374, 27.594919767133835, 27.584808101973543, 27.575991491720742, 27.569783621293734, 27.563445468477425, 27.560077056165706, 27.55824933903174, 27.555759074272196]}, "12": {"0": [1073.979466883974, 1073.9797367593385, 1073.9809739447642, 1073.9863502458006, 1074.0016695228173, 1074.025694590388, 1074.241773293385, 1075.0264776119348, 1076.3312460604411, 1078.9697610564417, 1083.7742629852328, 1090.1186071731147, 1097.9455452517566, 1107.3572500765183, 1118.3213736990836, 1130.8569187659868, 1145.1393685735256, 1161.0968419493995, 1178.6694069983062, 1198.0058428057473, 1219.0533769746132, 1241.908073630086, 1266.541883692297, 1292.8453564485078, 1321.2081272580804, 1351.5803380536804, 1383.6871299871186, 1410.7876438271555, 1431.416125271253, 1452.6515490326522, 1464.9783569418225, 1467.7529843035957, 1470.5412094725682, 1472.4075805892162, 1473.3430324487401, 1474.2799951757308, 1476.158453232111, 1478.987471822681, 1481.83008822045, 1494.7884864463817, 1518.3517858435657, 1542.5978554436692, 1577.0418746288312, 1621.8790744024739, 1668.7145901311435, 1718.1289687040285, 1769.045048629931, 1822.2557215770084, 1877.8199770736553, 1935.2601199455835, 1995.1827379098177, 2056.5760339934523, 2120.973988148904, 2184.7440250800664, 2250.2973168280287, 2318.074676933077, 2385.2199917672388, 2452.436572130332, 2522.354512343103, 2588.2366523732667, 2641.0679462275493, 2680.831178967687, 2720.057967949997, 2741.2069108949186, 2745.993906285796, 2750.7747913556523, 2753.9586534461005, 2755.549566104488, 2757.1397998383177, 2760.3182305323035, 2765.0807846390985, 2769.8372284248726, 2791.181818566502, 2828.8736318412425, 2866.1810406406626, 2916.0818772637817, 2976.066211431415, 3035.15666915906, 3092.0510231517756, 3145.277122834811, 3196.9277967234552, 3248.584426240088, 3293.5256326584563, 3337.907388267932, 3377.9681778102263, 3417.5353188190434, 3457.102347259339, 3497.409432295207, 3531.6436213571014, 3563.2072688634335, 3593.810143082041, 3620.405511318332, 3640.8815513529435, 3658.808463520505, 3671.0267805644185, 3682.7829750554606, 3689.0134482912063, 3690.3596561612007, 3691.692312399366, 3692.573221207124, 3693.0114170056995, 3693.448107067404, 3694.3169699802024, 3695.608971322874, 3696.887421033715, 3702.412011328888, 3712.010934946147, 3721.46083519091, 3735.0001043906673, 3747.836093344818, 3759.1949428911657, 3768.7764704595247, 3775.4895801598386, 3777.804628152483, 3782.0030646873893, 3781.1477007915983, 3779.814078221862, 3776.4119731183573, 3767.771665602984, 3761.0111875862526, 3755.557226063208, 3746.1714376587106, 3733.9826003585436, 3717.1482976783163, 3699.953072499784, 3679.0035462356536, 3663.836958833026, 3653.255326024891, 3641.20216260073, 3633.1020304349045, 3631.2823615851808, 3629.4550499402135, 3628.2325961795436, 3627.620095500001, 3627.0067456209863, 3625.6866658705835, 3623.514896504706, 3621.326788732884, 3611.2703311711703, 3592.3692353501206, 3577.2511959637654, 3557.7118120217615, 3526.4955630224017, 3491.827933856538, 3457.14065210006, 3419.971304028001, 3380.014143045458, 3341.8772810589494, 3296.516899217409, 3248.2929605162253, 3199.67827742411, 3146.7822683712097, 3091.066629095868, 3032.687719922507, 2974.8572930512973, 2914.9761801307964, 2849.5116610972423, 2786.109565675412, 2717.217214724302, 2660.0390424142424, 2619.3625586546777, 2578.1665732382035, 2554.828906091767, 2549.642346664344, 2544.4541808645085, 2540.994511235499, 2539.2644086922587, 2537.5341276631952, 2534.073030147596, 2528.9749657827006, 2523.9093592592135, 2501.4364888259965, 2459.4991154233985, 2418.1153572769376, 2360.541084169422, 2285.238550508197, 2214.648512318877, 2143.4902670115175, 2071.844225026149, 2001.1949942646625, 1931.3438249759467, 1863.4061641352537, 1796.8853281595793, 1732.6363673367619, 1669.606995837963, 1609.3344186993531, 1550.5280749548044, 1493.5416632988288, 1438.3798259672108, 1385.4206381897907, 1334.233992860448, 1285.1057881186684, 1247.6310094260753, 1220.6615372287883, 1194.248103670593, 1179.752244718384, 1176.568643241557, 1173.3978374062617, 1171.2910755391372, 1170.2398272124972, 1169.190000623805, 1167.0946126602632, 1163.9621937495606, 1160.8425704803892, 1146.7699576692835, 1121.9319428984238, 1097.689685289838, 1065.756744570026, 1026.7423721681541, 989.2571267028239, 953.1720757784624, 918.5421771432306, 885.409091724774, 853.5723723239919, 822.8511648178617, 793.3553109031823, 765.1494184369507, 738.0952450191617, 711.8332871734119, 686.8529002252141, 662.8665688186054, 639.698048261621, 617.4240052904532, 596.1291872158243, 575.6605934570492, 560.0621145069927, 548.8889747260306, 537.9326993537494, 531.8936586019944, 530.5649939596233, 529.2408150587219, 528.3605212033817, 527.9211218992897, 527.4822210109161, 526.6059144813265, 525.2951928048328, 523.9889568698084, 518.1622615075335, 507.9555929990045, 497.9622535539434, 484.74734018886005, 468.6201301240385, 453.1510291821264, 438.25104710205807, 423.90627845215056, 410.1308788430355, 396.95093005051564, 384.2555547360306, 371.9525513549519, 360.1581388867107, 348.8600594719742, 337.9517618448378, 327.4274192994394, 317.324021167228, 307.614155959569, 298.271836443237, 289.27845690560815, 280.63430738623396, 274.0110929721085, 269.2652756380928, 264.63769550808837, 262.0775142705303, 261.5131022733519, 260.9502647889015, 260.5759145285613, 260.3890018171791, 260.2022640516556, 259.82931335818483, 259.2711994119184, 258.7146599783801, 256.2278353722378, 251.88525097777804, 247.62931283016206, 241.97650602269692, 235.04162125619376, 228.36797424480258, 221.970593416723, 215.79807331217995, 209.8232172864083, 204.06152044760853, 198.51012698749506, 193.1580511855072, 188.00210182877882, 183.04015435167366, 178.260156932649, 173.6221516643947, 169.15006550760006, 164.8470773145616, 160.69753772748123, 156.6906072279119, 152.81396202940368, 149.82675709605695, 147.68318566392142, 145.59714099923872, 144.4419142078594, 144.18706273169022, 143.9328196428281, 143.76366224320176, 143.679184941273, 143.59477523793396, 143.42615862702502, 143.1737407000841, 142.9219311604502, 141.7954638318371, 139.8195068510446, 137.87315755195564, 135.2940334815932, 132.14561897989242, 129.10067564145484, 126.16566488009128, 123.33243945996429, 120.5670697124191, 117.90146191591408, 115.32728967170978, 112.82975274317609, 110.4062700159205, 108.06614099581913, 105.79129079294145, 103.58835360594465, 101.47041199583362, 99.41894640821822, 97.43546830879531, 95.50021815117982, 93.6387731938263, 92.20958426307975, 91.17754569073476, 90.16222497658516, 89.59851596721474, 89.4740582975439, 89.34986139703646, 89.26720833512226, 89.22592526569235, 89.18467117061397, 89.10224990351165, 88.9786686637367, 88.85520435644821, 88.30290945460156, 87.33633420984995, 86.38261337981035, 85.12096736722785, 83.56743321485102, 82.06067001058567, 80.59448982229293, 79.17381004353479, 77.79908607990872, 76.45247703967142, 75.1547343607182, 73.89575978294599, 72.66732620778714, 71.46631372700794, 70.31084670947254, 69.18826613167009, 68.09096505977088, 67.02424650515746, 65.98475741503974, 64.97676348655537, 63.9971861468953, 63.24368506326966, 62.70125271735088, 62.16665441088941, 61.86829397948484, 61.80234655708926, 61.73651013474166, 61.6926808532033, 61.67078471244209, 61.64890090501956, 61.60517029019053, 61.53966686798698, 61.47427444583143, 61.181159799859444, 60.665576822965264, 60.152954944104124, 59.470318949691865, 58.6336657376499, 57.82722056382059, 57.03301105876302, 56.25703282143733, 55.51311652444834, 54.78352855769351, 54.07031072968138, 53.3756868836049, 52.69619972299226, 52.03258566869161, 51.3872003169991, 50.75934522526245, 50.14694058990997, 49.549050211260955, 48.96412907223689, 48.388637604985064, 47.828954765095695, 47.39799743621619, 47.084625984753416, 46.77842465421779, 46.60736523313629, 46.56952383859561, 46.531734577185425, 46.5065706990956, 46.49399744890575, 46.481429991285985, 46.45631245375663, 46.41867959173803, 46.381098862849925, 46.21250273425216, 45.91495566079869, 45.620148700981105, 45.23520342754512, 44.75191506875969, 44.27821777052696, 43.81739377250967, 43.3678492333175, 42.92947294289861, 42.50084998590594, 42.07619477856686, 41.67162797596969, 41.2717382835881, 40.87454384814929, 40.49088173825377, 40.118544877079486, 39.75022968957037, 39.38785181059011, 39.04068755078649, 38.70472121351999, 38.36961655985914, 38.1090613082871, 37.92118791731374, 37.73932067149548, 37.63565942014578, 37.61330300877227, 37.59097130294362, 37.57609722436057, 37.568664302659855, 37.56123412601968, 37.546382007920975, 37.524124418726956, 37.50189153507781, 37.40207346159376, 37.22583956972096, 37.051624782089185, 36.820756490140056, 36.52549479203031, 36.24419959866454, 35.96658453524231, 35.69269199129682, 35.4300988175703, 35.173840641704764, 34.91886612056239, 34.668506749883115, 34.429581777627824, 34.19893104175217, 33.96670705085066, 33.739501281638304, 33.52257934100299, 33.30879198591562, 33.100596309145125, 32.89777224062383, 32.6933517604819, 32.54047955485263, 32.42982308761548, 32.319344567426626, 32.25765787229856, 32.243996045747075, 32.230347339231685, 32.22125549046368, 32.21671175275237, 32.21216947282285, 32.203089286309144, 32.18947993990201, 32.17588371353096, 32.11481664947705, 32.01209570811209, 31.908848565329794, 31.770745948932664, 31.596096566708308, 31.428394177719824, 31.266335264955035, 31.104062748473556, 30.94775448828149, 30.79852860776186, 30.650394100223252, 30.50894802317359, 30.36977660979008, 30.235435435443435, 30.103247547810735, 29.97791792761612, 29.852407431519964, 29.728789120312552, 29.61493586652013, 29.501282350328076, 29.392561416146684, 29.307530669770287, 29.249786014799515, 29.191316789131236, 29.158944240174893, 29.151805794224956, 29.144685550768198, 29.13994883429324, 29.13758350980463, 29.13522020781527, 29.130499671334256, 29.12343403535706, 29.116386601873046, 29.084944811605688, 29.030834143397023, 28.977027063168013, 28.904841094138902, 28.8143859167782, 28.72968287412629, 28.64774253332265, 28.565585724859687, 28.491365517722016, 28.419739258717758, 28.34379338985051, 28.278436266878423, 28.217757745060712, 28.158953857118426, 28.0996712198917, 28.047781592083414, 27.999232270324033, 27.947741382812744, 27.902808358765803, 27.864944860510217, 27.823462840446968, 27.794594206855727, 27.774047989917406, 27.75270163012249, 27.738902130041748, 27.736814944886678, 27.734744469986804, 27.733373436861992, 27.73269070534212, 27.732009830517267, 27.73065365095262, 27.728633306818317, 27.726629672939197, 27.717813524693568, 27.702981059672748, 27.689710777129786, 27.672549748743418, 27.647231338039123, 27.621955980685232, 27.609026969760208, 27.59210311882243, 27.57996555434798, 27.57317762473173, 27.56670623260879, 27.56272700997485]}, "13": {"0": [1045.5015041259367, 1045.5022266542644, 1045.5038117985036, 1045.5095699347157, 1045.5246767583687, 1045.5475471252244, 1046.0126420231543, 1048.3191490879776, 1052.468152618634, 1069.8364203496228, 1118.7104992819977, 1195.5143238372784, 1301.8346538229878, 1441.0001728822003, 1615.1288655102123, 1821.2772463953481, 2058.9126528483703, 2315.7018115691703, 2576.6707303185285, 2824.0922432735606, 3040.560910217201, 3221.7571468295364, 3370.4772605213966, 3476.5372577565136, 3550.785306102589, 3594.630775748506, 3599.5256913145167, 3586.126908473604, 3578.4169706772173, 3569.334568208171, 3561.8685331840443, 3560.925289617982, 3559.9279940499855, 3559.166161166394, 3558.7803051341043, 3558.420123180337, 3557.74026493332, 3556.71282151536, 3555.676190840477, 3546.95416104447, 3529.0085126091217, 3511.247899683735, 3459.350849286302, 3340.1783494649785, 3190.9862854321027, 3005.954281329049, 2779.377718478894, 2517.4238638984675, 2239.2602645194943, 1960.8953449102046, 1695.4589227323547, 1457.1571380683354, 1248.459035449526, 1069.4090599558726, 917.0540598113852, 787.6756021068389, 678.1205912506954, 585.5604964104308, 507.1848439466633, 440.7931494990306, 404.00867755430676, 389.80797846047363, 376.19148439226615, 369.1177410174657, 368.2463417140988, 367.3724150483936, 366.79110458540913, 366.50084154816244, 366.21083997374626, 365.63162121340565, 364.7647540441229, 363.90024004031454, 357.133468950047, 344.87043659080837, 333.099451754938, 306.8093669144073, 270.32945454517284, 239.1953830538941, 212.47174835746335, 189.50072570235176, 169.77366010605263, 152.76189717085097, 138.0090665283282, 125.2344757516709, 114.11272634343733, 104.41932867400108, 95.91643150784519, 88.4940446861629, 81.94238956701577, 76.14385818062608, 71.01098535300797, 66.4618082908912, 62.40257535325983, 60.05919944163188, 59.117378694395725, 58.21428557724542, 57.744301380097426, 57.68651619112051, 57.628802126240934, 57.590365596375314, 57.571159185458704, 57.55196067721957, 57.513587368773806, 57.45608667618625, 57.39865710769605, 56.93832024838533, 56.09535626624023, 55.27795790120463, 53.4126074489458, 50.706965874749365, 48.250348378003416, 46.026866466619644, 44.01323422407458, 42.185756835520394, 40.53565215724325, 39.02493423309712, 37.65895416763279, 36.41808554118619, 35.28316175096708, 34.26276426698554, 33.33252552119761, 32.4891382167803, 31.72877407353926, 31.037988564019933, 30.424176704319972, 29.879241350218333, 29.557726798326687, 29.43630855039017, 29.318219406134958, 29.25587043901582, 29.24817574449498, 29.24048409501467, 29.235358020383657, 29.232795490574908, 29.230233299104, 29.22510993117568, 29.21742741681699, 29.20974794749884, 29.153568356818994, 29.04239096327717, 28.93979628460137, 28.711114476569154, 28.389595519733525, 28.12313863580751, 27.893428320470168, 27.731838021278964, 27.611820248158374, 27.55056773750439, 27.524522446603754, 27.51727730922849]}, "14": {"0": [1104.8971033364326, 1104.8948146523546, 1104.893532178266, 1104.8939858600584, 1104.90221295767, 1104.91949594519, 1105.0745042395342, 1105.650346231255, 1106.606413303283, 1108.363080676208, 1111.3081619615705, 1115.1400729172392, 1119.8916796840863, 1125.483866099097, 1131.9152848175718, 1139.3120404991587, 1147.709578814624, 1157.0260280812956, 1167.214778004077, 1178.3927939220412, 1190.5714201637456, 1203.707607991816, 1217.7568524833953, 1233.0073751783953, 1249.096181903384, 1266.241407637057, 1284.4078390372429, 1300.1021219620288, 1312.913341272857, 1326.1503065770291, 1333.959819977175, 1336.0420130284876, 1338.1302236876516, 1339.5272312226361, 1340.2277297367855, 1340.92955808204, 1342.3372042658643, 1344.4586472748886, 1346.592058763858, 1354.7902833873725, 1369.433416834848, 1384.556344803103, 1404.4998472833697, 1429.9718510285463, 1456.525297070923, 1484.3959537261262, 1513.583838319305, 1543.8466880080305, 1575.3462043004167, 1608.1228515853445, 1642.3556217543614, 1677.9825700928607, 1714.5333497466897, 1752.3342641047739, 1791.9549735707374, 1833.4555344333792, 1876.3413635510044, 1920.0148958826062, 1965.5941763699013, 2012.396790593931, 2051.7288371099135, 2083.8641788820187, 2117.4591779626476, 2136.7645645617113, 2141.8387337825015, 2146.916627502604, 2150.303959148958, 2151.9982457220194, 2153.692946128339, 2157.083588440748, 2162.172655658788, 2167.26544737614, 2186.610187384003, 2220.3251585504067, 2254.201564706833, 2297.6894771031834, 2351.4958193407283, 2406.9593129964173, 2463.3052243644524, 2520.5334203549255, 2578.098498638544, 2634.6753372462067, 2691.9914167704865, 2749.980265957395, 2806.0812184187603, 2861.9344647662124, 2917.360577986274, 2971.9131044677165, 3026.6479152513357, 3079.0517824942967, 3130.089582649877, 3179.564549524617, 3226.9419466127315, 3264.0138270128173, 3292.9204211041806, 3321.705448379535, 3337.881016546029, 3342.1279301988307, 3346.366904972619, 3349.188477666805, 3350.597940867397, 3352.00652197032, 3354.8210378831627, 3359.036196019915, 3363.2434152776564, 3379.124272199707, 3406.303342446116, 3433.8495475206114, 3468.5955932577726, 3505.4485598828, 3540.629204039305, 3575.5701380683213, 3608.650393228649, 3641.4049246737914, 3672.760191143739, 3701.3993277541895, 3731.0264842644483, 3757.735404925229, 3782.4143302690645, 3805.832142898537, 3828.7405616510123, 3850.460494670371, 3871.5157518799283, 3890.801892281866, 3908.8855219493616, 3925.4102506428694, 3937.816166157883, 3947.283929333548, 3956.687815805995, 3962.1416337890682, 3964.0063138359255, 3965.8655487928627, 3967.102013714198, 3967.7193386598797, 3968.33605859557, 3969.5676834369765, 3971.1795971141073, 3972.382520450951, 3976.859184068285, 3984.7249902760936, 3992.2007367320507, 4001.4771844597153, 4010.104647044719, 4019.059780486094, 4026.392489266307, 4031.8002882036258, 4035.807813453082, 4038.6386510758434, 4039.391712830767, 4040.284379394013, 4040.6995991052613, 4040.7649634102922, 4040.283709564223, 4036.851465877687, 4030.0012919704964, 4025.5747002347953, 4021.3815827087356, 4014.4785648202123, 4005.4233649394596, 3997.7570255711425, 3991.0549762422534, 3980.941561205919, 3975.6604323391566, 3974.4559752034033, 3973.2481061591393, 3972.440964624903, 3972.0368252063663, 3971.632306686884, 3970.822132345081, 3969.6040275752866, 3968.3825108969813, 3963.7197539554572, 3955.50740115974, 3947.4425117079727, 3936.537629935299, 3920.2044151369605, 3899.426448382762, 3882.268337849368, 3862.8744077043543, 3840.563596915689, 3818.4166728771083, 3794.7686641905084, 3769.6560168682854, 3744.2771790827146, 3717.2193776665595, 3688.71430687536, 3658.8852859519384, 3625.386775380617, 3592.9357868496922, 3559.8032062516804, 3524.9459293025234, 3488.596454567318, 3453.054347133614, 3427.7124369843773, 3401.8315407203577, 3386.680979031233, 3382.6555733732507, 3378.617732657581, 3375.9189304817505, 3374.567456884222, 3373.214601613615, 3370.5047460531723, 3366.429600164435, 3362.3420192180083, 3346.1142235938537, 3317.4152138821655, 3289.112621886842, 3251.7661795851673, 3203.5365228643523, 3153.6559516238794, 3106.0359052280396, 3054.1652668276183, 3001.418746620077, 2944.380747624969, 2888.5326953291656, 2831.377245427792, 2773.0316356327457, 2714.292177763826, 2655.0202262673515, 2593.6269313525486, 2530.280327976581, 2466.6882075153294, 2408.212394739312, 2348.459076009257, 2288.040790218346, 2240.17372491649, 2201.648382037277, 2164.40546066569, 2143.7868870955785, 2138.3953832686702, 2132.985979781283, 2129.382321440058, 2127.5812754645563, 2125.7807516191283, 2122.1812703184905, 2116.785964343086, 2111.395357538342, 2090.7498838284932, 2053.7969964498034, 2017.102070823256, 1970.6250776596842, 1914.6365367502608, 1861.6226166073511, 1809.694889923235, 1758.3434263434701, 1708.842333269202, 1661.49745601193, 1615.5539164298552, 1570.7436464992918, 1526.718773512163, 1484.1161489938002, 1442.715231065736, 1402.1653486072285, 1362.6331263314798, 1324.5399077143827, 1287.5074641216888, 1251.850674409918, 1216.8495528663095, 1188.787471235071, 1167.3856728713572, 1146.488572986404, 1134.6820537725173, 1131.5962534863459, 1128.5220972008758, 1126.479128566508, 1125.4595849161085, 1124.4413350435643, 1122.4087166320423, 1119.32278075122, 1116.2357151314284, 1104.7459032225836, 1085.0731584876914, 1065.7608227764297, 1041.6267615119357, 1013.0530307019063, 985.2963718110684, 958.2882060673998, 932.2076115616627, 906.9072106382448, 882.3871187906348, 858.6471012976292, 835.4665634701065, 812.9651088006998, 791.1439099473226, 770.0676279377587, 749.6242507400079, 729.8879590299784, 710.6070306718017, 691.9084089548235, 673.7313246314021, 656.1647019880121, 642.0918427131842, 631.3070128736782, 620.7246007934722, 614.7035022247799, 613.1259409539964, 611.5526844285657, 610.5062382701416, 609.9837326484877, 609.4617053318731, 608.4190856137624, 606.8587433243895, 605.3027057803694, 599.4512058807393, 589.4604279733808, 579.674347273232, 567.4433290495728, 553.0105843380876, 539.0443663382399, 525.4419035724026, 512.197222135256, 499.2622902189499, 486.70206207093844, 474.5577845663088, 462.7887172158911, 451.4002229465932, 440.3748792487926, 429.643533306271, 419.1743172837999, 408.9657592386447, 398.99778744493403, 389.4017957602261, 380.09538673582335, 371.0901675471957, 363.8793296784957, 358.34772985794825, 352.91450847433646, 349.82982371039554, 349.02177330800254, 348.2159926144295, 347.6800664347255, 347.4124816296768, 347.1451490144969, 346.61124035374405, 345.8122687866316, 345.015566928339, 342.0169995816895, 336.8888210804726, 331.8446383343924, 325.51926553791384, 318.02142890679045, 310.7090900716285, 303.6256729027252, 296.7485593108341, 290.07289092610677, 283.57684520009445, 277.26516087410846, 271.13627955866144, 265.1893948050793, 259.4044439549157, 253.75286847205803, 248.2509538946141, 242.86975808937393, 237.6670334394427, 232.60812447100665, 227.69965113527863, 222.95004197339756, 219.14164200526886, 216.20979863154372, 213.32449578665046, 211.67956796195716, 211.24862080056317, 210.8188816305141, 210.53305995678437, 210.39035045181018, 210.24777516809664, 209.96302726445126, 209.53691206843737, 209.11200486376853, 207.51181144063062, 204.7598380823956, 202.04722063926988, 198.65278394657284, 194.63706690305634, 190.7325821251539, 186.94204744099412, 183.26437375036673, 179.6740180508165, 176.17564552533926, 172.77023557570033, 169.45595493820036, 166.23064770854484, 163.09187592327487, 160.01999573400954, 157.030634601669, 154.1230435231017, 151.29172926744494, 148.53687206395924, 145.84712379627322, 143.22409509267348, 141.11821668936784, 139.49956823631567, 137.909405481631, 137.00677151503112, 136.77017343175592, 136.5339440130254, 136.3767537045299, 136.29824734147954, 136.2198001725608, 136.06308341711832, 135.82845223994173, 135.59435380994975, 134.7115367232683, 133.19691999629381, 131.70533624522332, 129.8304889460779, 127.60381933032153, 125.44758963905434, 123.33437094908855, 121.26698565294906, 119.24260020618749, 117.28008989802211, 115.36681610777183, 113.49855605571511, 111.67531836069666, 109.89708556957846, 108.16386651665383, 106.4639817323232, 104.804242653783, 103.18619594465156, 101.6109951378542, 100.0763251389434, 98.5756065921411, 97.36462487093381, 96.43333244669152, 95.51776463191199, 94.99643441025258, 94.85968109991458, 94.72323294068288, 94.63243702958754, 94.58708993255757, 94.54177674120606, 94.45125207553856, 94.31571936962591, 94.1804918148196, 93.67050672958749, 92.79466288137115, 91.93101888133586, 90.84567013974825, 89.55356189172002, 88.28968023702343, 87.05750730232204, 85.85393526109361, 84.67897007935218, 83.52506098137111, 82.39514270527617, 81.28954221566359, 80.21419678468811, 79.165173332296, 78.13411670328506, 77.13193172448143, 76.15028799700077, 75.18815739091468, 74.24213245533349, 73.30965892644872, 72.40515536419856, 71.67577650415244, 71.11331744871886, 70.55858907568519, 70.24259470099165, 70.15968846288287, 70.07687198621012, 70.02167932420815, 69.99410800200141, 69.96655335232417, 69.91149407055828, 69.82903019188072, 69.74671636596875, 69.4365700866455, 68.90283216626547, 68.3758086319212, 67.71394181166592, 66.92530536349138, 66.1550089511839, 65.39945847764788, 64.66118709811022, 63.93803854190523, 63.225607725221565, 62.52564815201611, 61.843896458026826, 61.17307828357931, 60.51426235727636, 59.87007904145524, 59.240030113360525, 58.622051275238356, 58.013158753672705, 57.42149416758534, 56.83890583746815, 56.26560408772472, 55.802160054513315, 55.44638560808239, 55.09512561258967, 54.893763489632676, 54.840873197355606, 54.78806023019095, 54.75289454381031, 54.7353245881387, 54.717763224146275, 54.682666271198876, 54.63008527937148, 54.57758161265649, 54.379200117026436, 54.037546359924285, 53.701899317503, 53.28325106649043, 52.779925184858186, 52.28445737911308, 51.79729865194988, 51.3195089175675, 50.84936751664806, 50.386014320987066, 49.93437374580711, 49.49051235329873, 49.05345931332206, 48.623587451259304, 48.201768874813624, 47.78777247572613, 47.383727321337, 46.98772855409849, 46.59895006447125, 46.214335243659946, 45.83596242318655, 45.52964440669148, 45.29388878985641, 45.0603528426553, 44.926767301897534, 44.8916150477972, 44.85652740380544, 44.83317153564902, 44.821504369922245, 44.8098443830964, 44.786545946147605, 44.75165213248153, 44.71682292892401, 44.585344143389804, 44.35926766750349, 44.135991657225134, 43.85418002716925, 43.515158845373946, 43.182884917199544, 42.85909855303394, 42.53911664728241, 42.225942088518124, 41.91729633543341, 41.613199933419494, 41.313595821903874, 41.01880978528939, 40.730331690754305, 40.444455848940414, 40.165950922166594, 39.89260910043264, 39.624195031074, 39.36152696308138, 39.104651299852115, 38.85064795160403, 38.64295966158389, 38.48192491516766, 38.322564111815346, 38.23258764690638, 38.209089818512254, 38.18568824911837, 38.17014068007814, 38.16238293872474, 38.15463589281579, 38.139173887331346, 38.1160610949382, 38.09304456154532, 38.00655041689856, 37.854557258632205, 37.70445745841023, 37.51390317267537, 37.28567006815773, 37.0614607553407, 36.83964696502763, 36.62131747290315, 36.40968642739502, 36.2015674052067, 35.995812274526735, 35.7939256500046, 35.593756500789276, 35.397576348104614, 35.20608845072512, 35.01809186693058, 34.83336296497813, 34.65300174091599, 34.47685799119024, 34.301819365054975, 34.12739544965827, 33.985804495374516, 33.87789567191671, 33.7732356130272, 33.71332125777529, 33.69737545643674, 33.68146010136749, 33.67086677924871, 33.66557519256755, 33.66028698880522, 33.64972073003694, 33.633896713775655, 33.618103143783664, 33.55849351043107, 33.45384913428173, 33.350713582255025, 33.223312109878364, 33.07002081606795, 32.919360640964236, 32.77086310425105, 32.62494129683413, 32.48122448271602, 32.339606499428186, 32.20117923478705, 32.06348464437456, 31.929277364191712, 31.79837255535334, 31.66972945472851, 31.543651039863065, 31.4210032220769, 31.301648200251275, 31.182410607838086, 31.064511731306016, 30.948764156626638, 30.857123173115436, 30.785393043992, 30.715231345315704, 30.6758346161414, 30.665568447462324, 30.65535381505221, 30.648442068635735, 30.644951842099367, 30.64146417317104, 30.63449650813857, 30.624064192650273, 30.613598906939647, 30.574813305178942, 30.505722685315142, 30.438084187412883, 30.354569750079953, 30.25471155768674, 30.158158017691683, 30.063607234938303, 29.97055236497718, 29.876644106150415, 29.78491890047074, 29.696528491988094, 29.61146659669651, 29.527718695451078, 29.44839053386826, 29.373191956720834, 29.294723544742517, 29.220191241608262, 29.14592845404771, 29.07593363130717, 29.00740563378746, 28.94020064007466, 28.886410562716197, 28.845181775158135, 28.804042866591697, 28.780268160245353, 28.774009186421583, 28.767754743898283, 28.76358763293856, 28.761504832675445, 28.759422535890153, 28.755293559038805, 28.748933229215716, 28.742471001987408, 28.7185231417834, 28.67903216855047, 28.642192388118726, 28.59900841611766, 28.54236897527688, 28.486416800993215, 28.43316150917125, 28.383521328533558, 28.334740373309856, 28.287346145397365, 28.241887037165757, 28.198362125758997, 28.156770635961937, 28.117688050550424, 28.07636806813676, 28.04035616471457, 28.002719373063158, 27.967230758024467, 27.934911805027543, 27.904654507163627, 27.876606967482772, 27.853051449030513, 27.83553946328892, 27.81893267061626, 27.809489598115306, 27.807041079723398, 27.804660629465733, 27.803085394537433, 27.802301296646323, 27.801519545137246, 27.79996308126519, 27.797645983322315, 27.795350002817706, 27.786835926851587, 27.77277440426934, 27.759628197585844, 27.744173371211534, 27.72664236084859, 27.708169272236663, 27.692599864892248, 27.67750096400805, 27.664049250890386, 27.65224451599181, 27.642081300464604, 27.634670989601897, 27.628219815165767, 27.621245704097312, 27.617755643260427, 27.617351933211236, 27.617260676464838, 27.6171632421142]}, "15": {"0": [1085.6390951492733, 1085.642989052631, 1085.6477379063335, 1085.6598004647733, 1085.6843064300192, 1085.716506948369, 1085.9117463321236, 1086.601163524207, 1087.7728298186594, 1090.071133648881, 1094.121082178271, 1099.4981151358384, 1106.1128969820872, 1114.014223630853, 1123.3409253263403, 1133.964460708739, 1145.988263629539, 1159.3071782893348, 1174.0462469993784, 1190.1418448995628, 1207.8430135437159, 1226.910627498678, 1247.439735436922, 1269.640784733227, 1293.2133298725562, 1318.2380960190724, 1344.8479735991095, 1367.4672276666959, 1385.1466843395087, 1403.3732456326768, 1413.9737618284532, 1416.4897842014361, 1419.0180729829083, 1420.7104135086056, 1421.558628172869, 1422.4082057714086, 1424.111449771318, 1426.6765377782554, 1429.2538921936818, 1440.3973651315546, 1460.620796782089, 1481.5416150947324, 1510.17188171214, 1547.380755079316, 1586.3785624734494, 1627.3304856539621, 1669.9697619030378, 1714.785315333769, 1760.9902251157982, 1809.7889596068098, 1860.0847300123858, 1912.0701050897044, 1965.9261767895555, 2021.5516122967235, 2079.29028823723, 2139.526303345028, 2199.242643725909, 2259.929718369212, 2322.995236839234, 2387.5026484951, 2439.3794804511326, 2476.8374669908526, 2516.152844968796, 2538.5556695783916, 2543.801995038021, 2549.048261945216, 2552.545740687549, 2554.2944702999775, 2556.0431934065805, 2559.5406201023056, 2564.7867113522007, 2570.0327440496612, 2592.4329527478035, 2631.984884683567, 2670.4618233495166, 2720.520261291235, 2783.5564548105085, 2846.270796468855, 2906.8810976250184, 2966.097730828837, 3024.087149347657, 3078.623263149318, 3130.75060581233, 3182.7489562783403, 3233.5904725683977, 3279.870729924341, 3330.7591791635805, 3374.340010532025, 3412.232703091563, 3453.1251254128997, 3491.3126383538797, 3526.013605685802, 3555.404141995529, 3579.7259308350262, 3599.3535060724826, 3619.3799494301234, 3630.1967249908575, 3632.6750799534693, 3635.1326353812874, 3636.759450369392, 3637.569391274312, 3638.37702111981, 3639.9853476325407, 3642.380504455976, 3644.754861744617, 3654.659475972306, 3670.890600801736, 3686.0955826167306, 3704.4284531252692, 3725.5072633566515, 3744.6069563528, 3767.8657717818187, 3788.697101535272, 3805.671256265314, 3819.6667324564346, 3833.1571505857364, 3838.7533432793616, 3849.65286434278, 3857.0935425209136, 3860.7343261154156, 3863.5153923566695, 3869.9969280778682, 3870.1586414575663, 3869.798845210088, 3868.0159755596824, 3865.154947058168, 3861.4490394273507, 3858.8063434268747, 3856.2628335435384, 3853.672387621735, 3853.0370311553097, 3852.3907813563837, 3851.9538963057093, 3851.733638224955, 3851.5121697739237, 3851.065601761026, 3850.3866719645935, 3849.6968488356624, 3846.6286947528865, 3839.072114812127, 3831.1598629926752, 3820.5586416086703, 3806.0279104633137, 3790.716426104691, 3771.684145648305, 3754.1586663370167, 3731.0878897935577, 3709.1861441944598, 3684.0536819393524, 3657.945709895502, 3633.3260644151724, 3601.2130283005617, 3569.8962883224913, 3538.085428021128, 3501.597690103959, 3465.956876812488, 3421.7040117807433, 3382.597137155205, 3339.351133385877, 3305.5937152095735, 3278.4835470135818, 3249.108300340477, 3232.73686266604, 3228.870126789396, 3224.9909673638294, 3222.3979591084944, 3221.0993843893407, 3219.799429275862, 3217.1953778659295, 3213.2789477935958, 3209.35009417234, 3192.433872202686, 3160.687946239667, 3126.570943385127, 3085.0354735165765, 3030.4070659993004, 2970.514953536589, 2910.1639131658585, 2844.2919621209685, 2779.5240808115, 2715.2881119896333, 2651.738401308628, 2587.224874880624, 2520.416199542282, 2449.390858627732, 2380.9739796012595, 2313.3690423691924, 2245.423121474737, 2178.722350758417, 2111.6087908083273, 2046.9874535087897, 1981.9984623747305, 1929.5042317792288, 1890.3723732669864, 1851.6938329812506, 1830.7320605013324, 1825.8500750771484, 1820.9756702432378, 1817.7302784596714, 1816.108845999601, 1814.4882558273391, 1811.2496023462384, 1806.397939283149, 1801.5538568103334, 1780.9546351008987, 1744.9191450408666, 1709.4323922349283, 1663.2034189699016, 1607.8049323218293, 1554.7198672706072, 1502.8275945322146, 1452.6337515114476, 1403.8873973085306, 1356.4499905118007, 1310.5501438932336, 1266.253142961683, 1223.6222859792308, 1182.3054047659994, 1142.6060145047936, 1104.5453443138317, 1067.677674783376, 1032.0845332900421, 997.8266906170479, 964.7976301212514, 932.8650270881774, 908.0964092722239, 889.963786584989, 872.2551510610684, 862.414560671376, 860.1257333988948, 857.8426711059419, 856.3241278412021, 855.5659056880012, 854.8083831875794, 853.2954371450727, 851.0312654771565, 848.7733906842521, 839.2029835383046, 822.5838203074052, 806.3486292577649, 785.2987939124032, 759.7515096060255, 735.2729183905413, 711.6825500323998, 688.9918245199516, 667.1189667210335, 645.9259099158463, 625.4661380933608, 605.8546542572617, 586.9239081448135, 568.6127782451026, 550.9543694342581, 533.9419590684687, 517.5472975989379, 501.74838647689523, 486.42414952803125, 471.6542386333638, 457.46078716174685, 446.47281342950896, 438.39163370013245, 430.50101114618883, 426.11217956118196, 425.09089291800524, 424.07208306671583, 423.3942524946825, 423.0557500073135, 422.71752271904325, 422.0418937397987, 421.0305142641709, 420.02161158043066, 415.74140610059095, 408.29365070518554, 400.98133395521484, 391.51015490935526, 380.10636021804703, 369.1516947161342, 358.5965707836381, 348.3743977886717, 338.4960157257477, 328.96013058998676, 319.71919324477653, 310.80660636092233, 302.2021942522968, 293.89211708297006, 285.868083495338, 278.1211688433161, 270.62902714950934, 263.40285885521445, 256.4120014391181, 249.66416972541074, 243.11652555567397, 238.02430753857237, 234.27625683527398, 230.60627588471456, 228.5625965784938, 228.0876148210263, 227.61400839906113, 227.2990348596968, 227.14177731259826, 226.9846725805556, 226.67092156163787, 226.2014411461798, 225.7333360662241, 223.74997480482185, 220.30897020413522, 216.93076099957267, 212.54289939758013, 207.24076887422237, 202.10206022951624, 197.12003819122208, 192.30764541433814, 187.6433844572314, 183.12636392769286, 178.77139645396306, 174.56068214508173, 170.47979818953064, 166.51034144965072, 162.6688828469512, 158.9527692724152, 155.36544068323374, 151.8731115389442, 148.49804999004206, 145.23306708042838, 142.0645019772701, 139.59389551944568, 137.77522267511716, 135.99236267207203, 134.9961025593084, 134.76398920053876, 134.53245173822637, 134.37841337249444, 134.3014901723713, 134.22463096074338, 134.07110450297344, 133.84129473003287, 133.6120608535496, 132.63969857836727, 130.94833222297947, 129.2887046239724, 127.12522168862358, 124.50106731312057, 121.96929777008573, 119.50194605250753, 117.10720132287274, 114.78708213031902, 112.53478678268678, 110.3493791675827, 108.22639887509067, 106.15966701867131, 104.15022688648737, 102.19810114431394, 100.30847077313334, 98.47999166447468, 96.70008070406524, 94.965617305623, 93.28199899022201, 91.64569822464593, 90.36416905551727, 89.41795951670996, 88.48938795573522, 87.96992154117542, 87.84892882328968, 87.72820843163802, 87.64788035038362, 87.6077619637104, 87.5676740130065, 87.48758941950676, 87.36769079902713, 87.24806610227148, 86.74034374197518, 85.85599839049884, 84.98722652589385, 83.85634892036327, 82.47812893926007, 81.14108878687212, 79.84221022202085, 78.5785436918148, 77.33800027546056, 76.1354325360426, 74.96400242647502, 73.82069531723062, 72.70453666845803, 71.62002593063585, 70.56806166588501, 69.54374243841697, 68.53815831839182, 67.5557649666913, 66.59991477260802, 65.6701842403475, 64.75719206534652, 64.04604373710134, 63.5185102554012, 63.00057047445473, 62.71201742690609, 62.6449394262353, 62.5780503230679, 62.53356253068047, 62.511350117403985, 62.489158692738954, 62.44483880924345, 62.37851639858637, 62.31238288543272, 62.028797941642466, 61.532625784567415, 61.04314546563289, 60.40361245374027, 59.618834787327195, 58.85624111883955, 58.11339939400214, 57.38810176158771, 56.678266837527694, 55.98662161975867, 55.31725928359208, 54.65687358523872, 54.01151564125988, 53.375651720129596, 52.756214604009045, 52.15359802538567, 51.56373509873824, 50.98733377503398, 50.42634970481557, 49.878752937078126, 49.34090812642922, 48.916567696405764, 48.6019775786957, 48.290998620798725, 48.11648872979127, 48.07598062176196, 48.03557865294347, 48.00868592126085, 47.995252129678434, 47.98182672093529, 47.95500105196682, 47.914825419808636, 47.87472523320388, 47.704343975865754, 47.40478319800746, 47.10989987386831, 46.72281926545272, 46.253690756238804, 45.789176242611944, 45.337019806221, 44.893424330919125, 44.461617212280146, 44.042139957846665, 43.63123858786133, 43.224657714050664, 42.82569981863383, 42.434622659964745, 42.05359261406885, 41.68090385237447, 41.31512775471625, 40.95556347350499, 40.60825277183344, 40.27081367039649, 39.93863466510128, 39.674092962688015, 39.47747588016757, 39.286708775907506, 39.180312651118214, 39.154932506236634, 39.12960084455891, 39.11274000522035, 39.104317666085045, 39.095900713972384, 39.07908297081504, 39.05389675874889, 39.02875902988658, 38.921964972197486, 38.73537787124475, 38.55192308914959, 38.311179279631844, 38.012031118036695, 37.72436225556614, 37.44145059679432, 37.16481597742917, 36.894190712115275, 36.632920926129685, 36.37617755876944, 36.12306911942515, 35.87414699338205, 35.62967438174159, 35.394496124262616, 35.15772346634493, 34.92952758103584, 34.705395671276655, 34.489929223905534, 34.27392452495293, 34.06387353421403, 33.89791096127596, 33.77173523330284, 33.649232007167726, 33.58175058314709, 33.5661438128504, 33.550611995458276, 33.54029909103272, 33.53515513097071, 33.53001949900921, 33.519626032610056, 33.50404701693924, 33.488481991796355, 33.42151398805961, 33.305413160308824, 33.19344750977253, 33.04580862409513, 32.86142333478383, 32.681667890018446, 32.505861347903505, 32.33300620044792, 32.16315792265532, 31.998897318294908, 31.835872849204165, 31.67758815685369, 31.522478209011147, 31.374898916443538, 31.226934209679104, 31.083408136830037, 30.942372408668717, 30.806760100835362, 30.67046566107614, 30.542276000454102, 30.41257514140798, 30.31590805271574, 30.24273499541535, 30.170156245171697, 30.12999238738105, 30.12062978866051, 30.111283830068825, 30.105062435523724, 30.101954511605992, 30.09884843659146, 30.092641833272012, 30.08334579506688, 30.074066396990602, 30.034630052821864, 29.965724066184215, 29.898064008913188, 29.80923669355651, 29.698249229029766, 29.594331494659695, 29.492385425501983, 29.392282722227712, 29.297466605277716, 29.2041341683925, 29.115264262905985, 29.032782287493617, 28.948633716481236, 28.867890779246363, 28.786819290998043, 28.709295988369366, 28.63473174186721, 28.559390641565013, 28.49037480289727, 28.427045019618554, 28.366050773712054, 28.318095936385795, 28.283029969196857, 28.248693384035196, 28.22978130721912, 28.225407670954038, 28.221055137626127, 28.21816517259483, 28.216723707235385, 28.215284586646728, 28.212413379781808, 28.208124155265395, 28.203856033686154, 28.185868348591796, 28.15504510260283, 28.125421629711717, 28.086914293917996, 28.038889540391466, 27.994801892340277, 27.953481941523854, 27.913586329421086, 27.871226818984866, 27.833209420925154, 27.8025530188322, 27.771550896960907, 27.741677428345877, 27.715419032631466, 27.692159633488703, 27.670358955415278, 27.650224125982, 27.63345727015528, 27.619170090084925, 27.607579495741867, 27.598004144532464, 27.592088942326274, 27.589661889688482, 27.588170136875572, 27.58666425195027, 27.586373978270753, 27.58610738930688, 27.58594282150631, 27.585864485058632, 27.585788780246023, 27.585645265526022, 27.58544973070905, 27.585277880607713, 27.584994613071117, 27.58468681544373, 27.584407244988604]}, "16": {"0": [1088.761462802637, 1088.7653448290268, 1088.7673561369434, 1088.7715156678198, 1088.7848235732758, 1088.8066138097035, 1089.3581497591854, 1092.1610647530888, 1097.2368183845497, 1119.450956421132, 1184.1823989467584, 1287.2186888326946, 1432.2582642565135, 1623.5583086761496, 1865.046544401078, 2156.3211753983583, 2482.653291254511, 2818.7388465394506, 3121.7577833344176, 3376.1304322371893, 3578.8197965403415, 3721.9161572102607, 3828.5413799144126, 3879.9373604791926, 3889.5854547665976, 3862.535448013715, 3786.011863251522, 3717.5436220531483, 3682.3891581805165, 3644.0464688438965, 3622.445442058768, 3619.8092892548693, 3617.222580640449, 3615.491379627551, 3614.6237605401166, 3613.7547957320267, 3612.0128289538743, 3609.389785881721, 3606.7546313236576, 3587.3512406909194, 3543.6615073876746, 3491.486463717842, 3353.286191499687, 3096.3403983775174, 2778.429190612775, 2429.4741090759817, 2075.5611779477586, 1746.6967722477893, 1463.9823756048165, 1225.3444541003958, 1027.1536024847433, 863.3978516427499, 727.7683803681641, 615.6696129057763, 522.7501142315948, 445.8423698392942, 381.8299447081032, 328.7295515011556, 284.2969277642261, 247.10667488251627, 226.93276358608367, 219.32780967942549, 212.0527379041512, 208.32173500331248, 207.89985906827619, 207.4791929883486, 207.1994210767906, 207.05973676352966, 206.92018687861412, 206.6414903938194, 206.22445387921792, 205.8086272197251, 202.2239037767668, 195.6820258494656, 189.42695536234703, 175.15393038086916, 155.22095595896732, 138.3290542475275, 123.94983287885746, 111.66291409574036, 101.11352786531292, 92.05969964736836, 84.22211794977645, 77.42342962842993, 71.50116315590641, 66.3320525606329, 61.787996688638636, 57.780063785371084, 54.24048689138297, 51.092144292741935, 48.29671842015325, 45.7922945935516, 43.55661148700262, 42.27486575315419, 41.77904393756453, 41.294815320136124, 41.04403489155114, 41.015490015851796, 40.98699184369363, 40.96801900866663, 40.95854037507665, 40.94906693076903, 40.93013561000087, 40.90177754846623, 40.873466190472804, 40.630043978358174, 40.17718523210493, 39.739502188984396, 38.71743190812868, 37.21322389473449, 35.87341608655268, 34.667253588247235, 33.582221079720576, 32.619407991522316, 31.749512335085875, 30.98327874919223, 30.308839927655747, 29.71755743325729, 29.199823102877502, 28.766692411980266, 28.41404518320497, 28.116811208329445, 27.888979625216017, 27.740927208708026, 27.64036533993848, 27.596633985307534]}, "17": {"0": [1106.3326273759046, 1106.3306980477873, 1106.3297780172334, 1106.330965848816, 1106.3403173279155, 1106.358752485086, 1106.590306586498, 1107.602180431313, 1109.326186716368, 1113.0747509488776, 1120.1702779714901, 1129.910959641984, 1142.3007667048919, 1157.3385404300361, 1175.0794306770674, 1195.5766321437573, 1218.7378491264851, 1244.8829368186018, 1273.7234221564122, 1305.7675617906839, 1340.8371163997206, 1379.347136417715, 1420.8634723834055, 1466.3344894357829, 1514.972013226374, 1567.2790484390932, 1622.7012782190911, 1667.7211815366043, 1700.4603778343267, 1734.1471778161192, 1752.8996549032386, 1756.6393983025534, 1760.38678234982, 1762.8892831857488, 1764.1418070450388, 1765.3951798652113, 1767.904472388209, 1771.6747783793312, 1775.522146984854, 1795.7586866606891, 1832.2784696473277, 1869.8150013329728, 1926.5264670193749, 2003.3573424174244, 2084.8383606776288, 2172.3521326799164, 2262.4569255338088, 2354.1184965272005, 2449.050111408654, 2544.6653856908674, 2640.8948962443374, 2739.250998335118, 2838.080896125416, 2932.239885410917, 3022.7927505565312, 3112.054620946572, 3196.4329869443964, 3277.6913480692224, 3354.6188733037166, 3429.2889231240433, 3484.1111481496564, 3517.88886169349, 3549.944987007283, 3566.0194865321487, 3569.249462067009, 3572.5205261240235, 3574.7240624521182, 3575.8217892233065, 3576.7959046304804, 3578.7259822994615, 3581.5757159395216, 3584.3709901434863, 3600.3535991154326, 3629.960496396434, 3660.130456081655, 3699.9174789583235, 3749.6628564566545, 3797.113562767226, 3840.9076142619115, 3875.325129709575, 3908.000203056596, 3939.0020712915216, 3962.1394438039865, 3984.645712852684, 4000.566299807079, 4020.1614918042806, 4027.4637588059027, 4037.1795870266105, 4046.5471116921244, 4049.1534513591682, 4057.091191617456, 4050.366397150896, 4046.0786046126805, 4039.87483870369, 4034.0508697703876, 4026.565496723773, 4021.826636057031, 4019.649651165753, 4019.152413216256, 4018.813634890582, 4018.6420598199425, 4018.469027477436, 4018.1185909768155, 4017.6093168613647, 4017.62007434733, 4011.5401878481016, 4000.4551009581614, 3989.6459052258065, 3975.9296362977825, 3953.0966567421215, 3927.9897780447154, 3900.1355575363236, 3865.0498081980045, 3825.1425055825193, 3784.317444701391, 3742.4839883913946, 3689.4223650875306, 3638.9245135040187, 3581.213970150342, 3519.045517318413, 3454.33122679524, 3379.6720600564217, 3305.176176097556, 3227.4780296143826, 3145.179625753703, 3056.2102031443756, 2984.558578367981, 2933.83654660376, 2888.268785305393, 2859.160374256112, 2853.3870829225193, 2847.61240735586, 2843.761854626382, 2841.8363475561337, 2839.9106866822094, 2836.05890352334, 2830.2800752574794, 2823.8319016293776, 2789.8843334705834, 2736.3185057074884, 2682.5844763143264, 2607.6912376967452, 2508.5049976038663, 2404.6667112440164, 2300.937473865396, 2199.1153545135116, 2100.789318689231, 2004.4691024234237, 1912.3377282860872, 1823.1740411366206, 1737.332557250606, 1655.4922380177004, 1576.9194782060918, 1502.4151363085837, 1431.503283416796, 1364.0362331003248, 1300.198461120883, 1239.007222419846, 1181.3612016730162, 1139.2413954207584, 1111.1015330171704, 1083.7650909068157, 1068.880560994039, 1065.960468866658, 1063.0501117128986, 1061.1152819290705, 1060.1494895327605, 1059.184778800186, 1057.2586023262436, 1054.3774500933484, 1051.5060328340746, 1037.166696187373, 1011.9387649713085, 987.3414517789971, 952.6304339846945, 909.2286671026873, 867.9876378666722, 828.559490444095, 791.235469646447, 755.9284816498291, 722.307878749841, 690.278710190862, 659.9526402780151, 631.234687902543, 603.8147613878249, 577.8008918800102, 552.9998077979187, 529.3117715120031, 506.9281031407166, 485.67389110592984, 465.42488075833245, 446.18437696974206, 432.0635376830265, 422.70839903881716, 413.63085855083324, 408.65363832013907, 407.67631121545924, 406.70211747509296, 406.0502410814642, 405.72372875553594, 405.3974804273917, 404.7457757644554, 403.77019875343035, 402.79699772246084, 397.9438656560205, 389.4171239676983, 381.13647765876647, 369.495979960534, 354.8519894200938, 340.93346990158653, 327.6702736480021, 314.9617717319077, 302.83681086392033, 291.36217118323367, 280.45562640875426, 270.0184373508274, 259.9893855111987, 250.48425631787208, 241.4338239413731, 232.81368080748328, 224.58778498552016, 216.6437779225642, 209.10909702388452, 201.93823873415278, 195.07969315826583, 190.06049354024793, 186.69884125239633, 183.41858638651675, 181.63416441590542, 181.28373069510883, 180.93433265144287, 180.70197599851596, 180.5859702849075, 180.4700796465358, 180.23864359550277, 179.89235258322864, 179.54709724808515, 177.81181028377387, 174.7346024008984, 171.7419950301366, 167.51423043964527, 162.1797669531678, 157.04486302099355, 152.1466308172327, 147.48047318753333, 143.01098958668373, 138.72315635940606, 134.60673459540507, 130.67478274540028, 126.90730700605263, 123.29440871086241, 119.83646810054783, 116.52529291714875, 113.32840406903773, 110.27366498533371, 107.34366923175409, 104.52602753102042, 101.82818155026845, 99.839438994014, 98.50746870519848, 97.1927185690299, 96.47531658586804, 96.3347455848367, 96.19451965721076, 96.10122741290763, 96.05463880299028, 96.00808853456242, 95.91510302217523, 95.7759123147656, 95.63706668076146, 94.94178036140725, 93.71118406645381, 92.50772714358533, 90.79072039040268, 88.6172678477577, 86.53584757498443, 84.53653423847143, 82.596365200362, 80.73870039973971, 78.95081573379895, 77.22799221339508, 75.567019484961, 73.96834824180252, 72.42235348941861, 70.93311900758339, 69.49449140878843, 68.10600655979827, 66.76846787653967, 65.47711458209031, 64.22934753378678, 63.020386783533596, 62.12519385096401, 61.524138198387895, 60.935193567479615, 60.613553274707, 60.55024911229812, 60.487091488679205, 60.44506781670549, 60.42408040385027, 60.40310927308283, 60.36121585781131, 60.29832629802262, 60.235424395756674, 59.919762277763645, 59.35820983841242, 58.80592944649324, 58.01685873436662, 57.013214166452684, 56.04489628774452, 55.10908047600559, 54.2006504846227, 53.31997966442337, 52.46354515688151, 51.64089218688725, 50.84348145632715, 50.064295202862446, 49.312424528619815, 48.58499854552756, 47.878065295012796, 47.19410063669589, 46.52224236269177, 45.87986079785772, 45.25086085562519, 44.64594887966544, 44.19222672071524, 43.88751780250721, 43.58719777258663, 43.42173290929139, 43.38913880326538, 43.35661705664788, 43.33497609190765, 43.324167669438935, 43.31336728690451, 43.29179064163853, 43.25948597324664, 43.2272536642633, 43.06474100391092, 42.7779420795521, 42.49753908554986, 42.08930648223605, 41.57405145077195, 41.071129130129854, 40.58417557580664, 40.11325198680602, 39.65212886402745, 39.21056011797362, 38.77745258039426, 38.35779875771303, 37.949609318207195, 37.55143402516311, 37.16936944595699, 36.796857144433424, 36.43123131603843, 36.078784077028395, 35.73661318948256, 35.40428249585281, 35.081215794945024, 34.83999647728929, 34.68111079457286, 34.521777097717404, 34.43423661713109, 34.41698057271076, 34.39975588382163, 34.38829017763509, 34.38256255046369, 34.37683840724021, 34.36540057263695, 34.348269950341404, 34.33117068357705, 34.24537411439414, 34.092800311445664, 33.943524645968395, 33.7292176647764, 33.45501926735995, 33.18955950932371, 32.931748771351984, 32.67901846042734, 32.43571284581227, 32.19974601659096, 31.971456067011793, 31.747459315353435, 31.532821921902666, 31.326619292580787, 31.124840635317735, 30.92956120911509, 30.740319951877517, 30.56089788968794, 30.385377621409386, 30.21856984197438, 30.054990801209875, 29.935453435578857, 29.855345513327613, 29.77671910337999, 29.73358275776682, 29.725074876098287, 29.716580852757417, 29.71092586960108, 29.708100687744196, 29.705277045701493, 29.69963438105864, 29.69118193270073, 29.682743342670488, 29.64035632133257, 29.565384211943314, 29.49194494616675, 29.386804973767227, 29.25600631576608, 29.131700755028763, 29.01241106326227, 28.898729475290622, 28.792538755599505, 28.68749728856445, 28.587142986756316, 28.49483223193265, 28.40675601568535, 28.324886625592722, 28.24751212686634, 28.172013556069672, 28.10407449570101, 28.040501287312384, 27.983183480798292, 27.928839204400656, 27.878942414373036, 27.842587283727212, 27.817658209524318, 27.79678302271819, 27.784639744717463, 27.782281962648753, 27.779940410323217, 27.77823327721353, 27.77736774014582, 27.776508294254988, 27.774807676003924, 27.772302432453866, 27.76985200949565, 27.758324430295467, 27.741076655999144, 27.725698412134754, 27.704651076324904, 27.67854220738336, 27.65709477745939, 27.642386446244426, 27.630334550168904, 27.62349299197167, 27.62192724186711, 27.621581713326243, 27.62140051064657]}, "18": {"0": [1099.6542359534865, 1099.6515973479027, 1099.6499680398815, 1099.6548271110796, 1099.6699181268027, 1099.6934541625594, 1099.894241903539, 1100.6418928408136, 1101.8908041195511, 1104.3480990852781, 1108.6964328708875, 1114.4476084900525, 1121.6417504772808, 1130.2660142860102, 1140.3724241288096, 1151.9779027298732, 1165.139963670042, 1179.7710393352131, 1195.8207962200352, 1213.4469691054232, 1232.6975228705294, 1253.4285387863272, 1275.8730922069676, 1300.009531196616, 1325.948712981942, 1353.5696045776117, 1382.89949587956, 1407.5217661188854, 1426.7188562556553, 1446.8038547106469, 1458.4030162746621, 1461.0952618793185, 1463.7976245021048, 1465.6048201495894, 1466.5101041430196, 1467.4165122495756, 1469.232700802064, 1471.9654144792376, 1474.7082451745403, 1486.7632395230644, 1508.7887526851118, 1531.5437552706178, 1562.9010085368718, 1603.6559251979725, 1646.6323882774532, 1692.0559723033768, 1740.1140943146238, 1788.7067685005995, 1840.3189562664127, 1893.684094324376, 1949.0414948321707, 2007.017552199334, 2068.679437264444, 2131.6263341017575, 2195.9897863589176, 2263.3795966036096, 2330.0900288384614, 2397.751720242124, 2468.086528523031, 2538.0281926756757, 2593.7231660456637, 2634.574712043823, 2676.337621649253, 2700.1306652643257, 2705.6181882478645, 2711.1133824759177, 2714.781107097128, 2716.6162479484847, 2718.452241160344, 2722.126784665564, 2727.644992627159, 2733.2270978997108, 2757.0775933934297, 2795.5350514948764, 2838.7312803412206, 2895.7917834764717, 2963.3244740982987, 3029.2463604400455, 3087.84341842648, 3152.1494806710693, 3211.354061199811, 3266.9213380379547, 3324.8182668681848, 3378.019728935282, 3429.7625409235147, 3476.5274537592504, 3518.103839811732, 3560.678669269567, 3600.06240330306, 3640.4428499276514, 3678.367868233507, 3712.8614844348713, 3746.1917189281517, 3772.8992563707056, 3787.6396461938652, 3804.0022061849627, 3813.289568310262, 3815.189947589366, 3817.0786319471194, 3818.3312576737594, 3818.9556213835194, 3819.578685657575, 3820.820915898567, 3822.6745154922623, 3824.5164201646057, 3832.3964292103888, 3846.158605020369, 3860.1572030216753, 3877.8176836117427, 3893.999269068119, 3910.0106418204855, 3925.6636479818, 3934.3835838575983, 3951.753999067708, 3962.376921615249, 3967.9407525545535, 3975.847959071408, 3982.559306740971, 3986.452695716217, 3984.9157951927264, 3991.1070908748684, 3990.7024455644214, 3988.4135128006737, 3983.498625267964, 3976.3466931761, 3967.100420148154, 3948.59030664821, 3946.3445495847586, 3940.3972784678817, 3934.690320116815, 3933.4008413923684, 3932.1195183349328, 3931.2698338894265, 3930.846350944509, 3930.423774184815, 3929.5813392210976, 3928.3244831646944, 3927.0757827753046, 3922.9816404807802, 3917.220763754844, 3908.680510719486, 3897.974261455118, 3874.611533524966, 3849.255042656175, 3826.0732043602356, 3803.8329154315275, 3776.288318555357, 3745.1356495418904, 3716.447144292095, 3684.066844555648, 3643.7778218669964, 3607.425867821675, 3567.367586624166, 3525.9317002504945, 3480.793481644768, 3435.151097229171, 3385.8962955166894, 3328.2325439241577, 3275.437711022796, 3231.620239361236, 3197.9118099084717, 3164.6386133441406, 3144.64194043951, 3139.9428429999566, 3135.233046313704, 3132.087237830259, 3130.5125503807553, 3128.9366741260615, 3125.7813552011075, 3121.039460774763, 3116.2868671017213, 3095.4783348911337, 3056.7627606776277, 3017.0148561650135, 2963.800982420679, 2896.2139913240785, 2824.415748185, 2752.418716942263, 2677.9524081899335, 2604.622433663448, 2532.3215957790794, 2456.887675900969, 2382.775178362785, 2307.521326421474, 2232.8572369224044, 2160.5507823399807, 2088.1765468835024, 2016.4629168367853, 1948.4351187711782, 1882.412421507942, 1817.3497889164644, 1753.227469942168, 1704.2371725591595, 1668.6970062018663, 1633.22187934769, 1613.5392785010517, 1609.0531900721437, 1604.5807178715997, 1601.6066343092177, 1600.1218618994208, 1598.6386024038875, 1595.676622155607, 1591.2449986401575, 1586.826991353073, 1567.7578163889552, 1534.5527371560809, 1502.1830907000112, 1460.0158638870976, 1408.0573958872576, 1358.5749075146607, 1311.2141860699885, 1265.0100716128381, 1220.6441975252076, 1178.207272022298, 1137.3131597476122, 1097.759425672654, 1059.7217328853365, 1022.9434807115265, 987.805412769884, 953.747328792198, 921.0736684776346, 889.6850682827641, 859.5282353354288, 830.2667043532228, 802.1391326119895, 780.5949778659301, 764.933021144633, 749.6366391154156, 741.1506073909765, 739.2014655766359, 737.2575296871094, 735.9644646078771, 735.3187997223965, 734.6737132730066, 733.3852756824975, 731.4569575674125, 729.5338453771413, 721.2224286319715, 706.7778809140515, 692.7180431916579, 674.3786194852345, 652.201867994174, 630.921671592958, 610.4411998147303, 590.5949570153834, 571.5593582265465, 553.2537634280641, 535.4356015800817, 518.3783258394194, 502.00764132920074, 486.2582571138898, 471.02839425381427, 456.3595229603624, 442.25983390583497, 428.6238900765449, 415.52138377377446, 402.87247807374683, 390.6407904687589, 381.225309278804, 374.37375589322085, 367.6656665873076, 363.93911094796357, 363.0896606090477, 362.2425883786004, 361.6791947296735, 361.3978942566214, 361.11685801784336, 360.55557824311086, 359.7156403380687, 358.8780805414951, 355.2606053304704, 348.96729689941424, 342.8151428360521, 334.7768549414328, 325.01985665543447, 315.5854977058638, 306.4794314570379, 297.717064867026, 289.28799673183426, 281.1652580747057, 273.3173494200759, 265.74392645388446, 258.37352912080775, 251.2939463415837, 244.47044114546077, 237.8946157564566, 231.55438831948516, 225.42195315519146, 219.4704844855853, 213.67881776887802, 208.13274927929675, 203.8461120786188, 200.73070186202636, 197.67861294330496, 195.979800280162, 195.59205611146413, 195.20528231380337, 194.9479722103835, 194.81947888717966, 194.69109338297991, 194.43464583159303, 194.05078314704338, 193.66789083353086, 192.0139836932951, 189.13265082123408, 186.30256300373622, 182.58831454372216, 178.08166697140933, 173.7079441591094, 169.50736851854813, 165.45127310157704, 161.5231883497236, 157.7047466104242, 154.01177148540233, 150.4419708249191, 147.0049126992142, 143.66778016187953, 140.4282847701586, 137.28249594901766, 134.234236463548, 131.3020148604985, 128.468439910048, 125.71518313952501, 123.04291258793285, 120.97503306320053, 119.46429773827397, 117.98168699841702, 117.15722497718009, 116.96913506051432, 116.781549254056, 116.65677211097682, 116.59446755780512, 116.53221901687866, 116.40788997176168, 116.22181649592574, 116.03624713029723, 115.22891577104488, 113.8149511403471, 112.42629689253634, 110.61501427446542, 108.40740742608614, 106.26308130765219, 104.188512152232, 102.17793000141603, 100.22449133850695, 98.32057886227663, 96.4701033732115, 94.68480011809872, 92.94808180172764, 91.2630636731543, 89.61960588164995, 88.02590716674938, 86.48437930753163, 84.9884770977236, 83.53129192903019, 82.106813889884, 80.7313147306686, 79.65641971403137, 78.87028124807057, 78.09789831307992, 77.666675699714, 77.56812056000607, 77.46976275783521, 77.40430052168635, 77.3716022932014, 77.33892599110946, 77.27363916610464, 77.17587337654501, 77.07830492452236, 76.65729100827947, 75.92223024229864, 75.19746608810097, 74.24614032165819, 73.0835821604373, 71.94978114756925, 70.8461645419389, 69.77051824802625, 68.72495998255684, 67.70337389032201, 66.70544210366916, 65.73949378603032, 64.79952337429715, 63.88221260727779, 62.9832671601514, 62.109059228928004, 61.257840748800156, 60.43261690482301, 59.6261343687485, 58.83877133495044, 58.07105276587412, 57.46672498294629, 57.022479121211944, 56.58621183110889, 56.3432918624309, 56.28783517621599, 56.23251290956651, 56.19570607600322, 56.17732506248246, 56.15895898446896, 56.122271634963816, 56.0673526270106, 56.012568038622796, 55.77525679759503, 55.35776011741783, 54.94653359475816, 54.406346183921464, 53.744998469114705, 53.09502079655913, 52.460492440456605, 51.84252027897072, 51.23928365745275, 50.6504072972492, 50.0723665783485, 49.50851453431429, 48.961764234226344, 48.42746812174197, 47.9014923358224, 47.38821143414143, 46.885548244435114, 46.39132158679508, 45.90873899086828, 45.44217935548765, 44.98433063747486, 44.62681300058982, 44.36037697102094, 44.09836044936741, 43.95230127476261, 43.91894010346105, 43.885670903252674, 43.86352609546177, 43.85246093182707, 43.84140059503287, 43.81929440196602, 43.78617131366951, 43.75309166693756, 43.60963057316633, 43.35863697393913, 43.112072914895, 42.783100879203324, 42.38166799941409, 41.99157703606612, 41.605706872066264, 41.22853666211692, 40.86080648654129, 40.50087065574781, 40.14949504343942, 39.80757253392217, 39.46581751693219, 39.13644526828026, 38.812607992650115, 38.497799065423386, 38.19001160573778, 37.8870566309959, 37.590424186933994, 37.30108468276508, 37.01828135037647, 36.79814487042789, 36.63508708863042, 36.4731764179689, 36.383002099533805, 36.36243138868988, 36.3419163173492, 36.32827051395723, 36.32145688551177, 36.31464943923335, 36.30105309317759, 36.280704940346645, 36.26041242701897, 36.17274471003113, 36.02013695231673, 35.870568730738455, 35.66881534152216, 35.41914970845312, 35.177835189441254, 34.944647946364164, 34.70902454615569, 34.48224030883604, 34.25934287380703, 34.04333816702711, 33.83172174072186, 33.62345647541378, 33.419430421242154, 33.21990640626156, 33.02505388996638, 32.83589714671439, 32.64866393022783, 32.467766804538705, 32.294564939156686, 32.12109396453646, 31.984044447572963, 31.882591530356176, 31.785737621693233, 31.733057820148737, 31.720987940857203, 31.708488242716328, 31.7001687471022, 31.696013090239088, 31.69186016067193, 31.683562483425508, 31.67113642227557, 31.65873490678929, 31.603243638033526, 31.50689931720965, 31.415523349938795, 31.292480254838065, 31.140561974880562, 30.995221257963145, 30.85327671920997, 30.713767198977628, 30.577740372187627, 30.447728517787727, 30.31530153675395, 30.190349481150324, 30.068133011325354, 29.952048355259883, 29.84127822118299, 29.72900729587069, 29.619364825520773, 29.512740526903176, 29.40906601729958, 29.312333830778073, 29.216669193449576, 29.144193149683268, 29.09168958676296, 29.03693006752849, 29.006326443290064, 28.999383836557783, 28.992474589919468, 28.987886958879486, 28.98559870337516, 28.98331415454794, 28.97875617692483, 28.97194701056848, 28.96517120430612, 28.936603805334194, 28.887462077885036, 28.842080877290982, 28.779148549481544, 28.702162400648408, 28.62727213306891, 28.55539536478482, 28.483637402648913, 28.414656798990773, 28.351522887658074, 28.294144476576225, 28.23191258860667, 28.177163836410315, 28.12890621288883, 28.077553941858138, 28.030579543859748, 27.986822675886476, 27.94616468965153, 27.905916390871617, 27.866213099387437, 27.833001750816738, 27.80606072849709, 27.785668147223436, 27.766489826295494, 27.7573542338709, 27.7554062132193, 27.753513013159544, 27.75228133567073, 27.751674633691625, 27.75107402288939, 27.749891074815544, 27.748162336531298, 27.7464884188389, 27.73984177899729, 27.725737836157588, 27.710981929205456, 27.694869148449467, 27.675422921821703, 27.658035608004646, 27.643156692975467, 27.632572655559724, 27.623031110825316, 27.616017604386258, 27.6120440552859, 27.61066587015469]}, "19": {"0": [1104.5309634024882, 1104.5282736697827, 1104.5265932346397, 1104.5313046360136, 1104.5465262173425, 1104.570192818704, 1105.0660898884898, 1107.48543153759, 1111.8436853054434, 1130.0071676358164, 1182.0429772960447, 1263.6831499617583, 1377.2114340850408, 1525.8958452217814, 1713.9723392749765, 1942.6829113582978, 2216.647676975721, 2521.3915578172887, 2837.216143870203, 3132.668702442902, 3390.453735817486, 3599.4494280449767, 3761.3218311737173, 3886.6706511676193, 3973.7021743402897, 4022.749530393252, 4037.5099528227283, 4028.108230556971, 4018.9860148889834, 4013.090637711375, 4007.0820506596956, 4005.855996761815, 4004.8871088425662, 4004.2894953841223, 4003.989385700501, 4003.6884073806114, 4003.083844832032, 4002.1704862371603, 4001.2493099158846, 3993.5551161922185, 3977.759044845053, 3959.2954551559615, 3908.2229431722208, 3790.6505862388285, 3637.2837529933895, 3439.6221496228227, 3193.9612964470175, 2901.053527580822, 2573.9700770247337, 2239.897619371934, 1923.7341368218824, 1644.6525288576229, 1404.289808485417, 1200.821885992717, 1027.7133381111828, 881.4410840237721, 757.9431380566785, 653.5535286459681, 565.3276447954055, 490.45007564600456, 449.08638853964277, 432.91603315686774, 417.48876401425036, 409.56075328471974, 408.5871623118027, 407.61594731894127, 406.96979064595354, 406.64710830613535, 406.3246899641012, 405.68064527338527, 404.7165582206906, 403.75484714805157, 396.10538206255546, 382.1870240311164, 368.84607744577096, 339.2888992551124, 298.24055413943023, 263.2051818609399, 233.2335422069639, 207.44348674240376, 185.3600400789409, 166.2484338489155, 149.78449799641328, 135.49378709914473, 123.10968251423026, 112.30741087585773, 102.8653362983037, 94.59655254041802, 87.34781181911988, 80.95673123595577, 75.30745511369439, 70.29228305942551, 65.83311103795346, 63.26487913706705, 62.237248491978285, 61.24749782999194, 60.73016988557733, 60.66601097799106, 60.60210389157794, 60.559684951510086, 60.53849436889021, 60.51731637787973, 60.4749981706869, 60.411615296967994, 60.34834574773351, 59.84353511886516, 58.91594782804382, 58.01938678969538, 55.97756522729854, 53.017282859808404, 50.35080685264379, 47.94939669674018, 45.77014496137124, 43.79350198369448, 41.99751439947529, 40.37315711766476, 38.89356442716009, 37.5465276981196, 36.32996770120542, 35.22437405834552, 34.217195693892165, 33.298895749935056, 32.471509105047204, 31.72490503664132, 31.045540150017953, 30.441466915803797, 30.0927590618356, 29.952580737488148, 29.81853595989878, 29.749529577163848, 29.74092231145052, 29.732332143018244, 29.72661486255286, 29.723759071867025, 29.720905180879075, 29.715203097996845, 29.706664221407724, 29.698142442099652, 29.63077174641593, 29.50951992040078, 29.393390960499374, 29.13096568621898, 28.760311948747734, 28.44439493986999, 28.183284980474355, 27.972511948723383, 27.81057637623763, 27.708942636909352, 27.65000307114597, 27.619614003912115]}, "20": {"0": [1127.0264799604884, 1127.024976318119, 1127.0244841828014, 1127.0265344333245, 1127.0371961120027, 1127.0569613541534, 1127.2418351853507, 1127.971700484823, 1129.211787150968, 1131.5883412882465, 1135.7094922519243, 1141.167910508024, 1147.9972450321725, 1156.216011272857, 1165.8070268325812, 1176.773445996638, 1189.137089188402, 1202.8749939204388, 1218.061929450862, 1234.6926340192344, 1253.002525183131, 1272.7196892185812, 1293.848250742342, 1316.4609792548629, 1340.8776719225477, 1367.0453589409626, 1394.7448024816558, 1418.3078093763095, 1436.7767521712503, 1455.9409210447516, 1467.1130720007568, 1469.7811857120419, 1472.4617315688465, 1474.2556688875604, 1475.1547095711703, 1476.055131604283, 1477.8601197190137, 1480.5779620123772, 1483.3082364512593, 1495.0200257291035, 1516.225425295689, 1538.1521872034775, 1568.1538929276562, 1607.5875901129934, 1649.189653565693, 1692.9986906187708, 1738.7906351895258, 1786.6238429007756, 1837.056654842982, 1890.5520683343143, 1945.7063368981871, 2002.9086635885599, 2063.125703757428, 2126.659184403473, 2191.269428489073, 2257.814824482476, 2327.651263413911, 2398.0566857399876, 2474.0089496168384, 2547.767961253412, 2610.175114581317, 2657.86556523291, 2705.1206808139686, 2732.508700956799, 2738.872338182254, 2745.2402787972155, 2749.487963312469, 2751.61252280168, 2753.7375604452795, 2757.9890701956474, 2764.3699209791184, 2770.755075152094, 2797.8697782766894, 2846.9703539092297, 2893.068386592474, 2951.6483759703583, 3024.1071594643936, 3100.3764643541112, 3172.185595328699, 3241.962600116698, 3312.0461934431282, 3376.2754471742937, 3446.3746874082763, 3507.5841130174617, 3561.8662753091176, 3616.565930425626, 3670.0829960043, 3720.716057790156, 3775.388893118868, 3819.3566104568945, 3860.080500877399, 3900.2760078551105, 3938.5783938662603, 3967.703582907746, 3989.5131490714903, 4010.4693129887155, 4021.945592048852, 4024.610397499181, 4027.2589797760406, 4029.0156884197977, 4029.8913388794313, 4030.765186764234, 4032.5856502659462, 4035.254243538964, 4037.830178443402, 4048.5807915210835, 4068.140525780291, 4088.4561801183013, 4102.969665749538, 4122.435782550511, 4150.562468205834, 4175.0618674483385, 4196.11360949727, 4215.7329733420875, 4228.567243309849, 4245.724174349057, 4254.904880569298, 4264.548631527612, 4274.505122387994, 4284.1593677531555, 4290.099115021866, 4292.186323092913, 4294.542638548361, 4295.245676977824, 4291.114771095966, 4289.320830462303, 4286.595276456248, 4282.715636737396, 4276.977203769309, 4274.370856878037, 4273.68010252399, 4272.960370842732, 4272.464451206774, 4272.211661834262, 4271.955652758724, 4271.433975498579, 4270.627311835684, 4269.791670845576, 4268.8269285421875, 4265.036660934644, 4256.918381324569, 4248.233209159746, 4237.132494747388, 4222.890105833861, 4209.073365790749, 4189.897304329412, 4172.467900992156, 4154.661292612397, 4135.540816275823, 4111.229904296195, 4079.2238902334648, 4049.8826702713072, 4021.504290647723, 3985.315756995618, 3949.9257151333913, 3918.1114934624757, 3879.0060803734696, 3833.9978387927963, 3788.8281691120815, 3751.984218871432, 3725.7599942025176, 3697.3225537409458, 3677.432618378763, 3672.827745948386, 3668.2561799432324, 3665.226972842698, 3663.7179203633023, 3662.2125685978217, 3659.212967208597, 3655.0391131528486, 3651.3010391160306, 3635.851434547791, 3605.672146259134, 3572.945926980164, 3527.710269888103, 3468.85098873958, 3403.9640703572686, 3336.458951170418, 3266.0708014633915, 3193.4873339271157, 3123.761803814976, 3043.962038597222, 2970.4869364887036, 2896.437978111126, 2813.9367257636186, 2726.0119089031155, 2643.162992107535, 2561.2323613492986, 2479.559329591921, 2397.7652170650545, 2316.8775494533943, 2240.2301206224406, 2180.089373580803, 2134.5832674709345, 2091.4675509582503, 2066.17351157654, 2060.072032655718, 2053.9920894149973, 2049.950758187905, 2047.933681854378, 2045.918998374194, 2041.8968099738595, 2035.8814737734426, 2029.8876732531266, 2004.7188568663819, 1961.2621059114842, 1919.011507773494, 1864.952227188243, 1801.0511212085319, 1738.715107638543, 1678.398072027381, 1620.1164661835683, 1563.978717582468, 1509.548285982651, 1457.7298012103763, 1407.502921946424, 1359.8032489986006, 1313.8510333229342, 1269.2920927187868, 1226.4421467186328, 1185.181978008296, 1145.4888780699525, 1107.0016362126228, 1070.1344358942201, 1034.5715241927624, 1006.9354074155277, 986.4223563307806, 966.5204775155128, 955.4401243858624, 952.8471726579273, 950.2622185571333, 948.5433589494596, 947.6852620834795, 946.8280538427375, 945.1163032369661, 942.5553420175935, 940.0023784253615, 929.2627726719473, 910.6491800168078, 892.4875841308653, 869.0723728831535, 840.5963567897106, 813.4143270209968, 787.2621956936838, 762.0691978778957, 737.5417405005387, 714.137984616663, 691.5552116767406, 669.7425802193759, 648.700097646331, 628.4419583017161, 608.6685160958218, 589.8069200236755, 571.6262289979775, 554.0995674040294, 537.202723206763, 520.8355413521836, 504.99326917719077, 492.7041517896332, 483.66347318841855, 474.8240044516384, 469.9024947424853, 468.7509488675234, 467.6030010599984, 466.8397014480025, 466.4586513199103, 466.0780009770889, 465.31789964725925, 464.1807460420451, 463.0471905042678, 458.2766129490506, 449.94459514044684, 441.81312276293335, 431.3509597470488, 418.757182501965, 406.6321863690829, 394.86570256321585, 383.4427171874036, 372.482053422706, 361.9096055056439, 351.66928611502726, 341.7106293240598, 332.0663244636467, 322.8349453155231, 313.94214145195696, 305.3379638004697, 296.9533493081855, 288.927706381648, 281.1478022938988, 273.6332120892535, 266.37253133403715, 260.6751442181804, 256.49281088267446, 252.4008711274612, 250.1225865380206, 249.5895047068628, 249.058087096519, 248.7047332567422, 248.5283337069893, 248.3521190706602, 248.0002445382735, 247.47381959037185, 246.9490588632841, 244.74241498609632, 240.886951752444, 237.11015274019033, 232.25074595572727, 226.35303456176192, 220.60868294840984, 215.06188564016057, 209.72297588048357, 204.55632696267384, 199.5696200628088, 194.71599788503292, 190.04447938983574, 185.5048868607139, 181.10085726928764, 176.83682376449892, 172.70596317847534, 168.71100794270322, 164.85268763206258, 161.09623942169694, 157.4585341519169, 153.93848348067374, 151.19750722613213, 149.18205816795071, 147.20114832946751, 146.09152902811437, 145.83117642124043, 145.57135965883367, 145.39844617526657, 145.31207874089412, 145.22577084479585, 145.05333366742178, 144.79512443841662, 144.53745105387864, 143.45111368905918, 141.5577462100015, 139.69630843263909, 137.2897750214635, 134.38546876194337, 131.5786170783217, 128.84719791238754, 126.19590257944263, 123.63935303291987, 121.15517994941271, 118.74334170796405, 116.38930263094574, 114.09919085101879, 111.8918221618585, 109.74287381459506, 107.6525544439805, 105.62177451971354, 103.64920561855956, 101.73605611290726, 99.88277501921489, 98.06846406745044, 96.64470299823168, 95.59531616728566, 94.56601748092017, 93.9914556931266, 93.85685907136676, 93.72262166906711, 93.63332963390079, 93.58874348622763, 93.54419725182781, 93.45522452284833, 93.32206477892919, 93.18926425447026, 92.6249207232177, 91.64359471689204, 90.68050981565817, 89.43320136859984, 87.9206841234608, 86.44943436687234, 85.01379665708858, 83.6130598296184, 82.25887223522618, 80.93929591190687, 79.65315812730691, 78.39242098556987, 77.16594621673933, 75.9783502804376, 74.82155827129645, 73.69430728153988, 72.58515578952384, 71.51219404714601, 70.46966659964299, 69.45224610758169, 68.46127004550735, 67.67716675008509, 67.09832526671795, 66.52923011136863, 66.21037526914671, 66.13555385701869, 66.06088346608712, 66.01118710613078, 65.986364096352, 65.96155786670619, 65.91199574781334, 65.83777842047114, 65.76371211432539, 65.45141913416255, 64.9071202298445, 64.37126667987204, 63.668685958968034, 62.81544160316335, 61.98668137237748, 61.17706600797712, 60.386275043257115, 59.61355409614324, 58.860132724043, 58.125724756222944, 57.406547293889375, 56.69975288845538, 56.0104269674209, 55.34305611429673, 54.68793596146514, 54.04668717267603, 53.417608197842725, 52.80732200888849, 52.20958742522671, 51.62528637282832, 51.16562210197921, 50.8210832092766, 50.480750954842236, 50.2916946720328, 50.24721302811348, 50.202838706435564, 50.1733154487844, 50.15857170699903, 50.14383988990717, 50.11441202980391, 50.07035967485015, 50.02641464213779, 49.841321669337724, 49.51565929017103, 49.19426352500642, 48.777498703685914, 48.267081216505126, 47.76969528136549, 47.281995521457084, 46.80301107227245, 46.33401219949184, 45.875320750153776, 45.427340753617344, 44.989846252012825, 44.560751966332134, 44.13987860347661, 43.7286851035726, 43.3240791524731, 42.92931639694083, 42.54175629221608, 42.1619290476603, 41.792697392840694, 41.4295099655977, 41.143967857095745, 40.9314957551638, 40.72162588823904, 40.60378824509378, 40.57611690261618, 40.548493754721925, 40.530105097560956, 40.52091880141103, 40.51173786021481, 40.49339204268347, 40.46591347853926, 40.438483108978396, 40.32273986849681, 40.1206689515886, 39.921293155255896, 39.66112172925567, 39.33737215830861, 39.02604722006371, 38.72128227899498, 38.42109125236826, 38.128270335072806, 37.84213819755319, 37.561579493785494, 37.28717487255784, 37.018926555270056, 36.75153394128915, 36.493681354753754, 36.24009274088617, 35.992055764103654, 35.74954000793648, 35.51366109804599, 35.2815756004324, 35.05451977585279, 34.875759043940036, 34.74017489642679, 34.606504114749704, 34.532563596452476, 34.51522922636055, 34.49793608619277, 34.48643023159431, 34.480684175949115, 34.474942701406604, 34.4634734956296, 34.44630404523423, 34.429175824762986, 34.357026458245144, 34.23029705996429, 34.103928620375804, 33.94023048747335, 33.74085154998702, 33.545131994402325, 33.35381507874834, 33.16689759761508, 32.983493761020256, 32.80114035197191, 32.62555990478906, 32.45132881048913, 32.28395961927589, 32.118456235567336, 31.958835230313536, 31.801370198407156, 31.647632890585196, 31.49543170446639, 31.347464692017873, 31.204871954110132, 31.063302759697265, 30.95327452601157, 30.87042125084812, 30.78995678040778, 30.744987235409653, 30.734501240988518, 30.724062132262212, 30.717128774052906, 30.71366990923072, 30.710216253930195, 30.703324571894075, 30.693026120252227, 30.682774554305215, 30.638657206226643, 30.561108544731518, 30.484243333428793, 30.384715186644904, 30.263870450759065, 30.147556264327722, 30.032914176959817, 29.922886534571063, 29.81550953839078, 29.70996177816924, 29.607639066171345, 29.50864000257912, 29.413731659840362, 29.320355901431867, 29.230896331416492, 29.144216821925014, 29.05835631175071, 28.977898451312015, 28.89858388970535, 28.821397538897294, 28.74718515400543, 28.689721262758024, 28.64752918653279, 28.60486481975898, 28.582105183304563, 28.5767594735064, 28.571437499213015, 28.567902702742295, 28.5661392604244, 28.564378455384826, 28.560863977658567, 28.555569406038096, 28.550291874791245, 28.528109434767636, 28.489724000031842, 28.452291491089124, 28.403914790696522, 28.34603778887547, 28.28978837424204, 28.23742102267701, 28.186521075209896, 28.138022335816913, 28.090926680901667, 28.046696365021972, 28.005049824981995, 27.966264317092236, 27.929285876222146, 27.894684191143234, 27.861834395725452, 27.832644679098014, 27.807497238728388, 27.782565882417938, 27.758283806077934, 27.737328303547468, 27.722576108756567, 27.71193784763653, 27.702139360474376, 27.696975065079656, 27.695797877665825, 27.694636390726377, 27.693870788585834, 27.69349060426129, 27.693112164433906, 27.692360518270586, 27.691246132754248, 27.690147447712288, 27.685664420942324, 27.67887595427691, 27.67287110170772, 27.666232751873487, 27.66036597845861, 27.65657477690416, 27.655336435057556, 27.6550411658329, 27.654866823644223]}, "21": {"0": [1118.9578459819068, 1118.9575912746532, 1118.9583049250296, 1118.9626372986702, 1118.9763985413529, 1118.9988750027005, 1119.3448199796674, 1120.9225455228548, 1123.687016054949, 1131.509084838251, 1149.3447342657591, 1175.1779880953193, 1209.157997990019, 1251.9468728102777, 1303.484218752218, 1364.3199929098648, 1434.7866368554676, 1515.8219552384674, 1608.1664749898569, 1712.3353631666052, 1828.116964737717, 1959.389458140089, 2102.7075694100004, 2260.9380555743937, 2424.283386290402, 2601.6663241279152, 2784.558649049896, 2905.397425519551, 2972.4656312964544, 3040.3426615052535, 3074.279910502396, 3079.4773756457857, 3084.634389800557, 3088.049926465618, 3089.7509529667122, 3091.4474849135167, 3094.8270651442526, 3099.8627263331746, 3105.635855507085, 3143.5569532841832, 3210.6202857945414, 3273.77334157212, 3378.4379931498156, 3508.558248964451, 3639.1100963035533, 3745.92147335094, 3840.942947601083, 3923.248466939164, 3992.0014752523175, 4048.830932414914, 4099.774232392926, 4129.496380381116, 4164.024526914241, 4183.811117733126, 4187.565335205266, 4191.394839805534, 4173.893591266685, 4161.583996278996, 4123.3894544562845, 4089.1745763732106, 4062.497677990177, 4041.7267970740063, 4016.4127681308505, 3999.2560402087634, 3996.4525873598404, 3993.621704251807, 3991.7192098136106, 3990.763390884661, 3989.804524149143, 3988.1409688269114, 3985.780625778706, 3983.405741761363, 3967.9907473306225, 3939.800764134266, 3913.149166062481, 3862.371870611751, 3777.162020773961, 3672.4516924803597, 3554.1932554407194, 3416.686497256998, 3273.7814339418564, 3106.501103262133, 2930.8771393043894, 2745.0861414029396, 2558.054790435081, 2368.508666778656, 2186.706682001352, 2012.772982264797, 1848.7073627552504, 1700.2135201551807, 1561.7107336157526, 1435.0141470511942, 1320.1800437481813, 1245.972466553894, 1206.037974096219, 1167.7378716695682, 1147.5150564335297, 1144.359019249754, 1141.2110473709977, 1139.1168801768372, 1138.0711407972608, 1137.0262975626863, 1134.9392995285432, 1131.815523564845, 1128.6998129061662, 1108.943780782353, 1073.715796679209, 1039.8995088434535, 982.4223291165903, 905.961283986811, 836.1917053880251, 772.3616173510583, 713.8480726402024, 660.5561018866589, 611.4711436964343, 566.6136301812949, 525.5709797135811, 487.8601933200581, 453.2122315532474, 421.51483045888057, 392.58521644381636, 365.80358885420463, 341.2467858783251, 318.58430580031626, 297.8287389804035, 278.6802419887226, 266.2974826100725, 259.62394755342694, 253.16131878955085, 249.73815075286993, 249.20525858682103, 248.67403064158606, 248.32080324521513, 248.14446691716518, 247.968315502539, 247.6165674135583, 247.09033213076552, 246.56576106878657, 243.26923503247352, 237.31385283826316, 231.5731442111691, 221.74330709450157, 208.56478559707304, 196.41781250105055, 185.16425904434664, 174.76012303214657, 165.15061583170214, 156.24237206237962, 148.00004100815912, 140.33245259440667, 133.22709166197706, 126.63910829586369, 120.52725462552921, 114.81844126120627, 109.52739186566774, 104.56347573390423, 99.96431158384674, 95.65346162697901, 91.63949468621846, 89.00871283335546, 87.58256280955925, 86.19353506457315, 85.45414904794958, 85.33853630967272, 85.22315870054616, 85.14637092176748, 85.10801622056982, 85.06968764483331, 84.99310886974376, 84.87843664806793, 84.76399955554241, 84.04312242436791, 82.74353201744817, 81.47972691686664, 79.30458044673661, 76.33274432225133, 73.55196908103208, 70.9375027093706, 68.48486209630616, 66.17426811069095, 64.00832035500171, 61.956062940176594, 60.0274429353387, 58.20822835305696, 56.486214869529014, 54.858242026787046, 53.31673528850576, 51.867344464658544, 50.483707356167365, 49.18266133710996, 47.943297942203735, 46.767247692871884, 45.985175037017974, 45.55751623246274, 45.14002812499672, 44.91669298700691, 44.881713722296034, 44.8467897266263, 44.823537767869354, 44.81192099999773, 44.80031037313068, 44.777107542410306, 44.74234935386404, 44.707646434358914, 44.488639954527606, 44.09095899459378, 43.699829533580946, 43.02322028488273, 42.093786394246976, 41.21277039504828, 40.374859049649054, 39.57917866041596, 38.82078009491029, 38.099714040110904, 37.417466372037985, 36.763762522229065, 36.147310864247274, 35.55960499077139, 35.00127184578239, 34.46953577126589, 33.964232510422995, 33.48641243225814, 33.032272204889345, 32.59813606302155, 32.187330604674024, 31.914869211453333, 31.766467293262274, 31.62111266121212, 31.543557941818694, 31.53091399227112, 31.518517739975376, 31.510256084086656, 31.506126009834837, 31.501996438044717, 31.49373880184951, 31.481356116019406, 31.468977952344503, 31.392077222910416, 31.25428783978864, 31.118798439263472, 30.887378820309173, 30.57119595170349, 30.26987801262826, 29.991908805195294, 29.729038487601002, 29.485904841051575, 29.258644744083714, 29.046859185232535, 28.85372324942446, 28.67616962772985, 28.51350114111935, 28.36552445474536, 28.233710075368247, 28.109859428198206, 28.00220045790492, 27.910614218725364, 27.83015835164481, 27.767220420723095, 27.72940357170663, 27.710787814933777, 27.695359387008402, 27.687237972353582, 27.686007569050453, 27.6847928662217, 27.683991786821625, 27.683593863867316, 27.683197685410164, 27.68241056198731, 27.681242960581688, 27.68009105965043, 27.673144926230528, 27.662127616569457, 27.653167584294632, 27.646451006570857, 27.642297110035564, 27.640579093878404]}, "22": {"0": [1092.6754550793805, 1092.6743753849757, 1092.674281202008, 1092.6770493703832, 1092.6885929587233, 1092.7090061499964, 1093.3705638659676, 1096.701015128209, 1102.7711505054674, 1129.1505073483802, 1205.8881094112176, 1328.1457560186598, 1501.9161348159794, 1731.7934245948425, 2022.5033494281633, 2365.3167738627335, 2739.009939507898, 3079.740258807048, 3374.0726377729047, 3593.8556454514596, 3763.1977592399226, 3863.477382409292, 3919.9756648220136, 3924.04809415076, 3873.7939288570105, 3766.5557252033313, 3616.756777381677, 3484.0101427860727, 3424.676494845283, 3362.2471261709698, 3324.5725023812374, 3320.4590159691006, 3316.3458539266944, 3313.6029919185744, 3312.2296301745955, 3310.85498127067, 3308.1018219829784, 3303.972963607429, 3299.967654770321, 3261.2237803637818, 3185.541180997195, 3106.9573499890225, 2892.9908302911235, 2516.2935918717244, 2122.0099740728156, 1765.3608137368287, 1456.8239866118313, 1201.1993067668586, 992.684196093124, 823.1390023669256, 684.9598079585237, 572.5309633573182, 480.731907857599, 405.74626029162255, 344.2341009546774, 293.85538273636655, 252.24083358841938, 217.8674264206386, 189.34222705433288, 165.58618081791434, 152.70155644402158, 147.78914054962533, 143.12147960828116, 140.7411320251694, 140.49478231127932, 140.24909381229617, 140.08566882125572, 140.0040665282199, 139.92253770350712, 139.75970045905066, 139.51599560478834, 139.27295196543292, 136.986996194141, 132.79082808855955, 128.76234145742052, 119.71033123594667, 107.15916507621303, 96.50550013590455, 87.40789559219338, 79.66171420136891, 72.97600506959535, 67.20947519815383, 62.20837036084886, 57.835809653998794, 54.01907888051142, 50.65613480662682, 47.695379684745106, 45.06337123353191, 42.74833466266883, 40.68436027494749, 38.84105056038841, 37.212261780862995, 35.76848232546451, 34.937763478346575, 34.614991762229984, 34.29764138421531, 34.1365464162396, 34.11993187906373, 34.103368136041325, 34.0923538596672, 34.086855187172375, 34.081362158472395, 34.07028093180626, 34.053539826555344, 34.03715000915901, 33.881795937014644, 33.59196503573115, 33.30892661096127, 32.66281331624569, 31.723843639113568, 30.90404006687625, 30.186979675044885, 29.563709071996364, 29.044142077640135, 28.607453137080515, 28.25305608845962, 27.97615460506853, 27.781902284185563, 27.663364538589327, 27.60324968359792]}, "23": {"0": [1120.5572912299979, 1120.5571625504163, 1120.5580193822718, 1120.5626895802932, 1120.5770862131028, 1120.600352448845, 1120.8774814269739, 1122.034580463788, 1124.035358858599, 1128.565766424673, 1137.8205902600325, 1150.432863192054, 1166.6001080817546, 1186.5294598449782, 1209.94173731273, 1237.1945444496528, 1268.1350143767768, 1303.5042190678942, 1342.795621308816, 1386.2147310110029, 1434.3274939718474, 1487.1572239221316, 1544.4518407902046, 1606.9111107024337, 1674.4675276345395, 1748.170542983467, 1827.3556541749522, 1889.8987102723631, 1932.9443197792084, 1976.5262006095727, 2001.4646374241584, 2006.2359581720366, 2011.019174158617, 2014.2145932822827, 2015.8142853838995, 2017.4152991787055, 2020.6212918478839, 2025.4401935505703, 2030.2709904919584, 2056.4475858539063, 2104.8096672793613, 2154.3032274674506, 2231.453631753364, 2343.2624816500734, 2460.814154151842, 2579.452108466655, 2697.9283712347988, 2820.4160677410714, 2943.1894763828727, 3058.329400374497, 3172.2530896134153, 3276.9256150673223, 3376.06500922346, 3475.7927179205785, 3558.847375383579, 3632.8283600435284, 3704.3571654233338, 3783.615034463933, 3841.9667639474815, 3906.1209630083226, 3943.2171678052246, 3966.859921047303, 3988.9150427162067, 3999.5992683140303, 4001.583416988851, 4003.566606118445, 4004.8881991241647, 4005.54883570282, 4006.209365665339, 4007.5301057419706, 4009.510416235897, 4011.4897671846, 4022.115263902114, 4040.7770116072284, 4059.2829782193658, 4086.326984464474, 4116.629832130659, 4146.664858085772, 4167.85190556309, 4187.116589379653, 4198.0585806274, 4209.026230054462, 4208.6176938448625, 4204.98955820266, 4205.385034239174, 4196.149695892902, 4185.347226391576, 4167.38443927865, 4144.965631080715, 4112.974589709649, 4085.101807584711, 4053.5132395039177, 4016.3212905982527, 3985.5119517780454, 3964.174374476864, 3940.163288338902, 3926.3749499979776, 3923.7671396734067, 3921.1457625779294, 3919.390640752662, 3918.510818711543, 3917.6294892514366, 3915.8623080742514, 3913.200230666051, 3910.5245864869435, 3895.9064785924074, 3868.083844536699, 3836.4951493392864, 3792.04860551212, 3723.7569257617965, 3639.8184575994133, 3559.8712629870356, 3475.930877083467, 3393.3669181449145, 3291.48211108684, 3177.3047642536735, 3066.2326612337993, 2951.7162133095776, 2820.712717659746, 2698.5523165965383, 2568.471412264054, 2441.9580384708634, 2315.9116040166305, 2193.7230988389833, 2074.9038273184037, 1960.8359650838117, 1881.4340451486776, 1832.019118647462, 1781.8204229100386, 1754.502389699139, 1749.4739087433124, 1744.4619023031796, 1741.129717185142, 1739.4663703787392, 1737.8048540740801, 1734.4873129699927, 1729.5247300769392, 1724.5786216995791, 1698.2683572008616, 1651.0974403910288, 1606.0391535822787, 1540.4007281874176, 1455.617820627024, 1376.9500780927262, 1302.3383331649554, 1231.8297981968683, 1165.5902436138363, 1103.3297982141694, 1044.629795778365, 989.486097322415, 937.5750447977586, 888.5865134192625, 842.5952845515585, 798.9123499496042, 757.6289083863732, 719.0285302965416, 682.5140280695293, 648.1713145990144, 615.9997037797433, 593.1546469982047, 578.5717005386192, 564.320343328806, 556.6606353679632, 555.2586300822711, 553.8580372564367, 552.9263204471894, 552.461065564958, 551.9962130309887, 551.0677150078359, 549.6779855850698, 548.2915149600803, 540.8877798824889, 527.7798882399461, 515.0878105455698, 496.4849467731268, 472.60118510076495, 450.0720997034726, 428.827697826271, 408.8306086680677, 389.8491601510546, 371.87599599435384, 354.980792618331, 339.06146290051214, 323.88563294195103, 309.5714601075647, 296.068684842141, 283.25253063252364, 271.0790815852814, 259.5955962422396, 248.73974520400284, 238.4182448030254, 228.65913635685826, 221.7558146355959, 217.3570307467634, 213.0585454699622, 210.71795295479302, 210.28582910191076, 209.85473644633936, 209.56791423002022, 209.424674988079, 209.28155032361676, 208.99564472712945, 208.56906935363088, 208.14580679868894, 205.88821388562496, 201.87900273176, 197.982160914317, 192.24723648486636, 184.87066740779028, 177.88135317937972, 171.23327066148738, 164.89484082966723, 158.9079342547668, 153.21490583068538, 147.79410394921481, 142.64774213037308, 137.75268086206648, 133.08663180777774, 128.63200787014074, 124.41208916276226, 120.384556990997, 116.55485198291363, 112.90577458719116, 109.41439759824368, 106.08744823935994, 103.71619732110535, 102.18676073717515, 100.69955996243841, 99.89854367065286, 99.75069462871764, 99.60312568593999, 99.50491791510608, 99.45586548699444, 99.40684736375304, 99.308914031881, 99.16227132059966, 99.01593735315045, 98.23446774735497, 96.83965680151633, 95.47505311747264, 93.46089763919987, 90.83881418847757, 88.34798181557086, 85.96366330543209, 83.68837828346673, 81.51637450965244, 79.42294759843753, 77.42575115437906, 75.51331406002865, 73.67148690674253, 71.91110926163813, 70.22338876680855, 68.59570775297504, 67.03744986854254, 65.54462265707645, 64.10795260755236, 62.72777894787237, 61.40131148750456, 60.44387854063958, 59.83250263804062, 59.23166628516395, 58.90466729648401, 58.844176342566385, 58.78378904097997, 58.74358842455078, 58.723505391724714, 58.70343387582433, 58.66332539480064, 58.603249050207744, 58.5431519509806, 58.222632243521765, 57.649257809245256, 57.0849039283598, 56.24868487450828, 55.163336081556984, 54.12071773896155, 53.11552150924947, 52.14011848498143, 51.20688516481948, 50.30381598362175, 49.43277478829196, 48.58801453512663, 47.777396668055296, 46.996301373855815, 46.24206230963431, 45.507671540410186, 44.7982530236426, 44.1158050072132, 43.456676772058785, 42.82047973334915, 42.204683655609365, 41.758932204151655, 41.47207408366462, 41.189150120687984, 41.0334838370861, 41.00485105426079, 40.97632575317008, 40.957368597851044, 40.94790793381395, 40.93845921219181, 40.9195975961924, 40.89139474030546, 40.86329936615309, 40.71286230707408, 40.442925394889855, 40.17742804339368, 39.78219271554766, 39.26840170858762, 38.76941898714794, 38.28733852833986, 37.818754660039005, 37.36761503589091, 36.93611885420893, 36.51520184352958, 36.1083891103615, 35.71332916088687, 35.33342945516431, 34.96588211481814, 34.61164713367627, 34.267612392759105, 33.935758096171114, 33.612137682493234, 33.30050546217668, 33.00424893724165, 32.7870025458087, 32.64754915266707, 32.51047366355231, 32.43596684730244, 32.42221838762662, 32.40848412568294, 32.399335838682774, 32.394764061471385, 32.3901938617858, 32.38105819499198, 32.36736652624471, 32.353689055229566, 32.280007757433864, 32.14822139833296, 32.019943402037555, 31.82848344552527, 31.57962436302543, 31.341316136929738, 31.111226725240325, 30.889029687934226, 30.67341471828057, 30.46943432822924, 30.273784891834847, 30.085625137885078, 29.905528562738862, 29.731100279117733, 29.569488404683188, 29.4121667197488, 29.261338380757646, 29.12028279223751, 28.9850282282382, 28.85820204468468, 28.73909762664492, 28.654568903189265, 28.59947342846255, 28.546092065294445, 28.517523629358557, 28.512277221791006, 28.507051919315636, 28.50358010938326, 28.50184772193243, 28.500117679491858, 28.4966646296414, 28.491502642442537, 28.486361760335843, 28.45920176183052, 28.40948449783415, 28.362807143975335, 28.293920040604853, 28.2091633525808, 28.12949958677481, 28.055375003481892, 27.9883409375551, 27.928368158221787, 27.87439589254298, 27.823558556680613, 27.77951400015638, 27.740842563437468, 27.708993983101696, 27.6852799344515, 27.66443715593595, 27.65200611916565, 27.645049076166273, 27.64357618162884, 27.643514184931405, 27.643486444413966]}, "24": {"0": [1101.1110439011286, 1101.1099625729241, 1101.1098667561566, 1101.1136652904677, 1101.1295378229597, 1101.1538483458505, 1101.532463284018, 1103.2250302196, 1106.2003613900188, 1115.443388590638, 1137.4061567847914, 1169.8108916617482, 1212.8710515862567, 1266.8568701923032, 1332.8443254728666, 1411.1114135273747, 1502.495394941528, 1607.6060663163455, 1728.3912642223718, 1862.8970560482862, 2013.6987255945241, 2177.019424026851, 2359.2298960005915, 2545.4945746380654, 2734.3925516085733, 2917.440497226061, 3089.2513039513424, 3202.946607215069, 3257.1164071059443, 3309.498749595526, 3337.900144559473, 3342.2559228825417, 3346.5927844418065, 3349.473516168093, 3350.9107292372696, 3352.3458404437997, 3355.0810446092523, 3359.140993025219, 3363.182284045204, 3389.689215414769, 3432.4987543418356, 3479.887479499922, 3558.9104554017586, 3666.533214781535, 3760.2601148178064, 3833.9131534167927, 3892.1614880576376, 3937.5708940285326, 3973.6251738767364, 3996.386902117125, 4004.5732176009683, 4000.4812470530223, 3985.2025327378146, 3954.5336527677905, 3910.922979119913, 3862.30997759774, 3795.974759263029, 3719.5133305566546, 3620.6820208932086, 3507.771581769862, 3422.774527554551, 3373.7846421534528, 3323.6735911652595, 3295.6750494918756, 3291.461057870579, 3287.241605840869, 3284.425604260832, 3283.0166934027447, 3281.6071758326125, 3278.7863205562076, 3274.5504873012555, 3270.30919363789, 3242.5054549825636, 3184.783155242322, 3124.6987630131234, 3009.478686965408, 2828.9876153006876, 2631.040461080124, 2429.6525923973877, 2229.9827953730305, 2037.6800009651247, 1856.73655842107, 1690.717933676902, 1537.1480881796208, 1397.3376953350999, 1270.9913901393027, 1155.9535008721025, 1052.4306856886174, 958.8907601192656, 874.4681785240649, 798.0303797666594, 728.767205692931, 666.5224565385646, 627.5607114179679, 608.1318525636474, 589.3038315610614, 579.3641592448008, 577.8919840738855, 576.4242307116739, 575.4481850305906, 574.9608991581658, 574.4741045978194, 573.5019894133615, 572.0475014772603, 570.5974353498632, 560.9976538125715, 543.704324547263, 527.1186174573708, 497.3987533169313, 457.009339478518, 420.5791277424941, 387.52354583563897, 357.44559120483274, 330.308147232618, 305.5128725306548, 283.0632740228917, 262.54916359667794, 243.95793034719588, 226.99226356697187, 211.5321638323833, 197.37988261842472, 184.50956235923456, 172.69013691039694, 161.8863889045296, 152.02113066233474, 142.97223505505966, 137.25580869847667, 134.36515967067658, 131.53354548369612, 130.03946774594974, 129.8185017492238, 129.59850458880177, 129.45215974961667, 129.37908331035285, 129.306070857975, 129.160237913877, 128.94196839937422, 128.72427476684453, 127.2854167596121, 124.69088908872841, 122.17457764167104, 117.60485863456313, 111.33441109052497, 105.56016299081686, 100.23567087523743, 95.31097355248654, 90.74414470695604, 86.54360039029565, 82.6371133844106, 79.01986495142869, 75.66192574113576, 72.5367855576886, 69.6241395511996, 66.91506361124385, 64.3912188951922, 62.03141113908582, 59.82405291474978, 57.759292241127866, 55.818588408341114, 54.57243948163294, 53.93541145255903, 53.31298016598482, 52.98260147789174, 52.933462308748524, 52.88441064919776, 52.85175815927083, 52.83544649923945, 52.81914456249609, 52.78656985887358, 52.73778072810015, 52.68907910691918, 52.36612382662968, 51.77319064612429, 51.196874325931084, 50.145017042933425, 48.67063258850216, 47.28576104422445, 45.985238748496165, 44.748137151282315, 43.5918258126394, 42.5047524450719, 41.47344099909537, 40.495348008629264, 39.57783954758084, 38.71560465526195, 37.89707325364009, 37.12301220176798, 36.39856313849221, 35.70887230710387, 35.06055214796478, 34.45306277460863, 33.87698840383211, 33.50036785052591, 33.30700577972601, 33.12017260447517, 33.02302784837575, 33.00904621477865, 32.99515972495524, 32.985916887112886, 32.98094602786158, 32.97597842614296, 32.96605299530373, 32.95118928053998, 32.936354883570345, 32.83805172801365, 32.659658199772124, 32.485521631793446, 32.16435329968344, 31.717809613651927, 31.30075613959637, 30.913032020879868, 30.54427181960664, 30.207226381408613, 29.8912433688603, 29.595274130115996, 29.325558684146394, 29.07955572587578, 28.853274419623563, 28.646601248535003, 28.459029825228107, 28.289728576667777, 28.147091839177545, 28.01633601437256, 27.906877031182734, 27.813791208498067, 27.76023480850768, 27.73523626702116, 27.71082709336933, 27.69987715998638, 27.698262817191875, 27.696654782516326, 27.69558626390983, 27.69505305595974, 27.69452054891176, 27.69345763752211, 27.691868527203436, 27.69028572500371, 27.67987847327842, 27.663741979063314, 27.65019122513316, 27.63106315482099, 27.61569912918174, 27.61019014466747]}, "25": {"0": [1112.5351098257293, 1112.5344372326529, 1112.5347501510137, 1112.5383325220466, 1112.5510974143726, 1112.5727319096316, 1112.817163401624, 1113.834222696385, 1115.5497122325098, 1119.2625744114716, 1126.549378751049, 1136.2871895575604, 1148.714504633139, 1163.8657242406962, 1181.6970120545855, 1202.2829332775134, 1225.7795348414584, 1251.943389115925, 1281.1927004264348, 1313.7190259571466, 1349.2534961415342, 1387.8630329779887, 1429.9008820060367, 1475.479398504286, 1524.3214477482486, 1577.2955307298591, 1633.8811213074184, 1679.9187691643745, 1712.9691858211925, 1746.6242065646322, 1766.2218120618986, 1770.2553205153306, 1774.096327924241, 1776.7422041506063, 1778.0772820402954, 1779.4138364714297, 1782.0913749580334, 1786.1187567487768, 1790.1594274125255, 1810.403394491589, 1847.0641645448309, 1884.9236838543152, 1942.1206062083124, 2022.0709893389537, 2106.1574951670136, 2195.1405188387357, 2287.609688827881, 2382.602511303367, 2482.00910361574, 2580.475186355082, 2680.4259653741933, 2782.36753925255, 2881.4916096850857, 2981.089261580522, 3077.979202476288, 3162.3215875243477, 3246.544656357713, 3333.0709686365426, 3411.5303162464047, 3487.0085572243634, 3537.303913102156, 3569.336258197363, 3597.3099197352344, 3615.0447109946153, 3618.556029744649, 3622.0661410699795, 3624.405544495365, 3625.575044970608, 3626.7444112875505, 3629.0827414465343, 3632.5892304977574, 3636.094512124279, 3655.3388170182284, 3692.5069729728843, 3722.1183460593707, 3759.2412411364735, 3813.309324651954, 3857.0986289335365, 3901.036710746411, 3941.747576951211, 3974.1070202273504, 4002.1527887203492, 4026.777380508645, 4048.793606076628, 4066.525114021952, 4081.2556938668204, 4090.8483476117353, 4105.530374347019, 4112.9994559669285, 4119.197723770724, 4119.028976515618, 4113.506720986159, 4106.249248503876, 4097.886055859672, 4091.548112871197, 4085.1160106369457, 4081.2219498910977, 4080.182238884241, 4079.1143868172926, 4078.386851517055, 4078.1287906815874, 4078.132521130921, 4078.123343663586, 4078.067981547586, 4077.9627043335827, 4075.3953835608463, 4061.5703988164214, 4053.6770849707323, 4038.150918849036, 4008.501727838792, 3990.2115940351114, 3962.2554447362536, 3929.5320075966174, 3889.823653853176, 3850.063716857838, 3801.2860939762313, 3750.0960232924986, 3700.4746564810116, 3643.914037778949, 3581.933098879593, 3510.35240780732, 3439.2837728694817, 3363.851444108421, 3280.8919577931447, 3193.5290781306244, 3105.973746413201, 3033.3925507970475, 2984.9990997989657, 2933.0100227542184, 2904.0301433529867, 2898.282527959269, 2892.53359507956, 2888.700241223092, 2886.7833447138587, 2884.8663018172933, 2881.031776862165, 2875.278891524478, 2869.524688700799, 2837.7537038563164, 2782.3423155140745, 2725.56895999144, 2644.71149384513, 2540.018331230389, 2433.1612754596276, 2328.6591366230396, 2225.7339497099347, 2123.441444645533, 2023.7254598387358, 1927.058297097775, 1838.7118739222283, 1750.9582074020182, 1667.4283175492933, 1588.9408786855035, 1513.3227155751833, 1441.4849950668956, 1374.1870202389184, 1309.365861162232, 1247.729544390953, 1189.106242581635, 1146.6252008791002, 1118.4294257020852, 1090.8933024826838, 1075.8645996913174, 1072.9195740234995, 1069.9926177990792, 1068.0454801671526, 1067.0731613064956, 1066.1016757493765, 1064.161204545749, 1061.256747516839, 1058.359790219765, 1043.8559255895045, 1018.2550456844983, 993.4047433642692, 958.5608773582884, 914.7419275619745, 873.1812521607156, 833.697028963542, 796.1620216338316, 760.2782248038413, 726.4060310982543, 694.2699909207806, 663.6620060177016, 634.644454955505, 607.197497574966, 580.924995139628, 555.8912685112908, 532.2507062887286, 509.6838991767815, 488.19337242785053, 467.7427194685721, 448.3957107222461, 434.2519976557674, 424.81432414673344, 415.5940218483504, 410.5653068230504, 409.5861685144228, 408.6095697855434, 407.95991484392874, 407.6355106364124, 407.3113886044237, 406.66399106702954, 405.69501107739495, 404.7285706675087, 399.8911031900898, 391.35415533129446, 383.06669937743055, 371.2777994613633, 356.5314877816473, 342.55582732423653, 329.21852985488476, 316.427118433529, 304.26542080015633, 292.6848922699292, 281.66452978537444, 271.1186175273741, 261.0811324666918, 251.53876368208427, 242.4285404002474, 233.7417627073963, 225.44322384963587, 217.55389271824285, 209.97881640880595, 202.7306583646155, 195.8463388758978, 190.78733770456228, 187.40606531453955, 184.11100053132776, 182.31754410701174, 181.95919669565262, 181.5993914745111, 181.3641544065077, 181.2470017728098, 181.1299505912176, 180.8961525843502, 180.54621646484117, 180.19719341428282, 178.4501143314086, 175.3587984381545, 172.34267728660652, 168.09471658589655, 162.7107126569562, 157.58232523935766, 152.67951054584532, 147.95730629877883, 143.4657191247912, 139.17224124898533, 135.05690481719054, 131.0777116607684, 127.27964116618362, 123.65796266074793, 120.17769384987061, 116.85074052939694, 113.65778110835129, 110.57239235620108, 107.62035049207363, 104.79755080883336, 102.08208860715474, 100.0795404899921, 98.74216462335947, 97.43170343917892, 96.71617683431771, 96.57541530274038, 96.43500160212135, 96.34158570779668, 96.29493573246069, 96.24832440500894, 96.15521769375832, 96.0158474860143, 95.87682510922859, 95.18068908628568, 93.94467332915394, 92.7262340832795, 91.00460367123478, 88.82387553914374, 86.72776205141811, 84.71549488921414, 82.7832975315775, 80.9096633388375, 79.10163932980512, 77.37549702074053, 75.7111264276645, 74.10011371394145, 72.54768777816855, 71.05467639794085, 69.60836632465997, 68.21402853133019, 66.86808814629538, 65.57272927189234, 64.3226194354923, 63.11196803099975, 62.21637827876645, 61.612147617628175, 61.018557759521514, 60.693280297266796, 60.62962364276271, 60.56630741857821, 60.52415418708366, 60.50309484672489, 60.482047023291805, 60.439985927202756, 60.376980660011775, 60.31407904515198, 59.99828819197872, 59.43595529297524, 58.88082430179841, 58.09158050314416, 57.084410257874154, 56.11007638225388, 55.170659337093035, 54.26033090418794, 53.381491713992354, 52.52568012566177, 51.697610795680724, 50.896249535927836, 50.117654226534796, 49.36098521454238, 48.6278042349514, 47.9210404525924, 47.23416364476905, 46.568626410048715, 45.92446644856392, 45.29497778584089, 44.68350271981715, 44.23076144474989, 43.925992241126586, 43.62184814977971, 43.456732628157496, 43.42437108914053, 43.392057603779854, 43.370541976681814, 43.35979217207549, 43.3490477067643, 43.327574794027385, 43.29540546963558, 43.26328419890005, 43.10194839648929, 42.81537116242247, 42.53194551023153, 42.127589175045756, 41.60980721332733, 41.10433075660508, 40.619943479764764, 40.146111104224325, 39.68552905848463, 39.23878918387545, 38.80606751631167, 38.38208916753926, 37.97247928863788, 37.579481113974204, 37.19256990447822, 36.81866475546802, 36.454783882752615, 36.100248793126454, 35.75683405117889, 35.42586623877817, 35.10217837896964, 34.86110938766082, 34.69761420732009, 34.53919920963043, 34.45188196592069, 34.43466995297144, 34.4174892244774, 34.40605278573427, 34.40033978043858, 34.39463025119346, 34.38322162085498, 34.36613474572659, 34.34907915505342, 34.2635018706904, 34.10759789456074, 33.95810609228431, 33.742494639812136, 33.470915560492685, 33.204988033412945, 32.945913830902086, 32.69396171552305, 32.44956702763775, 32.21116993307398, 31.98505075420371, 31.762491169042168, 31.546724975377625, 31.33710104638041, 31.137284657809257, 30.941249990130498, 30.752459690724535, 30.568869500387034, 30.39526659555432, 30.22705506550599, 30.064868209371678, 29.944419157763164, 29.862192526942493, 29.784661596117772, 29.741977965533845, 29.733513355136832, 29.725070088272076, 29.7194531012135, 29.716648164939592, 29.713845600169265, 29.70824758513935, 29.699868348871387, 29.691510456135685, 29.648558068807798, 29.57448387228491, 29.50330640861014, 29.398360714234105, 29.269697845574537, 29.143140579084555, 29.02429788733195, 28.910462966079713, 28.800971392459008, 28.69953905618359, 28.60103955661019, 28.50865732040373, 28.419070138195018, 28.33704769495938, 28.256558584558917, 28.18618512712681, 28.116036790546858, 28.050708894816054, 27.990720553699934, 27.935867902189557, 27.88394160463924, 27.84794813599008, 27.826679468422608, 27.806041290441197, 27.794641558328586, 27.79243028938303, 27.7902349655951, 27.788780274824067, 27.78805558696482, 27.787332670789755, 27.785892153492163, 27.78374466517715, 27.781613122019763, 27.771101553152914, 27.75301489997221, 27.736067366436806, 27.713059325563624, 27.687050587824054, 27.664286592537533, 27.649199243524297, 27.63810121411376, 27.631026932857093, 27.629899814550704, 27.629730518556748, 27.6296454634959]}, "26": {"0": [1092.5185824666091, 1092.5205110408979, 1092.523406925249, 1092.5321006241354, 1092.5523959979264, 1092.5813971622717, 1092.908264687903, 1094.290440330513, 1096.718558002965, 1103.241099381423, 1117.3333025046757, 1137.310562776966, 1163.2933243562986, 1195.5406713684672, 1234.3764833740897, 1279.7555065828967, 1331.9060120460463, 1391.7310581816055, 1458.8484632026812, 1534.5670191282695, 1617.6442852437358, 1709.1340343550148, 1810.0132584130279, 1919.0747475314295, 2036.7342976626505, 2163.237524540236, 2292.4240210894222, 2391.089781291619, 2450.061198901506, 2507.4108655799278, 2538.101804769764, 2543.5614339960052, 2549.2383915723367, 2552.997168395379, 2554.868798338546, 2556.7167537827713, 2560.3061664584548, 2565.6907201459976, 2571.0757954423607, 2603.654291940667, 2663.4739792547075, 2720.4471806696856, 2822.0002999206163, 2952.7891810922915, 3076.6339992022595, 3196.4721703329874, 3303.513414131685, 3404.5067332993435, 3490.0483221002473, 3566.9450038390264, 3643.6477848702602, 3709.3243697092157, 3760.181996125347, 3806.3991150605034, 3844.6292378832395, 3879.033554666705, 3901.1904112916486, 3917.210816140078, 3925.002048412227, 3926.8635906474465, 3923.1295156977753, 3918.5458635106434, 3911.7559872042043, 3911.0840999183456, 3910.5066547911697, 3909.9312511642956, 3909.548782913215, 3909.357889037724, 3909.1672219956004, 3908.786568411454, 3908.2172892854874, 3907.6500516598217, 3904.2630692458724, 3898.2433052947495, 3887.435207926112, 3864.0129916756664, 3834.741211893264, 3792.7310263997783, 3740.206525126805, 3689.9023702819504, 3618.898094468152, 3552.565008361107, 3470.9387783621596, 3377.619944494041, 3276.187535789994, 3159.436686331561, 3043.325796268704, 2912.4147174893455, 2776.7501535152305, 2632.3161329724508, 2485.4210679703106, 2337.145959751525, 2191.9355311953946, 2089.415729666358, 2030.695114553994, 1970.7113335382842, 1938.6598580927696, 1933.4038169083183, 1928.160188077551, 1924.6713312757536, 1922.9289716004691, 1921.187991075594, 1917.7101674770713, 1912.5037757073583, 1907.3097962913293, 1876.1737445225365, 1821.5848882856849, 1767.9927677802186, 1678.5289385649098, 1561.37994780348, 1451.602999918271, 1350.5286054698777, 1256.1369376989276, 1168.6012193088802, 1087.286919880796, 1011.9696044479572, 942.2286426715764, 878.0193244499051, 818.3804382445227, 763.3552048531545, 712.3063222733208, 665.211607274674, 621.5211471349376, 581.0510202260225, 543.6282135135407, 509.041360832025, 485.88474193466374, 472.8012731557013, 460.1381409482533, 453.39010500586244, 452.2876779479808, 451.18904005777915, 450.45871989080075, 450.0941913352581, 449.7300837983465, 449.0031317804173, 447.91586139325665, 446.8323801737765, 440.3504493489369, 428.6715800842234, 417.37586316317453, 399.137338167405, 375.01385190281354, 352.64001790758994, 331.8522470160263, 312.4949564235466, 294.5127105301486, 277.87002319241793, 262.3445094596269, 247.89940174574107, 234.47304437854143, 221.99112740151327, 210.33612347298197, 199.4077016608456, 189.2787093193247, 179.8374446921413, 170.98726751314305, 162.75387541636618, 155.04640660522367, 149.86526392203646, 146.9150646393449, 144.04457859485066, 142.50855657179915, 142.256366978262, 142.00486131476254, 141.83757083356159, 141.75403958130073, 141.67058432126618, 141.5039017778765, 141.25444790448998, 141.00567796114106, 139.52805587058438, 136.8553863217568, 134.2605959572016, 130.03205740353076, 124.42573521671422, 119.15808585067143, 114.21294621835634, 109.54500045698151, 105.17482802640836, 101.07653829541968, 97.20995275754463, 93.57918661427011, 90.16462962263206, 86.93478557310202, 83.89726944903111, 81.0321595596095, 78.3081619031717, 75.74447582720781, 73.32676495619751, 71.02478471156728, 68.85978693898251, 67.38759126104163, 66.54433222163273, 65.71803587649033, 65.27487247300617, 65.2020570938314, 65.12937258187502, 65.080988944581, 65.05681893713702, 65.03266347049512, 64.98439615961748, 64.9121042493163, 64.83994320623357, 64.40632300092183, 63.623880285365686, 62.85861539499253, 61.602144857641086, 59.917604550200934, 58.314630523291285, 56.78493065969097, 55.33497193025182, 53.95528115156035, 52.65110297109646, 51.39846695919297, 50.19855181082715, 49.05696574344674, 47.97402902971934, 46.93273092592426, 45.943307085521994, 44.99725873791077, 44.091339576752766, 43.2257001938426, 42.39017596222938, 41.59463457478453, 41.05568981924124, 40.74947242598434, 40.44369308377516, 40.27969996358916, 40.25264306322141, 40.2254473207439, 40.207342954756946, 40.198298610462885, 40.18925949196843, 40.171196932378365, 40.14414228649032, 40.117134672798784, 39.954742674452575, 39.66076200268202, 39.36941662877232, 38.89572520669326, 38.25920289809011, 37.64669685840996, 37.062583344453714, 36.49705805211859, 35.96143154435814, 35.45717592872788, 34.966394391389095, 34.491150884954976, 34.04748474895835, 33.61996551749491, 33.2105338621889, 32.813732816065816, 32.43802783271343, 32.08947871557923, 31.749977546063317, 31.424407416927327, 31.110794869416893, 30.90315188859765, 30.783579460867987, 30.66574019458551, 30.601461184762442, 30.59113868707132, 30.58082773462165, 30.573960180344898, 30.570528327413435, 30.56709775728657, 30.560240465446668, 30.54996414872136, 30.53969937723749, 30.477867047093852, 30.368099643499335, 30.25880817173713, 30.07595899061151, 29.83683730913344, 29.61898078565184, 29.40363077639893, 29.210280917071564, 29.02003685657028, 28.850318404243033, 28.689847120288704, 28.539421364003516, 28.40192126381762, 28.275218449125898, 28.161393976092906, 28.053596214409513, 27.958672483033236, 27.881912233571974, 27.808683882838174, 27.74227979916019, 27.693419580479816, 27.662012953817865, 27.648064138410504, 27.639013168012454, 27.63178240313966, 27.63064590428978, 27.629526190732513, 27.62878904019025, 27.628423262467887, 27.628059349778034, 27.627337119495877, 27.626267761816482, 27.625215189429724, 27.618417470878384, 27.610710755420033, 27.604362584683724, 27.599388860057335, 27.59639465318988, 27.594803269176055]}, "27": {"0": [1090.159150574467, 1090.1609090804463, 1090.163634896487, 1090.1719884587535, 1090.1917736276143, 1090.2196095373492, 1090.5284152334762, 1091.8774128065188, 1094.238644957304, 1100.27226638892, 1113.0481085367508, 1131.1101190413597, 1154.3885485898859, 1183.43489832312, 1218.1880795611514, 1258.8392069425101, 1305.1228506162888, 1358.1362253387606, 1417.5022029028582, 1483.8257544172047, 1557.7627159517278, 1639.01908956018, 1727.5873614021793, 1823.2867859011205, 1926.2213240982135, 2036.5986432886086, 2156.10612172667, 2244.2902795526147, 2298.360411344719, 2353.426670746906, 2384.5681619764687, 2389.813634928993, 2395.053202793569, 2398.5429674322054, 2400.286865570199, 2402.0301075873094, 2405.5146232588813, 2410.7364758596154, 2415.952423372402, 2446.677964248948, 2503.1256213207885, 2559.7636659934583, 2652.4866299374034, 2782.110083451497, 2906.4920396056377, 3027.494753846849, 3139.697808337982, 3244.5028455647703, 3343.577713242929, 3429.5622299172483, 3505.4687922657176, 3577.556858651147, 3646.0759584464695, 3705.9926282410042, 3753.1381521269636, 3792.140544486019, 3824.8750085796096, 3856.802727127332, 3881.773053534635, 3897.242839393967, 3900.8289963373268, 3903.8287224742285, 3904.602867071053, 3905.082442293942, 3905.1674991176383, 3905.2537024015355, 3905.3118081798, 3905.3410521456335, 3905.370423495933, 3905.4295483499327, 3905.5191910144335, 3905.6099801391347, 3905.945110368421, 3903.365300540257, 3899.4797190385893, 3887.4885795493524, 3874.575667861666, 3856.506927539716, 3825.587764895415, 3787.5597922952443, 3744.4883806078446, 3694.207477898634, 3636.783579977395, 3573.8892811716396, 3499.6685359803423, 3421.939718888562, 3331.8761603380162, 3234.680578876378, 3128.6343138332627, 3014.4614854420556, 2894.7147764744104, 2762.947378086378, 2627.4247355277394, 2530.9195684261176, 2471.863382237427, 2410.5786141984754, 2377.1452998717505, 2371.4963531039625, 2365.8469628888147, 2362.080456385738, 2360.1971292263074, 2358.313752794947, 2354.5468521164394, 2348.8961315592114, 2343.2449675546236, 2311.645659269642, 2252.1459315002294, 2191.0553192115012, 2093.144265813423, 1961.0461123356183, 1834.8120639089148, 1715.022219856053, 1602.5888204028338, 1496.5444837601842, 1396.9913747674493, 1304.5172279951512, 1218.0711563222499, 1138.0672562476113, 1063.2389466741063, 993.5298379824159, 928.9531771612641, 868.9979381496967, 813.1974021104835, 761.5022105901326, 713.311982696204, 668.6275225195742, 638.4837880803369, 620.9329714170407, 603.9207137509571, 594.8397825588095, 593.3210344325121, 591.806328774824, 590.7987708189262, 590.2968321450801, 589.798175570457, 588.802143473885, 587.3112979607095, 585.8242956055536, 577.1089745135814, 561.4935000497392, 546.3753044081628, 522.5170446794087, 491.15106716130344, 461.95938880187873, 434.7392660882634, 409.4853431087707, 385.97255984515044, 363.9936215016869, 343.5250330436507, 324.44273178883265, 306.62202129610984, 290.00350746329474, 274.53143532276044, 260.0686875895989, 246.51695736244426, 233.86175678128984, 222.074643857147, 211.04341912362295, 200.6832644289053, 193.66412041937434, 189.57729951325067, 185.61207507989988, 183.4977395010934, 183.14379467627558, 182.79044659413915, 182.55399334104945, 182.4359587824406, 182.31805226912255, 182.0826233783588, 181.73044038189371, 181.3794097930453, 179.32527462314638, 175.63851582025768, 172.04911582983118, 166.3467567371647, 158.83395017692092, 151.7659608194389, 145.1236536073232, 138.88608693824804, 133.04378126020015, 127.54350884950411, 122.37663670015897, 117.5044973462318, 112.91753656386773, 108.56127354893238, 104.47343668445394, 100.63087734089328, 97.01045450958148, 93.5903689420901, 90.34710585585398, 87.28269769397818, 84.37541425456988, 82.39556126423165, 81.23115754197762, 80.09230513747669, 79.48166960678284, 79.3795351450831, 79.27768070622012, 79.20993331522082, 79.17610629019396, 79.14231037881561, 79.07481189700458, 78.97379752665198, 78.87306317913614, 78.28306137532485, 77.20919135344246, 76.16581435358924, 74.49640287379613, 72.26646370962082, 70.15123120109244, 68.1325810892462, 66.2162686145675, 64.39764880883725, 62.67520929594783, 61.02408908329288, 59.453269410790185, 57.9598130430571, 56.533603932474605, 55.1791507681669, 53.87812508868027, 52.63037914564737, 51.44523981732532, 50.31476251835987, 49.229035866159364, 48.19247135987275, 47.47970058563855, 47.058376008632465, 46.64178752925382, 46.41682019936585, 46.37895740740234, 46.34112644929152, 46.31589560601989, 46.303303123898225, 46.29072593478599, 46.26561743558984, 46.22806938436634, 46.190658970227744, 45.97223369033936, 45.5780992170305, 45.19417588978518, 44.56908456575514, 43.7280741046776, 42.92652260258765, 42.15318648090512, 41.413902205856374, 40.70120487085206, 40.024786464136525, 39.372079590557085, 38.75033297366002, 38.14508834282798, 37.56715742855713, 37.016501079832395, 36.49154462980257, 35.98450704414794, 35.49836361514176, 35.035569814711984, 34.5893310805205, 34.16258076410638, 33.8625287064001, 33.68722652419333, 33.515427947003744, 33.41992547183962, 33.4042935487961, 33.38867817599801, 33.37827712204673, 33.37307935344533, 33.3678834237601, 33.35749708113807, 33.34193135907621, 33.32638218725978, 33.23476526994761, 33.07275745173209, 32.91465700109749, 32.6591138818345, 32.312333123866736, 31.97973127154434, 31.66234178504857, 31.35773239370078, 31.06948847558196, 30.789186633070454, 30.524922508210746, 30.27792732840103, 30.04455218113084, 29.81916531892164, 29.610359449392696, 29.41275328231491, 29.220227153645922, 29.042634697403894, 28.877143143941208, 28.72145694647864, 28.579630713361414, 28.48372616251036, 28.426279897185847, 28.368934737149207, 28.340798026573335, 28.336005679763698, 28.331229635711022, 28.32805466342977, 28.326469894415318, 28.32488693681829, 28.321726455876572, 28.316999320094794, 28.312288487069978, 28.2847626771694, 28.235470155225205, 28.18742072392459, 28.112978451213248, 28.02171120664792, 27.941909795471638, 27.865940519591973, 27.799741706927605, 27.737073512341915, 27.688092608565682, 27.65481357608335, 27.62424890553298, 27.60490819430426, 27.59636004786406, 27.591493539511724]}, "28": {"0": [1060.5629583135442, 1060.5622767862671, 1060.5625625690518, 1060.5660360648053, 1060.5785011338976, 1060.5996719935438, 1061.1073775148848, 1063.5761825402717, 1068.0823724047693, 1086.910414440866, 1140.6918472577029, 1225.9398225023604, 1344.138834221661, 1500.2006459460333, 1694.6072274037244, 1925.4293755731385, 2190.4215053392413, 2472.641659150567, 2748.364602159399, 3000.8469728525197, 3219.0876315283035, 3393.4601865465993, 3531.000035673214, 3613.121913041792, 3670.8261792905105, 3689.828179091876, 3670.2969350220797, 3639.324709721547, 3622.947790608136, 3605.621027705706, 3594.750181490526, 3593.3806272922125, 3591.998931597337, 3591.0710558582186, 3590.6050944058998, 3590.137783898409, 3589.1991157179036, 3587.780995533345, 3586.350733852224, 3574.5915362568458, 3549.6972471998297, 3523.563335670295, 3444.398725688625, 3289.870362934842, 3089.630846752035, 2850.7504984342168, 2567.9981160480165, 2267.6138126213214, 1965.7806268718598, 1685.640402011597, 1436.5603652600103, 1220.7853027989913, 1038.2887203954424, 884.2716692299778, 754.940708120209, 646.2422156814532, 554.8874559180081, 478.17890602783655, 413.6306107797751, 359.140800161859, 329.30308860497314, 317.84414806783224, 306.90509317487323, 301.2777147144223, 300.60653498989154, 299.9372143219015, 299.4920333524306, 299.269752710452, 299.0476786303111, 298.60415015554327, 297.9404066571753, 297.2785222153479, 291.8811183452533, 282.0121308754705, 272.6004953781148, 251.29515658726348, 221.66534796857164, 196.4390127347683, 174.8867746631148, 156.39279303275495, 140.53311098271467, 126.88266609932938, 115.08162188844706, 104.83095310165979, 95.93089716289106, 88.17809268295645, 81.3743774264781, 75.41568420318319, 70.14565375496525, 65.48853185398987, 61.364493242608354, 57.69970063168077, 54.41194251974545, 52.52567447486374, 51.78438105964696, 51.06350505761291, 50.68812339469037, 50.64314585040143, 50.598247992396935, 50.568360357218616, 50.55342917079711, 50.53847914759463, 50.50859990288242, 50.46383304004605, 50.41912858228802, 50.05146132471081, 49.37696264496076, 48.72286472079562, 47.20969657777073, 45.00283412038104, 43.00742161996351, 41.19243586830997, 39.559780952316835, 38.088472220546514, 36.75217619357841, 35.53824905737323, 34.449041239873615, 33.46951861286223, 32.56819629735809, 31.765590297872897, 31.042946209947594, 30.40154376778971, 29.83690061434973, 29.342013712475136, 28.909550084275462, 28.555399716845113, 28.349592762948372, 28.272194363045873, 28.198215055806152, 28.15931477403221, 28.154905018163355, 28.150497219399494, 28.147559774170794, 28.146091377740614, 28.14462319876655, 28.141687493186737, 28.137285565737844, 28.132885595393944, 28.09683102578242, 28.035027725390684, 27.979041260381912, 27.851073399902976, 27.694786999930187, 27.596846204511913, 27.5532266157755, 27.541201110019, 27.539603170502296]}, "29": {"0": [1064.8777551501328, 1064.8829525481242, 1064.888964437695, 1064.9034316915759, 1064.9312412592428, 1064.9663812511253, 1065.592990264712, 1068.3538824367183, 1073.4270411331452, 1095.1553845544213, 1159.005381380391, 1260.7359453423674, 1403.199129252032, 1590.4342329141018, 1825.539695891516, 2102.56146894819, 2409.8209457776616, 2720.777245655592, 3004.2408825729544, 3244.374803574663, 3436.9142029733525, 3569.9209026945864, 3662.3350974691807, 3712.1314253537926, 3716.4636909030173, 3676.806085890538, 3594.34993319765, 3524.918680249688, 3488.0159107268846, 3451.120221580673, 3429.728288925028, 3427.226820224741, 3424.68901103761, 3422.9769490868316, 3422.114861363634, 3421.2487358085655, 3419.504371202815, 3416.85754055515, 3414.1743694206416, 3388.9577761564365, 3344.6554778557656, 3292.79141368234, 3156.128795820575, 2894.569248974108, 2590.6861940817844, 2257.9260230745576, 1926.4141456146765, 1624.1907623926409, 1362.5576335693256, 1141.198184154745, 957.0368687727735, 804.4188724808532, 678.3688289066077, 574.0427333093272, 487.72103217896256, 416.1883019340475, 356.8740895004799, 307.48838538397075, 266.2767499487546, 231.7904428617195, 213.02672237780973, 205.97409255334424, 199.24681864192357, 195.79362353751532, 195.40732112244967, 195.02197970741852, 194.7656193196391, 194.63759929242167, 194.50968604298592, 194.25417987745934, 193.87172146253138, 193.49022404763784, 190.16983824915954, 184.0912033303625, 178.29192899830704, 165.00796283063397, 146.56665970219868, 130.83951197162605, 117.48773630799752, 106.05559144907471, 96.25396466648594, 87.80213359349936, 80.49024755160683, 74.13963092768275, 68.60359794536066, 63.75195094162378, 59.483591604610474, 55.7224560746336, 52.39477111163515, 49.424399424524175, 46.795504325413944, 44.44211319189762, 42.33020707728755, 41.1266117229049, 40.65851118920743, 40.19731676421523, 39.9612264806072, 39.93463723785862, 39.90808906071746, 39.89041309018302, 39.881581949183705, 39.872755371029655, 39.85511590325737, 39.82869092293845, 39.80230700822695, 39.57239567195954, 39.141254880600265, 38.726715854504306, 37.75959899351991, 36.343630885149054, 35.08334163433113, 33.94165218581913, 32.92816798450225, 32.02086526382023, 31.209729312129145, 30.499263172996695, 29.865226646665953, 29.332455178573735, 28.86663534331106, 28.493479045519212, 28.174610745993242, 27.927936311881115, 27.737504638397493, 27.63386381612868, 27.5799271529751, 27.55449088292796]}, "30": {"0": [1107.6515841706541, 1107.6492972773626, 1107.6480171647017, 1107.6475344777784, 1107.6536078674485, 1107.6687564630813, 1107.9733538374844, 1109.4124406221104, 1111.9047326032346, 1118.5512961739144, 1133.0477460893799, 1153.841172449039, 1180.9729332382951, 1214.7969850799695, 1255.3928384008882, 1302.8358396234346, 1357.614836369022, 1420.316773061816, 1490.6854419104961, 1569.6031231227482, 1657.4182144924102, 1754.4401834277576, 1861.524123976708, 1978.8279762652082, 2108.679539274922, 2245.4557948120996, 2385.625591803038, 2490.6180850934643, 2553.7758176662237, 2617.641169829861, 2650.8943547961003, 2656.502865435968, 2662.3063647829554, 2666.1729300717, 2668.105482433298, 2670.037547939714, 2673.900218386997, 2679.6905726440523, 2685.4765452044635, 2720.5330043668123, 2784.4546574103947, 2846.0893207959434, 2949.07095571785, 3091.374051921635, 3220.158846459115, 3341.3859711741425, 3456.0487339993697, 3555.5473587996357, 3649.112312625632, 3726.7725843189037, 3796.696805256817, 3857.6169531474857, 3912.8952512321266, 3961.015145071341, 3994.830293817387, 4025.090681325386, 4050.2682867448934, 4065.840075088598, 4068.2890169718517, 4066.7240525859015, 4061.357225918263, 4054.162606148908, 4045.287949664175, 4042.9371002175712, 4042.558035896459, 4041.9700798923204, 4041.5383481963777, 4041.3206667929867, 4041.101775019321, 4040.601913524366, 4039.801356835823, 4038.996545448518, 4034.141694046362, 4023.986257899816, 4012.072909238375, 3992.1313821676686, 3953.4335963324015, 3910.00718333805, 3857.0096299313195, 3791.838091164268, 3720.961002797754, 3638.1812920272264, 3547.9996445745815, 3446.266263063161, 3334.024324149373, 3210.1688654146706, 3079.8921265435347, 2937.8650799874536, 2783.7762967607805, 2628.4890107632277, 2462.2494442559823, 2304.7664028393197, 2149.1860618515266, 2043.995600809676, 1981.1207018702194, 1921.1757387033417, 1889.7047485096925, 1884.5483126970148, 1879.3986060236903, 1875.9692066522248, 1874.255628489718, 1872.542223420564, 1869.1003399939812, 1863.943836775726, 1858.794919863413, 1827.103333149822, 1770.5165342070625, 1716.4268097498154, 1630.4901889697765, 1513.4176973635133, 1404.2481501306404, 1304.224595250877, 1211.9295946252018, 1126.136352876384, 1046.9553401028002, 973.4415543912954, 905.8245416200295, 843.401395074742, 785.5639975299175, 732.4336752815921, 683.0975703093651, 637.5943484528535, 595.2865988994797, 556.3860395085944, 520.4829941894303, 486.96909603493214, 464.8237532909779, 452.3669612300682, 440.25713501540207, 433.86199782622083, 432.8181968228217, 431.7769009405358, 431.08409541963044, 430.73811017936305, 430.392403285886, 429.70182453930346, 428.6680440203569, 427.63676862252356, 421.42545837080365, 410.27839482857723, 399.37459030699813, 381.8744339056438, 358.77339188728234, 337.2909729836572, 317.31406739198235, 298.81513350132457, 281.6287787779909, 265.686158903653, 250.84762787259467, 236.98708845292595, 224.16736356261572, 212.25547031054393, 201.0754255799077, 190.6600950286023, 181.00126404347338, 171.97376404614127, 163.5722807062459, 155.6967606629367, 148.36592365414842, 143.45558601876968, 140.6624144892325, 137.94737630324624, 136.5018331515098, 136.2656544616798, 136.03000851903445, 135.87320719459572, 135.79489532357374, 135.71664264668343, 135.5603148752977, 135.32626717420632, 135.09275222029956, 133.6855642233084, 131.16327363585427, 128.69914513841567, 124.69097080714448, 119.30900113196638, 114.29031972579664, 109.58390601360593, 105.15271457157591, 100.99944345853584, 97.09607933931466, 93.42716552354969, 89.96802543401874, 86.71580519339193, 83.6469005428145, 80.74690548282061, 78.01956960195449, 75.45209496628362, 73.00520091625386, 70.70036243242579, 68.52020917679594, 66.45427395655494, 65.06188729393875, 64.26627878631511, 63.4852952238288, 63.066470121850934, 62.997982350637415, 62.9296224576764, 62.884120239176056, 62.86139044296796, 62.83867485545458, 62.793286306512044, 62.72486166544938, 62.656234682482825, 62.243375396833116, 61.50206770290122, 60.779350611223, 59.5915428203963, 57.987889686910776, 56.463086834829866, 55.003227941668044, 53.62726964140598, 52.315253628454975, 51.06239428272144, 49.86215246577467, 48.72209738336814, 47.64259380827273, 46.60551759931519, 45.613522121348616, 44.66735036131953, 43.76121075372203, 42.89777014841706, 42.0763147869382, 41.287049143497335, 40.53871427219577, 40.023760615991634, 39.72612195575672, 39.43414698003585, 39.27796309350532, 39.25245056111862, 39.22699340814043, 39.210052739159714, 39.20159163457077, 39.193136683249435, 39.17624524040962, 39.150954225656996, 39.125718590312886, 38.97357723999051, 38.69653376052318, 38.42678714053785, 37.9848685208351, 37.37946862026669, 36.79847408783418, 36.238543729882494, 35.710440639923625, 35.20838542722091, 34.720164310688524, 34.2560159849244, 33.81841063945637, 33.39584883877603, 32.99088528605444, 32.60431459548301, 32.237476620706886, 31.8923636205682, 31.554579439550103, 31.23349562475129, 30.930005033205017, 30.643781167339494, 30.449333306507505, 30.337393388597377, 30.23073309141493, 30.170663985567398, 30.161024680594895, 30.151455676654248, 30.145115396822614, 30.141956973745444, 30.138806361894034, 30.13257999349921, 30.12327690424177, 30.11399034814937, 30.057928483853583, 29.955946048986046, 29.856745031987806, 29.69742450853255, 29.47928475622586, 29.27578144396779, 29.083927965121745, 28.90723078431383, 28.743434802951384, 28.59058679616653, 28.448278856621364, 28.31926939778583, 28.2005025031584, 28.095259255284933, 27.9988493606684, 27.917030234266143, 27.840762354012295, 27.77754903293686, 27.724771796597985, 27.682984778774674, 27.648933908837066, 27.63383590788861, 27.628252510644582, 27.624157436307094, 27.622557665127232, 27.622357721851877, 27.622175699690843, 27.622064307758116, 27.622011598644143, 27.62196088076509, 27.621865418711767, 27.621737159893716, 27.621601814574426, 27.621244883308087, 27.62082170286138, 27.62054345042409]}, "31": {"0": [1106.5026857189043, 1106.500644197849, 1106.4996088867827, 1106.50055689462, 1106.509525481299, 1106.527549957886, 1106.8498132465043, 1108.3607963875806, 1111.0028195098337, 1118.397058811371, 1135.0775180521641, 1159.164579116823, 1190.7933089331975, 1230.3083970252756, 1277.7304447794052, 1333.727577249455, 1398.494038427327, 1472.6181462875315, 1556.7539397474673, 1650.9029809770882, 1756.1532247643852, 1872.9022868223146, 2000.5216617518622, 2139.1773132752246, 2289.793687885332, 2447.831877241232, 2612.3225002692434, 2726.415727272326, 2791.4204987094467, 2853.55027569089, 2888.027905659088, 2893.5155707194062, 2899.000853660887, 2902.656385555852, 2904.4837544835286, 2906.310858731335, 2909.9642731873337, 2915.4424097723017, 2920.918164238431, 2955.2123311916307, 3018.0401724253584, 3077.845000330327, 3176.9333838730067, 3315.410168370751, 3434.308578645385, 3546.7476983362567, 3642.371088922114, 3725.6840636908128, 3801.9394746590615, 3866.636058541098, 3920.7291668265048, 3968.220272607603, 4008.6590098186584, 4030.8544523285004, 4048.85695586795, 4055.962411570373, 4057.2142131558085, 4048.807373862767, 4033.7930315085932, 4001.912748025137, 3975.842926552409, 3960.3383408732784, 3945.409127929781, 3935.4641152958166, 3933.8767462163696, 3932.288841573136, 3931.229940942211, 3930.700401366117, 3930.170802282938, 3929.1114255953134, 3927.5219142607216, 3925.931867362344, 3915.9455488654617, 3893.9663830590284, 3866.959306293668, 3823.64037944645, 3751.7299421089856, 3670.4358375559573, 3573.4449215146774, 3470.232542325503, 3348.6446903218266, 3219.579437301153, 3074.795083247495, 2919.1809002543055, 2753.2234486835646, 2581.33493687591, 2406.9246803276874, 2238.1488597201874, 2074.427347594043, 1914.6489353567351, 1766.4324829064713, 1629.7803940356262, 1504.0200302673456, 1421.9114829652913, 1376.7113497712642, 1333.2361562356332, 1310.1513311840324, 1306.502396788005, 1302.885172265666, 1300.485687553449, 1299.2873871522831, 1298.090048054413, 1295.698253768555, 1292.1177721144802, 1288.5459421900591, 1266.377011891462, 1226.2943755462502, 1187.6088545392504, 1123.3306901713743, 1037.75876739192, 959.3682412997683, 887.401092370222, 821.3747030457826, 760.5827932625023, 704.96707332456, 653.9210040314757, 607.027698457013, 563.8824710273706, 524.2972480291551, 487.6992284940631, 454.2588751109171, 423.49225024717407, 394.9791821514079, 368.9021964130376, 344.90288931091294, 322.76423461023217, 308.209575312365, 300.30773773417405, 292.66245312682435, 288.61840200428304, 287.98225815447927, 287.3483314960532, 286.9269454967569, 286.7166220290049, 286.5065449158504, 286.08646601426557, 285.453796505918, 284.8226901878834, 280.9090648719865, 273.8833578878894, 267.08665452891785, 255.6475201538676, 240.30543136198185, 226.13928970656656, 213.0860620961325, 200.93016199724596, 189.67488637101948, 179.2985782350507, 169.6455501091228, 160.69299866196585, 152.3696985137595, 144.65227592189598, 137.48626087292476, 130.81685992424423, 124.58299006501059, 118.77480388660956, 113.37841936118363, 108.33603544764762, 103.60704673414742, 100.50780865187983, 98.80385208403906, 97.14151251754859, 96.25895004816958, 96.11936268536421, 95.97992547862482, 95.8869279660435, 95.84048476171311, 95.79407859202291, 95.70137735656311, 95.56260326317486, 95.42416248154834, 94.56334934911911, 93.01323735009929, 91.4972964477976, 88.93070503284187, 85.47273886982508, 82.2230084275169, 79.18558048826593, 76.32711257947545, 73.63035830869454, 71.09783750968785, 68.71419116203302, 66.46381612563343, 64.34219910049016, 62.34267769166343, 60.451521903707444, 58.66037520304429, 56.969872530595445, 55.374197733022044, 53.85440262701252, 52.418421730994325, 51.05435935204875, 50.14372740434321, 49.63827489452411, 49.142703391291796, 48.87807214040638, 48.83611592826166, 48.7942232331926, 48.7663300570775, 48.7523940551992, 48.738465110773774, 48.710628394281464, 48.6689262504394, 48.627287623673006, 48.36814298114413, 47.89982824524104, 47.44157059013213, 46.656209389051085, 45.57970851999319, 44.555222908989215, 43.585688319449, 42.65552682014996, 41.773603760482956, 40.92884766024691, 40.138872281875884, 39.37523070730218, 38.64969486273349, 37.95801227084053, 37.30222918186823, 36.6762908970786, 36.0817361223682, 35.51691270569101, 34.9808340692936, 34.46344333290419, 33.97266367913693, 33.64412787801207, 33.46104356969951, 33.28607239896617, 33.19113699092736, 33.17610500772158, 33.16110013528985, 33.15106688751118, 33.1460543743847, 33.1410446017668, 33.1310332780567, 33.11603684630586, 33.10106507913217, 33.00771226798331, 32.83842580175139, 32.67231329090134, 32.38831249800262, 32.00209349123764, 31.635786091460822, 31.283241114702363, 30.952330105527423, 30.642696619188175, 30.34744421198124, 30.0705342413545, 29.811639373458217, 29.570525188886336, 29.340536109600887, 29.13022340690537, 28.933579412266138, 28.748532200577998, 28.580741342054107, 28.430080139439404, 28.2932769926669, 28.170506808131655, 28.09320884293734, 28.048259139602166, 28.00565099776335, 27.983482728342654, 27.980012706128182, 27.97656024968718, 27.97426837082288, 27.973190835854627, 27.972120918439582, 27.969985815872242, 27.966794992678143, 27.963618366272343, 27.944015750695637, 27.91127152844731, 27.876658655010086, 27.82373124333841, 27.758379809571768, 27.705487733790395, 27.664396151468928, 27.63715041897393, 27.622783573033537, 27.620992914043367, 27.62097568321721, 27.620996833833054]}, "32": {"0": [1124.370832460679, 1124.37019693088, 1124.370567611071, 1124.374327601422, 1124.3875141618719, 1124.4097566122298, 1124.9763185014751, 1127.8689769992995, 1132.9894261910313, 1155.5370583252616, 1220.9910224349708, 1325.2207202198654, 1473.7158315064942, 1671.18776815124, 1923.6282817267756, 2240.0539562254194, 2612.5407352794864, 3003.267452492867, 3361.680544671167, 3660.7227058100334, 3890.1082051407793, 4048.9422480648764, 4169.864171167095, 4234.700460893881, 4260.1068716612435, 4240.650614874894, 4175.768118822349, 4121.633090036243, 4083.1108105378958, 4052.1662136368964, 4033.0201142508377, 4030.600330429764, 4028.1724856868113, 4026.5494442349113, 4025.7365800219827, 4024.9228201510673, 4023.2926134352774, 4020.8405859266927, 4018.380497496233, 3996.8559078077374, 3955.6350535941647, 3912.848072794501, 3786.1133087382805, 3520.552429212014, 3191.8215013477707, 2797.4556776938985, 2385.489694279921, 1997.6505191575375, 1666.741691949395, 1391.9269200531535, 1165.2244513958733, 978.7576439636491, 824.8553352567545, 697.4418377739993, 592.1701702185949, 504.5168383487648, 431.67001521081454, 370.90184561463354, 320.3303683173982, 277.8468566233809, 254.70909342967607, 246.01982869512238, 237.72723071674977, 233.4735859444599, 232.9854641982973, 232.49625625497026, 232.16984713900044, 232.00687180359913, 231.84404928325367, 231.5188626877304, 231.03222890736401, 230.5469704625, 226.42397705782363, 218.96493720097928, 211.78154763893312, 195.40963624950257, 172.70713611103685, 153.40793470525742, 137.0200666687444, 123.00386817985273, 111.01371079599892, 100.70296961421847, 91.80600664333116, 84.1024176547902, 77.40819205061955, 71.57193403766601, 66.45295609762978, 61.949281508505855, 57.976401508612646, 54.46381536131371, 51.337647529319185, 48.54901807089441, 46.06102120730914, 44.630996242504935, 44.07906559079891, 43.54142450371329, 43.26078114579372, 43.22840718093422, 43.19593895910957, 43.17432987343804, 43.16353624926574, 43.15274990420244, 43.13119905140276, 43.09892736552064, 43.066721191619344, 42.79201482067552, 42.287836719135946, 41.798108473232325, 40.64899112847054, 38.97791119525137, 37.47398923850815, 36.124758886918954, 34.91547363763899, 33.82635578011242, 32.85405704421363, 31.981350458401987, 31.201813214433958, 30.515721002543376, 29.91079366547772, 29.389268417779927, 28.940912996455097, 28.564695814197094, 28.260130108957185, 28.01659071632788, 27.836247007953652, 27.715738615949455, 27.671442403944134, 27.66128622893519, 27.65420752507661, 27.651967006495127, 27.65181555015505, 27.651679665377394, 27.65159772639363, 27.651559352162153, 27.65152270810428, 27.65145461050933, 27.651365440418935, 27.651291841890952, 27.651216074442463, 27.65116221597127, 27.651156032926227]}, "33": {"0": [1125.1752669478074, 1125.1741436925377, 1125.174029734831, 1125.176829712108, 1125.188599409749, 1125.2094527854613, 1125.8199986381233, 1129.02524439196, 1134.7483485714463, 1160.1793890738288, 1234.5137338922395, 1353.5234198555504, 1523.1214002401193, 1750.5349937586648, 2045.0570831807288, 2411.8916610297247, 2827.3516506610927, 3234.751538326691, 3571.546124783598, 3835.3007413883297, 4029.9433542274724, 4161.3113037670355, 4237.976775074788, 4272.08286094114, 4250.339050296338, 4179.031380665299, 4061.179272351066, 3947.1871726558657, 3895.8592184291792, 3843.538157596588, 3811.2325793875, 3807.785341556095, 3804.161647892831, 3801.5687701626935, 3800.270460016965, 3798.970902350795, 3796.3680444571314, 3792.454401213332, 3788.529530285565, 3753.540191581605, 3689.9591421817545, 3624.634488297001, 3426.095050207422, 3051.226874725949, 2619.958681007399, 2181.8625942986478, 1800.3510759959647, 1484.7946058843409, 1227.78814949146, 1019.1218650249263, 848.6312176182031, 709.6845891312615, 595.9325598612706, 502.63666301507106, 425.965431415171, 362.77443824862854, 310.5114806460958, 267.3264165618008, 231.3809652588515, 201.4133686693509, 185.20715845404555, 179.08206369843973, 173.26079903659186, 170.28047626777175, 169.95808498937276, 169.63648559160953, 169.4225259267872, 169.3156780744819, 169.20891820891387, 168.99566243799003, 168.67643868213383, 168.35800680691335, 165.48881181317554, 160.23408286033478, 155.20811276873215, 143.81467860657332, 127.90633523613798, 114.48103933735177, 103.05646757369131, 93.28545338589765, 84.92539692676152, 77.71914983086323, 71.49065089977046, 66.08002877198588, 61.355766830686164, 57.2209429650153, 53.58400688856569, 50.36810472392761, 47.52826095495663, 44.9997312426787, 42.7526936468836, 40.7482099558553, 38.96236914081084, 37.9410106326057, 37.546283057096495, 37.16320806765831, 36.96532004079093, 36.94393549551991, 36.92257918452156, 36.90835732956305, 36.9012511077959, 36.89414802317016, 36.87995126534292, 36.858282551555014, 36.83660503300559, 36.64189825001227, 36.28514573756225, 35.939279378193966, 35.13004795879786, 33.95523822668446, 32.905416762528795, 31.972973962374674, 31.15003647870831, 30.427706859131813, 29.80159955621817, 29.26321074058383, 28.814471444253503, 28.43943270376255, 28.14214709318898, 27.9166271195743, 27.775800165116216, 27.69583438307157, 27.657556808819262]}, "34": {"0": [1147.6295927822837, 1147.6296919867345, 1147.6308026982379, 1147.6360586424025, 1147.651528861543, 1147.6761026441557, 1148.0051406898892, 1149.423745639121, 1151.8982576723283, 1158.2628849881178, 1171.784630345546, 1190.8790963814029, 1215.5477263747464, 1246.1662269747383, 1283.0868406029035, 1326.0191882131212, 1375.5534744953632, 1432.6765823333092, 1496.711371788392, 1568.9895974133422, 1649.6209337619218, 1739.791192896472, 1839.6179091820568, 1952.0270465313376, 2073.6840268413157, 2210.1444016198816, 2356.295939450354, 2473.64592425148, 2548.982377186551, 2628.2923152121157, 2671.8282987499097, 2679.1196017763614, 2686.379942028813, 2691.202967322669, 2693.609319507264, 2696.0122313836373, 2700.807734211716, 2707.975186142168, 2715.11167529862, 2757.2458384045144, 2836.544944697976, 2915.187515638859, 3052.10571538972, 3237.4502270666458, 3416.0477008520916, 3579.8797939592455, 3720.0281650679735, 3855.9515798489474, 3966.66191449039, 4078.2789562908947, 4173.26572199152, 4256.095695865232, 4333.217891973008, 4399.123655276793, 4450.150041943531, 4497.947522910403, 4543.545220029252, 4581.573856712759, 4602.652313693584, 4615.891687482455, 4629.508325803276, 4635.785470862731, 4640.603772024755, 4642.257051658359, 4642.486190085119, 4642.700281136745, 4642.834648851642, 4642.899324813234, 4642.962328844255, 4643.083321114587, 4643.2522700408035, 4643.406171591886, 4644.007029614139, 4641.279833645626, 4641.704978929827, 4638.85429979827, 4619.898103589099, 4598.102349113942, 4574.502744692093, 4541.573269788822, 4491.493561610131, 4443.588930112739, 4392.15315347641, 4320.241068634372, 4243.74035239187, 4159.608235841265, 4068.9697436197953, 3962.462564478577, 3849.2262801766583, 3716.822684817309, 3570.3634775623827, 3412.24019734994, 3228.8110058967713, 3102.882577881807, 3015.3257948389232, 2928.797410207247, 2880.651769415233, 2872.421912877913, 2864.1779440861674, 2858.674124750322, 2855.9198630399956, 2853.1640333013993, 2847.683163140321, 2839.6702230848337, 2831.614940666796, 2783.671566453866, 2697.2431013953305, 2612.7342200712606, 2477.743399667853, 2297.1216843811676, 2127.067009758462, 1976.244382366256, 1834.8920088645627, 1705.18337833271, 1586.0735074174934, 1474.8289674026273, 1373.8419044731602, 1280.8225171608049, 1195.1533007659268, 1115.810429323403, 1042.3364359607688, 974.0489625927034, 910.8461843773607, 852.0918542021458, 797.8224278620912, 747.149690229594, 713.3120060441307, 693.4901577003254, 674.2461807136157, 663.9749844839026, 662.2467748355992, 660.5235473383373, 659.3774968685192, 658.8053019921166, 658.2336606880523, 657.092038796938, 655.3842532328596, 653.6826774542681, 643.7775821261604, 626.05921593581, 608.8556419918501, 581.886497503679, 546.8096547140862, 513.9567539079366, 483.3756283217827, 454.9090060204169, 428.45699960775227, 403.8355769587054, 380.84950419791613, 359.3813897163681, 339.3648634642769, 320.7289649888771, 303.2887977944871, 287.0771379636543, 271.8817066906515, 257.6319294650532, 244.37093610446618, 231.9726695745071, 220.3645937815221, 212.4809663934878, 207.86771677777628, 203.3905873000564, 201.00459774395244, 200.59752590888291, 200.19142444485047, 199.92122923051616, 199.78816153142924, 199.65560907626417, 199.39079354105087, 198.99429367602275, 198.598661936345, 196.2879980192081, 192.12790162015148, 188.08155477009385, 181.68390313524355, 173.26470382125905, 165.3653080154608, 157.93359587410725, 150.96387259909582, 144.43622582931548, 138.27550453487763, 132.50043745453755, 127.05047632160485, 121.94348935379487, 117.12555594740601, 112.5754246206522, 108.30009661028319, 104.25927792286842, 100.45564803571531, 96.8373234960448, 93.43563401352472, 90.22056222821845, 88.02422089336197, 86.72965950578222, 85.46272443950782, 84.77910477679104, 84.66409433837214, 84.54935393168772, 84.4730103448617, 84.43488355673779, 84.39678677213986, 84.32068321352226, 84.20675290204127, 84.09309262229472, 83.43495947583953, 82.25071302385328, 81.09200431308739, 79.24292053342101, 76.78262484121034, 74.44959186654137, 72.23645160221707, 70.13495299586326, 68.13793178463415, 66.23820966954193, 64.43169488996348, 62.706991929661, 61.068793809438, 59.505911371024126, 58.02002339155001, 56.59995646796551, 55.24923601067873, 53.95745676887501, 52.72120621011632, 51.53943808662241, 50.40807912546247, 49.626324639933735, 49.16397404902892, 48.70872392591965, 48.463251681107856, 48.42179887272208, 48.3804215098897, 48.352878515531145, 48.33917199769214, 48.325534060565175, 48.29827881800546, 48.257447533401304, 48.21667814387967, 47.97800851313417, 47.54665512585075, 47.12271573578511, 46.441804851865015, 45.531531092188146, 44.657342431897334, 43.82058373519451, 43.01990524951323, 42.24900926836321, 41.51227571172874, 40.80577998188806, 40.12744427528899, 39.47614547912779, 38.85394875010189, 38.257660532441506, 37.68454050647468, 37.135211461543705, 36.60790117935658, 36.103693785015075, 35.617500838742565, 35.15389424269958, 34.832196519430106, 34.64154993617305, 34.45423267568396, 34.35341068188245, 34.33638689006944, 34.31939445378761, 34.3080835826726, 34.30243337303697, 34.29678664734924, 34.28550364781752, 34.26860527812928, 34.2517350636139, 34.15301946896435, 33.97530233857308, 33.799568012504764, 33.517952743880066, 33.14051665191186, 32.77844060981331, 32.432236729360376, 32.0986696680773, 31.781888863587223, 31.479963940157216, 31.19087333877465, 30.91470090641956, 30.651942044934554, 30.402450811882247, 30.16582912944947, 29.942316840461476, 29.72986835296946, 29.529920510081688, 29.341669553597953, 29.164327899114912, 28.99894610505747, 28.886286518956485, 28.820205494764423, 28.75639499307483, 28.722485386291417, 28.716790834621744, 28.711115858392002, 28.707343416149936, 28.70546045760223, 28.703579674103405, 28.699824632252405, 28.69420838234254, 28.688611707872617, 28.655239271410963, 28.596636015193766, 28.540297447835336, 28.451615850693656, 28.336993879877923, 28.231693521280853, 28.136326917840364, 28.04910046274081, 27.97167366140556, 27.903737357133227, 27.84605630994604, 27.7976701407336, 27.757859792329267, 27.727169815138907, 27.705975406012875, 27.695801300976733, 27.692092847682378, 27.690232690449378]}, "35": {"0": [1158.8602842680211, 1158.8603612689883, 1158.8614867680071, 1158.8668832602018, 1158.882841733886, 1158.9092256584934, 1159.1507064450818, 1160.0542390815915, 1161.564042243929, 1164.6262260315443, 1170.1677589419114, 1177.5578269979283, 1186.8690457843213, 1198.0716347896393, 1211.1550818120204, 1226.1477635597307, 1243.18917683667, 1262.326895533832, 1283.745232365948, 1307.0182226831669, 1332.5093861493954, 1360.273121399509, 1390.3934604196775, 1423.199798388251, 1458.2157915445955, 1495.6392660978568, 1535.781082496479, 1569.3628051477892, 1595.0115282749687, 1622.0090874174227, 1637.2521047267905, 1640.6177037332222, 1644.0049068328728, 1646.275044506651, 1647.413714025743, 1648.5547839996368, 1650.8441253118315, 1654.2961406911393, 1657.7697601636658, 1673.9997280236037, 1704.0881397320948, 1735.2410413908822, 1779.7380345186277, 1839.2129215066716, 1903.3085735530678, 1971.2241632066343, 2042.8659776337631, 2118.517209873097, 2202.4153519442607, 2287.3849141368055, 2381.030970347913, 2478.318838475656, 2585.755988416459, 2698.0351405164574, 2820.4730905805127, 2938.241254880528, 3067.3638579028416, 3195.041579858222, 3319.3061786903672, 3440.7041813022556, 3532.175079235411, 3594.942568882465, 3665.6951727233977, 3700.126169498739, 3707.58544889316, 3715.0254063715233, 3719.974643625955, 3722.4460419338293, 3724.915293362141, 3729.847355580078, 3737.2293473102677, 3744.5920171244015, 3778.0857456241374, 3829.354766673073, 3879.164905206355, 3947.02813890005, 4036.2964106484833, 4118.770792558869, 4191.109288301876, 4260.0361402862045, 4322.402000619449, 4379.952610512609, 4435.128165814079, 4490.822708870958, 4531.160754903708, 4573.659548955391, 4630.958870171358, 4674.366289769808, 4693.76091861654, 4722.922464774572, 4758.93073886349, 4787.616727882636, 4803.030793002097, 4816.817580449889, 4828.737222917082, 4840.344361124626, 4848.457229688465, 4849.812299084364, 4851.153146233345, 4852.039143084377, 4852.479771135407, 4852.918818936779, 4853.792173790548, 4855.09035419877, 4856.3743123600725, 4862.076375240999, 4871.659955648151, 4880.345937491025, 4888.358308934979, 4898.243563343955, 4904.617888091137, 4911.077823997097, 4910.962674129646, 4908.618882541992, 4902.966991202972, 4910.641748554638, 4901.898112759073, 4892.9818258435735, 4883.402054391362, 4871.097419263563, 4849.546188424824, 4833.779612158959, 4816.895042901313, 4793.357952227161, 4770.058486548309, 4743.81400947924, 4717.743403698629, 4703.2090494162185, 4680.4989752668735, 4663.819570756679, 4660.04292921726, 4657.228313214401, 4655.775530662366, 4655.042623569735, 4654.305372599361, 4652.817839025386, 4650.5539595813525, 4648.250985237636, 4637.197050739248, 4614.524343134102, 4590.352911588202, 4556.8026078692565, 4512.142567451473, 4462.712154031428, 4419.252229885824, 4357.200032962448, 4296.817472916336, 4234.619204779644, 4161.492061430743, 4089.0297693853076, 4013.690446301645, 3932.974029737078, 3836.905691692325, 3738.5867968170187, 3636.652391160562, 3528.717115556084, 3408.840853415066, 3287.5149823106353, 3162.278435485356, 3059.4130152610915, 2983.0524549502156, 2905.85747607542, 2864.374066219017, 2855.3681364493546, 2846.3787564809318, 2840.395030836005, 2837.4059263137497, 2834.418660658297, 2828.4496459478064, 2819.5099153831034, 2810.5867346196396, 2769.143850847331, 2695.439230189304, 2625.4884878799107, 2528.391459637203, 2409.2110435634127, 2301.6941616323306, 2197.721994272432, 2101.2779818133654, 2008.4991281960724, 1919.3745681952905, 1835.3257530936432, 1758.2304908671508, 1684.5408763398013, 1613.780264702554, 1545.9392646469166, 1482.375426479026, 1422.1318599830438, 1364.4974283846263, 1309.9737630909622, 1257.9382862800055, 1208.051029142443, 1170.3732695099545, 1143.9273162512698, 1118.3120157891785, 1104.1841592496278, 1101.1250468026026, 1098.0744383823237, 1096.045423894775, 1095.0323339887916, 1094.0201889746693, 1091.9987336220056, 1088.973637281966, 1085.9570449686728, 1072.241695956104, 1048.2464583816459, 1024.651284309558, 993.4975519417992, 955.5070782687048, 919.0956667330287, 884.061670851333, 850.5379834597538, 818.7174229348736, 788.2326254818253, 758.7617257090596, 730.7272231175449, 703.9818754312231, 678.248483889979, 653.5449432623984, 629.6747417738467, 606.8403891533853, 585.1413907733338, 564.4317815291658, 544.5015982259262, 525.2134574109854, 510.65202709759404, 500.3445246093243, 490.28845301631077, 484.7549111179637, 483.5579267695999, 482.3647134871601, 481.5713330021578, 481.17527127064386, 480.7796285464547, 479.9896001200517, 478.80770003538333, 477.6295710166388, 472.2612503710016, 462.8478645058999, 453.6595435864567, 441.3890934134621, 426.40201697491506, 412.0263820540343, 398.2212938520325, 384.9780745060629, 372.22114015972505, 359.910915404435, 348.0906131252568, 336.7822788696083, 325.9599731192119, 315.5493200623659, 305.50385822427273, 295.86735757467363, 286.64210196010526, 277.75935028284886, 269.1572149039061, 260.9201525064635, 252.99251834370685, 246.97911763111526, 242.69868030325807, 238.53980986018644, 236.23027138669366, 235.7300795368179, 235.23131427490006, 234.89959664915378, 234.73397560094006, 234.56851306249953, 234.238063514938, 233.7435780168937, 233.25051910680736, 231.01246609731407, 227.1096678281956, 223.28144226475794, 218.14441022516405, 211.87085575829968, 205.81824781105516, 199.986539765101, 194.34531546165115, 188.93771336947722, 183.74478149903516, 178.7174820649992, 173.8838418226982, 169.2198812329124, 164.7325866250707, 160.40242178061857, 156.22850556804784, 152.19967906635722, 148.3184971686884, 144.58327683798754, 140.96691478967395, 137.47121508497105, 134.82102291044464, 132.93690902213015, 131.0864991379042, 130.0634706356151, 129.84170653312336, 129.62047181372805, 129.47327610251813, 129.39976647742918, 129.32631567268436, 129.17935292826104, 128.9590000444151, 128.73920286538944, 127.7428269665985, 126.0008929602768, 124.28846954517512, 121.99383787879347, 119.16708774196726, 116.42532768752889, 113.78456726141884, 111.23975611808817, 108.77637185714403, 106.38272866134024, 104.08385716274606, 101.86079469254378, 99.69300992514833, 97.60345594239175, 95.58618358527018, 93.63847095289943, 91.75145067921018, 89.92304492108735, 88.15218205794955, 86.43639074114496, 84.76875716911074, 83.49891855577135, 82.59649819572002, 81.70908556416957, 81.21762452758892, 81.1110078863093, 81.00461633723042, 80.93381368906712, 80.89844988035225, 80.86311108188187, 80.79250851567481, 80.6867922431981, 80.5813010629221, 80.10074619437279, 79.25452307763446, 78.41703496513152, 77.30184976188644, 75.92202341070056, 74.58332870857423, 73.28466491359642, 72.01835082020519, 70.79475302541913, 69.60773073216096, 68.45444134621715, 67.33182205378102, 66.24442340282447, 65.18797627245085, 64.15768340387103, 63.15777685716589, 62.18740799748269, 61.24401491399435, 60.32436510165958, 59.43105700680024, 58.56413282534351, 57.899108080152445, 57.42393715194524, 56.954036180939276, 56.69344561648147, 56.63673827429476, 56.58013809026333, 56.54246416655088, 56.52364506438719, 56.50490595856437, 56.46759667641422, 56.411716806694486, 56.35593780118136, 56.10160970640695, 55.653700616148015, 55.212516515131455, 54.61793930713345, 53.87686742651633, 53.156090987758986, 52.45495000115912, 51.77145020541914, 51.10337387215341, 50.45490513097105, 49.82242430659577, 49.20720449106384, 48.604867211914915, 48.01837459132396, 47.44818546734833, 46.889212900008275, 46.34502274365901, 45.81595344795192, 45.299214023297694, 44.79527578625689, 44.3026701185503, 43.924753802413925, 43.65415669260534, 43.38689497809427, 43.23833465781863, 43.20608291599498, 43.17389085301363, 43.152462632605136, 43.1417584688746, 43.13106093612654, 43.10968576357787, 43.07767273712344, 43.04571938951133, 42.89935674434661, 42.641445011015136, 42.38782042549473, 42.045408164622614, 41.62055020438581, 41.20553035882126, 40.79943968989413, 40.40406438739137, 40.01813939684251, 39.64117947767278, 39.27314723792094, 38.91437819105968, 38.5651422336743, 38.22331881367163, 37.88973199557084, 37.56429808828388, 37.24678227832177, 36.93603013580372, 36.63338460060931, 36.338497317428065, 36.05107130501014, 35.82804207284019, 35.66889967263555, 35.51227475215237, 35.42532406627744, 35.40644083914989, 35.38759016073371, 35.37504112440701, 35.3687720310289, 35.36250655417427, 35.34998645003546, 35.3312334177534, 35.31251293418272, 35.22713897053589, 35.0767147223948, 34.92842553163064, 34.72814468666123, 34.478449357055815, 34.23540393978984, 33.99858726234369, 33.76618593549213, 33.5398772158068, 33.31920478526925, 33.103853361258906, 32.893698515373565, 32.68881560892975, 32.489587490445835, 32.29427885457096, 32.103542697662476, 31.918486980373874, 31.738290698320224, 31.56319183293238, 31.39242461362246, 31.22601403183858, 31.098448435551596, 31.00706430691373, 30.91721974930379, 30.867474305755472, 30.85668016300983, 30.845907923056533, 30.83873859797231, 30.835157585895583, 30.83157900746245, 30.824429151526964, 30.813722619950696, 30.803037991166757, 30.754353742062214, 30.66874870059766, 30.584603999206255, 30.471477942009454, 30.331064232930473, 30.19535194564805, 30.064154616747082, 29.93702125589832, 29.813436638541976, 29.693895303421037, 29.578562396630282, 29.466931214267966, 29.358960617764815, 29.254876280609086, 29.154987355909885, 29.059066564338135, 28.966077452743843, 28.876718161353566, 28.790940296990975, 28.70918547726981, 28.63076678523732, 28.57097273109871, 28.528867772813776, 28.487997501401114, 28.4654829680053, 28.460620368928492, 28.455776678421618, 28.452558056178106, 28.45095189648468, 28.44934783774345, 28.446146023117667, 28.441359058320582, 28.436591002093436, 28.41498231677072, 28.377464349078412, 28.3412070855907, 28.292906320081638, 28.233473384029477, 28.177473404578176, 28.12482274350852, 28.075389579108332, 28.028694812802033, 27.98526042179781, 27.945420867878966, 27.90910477766192, 27.876502538013494, 27.845556392939454, 27.817588293664546, 27.793093538898418, 27.771652406653864, 27.753616643315222, 27.739057877206903, 27.72690381873508, 27.717595857421866, 27.712501677101088, 27.71007762589405, 27.708713341866744, 27.708391820456132, 27.70836539985945, 27.708350290811133]}, "36": {"0": [1143.9846463234749, 1143.9841715607079, 1143.9847083049935, 1143.988816314722, 1144.0025646322085, 1144.0254165131673, 1144.5397985371517, 1147.0958720609942, 1151.7026151509579, 1170.7560801253321, 1224.9147297414943, 1310.6998749831505, 1431.0787482277703, 1589.4781411010988, 1794.5548092870174, 2053.967217527355, 2374.1763480736076, 2759.473704795344, 3171.0193938254242, 3536.466772171621, 3845.296443554722, 4092.8268475447817, 4277.210350926445, 4407.389747096006, 4496.597378596869, 4548.938061939817, 4568.506996810084, 4558.921511891037, 4549.5387467464925, 4537.010489681632, 4534.829915921999, 4533.254057223296, 4531.720939050874, 4530.712132079138, 4530.653514718801, 4530.693436763944, 4530.770572183102, 4530.8795036340025, 4530.9803090715, 4524.584993856757, 4510.952188907078, 4494.549047822962, 4430.972260385738, 4323.457430903917, 4163.165976925031, 3954.264413245802, 3674.503054551479, 3335.233365210901, 2924.058728281759, 2485.8169440353613, 2102.30880370533, 1772.7991028639833, 1502.7880106786167, 1278.2202884464004, 1091.8472418033127, 934.5587441024209, 802.5829518650696, 691.4076541064211, 597.1432134007306, 517.6517610530169, 473.563200104048, 456.32174858750983, 439.8415144707256, 431.35301872843985, 430.30980158211065, 429.26971780009507, 428.5780693700369, 428.23276738239326, 427.88781354633994, 427.19895032900513, 426.16826663993055, 425.1408368652148, 417.0616445740583, 402.3231139319594, 388.1451665815019, 356.8198213176235, 313.22919727281686, 276.04878099568793, 244.20829499000178, 216.94247796759626, 193.51823379604517, 173.3382071020954, 155.8938173898296, 140.82851276553149, 127.70671705568495, 116.32389694884789, 106.3857289387533, 97.68343383577104, 90.05069933675335, 83.34023807991731, 77.41734264907193, 72.16722984912118, 67.49999264410485, 64.82149275034483, 63.74783088945531, 62.70759697566928, 62.16592694637307, 62.09899449573546, 62.0321817052006, 61.987706322678896, 61.9654885747685, 61.94328412242508, 61.898915104439176, 61.83246129421263, 61.766127144088834, 61.237993083951544, 60.27035736276843, 59.330525443641314, 57.20650491433564, 54.12739180986218, 51.35254209870728, 48.85396295844403, 46.588433313856555, 44.54178923578706, 42.68162146758603, 40.99659640829559, 39.46314316789535, 38.07373695965187, 36.808294215770694, 35.66167565015527, 34.62078582387437, 33.676333341078625, 32.81631325658049, 32.039036840530606, 31.338033284806755, 30.708056185860812, 30.345056236509336, 30.200470802065045, 30.06098486979887, 29.988782180070043, 29.97987568326971, 29.970991489037562, 29.96508108319845, 29.962129597373586, 29.959180589611858, 29.95329000827779, 29.944472721750166, 29.935677737790723, 29.865350476832663, 29.73650811345235, 29.61252809217801, 29.33529610485963, 28.944376511408212, 28.61151831361786, 28.333105204018292, 28.104612814939877, 27.92580133347536, 27.803205374618788, 27.726556321965766, 27.68832068911767]}, "37": {"0": [1128.6352392537447, 1128.6361076142255, 1128.637944332336, 1128.6445228414455, 1128.6616532873306, 1128.687498951881, 1129.43722683172, 1133.3205219146184, 1140.4658790691758, 1170.6238381096211, 1258.2535042531058, 1399.2501637001558, 1600.7941487025653, 1873.9062659191857, 2232.0438348178473, 2666.498482311765, 3125.7166242435515, 3528.879618054654, 3827.5877749851998, 4044.850463424308, 4188.796024168567, 4282.094125786646, 4315.337115899543, 4289.5791486862645, 4202.970060753829, 4055.1195590761254, 3831.582111912755, 3650.4408101873637, 3560.283479690103, 3466.6716038059117, 3414.026406669679, 3408.534956012508, 3402.993105659457, 3399.2705389263797, 3397.4008556105273, 3395.5255723284677, 3391.7582058657204, 3386.065156425034, 3380.321707288468, 3325.144299276926, 3214.7039956678705, 3101.6122508443646, 2804.394567531593, 2321.859474208294, 1887.1512161972673, 1532.2723620023958, 1248.4252266962797, 1021.5172096107923, 839.6021820616601, 692.8253888453758, 574.7555324366647, 479.26098517462776, 401.82418658087624, 338.8258385323917, 287.51408573744874, 245.52989943457854, 211.04485605159906, 182.6365335801684, 159.14535141245392, 139.63083442307004, 129.00072362346424, 124.90744079407904, 120.99923411781448, 119.01131137518759, 118.8173470499276, 118.62389317990673, 118.49526819498752, 118.43108967698424, 118.36696665763618, 118.23888711490585, 118.04718404072453, 117.85598045444023, 115.95257917097477, 112.45712950624635, 109.11323515025414, 101.68259300046437, 91.4660556075141, 82.80097328315344, 75.4129318189832, 69.07286355026366, 63.619432864710625, 58.89610988889687, 54.78819398985132, 51.20156544916768, 48.0608449979301, 45.293813935365286, 42.85377337007925, 40.698884642233494, 38.79241379883435, 37.10935620432051, 35.62163555881937, 34.30558859803474, 33.14329110145561, 32.481533260218434, 32.21985738234206, 31.966068808140637, 31.836740256215855, 31.824070783717136, 31.81142538417999, 31.803008491689432, 31.79880405760442, 31.79460229829293, 31.78620680399045, 31.773633623338057, 31.761084515647248, 31.63567181192269, 31.40264962352772, 31.178276877916964, 30.67430108170066, 29.968406269218207, 29.370425891051706, 28.869162350890452, 28.463613443075396, 28.140380562591908, 27.904032304763383, 27.74431489361967, 27.666958945337473]}, "38": {"0": [1134.870007889856, 1134.87051162894, 1134.8720009469077, 1134.8779363194942, 1134.8942312200022, 1134.9193963304633, 1135.453471486237, 1138.0401051882632, 1142.6228265898346, 1162.1492683829047, 1218.2492095409673, 1307.0798387539908, 1431.6876793416493, 1596.674759520879, 1809.0666245071268, 2072.5148542925604, 2397.1030516689793, 2777.161231316406, 3170.912117222451, 3506.1657069895314, 3776.8653352867004, 3999.1685609707615, 4167.9775806115185, 4296.217423937969, 4362.636916274811, 4402.613257578233, 4408.780261358107, 4384.163486552065, 4373.348413856875, 4358.625581899043, 4347.933766690783, 4346.391165375202, 4344.79864896162, 4343.7092407425625, 4343.156217450034, 4342.597648035506, 4341.463870840448, 4339.72160913286, 4337.929432327267, 4327.8085938713975, 4312.205872331351, 4289.274369234109, 4230.2212467289555, 4079.910904263053, 3902.8418502590025, 3649.767250383223, 3350.847588930382, 2960.3909697106888, 2560.782685124989, 2168.433367638054, 1829.9644187545705, 1546.102163072446, 1311.3439476402627, 1115.0661043977586, 951.1994852702696, 813.6550788861958, 697.8894552563545, 600.847379979807, 518.7922963710619, 449.47902855683094, 411.2484847511278, 396.54728824098834, 382.44108519804786, 375.1126177459976, 374.2309517665644, 373.3517953098998, 372.76708518477267, 372.47514837600363, 372.1834904030979, 371.6010109648762, 370.72938307651725, 369.86026471092697, 362.8851475649209, 350.2416231228501, 338.11896337999326, 310.91885502354586, 273.2162124456564, 241.0782339689341, 213.65605955573275, 190.12016433047535, 169.95210821848482, 152.56878574254605, 137.59345610771976, 124.61210352205252, 113.37284102308887, 103.58124295957242, 95.02885957802256, 87.54275172697697, 80.97378935742196, 75.18906387600873, 70.07600858603159, 65.53227597342011, 61.4973874881024, 59.17575907682682, 58.25590243074379, 57.36112751698508, 56.89495831095327, 56.83808324439434, 56.78132939570101, 56.74356083983078, 56.72469676487323, 56.705846158567425, 56.66818535191105, 56.61179515681444, 56.55552617958339, 56.102406907635945, 55.269086776588864, 54.461715443094405, 52.6166393002712, 49.927277565702866, 47.50437481131102, 45.32151597040311, 43.34170742960648, 41.552414371924336, 39.93178482784501, 38.46274493986164, 37.13061598103443, 35.92496868137118, 34.83256835143831, 33.84364827989899, 32.94590911238966, 32.1361340283749, 31.405766222705488, 30.750876452296176, 30.172131490580124, 29.660727035773036, 29.3722634812457, 29.259181104644746, 29.150289163873662, 29.094473930826236, 29.087579011222434, 29.080694706263902, 29.076111066650014, 29.07382101595062, 29.071532144656256, 29.066957940282606, 29.060105479259846, 29.05326363288235, 28.99907556264613, 28.900818732784316, 28.80779156596572, 28.59931627830345, 28.312008032540646, 28.079902717180673, 27.90131475899132, 27.77100891867404, 27.69316917769761, 27.672333937390622, 27.669297060025016, 27.66784904559667]}, "39": {"0": [1131.4486623954197, 1131.4493279774151, 1131.4509560554234, 1131.4570996994757, 1131.4735338856462, 1131.498630535926, 1131.787122975454, 1132.967465136287, 1134.9973531139767, 1139.8166136250734, 1149.5700338626523, 1162.9613765936826, 1180.1458491494036, 1201.3260579766804, 1226.3807169375257, 1255.755429945459, 1289.2564764639171, 1327.0357846790896, 1369.146497586478, 1416.3133650414736, 1468.4894547467588, 1525.5455776650979, 1588.3031261032015, 1656.7446339072594, 1730.8905225478309, 1810.91977477076, 1898.0286600218296, 1966.9873290391413, 2013.259301946849, 2062.7141868323856, 2090.5283473321956, 2095.693752893014, 2100.8763260440574, 2104.340912361545, 2106.076066785326, 2107.813128719132, 2111.2929751168194, 2116.527051038538, 2121.7782945504814, 2150.661722556811, 2204.3056203925044, 2258.425918516691, 2344.270873194023, 2468.062558997451, 2600.865447560879, 2731.3044498651325, 2864.635062537564, 2999.777862776708, 3132.5077498841842, 3253.7532497904517, 3373.692480000471, 3486.996930244458, 3585.0962337608607, 3680.5434936576125, 3768.416277483018, 3853.5697770949987, 3918.072275044991, 3985.8010193425857, 4038.711373403444, 4092.4260867898993, 4132.36930553508, 4152.953619667329, 4173.271340596935, 4185.162407319014, 4187.2363139479085, 4189.2758443041685, 4190.6164332790995, 4191.280998387792, 4191.941743910637, 4193.251776198783, 4195.188177737137, 4197.0902030028565, 4212.10506748034, 4230.646660827073, 4244.273483022784, 4264.126454633365, 4287.066749676874, 4307.921106810046, 4337.144353516233, 4337.264952784393, 4342.0252397704535, 4348.953197372243, 4347.865425585381, 4345.621553132905, 4337.241512855071, 4313.192302040942, 4300.72533114052, 4286.582804011443, 4256.319307692144, 4220.330712805217, 4178.76102931812, 4138.921535721248, 4092.9908563979325, 4042.6762437346183, 4015.4222447947755, 3990.4464687764166, 3973.8077299165802, 3970.7257680106636, 3967.6360375683907, 3965.5719014200135, 3964.5385385897666, 3963.504312588813, 3961.4332710747885, 3958.320235023456, 3955.1994304357704, 3938.3758415405177, 3902.1493925254567, 3869.8998658356454, 3810.4815950751367, 3719.2921504449278, 3632.323421441208, 3535.9828181387097, 3426.234080361221, 3309.0878098311914, 3189.9278642755366, 3063.076891892355, 2926.7911500974587, 2784.5074760336256, 2652.9124524333433, 2508.6185785650405, 2369.9793080153786, 2237.6167182296267, 2110.078158935077, 1988.4164438711625, 1873.6112162082804, 1764.1348836939187, 1688.199598380552, 1641.4442489918686, 1595.3163062585086, 1570.5055965810802, 1565.993308735355, 1561.495310981029, 1558.5045847511437, 1557.0116033181016, 1555.5202096729927, 1552.5421857465735, 1548.0870582664443, 1543.6462208777143, 1519.7254101106832, 1477.3431856955406, 1436.4784938952864, 1376.1903920568072, 1299.2770398408268, 1226.8607421285726, 1159.113419287285, 1095.3187290379308, 1035.047327817774, 978.6782649198498, 925.6736533056609, 875.8853782721498, 829.1563773185368, 785.1845835377048, 743.9169663385414, 704.9641535936737, 668.3260698601241, 633.8040685098872, 601.3062219303389, 570.7146836378943, 542.018914884014, 521.779268041687, 509.0172209726108, 496.6396475295333, 489.9558633872067, 488.74012536881116, 487.52837700554335, 486.72264985652083, 486.32041780995604, 485.9186067820223, 485.11624778204884, 483.91586692182216, 482.7192752292758, 476.2726940880381, 464.8484502703163, 453.74274403128845, 437.28605441066975, 416.09463211499263, 396.25574124159436, 377.5353509775436, 359.74621422877095, 343.09267858055165, 327.2819160638133, 312.36670333771576, 298.26769246932434, 284.9949846197635, 272.42688744187006, 260.493133322779, 249.25870519959133, 238.66527170730723, 228.61604030340902, 219.13374015201748, 210.11705177106157, 201.57556804922982, 195.5467296217459, 191.7492875758805, 188.0532105272928, 186.06147150080454, 185.69889071724387, 185.33734710539602, 185.09689423733792, 184.9768406652609, 184.8569023344853, 184.61737139683862, 184.2563750280818, 183.89234317118857, 181.9460398144091, 178.50112329250507, 175.1454429410011, 170.1618266971487, 163.7030283789969, 157.61256563946114, 151.82622925441063, 146.3000396858418, 141.08727058112459, 136.12339437535738, 131.39429521481375, 126.92387175019579, 122.66871953475153, 118.61498673351808, 114.76195524176099, 111.06581858290065, 107.56804923247383, 104.24325879876844, 101.05619455834258, 98.02643992186471, 95.14243084343022, 93.08375151851844, 91.78258341992843, 90.51073716322644, 89.8229929137605, 89.69760715126098, 89.57252141131158, 89.48929759720647, 89.44773569391226, 89.40620712645692, 89.32324999906302, 89.19900024546618, 89.07504061640618, 88.40578909882478, 87.19906963051622, 86.02904513753872, 84.28538445574885, 82.01696835281572, 79.83687768456949, 77.76088054596286, 75.77659620935493, 73.87901979482314, 72.05784825176887, 70.31022077000884, 68.63719974752301, 67.03529706563492, 65.49376323845804, 64.01806029226648, 62.60384076266719, 61.23894265175843, 59.932211517104605, 58.67806162113189, 57.46695465944858, 56.30466130638321, 55.47115301706273, 54.93950926105493, 54.42179975268628, 54.14065273738845, 54.089215092893006, 54.03760703488937, 54.00326375611498, 53.986110744696155, 53.96897015192294, 53.934726222313294, 53.88345346774084, 53.8322924809788, 53.55578414665526, 53.06203711826946, 52.57724152039841, 51.84566090441832, 50.89433609817796, 49.97708902626399, 49.09054600681672, 48.23798768445939, 47.41402054254653, 46.621569750235295, 45.85654651315707, 45.11847097436539, 44.40713068607001, 43.719076738246876, 43.05136794778624, 42.40954256342059, 41.78901255183824, 41.19159301698601, 40.61483176082322, 40.05630683993748, 39.51639140601621, 39.12694624911456, 38.88020076405624, 38.63671745024185, 38.50434306805898, 38.48018008039764, 38.45606621565853, 38.4400175963448, 38.43200147384163, 38.42399080944094, 38.40798585494698, 38.384019358974534, 38.360101985924324, 38.230781595749654, 37.99827298418853, 37.770597994760706, 37.425747298149595, 36.97660268050932, 36.54406772896325, 36.124569424466486, 35.720709301721065, 35.33066776201266, 34.95222484671764, 34.58548630299393, 34.23403387813694, 33.89415597531211, 33.56597253113858, 33.24779146365773, 32.94300873532795, 32.647617521042505, 32.36276111992695, 32.08864851874776, 31.824075042791534, 31.568365056426885, 31.385450106570964, 31.268078879843515, 31.15371899223611, 31.091870767270454, 31.08064843417703, 31.069469126421403, 31.06204015754977, 31.058332844003584, 31.054630311050495, 31.047175298411837, 31.035936238532962, 31.02472308382134, 30.964144363213634, 30.856079473152175, 30.750546350181118, 30.591092293305213, 30.384936803280397, 30.186951779679358, 29.997993643656, 29.81871852472142, 29.64588668306193, 29.481950036810176, 29.327303071111448, 29.178478131672833, 29.03626338199682, 28.903321270037093, 28.77715530511106, 28.659758769063657, 28.54776849272999, 28.442782782655584, 28.346855008755398, 28.257370056109256, 28.17218482050214, 28.113603748148037, 28.07753745299741, 28.04311291910251, 28.024860871729206, 28.02156157240797, 28.01824278265599, 28.01597090678969, 28.014835744304445, 28.013701098784473, 28.01143335864031, 28.008035625663574, 28.004655439416936, 27.98733880988732, 27.957174824157374, 27.928010236898015, 27.8859150001229, 27.83563460734636, 27.79170786634213, 27.754457049620733, 27.723552562962837, 27.698229532390492, 27.680025302524065, 27.668809112636648, 27.66279122046543]}, "40": {"0": [1113.2585737194956, 1113.2582275018096, 1113.2588437801357, 1113.2629638248245, 1113.2763626119493, 1113.2984238631839, 1113.6142735955664, 1115.0168349876317, 1117.4481827415666, 1123.9952982490909, 1138.14919173239, 1158.245192545624, 1184.3915916884516, 1216.808705390894, 1255.9595234377653, 1301.7213114498097, 1354.3164024645932, 1414.7866832083423, 1482.648925827443, 1559.358773289438, 1643.5350669770717, 1736.8445938926716, 1840.404300181071, 1952.5439137082012, 2075.46425956869, 2208.6930350984535, 2346.903064671733, 2451.3198792995136, 2515.0483166038393, 2579.0430262467053, 2613.960723514107, 2619.6804605222374, 2625.4501305858907, 2629.324317881396, 2631.269733705069, 2633.2206976460234, 2637.1392698797727, 2643.0587391099994, 2649.0281413957496, 2682.128980897407, 2747.42508602257, 2813.1113600851695, 2923.7996602442327, 3068.9618544737273, 3198.119376859629, 3326.5724872833634, 3447.8455523895636, 3558.626338782134, 3646.2465478969734, 3731.975639728458, 3804.1993414242156, 3877.1783198750913, 3940.443950440667, 3986.5394615746145, 4025.2364054124905, 4062.950642047155, 4088.876931852515, 4106.776204854607, 4118.985032979711, 4123.8642031437175, 4126.376768272814, 4123.736255060225, 4117.038765929068, 4117.41982729642, 4114.878297641109, 4112.66303299242, 4112.3200544548945, 4112.147276830721, 4111.97364030294, 4111.623790536553, 4111.016893242964, 4110.368046419129, 4106.405180143814, 4098.8846018176555, 4091.036412095102, 4076.496583030857, 4047.092722389046, 4011.3209810622548, 3964.1474843603633, 3918.7742332440894, 3858.4624462060106, 3778.5698008938552, 3704.5047827815392, 3612.8217339419407, 3506.7459036521054, 3402.4547036887243, 3276.4546735262084, 3145.0755235129427, 3004.479925841898, 2852.121756452212, 2694.693879872712, 2538.463949130313, 2379.264651012913, 2267.411763531045, 2201.035558659374, 2138.072481818342, 2102.687126185098, 2096.852755016711, 2091.0307962020092, 2087.1563860775877, 2085.221249740992, 2083.2874925548053, 2079.424115633659, 2073.63939388001, 2067.8670844800463, 2033.3799558987334, 1971.3033343481216, 1910.2778165651412, 1815.1488414054054, 1685.4232136041842, 1566.7651690440357, 1456.0549590029593, 1354.3095883291837, 1259.7733663367821, 1172.173867229698, 1091.1633823925313, 1015.8298631278226, 946.5394365006747, 882.3054783381683, 822.9715814487708, 767.9648821640485, 717.2101459843968, 670.0566896797462, 626.457314473545, 586.030619623833, 548.6026242312682, 523.751604949477, 509.52168263282294, 495.6517028001947, 488.3081575009272, 487.10312368403146, 485.895556882876, 485.0926174419283, 484.69177924940107, 484.2913620755048, 483.4917907836063, 482.29559148549174, 481.1031813550576, 474.00491741401476, 461.3443323895874, 449.1117500008905, 429.37385967087687, 403.2636098665052, 379.1413997885503, 356.63663028366824, 335.8345431924765, 316.3951407123674, 298.2846147704514, 281.5566826194929, 265.90134434513163, 251.32313175141996, 237.81393564833348, 225.20095443578896, 213.46819500311435, 202.43715279513037, 192.19589559632573, 182.64962551033892, 173.70306520544787, 165.3534600870109, 159.73713538060545, 156.5294826359244, 153.40965982511494, 151.74026434099952, 151.4653791580898, 151.19118392878403, 151.0087704168046, 150.91767865308222, 150.82666355087127, 150.64486333098432, 150.37273796249033, 150.1013025476003, 148.47931244350735, 145.56367882908916, 142.73475168508415, 138.18006757097945, 132.08103960636535, 126.38821775600961, 121.05296164366818, 116.03454919449199, 111.30763624037645, 106.86280806320613, 102.7057016584879, 98.77923250521695, 95.0950563719372, 91.6152467646071, 88.33879017093392, 85.24354629375178, 82.3284966707203, 79.5606894622845, 76.95216355295959, 74.49072536683938, 72.15594244464853, 70.56979123354714, 69.65474592802876, 68.75974772320104, 68.28121201265012, 68.20230534369956, 68.12356503961833, 68.0711639284916, 68.04499110040645, 68.01883675730677, 67.9665835260639, 67.88834231659067, 67.81026747198678, 67.34377085726561, 66.50393540939316, 65.67598168907107, 64.32820925015224, 62.52611920330302, 60.80480859403774, 59.17558020371005, 57.62202477046153, 56.144119116087204, 54.74051039950776, 53.399563746729875, 52.1248884555886, 50.907514040711725, 49.746725573087716, 48.6390925069639, 47.58058980169396, 46.570342446461005, 45.60685914802684, 44.68201139128723, 43.79886923645897, 42.9493624361188, 42.37046973107844, 42.03684265885067, 41.70628147602945, 41.527028090808265, 41.49740800190823, 41.46807493718769, 41.448579272782105, 41.43884935420174, 41.429131378036324, 41.40973125295038, 41.380720633433604, 41.35181749565143, 41.180091213744134, 40.86926405114385, 40.562404979551516, 40.05749009661923, 39.37083320603149, 38.716567334963635, 38.09184502097964, 37.49198218344823, 36.919496947126, 36.37531335507921, 35.85186848231012, 35.352725290031934, 34.87141307517438, 34.41031870330157, 33.97149704030772, 33.55038769417462, 33.14826728498412, 32.766845334675885, 32.39719261338983, 32.05151273854886, 31.716977346513637, 31.487536739716827, 31.35586882570162, 31.22383820231816, 31.154861258588674, 31.14334603732692, 31.1318359611887, 31.12414429468003, 31.120301942462195, 31.11646437083745, 31.1088035693672, 31.097348221609998, 31.08593589919059, 31.01814265367601, 30.89695244903598, 30.77737779353872, 30.580226493197333, 30.320520949213776, 30.07191174703691, 29.839740979456764, 29.6188281828716, 29.411078101481976, 29.21923225101529, 29.03278844736067, 28.864377344837102, 28.706962499836855, 28.559848129578864, 28.424659770262014, 28.30145015511732, 28.188858558987715, 28.086502555579575, 27.99355053633375, 27.912359901991543, 27.84050325626496, 27.79604749942781, 27.77249868425459, 27.750190607049834, 27.73873005341728, 27.73688496905398, 27.73505659494586, 27.733846962348895, 27.733244931092948, 27.73264475653201, 27.73144997749521, 27.72965777152745, 27.72786386332977, 27.71727030656104, 27.699278231226497, 27.684792620680422, 27.66511523766533, 27.643532382437886, 27.63234826686404, 27.63092221876927, 27.6309083676889, 27.63090761166258]}, "41": {"0": [1125.6947941093888, 1125.6954446277318, 1125.6970576420867, 1125.7031711588334, 1125.7195601540445, 1125.7446116133656, 1126.0136187250425, 1127.090415521141, 1128.933765944304, 1133.068060077756, 1141.136272114036, 1152.1846557375927, 1166.2681807290064, 1183.3679474182356, 1203.7100041507056, 1227.28758764028, 1254.3626371843463, 1284.5369554603951, 1318.1544745890249, 1355.1948485877901, 1396.2215261668127, 1441.0536437224528, 1490.4034470556699, 1543.3312007895263, 1600.90014724748, 1662.7169131760188, 1729.6690599013095, 1783.213902977535, 1820.8010919145622, 1860.202461095657, 1882.5088788849423, 1886.8657853055008, 1891.238800217031, 1894.1630926530345, 1895.6279236195307, 1897.0945444183583, 1900.0331555130015, 1904.4544958974434, 1908.8919447728558, 1932.171577777404, 1975.3433370701377, 2020.0470625648675, 2089.668014128461, 2184.051861774585, 2283.1324453547295, 2387.898172698656, 2498.1976081466755, 2610.601790814769, 2725.730613938592, 2842.522002827643, 2959.4313729577384, 3071.683393364214, 3181.3187032021206, 3286.6820297544464, 3382.73511236173, 3478.7887280508216, 3558.6297031406843, 3640.967639956523, 3715.3694619476482, 3780.1597822439853, 3830.865177618692, 3864.3779160395925, 3889.9120983919024, 3903.9529655265433, 3906.985596070305, 3909.961429043929, 3911.913763487382, 3912.8804644474185, 3913.840854566329, 3915.742702280773, 3918.54814254399, 3921.2967852370725, 3934.64482264189, 3959.8395168015904, 3986.7803781135885, 4022.3264087607113, 4064.899678261673, 4102.5319035073, 4135.116275153052, 4167.7194652186245, 4193.910231910235, 4217.590380891234, 4237.356517804432, 4258.784143633559, 4258.898622146926, 4261.223961571206, 4270.342721505751, 4274.086882898296, 4264.519118313277, 4265.213060747888, 4252.227163945696, 4238.29326627753, 4228.797075352676, 4210.514858575943, 4194.363142449456, 4178.503438683122, 4171.260730893761, 4169.920847096978, 4168.5904660728165, 4167.708824708166, 4167.269587821277, 4166.831406798015, 4165.958212342362, 4164.656339636069, 4163.363969702396, 4155.631713364884, 4140.411549622182, 4121.968866351037, 4092.7288027932027, 4054.7617538834224, 4011.8924797249624, 3966.186420872485, 3901.796702368558, 3837.423966540314, 3774.24165092885, 3702.4359874478064, 3630.938688737085, 3553.3778327437562, 3467.622527354927, 3380.492114911493, 3272.779433500432, 3171.5444661824904, 3062.8707416138122, 2951.9149797281957, 2834.9973646159906, 2712.7550744138484, 2623.1093211463785, 2558.653422453677, 2496.5452014153702, 2462.601939749118, 2456.070334938573, 2449.5423383527036, 2445.1923451980547, 2443.0179499915102, 2440.843955698819, 2436.497169854994, 2429.9799979431536, 2423.46643425599, 2389.7325859764505, 2329.7835283970308, 2270.8249293368262, 2185.9405701418655, 2074.376205231291, 1967.314277495789, 1866.0861253522326, 1769.508320894174, 1678.5709465707555, 1593.6075685027874, 1512.2988518763377, 1435.359395287487, 1363.3008306224247, 1294.3611119762732, 1229.6899008718462, 1168.7109130358415, 1110.9009659609978, 1055.6916331997797, 1003.6618921942624, 954.6800377422618, 908.1998114653416, 874.822823831606, 853.1225881869992, 832.0737638651683, 820.7067945508606, 818.5386698271126, 816.377955428895, 814.9415960109334, 814.2246513562079, 813.5085300709857, 812.0787576090516, 809.9168896699858, 807.7509533081162, 796.6249474785608, 777.1025453892585, 758.1358637438461, 731.0160213768557, 696.6007765283181, 664.1546725070098, 633.2653475652718, 603.852522794206, 576.1460534789071, 549.9596517081264, 525.1564183660671, 501.6163098024447, 479.2408001426257, 458.02704053632925, 437.92095193952605, 418.87208482673486, 400.8349039540462, 383.781489613494, 367.50295584176143, 352.01378617604684, 337.3230551273476, 326.76965818322356, 319.8860128826253, 313.10868856977646, 309.44722232122524, 308.7476537439528, 308.0500894424172, 307.5861600612472, 307.3545294166183, 307.12312146929327, 306.6609736665561, 305.9694221922307, 305.2797041935257, 301.73199375878846, 295.45127295124587, 289.3514380377904, 280.5968414581932, 269.5393558730563, 258.9523234389368, 248.86499736729382, 239.31953198322785, 230.26709919471054, 221.6456536831406, 213.4254502930654, 205.5563062744136, 198.09588868213345, 190.99365235766177, 184.23614222345094, 177.76820399101234, 171.63411224558172, 165.78248397646993, 160.17124449352173, 154.84682250795186, 149.7660002052622, 146.06306889646459, 143.63262834376044, 141.26685412266878, 139.9831670626942, 139.73780585693362, 139.49311603196944, 139.33036247132466, 139.2490975878016, 139.1679073021448, 139.0057505244301, 138.76307484185494, 138.5208760385064, 137.27475046033334, 135.0671908010713, 132.90385596687128, 129.78379240526664, 125.83138715322565, 122.04876539464604, 118.42502558341072, 114.97067709449402, 111.64057777756446, 108.44998743200857, 105.40980831809233, 102.50169181383545, 99.71688900815367, 97.0525590330655, 94.48972458233519, 92.0298100604992, 89.67656554478066, 87.419075747973, 85.25851726493494, 83.17930510240463, 81.17503184643763, 79.71452023373088, 78.75284627043708, 77.8127257341046, 77.3017928772218, 77.20406608475822, 77.10658447978908, 77.04152842921329, 77.00897576975619, 76.97644329686243, 76.9114389107649, 76.81409159420981, 76.716973240255, 76.2168941689565, 75.32913063056246, 74.4605953029187, 73.20364018894159, 71.59128481450288, 70.03045344410138, 68.53543740865248, 67.09604216088877, 65.70885508044978, 64.37330671221893, 63.088745810018736, 61.84362493271273, 60.64324203443065, 59.489511489353376, 58.37209338320575, 57.29740887714306, 56.25938961747548, 55.2522096671772, 54.2826787135072, 53.345489694630906, 52.439382856915216, 51.77571370475684, 51.337981242410564, 50.90725367448264, 50.671930207758535, 50.626816735279576, 50.58178294908505, 50.5518046951134, 50.53682884917496, 50.52186185726813, 50.49195443554929, 50.447159708208076, 50.40244466715127, 50.1717462365824, 49.75759308459839, 49.35224595817569, 48.76446125252642, 48.00841834483802, 47.27552417782573, 46.56212562811452, 45.87631154974444, 45.21187815796204, 44.56819256836832, 43.94526882481675, 43.33959518034923, 42.7546896130096, 42.18481978618767, 41.63200462526908, 41.09977009254323, 40.58375060268159, 40.08255677791494, 39.595571998407536, 39.121662602012975, 38.66481436579294, 38.32893327518569, 38.10751864358453, 37.889281998780284, 37.77081569778392, 37.74816601932869, 37.72436419245521, 37.70861731519844, 37.700780178767715, 37.69296724380208, 37.67741397826617, 37.654355684127715, 37.63150550034761, 37.51335741803402, 37.30531085093588, 37.1008115528183, 36.803927510177225, 36.41740562893786, 36.045008960742855, 35.68396998425358, 35.33484770889003, 34.993560333382874, 34.6632687003023, 34.342073470261035, 34.03196221885944, 33.73228678376996, 33.4395643999641, 33.15959409606491, 32.88865499959884, 32.62329030814396, 32.36880001215541, 32.12172986920732, 31.883281872914253, 31.650605327314715, 31.480396549981513, 31.36813994634811, 31.257599254547678, 31.19664423387429, 31.185258536767265, 31.173939257233815, 31.16641697384362, 31.162663003038165, 31.158913812825798, 31.15142977418032, 31.14023957066028, 31.12909239247803, 31.070660278323484, 30.96671651263231, 30.863537592620734, 30.713509069330687, 30.52276265672906, 30.340835925713957, 30.164710891992325, 29.994718559127918, 29.832400391013376, 29.677306338244065, 29.526068271817472, 29.38528669885996, 29.249290731756194, 29.11828548480864, 28.99352164583516, 28.87448311783175, 28.760474838906248, 28.6539015337384, 28.55324957019749, 28.457985787778995, 28.3693487007317, 28.306467904160407, 28.265897193114146, 28.22618765165498, 28.204463534193117, 28.20032840157432, 28.196210466710134, 28.19347473110879, 28.192109729600553, 28.190746638953936, 28.188026190245573, 28.18395984864521, 28.17991070479944, 28.159180165644372, 28.122889170915098, 28.08793787350209, 28.038715304823537, 27.978309912910294, 27.922955391919622, 27.872078633183854, 27.825718521067206, 27.787099085014734, 27.751445044510746, 27.72440235739923, 27.69896117259584, 27.678960174341515, 27.665140762398536, 27.65659538249597, 27.653492793900956, 27.652848337106732, 27.652562410717398]}, "42": {"0": [1108.836747250299, 1108.8364737409058, 1108.8371627275253, 1108.8414281888001, 1108.855045100804, 1108.877324476918, 1109.1148329643802, 1110.079267667507, 1111.744687809819, 1115.3136040932156, 1122.0380666610351, 1131.079894038414, 1142.5422742947032, 1156.385993669576, 1172.6540637325522, 1191.630409168573, 1212.9977005107655, 1237.24071075016, 1263.981645827561, 1293.5356752059586, 1325.5678052888602, 1360.7073883675716, 1399.1192091304947, 1440.40282720037, 1484.8209801292385, 1532.5797105759013, 1584.089968224504, 1625.761449472382, 1655.9544297895532, 1687.2268730829655, 1705.1066670145444, 1708.7644526750314, 1712.4364098078265, 1714.8922542698617, 1716.1225384129307, 1717.3543971640331, 1719.8228384903418, 1723.537310040062, 1727.2659530620901, 1745.912799745116, 1780.0462161239511, 1815.3526859576098, 1867.9633966472313, 1939.9034447648967, 2016.2398174437114, 2095.8223234476905, 2178.318242162569, 2264.3515650594486, 2353.072875638483, 2444.880216784746, 2538.9153646014474, 2632.1957134147574, 2726.4254472065136, 2824.6960430089466, 2919.5073863831917, 3008.6685431500096, 3096.24970866542, 3178.3277304243225, 3259.973125706189, 3335.634301838321, 3391.863759498883, 3427.3795484930088, 3463.027666979783, 3483.3811153151814, 3488.523505499133, 3493.517067623622, 3496.76342678469, 3498.361801688646, 3499.943640141553, 3503.0577076942077, 3507.6047856403056, 3512.0030355269396, 3530.620718308163, 3561.5284967403136, 3590.693532310555, 3633.4400928938035, 3688.2158950209055, 3730.898835961827, 3777.4184170109475, 3824.178442445246, 3865.0356495939845, 3901.259543765618, 3928.394037707801, 3957.2698205721686, 3981.6484609078057, 4004.310040885184, 4027.4203060851237, 4044.5545658252336, 4058.023007379731, 4067.8461713224888, 4071.6137684674613, 4073.696899975511, 4076.4353672026223, 4078.6418954736155, 4076.717683690415, 4073.5725953159367, 4070.824299210029, 4070.3961121184784, 4069.995813263511, 4069.735167859404, 4069.6067113071113, 4069.479498854661, 4069.228806249281, 4068.862098090019, 4068.506586829326, 4066.0162166990094, 4061.277494943435, 4055.329286893139, 4047.0801509648063, 4035.4707511147953, 4019.5784922298594, 3995.74476768663, 3974.5331880896188, 3942.83749987615, 3914.870750463624, 3877.4110625114063, 3847.8232765601106, 3807.9593298966465, 3756.2874151565597, 3714.1824800788304, 3660.7644620427145, 3606.0592063569165, 3547.232901401125, 3478.4166569622466, 3408.9047534839456, 3339.1236259302823, 3290.3141838233714, 3242.5105423545756, 3198.1506978083107, 3173.1914209117554, 3168.149182908789, 3163.1086294650972, 3159.749196368898, 3158.0697605806795, 3156.3905119657115, 3153.0325762555335, 3147.9970764896616, 3142.963261283063, 3118.095277958051, 3072.5313328088955, 3027.853983923335, 2959.344055989044, 2863.9829457169344, 2766.9735291173497, 2668.9867186280385, 2570.6550419532377, 2469.736532078491, 2372.7611307805396, 2272.449011807431, 2174.5504040391, 2081.3251337575507, 1987.3102085000799, 1897.5204724747225, 1812.6042536589225, 1729.7288126430703, 1651.2489161334865, 1576.8834365004243, 1505.0311685475172, 1436.8229873437538, 1386.8635780008476, 1353.1379422331643, 1320.3965586617996, 1302.377780843298, 1298.7348434724456, 1295.1047017431245, 1292.6917159466493, 1291.487355655334, 1290.2844171019667, 1287.8828052090748, 1284.2910504043466, 1280.7120912411492, 1263.2018523712186, 1232.5092227729265, 1202.827907453995, 1161.4151964799303, 1109.6937482856285, 1060.1835620109728, 1013.0262106719066, 968.2367491284236, 925.8919693849398, 885.3806620398951, 846.8285959302528, 810.3318375032231, 775.4566508508657, 742.273778665081, 710.7496063863459, 680.6417140432429, 652.031597461055, 624.6951788992328, 598.527478808659, 573.7340100513394, 550.1509483808434, 532.8815465690958, 521.1820029707392, 509.74170135518426, 503.50038169796363, 502.25104470735835, 501.00533050683504, 500.17686703430985, 499.76323909639393, 499.3500136907093, 498.5247704760346, 497.28992464575737, 496.0587016055623, 490.0151883315636, 479.35410597122154, 468.98007123382314, 454.56543683105224, 436.55760225118445, 419.4154875899161, 403.0779084375178, 387.5189067167993, 372.6549795123854, 358.4254431750824, 344.8768872648385, 331.93134458491687, 319.59546400819863, 307.73336444764067, 296.4748967368744, 285.75372910259506, 275.4971543005367, 265.71193363122325, 256.31883798564706, 247.3202622130549, 238.76150440867832, 232.46113166647905, 228.2003061529947, 224.01912910896075, 221.74722361723855, 221.29281723051608, 220.8395100281994, 220.53791588465828, 220.38730201028852, 220.2368102675194, 219.93619317678338, 219.486183527684, 219.03727306299038, 216.8335211540167, 212.93290329282758, 209.09739626724624, 203.7489738150216, 197.07620483292723, 190.70616078980572, 184.62223535042799, 178.76487180150508, 173.17222091317515, 167.82009781642486, 162.68291280775998, 157.75571909856572, 153.04105008459425, 148.5204901272067, 144.16776489649513, 139.99890725069426, 136.0118258233288, 132.1840029540791, 128.5039995270747, 124.98585237202708, 121.59914656277428, 119.09281297583007, 117.38764551320014, 115.72481126832429, 114.81381837804102, 114.630810212274, 114.4482098104132, 114.32670274467618, 114.26601717245865, 114.20537690734183, 114.08423229841033, 113.90285518826826, 113.72188584203242, 112.83296735102938, 111.25230281542528, 109.69293702601841, 107.5317495693281, 104.8197757971717, 102.21629340722333, 99.71117612710555, 97.3090825363486, 94.98570734922228, 92.75219599431774, 90.59667901247542, 88.52485748018577, 86.52269666685068, 84.59944131516635, 82.74847444972572, 80.9557747095371, 79.22696539443689, 77.55677279565826, 75.95084377449471, 74.40589544211606, 72.90940147475726, 71.79328107818566, 71.02790030688317, 70.28119950060741, 69.87330059745008, 69.79082137719037, 69.70849026966611, 69.65368514950305, 69.62630727487738, 69.59894585722235, 69.54427239282413, 69.46238562350636, 69.38064696692405, 68.97873903909036, 68.27074048803459, 67.57589072420697, 66.59872624788281, 65.361189436724, 64.16642425733565, 63.01618145312775, 61.89620469984522, 60.80565098613078, 59.75623310584419, 58.74453845295198, 57.75731181672177, 56.80596019252858, 55.88240696481389, 54.98472315340267, 54.117887379174775, 53.28145288640469, 52.46224143439339, 51.67017858187992, 50.90532593322089, 50.162304458648265, 49.60351341153179, 49.22062449459826, 48.84410408403135, 48.63764159510243, 48.59612841957724, 48.554695143956636, 48.527117349045426, 48.51334176824058, 48.49957506520288, 48.47206829242906, 48.43087471652212, 48.38976104051973, 48.187624083853116, 47.82914013866057, 47.476327781919174, 46.97692493851238, 46.34049772372917, 45.727706735859506, 45.13369108957504, 44.55363415965445, 43.99204467981855, 43.44298126910426, 42.91302614855529, 42.39321302486723, 41.88687093962196, 41.39619370500857, 40.923949273105166, 40.4630825923786, 40.0132232661224, 39.574305192771206, 39.14476473101141, 38.73408850455009, 38.329958810604715, 38.02881034643546, 37.82450335653187, 37.620508896982074, 37.50898395112512, 37.48650490257033, 37.46405055956045, 37.44909472285655, 37.44162092209541, 37.43414986639482, 37.41921599017526, 37.39683576379999, 37.37448024296959, 37.26554694629303, 37.07290498504053, 36.88218221733739, 36.60902533959868, 36.265173169082765, 35.93449820231645, 35.61134605040078, 35.2979999358796, 34.98976557937447, 34.69012206454432, 34.39691539498506, 34.1175366945045, 33.842586869547254, 33.57846914382798, 33.31786546749151, 33.06975536657464, 32.822477098382564, 32.584001789892746, 32.353394481567264, 32.13325826686852, 31.917553503842697, 31.754546422692606, 31.642719620086183, 31.532810220888447, 31.47250661409885, 31.460383575016653, 31.44828479585761, 31.44023242081999, 31.43621027662171, 31.43219082797044, 31.42429933887042, 31.412475901975455, 31.40066663030127, 31.34247676265651, 31.237164988532996, 31.133240480188235, 30.99135220933992, 30.810823824864663, 30.632992000810674, 30.46318456557971, 30.29991892772763, 30.138577103982495, 29.984093281496833, 29.839059915908813, 29.697722737232066, 29.559357529089127, 29.427689350279746, 29.304005603191246, 29.183520574923953, 29.068284207283355, 28.9563014873365, 28.84830488815771, 28.745885315282433, 28.64684390726563, 28.575465254553226, 28.528131285045955, 28.482544075703146, 28.456298953702827, 28.450660472767815, 28.445110628341784, 28.441459974562743, 28.439649420424725, 28.4378487147877, 28.43427684901665, 28.42899291411755, 28.423797615727434, 28.399409238668675, 28.35691220697576, 28.31556827403993, 28.25852396151646, 28.187221628683417, 28.12069767372016, 28.05977159980112, 27.999978636502988, 27.946284558636876, 27.897633580538212, 27.851112961806955, 27.807776990914643, 27.770567288284287, 27.739224600110113, 27.713126658118934, 27.687724747621626, 27.665380875120395, 27.647667931779225, 27.635890917747734, 27.627678403362314, 27.624122538527562]}, "43": {"0": [1079.554051227285, 1079.5595365349989, 1079.5635726090313, 1079.5742587228108, 1079.5968228077675, 1079.6272767269904, 1080.0480564909487, 1081.8265227919608, 1084.971315591771, 1095.1458382149053, 1120.2330348560006, 1157.4133352372207, 1207.7042595284759, 1271.28349643853, 1348.6683399439846, 1441.017670492383, 1549.4438936572747, 1673.721731172898, 1814.6747360610632, 1970.280217668966, 2143.675149554042, 2326.4320384911275, 2515.9946225089802, 2705.9475728770844, 2888.672165051605, 3055.0677368704874, 3209.945861525896, 3303.0051970025997, 3347.206293317506, 3391.1687391778382, 3412.333600859324, 3415.3469713588333, 3418.3476347268142, 3420.3410174546193, 3421.3355909632664, 3422.3287525684104, 3424.310840068189, 3427.1150439894345, 3429.9377446085336, 3449.9452871303197, 3487.0679542466055, 3519.6355191234247, 3582.612714223446, 3661.700423498838, 3725.138383500467, 3770.1397357938804, 3800.4127066444553, 3817.16046238894, 3821.169405193552, 3809.4070620622206, 3780.804031338928, 3738.7025084447473, 3683.2093216757453, 3609.9754648205258, 3521.9213738824924, 3418.0136858768815, 3287.9018677905456, 3148.121614890159, 2986.474404013588, 2808.278908958225, 2682.208482389818, 2615.0261847309034, 2547.238319872771, 2510.7369290656893, 2505.4297834574513, 2500.1166789148792, 2496.571298700756, 2494.7976154379726, 2493.023270071374, 2489.335844472066, 2483.519657109655, 2477.6913305558273, 2440.3462635088526, 2372.5847904116845, 2304.0005665633503, 2164.5881815512016, 1967.6958214700555, 1783.8872333990034, 1611.5582502189436, 1453.6676311488432, 1310.7540681464923, 1182.0816230629134, 1066.6427310817046, 962.8890666014613, 870.2196820814988, 787.2412618270779, 712.9042720327111, 646.3052762546793, 586.7596656441635, 533.4176477093226, 485.6246603227542, 442.71561879561364, 404.2831496202337, 380.74626209133856, 369.46608628167047, 358.6071808732452, 352.8986177980181, 352.08400058538314, 351.2714945597886, 350.730996757748, 350.4610997212342, 350.1914372610583, 349.6528160697201, 348.8466436052463, 348.04258232781274, 342.5454410017625, 332.60876196374784, 323.0133467605707, 305.09078323123464, 280.490712878295, 258.35160942829714, 238.3998327712394, 220.3477293177938, 204.0474832033266, 189.30384646604568, 175.9506179191355, 163.8092829682698, 152.81791387029836, 142.85091185693292, 133.76038574153065, 125.49507440480318, 117.94050924292787, 111.06312314639308, 104.76027938507671, 99.0047437393729, 93.70571947120114, 90.40638635969344, 88.8064600216798, 87.26054218554522, 86.44548897326044, 86.3283837381059, 86.21167881529131, 86.13409792915932, 86.09537420481664, 86.05669495962282, 85.97946990668191, 85.8639659208871, 85.74886224743223, 84.959799725614, 83.51051397284442, 82.10480370919875, 79.45056170652914, 75.71817114067602, 72.30093996526251, 69.128419766356, 66.20401973684137, 63.48652558430164, 60.96787613030478, 58.61638929672991, 56.440834906849076, 54.40486887329961, 52.51152141607784, 50.74702999968312, 49.09671325657106, 47.54117086260162, 46.10026407561854, 44.73727468927745, 43.47009808793197, 42.27661976126518, 41.52517964317911, 41.1541321937736, 40.7906565828758, 40.596570839005345, 40.56868493978133, 40.540851654058315, 40.522325359965734, 40.513070981836265, 40.50382244965135, 40.485342923115205, 40.457667477895114, 40.430044646176, 40.241666595740604, 39.899081169032605, 39.56352317059669, 38.92027468872584, 38.009205357519356, 37.16029000505859, 36.360516336744446, 35.603984854377906, 34.89637173846321, 34.23499699613932, 33.61582811960004, 33.03445932065789, 32.48906734668872, 31.974747730635336, 31.49866635546614, 31.056207496753977, 30.644915691202193, 30.261495652859782, 29.908242156633822, 29.579642470498946, 29.284588877988302, 29.10470190969497, 29.016383508412616, 28.92886691069247, 28.88264418359281, 28.876008553734785, 28.86938970190747, 28.864986502365056, 28.862787655006255, 28.86059064258907, 28.85620212257952, 28.849633104627262, 28.843080601149488, 28.79826412077925, 28.718403448364484, 28.641179774761586, 28.50040511260373, 28.31711237841933, 28.150627456297485, 28.000443151803115, 27.872226855452507, 27.76754755453057, 27.69188354497518, 27.62656830079819, 27.590215848342197, 27.577795410975824, 27.573697882450695, 27.571658437022112]}, "44": {"0": [1092.9183188745574, 1092.9166607271893, 1092.9159794264735, 1092.9178941908265, 1092.9347755297285, 1092.959911534726, 1093.388221038445, 1095.3403191221473, 1098.8264879618996, 1111.2490317280542, 1143.3064855120451, 1191.931165575913, 1257.8216748862942, 1342.5317371479225, 1446.7167599409531, 1571.6322446354209, 1719.4348670025474, 1891.3812920665644, 2085.8941091832867, 2300.5346401674105, 2525.9341151729564, 2755.864242398946, 2974.2355917398654, 3174.997897887044, 3352.2106457690306, 3501.573849859984, 3625.867287272475, 3696.341778886917, 3725.807002401639, 3753.681980194476, 3768.890888283377, 3770.953777307086, 3773.007572091129, 3774.371716258452, 3775.052272635503, 3775.73181854148, 3777.0878789402122, 3779.1143910052515, 3781.131808830626, 3793.2208129163614, 3815.4229541567033, 3835.96945110219, 3869.52184366822, 3907.1228378228716, 3925.5868085404045, 3925.6229988875366, 3906.631608650427, 3866.331746355616, 3807.717334184701, 3726.5792881327097, 3623.1216524709216, 3495.7212308218664, 3343.168682014611, 3166.627289870735, 2962.870408768556, 2737.5663583979367, 2494.0829576159585, 2253.5059642429155, 2016.574876149006, 1795.544476142699, 1661.6604441681104, 1601.0591566401351, 1542.4312560865912, 1511.9374345766337, 1507.7722800035883, 1503.6182963981953, 1500.8551800877385, 1499.4754837604526, 1498.097028651795, 1495.343842090362, 1491.2233713879223, 1487.1140716531343, 1457.6915281096149, 1404.686923387812, 1353.2662159281344, 1251.7279038905806, 1111.5483266964382, 988.0339133233704, 879.2612202360987, 783.4089679117344, 699.2576509694466, 625.2791576460909, 559.7921695337438, 502.362987130738, 451.62664731674494, 406.8417327202626, 367.1605835372835, 332.1026288697929, 301.0262587068541, 273.5557516696051, 249.11636726740215, 227.3677644891099, 208.0601280219131, 196.53677021784074, 191.36695187856634, 186.36573724680002, 183.7547662366508, 183.39842627309557, 183.04308153430594, 182.80675124631688, 182.68876591911695, 182.57090046978004, 182.33552920469563, 181.98337139104228, 181.6322924781567, 179.1178305007778, 174.56306768688344, 170.1533165741413, 161.33445449727174, 149.0599722004339, 138.0574616925318, 128.2056819413458, 119.32866591647033, 111.32987562061662, 104.12154804118778, 97.60178403425503, 91.70956435952124, 86.36144670759721, 81.51161482466074, 77.0906465264978, 73.06720942904066, 69.38904281017129, 66.01960435404979, 62.93839396212999, 60.10423901642669, 57.499120265885274, 55.90214460346111, 55.175151399092876, 54.462935822126155, 54.087222483391386, 54.03637311966344, 53.98560628957469, 53.951807588203955, 53.934921993125116, 53.91798526433808, 53.88383779803618, 53.8327003691823, 53.78166346504727, 53.4150994648307, 52.74663724221209, 52.095831672536434, 50.78065744062051, 48.88981016726623, 47.13917544950195, 45.517749232730644, 44.01257947632391, 42.61508818672116, 41.31006082948825, 40.110617082795166, 38.98422332769436, 37.9373640790314, 36.96978733908905, 36.07353819429287, 35.239613503521916, 34.457622974698815, 33.732254338770595, 33.060872783865015, 32.44152206012454, 31.857463494373636, 31.503829245060164, 31.343925780513477, 31.189801966817882, 31.107212542602863, 31.095800300293163, 31.08438639176091, 31.076776193726865, 31.072970817006084, 31.069165255149468, 31.061553576028718, 31.050134668828782, 31.038714095406284, 30.95861074566944, 30.809880968391386, 30.664727636323107, 30.375603753734364, 29.96233057302235, 29.592503042379093, 29.25578397957829, 28.94970428366365, 28.676908788006, 28.437324862810602, 28.23047777186805, 28.06072053504157, 27.908227087041737, 27.78833623835266, 27.69792163009063, 27.642627119481066, 27.615329823727482, 27.59902892685505]}, "45": {"0": [1088.1818233518927, 1088.1841264882291, 1088.1873528867338, 1088.1965754702485, 1088.2173338117839, 1088.2464015128364, 1088.7495960741073, 1091.1898714999895, 1095.5160034068724, 1113.317425303416, 1164.0353083059742, 1243.695354758371, 1354.9320172676119, 1499.4784238985917, 1681.2980276749995, 1903.075362167169, 2164.414725936223, 2450.539187704232, 2746.5544171601287, 3018.248728070637, 3261.9235090732377, 3465.5361806892856, 3625.9832642709275, 3745.027167299319, 3826.792337929444, 3875.876451781472, 3888.7287275590243, 3884.2273671327803, 3875.424837383024, 3862.0159753972603, 3856.544234109975, 3855.882820711149, 3855.2071373948993, 3854.748754118831, 3854.517184161228, 3854.2840286572437, 3853.8129610101328, 3853.094467941616, 3852.3617049556747, 3845.9483939197517, 3831.275396328154, 3809.9220594548597, 3761.423296831393, 3653.5315807790876, 3500.078353914617, 3312.477391471261, 3075.846333287856, 2796.0909409200117, 2489.1766877268815, 2175.0713418155933, 1879.026035788761, 1611.6459812661028, 1378.1901642546495, 1179.9406827786395, 1010.87385206503, 867.5939900210908, 746.5139582440789, 644.1469342638567, 557.2008880672998, 483.7252594664152, 443.080230596723, 427.23858106417333, 412.02971858747736, 404.1639175397984, 403.19917914734464, 402.2369207589145, 401.59679294664073, 401.27714237450743, 400.95776735837694, 400.319843994124, 399.365025617764, 398.41268724542715, 390.8423988024824, 377.20380149291265, 364.12946196343876, 335.04656892697443, 294.6767747161042, 260.23059728190094, 230.6617157429052, 205.32966893254468, 183.49544858391658, 164.73229834149217, 148.48898302248188, 134.40318047284453, 122.15038769881164, 111.49208922402339, 102.18055670223117, 94.01788679531329, 86.8552237137162, 80.52834822814802, 74.92736365696767, 69.96440589270331, 65.5616617716363, 63.01518275474875, 61.99851211828225, 61.01031953011029, 60.49525619976268, 60.43171156427034, 60.36827481520123, 60.326043586057, 60.30494595255541, 60.283860306434185, 60.24172497633287, 60.17861188653357, 60.1158915580552, 59.61497978016812, 58.69558680716185, 57.80527732629192, 55.79025197471126, 52.85418418007498, 50.20780272274835, 47.81983501567545, 45.654363625745404, 43.68755720772593, 41.90805640126837, 40.284778538096226, 38.820213720356584, 37.48436226472677, 36.26773317448045, 35.16091324165516, 34.16658555307853, 33.25678589823674, 32.43184416458453, 31.68295229701472, 31.00791258692295, 30.4046428780127, 30.063159366333355, 29.925129051043513, 29.789734174823053, 29.7188192491366, 29.710113786827794, 29.701432795585575, 29.69565906312776, 29.692776275409955, 29.68989620669955, 29.684144226300926, 29.675536648258483, 29.666953541282634, 29.598828742026154, 29.476115579943787, 29.359748289737798, 29.096848742358212, 28.726306300021246, 28.41524889768507, 28.149779747214524, 27.941513229918307, 27.784656884892186, 27.67765186972465, 27.618190888767444, 27.591651449752757]}, "46": {"0": [1128.5041296857755, 1128.5032472605246, 1128.5033716159046, 1128.5066406685573, 1128.5190951022685, 1128.5406105616582, 1129.0921218316998, 1131.9174302873314, 1136.9367799298943, 1158.8288152615858, 1223.17510070041, 1325.5319580810406, 1470.184415664979, 1664.0431501980022, 1911.5045207669548, 2225.8330521610415, 2598.5055362416824, 2996.0647407399338, 3368.316688453036, 3670.397594078826, 3902.0564614340747, 4076.2035272681933, 4200.523936825571, 4276.498914680499, 4307.970886976631, 4303.8889211968, 4254.952184584282, 4202.071511431571, 4169.366882320402, 4135.673559783321, 4114.547994651539, 4112.137845975783, 4109.719524869434, 4108.102770559317, 4107.293031332491, 4106.482384057824, 4104.858365364956, 4102.4155269668245, 4099.964516138102, 4080.4037931915154, 4044.9843820954266, 4008.972796733923, 3882.7144406434572, 3647.2933233879517, 3345.0326122474817, 2970.619724678998, 2540.4180663499646, 2139.8657104195117, 1786.6218675886298, 1493.8491363674966, 1251.5941968394748, 1051.9952293704098, 887.2011043268095, 750.714002905013, 637.5076739579491, 543.4510906086824, 464.94139685057286, 399.4220439210759, 344.7849205456045, 298.8827463671849, 273.9164402525193, 264.5128721536811, 255.5051051100578, 250.82771592773628, 250.28833632398252, 249.750577641151, 249.39292655579632, 249.21422705664972, 249.0357070209602, 248.67920533995309, 248.14579879437093, 247.61400741990323, 243.1582925766862, 235.02423647351424, 227.27925497087952, 209.65323808512355, 184.95412279108743, 164.0831301334349, 146.31065446462554, 131.16566799240834, 118.1485637110409, 106.96932325568523, 97.32856842499554, 88.98827420808966, 81.74457068843004, 75.44594166733098, 69.91655414403239, 65.05588665043348, 60.77312816096133, 56.98507869694611, 53.620722428593304, 50.62855428756757, 47.94707700455156, 46.41446026694512, 45.81688858523708, 45.236081728384015, 44.933585636621096, 44.89848285401506, 44.86344468151758, 44.84012179435734, 44.82847111912866, 44.81682762280093, 44.79356216684831, 44.75871782467652, 44.72393809261332, 44.42999405095576, 43.88620699232719, 43.35719366961241, 42.12241751507618, 40.319267413045694, 38.699940221105976, 37.24613588876197, 35.93473849844008, 34.760616921048154, 33.70253324561309, 32.75389877333349, 31.903075814579747, 31.141892331609085, 30.47062953956986, 29.880957914508272, 29.369734967119214, 28.932757352226343, 28.563996985866826, 28.26232588317181, 28.023889068957196, 27.844671236206786, 27.76354986193591, 27.73610780334099, 27.71285246485155, 27.702150814744172, 27.7009707641793, 27.699806458417346, 27.699039001688778, 27.698657897458318, 27.6982785426504, 27.697525081302203, 27.696408009948996, 27.695306683398723, 27.68655515451561, 27.67309391318085, 27.664022228506497, 27.65962551104734, 27.657953599909604, 27.65714473283184]}, "47": {"0": [1144.5637995359975, 1144.5642609055192, 1144.565729055671, 1144.571685697868, 1144.5881715158955, 1144.613718359602, 1144.9334397711034, 1146.2793225868875, 1148.6102488769995, 1154.3883272949947, 1166.2318176038357, 1183.0677861425477, 1204.675742150399, 1231.3668064598687, 1263.2016840907702, 1300.1580418205313, 1342.8820831860414, 1391.5519150815514, 1446.7695572314776, 1508.4125022751157, 1576.8459681225568, 1652.2747119771416, 1736.280732930406, 1826.731822050968, 1927.3589102524693, 2039.1588658609273, 2158.385462054428, 2253.9008871263854, 2316.407164294112, 2381.4450235173445, 2417.845817026225, 2424.0436012223554, 2430.259920537426, 2434.4144307024394, 2436.494774971437, 2438.577178698094, 2442.7481645243884, 2449.0200891962804, 2455.3105489871136, 2492.292215493899, 2563.299281419815, 2636.375477499086, 2759.4477032803375, 2929.6795932112213, 3093.852015060316, 3258.2470640766037, 3414.958028053731, 3560.0356826297016, 3694.418688010319, 3810.6091956517785, 3923.74322710773, 4020.9143902578558, 4102.893950911037, 4185.2848535184985, 4264.286319335575, 4310.592754522394, 4382.867822936849, 4426.694041597639, 4463.661242984102, 4496.743365847108, 4516.584873227686, 4528.397935062614, 4537.094773768322, 4550.853484899161, 4551.784346355061, 4552.712604053076, 4553.32999598626, 4553.638257993204, 4553.946230693717, 4554.561308175447, 4555.232299882602, 4555.874773536274, 4559.219250773313, 4565.663542777965, 4571.381037261849, 4578.095078083711, 4581.914292176932, 4577.746134076276, 4565.36138358204, 4555.313860912133, 4543.575986751399, 4516.230195121779, 4481.648643211491, 4451.459224843591, 4408.281823832979, 4354.439767074256, 4304.906250034172, 4233.910680018389, 4153.77271466339, 4085.0258625134456, 3992.4362974495098, 3896.1771986402955, 3792.593949306907, 3701.949772830268, 3641.552126387845, 3580.4348141461714, 3545.69183962309, 3539.5377592315403, 3533.36193942117, 3529.232648759353, 3527.1643801919763, 3525.0936961336192, 3520.9450815439623, 3514.704043477126, 3508.4412659914665, 3473.5739971743633, 3403.772641045184, 3336.8666303055033, 3214.970606852695, 3047.6898265287336, 2870.4467721392452, 2692.2856462222153, 2518.4964304008404, 2348.4584857916625, 2190.6360373634666, 2045.1165123050816, 1911.3350933371091, 1787.384979867215, 1667.8704047786605, 1559.6504844438903, 1460.1140158346695, 1367.5085203130814, 1280.8300535248964, 1200.2004083158533, 1125.3801538176688, 1056.0566632874884, 1008.6736280556727, 980.3827276804409, 952.9439845258765, 938.2454511850444, 935.697258246649, 933.156917519125, 931.4679490381064, 930.6247186037176, 929.7823240400753, 928.1000425250305, 925.5828892830638, 923.0732588778176, 908.879366269592, 883.6089370788231, 859.0764537684763, 821.6148714448153, 772.921624979674, 727.329631089215, 684.900770744445, 645.3264981632399, 608.3481770747705, 573.7605481481431, 541.396980108054, 511.1563542979276, 482.9374933254286, 456.378554103792, 431.5614496745541, 408.3616344464208, 386.51682514092147, 366.14731109353596, 347.1005512828805, 329.28503699726645, 312.4723385274034, 300.8888893350142, 293.95137261851687, 287.21331025571175, 283.58689664698767, 282.9569869921575, 282.32879526180136, 281.910955177383, 281.7023214559195, 281.493878614953, 281.07756557451177, 280.45452761757826, 279.83540536640703, 276.34097217314525, 270.0940031942363, 264.01533545396256, 254.66066237463502, 242.4808435878876, 231.02909550350853, 220.29111644043863, 210.14428081731367, 200.5887019863431, 191.61865147776538, 183.18667470689442, 175.2445306336473, 167.75003319460478, 160.70704606215128, 154.05149673574954, 147.75510957603677, 141.85308612732922, 136.29272244801822, 131.01411522966796, 126.014127596283, 121.30667137881694, 118.03053972302216, 116.04976785519372, 114.12509167052143, 113.08999959906099, 112.91014936697879, 112.73075912927995, 112.61142118991597, 112.55182888596448, 112.49228769250007, 112.37335863703245, 112.19534838248383, 112.01779812231857, 111.01062306090463, 109.20674027018788, 107.43959026929186, 104.71546856997186, 101.1344595083861, 97.73772483063577, 94.5317091968173, 91.46855170274694, 88.57639978232304, 85.82799986027868, 83.20567858090367, 80.7211533713304, 78.36173643669714, 76.11267841434208, 73.97495424805062, 71.93423636420532, 69.98929372585283, 68.13064173719238, 66.36021501351618, 64.67013150081853, 63.05669203769247, 61.92524467722617, 61.23861661844926, 60.56685084155853, 60.203876032005645, 60.140729780358924, 60.07769843959094, 60.03574138512269, 60.01478200970169, 59.99383540215609, 59.95198049069115, 59.88929388255937, 59.82672218530631, 59.47143775950555, 58.832723577480984, 58.207626352566514, 57.23514265923867, 55.94695347958909, 54.71363091194937, 53.52812245864384, 52.39569383561723, 51.309850481100284, 50.26464405863209, 49.2629609550622, 48.30233143345215, 47.37957769489148, 46.4952152458932, 45.64306612659344, 44.823822150054326, 44.03636994897217, 43.280653500601346, 42.55356821671818, 41.855860546983436, 41.18342634106379, 40.70950265066615, 40.419475698949825, 40.13570420667379, 39.983697113586, 39.957014311779346, 39.930379993176544, 39.912650715887956, 39.90379415777762, 39.894942986689934, 39.87725680558254, 39.85076793659132, 39.82432755080396, 39.67419664285453, 39.40429188490285, 39.13936685459831, 38.72450879183555, 38.17233056113509, 37.64209386009046, 37.132305579153694, 36.64098320153029, 36.169279551261944, 35.714924022547464, 35.27731780116677, 34.85874706127423, 34.455751726878134, 34.067605128635904, 33.69344271843905, 33.335325430527995, 32.991714051673284, 32.66011416802161, 32.34144515135121, 32.03698344399045, 31.74311449797796, 31.53726770857109, 31.412514897223005, 31.28998653011126, 31.22389150848404, 31.212398190584448, 31.20092747839645, 31.19329289566645, 31.18947937192006, 31.185668359919394, 31.178053871155267, 31.16648827204405, 31.154843165953572, 31.089663495354554, 30.97248560563361, 30.85797425130249, 30.680663313097234, 30.44724744222837, 30.224961227429656, 30.01244436468608, 29.811053303987354, 29.62016008656039, 29.439418392171667, 29.268710392365367, 29.10666759132982, 28.954801053365564, 28.812690430786752, 28.67948424769841, 28.55614939334652, 28.4402298666871, 28.33263215841006, 28.23396764846362, 28.146109262484014, 28.06362257997453, 28.008569552484616, 27.976510138546477, 27.946604479611633, 27.931123405135864, 27.928475717623026, 27.92584653189089, 27.924104020169857, 27.923235847939463, 27.922369731462485, 27.920643665768743, 27.918069985378732, 27.91544200364404, 27.89993362435582, 27.873242070653617, 27.848627069432695, 27.814012938852613, 27.77405680542846, 27.73974306557184, 27.71390731818535, 27.696377718345772, 27.68667747673369, 27.684760105591394, 27.684686341453702, 27.68464509746619]}, "48": {"0": [1145.4104249414531, 1145.4108719898163, 1145.412330545232, 1145.4182821772206, 1145.4347959280974, 1145.4604132424465, 1145.8369796327963, 1147.4975893150481, 1150.411134461444, 1158.679394639586, 1177.553493096802, 1204.6553082969228, 1240.4053207816892, 1285.1588699929455, 1339.3690152313143, 1404.0500989297566, 1479.6296353021048, 1566.8074485258965, 1666.1080919681372, 1779.8812519459364, 1908.007627392236, 2054.484209334663, 2217.1796011351753, 2399.893808545939, 2605.409974985482, 2820.5645222665416, 3045.756723292836, 3201.3373706310635, 3282.527461125088, 3367.260082678286, 3402.446585690109, 3409.036992762776, 3415.878793892996, 3420.4228936214677, 3422.689813178202, 3424.953312529935, 3429.470050618393, 3436.2195062135697, 3442.9381799637313, 3484.990841308554, 3559.9097778337236, 3633.8007841551203, 3745.625983857237, 3898.6254230438494, 4028.4410407860146, 4146.877595471046, 4248.62247383942, 4319.0118307195135, 4397.818133531385, 4454.137750891811, 4505.326306164533, 4550.566527010212, 4573.414431813519, 4590.962085145953, 4593.758385222763, 4590.620592499212, 4574.906495872726, 4565.318618614046, 4530.096853558993, 4480.600588314252, 4436.492158339171, 4416.44649658631, 4395.38849675982, 4381.014714590639, 4378.833806798665, 4376.66304371804, 4375.221504281703, 4374.50242534876, 4373.784473605968, 4372.351951690828, 4370.085948300144, 4367.729198229889, 4352.828927684533, 4322.110101685283, 4288.268625601372, 4228.5196441144935, 4126.903858699082, 4011.2821534757286, 3877.301821645261, 3726.879276306895, 3554.2674591885047, 3362.1233854158518, 3145.8344753541974, 2917.9002476250025, 2679.242986922494, 2451.2505623595594, 2231.90467136982, 2038.6630967723472, 1865.3447017810215, 1706.2333369751727, 1560.7299935803512, 1429.8103168406774, 1311.513435134504, 1236.4325820109675, 1196.3403385777651, 1157.417060913374, 1137.0974066010122, 1133.9460397499342, 1130.8031769256024, 1128.7126595020181, 1127.668818128017, 1126.625921645877, 1124.5429633571785, 1121.4256126130856, 1118.3167658957395, 1098.6926648813746, 1063.4905495251896, 1029.649660408461, 972.4004011102195, 895.9613121453962, 826.1685440261267, 762.5420560605208, 704.166176893582, 651.0363552012349, 602.3142878139212, 557.8557153184911, 517.1176642865942, 479.85317865981716, 445.5427573660317, 414.19513296537673, 385.41191868462954, 358.9913173211856, 334.78423604005565, 312.4779527691763, 292.0269607816301, 273.18457861595226, 260.9490309891538, 254.416684568907, 248.10748265377057, 244.7457563547949, 244.2231816086533, 243.70208004994672, 243.35454017454606, 243.18097904368608, 243.00755711738623, 242.6611308784677, 242.1471209973835, 241.63909384508992, 238.4287030533895, 232.63148869606079, 226.9977599853153, 217.32641591157892, 204.3569633441829, 192.41163545260775, 181.36379093568598, 171.1696420415211, 161.72904930021406, 152.96823716689528, 144.87043204270753, 137.3845086424757, 130.42722054813987, 123.9658183351939, 117.97232757309192, 112.37929217467708, 107.19082163978688, 102.37069099613252, 97.85761038447838, 93.65416857163068, 89.73382553329093, 87.1634857318879, 85.77498450617306, 84.41818412020491, 83.70083016392535, 83.58888391912417, 83.476911425546, 83.40239873185028, 83.36518307560928, 83.32799454643958, 83.25369886931398, 83.14245880666016, 83.03148506097466, 82.33026932830958, 81.06334721821423, 79.83127118022205, 77.70612725164082, 74.81504328381537, 72.10332687299324, 69.55650828887286, 67.15824376223038, 64.90830876502451, 62.78246741433624, 60.78724312466109, 58.90213184413308, 57.12645562964906, 55.45153049073835, 53.86683619316247, 52.36793549627496, 50.94932392712287, 49.60344336312301, 48.33102841641859, 47.12594578004205, 45.98138199182954, 45.220942928834404, 44.80504632733672, 44.39874989362809, 44.182175858219594, 44.14840103650647, 44.11469225405288, 44.092256420894685, 44.08104951085882, 44.06984993851846, 44.04747280692429, 44.013962142249255, 43.98051751683377, 43.76880149223161, 43.38404038602961, 43.00668510655692, 42.35069009068741, 41.448180210550895, 40.58965395942887, 39.77386138899072, 39.00151743343776, 38.267356499404116, 37.56910168721325, 36.906364601534875, 36.27601649278065, 35.67724569207842, 35.10835818210132, 34.56981332281962, 34.05844623663332, 33.570420535891046, 33.10899180223358, 32.66955019535523, 32.25292080905662, 31.857754797459698, 31.597011214153746, 31.45566828403517, 31.316900033873704, 31.24290267392818, 31.231363354045694, 31.219846639874795, 31.212181389156193, 31.208352531415493, 31.204526185420534, 31.196881028667793, 31.185432131631696, 31.1740058403072, 31.101790376107864, 30.96959567144988, 30.840938986236687, 30.6203762032138, 30.319655266958545, 30.03678947582794, 29.772855021423847, 29.526360170177988, 29.29775646760293, 29.08528062399105, 28.88960614970847, 28.71101417328959, 28.54648966915362, 28.397242524348567, 28.26287111565547, 28.144308065289316, 28.037272209748274, 27.946146567804597, 27.867378708845973, 27.804711781757845, 27.754948111694276, 27.727724522567073, 27.715897090517714, 27.706116246104045, 27.70137130005452, 27.70068472987843, 27.700014098183818, 27.69957586509936, 27.699359404970703, 27.69914471578444, 27.69872065023907, 27.698097833988918, 27.697490956220243, 27.694070258625576, 27.68948311520487, 27.686977296048575, 27.68649396992383, 27.686476898270662, 27.68646614868323]}, "49": {"0": [1158.4381902727919, 1158.4386504920333, 1158.4401592093266, 1158.44632213807, 1158.4634302665772, 1158.4899748775545, 1158.6598221510828, 1159.2101415454692, 1160.0862763251548, 1161.6503411820265, 1164.2186977310475, 1167.5346855700104, 1171.598559898894, 1176.4179138876161, 1182.0336409864926, 1188.388296783821, 1195.4958285502182, 1203.3566000225837, 1211.970613223631, 1221.337864277396, 1231.5670115572777, 1242.6209165322116, 1254.5216404029325, 1267.3627395422373, 1281.0167474611003, 1295.4781665404014, 1310.7559798916616, 1324.201709228745, 1335.3341686916535, 1346.8675265671645, 1353.7828094989907, 1355.7877243887656, 1357.7759196116974, 1359.102799814126, 1359.7678681127593, 1360.4340218763377, 1361.7695857983324, 1363.781072668417, 1365.8023287230137, 1372.9391373606213, 1385.883457896824, 1399.4136863493438, 1416.6827604763378, 1438.364579487726, 1461.052277950262, 1484.745861307683, 1509.4867568137615, 1535.3843695676794, 1562.472328115646, 1590.9046277770833, 1620.3496712549586, 1650.7285426737037, 1682.6693137806988, 1716.38783019179, 1751.4508691671308, 1787.8265916191228, 1825.578738032697, 1864.6103006465037, 1905.8822402491742, 1949.4665268366361, 1986.3953839469843, 2016.4293824736048, 2047.4102460036777, 2065.523066975553, 2070.7393764907447, 2075.9317760285535, 2079.385803682894, 2081.122575840284, 2082.8658535511545, 2086.3719256333375, 2091.6798254077116, 2097.0462751634095, 2116.2504614802974, 2150.821902770621, 2186.4607983455126, 2232.020457721521, 2288.5867991532896, 2343.6396893247274, 2409.208290395011, 2469.50166661764, 2536.3449619579264, 2605.5564648855247, 2676.9691103007394, 2751.57048932446, 2826.915788052681, 2900.306528056267, 2975.6702271194445, 3058.7114383981584, 3139.569958051478, 3222.3554395869032, 3296.7250052180866, 3372.060686751363, 3448.4802069591897, 3511.932957292635, 3562.8032772203933, 3611.9651932653856, 3640.4748448579626, 3648.6341134524228, 3656.7921310576307, 3662.230114467074, 3664.948897673589, 3667.667541881297, 3673.1044133002947, 3681.2113570341216, 3689.1190531734464, 3716.588644559334, 3759.692027998963, 3799.795852960044, 3841.599322834668, 3900.286899046626, 3953.5897262634135, 4006.801861204971, 4054.7198971072476, 4102.380882148722, 4152.328359020316, 4200.911647439121, 4248.382167072695, 4291.925134237035, 4330.119209587055, 4362.763455724669, 4394.078768880683, 4426.769872392386, 4466.652518542559, 4495.99849420006, 4525.569637585581, 4554.080039103431, 4576.507636983689, 4588.470701065725, 4605.34774510707, 4615.417947688216, 4618.259797892914, 4621.083323339888, 4622.955493216912, 4623.888524029137, 4624.819518757171, 4626.675399960663, 4629.4439511344635, 4632.194177550541, 4641.656796531489, 4657.332071092746, 4671.708796699787, 4692.318314594419, 4710.006572749079, 4728.758928376055, 4742.5695251316765, 4760.585702762652, 4777.343555789977, 4793.808180517613, 4809.739608214954, 4824.329076784466, 4838.724097976652, 4845.50454605108, 4853.253341896803, 4862.436602845854, 4869.920298318208, 4878.771666278852, 4885.425816507946, 4888.639433750201, 4887.34167126541, 4890.340481569876, 4893.39270913007, 4894.904145575323, 4896.950434813228, 4897.523605308221, 4898.079112460612, 4898.439637594093, 4898.616956270399, 4898.792312353083, 4899.137136737583, 4899.639653862165, 4900.124507644143, 4901.679477556344, 4902.161169141427, 4903.502084135141, 4905.25161290129, 4898.064871999213, 4894.038335473515, 4890.60435308661, 4889.998597375593, 4882.680500177258, 4870.29954032895, 4868.009946273095, 4862.770660052115, 4846.598306965488, 4833.973734672188, 4825.85946416662, 4816.694959623021, 4803.704556236509, 4784.161377051053, 4772.840696368258, 4757.750446161403, 4738.491531927458, 4717.155840906805, 4704.015550086732, 4691.589082823756, 4683.988990077652, 4681.835974115348, 4679.693102864389, 4678.270157981166, 4677.560376324779, 4676.851721858542, 4675.437794496518, 4673.325357379603, 4671.223064974034, 4663.326481695224, 4646.661311179737, 4629.9659330571685, 4609.049702312168, 4588.770563589001, 4565.650815985035, 4539.204339348268, 4504.803000796674, 4464.911482147381, 4431.790391973367, 4401.610397662426, 4369.1846476057135, 4334.974117306663, 4300.217514994206, 4260.187148336595, 4213.9032420017, 4169.3073813599985, 4125.627776723284, 4078.5349694444662, 4031.743527571823, 3983.706867072828, 3941.294559342522, 3905.757824960457, 3866.8869902451925, 3844.889353942911, 3838.4171463805956, 3831.867228997377, 3827.45744528584, 3825.2396017932547, 3823.0131238761264, 3818.534264768231, 3811.7512179223045, 3804.579253573558, 3778.3144626497824, 3735.4414856112253, 3693.4151462412974, 3640.052794155803, 3572.613319056784, 3503.0842212358853, 3431.3509462226957, 3357.354766947983, 3274.934187278023, 3192.6086018226815, 3109.667211535386, 3028.9151108629717, 2945.2670898063293, 2858.3907828777387, 2775.378769849353, 2697.452221417326, 2615.291019130414, 2537.0888346002807, 2462.478968324213, 2389.590335896076, 2318.614236951597, 2262.373212209505, 2219.0316908575437, 2177.5224423758755, 2154.1040667129937, 2147.4402330130256, 2140.79444409167, 2136.3739430211062, 2134.166699948927, 2131.9614618521505, 2127.5570005847985, 2120.965345999282, 2114.391736192379, 2091.5720235559, 2052.977597157957, 2015.0297342961067, 1967.782797371536, 1912.9440341943093, 1860.4987135717195, 1808.9807983050607, 1760.3279892280527, 1712.9161420108899, 1666.8865190363983, 1622.2521022726482, 1578.4313018695236, 1536.2242275549406, 1495.4271115094393, 1456.1073511289942, 1418.2649380660002, 1381.318153436064, 1345.7193288561537, 1311.4239398644156, 1278.090715289062, 1245.617434951612, 1219.315353687754, 1198.6495747365252, 1178.4062820129334, 1166.800616662881, 1163.506165907559, 1160.224222507188, 1158.0432087708016, 1156.9547864617675, 1155.8677538588388, 1153.703073410908, 1150.5040579504007, 1147.3135465166401, 1136.2359712119567, 1117.493485232526, 1099.0557075414088, 1076.2533058743268, 1049.450014869024, 1023.3048187183573, 998.0277621019468, 973.6565874966761, 949.8918392346017, 926.7335121737751, 904.1816167345257, 882.0510594924442, 860.6314574289103, 839.9793555658017, 819.8649466463431, 800.288226326646, 781.2008045657725, 762.4139462678933, 744.2051178243975, 726.7214102773856, 709.67478775954, 695.8359508274905, 685.0315708093666, 674.4057065416367, 668.2878064701299, 666.547463462861, 664.8121026066335, 663.6579632308385, 663.0817239014476, 662.5060381443946, 661.3563273473034, 659.6359129442006, 657.9204806921394, 651.9768949317757, 641.8344943234953, 631.9539244197475, 619.7683002543398, 605.4022703747382, 591.4928247781529, 578.0101626506776, 564.9116043180844, 552.1052177095285, 539.5909679787676, 527.3843410903039, 515.5331635515257, 504.02985093092656, 492.7977766859276, 481.82531164179716, 471.15525800866675, 460.72541451550615, 450.56383809799405, 440.694798943746, 431.1192577479517, 421.80379943675894, 414.23215451754027, 408.3232125492229, 402.5148999143678, 399.17202424915166, 398.22131230608363, 397.2734088016963, 396.64303337581634, 396.32831373598964, 396.01390614490526, 395.3860271089637, 394.44654892061857, 393.5098791709541, 390.25747555802616, 384.72325486273905, 379.3056143813734, 372.5957948074213, 364.71144212898804, 357.0119081165285, 349.5357307473532, 342.2757649335501, 335.19257148023416, 328.2839893302691, 321.548012811757, 314.94343681144, 308.5393812809457, 302.3067448096481, 296.2205685181752, 290.28383007035376, 284.49496648407717, 278.8601498874839, 273.31175137658295, 267.9259513339778, 262.6804393576097, 258.4264179538995, 255.10032917165475, 251.8297578153817, 249.94809048684039, 249.41303541058053, 248.87960125524307, 248.52487899664175, 248.34778802082803, 248.17087714733898, 247.81759570733533, 247.28301053638728, 246.7486562600559, 244.89361306061792, 241.79676170428323, 238.7615668894479, 234.991919412464, 230.5469853787274, 226.2384467029126, 222.00434936069385, 217.8619209097176, 213.84295992988223, 209.92100004703497, 206.09094356456592, 202.35283937089199, 198.70007758791533, 195.1305913991193, 191.64451568453427, 188.23935913633383, 184.9206809008001, 181.66333511528907, 178.50141442670767, 175.41026175796205, 172.3874195407917, 169.93480675677083, 168.021175867314, 166.14026964244096, 165.05780971335582, 164.74996748723274, 164.43935352807821, 164.23269325329005, 164.1294947899943, 164.02638410943086, 163.82066585564414, 163.51468226583816, 163.20941657526222, 162.1487712444298, 160.3515001664377, 158.57995217847136, 156.3888927144187, 153.80332678475654, 151.27647602471046, 148.81192771590403, 146.4019111085214, 144.0528099521513, 141.75161820702746, 139.49080302902905, 137.30029277916637, 135.1538139929463, 133.0559477065759, 130.9972715619949, 128.97672568924904, 127.0115285477551, 125.0934271028015, 123.22051919698053, 121.3883154202468, 119.59303845035419, 118.13143204506225, 116.98167428473184, 115.84140769038386, 115.19068700844728, 115.0054175093439, 114.82060348666613, 114.69764718067299, 114.63624494041399, 114.57489330864672, 114.45234187058745, 114.26889427718653, 114.08590216021122, 113.45029342975978, 112.37396663069212, 111.3139600345303, 110.00425671366777, 108.45340870606526, 106.93235943990459, 105.44540959223635, 103.99395194455786, 102.5725538144976, 101.17727046268645, 99.80640454674871, 98.46741235322364, 97.15676708153684, 95.87314815867333, 94.61792133740191, 93.39056557636872, 92.18644163666062, 91.00602959569017, 89.85294584999771, 88.72205887104765, 87.61338406990436, 86.70998683935916, 86.00243928052171, 85.29995835169153, 84.89389500445556, 84.77828438092263, 84.66295861983738, 84.58623303602934, 84.54791772119991, 84.50963405775353, 84.43316168501009, 84.31869051126804, 84.20528310358944, 83.81214499971347, 83.14480640864305, 82.48553310960922, 81.66800114903282, 80.69988479990869, 79.7508885849731, 78.81686293032463, 77.90050187497764, 77.00686249524644, 76.1299360285679, 75.26969925815814, 74.42598532592802, 73.59911419155361, 72.77994907189397, 71.98352010097736, 71.20237970890778, 70.43572229158433, 69.68355828534987, 68.94611558458928, 68.21726765600006, 67.50358153643045, 66.92284694339216, 66.46714889341534, 66.01690948217316, 65.75669987062041, 65.68254753979814, 65.60854755274717, 65.55929886347508, 65.53469990946755, 65.51011788254576, 65.46100460995926, 65.3874616542223, 65.31407104225669, 65.0589165346097, 64.62512127637325, 64.19421068772897, 63.66011368109263, 63.02982660477624, 62.41132436073559, 61.80424519785001, 61.20857304359084, 60.622420174827226, 60.04552711742836, 59.47861662735443, 58.923085598390266, 58.37723221138015, 57.84104201475877, 57.313496317652906, 56.795059639165295, 56.28573421346046, 55.785708945449585, 55.29398314981107, 54.81054380801725, 54.335075555198905, 53.9442602794288, 53.63821252791928, 53.33667288833943, 53.162150258054886, 53.11238175144409, 53.06270005310423, 53.02962714769485, 53.01310516303531, 52.99659282373921, 52.96359708123737, 52.91417580771035, 52.8648413424543, 52.69319956717241, 52.40151819990242, 52.1129472649537, 51.754508984485554, 51.32804278224985, 50.907532682988155, 50.49553268650516, 50.09062121816131, 49.692789435176046, 49.30191653957388, 48.9161250275319, 48.53697935066117, 48.16304401237001, 47.79501979395849, 47.433519122776104, 47.076314435460915, 46.72604484272322, 46.38151858222121, 46.04232576813215, 45.70867740231073, 45.380132489485824, 45.110761168242426, 44.898923400706515, 44.689286126323964, 44.56808690947031, 44.53353732067745, 44.49905367642482, 44.47610121611209, 44.46463597671244, 44.4531780644839, 44.43028422154027, 44.39599841090833, 44.36177854481663, 44.24276763274311, 44.04068836334095, 43.840889387249646, 43.59238685311407, 43.29704317782623, 43.00602286746543, 42.71816306794489, 42.43491839068239, 42.156419966566936, 41.882872457116605, 41.61423701447564, 41.34936930135024, 41.0878341249743, 40.83031661206291, 40.5768906121476, 40.32732155646045, 40.08139875840603, 39.83923828638392, 39.601510433206585, 39.36747646273675, 39.13671131423013, 38.94801335588119, 38.79978807130498, 38.653198760423884, 38.56841424179645, 38.54424412584036, 38.52011966786137, 38.50402078371293, 38.495946328078716, 38.487876627949156, 38.47175149420393, 38.44759945987086, 38.423490225079526, 38.339613653249174, 38.19708820326872, 38.05640611896892, 37.881519216577814, 37.673765574501594, 37.46921745817428, 37.26787751163481, 37.0691108732461, 36.873231916781585, 36.68072243652786, 36.491490948277395, 36.305540022104594, 36.122577381006074, 35.94105749077836, 35.7623916433919, 35.58651116204568, 35.41375011302907, 35.24371108098796, 35.076391270195316, 34.9119905368173, 34.75040636637638, 34.61763487199089, 34.513161098074534, 34.4098617952136, 34.35012956090189, 34.33310144854023, 34.31610611419495, 34.30479410130719, 34.299143557866046, 34.29349665642673, 34.282213779553544, 34.26531677925743, 34.248452556977696, 34.18980383270733, 34.09022003540602, 33.99101444175677, 33.86753492505601, 33.7214276603722, 33.57760023378847, 33.43605072349275, 33.29678300431416, 33.15969616044934, 33.024475272640245, 32.89138088253078, 32.76043833270949, 32.631808303322885, 32.50549431553744, 32.380585012288684, 32.25707745751446, 32.13563662566461, 32.01669725961492, 31.89978090036946, 31.78492112107615, 31.672126675923693, 31.580023705281928, 31.507829979610673, 31.436224119012465, 31.39477734682175, 31.382961812773335, 31.371168963327325, 31.363319666253552, 31.359398798483742, 31.35548045122531, 31.347651318242576, 31.335926522603835, 31.324224411567513, 31.283527495494845, 31.214428370938265, 31.146142059720646, 31.061072174876205, 30.960175303340872, 30.86139093484632, 30.76440581263454, 30.669222591612442, 30.57583993200409, 30.484256592613704, 30.394336686985657, 30.30638898362529, 30.21995641629348, 30.13535555783848, 30.052585212714124, 29.971401568819978, 29.891670996520162, 29.81345900049047, 29.736745284643323, 29.661705434384775, 29.58837977313325, 29.52874119184492, 29.482028044765247, 29.436176121532057, 29.409819538491053, 29.402327463069142, 29.394859423326288, 29.38986159226866, 29.387348256363573, 29.384837215501918, 29.379822018908946, 29.372316436845328, 29.364831510172714, 29.33884909602496, 29.29490878126678, 29.251708571052617, 29.198440179831792, 29.13582292674687, 29.07508687039816, 29.01504502963219, 28.956649323405713, 28.89969627538622, 28.844264523200785, 28.790355584258876, 28.737924601401755, 28.686844698652983, 28.636793005240886, 28.588000245529695, 28.540729421253644, 28.49498182642189, 28.45064098517388, 28.407755505882626, 28.36632764972023, 28.326241248173258, 28.29367036727576, 28.268477952069645, 28.243738819298667, 28.229587497881326, 28.225574694740903, 28.2215791710805, 28.218925088351334, 28.217600926900086, 28.216278685391067, 28.21363996219969, 28.209696276979287, 28.205769871238893, 28.192190711584193, 28.169410194962268, 28.147248820416472, 28.12026240315221, 28.088394183994712, 28.05792970356737, 28.028491645496853, 28.000430617505966, 27.973811621552244, 27.948322642735786, 27.924260300246498, 27.901830895649944, 27.88125592166166, 27.861000215271243, 27.842077619713358, 27.824325031225744, 27.807949704574447, 27.792980291554844, 27.77898359563261, 27.766081603293703, 27.754589415097037, 27.746223830657343, 27.740263181204718, 27.734779131607805, 27.731751853626427, 27.730919745343, 27.730094077294822, 27.72953600049764, 27.729259562401225, 27.72898485783962, 27.72844064932077, 27.72763733805344, 27.726849628599243, 27.72422062171759, 27.72015788816955, 27.71665418411609, 27.7131219619766, 27.71008066653921, 27.708282164947757, 27.707814036212763, 27.70776140721958, 27.707731868256516]}, "50": {"0": [1168.4184448047833, 1168.4189808812891, 1168.4205654558468, 1168.4268800991192, 1168.4442157994197, 1168.4709879821903, 1168.819707797128, 1170.3123425050671, 1172.865286045279, 1179.3492753355417, 1193.235761444572, 1212.927796119218, 1238.2585826297823, 1269.7415371679192, 1307.709792411103, 1352.0379048496645, 1403.7554828320624, 1462.6219613883738, 1528.9775983012164, 1604.0472223451827, 1688.2664253771172, 1783.8890849757831, 1891.380352497653, 2011.6891841922327, 2145.039671788086, 2300.997990530779, 2477.384163014339, 2618.187788203839, 2708.0660717152464, 2804.186984147578, 2862.356695436366, 2872.1272801052596, 2881.8669020001525, 2888.342781722305, 2891.5755611210475, 2894.804900211568, 2901.253257467941, 2910.899991040835, 2920.5157618397293, 2976.4762946074948, 3088.9056706640254, 3203.3696070425963, 3395.594058655835, 3645.6920382565736, 3874.4858892242723, 4076.3881052097713, 4250.762027295286, 4403.309991816663, 4537.977523672072, 4654.412697036434, 4752.810931974814, 4841.001164118455, 4914.5195594763445, 4980.7721237021615, 5056.544734039839, 5091.061981780182, 5141.635996981051, 5172.740000452181, 5199.69339751055, 5216.234083033029, 5230.327441802496, 5237.857969178196, 5239.930054700513, 5238.366803437826, 5237.141430945668, 5235.932596107845, 5235.135893801705, 5234.7402989243565, 5234.346541564158, 5233.564539395206, 5232.757552754968, 5233.14412438696, 5234.61747395357, 5236.202020875988, 5236.700737503822, 5225.097916857862, 5210.544908158786, 5193.378716957192, 5163.866511492759, 5126.786513929487, 5100.2400704283245, 5046.179636717735, 4975.419194012403, 4907.534021882558, 4830.959930499466, 4750.639440419674, 4649.099790852651, 4528.396344320205, 4405.428021890314, 4252.88672711199, 4084.568693088915, 3886.8479196615385, 3675.366055731538, 3494.2695807991795, 3382.0321816082887, 3263.4989362857273, 3195.752384559748, 3185.0277276801617, 3174.3911487642195, 3167.2765726188404, 3163.712227485726, 3160.143177645663, 3152.990963844682, 3142.227357841087, 3131.4214094749404, 3066.971760795163, 2951.2186118133272, 2838.1079419475623, 2655.166092632114, 2428.7222191924284, 2230.098440163738, 2057.052445748073, 1899.3620616640537, 1758.692685205064, 1630.8345940781057, 1514.0892497568555, 1407.941709772126, 1311.3355120004915, 1221.9992009343214, 1139.621458950629, 1063.783668977203, 993.6252797297337, 928.9288790008427, 868.5086576582112, 812.9120265024158, 761.0502600866498, 726.3017324544843, 706.1010571733161, 686.4818664767128, 676.0160089893292, 674.2549706427045, 672.498986963895, 671.3311393268086, 670.7480579529009, 670.1655382087505, 669.0021836097222, 667.2613639343585, 665.5085592729545, 655.2964564794689, 637.1686028409854, 619.6277522826811, 592.038152661561, 556.1934053952292, 522.6068532174469, 491.4343515203526, 462.39196106805144, 435.3608328866617, 410.26150121239743, 386.79202938377404, 364.8538018361886, 344.45580964255305, 325.45174429034194, 307.7055355105585, 291.1490746105273, 275.67646706477314, 261.2232632535343, 247.68542527948657, 234.98687030074527, 223.19507065194418, 215.1759826254255, 210.48856437228892, 205.9308695635217, 203.49604553649354, 203.0861592425201, 202.6772412838296, 202.40516727541547, 202.2692916604221, 202.13352363823805, 201.86231037229769, 201.45629741945618, 201.05125280189768, 198.68722519430153, 194.44484212168982, 190.32048997104286, 183.8111542423305, 175.22298809681817, 167.20186266380077, 159.66683754944478, 152.57571197414796, 145.92539914275525, 139.67095793331987, 133.80294105864957, 128.2637852571174, 123.07200919420627, 118.17848916208371, 113.55662689050547, 109.21619676130754, 105.11598630441641, 101.24892438736877, 97.59235918347228, 94.14639961433326, 90.8877801068032, 88.66006062421592, 87.34625281022362, 86.05928481251973, 85.36858948712387, 85.25208527640702, 85.13586592813789, 85.05854461954057, 85.01993144231648, 84.9813499164755, 84.9042818189428, 84.78891705801684, 84.67383715953855, 84.00301821679575, 82.80333805986479, 81.62976597039709, 79.75586957760888, 77.25695827406078, 74.9009853503678, 72.65678159660708, 70.53163717414792, 68.50995602189485, 66.58904273961639, 64.76169657968643, 63.01951562240851, 61.364690036004966, 59.78456769679555, 58.282605858433776, 56.84901085599773, 55.48218335840589, 54.17668371027666, 52.92950524014951, 51.736748554728145, 50.594689094535184, 49.80675389972557, 49.33983337883423, 48.88110356041532, 48.63443503879897, 48.59276049225504, 48.55115602945703, 48.52345865633944, 48.509621650404945, 48.49579243155334, 48.46815735509877, 48.42671025619501, 48.385300411035104, 48.143312153190614, 47.70800071037262, 47.28004738734412, 46.59418593093313, 45.67571427187154, 44.794904782653525, 43.952206233682254, 43.14435864844968, 42.367824800536106, 41.62579253912134, 40.913000447910946, 40.23036974330173, 39.57591594097537, 38.948584752972415, 38.3476432294254, 37.77144499639011, 37.21878870607419, 36.68815917284732, 36.1808681340101, 35.6927207830451, 35.225727109353, 34.90251103010482, 34.71041593900669, 34.52156155311213, 34.419965969500815, 34.40281562581172, 34.38569806013902, 34.374304559699645, 34.368613272482705, 34.362925627267565, 34.351561262842765, 34.33454203121923, 34.31755557761208, 34.21825613314559, 34.03874116075114, 33.86219846058832, 33.57943587179321, 33.200167855437435, 32.83632499497063, 32.488660038704225, 32.15439799741911, 31.835620043277725, 31.531491845032193, 31.241272968200295, 30.96404117659855, 30.70042074690318, 30.44985000558914, 30.212109375212826, 29.987339132024694, 29.774229709139075, 29.57312834235269, 29.3835748223761, 29.20547839470216, 29.039103448480084, 28.925890301024108, 28.859828284214718, 28.79591343522783, 28.76189468802538, 28.756177929963883, 28.750479683832882, 28.746691137484724, 28.744799949632394, 28.742910818661233, 28.73913122392005, 28.733466480115567, 28.727789850979317, 28.694674492094872, 28.635741663093018, 28.57858726095826, 28.489225898668504, 28.373949615880818, 28.267895494610137, 28.17133333280878, 28.0845888509835, 28.006704999584226, 27.93879581476133, 27.881291167412062, 27.831806921520734, 27.791743521575903, 27.76132499570389, 27.73966641283114, 27.729646831411568, 27.726009343411974, 27.724178364552877]}, "51": {"0": [1167.7518729397032, 1167.751976560416, 1167.7531286791816, 1167.7585784108685, 1167.7746167437913, 1167.8000915591838, 1168.1665095498488, 1169.7901536493478, 1172.5854513856148, 1180.1513041630005, 1197.0761040606844, 1221.4661329370294, 1253.2736909076393, 1293.0495529354366, 1340.9698737320646, 1397.880841187132, 1464.1194097585492, 1540.1150363751553, 1627.1151427694094, 1726.784595642829, 1840.9213023871998, 1970.7724042020332, 2117.3809678803646, 2288.701361278956, 2482.4693058961575, 2708.9001923888627, 2970.2310078958612, 3177.36729834428, 3296.4378214275725, 3416.337731245582, 3478.2733558269942, 3489.1395907351853, 3500.034095669465, 3507.312804529037, 3510.9568706298382, 3514.604077844649, 3521.9079156162998, 3532.8872306288517, 3543.894815667496, 3612.501314715928, 3720.58312806414, 3813.960846987249, 3978.4663346526, 4186.602392886272, 4358.148019940783, 4510.063681914533, 4630.446268908467, 4754.329815957766, 4836.50204288629, 4923.042958760772, 4993.228186802008, 5055.759241110163, 5103.721027506889, 5142.530620394536, 5172.105444309217, 5185.86431137264, 5206.552459847842, 5215.7758990637285, 5205.34586962416, 5192.019725807973, 5181.10991654724, 5167.177907468641, 5155.238062963685, 5146.237232520979, 5145.097898973419, 5143.927445783011, 5143.1298549656, 5142.725872949754, 5142.318433195814, 5141.49318047365, 5140.2293683547, 5138.934436592898, 5130.247717864049, 5117.489113850533, 5098.298608550239, 5058.885243358139, 5001.629988932748, 4926.863330892574, 4842.10056328595, 4762.89735824119, 4641.998493658793, 4522.6853515651765, 4378.164935009377, 4215.998237729581, 4025.2035782476955, 3787.0636639875333, 3529.459517686545, 3245.389815283745, 2937.1881677726383, 2658.561535699533, 2400.893718607185, 2188.1346974021108, 1993.8461346515162, 1872.1947684581112, 1806.8700031535354, 1745.2203905317149, 1712.444074278061, 1707.1970803831305, 1701.9668979771534, 1698.489449422586, 1696.7535270601286, 1695.0194726408881, 1691.5569676320563, 1686.3496536811897, 1681.1317155800975, 1649.4689893823315, 1593.4311449358356, 1540.189718219479, 1453.661050672018, 1340.6601291334339, 1237.6020215448168, 1143.9729888510617, 1058.5265846119535, 980.1177173402998, 908.3445815078717, 842.2793037054703, 781.8533381825406, 726.2430514972737, 675.2479081538602, 628.0076822785596, 584.646189283112, 544.9374219698583, 508.00752055906486, 474.1082797901142, 442.80135864484475, 413.93566297653405, 394.93591767021195, 384.45424623802654, 374.2847514755336, 368.8759879202679, 368.0083844170331, 367.1430696163059, 366.567464583881, 366.2800435180862, 365.9928767525701, 365.41930612237405, 364.56085742916946, 363.70469743847235, 358.45963438052456, 349.04036300684675, 339.9629189089481, 325.01043771671544, 305.0839979429375, 286.67924069188354, 269.58295019106697, 253.7888680364193, 239.07716154718807, 225.4865616894194, 212.90371156116518, 201.20193878380516, 190.30728517549016, 180.23618994502777, 170.82752613214618, 162.096940326193, 153.95764418543382, 146.39031593132523, 139.32505180490912, 132.74597791772857, 126.59446849795603, 122.51137320927052, 120.2332971664003, 118.01568081834263, 116.83537944252028, 116.64545663178566, 116.45600431390825, 116.3299641535773, 116.26702248888799, 116.20413310118282, 116.07851115672499, 115.89047031741914, 115.70289997097053, 114.56017605956885, 112.50386960805932, 110.50145626035912, 107.15959069113107, 102.67893654285193, 98.47090362267322, 94.54232000848455, 90.8589335889005, 87.3886517969596, 84.12612486544717, 81.07315067241026, 78.18551703020387, 75.4778025787599, 72.9204649260673, 70.50984772007408, 68.23742404979697, 66.08928834076691, 64.05698349742775, 62.138910344559925, 60.31859559035239, 58.59883416874018, 57.444514626858734, 56.79193840395117, 56.1548834539725, 55.81410509579082, 55.7593065821614, 55.704617464541045, 55.66821882835474, 55.65003774292977, 55.631868812616894, 55.59556741732754, 55.54120648773442, 55.48695495415039, 55.15433500526737, 54.5531156784827, 53.962215925699496, 52.97240457831417, 51.62667968140249, 50.34849812252319, 49.13350223419204, 47.975502724064505, 46.874538281471054, 45.82700576528045, 44.82905278963324, 43.87757641443533, 42.97002072150992, 42.10485623681607, 41.280928062137434, 40.494927508264915, 39.746024877435254, 39.03049085307799, 38.3506521114536, 37.70084113400138, 37.08104455836075, 36.662357593088586, 36.42617712967347, 36.19498201349926, 36.07026879320176, 36.05025429634005, 36.0302739009077, 36.01697258252469, 36.010327606904745, 36.0036864203325, 35.99041541433115, 35.97053732318695, 35.9506933334721, 35.82889742094232, 35.60863353393935, 35.3928381556628, 35.03033627369981, 34.53455053937605, 34.06310045870477, 33.612406565685795, 33.18323862987611, 32.774560536356894, 32.385747590988984, 32.014768581645065, 31.662856475816916, 31.328882471466514, 31.012268305816736, 30.712730794903305, 30.429894688584348, 30.16340690917514, 29.91332417485771, 29.678293261689756, 29.458676043286566, 29.252814972849034, 29.11748960488631, 29.041643293341068, 28.968293189378155, 28.929349514126812, 28.923110221975474, 28.91688944175465, 28.912752539346595, 28.910687173464318, 28.908623864463216, 28.904503417104493, 28.89833817267518, 28.89219144017638, 28.854640939003374, 28.78722614390379, 28.72230637038961, 28.615060282817716, 28.473531508237013, 28.345109661972028, 28.228782273944475, 28.124797411523215, 28.032773907850757, 27.95335382758393, 27.885858069583985, 27.829388507808236, 27.785039032077286, 27.753156269456376, 27.732198981549335, 27.725108703728228, 27.723602214442664, 27.722833208634974]}, "52": {"0": [1156.5379944724784, 1156.537505257049, 1156.5380648626701, 1156.5434941777391, 1156.560863791159, 1156.5874355031895, 1157.1546884168322, 1159.8807078487155, 1164.7689839195152, 1185.5843130906721, 1245.733293890803, 1341.1846331096747, 1476.509470143233, 1656.9635579142541, 1893.1538782938721, 2204.594406364576, 2597.600855860198, 3084.6405831503007, 3566.830741191923, 3971.4943799557336, 4258.563810748766, 4479.425031718551, 4634.28722134787, 4748.25262120217, 4825.87644785312, 4852.290822350063, 4833.836443719387, 4812.625908698156, 4799.992093153564, 4777.1633377486605, 4770.516717180412, 4770.147585494304, 4769.73097387452, 4769.426855053733, 4769.2668823210615, 4769.101634040203, 4768.755310833928, 4768.19625941312, 4767.589728058636, 4744.353761812306, 4719.396776482508, 4685.748261334002, 4603.3220413314275, 4433.722520055899, 4199.963709107254, 3895.062521549426, 3500.276980127224, 2990.8387883112077, 2473.3676410794064, 2047.444031233017, 1705.9839788599177, 1433.6626156017016, 1209.1835858581974, 1025.2380017110079, 872.0472610840247, 744.3596338215749, 637.3763461721483, 547.8818445671188, 472.5829793167033, 408.98837478111926, 374.23281682433856, 360.91067927122765, 348.1065060347233, 341.46487113114495, 340.6766345446698, 339.890562392051, 339.36794027630964, 339.1077993093162, 338.8478909527636, 338.3287720709816, 337.5518383266156, 336.776998076218, 330.48138870212597, 319.03848458504933, 308.0270606284602, 283.3596648694377, 248.97688686557916, 219.7567155606559, 194.82180451375143, 173.57251128009293, 155.2893961079663, 139.60188835425703, 126.07331704851917, 114.37634592300167, 104.2392933318858, 95.42074011458895, 87.71930226086116, 80.98899399902945, 75.06997178777401, 69.85220684869854, 65.23750201200703, 61.147004813691396, 57.50262338524549, 55.40825336808514, 54.58682045443985, 53.78478455837074, 53.36680696914469, 53.31618583130592, 53.26553194428912, 53.232036544921016, 53.21531325553815, 53.19860623968939, 53.16528066624973, 53.11542904596294, 53.06566584877581, 52.6595905060643, 51.91295904724007, 51.18784153912677, 49.51845379295463, 47.08302786308163, 44.89046473464302, 42.91218542372303, 41.12651072943304, 39.51144323848577, 38.05289122929149, 36.733091370362565, 35.54126000471771, 34.46324566049063, 33.491080453111074, 32.61249283335133, 31.821624709496113, 31.111873017958523, 30.480339878233224, 29.92476683340361, 29.43907727450989, 29.019603066112968, 28.787216069103895, 28.698711119818586, 28.614310882622984, 28.571013403051616, 28.565778687702416, 28.5605624907043, 28.557095314011704, 28.555364812057256, 28.553636367697372, 28.55018565176129, 28.54502500981641, 28.53988288622261, 28.49825681541742, 28.422957554024347, 28.351267171787264, 28.194884919576705, 27.99240066058258, 27.84403108404813, 27.763160892858814, 27.725950373984688, 27.706500451608044]}, "53": {"0": [1144.7143836533935, 1144.7155630475463, 1144.7177280205822, 1144.7250147033064, 1144.7433365690201, 1144.7705286446876, 1145.0248867093649, 1145.9929077986951, 1147.6184618121674, 1151.0627977549386, 1157.435352072047, 1166.0257179614318, 1176.7483259184733, 1189.6577730858144, 1205.2197167816146, 1222.8690584424908, 1242.9188968181709, 1265.4226361425672, 1290.3974940774076, 1318.1915691214208, 1348.7553272070177, 1381.62649287559, 1417.3109497365856, 1456.2692684041135, 1498.0885495562848, 1542.9868652247487, 1591.3082557369064, 1631.0818974709298, 1660.6817571338104, 1691.2934793260424, 1708.9318939945138, 1712.6528037856708, 1716.390930277148, 1718.892579438312, 1720.1462734689476, 1721.4018804662849, 1723.9188333610678, 1727.7086099535093, 1731.515603246272, 1750.0478803829217, 1784.2497114217574, 1819.6871329666144, 1871.0948763812598, 1941.966018438584, 2017.1483019876298, 2098.1878551234945, 2185.1463545530496, 2277.990077321403, 2374.6444299601653, 2471.8488870435353, 2577.465093752995, 2690.4845769572867, 2808.108553080363, 2918.85058733377, 3031.708499600794, 3146.1524207401376, 3263.198150545839, 3368.8972645087324, 3472.4544635515454, 3573.3974993666966, 3640.1046170882732, 3684.3052401921905, 3728.0892103217884, 3752.0554414616117, 3756.916311700359, 3761.755162639432, 3764.967884487206, 3766.5702917776107, 3768.170063312361, 3771.3616991148965, 3776.129384651286, 3780.8733483867804, 3808.6257825347084, 3857.510127244645, 3892.603478877943, 3942.557069139459, 4015.728625581616, 4082.2982277108285, 4136.89658144528, 4189.655889293934, 4232.4443325462025, 4282.7531357936205, 4325.618855974094, 4362.688269997658, 4392.382628885, 4425.346981840816, 4460.3018427846155, 4482.477536454365, 4510.1128933343, 4533.780270371571, 4542.838145587621, 4548.621994417213, 4562.177147426361, 4572.143317247452, 4577.426717258023, 4580.363047842006, 4581.599310094571, 4581.944927603495, 4582.320976589143, 4582.6239258329915, 4582.777791111147, 4582.925818565948, 4583.204360005492, 4583.578388489653, 4583.8998765636325, 4584.711866460766, 4582.6075853740485, 4580.433224518961, 4575.90607905478, 4569.13410337674, 4568.285737771549, 4560.925214955232, 4547.960328614072, 4532.318683698276, 4517.073821493477, 4498.575248022746, 4466.560011382559, 4440.530442812606, 4416.881513327931, 4379.037373555429, 4343.894264556245, 4296.2879223694945, 4252.881729078183, 4212.592216638787, 4158.383766194031, 4096.016763815665, 4057.58305173811, 4024.3952838103637, 3989.0177100789874, 3968.3222925760065, 3963.9294107304477, 3959.5069881021814, 3956.5481961158926, 3955.0812006195174, 3953.6107606598744, 3950.659547350788, 3946.206893912656, 3942.1551066035727, 3922.4202833832437, 3885.097052751257, 3845.0041208119246, 3794.1425482422965, 3704.126714523389, 3628.6230209889536, 3537.4146648169094, 3435.5727761527114, 3330.2469909122597, 3214.338828879732, 3108.6850799407425, 2992.0012835747375, 2866.2103744929987, 2741.981955196056, 2618.363832476143, 2504.032758033215, 2386.040940005031, 2276.575969552227, 2171.9048554957913, 2071.21744852006, 1975.261152730534, 1904.9578199279624, 1856.7623100592002, 1809.7880268056497, 1784.1037532652356, 1778.8061453919463, 1773.5250120343503, 1770.0134089713379, 1768.260353192447, 1766.5091279153012, 1763.012168866238, 1757.7872477540072, 1752.6085414694771, 1727.8056589334979, 1683.46683995955, 1641.831287917523, 1585.2922668127958, 1514.802816115591, 1448.179402026485, 1384.8965821174681, 1324.4244385224833, 1266.5661343068973, 1212.036852581742, 1159.9527078860851, 1110.6364751297901, 1063.488075601697, 1018.6756534002678, 975.9580822890412, 935.1094187045045, 896.4140338867481, 859.5035093126944, 824.152190334146, 790.324604033152, 758.0965255182996, 734.207898036409, 717.7109020321153, 701.6034326616024, 692.827764871058, 691.0163870282056, 689.2100381116499, 688.0085993485552, 687.4087181213908, 686.809395663815, 685.6124270574286, 683.8211649197632, 682.0349317083942, 673.5381850921714, 658.6422494285656, 644.1599593129904, 624.4436834775559, 599.9300056034618, 576.4524249026249, 553.8628669968577, 532.4533300029619, 511.97342973078884, 492.46698357371923, 473.79608013191887, 455.9341629546403, 438.7739348277139, 422.45743695334386, 406.8109121596863, 391.80703335225775, 377.58045038228926, 363.959514555804, 350.9210896572971, 338.39615073200656, 326.43357640035293, 317.5422052628633, 311.3845486839648, 305.3831274981735, 302.109280364046, 301.4330294080714, 300.75853690067873, 300.3098521449625, 300.08580284186803, 299.86194892194925, 299.4148272316392, 298.7456100699924, 298.0781513569275, 294.89561050535326, 289.30405748866707, 283.8527190274784, 276.2727000015283, 266.9403304292703, 258.0420400908202, 249.48998039943413, 241.2997801181389, 233.4247610304282, 225.91348742815038, 218.7166555821261, 211.81217350216173, 205.1746461139109, 198.7897137677457, 192.67154079168674, 186.80872025053068, 181.21259504396738, 175.83054973147858, 170.63941699402574, 165.65677594555308, 160.88057400424265, 157.3129677026661, 154.8266497376953, 152.39870818760144, 151.07032242760036, 150.7958880104358, 150.5221529737433, 150.34005149398834, 150.24911731752286, 150.1582608499987, 149.97678104177447, 149.70535648401557, 149.43600601312934, 148.15065877487964, 145.8841256319376, 143.6646416725407, 140.61687588761816, 136.82076490439516, 133.1591951207434, 129.63100649343826, 126.23900360919704, 122.97919387441715, 119.83959804344687, 116.8297578998575, 113.93264104507085, 111.13640042000743, 108.4358256337143, 105.83796437946661, 103.3210863309324, 100.90921385166375, 98.58622754831957, 96.34211832735501, 94.19016059428078, 92.1022321161215, 90.52929473501497, 89.43765511567689, 88.36868635193039, 87.77768507080789, 87.65536762073522, 87.53328515961704, 87.45202740162408, 87.41160208676283, 87.37155269389473, 87.29154296229399, 87.1715331356912, 87.05178590523086, 86.48017977422178, 85.47152494885289, 84.48288709680374, 83.12370644379979, 81.41872754107206, 79.76502346276601, 78.1707470655528, 76.6305483388695, 75.13990703406894, 73.69445100026208, 72.3006698255843, 70.95234937298986, 69.64649841796488, 68.37720642567417, 67.14865870802087, 65.96183144397172, 64.81231641614728, 63.700055754721454, 62.62077806374579, 61.57506255353998, 60.55902803269633, 59.790739954431054, 59.25717528401487, 58.73369693389705, 58.44534330258773, 58.385672053372446, 58.32611831122019, 58.28648109815372, 58.26668207613096, 58.24689611044855, 58.20736334810477, 58.1481621271416, 58.08907841324149, 57.806826558456656, 57.30679107251064, 56.814379254970206, 56.13287530045515, 55.27740759255133, 54.449269687081724, 53.6445307115707, 52.85988545919532, 52.09712558432172, 51.358549655612094, 50.64180723384691, 49.945049119591104, 49.266273841753765, 48.60316356451219, 47.961456523463035, 47.33760483052897, 46.73072522385377, 46.14230336961743, 45.56499723541716, 45.00350952321263, 44.45747801984373, 44.045642445377176, 43.757488339075195, 43.473924266428256, 43.31769349007491, 43.285357945895754, 43.25308417235458, 43.23160264034827, 43.22087216945142, 43.21014856195881, 43.188721937186244, 43.15663347555904, 43.124595738962284, 42.97126340463356, 42.699838733622606, 42.43268633184505, 42.06280546809599, 41.59664455726878, 41.141230678534896, 40.69802452777483, 40.267246022669866, 39.84799479423745, 39.43870865066399, 39.0397326383032, 38.65394807070628, 38.2775181843405, 37.909290917401286, 37.54981434707256, 37.201768626658996, 36.8630353601525, 36.53360850856414, 36.212589992047675, 35.8991775349515, 35.594225636928286, 35.36378825954772, 35.20318296900584, 35.04500410597733, 34.9576949862582, 34.939540107551146, 34.92141785451765, 34.90935447786949, 34.90332822715765, 34.89730560152067, 34.88527122547121, 34.8672468494583, 34.84925509911892, 34.76320915523059, 34.61053040743829, 34.46017990908609, 34.25359987053458, 33.99393532670078, 33.738906616036104, 33.48936532359278, 33.24756343061916, 33.013124387754885, 32.78531819854551, 32.56361606770719, 32.34758036425582, 32.13682266648566, 31.932581666116995, 31.734339925960157, 31.541425723655333, 31.35358138722504, 31.171861563609824, 30.995690593442195, 30.823676910189597, 30.65701347821744, 30.532881825417185, 30.446774853117585, 30.362203643366602, 30.315379930108097, 30.30571203646697, 30.29607351196641, 30.289664145155236, 30.28646435660642, 30.28326783129544, 30.276884570386997, 30.26733415330816, 30.25781310536988, 30.212134016104088, 30.131428751323895, 30.052395357681977, 29.943543188695422, 29.806519432950978, 29.675810669446896, 29.549672724327575, 29.427145134040686, 29.309999749086963, 29.19717615701507, 29.089522662768015, 28.984825755966973, 28.885463484003466, 28.791613216504253, 28.701096333532767, 28.6142895521683, 28.53215187109932, 28.453278076152728, 28.377613341020233, 28.306173197554433, 28.239520852754946, 28.190702085495285, 28.15747742473609, 28.12538392779838, 28.10797164350584, 28.10439636074762, 28.100837876572534, 28.098474886335328, 28.097296190980583, 28.096119362135074, 28.093771303971767, 28.090263215546077, 28.086771925703523, 28.07023094240392, 28.041486967405095, 28.013931999073982, 27.976635982519927, 27.93310625706096, 27.89065759547012, 27.85319015958412, 27.818991817407653, 27.789276359437025, 27.763998767243624, 27.740902831269786, 27.722302165502985, 27.708008721531762, 27.696402510385997, 27.688654649276405, 27.685642075744706, 27.684781782869685, 27.684367873644305]}, "54": {"0": [1146.9846763497956, 1146.9860741626353, 1146.988457554358, 1146.9961810744555, 1147.015158196229, 1147.0430055279562, 1147.3400647229575, 1148.5012449975152, 1150.473551808756, 1155.08773122148, 1164.2127780205244, 1176.7171746590323, 1192.6130185528384, 1212.2640451601583, 1235.5457097244544, 1262.604320540723, 1293.468752791668, 1328.3697093834492, 1367.173674674642, 1410.5149085928101, 1458.0702548248994, 1511.2053431020179, 1568.9144493942601, 1631.7530452588262, 1700.0029845728388, 1774.2803274860019, 1853.8458260382577, 1918.2907533751788, 1963.2399027189686, 2009.8991535398648, 2037.1690827654177, 2042.3521100245869, 2047.5524159893844, 2051.005125990558, 2052.7000528192207, 2054.398069683812, 2057.8033735207814, 2062.9345045457003, 2068.093445893977, 2095.9926454424976, 2148.2688870681473, 2202.1641477137437, 2287.7583827873505, 2406.6303714914193, 2537.6598271992802, 2675.811183933803, 2818.6479568790164, 2972.522498903152, 3119.143222345179, 3257.2910259030705, 3398.266318242504, 3525.5753496291045, 3645.8256821360437, 3755.3085025085666, 3858.739419744356, 3956.480654706221, 4034.679890048766, 4126.974723322252, 4183.918466142386, 4258.79160797982, 4297.45392306859, 4320.612931288272, 4345.837448769904, 4359.3954331182995, 4361.908555408924, 4364.410087336551, 4366.071336197751, 4366.9000289011865, 4367.72743378651, 4369.378380102827, 4371.845140941471, 4374.30031141712, 4389.190841757392, 4412.162880896445, 4437.9526114186365, 4470.489935416835, 4507.806922854037, 4539.855231545996, 4556.344903006594, 4577.96202002671, 4602.867691851606, 4614.173678586006, 4620.561978975211, 4622.503146393149, 4629.318949095518, 4621.474856554682, 4619.88353730498, 4602.760468438987, 4582.134038641344, 4568.301757308373, 4546.501929251851, 4518.671752954152, 4477.730581236784, 4455.54793831345, 4436.62872439505, 4407.738373706703, 4397.585306096957, 4395.908223171934, 4393.571925734727, 4390.879842033594, 4389.546375875322, 4388.40311655129, 4386.871384023219, 4384.533031894888, 4382.145775763088, 4368.48842592874, 4339.688936020894, 4310.982974465899, 4278.2869112731, 4225.1343828932995, 4157.355956778972, 4084.262970881269, 4004.6206317573524, 3913.8899557139985, 3811.024945318967, 3703.163013820566, 3595.0182749946725, 3476.010322431798, 3343.4255140030664, 3209.038900722239, 3056.2107665114463, 2907.3656285356274, 2754.1304651872665, 2594.9882410307787, 2445.090339882623, 2306.3059926168153, 2207.8871807069168, 2144.443408059895, 2082.4821238486843, 2049.194941060146, 2042.454085039274, 2036.3183657430927, 2032.3351881364836, 2030.3506751955488, 2028.370879496193, 2024.4254398222176, 2018.5426596231016, 2012.7023345981984, 1979.631431447849, 1922.0495687558307, 1866.8235080404731, 1786.9119243070345, 1687.2475373778802, 1593.467253984668, 1505.0788368622998, 1423.1393587411017, 1346.3437471698046, 1273.9309623175404, 1206.3128459361478, 1142.5180099114473, 1082.3652304088253, 1025.891294314364, 972.7101882652202, 922.3907873528575, 875.1269916346023, 830.5917759818466, 788.807309524997, 749.2615345227533, 711.8414472467806, 685.268145515164, 668.2204692759519, 651.6918622872768, 642.7916897472178, 641.135517907411, 639.4849262031723, 638.3876318089956, 637.8399146345017, 637.2928174750713, 636.2004832013997, 634.5666319038661, 632.9383607419003, 624.3473430748854, 609.0919445444441, 594.2545408946403, 572.6262451603944, 545.1272540942488, 519.1007964440294, 494.5941690799245, 471.452325870854, 449.5186499292628, 428.65830030915214, 409.0442104380777, 390.5863990586067, 372.9890498861307, 356.38022017456086, 340.67089399740615, 325.84173844878353, 311.7031401922321, 298.36473185513734, 285.7054778323139, 273.70216858720914, 262.3304826700055, 254.18806002445848, 249.00280493180517, 243.9351569316243, 241.19554043902997, 240.6848616070747, 240.17562105480147, 239.836926397554, 239.66781878221045, 239.49887097572048, 239.16145478930147, 238.6565290760747, 238.15304164252993, 235.499960534705, 230.74214509375716, 226.16307662593425, 219.44407352345368, 210.87573145634508, 202.73654812004318, 194.98732200466588, 187.6262914466102, 180.64213598595038, 174.00252396088615, 167.696820087759, 161.69624645148798, 155.9970011198331, 150.55572707253873, 145.37292152681394, 140.44613427399693, 135.75012626646074, 131.28525759413097, 127.03193032103647, 122.96900977103282, 119.10367889268221, 116.32473088543888, 114.53699724741374, 112.78716455939194, 111.83163318805336, 111.65524269112146, 111.47922290705178, 111.36208233592895, 111.30357383584452, 111.24510652607815, 111.12829547749955, 110.9533878320169, 110.77867327607156, 109.85623004536313, 108.21345030646064, 106.60814343725261, 104.25724046560846, 101.22180516510073, 98.32894796196626, 95.573078885595, 92.93682918351553, 90.40825881356099, 87.98288015338292, 85.67597414281644, 83.45623909624784, 81.32912835968119, 79.28932675218631, 77.33769675958557, 75.46694850625562, 73.67511040082117, 71.95085703196428, 70.29411834674546, 68.70583241170763, 67.17557136432745, 66.06984473421957, 65.35302325173738, 64.65355592442587, 64.27280893160837, 64.2016725756391, 64.13068446521179, 64.08344141689464, 64.05984460032637, 64.03626425548501, 63.989152980982915, 63.9186096071814, 63.848214478921804, 63.47638614226038, 62.81324585466647, 62.160760310809344, 61.19830012716264, 59.95532048714565, 58.76028936839288, 57.60841374742653, 56.49951848880512, 55.42806688318779, 54.39735060342768, 53.40525119677375, 52.44325746575631, 51.51717525689111, 50.62385285997739, 49.75914161284777, 48.92453539319512, 48.11953546363003, 47.34070234699935, 46.58870224710798, 45.86329548361637, 45.16134183092706, 44.651938134501776, 44.321631763424435, 43.99672278773934, 43.81884209662384, 43.784705109559034, 43.751009067444805, 43.72874228011229, 43.717614959773414, 43.70649168831943, 43.684257292066235, 43.65119736993098, 43.61824781247813, 43.44378339554022, 43.13197498069229, 42.82546779378959, 42.37333599129493, 41.785620059236635, 41.21650828210704, 40.66689642145383, 40.134487938587895, 39.61945776000604, 39.12095933793909, 38.63929141401396, 38.1735718837101, 37.72247626611464, 37.285698308670014, 36.86383806720089, 36.45610783152714, 36.06059054836963, 35.678772099246004, 35.30927870334079, 34.95120621191561, 34.60490728124739, 34.35321352593426, 34.19018274065353, 34.02970593670675, 33.942387193540185, 33.92606131293605, 33.90976569458738, 33.89891876138573, 33.893500338494164, 33.88807888206702, 33.877209875670005, 33.86093425779619, 33.8446921099884, 33.75888845786384, 33.60575179757289, 33.45392597265698, 33.230783420658256, 32.94104393624628, 32.661649575167075, 32.39045849328834, 32.12898965474827, 31.87673957352892, 31.63304797432802, 31.398425237147393, 31.171482867589866, 30.952869313728897, 30.74352878964414, 30.541917693985322, 30.349136274915942, 30.16448097222362, 29.986631828798302, 29.816396644436047, 29.65333737706898, 29.4985881901225, 29.38761488711278, 29.31614986632039, 29.246375535549348, 29.20875795868134, 29.20177529023791, 29.194814853034885, 29.19018691225531, 29.187876647072255, 29.185568852027025, 29.180960672350007, 29.17406692886816, 29.167195416626704, 29.130613003953112, 29.06395890149208, 28.999476000481053, 28.906327166300173, 28.78790435785669, 28.67719347456581, 28.57221770896395, 28.473823965935985, 28.38050236186946, 28.293317121315678, 28.21202321868944, 28.13685751737589, 28.068358916735388, 28.004624351077435, 27.946878559762833, 27.8959101322905, 27.849551078119834, 27.809247547255925, 27.775671533746987, 27.745853734202328, 27.723069684156407, 27.71007433240747, 27.70295357192261, 27.697112079803603, 27.69450904826469, 27.694073314453348, 27.693653453590358, 27.693382364652994, 27.69324946567569, 27.693118330359322, 27.692861350709375, 27.692489108691387, 27.692132739621744, 27.690845173087627, 27.6891764118881, 27.688261694665428]}, "55": {"0": [1142.139170974787, 1142.1407176405744, 1142.1432268023743, 1142.1511326140105, 1142.170210051556, 1142.1979499532108, 1142.507964363308, 1143.751296948677, 1145.903343745396, 1151.0494636125102, 1161.5106561087885, 1176.0669539828755, 1194.757336682504, 1217.832895130793, 1245.377730663684, 1277.5411392730496, 1314.0413620791905, 1355.2544152813787, 1401.7574622045881, 1453.6267381255595, 1511.725899818577, 1575.1317825808237, 1644.7351463988416, 1721.198075059156, 1804.3445935180266, 1894.9219669405877, 1993.9873584526306, 2072.2240637979335, 2124.835046724428, 2180.0925010518818, 2211.2628527411975, 2216.952858661821, 2222.66003217267, 2226.474352063361, 2228.384373273744, 2230.2963019941517, 2234.1258819650425, 2239.884558246566, 2245.660402118315, 2277.9260812862008, 2336.7515332420476, 2399.3900088098385, 2501.7433225604636, 2646.6155317937814, 2795.340371024592, 2950.248098415153, 3104.0446399285725, 3250.2927063637962, 3392.643041507763, 3517.7202312008617, 3645.7120917242255, 3757.507804908383, 3849.86056904196, 3947.2071543178604, 4036.3726343524118, 4101.339583123558, 4173.785065019409, 4231.929108028236, 4282.071445801727, 4323.3383246207295, 4361.1580948895225, 4385.9804696589445, 4405.0310724874225, 4416.578615658349, 4418.625131262795, 4420.659197889, 4421.580973751896, 4421.758063993915, 4421.928341399243, 4422.248457699839, 4423.052524123544, 4425.046151613825, 4435.4416961704665, 4453.3022629966035, 4466.309875684376, 4484.9708085155435, 4506.792210690676, 4521.777494312292, 4523.32378398897, 4525.6167663062815, 4534.268068641476, 4526.030035492406, 4521.9765486639935, 4508.054217298318, 4487.143449881609, 4466.693969057849, 4430.537327888071, 4393.10910197769, 4352.605441739695, 4297.706953240269, 4253.003589139502, 4196.097791245476, 4124.12786954782, 4065.840143739832, 4031.294634262266, 3994.0691917090517, 3974.93446675602, 3971.329075738181, 3967.694143937634, 3964.021507914809, 3961.7101292604693, 3959.4213833299236, 3954.9117896402104, 3948.3171445340868, 3942.9237757979704, 3921.5179583049253, 3882.4434658267587, 3841.6937848390667, 3771.7727645911045, 3658.363460759856, 3537.088814898231, 3407.7108596794433, 3272.2814140994797, 3132.8624518553206, 2976.7948871396293, 2810.859537346276, 2648.590021021055, 2491.8022476663314, 2339.553450546901, 2198.1506765338345, 2061.9677630109836, 1934.1866922485628, 1814.5079322618274, 1704.0265394104943, 1602.8601418410444, 1506.9670670756345, 1440.1562754515896, 1399.2809810195577, 1359.6927128775044, 1338.4231476359926, 1334.6205002775691, 1330.8306485606763, 1328.3111894391538, 1327.0535924853145, 1325.7974172694232, 1323.2893320514843, 1319.5378672591846, 1315.7991981084165, 1295.3458641606535, 1259.140497231513, 1224.2211008164545, 1171.9371816362168, 1104.7142207381137, 1041.4600306404193, 982.2462433800576, 926.7512913766893, 874.9472726283108, 826.5211496849143, 781.1526131994515, 738.5692755787427, 698.515836509952, 660.8816380593064, 625.4258561460031, 592.1934448938882, 560.9880613548946, 531.7072273195498, 504.18136557852955, 478.3048294613921, 453.9274011506222, 436.85743578697844, 426.336331327597, 416.10436055248323, 410.60858804431774, 409.62593687012185, 408.6465620016767, 407.99546559257504, 407.67046343898244, 407.34582531936206, 406.6976411820389, 405.7280952308462, 404.7618255854044, 399.4750474756758, 390.0690161278235, 380.90135067069144, 367.02241817858015, 349.2541851622418, 332.5268792110346, 316.7930443979107, 301.89114223037194, 287.86123715905114, 274.6933180563664, 262.2093453122497, 250.4388965818436, 239.33256329038426, 228.87981487147192, 218.9983383969643, 209.66461022904787, 200.85521539527792, 192.4999462014697, 184.5967124237044, 177.132015459517, 170.09714390160664, 165.14706247691083, 162.05552549735228, 159.05718154526804, 157.44383043741834, 157.15467027772377, 156.8662000716332, 156.6742699084639, 156.57841981914652, 156.4826463913407, 156.29132952026382, 156.00492917498502, 155.7192187833102, 154.15096534934708, 151.35207492945386, 148.62308253830918, 144.47732771272024, 139.14623426397873, 134.10805978744554, 129.31057776472642, 124.77172077025224, 120.45120643118072, 116.3656883695157, 112.46780185175237, 108.75387814463431, 105.23074431537104, 101.87419357536254, 98.7000830618249, 95.66215993078028, 92.77491704743838, 90.02328253999266, 87.39830929289414, 84.9066742407423, 82.52330077398007, 80.83189568117778, 79.77580305830342, 78.74171826896911, 78.18375658306027, 78.0836965273896, 77.98387854170865, 77.91746770124891, 77.88430262601732, 77.85116444745121, 77.78496878031564, 77.68587700460367, 77.58702729888137, 77.04450576995333, 76.06990379068849, 75.11823421401232, 73.6803690378462, 71.80038920959916, 69.9956593228261, 68.270744237802, 66.62054857623671, 65.03864591519289, 63.52562575626784, 62.07325029983162, 60.67931701586692, 59.34435544864984, 58.06319340897606, 56.83558472109818, 55.65464645760524, 54.518304704653374, 53.42703080672212, 52.378515671282805, 51.37105130372651, 50.39966196121367, 49.70738770600183, 49.272077681236084, 48.84486218020906, 48.613481694191975, 48.57192099967737, 48.53044020506733, 48.502830730829835, 48.489039310361846, 48.475256767661016, 48.44771831556091, 48.40647722066455, 48.36531602567272, 48.13903142745612, 47.73223938140686, 47.33232621067449, 46.72182188470608, 45.924170559267395, 45.155339144405716, 44.41491512126188, 43.69838486370507, 43.01179753190527, 42.34567876606704, 41.70418226376821, 41.08568739294458, 40.49054894589005, 39.91466668940552, 39.35984362744281, 38.824152488533805, 38.30774218024545, 37.81041177671529, 37.32989722112305, 36.86825054377879, 36.42207922161215, 36.10337655836443, 35.903150992108415, 35.706606801495454, 35.6001400702623, 35.58101506215971, 35.561926392397964, 35.54922080052393, 35.54287406097704, 35.53653135902359, 35.52385806789697, 35.50487841315772, 35.48593509675931, 35.38120823151501, 35.192725519684096, 35.007535605915706, 34.7259349944991, 34.35540079943484, 33.99771457772547, 33.653589639898144, 33.32102362607232, 33.00285711426796, 32.69513673531144, 32.3972945734096, 32.111432786050514, 31.83643749851333, 31.57136981755283, 31.31726471924087, 31.07263312424855, 30.839797711704573, 30.61508839595549, 30.40109553477788, 30.19523576265538, 29.999639654887897, 29.861332583405698, 29.77521482608629, 29.69125934579983, 29.644673168575025, 29.63629811970178, 29.627977946790235, 29.622461651494582, 29.619712649840388, 29.616969745515252, 29.611515096620806, 29.60338558956364, 29.59531330086549, 29.55205541478112, 29.473648505960433, 29.396773691975582, 29.280814453080957, 29.130467665998832, 28.987340609188134, 28.85178030493895, 28.72478938891902, 28.607256444991382, 28.496366127456586, 28.393496178604874, 28.297769261030748, 28.208156929017893, 28.12585249657382, 28.05141532443487, 27.982816765005914, 27.92241497462353, 27.867941277716124, 27.82034165339002, 27.779961357108043, 27.746210827996602, 27.725635663377414, 27.71453686203588, 27.705099840230215, 27.7006201558092, 27.699864074757837, 27.699124396898387, 27.69864039120981, 27.698395389847853, 27.69814376952835, 27.697645332641038, 27.696909686689338, 27.696207002088823, 27.6925639917739, 27.687058047333853, 27.683326472616397, 27.681440433244617, 27.68066563034448, 27.68031156226443]}, "56": {"0": [1133.0519720234608, 1133.053358961056, 1133.0557083946626, 1133.0632947499132, 1133.0818930028806, 1133.1091537199572, 1133.3469251888976, 1134.2656514336097, 1135.8603905838102, 1139.2226616210799, 1145.370925229913, 1153.792432192364, 1164.414890343596, 1177.2716819600403, 1192.330791086758, 1209.7818545024172, 1229.712300490335, 1252.0754611388193, 1276.6510428823276, 1303.6790618301955, 1333.2504807653058, 1365.498414092787, 1400.6643513220058, 1438.4962669037482, 1479.7643395741482, 1523.8619241956847, 1570.9592476594246, 1609.769989472524, 1638.5210055476975, 1667.8069202151362, 1684.8533832097646, 1688.4597586091122, 1692.086335674904, 1694.5152768667895, 1695.7331144071395, 1696.953196577094, 1699.4000948058197, 1703.0872768709437, 1706.7946606025127, 1724.8899530895892, 1758.0089969996814, 1792.0298618236932, 1841.7530245270143, 1910.3441333925368, 1982.758164846216, 2058.578875381418, 2139.5101311218277, 2222.9876449545814, 2311.7013310478274, 2405.028264196929, 2504.600272846343, 2601.5791477149664, 2704.4704473513707, 2811.2816136726115, 2917.631209858281, 3015.020159778794, 3118.659731255251, 3215.421305657213, 3311.2655770004694, 3402.3654262052537, 3466.271400991961, 3512.8647883460208, 3557.1590192172766, 3579.412770429778, 3583.9105731721556, 3588.3623253805317, 3591.5442514463552, 3593.2298952565843, 3594.9092062402974, 3598.2488297281666, 3603.21076876109, 3608.115712355354, 3631.037369461237, 3671.762413451071, 3710.4726457204465, 3760.6932325298358, 3822.6089285148987, 3877.821740389269, 3935.518560276875, 3991.3333955811636, 4043.0223044422746, 4085.3360063116284, 4119.8591627204405, 4151.141439879379, 4182.228405300723, 4217.173326777996, 4250.9578802795595, 4275.568026350496, 4306.8706442286975, 4327.2654341250345, 4345.225098263898, 4356.862038823385, 4371.527896106271, 4373.707545763825, 4375.89141158158, 4376.249662468675, 4374.722309531143, 4374.40167466249, 4374.578569541598, 4375.279097567177, 4375.621594814066, 4375.958914217023, 4376.618019491142, 4377.567843572825, 4378.471067059117, 4379.967340834643, 4380.699323673203, 4381.6837419202675, 4380.6952956588375, 4374.953049515534, 4368.416762238478, 4365.121188820504, 4354.811519835715, 4334.644335667273, 4313.176515431352, 4292.252476706593, 4265.627715928796, 4245.366269460932, 4212.171147712837, 4173.380980356978, 4141.360965777603, 4102.005983964191, 4063.4841793842147, 4010.189539347049, 3953.9005188210817, 3899.4396339356185, 3858.019424398778, 3825.132469197495, 3798.804737871194, 3783.0341238379397, 3779.5777972724763, 3776.0614738404765, 3773.683926626622, 3772.48515354194, 3771.2797141387514, 3768.8488363768647, 3765.1525223452554, 3761.3962114471083, 3742.5108489233844, 3702.5629039111923, 3665.5413263361515, 3607.5979493597383, 3529.845967423249, 3450.054915611442, 3359.546561223266, 3267.3716419639823, 3176.108398976664, 3071.4852561097773, 2967.432490264077, 2865.561952011163, 2751.462795063251, 2640.8162307171183, 2532.689400312383, 2422.6880067308666, 2320.3446660469544, 2219.491256209498, 2120.8158939026057, 2026.3400510456152, 1936.4921384829302, 1868.8092875676882, 1822.3088054770674, 1777.06270177175, 1752.3728305505222, 1747.2848752117964, 1742.2143236043173, 1738.8436246055785, 1737.1611757280843, 1735.4806605985063, 1732.1254315830981, 1727.107091169358, 1722.1061544868653, 1698.3199273009973, 1657.3020151121939, 1616.9862184749425, 1561.7793409245978, 1493.3170355012828, 1427.7227751252035, 1366.0111556838392, 1306.7240077823951, 1250.5729860057972, 1197.3379700949, 1146.3806292464767, 1097.6038637249867, 1050.948829677705, 1006.7775357152198, 964.7954841317049, 924.5027134390626, 886.2464715996721, 849.7260712260608, 815.0593830414451, 781.8258062262009, 750.2523080494761, 726.714752163226, 710.3945532711763, 694.6795154917346, 686.0593739273888, 684.2788583586791, 682.5029984320689, 681.3216782821613, 680.7317941475577, 680.1424273065206, 678.9652455051457, 677.2033525048331, 675.4461151466198, 667.0677145216184, 652.3234947639816, 637.9243894939825, 618.1832082376717, 593.8393792183201, 570.6007834366856, 548.4711172910735, 527.2624341578759, 507.0933720433831, 487.8123037704993, 469.21830969949093, 451.51578997937037, 434.61722290925655, 418.5418233975402, 403.096213819643, 388.428752903739, 374.35487537550284, 360.73294977128734, 347.8224088143496, 335.4974984393127, 323.72823571419485, 314.8948637754047, 308.81641553917757, 302.8865407068384, 299.64005260324814, 298.9659499875778, 298.2937640452591, 297.8467049022421, 297.62349477629203, 297.4004976140477, 296.95514218067666, 296.2887062584129, 295.6241870095008, 292.456057088569, 286.88225701340815, 281.4964054060688, 274.1084672453338, 264.8943468460043, 256.0141333487653, 247.54299795346364, 239.44014892531362, 231.7003850510744, 224.26673422947235, 217.13545101621176, 210.2768570806243, 203.70901519665176, 197.41691341527797, 191.37941051103226, 185.5794365866441, 179.97966953542928, 174.64919253127462, 169.5376475688864, 164.62554670858336, 159.86224796848356, 156.32895590015818, 153.88839730761174, 151.4989837514405, 150.1857415619401, 149.91444670767095, 149.64389375852804, 149.46393729528072, 149.37408271451127, 149.28431056764484, 149.10501357562072, 148.8366863418563, 148.56910101321807, 147.29373015877172, 145.02016981155015, 142.80959678708973, 139.78554434722056, 136.02543621657924, 132.4090395948113, 128.91608068377965, 125.56855249936827, 122.35078644489295, 119.23841713055867, 116.25640795058762, 113.37128779248512, 110.57942039796714, 107.90359866447533, 105.33156162531667, 102.84920040318586, 100.45811406628054, 98.15637343910399, 95.9278181081064, 93.7693409962708, 91.6957478956383, 90.14153978356354, 89.06640256282971, 88.0094922462585, 87.42835108159301, 87.30793383016835, 87.18778221395064, 87.10782871158716, 87.06789623293989, 87.0279932693156, 86.94827588713603, 86.82892117653914, 86.70983210114917, 86.14413317957825, 85.14574046907822, 84.1650907396625, 82.81330668695902, 81.11505921392143, 79.4762257104008, 77.88802298296143, 76.3550328976873, 74.86965357676128, 73.44462348140047, 72.06231891560213, 70.71892860308807, 69.4169556237408, 68.1608655886535, 66.94264880277264, 65.76365057992257, 64.62306481127196, 63.517161828123655, 62.444108470524476, 61.398223215821915, 60.38778962035368, 59.62734156516241, 59.097572157674286, 58.577438304624366, 58.28794571474294, 58.228462175614226, 58.1696063940588, 58.13054692735869, 58.11106947661934, 58.09162688095382, 58.05284625484425, 57.99426781629461, 57.935700903145076, 57.655721287929545, 57.159944242767125, 56.67175660930893, 55.99670002111759, 55.14497207090597, 54.31805857941445, 53.51677254906422, 52.73917720399376, 51.98229062737328, 51.24832977779166, 50.53523684843702, 49.839362353555096, 49.163588654056284, 48.50624232169353, 47.86820444013701, 47.242707650716746, 46.6390478106507, 46.050756988698495, 45.47923242248487, 44.92148731724521, 44.379823785777525, 43.96918292686398, 43.68145011167962, 43.400526535402165, 43.24566798293533, 43.21358463267513, 43.18155154760594, 43.160224082665955, 43.1495687277278, 43.13891895781086, 43.117636173040694, 43.08575388354462, 43.053921859239594, 42.901673557669426, 42.63176583200487, 42.365584175759054, 41.99666116127408, 41.53034080094152, 41.07686064252928, 40.636277365899346, 40.20799963512887, 39.790923737892136, 39.38397586148801, 38.986359715392574, 38.598985100671996, 38.223629696989704, 37.85764801433148, 37.50100492391994, 37.15481676791633, 36.817525635603346, 36.489648399912866, 36.16809009740402, 35.85576138167527, 35.55259348034393, 35.32340058280861, 35.16357251597596, 35.00601346099999, 34.919070025541934, 34.901064154469, 34.88307042274331, 34.87105222613488, 34.865048565442926, 34.8590485298258, 34.84705933381608, 34.82910272786276, 34.81117874758297, 34.72551103367681, 34.573888979354024, 34.423488287604634, 34.21597546561, 33.95503129687352, 33.70151939782748, 33.45325237245313, 33.21357695436323, 32.9803909192236, 32.753624883675116, 32.53216337884262, 32.31571982576128, 32.10605663364006, 31.902823128174337, 31.70434262052025, 31.511925797283638, 31.325571182792306, 31.14383033986789, 30.968457442685793, 30.799318723263557, 30.635890384248537, 30.510172059844884, 30.423142762386938, 30.33792799498222, 30.291162935548975, 30.281500716487546, 30.27186297568713, 30.265451414187407, 30.262249713147718, 30.259050731914808, 30.25266092886931, 30.243096622851915, 30.233556795095538, 30.188060367719963, 30.108135443798215, 30.029132547146396, 29.91995664828852, 29.784058069379746, 29.653911441378167, 29.52746421023973, 29.40541475044543, 29.288391374902236, 29.176242953161935, 29.06733352421588, 28.963171538483103, 28.862722105182712, 28.7663755612416, 28.67750296446252, 28.591754930135135, 28.50936236032661, 28.430771652875162, 28.357208367009584, 28.2874776474011, 28.220833259078972, 28.17183104518269, 28.13841242501537, 28.106268643880497, 28.088885098510616, 28.085316955744037, 28.08176601073206, 28.079408268365523, 28.07823226347469, 28.077058169445483, 28.074715713971926, 28.071216362223776, 28.067734208230213, 28.051242688468975, 28.022560197553158, 27.994951515511687, 27.957963506657986, 27.913490063890137, 27.872512978955342, 27.83485362717266, 27.800626375189605, 27.770374235405068, 27.744266751425453, 27.721497101273467, 27.70274342021433, 27.687775983418792, 27.676597419571443, 27.66910808008845, 27.66612176087174, 27.665291206729467, 27.664918092836444]}, "57": {"0": [1109.2867061879579, 1109.28702264459, 1109.2883015972345, 1109.2937469905603, 1109.30913380064, 1109.3331830748293, 1109.8414144634914, 1112.5754252686147, 1117.4786494882687, 1138.7713848226435, 1200.9386403901137, 1300.1264055495421, 1439.321011647, 1623.4798780229614, 1858.3081792174453, 2144.9235716024937, 2480.8278365284773, 2838.342155434492, 3172.2535628433293, 3457.6538229973235, 3681.660078004402, 3851.517328696101, 3971.388469546726, 4051.526200520816, 4075.8958279355343, 4075.1596864966064, 4020.770536497506, 3973.0135494891406, 3946.8227552944886, 3913.216751137244, 3900.904908693862, 3899.0398280811796, 3897.1809339687434, 3895.945108171697, 3895.328226356548, 3894.712031930316, 3893.4817052445956, 3891.6413706328885, 3889.8072225214232, 3873.9651239110176, 3830.308740082828, 3794.58641226488, 3679.457449666914, 3451.3900286236553, 3170.286142980028, 2834.0227974568916, 2462.5430784789046, 2091.4918462256505, 1760.1913248728047, 1478.7620722997267, 1242.5326886224466, 1046.7009632074044, 883.8127340270463, 748.7668477601734, 636.4161982765471, 542.7711687184687, 464.75544531994086, 399.630168510101, 345.09734356077536, 299.39064092417334, 274.48122305356713, 265.08530452439214, 256.03989774793877, 251.37591109711977, 250.83892685014385, 250.3032222219982, 249.94679670258452, 249.76879721268264, 249.59093990265077, 249.23565182219716, 248.70378605054182, 248.17319989771673, 243.71153158031623, 235.59529820144533, 227.85545781290162, 210.1972123285595, 185.5926917466954, 164.71454593295846, 146.91596236941328, 131.71856601312376, 118.70631385862715, 107.48914137671042, 97.83960236128586, 89.46002822313781, 82.20017521582596, 75.84586740139173, 70.29528063392486, 65.41917202087002, 61.1087901389402, 57.299706143146416, 53.90868041475315, 50.90106383560349, 48.20169196586515, 46.65737672842712, 46.05554305076965, 45.46988480183023, 45.16714162125641, 45.131741789046195, 45.096388010721576, 45.07284441066384, 45.06108028628257, 45.049321278999685, 45.02581861572914, 44.99060299906131, 44.95543343627909, 44.65844891127416, 44.111496428190485, 43.57757063354043, 42.33583077916139, 40.515520491562704, 38.88351197545091, 37.41356645928637, 36.090852408447574, 34.899398420330954, 33.83101447038856, 32.86773408336769, 32.003460700973356, 31.23398224430343, 30.55433273788114, 29.951970995801897, 29.42770798790409, 28.979936179365332, 28.59982531189265, 28.288394439955393, 28.03827995261112, 27.84348690172905, 27.754321162407038, 27.727294341467726, 27.697894959968476, 27.68626448158636, 27.68486087448782, 27.683473943135457, 27.682558586537304, 27.68210368752926, 27.681650641381896, 27.680750107669226, 27.67941320355536, 27.67809297518766, 27.667533762450603, 27.650932026360415, 27.638322135492878, 27.630526069772536, 27.626286917722652, 27.624151145411666]}, "58": {"0": [1095.6784184658502, 1095.6748832777232, 1095.6723574358418, 1095.6703337908175, 1095.6748684201248, 1095.6961258511733, 1095.9830928787942, 1097.251039283648, 1099.4371076793932, 1104.8114434403699, 1116.0353752519786, 1131.6663965415266, 1151.982242111284, 1176.905120136003, 1206.7815201986446, 1241.488862140135, 1281.3985869877636, 1326.4349621537806, 1377.0328049357263, 1433.2493474143314, 1495.4198115414727, 1564.1236230951743, 1637.6600581795456, 1718.8862265884572, 1806.5941467115977, 1900.1901186757225, 2000.5997633164786, 2078.0171794873736, 2128.0365107913694, 2179.8275741078824, 2208.788255277512, 2213.8712189396047, 2218.9563703728695, 2222.347686756809, 2224.043709577307, 2225.7399754834905, 2229.133236552915, 2234.224951299695, 2239.318853817648, 2268.463576661713, 2321.3959926098883, 2375.0022025264943, 2465.5995367375945, 2587.0140999576633, 2708.015550327192, 2831.8643459770365, 2948.2667163020606, 3057.6430971623286, 3163.889234379312, 3262.4435348368356, 3356.159363904456, 3442.078707290685, 3519.5416266468987, 3593.8867165928377, 3652.8887263546744, 3713.6665331664863, 3757.1752481597446, 3807.6839063936704, 3847.264324239176, 3880.065683807562, 3897.65536030617, 3906.2726489409224, 3914.5096751796614, 3921.3741339119792, 3922.1222775034316, 3922.386220212071, 3922.5219663698767, 3922.5777747543934, 3922.6255400093196, 3922.6969411303967, 3923.1700486104087, 3923.6976618687127, 3927.7821492958155, 3935.2855965340855, 3941.4744300482857, 3948.6612683460035, 3950.9563419440965, 3949.237405761947, 3942.3746477418745, 3929.652339269037, 3913.1915085989262, 3891.329784444316, 3860.8251192154844, 3830.2840822281814, 3787.2822831339017, 3742.516228856232, 3689.138432519771, 3630.749315040079, 3564.9021908572468, 3486.8800888664946, 3409.3512079400653, 3320.766369715933, 3229.609362623738, 3156.6869068224923, 3107.929242832212, 3058.2109460898773, 3029.640702636323, 3025.386525349926, 3020.7899249195316, 3017.4384408905803, 3015.7605046760377, 3014.0811056614493, 3010.717919232133, 3005.662168587819, 3000.593252743093, 2971.3807679947713, 2917.007725040965, 2863.383698934369, 2775.4205040266747, 2647.718171686195, 2515.8396757205214, 2386.175664687004, 2255.5716097923305, 2126.1964581335055, 2002.2146963336213, 1884.2907735560023, 1771.222353203562, 1663.450573112525, 1561.720491619841, 1466.088198357043, 1375.946551722818, 1292.0072446614333, 1212.8086524726393, 1138.866514346168, 1069.7758606324007, 1005.157655659104, 960.7932833215498, 934.3162497658058, 908.5956499474572, 894.7928253280577, 892.3995579715038, 890.0140863231127, 888.4281028398314, 887.6364103828846, 886.8455841157338, 885.2665301508187, 882.8976163533364, 880.5281179881699, 867.1671307589561, 843.4310222559981, 820.3918093764617, 784.8103764714897, 738.8815793049689, 695.7461807985638, 655.5829134610609, 618.14310605558, 582.9666234009251, 550.2045702794737, 519.5020761853548, 490.7786502997255, 463.85293618407604, 438.64828599564294, 415.0092806495531, 392.93348710162365, 372.2595293283999, 352.90737206501484, 334.72426348516666, 317.69010211763856, 301.6723587119424, 290.65921184918756, 284.0337206124718, 277.58683648967906, 274.1358608752368, 273.53823190634193, 272.94215797195216, 272.5456392570839, 272.34763907206724, 272.14981166866227, 271.7546752066874, 271.1632663758125, 270.5734125794425, 267.2332483636564, 261.2683957968919, 255.4698350695251, 246.51063497454172, 234.86329197348763, 223.91910945818574, 213.59485781484193, 203.90636108225914, 194.7793343488204, 186.19403428060465, 178.1172525177746, 170.49955164053824, 163.31394631267912, 156.52977887576432, 150.13888164330064, 144.12786508272177, 138.4430802444443, 133.05941132935556, 127.98994032179748, 123.18101163666802, 118.64172181361327, 115.49173795172297, 113.58319406293674, 111.72641778135326, 110.726890636715, 110.55332856287359, 110.38014835685333, 110.26490703496277, 110.20735001865432, 110.14983543210377, 110.03493354827646, 109.86289894571983, 109.69124621098437, 108.71910990204815, 106.98464616140792, 105.2924968470151, 102.66804808149175, 99.21144937039128, 95.94188558875044, 92.82276914502665, 89.86432952658338, 87.06636538686455, 84.40915192475768, 81.87865110559822, 79.47533740539156, 77.17151720907943, 74.98857634587277, 72.91242942350026, 70.9324503075601, 69.03612800338452, 67.22904163151375, 65.51449526379507, 63.87359015491574, 62.29794441800288, 61.201001757953826, 60.53215890837749, 59.87410857717035, 59.51903253221087, 59.4573353671889, 59.39577294105596, 59.35480617857234, 59.33434525381202, 59.31389930003938, 59.27305230545712, 59.21189409599121, 59.151088300986636, 58.808205854354064, 58.18745397850696, 57.57960782315966, 56.628360467403056, 55.368036038372765, 54.16077089138964, 53.003803462400406, 51.897568545935606, 50.83489595795638, 49.81426523673448, 48.83495911657181, 47.900635712921606, 46.9973325519526, 46.12759739315961, 45.28809519363006, 44.485459541203845, 43.716839325758045, 42.97224873598628, 42.264898915071086, 41.58081056652357, 40.92183320271811, 40.459037944602855, 40.17554809953582, 39.89605609529287, 39.74502756852687, 39.71866696585121, 39.69235333969703, 39.67483702032837, 39.66608669006428, 39.65734157941369, 39.63986701695299, 39.61369432036315, 39.58756860029477, 39.4392065639837, 39.172403167602575, 38.910693598271614, 38.503899528567054, 37.95462401134709, 37.43865822290758, 36.935583542561574, 36.45026297568198, 35.98541147828691, 35.542352590997915, 35.113615392347334, 34.69713786031565, 34.29738391042253, 33.910180657453175, 33.54406175470385, 33.19216127843255, 32.85242872349388, 32.52220602326335, 32.208187991618, 31.911108248398595, 31.62035604722696, 31.41355300904633, 31.288854155053933, 31.167026688667562, 31.101407110877133, 31.090008824956634, 31.078627924125577, 31.07105031528789, 31.067264408383966, 31.06349431148544, 31.056003877766617, 31.044776061383665, 31.033557646035028, 30.969644257321306, 30.85494127281489, 30.743270196480523, 30.569923896691797, 30.33677854140341, 30.11700721552963, 29.910310495626753, 29.713066079027538, 29.525773202054847, 29.341554277498112, 29.169513563691794, 29.014864505916787, 28.864073394283068, 28.726020724422447, 28.586531537669895, 28.463165942026286, 28.35408156235173, 28.248673893840174, 28.15186009821924, 28.062138118702695, 27.974683909580392, 27.91978552376146, 27.888773400477742, 27.860370136018034, 27.84605421325386, 27.843639168669853, 27.84125117527094, 27.839674208107837, 27.838890233057143, 27.83810926369367, 27.836556342028437, 27.83424950218483, 27.831969713526334, 27.81978397888129, 27.793572445606074, 27.769049545952566, 27.73292959011097, 27.68947984395077, 27.65766933342178, 27.63155653809464, 27.610405767048093, 27.602183643039783, 27.601406841341262, 27.601491206432225, 27.60149369626777]}, "59": {"0": [1111.4824658367281, 1111.4815373212696, 1111.4815856524633, 1111.4846128548081, 1111.496480008218, 1111.5171387814992, 1111.7629493351724, 1112.7977555479308, 1114.6211368632435, 1118.6227063783156, 1126.441280885964, 1136.9253176453124, 1150.3722630687644, 1166.8216822097843, 1186.2847217813978, 1208.690880161761, 1234.3658250100534, 1263.0718526474084, 1295.0736327559925, 1330.4988776335667, 1369.6960429868302, 1412.0140387457673, 1458.0626998539012, 1507.93815190964, 1561.9612845930553, 1619.5987687051177, 1682.4234909027664, 1732.2876821624727, 1768.2063842157734, 1804.8139379331167, 1825.5381334940066, 1829.6137635221319, 1833.706832744896, 1836.4452340015384, 1837.8173411623, 1839.1913860113543, 1841.9452887743425, 1846.090675581025, 1850.2535015823464, 1871.979832857913, 1911.7758369769517, 1953.467324437335, 2017.7719435241381, 2105.1469531611633, 2200.442735278881, 2293.1038134782775, 2392.7702291855226, 2494.667505674049, 2599.5043565328506, 2705.7330619841787, 2813.334421065661, 2915.517078594787, 3013.7052584797298, 3111.0440596074354, 3198.129490689733, 3283.1148896526674, 3370.1368888487536, 3450.536244663292, 3525.697947990864, 3594.2396419398224, 3642.792673985275, 3673.598122758811, 3702.9117541549394, 3719.1164208245114, 3722.2208780127116, 3725.3121932458876, 3727.365768981882, 3728.3903665240414, 3729.413503848976, 3731.4553978471727, 3734.507287215281, 3737.546034628368, 3752.995538310373, 3779.14919098603, 3802.443545405688, 3837.5545227669, 3880.9254289629184, 3917.2460315275634, 3956.705759002015, 3988.9329887497065, 4015.289802191534, 4038.495935338167, 4063.842071726933, 4078.8455889462243, 4090.821358156582, 4100.837940015247, 4107.124553494949, 4106.720132849712, 4108.293128647935, 4104.994547641437, 4092.0083158041393, 4081.2380366356774, 4063.9835007784664, 4051.422599549464, 4041.503237452525, 4030.2894798131792, 4023.506234507347, 4022.142418909536, 4020.763199769095, 4019.835162818452, 4019.3685770860243, 4018.90027984886, 4017.9585508603227, 4016.5331210919912, 4015.0922877810312, 4007.9693161399214, 3995.9357892749986, 3980.636094455483, 3961.2776818680936, 3922.8503596271757, 3882.8843222371993, 3839.8327904116645, 3792.4121651905984, 3742.4939577826804, 3686.462521062539, 3622.173176794197, 3552.380089373342, 3483.473508535848, 3413.293797752823, 3327.1425400231014, 3240.583068888279, 3147.510835778362, 3057.632336090547, 2956.668254284362, 2852.6372814111223, 2745.0328791025154, 2662.659384202895, 2605.661918441339, 2548.8867857744913, 2517.949257812489, 2512.0104866028387, 2506.0741891029797, 2502.116960795908, 2500.138437650223, 2498.1599751764384, 2494.2032322445675, 2488.2685728860133, 2482.3344595745607, 2451.766270134941, 2394.454193085287, 2337.2317777150233, 2253.9273090791644, 2145.947465149129, 2043.6316389741166, 1944.3834833607734, 1848.2659796765688, 1755.4866249924235, 1669.7747759524052, 1586.9663959762586, 1508.5290086550715, 1433.7802010315602, 1362.6459227148994, 1295.7679294765744, 1232.5200054499433, 1172.3573920774347, 1115.3976408161195, 1061.4775265025412, 1010.1411188478495, 961.4036944602005, 926.5327465127934, 903.6431680098004, 881.3675587945357, 869.2968616385423, 866.9587738298858, 864.6226768079566, 863.068834575893, 862.2929801946282, 861.5178369698745, 859.9696839899002, 857.652788193773, 855.3422928062464, 843.5691513699575, 822.7984995021679, 802.6659662876622, 774.0268881155264, 737.9479919163309, 703.8591034528085, 671.3683368295581, 640.7259459463332, 611.4591406943244, 583.6685824045703, 557.4879272427546, 532.7481244540436, 509.1855373617203, 486.72660866736203, 465.49987557842746, 445.3828539869357, 426.31096956266816, 408.15596876837117, 390.82630524522455, 374.4456704703324, 358.9363232990117, 347.69152504966684, 340.2691386152398, 332.99493330105713, 329.07220070739504, 328.3174693157382, 327.56459522700294, 327.06371100280285, 326.8135784411896, 326.5636522465676, 326.0644189582979, 325.317116778328, 324.57167190127973, 320.77262522511336, 314.0692913136426, 307.5488283262555, 298.27173732651556, 286.47197946711833, 275.26028223281895, 264.61920389167994, 254.46350845455657, 244.7368147329406, 235.5299803518579, 226.78490490226696, 218.45582291623967, 210.52230619666324, 202.94163853725962, 195.68415151974594, 188.78799677979202, 182.2469890463274, 175.98001696515075, 170.02898897850326, 164.3525552774617, 158.87967780348333, 154.92160928754632, 152.32693306715447, 149.79606147633248, 148.4112470909576, 148.14462439850251, 147.87880033273578, 147.70221741890828, 147.61402287920433, 147.5258929509736, 147.3498269289322, 147.08621248191938, 146.82317953816593, 145.4770612856956, 143.0942822840488, 140.77027705675445, 137.44176844226573, 133.20785156188902, 129.15638340287964, 125.26773523140191, 121.56018209809389, 118.01181735357038, 114.61480384287913, 111.36563081086756, 108.25291375079699, 105.27159012236102, 102.40994898190154, 99.66925146352587, 97.04917695175457, 94.53321942946314, 92.11312437630488, 89.79566776930756, 87.57284500024817, 85.43438393613037, 83.87243599795339, 82.83944198003621, 81.8272014782672, 81.27459809662828, 81.16801874943629, 81.06165630335848, 80.99086850659229, 80.95551075839487, 80.92017711032123, 80.84958211454544, 80.74387037181025, 80.63819784182078, 80.09286537324917, 79.13086366704862, 78.19498090810647, 76.84444091432388, 75.1241252852839, 73.46539713731481, 71.86459033459856, 70.32869000087155, 68.84498862182626, 67.41826519144436, 66.04506837934137, 64.72088768104462, 63.4429997729008, 62.20985414675464, 61.012639515731124, 59.85922585549497, 58.75035154927796, 57.679876081504375, 56.647094258180026, 55.64913257069651, 54.6765369971683, 53.96478394351303, 53.49224728198794, 53.02841519100194, 52.775324999371676, 52.726515719399416, 52.67780696414597, 52.645390307709675, 52.62919873361135, 52.61301832892618, 52.58069102779551, 52.53228384669852, 52.483977190320324, 52.23605174094609, 51.79334435839323, 51.358432198203715, 50.73039671458214, 49.924145912874856, 49.13928249678547, 48.381186618031116, 47.646650007780195, 46.93927363640516, 46.252437776706664, 45.58499300127155, 44.936684664731665, 44.3091798919314, 43.70052404754973, 43.11305442166512, 42.542810956804594, 41.986979807009746, 41.45011215066813, 40.92792463761598, 40.42456575656199, 39.93580383123563, 39.575349630750885, 39.33579741967458, 39.10012926625346, 38.97072969260735, 38.94578982682688, 38.92089068381151, 38.90431387889297, 38.8960322635612, 38.8877551729811, 38.87121456607598, 38.84643759135584, 38.821701339400796, 38.694138988612956, 38.46833419975606, 38.24552638251588, 37.92409530609857, 37.51172395310079, 37.11035076341374, 36.721896344907634, 36.34540647572717, 35.978875440513676, 35.62364377459265, 35.28013403965471, 34.946202095504674, 34.62305386853018, 34.30967150523596, 34.00530066834734, 33.71038496661821, 33.42557678250388, 33.14765058848195, 32.8791425429305, 32.61953907973876, 32.36678387542852, 32.18093970840287, 32.05697724514543, 31.93436513767755, 31.867567439998705, 31.85488197516584, 31.842209045794725, 31.833767390359384, 31.829548651885357, 31.82531661604747, 31.816869313335612, 31.804351226723274, 31.79201658105746, 31.728645421529347, 31.61346069956618, 31.500123494223466, 31.336037524048564, 31.12656235381318, 30.922580558567148, 30.725852905160338, 30.535368363108983, 30.355149467416652, 30.17968529757938, 30.011670583757322, 29.848712180671395, 29.693297004554555, 29.54616650847874, 29.404674945720025, 29.268383260011113, 29.13664915168404, 29.011762518836793, 28.89464861571637, 28.77881386249672, 28.67215629796355, 28.596050908926085, 28.54574322616926, 28.49593313175471, 28.46916489082537, 28.464036048537007, 28.45892864754803, 28.455535625388386, 28.453842687858458, 28.452152132695133, 28.44877816946828, 28.443735092377498, 28.438713456586107, 28.413178235567703, 28.36850582155154, 28.325323481961064, 28.25920996204936, 28.183656273632376, 28.1131397702381, 28.04737761411899, 27.983786147268315, 27.928169192182054, 27.872897320881894, 27.827039423356474, 27.78496888236667, 27.747032663187696, 27.713232213174045, 27.687130732019092, 27.665239318218948, 27.649275094686853, 27.637067676029616, 27.631682844201215, 27.629530154038886, 27.628378406628713]}, "6
[truncated: 820,623 more chars]
